# Supplementary material for: “What Is a Step?” Differences in How a Step Is Detected among Three Popular Activity Monitors That Have Impacted Physical Activity Research
Source: Sensors (Basel). 2018 Apr 15;18(4):1206. doi: 10.3390/s18041206 (PMC5948774; doi:10.3390/s18041206)
Supplement: Supplementary file 1 [file sensors-18-01206-s001.zip]

Archive with 51 entries (46 files):
- Supplementary material/
- Supplementary material/.DS_Store
- __MACOSX/
- __MACOSX/Supplementary material/
- __MACOSX/Supplementary material/._.DS_Store
- Supplementary material/Clean dataset GT9X wrist/
- Supplementary material/Clean dataset GT9X wrist/Readme.docx
- __MACOSX/Supplementary material/Clean dataset GT9X wrist/
- __MACOSX/Supplementary material/Clean dataset GT9X wrist/._Readme.docx
- Supplementary material/Clean dataset GT9X wrist/WSS1.csv
- __MACOSX/Supplementary material/Clean dataset GT9X wrist/._WSS1.csv
- Supplementary material/Clean dataset GT9X wrist/WSS10.csv
- __MACOSX/Supplementary material/Clean dataset GT9X wrist/._WSS10.csv
- Supplementary material/Clean dataset GT9X wrist/WSS11.csv
- __MACOSX/Supplementary material/Clean dataset GT9X wrist/._WSS11.csv
- Supplementary material/Clean dataset GT9X wrist/WSS12.csv
- __MACOSX/Supplementary material/Clean dataset GT9X wrist/._WSS12.csv
- Supplementary material/Clean dataset GT9X wrist/WSS13.csv
- __MACOSX/Supplementary material/Clean dataset GT9X wrist/._WSS13.csv
- Supplementary material/Clean dataset GT9X wrist/WSS14.csv
- __MACOSX/Supplementary material/Clean dataset GT9X wrist/._WSS14.csv
- Supplementary material/Clean dataset GT9X wrist/WSS15.csv
- __MACOSX/Supplementary material/Clean dataset GT9X wrist/._WSS15.csv
- Supplementary material/Clean dataset GT9X wrist/WSS16.csv
- __MACOSX/Supplementary material/Clean dataset GT9X wrist/._WSS16.csv
- Supplementary material/Clean dataset GT9X wrist/WSS17.csv
- __MACOSX/Supplementary material/Clean dataset GT9X wrist/._WSS17.csv
- Supplementary material/Clean dataset GT9X wrist/WSS18.csv
- __MACOSX/Supplementary material/Clean dataset GT9X wrist/._WSS18.csv
- Supplementary material/Clean dataset GT9X wrist/WSS19.csv
- __MACOSX/Supplementary material/Clean dataset GT9X wrist/._WSS19.csv
- Supplementary material/Clean dataset GT9X wrist/WSS2.csv
- __MACOSX/Supplementary material/Clean dataset GT9X wrist/._WSS2.csv
- Supplementary material/Clean dataset GT9X wrist/WSS20.csv
- __MACOSX/Supplementary material/Clean dataset GT9X wrist/._WSS20.csv
- Supplementary material/Clean dataset GT9X wrist/WSS3.csv
- __MACOSX/Supplementary material/Clean dataset GT9X wrist/._WSS3.csv
- Supplementary material/Clean dataset GT9X wrist/WSS4.csv
- __MACOSX/Supplementary material/Clean dataset GT9X wrist/._WSS4.csv
- Supplementary material/Clean dataset GT9X wrist/WSS5.csv
- __MACOSX/Supplementary material/Clean dataset GT9X wrist/._WSS5.csv
- Supplementary material/Clean dataset GT9X wrist/WSS6.csv
- __MACOSX/Supplementary material/Clean dataset GT9X wrist/._WSS6.csv
- Supplementary material/Clean dataset GT9X wrist/WSS7.csv
- __MACOSX/Supplementary material/Clean dataset GT9X wrist/._WSS7.csv
- Supplementary material/Clean dataset GT9X wrist/WSS8.csv
- __MACOSX/Supplementary material/Clean dataset GT9X wrist/._WSS8.csv
- Supplementary material/Clean dataset GT9X wrist/WSS9.csv
- __MACOSX/Supplementary material/Clean dataset GT9X wrist/._WSS9.csv
- Supplementary material/Supplementary table 1.pdf
- __MACOSX/Supplementary material/._Supplementary table 1.pdf
