# Supplementary material for: “What Is a Step?” Differences in How a Step Is Detected among Three Popular Activity Monitors That Have Impacted Physical Activity Research
Source: Sensors (Basel). 2018 Apr 15;18(4):1206. doi: 10.3390/s18041206 (PMC5948774; doi:10.3390/s18041206)
Supplement: Supplementary file 1 [file sensors-18-01206-s001.zip › Supplementary material/Clean dataset GT9X wrist/WSS10.csv]

2			2.2			2.4			2.6			2.8			3			3.2			3.4			3.6			3.8			4
x	y	z	x	y	z	x	y	z	x	y	z	x	y	z	x	y	z	x	y	z	x	y	z	x	y	z	x	y	z	x	y	z
-1.102	0.148	-0.043	-1.094	0.121	-0.047	-1.188	0.199	-0.043	-1.289	0.332	-0.25	-1.148	0.063	-0.031	-1.047	0.238	-0.094	-1.145	0.219	-0.047	-1.043	0.273	-0.148	-1.227	0.203	-0.18	-1.313	0.254	-0.145	-1.152	0.09	0.117
-1.09	0.133	-0.047	-1.086	0.125	-0.055	-1.223	0.191	-0.078	-1.281	0.297	-0.207	-1.129	0.066	-0.055	-1.063	0.277	-0.098	-1.156	0.242	-0.074	-1.012	0.273	-0.137	-1.246	0.273	-0.211	-1.328	0.293	-0.152	-1.129	0.148	0.102
-1.086	0.125	-0.039	-1.078	0.125	-0.059	-1.266	0.18	-0.109	-1.281	0.258	-0.152	-1.09	0.098	-0.063	-1.102	0.305	-0.125	-1.164	0.254	-0.109	-0.984	0.273	-0.133	-1.289	0.324	-0.223	-1.344	0.309	-0.137	-1.129	0.18	0.047
-1.086	0.113	-0.039	-1.063	0.129	-0.059	-1.289	0.164	-0.137	-1.227	0.211	-0.082	-1.055	0.133	-0.059	-1.188	0.301	-0.16	-1.168	0.254	-0.141	-0.953	0.285	-0.137	-1.32	0.363	-0.215	-1.367	0.305	-0.109	-1.141	0.191	-0.027
-1.082	0.113	-0.043	-1.055	0.137	-0.059	-1.301	0.16	-0.152	-1.391	0.109	-0.09	-1.02	0.156	-0.059	-1.285	0.281	-0.199	-1.188	0.254	-0.184	-0.984	0.293	-0.152	-1.395	0.336	-0.203	-1.371	0.246	-0.074	-1.148	0.195	-0.113
-1.078	0.121	-0.039	-1.055	0.152	-0.063	-1.305	0.148	-0.156	-1.457	0.254	-0.137	-0.992	0.18	-0.059	-1.398	0.234	-0.234	-1.195	0.277	-0.219	-1.043	0.297	-0.172	-1.496	0.359	-0.23	-1.531	0.164	-0.078	-1.145	0.246	-0.172
-1.074	0.121	-0.035	-1.051	0.168	-0.063	-1.297	0.137	-0.148	-1.5	0.211	-0.133	-0.973	0.18	-0.055	-1.488	0.203	-0.25	-1.195	0.313	-0.25	-1.113	0.309	-0.195	-1.48	0.262	-0.16	-1.52	0.203	-0.094	-1.148	0.313	-0.207
-1.07	0.125	-0.035	-1.043	0.184	-0.07	-1.273	0.129	-0.121	-1.535	0.172	-0.164	-0.949	0.172	-0.043	-1.555	0.164	-0.25	-1.18	0.34	-0.258	-1.203	0.313	-0.219	-1.645	0.191	-0.18	-1.52	0.137	-0.059	-1.164	0.367	-0.223
-1.066	0.125	-0.035	-1.027	0.199	-0.078	-1.246	0.109	-0.094	-1.488	0.172	-0.18	-0.949	0.164	-0.035	-1.566	0.137	-0.227	-1.152	0.359	-0.266	-1.27	0.309	-0.254	-1.602	0.145	-0.152	-1.5	0.109	-0.078	-1.215	0.383	-0.234
-1.059	0.129	-0.043	-1.016	0.211	-0.078	-1.215	0.09	-0.059	-1.359	0.184	-0.152	-0.969	0.133	-0.035	-1.535	0.102	-0.195	-1.117	0.367	-0.262	-1.25	0.281	-0.25	-1.551	0.059	-0.117	-1.465	0.109	-0.102	-1.301	0.367	-0.242
-1.055	0.125	-0.051	-1.016	0.219	-0.078	-1.188	0.082	-0.027	-1.203	0.199	-0.113	-1.02	0.105	-0.031	-1.484	0.07	-0.164	-1.074	0.359	-0.25	-1.391	0.23	-0.301	-1.465	0.035	-0.102	-1.406	0.125	-0.117	-1.383	0.328	-0.23
-1.063	0.133	-0.059	-1.027	0.215	-0.074	-1.156	0.086	-0.004	-1.074	0.211	-0.082	-1.066	0.078	-0.031	-1.418	0.063	-0.133	-1.016	0.352	-0.234	-1.332	0.32	-0.344	-1.383	0.039	-0.078	-1.324	0.094	-0.004	-1.402	0.234	-0.184
-1.066	0.145	-0.07	-1.051	0.207	-0.074	-1.137	0.082	0.016	-0.996	0.227	-0.063	-1.117	0.051	-0.035	-1.367	0.063	-0.098	-0.992	0.34	-0.219	-1.336	0.227	-0.293	-1.301	0.074	-0.051	-1.219	0.055	-0.215	-1.555	0.148	-0.188
-1.059	0.156	-0.082	-1.082	0.195	-0.074	-1.129	0.074	0.023	-0.965	0.234	-0.051	-1.148	0.039	-0.035	-1.328	0.078	-0.059	-0.969	0.34	-0.207	-1.375	0.191	-0.27	-1.223	0.109	-0.039	-1.273	0.086	-0.148	-1.488	0.117	-0.16
-1.055	0.172	-0.094	-1.113	0.18	-0.074	-1.129	0.074	0.023	-0.984	0.23	-0.063	-1.172	0.043	-0.031	-1.309	0.094	-0.031	-0.992	0.34	-0.203	-1.453	0.18	-0.242	-1.16	0.133	-0.023	-1.227	0.094	-0.117	-1.449	0.047	-0.133
-1.055	0.195	-0.098	-1.137	0.164	-0.078	-1.141	0.066	0.008	-1.047	0.219	-0.098	-1.18	0.047	-0.031	-1.309	0.086	-0.016	-1.043	0.348	-0.211	-1.523	0.211	-0.234	-1.113	0.156	-0.027	-1.188	0.168	-0.18	-1.391	0.027	-0.125
-1.059	0.211	-0.102	-1.156	0.16	-0.082	-1.145	0.063	-0.012	-1.133	0.199	-0.141	-1.199	0.059	-0.035	-1.309	0.063	-0.008	-1.137	0.352	-0.227	-1.547	0.258	-0.219	-1.086	0.16	-0.031	-1.16	0.305	-0.211	-1.348	0.027	-0.121
-1.074	0.223	-0.102	-1.164	0.168	-0.082	-1.141	0.063	-0.023	-1.23	0.148	-0.176	-1.207	0.078	-0.043	-1.309	0.039	-0.008	-1.219	0.363	-0.25	-1.473	0.293	-0.207	-1.07	0.16	-0.047	-1.125	0.387	-0.227	-1.301	0.035	-0.109
-1.105	0.219	-0.113	-1.172	0.188	-0.082	-1.129	0.063	-0.047	-1.383	0.172	-0.227	-1.195	0.094	-0.055	-1.305	0.027	-0.02	-1.285	0.359	-0.27	-1.328	0.316	-0.203	-1.059	0.16	-0.066	-1.133	0.336	-0.211	-1.262	0.023	-0.078
-1.145	0.223	-0.121	-1.172	0.207	-0.074	-1.109	0.063	-0.055	-1.387	0.117	-0.211	-1.23	0.098	-0.082	-1.289	0.027	-0.047	-1.141	0.277	-0.219	-1.176	0.301	-0.18	-1.043	0.176	-0.086	-1.129	0.254	-0.203	-1.246	0.039	-0.063
-1.176	0.203	-0.113	-1.203	0.219	-0.086	-1.094	0.063	-0.059	-1.449	0.051	-0.195	-1.309	0.098	-0.098	-1.27	0.059	-0.078	-1.465	0.289	-0.293	-1.09	0.277	-0.16	-1.082	0.168	-0.117	-1.121	0.227	-0.215	-1.223	0.063	-0.055
-1.199	0.176	-0.105	-1.246	0.23	-0.098	-1.082	0.07	-0.063	-1.438	0.156	-0.172	-1.375	0.105	-0.117	-1.234	0.035	-0.066	-1.328	0.336	-0.273	-1.063	0.262	-0.133	-1.102	0.18	-0.156	-1.121	0.207	-0.219	-1.207	0.09	-0.063
-1.211	0.156	-0.098	-1.305	0.223	-0.109	-1.066	0.082	-0.066	-1.398	0.016	-0.129	-1.395	0.109	-0.145	-1.23	0.039	-0.074	-1.328	0.227	-0.195	-1.078	0.266	-0.129	-1.102	0.203	-0.172	-1.121	0.195	-0.223	-1.207	0.113	-0.09
-1.215	0.148	-0.086	-1.383	0.203	-0.125	-1.047	0.098	-0.07	-1.367	0.012	-0.137	-1.375	0.117	-0.164	-1.188	0.082	-0.078	-1.406	0.18	-0.176	-1.133	0.285	-0.137	-1.098	0.223	-0.195	-1.125	0.199	-0.227	-1.215	0.117	-0.121
-1.203	0.16	-0.086	-1.457	0.188	-0.137	-1.023	0.117	-0.09	-1.266	0.102	-0.105	-1.32	0.148	-0.191	-1.156	0.094	-0.07	-1.535	0.156	-0.145	-1.234	0.289	-0.168	-1.082	0.238	-0.215	-1.121	0.199	-0.223	-1.227	0.117	-0.16
-1.191	0.184	-0.082	-1.504	0.18	-0.152	-1.012	0.125	-0.098	-1.23	0.078	-0.074	-1.254	0.215	-0.195	-1.117	0.098	-0.063	-1.594	0.199	-0.105	-1.348	0.273	-0.203	-1.051	0.266	-0.23	-1.117	0.195	-0.211	-1.242	0.129	-0.188
-1.199	0.203	-0.078	-1.496	0.188	-0.156	-0.996	0.133	-0.102	-1.176	0.043	-0.043	-1.168	0.277	-0.195	-1.078	0.098	-0.051	-1.523	0.254	-0.082	-1.461	0.238	-0.227	-1.027	0.273	-0.238	-1.043	0.16	-0.184	-1.246	0.148	-0.219
-1.207	0.223	-0.086	-1.438	0.207	-0.156	-0.992	0.141	-0.105	-1.137	0.059	-0.02	-1.098	0.332	-0.184	-1.039	0.094	-0.043	-1.383	0.273	-0.07	-1.559	0.188	-0.25	-1.023	0.293	-0.242	-1.207	0.102	-0.184	-1.242	0.18	-0.242
-1.223	0.234	-0.094	-1.348	0.234	-0.137	-0.992	0.141	-0.102	-1.125	0.074	-0.012	-1.066	0.359	-0.152	-1.027	0.098	-0.031	-1.23	0.266	-0.086	-1.613	0.133	-0.242	-1.055	0.316	-0.25	-1.227	0.211	-0.223	-1.23	0.211	-0.258
-1.254	0.242	-0.113	-1.234	0.266	-0.113	-1.02	0.141	-0.098	-1.125	0.066	-0.031	-1.055	0.348	-0.121	-1.043	0.082	-0.023	-1.137	0.234	-0.078	-1.613	0.105	-0.23	-1.109	0.34	-0.273	-1.277	0.199	-0.203	-1.207	0.238	-0.277
-1.301	0.238	-0.125	-1.102	0.297	-0.082	-1.055	0.133	-0.102	-1.125	0.059	-0.051	-1.086	0.316	-0.09	-1.074	0.07	-0.02	-1.109	0.207	-0.07	-1.594	0.074	-0.195	-1.188	0.348	-0.305	-1.34	0.23	-0.234	-1.172	0.254	-0.277
-1.336	0.234	-0.141	-0.996	0.328	-0.059	-1.086	0.125	-0.109	-1.121	0.059	-0.063	-1.141	0.262	-0.055	-1.125	0.055	-0.012	-1.133	0.215	-0.066	-1.523	0.07	-0.164	-1.234	0.348	-0.32	-1.363	0.301	-0.285	-1.129	0.277	-0.289
-1.363	0.234	-0.156	-0.93	0.344	-0.043	-1.113	0.125	-0.117	-1.121	0.059	-0.078	-1.207	0.203	-0.039	-1.176	0.051	-0.02	-1.184	0.234	-0.074	-1.461	0.098	-0.109	-1.328	0.324	-0.348	-1.367	0.352	-0.313	-1.109	0.301	-0.297
-1.352	0.238	-0.16	-0.914	0.348	-0.035	-1.148	0.129	-0.129	-1.121	0.063	-0.094	-1.254	0.156	-0.023	-1.215	0.055	-0.027	-1.266	0.246	-0.102	-1.434	0.027	-0.078	-1.301	0.285	-0.34	-1.309	0.363	-0.324	-1.145	0.313	-0.305
-1.301	0.25	-0.164	-0.945	0.332	-0.02	-1.16	0.145	-0.141	-1.109	0.066	-0.09	-1.301	0.113	-0.023	-1.23	0.055	-0.039	-1.355	0.254	-0.137	-1.383	0.027	-0.027	-1.406	0.242	-0.336	-1.254	0.32	-0.313	-1.219	0.316	-0.313
-1.219	0.262	-0.148	-1.008	0.301	-0.016	-1.176	0.172	-0.148	-1.082	0.086	-0.094	-1.328	0.09	-0.027	-1.23	0.063	-0.043	-1.445	0.246	-0.176	-1.359	0.047	0.012	-1.336	0.285	-0.336	-1.238	0.258	-0.297	-1.285	0.32	-0.324
-1.125	0.285	-0.129	-1.078	0.258	-0.016	-1.207	0.184	-0.156	-1.051	0.094	-0.082	-1.336	0.09	-0.047	-1.23	0.074	-0.043	-1.523	0.227	-0.215	-1.355	0.008	0.016	-1.336	0.215	-0.258	-1.262	0.219	-0.262	-1.328	0.32	-0.34
-1.043	0.293	-0.109	-1.133	0.203	-0.023	-1.242	0.199	-0.16	-1.027	0.117	-0.078	-1.336	0.121	-0.066	-1.23	0.09	-0.027	-1.555	0.207	-0.242	-1.34	-0.035	0.047	-1.379	0.195	-0.219	-1.289	0.234	-0.219	-1.363	0.309	-0.352
-0.98	0.309	-0.094	-1.184	0.152	-0.027	-1.285	0.207	-0.16	-1.016	0.145	-0.07	-1.316	0.164	-0.094	-1.207	0.102	0.004	-1.563	0.188	-0.25	-1.375	0.023	0.059	-1.449	0.184	-0.168	-1.324	0.285	-0.191	-1.352	0.281	-0.344
-0.961	0.316	-0.078	-1.207	0.117	-0.027	-1.363	0.203	-0.168	-1	0.141	-0.063	-1.281	0.207	-0.125	-1.195	0.113	0.027	-1.539	0.168	-0.238	-1.246	0.043	0.066	-1.512	0.195	-0.137	-1.313	0.348	-0.18	-1.309	0.25	-0.332
-0.965	0.309	-0.07	-1.215	0.094	-0.039	-1.43	0.199	-0.18	-0.992	0.125	-0.051	-1.242	0.254	-0.148	-1.23	0.094	0.043	-1.492	0.148	-0.211	-1.289	-0.012	0.043	-1.484	0.23	-0.125	-1.293	0.379	-0.188	-1.223	0.156	-0.297
-0.996	0.297	-0.066	-1.211	0.094	-0.047	-1.441	0.203	-0.199	-0.977	0.117	-0.051	-1.211	0.281	-0.16	-1.262	0.07	0.027	-1.41	0.176	-0.168	-1.258	-0.008	0.012	-1.383	0.273	-0.125	-1.281	0.371	-0.199	-1.383	0.164	-0.305
-1.043	0.273	-0.066	-1.191	0.109	-0.059	-1.395	0.219	-0.211	-0.973	0.125	-0.055	-1.18	0.289	-0.16	-1.285	0.059	-0.02	-1.363	0.148	-0.117	-1.203	0.008	-0.008	-1.25	0.285	-0.133	-1.27	0.336	-0.203	-1.402	0.211	-0.293
-1.094	0.25	-0.074	-1.172	0.141	-0.066	-1.313	0.246	-0.195	-0.988	0.137	-0.063	-1.148	0.289	-0.16	-1.277	0.07	-0.082	-1.328	0.039	-0.063	-1.184	0.055	-0.047	-1.152	0.273	-0.137	-1.172	0.219	-0.172	-1.418	0.215	-0.258
-1.137	0.215	-0.074	-1.156	0.172	-0.082	-1.199	0.285	-0.16	-1.023	0.145	-0.07	-1.129	0.285	-0.156	-1.234	0.121	-0.137	-1.281	0.086	0.008	-1.074	0.094	-0.055	-1.129	0.254	-0.129	-1.398	0.285	-0.246	-1.383	0.277	-0.25
-1.168	0.188	-0.078	-1.133	0.207	-0.094	-1.094	0.32	-0.105	-1.07	0.145	-0.082	-1.125	0.285	-0.16	-1.195	0.199	-0.16	-1.25	0.086	0.043	-1.055	0.074	-0.07	-1.168	0.246	-0.125	-1.395	0.25	-0.199	-1.34	0.313	-0.242
-1.176	0.176	-0.078	-1.109	0.238	-0.113	-1.012	0.344	-0.066	-1.125	0.137	-0.094	-1.125	0.285	-0.164	-1.164	0.277	-0.168	-1.23	0.066	0.059	-1.023	0.082	-0.094	-1.25	0.254	-0.129	-1.469	0.211	-0.188	-1.309	0.32	-0.234
-1.184	0.18	-0.078	-1.082	0.258	-0.121	-0.977	0.355	-0.031	-1.188	0.117	-0.109	-1.125	0.289	-0.168	-1.152	0.34	-0.164	-1.227	0.066	0.063	-0.988	0.09	-0.102	-1.371	0.262	-0.152	-1.574	0.168	-0.184	-1.301	0.313	-0.227
-1.176	0.18	-0.082	-1.059	0.273	-0.129	-0.984	0.352	0.004	-1.234	0.109	-0.117	-1.133	0.285	-0.172	-1.164	0.363	-0.152	-1.191	0.113	0.043	-0.969	0.102	-0.105	-1.492	0.258	-0.176	-1.648	0.117	-0.148	-1.313	0.313	-0.219
-1.156	0.191	-0.082	-1.035	0.281	-0.129	-1.039	0.344	0.004	-1.262	0.117	-0.109	-1.148	0.273	-0.176	-1.207	0.348	-0.137	-1.168	0.047	0.047	-0.98	0.109	-0.098	-1.605	0.23	-0.195	-1.695	0.074	-0.109	-1.348	0.309	-0.211
-1.133	0.211	-0.086	-1.031	0.285	-0.133	-1.117	0.324	-0.02	-1.266	0.129	-0.102	-1.148	0.27	-0.172	-1.258	0.305	-0.113	-1.184	0.023	0.008	-1.008	0.102	-0.094	-1.688	0.176	-0.219	-1.695	0.043	-0.074	-1.41	0.293	-0.207
-1.105	0.223	-0.09	-1.035	0.285	-0.133	-1.18	0.301	-0.051	-1.258	0.145	-0.098	-1.141	0.266	-0.172	-1.313	0.246	-0.086	-1.164	0.078	-0.039	-1.043	0.09	-0.086	-1.754	0.121	-0.258	-1.652	0.027	-0.055	-1.477	0.266	-0.199
-1.082	0.238	-0.094	-1.047	0.285	-0.129	-1.234	0.273	-0.078	-1.262	0.152	-0.09	-1.129	0.258	-0.176	-1.352	0.18	-0.066	-1.055	0.086	-0.039	-1.09	0.063	-0.07	-1.742	0.094	-0.242	-1.566	0.031	-0.043	-1.547	0.215	-0.195
-1.055	0.25	-0.098	-1.059	0.277	-0.125	-1.254	0.246	-0.109	-1.281	0.148	-0.082	-1.102	0.266	-0.176	-1.367	0.125	-0.063	-1.086	0.035	-0.059	-1.141	0.039	-0.066	-1.73	0.148	-0.238	-1.48	0.055	-0.039	-1.609	0.156	-0.188
-1.027	0.262	-0.109	-1.078	0.273	-0.125	-1.262	0.238	-0.121	-1.293	0.152	-0.09	-1.066	0.273	-0.168	-1.367	0.082	-0.063	-1.055	0.039	-0.074	-1.188	0.023	-0.066	-1.621	0.102	-0.18	-1.461	0.121	-0.055	-1.656	0.105	-0.16
-1.004	0.266	-0.113	-1.086	0.266	-0.121	-1.234	0.234	-0.125	-1.324	0.152	-0.105	-1.016	0.285	-0.16	-1.352	0.066	-0.07	-1.047	0.039	-0.066	-1.203	0.008	-0.07	-1.563	0.242	-0.059	-1.402	0.133	-0.074	-1.676	0.074	-0.125
-0.992	0.27	-0.117	-1.098	0.258	-0.121	-1.184	0.234	-0.105	-1.387	0.141	-0.121	-0.961	0.305	-0.156	-1.32	0.07	-0.086	-1.055	0.051	-0.055	-1.211	0	-0.074	-1.473	0.109	-0.043	-1.309	0.129	0.043	-1.641	0.043	-0.094
-0.992	0.277	-0.125	-1.102	0.258	-0.117	-1.129	0.234	-0.086	-1.445	0.129	-0.129	-0.949	0.328	-0.156	-1.297	0.098	-0.098	-1.063	0.055	-0.043	-1.246	-0.008	-0.082	-1.406	0.043	-0.063	-1.344	-0.117	-0.031	-1.563	0.035	-0.074
-0.992	0.281	-0.129	-1.105	0.262	-0.109	-1.066	0.246	-0.07	-1.449	0.125	-0.148	-0.98	0.336	-0.168	-1.258	0.141	-0.109	-1.078	0.059	-0.023	-1.266	-0.008	-0.086	-1.309	0.074	-0.051	-1.328	-0.047	-0.016	-1.477	0.047	-0.063
-0.996	0.281	-0.133	-1.102	0.266	-0.105	-1.035	0.254	-0.094	-1.398	0.133	-0.156	-1.051	0.336	-0.184	-1.23	0.191	-0.125	-1.109	0.043	-0.008	-1.277	0.02	-0.086	-1.242	0.051	-0.027	-1.336	0.102	-0.023	-1.469	0.203	-0.098
-1.008	0.285	-0.141	-1.094	0.281	-0.102	-1	0.293	-0.086	-1.316	0.152	-0.152	-1.125	0.328	-0.207	-1.215	0.23	-0.141	-1.16	0.023	0.004	-1.281	0.055	-0.09	-1.176	0.043	0.039	-1.277	0.109	-0.043	-1.316	0.188	0.016
-1.027	0.281	-0.141	-1.078	0.305	-0.105	-0.973	0.332	-0.094	-1.211	0.191	-0.133	-1.188	0.313	-0.227	-1.211	0.258	-0.152	-1.219	-0.004	0.004	-1.273	0.094	-0.078	-1.125	0.09	0.07	-1.273	0.051	-0.055	-1.414	-0.148	0.012
-1.047	0.281	-0.141	-1.055	0.332	-0.109	-0.977	0.344	-0.117	-1.098	0.234	-0.117	-1.23	0.285	-0.238	-1.211	0.258	-0.168	-1.277	-0.027	-0.012	-1.227	0.125	-0.094	-1.16	0.098	0.055	-1.242	0.027	-0.07	-1.305	-0.063	0.043
-1.051	0.281	-0.137	-1.02	0.352	-0.109	-0.984	0.348	-0.137	-1.012	0.27	-0.094	-1.246	0.25	-0.238	-1.219	0.254	-0.18	-1.277	-0.023	-0.016	-1.195	0.141	-0.105	-1.184	0.074	0.016	-1.191	0.078	-0.094	-1.266	0.035	0.012
-1.051	0.262	-0.129	-1	0.367	-0.117	-0.996	0.352	-0.148	-0.969	0.281	-0.074	-1.262	0.215	-0.223	-1.219	0.254	-0.191	-1.277	-0.051	-0.016	-1.172	0.152	-0.133	-1.184	0.051	0.004	-1.164	0.113	-0.117	-1.359	-0.008	-0.039
-1.051	0.258	-0.117	-0.992	0.379	-0.117	-1.012	0.344	-0.16	-0.973	0.285	-0.066	-1.285	0.191	-0.195	-1.219	0.258	-0.215	-1.273	-0.039	-0.02	-1.145	0.199	-0.152	-1.207	0.063	-0.02	-1.145	0.129	-0.125	-1.293	-0.004	-0.027
-1.055	0.254	-0.102	-1	0.391	-0.117	-1.016	0.324	-0.16	-1.023	0.266	-0.066	-1.344	0.16	-0.176	-1.215	0.27	-0.219	-1.262	-0.016	0.004	-1.129	0.258	-0.164	-1.082	0.078	-0.012	-1.098	0.082	-0.109	-1.254	0	0.02
-1.047	0.258	-0.105	-1.031	0.398	-0.121	-1.012	0.297	-0.152	-1.094	0.246	-0.066	-1.461	0.133	-0.168	-1.215	0.273	-0.227	-1.27	0.004	-0.008	-1.133	0.313	-0.16	-1.094	0.043	-0.031	-1.113	0.047	-0.102	-1.23	0.035	-0.016
-1.043	0.273	-0.105	-1.082	0.406	-0.133	-1.008	0.27	-0.137	-1.152	0.215	-0.082	-1.563	0.109	-0.184	-1.211	0.281	-0.23	-1.277	0.027	-0.031	-1.117	0.367	-0.148	-1.055	0.066	-0.055	-1.129	0.031	-0.078	-1.215	0.023	-0.07
-1.027	0.289	-0.102	-1.141	0.41	-0.148	-1.004	0.258	-0.117	-1.199	0.184	-0.102	-1.609	0.113	-0.211	-1.203	0.285	-0.23	-1.293	0.043	-0.051	-1.207	0.348	-0.121	-1.047	0.051	-0.066	-1.176	0.004	-0.051	-1.18	-0.008	-0.086
-1.012	0.309	-0.109	-1.195	0.395	-0.172	-1.012	0.254	-0.098	-1.227	0.164	-0.113	-1.586	0.129	-0.23	-1.172	0.281	-0.223	-1.27	0.07	-0.066	-1.234	0.316	-0.094	-1.027	0.051	-0.063	-1.23	-0.02	-0.027	-1.152	-0.016	-0.086
-1.012	0.324	-0.121	-1.242	0.375	-0.188	-1.016	0.246	-0.078	-1.23	0.152	-0.121	-1.477	0.148	-0.238	-1.125	0.281	-0.203	-1.238	0.109	-0.102	-1.242	0.207	-0.027	-1.016	0.004	-0.043	-1.293	-0.047	0	-1.09	0.012	-0.098
-1	0.34	-0.129	-1.27	0.348	-0.188	-1.027	0.238	-0.07	-1.215	0.156	-0.121	-1.328	0.156	-0.223	-1.063	0.281	-0.184	-1.184	0.168	-0.125	-1.406	0.102	-0.012	-1.055	-0.012	-0.031	-1.34	-0.066	0.012	-1.055	0.023	-0.105
-1.02	0.348	-0.137	-1.262	0.316	-0.176	-1.039	0.234	-0.07	-1.184	0.164	-0.117	-1.195	0.16	-0.184	-1	0.281	-0.172	-1.152	0.234	-0.148	-1.332	0.125	-0.031	-1.113	-0.031	-0.016	-1.363	-0.078	0.016	-1.051	0.027	-0.117
-1.066	0.352	-0.148	-1.242	0.281	-0.145	-1.039	0.242	-0.066	-1.148	0.184	-0.121	-1.105	0.164	-0.137	-0.969	0.285	-0.164	-1.145	0.297	-0.16	-1.324	0.031	0.008	-1.199	-0.047	-0.008	-1.352	-0.074	0.023	-1.078	0.02	-0.117
-1.117	0.355	-0.172	-1.211	0.262	-0.098	-1.039	0.25	-0.074	-1.117	0.203	-0.117	-1.066	0.18	-0.102	-0.965	0.301	-0.152	-1.148	0.359	-0.168	-1.313	-0.023	-0.016	-1.211	-0.082	0.031	-1.313	-0.047	0.035	-1.141	-0.031	-0.094
-1.172	0.363	-0.184	-1.211	0.246	-0.059	-1.023	0.266	-0.082	-1.09	0.219	-0.117	-1.059	0.195	-0.098	-1.016	0.313	-0.156	-1.188	0.375	-0.164	-1.313	-0.039	-0.063	-1.305	-0.125	0.012	-1.262	0	0.035	-1.199	-0.059	-0.074
-1.227	0.355	-0.195	-1.25	0.23	-0.039	-1.023	0.281	-0.094	-1.07	0.23	-0.125	-1.082	0.211	-0.102	-1.094	0.316	-0.176	-1.234	0.359	-0.164	-1.273	0.008	-0.086	-1.273	-0.125	0.035	-1.227	0.039	0.035	-1.254	-0.063	-0.051
-1.258	0.344	-0.211	-1.336	0.227	-0.035	-1.008	0.301	-0.102	-1.043	0.242	-0.125	-1.133	0.191	-0.137	-1.18	0.32	-0.199	-1.281	0.32	-0.148	-1.258	0.059	-0.105	-1.281	-0.145	0.035	-1.184	0.066	0.035	-1.301	-0.063	-0.035
-1.277	0.328	-0.211	-1.426	0.238	-0.059	-1.016	0.316	-0.109	-1.035	0.242	-0.125	-1.207	0.176	-0.172	-1.25	0.316	-0.23	-1.258	0.223	-0.086	-1.215	0.121	-0.125	-1.25	-0.113	0.035	-1.16	0.082	0.035	-1.297	-0.051	-0.008
-1.277	0.316	-0.199	-1.48	0.254	-0.102	-1.039	0.328	-0.125	-1.035	0.23	-0.125	-1.277	0.16	-0.215	-1.305	0.32	-0.25	-1.395	0.148	-0.105	-1.199	0.16	-0.145	-1.242	-0.098	0.051	-1.168	0.09	0.012	-1.262	-0.012	0.035
-1.277	0.289	-0.176	-1.5	0.254	-0.133	-1.078	0.352	-0.152	-1.047	0.219	-0.117	-1.34	0.141	-0.246	-1.316	0.316	-0.273	-1.324	0.105	-0.074	-1.219	0.195	-0.191	-1.219	-0.027	0.031	-1.191	0.094	-0.016	-1.227	0.016	0.059
-1.277	0.262	-0.141	-1.477	0.254	-0.152	-1.125	0.383	-0.176	-1.059	0.223	-0.121	-1.387	0.121	-0.262	-1.313	0.297	-0.27	-1.313	0.023	-0.043	-1.219	0.23	-0.223	-1.203	0.016	0.027	-1.207	0.121	-0.063	-1.211	0.047	0.074
-1.313	0.234	-0.121	-1.41	0.246	-0.16	-1.176	0.402	-0.195	-1.074	0.219	-0.125	-1.41	0.098	-0.262	-1.309	0.258	-0.246	-1.273	0	-0.035	-1.215	0.266	-0.234	-1.227	0.055	-0.012	-1.215	0.172	-0.105	-1.18	0.082	0.074
-1.383	0.211	-0.105	-1.305	0.23	-0.148	-1.219	0.41	-0.211	-1.074	0.223	-0.125	-1.402	0.066	-0.25	-1.348	0.223	-0.211	-1.246	0	-0.016	-1.238	0.266	-0.266	-1.223	0.09	-0.066	-1.238	0.227	-0.145	-1.195	0.102	0.063
-1.434	0.207	-0.094	-1.168	0.242	-0.117	-1.262	0.391	-0.223	-1.074	0.227	-0.125	-1.363	0.047	-0.215	-1.426	0.211	-0.191	-1.188	0.035	0.012	-1.266	0.25	-0.277	-1.215	0.109	-0.121	-1.281	0.27	-0.18	-1.215	0.105	0.027
-1.457	0.219	-0.094	-1.055	0.25	-0.078	-1.285	0.355	-0.219	-1.07	0.238	-0.129	-1.324	0.039	-0.176	-1.504	0.234	-0.18	-1.191	0.008	0.016	-1.273	0.266	-0.289	-1.203	0.156	-0.156	-1.344	0.293	-0.191	-1.266	0.117	-0.027
-1.449	0.223	-0.105	-0.984	0.258	-0.043	-1.301	0.324	-0.203	-1.07	0.246	-0.129	-1.281	0.031	-0.141	-1.516	0.281	-0.184	-1.195	0.066	-0.035	-1.281	0.273	-0.293	-1.215	0.227	-0.18	-1.406	0.289	-0.188	-1.285	0.16	-0.082
-1.395	0.234	-0.109	-0.965	0.273	-0.02	-1.305	0.285	-0.172	-1.066	0.258	-0.129	-1.246	0.043	-0.109	-1.473	0.305	-0.195	-1.25	0.125	-0.094	-1.273	0.273	-0.285	-1.242	0.301	-0.191	-1.441	0.266	-0.152	-1.32	0.203	-0.129
-1.324	0.227	-0.113	-0.973	0.27	-0.004	-1.316	0.258	-0.137	-1.066	0.266	-0.129	-1.223	0.063	-0.086	-1.352	0.324	-0.211	-1.242	0.227	-0.156	-1.23	0.285	-0.281	-1.277	0.352	-0.184	-1.531	0.172	-0.125	-1.367	0.262	-0.168
-1.242	0.227	-0.102	-1.012	0.25	-0.012	-1.336	0.238	-0.109	-1.063	0.277	-0.137	-1.215	0.07	-0.066	-1.207	0.32	-0.207	-1.223	0.309	-0.203	-1.211	0.27	-0.258	-1.336	0.391	-0.195	-1.516	0.16	-0.125	-1.402	0.305	-0.195
-1.172	0.223	-0.07	-1.082	0.219	-0.043	-1.387	0.23	-0.086	-1.055	0.285	-0.141	-1.215	0.063	-0.043	-1.109	0.313	-0.191	-1.234	0.305	-0.227	-1.129	0.273	-0.234	-1.441	0.363	-0.172	-1.453	0.082	-0.09	-1.453	0.328	-0.207
-1.113	0.227	-0.059	-1.172	0.195	-0.086	-1.453	0.242	-0.074	-1.031	0.301	-0.141	-1.207	0.059	-0.035	-1.07	0.305	-0.172	-1.242	0.27	-0.238	-1.063	0.277	-0.195	-1.555	0.277	-0.152	-1.434	-0.016	-0.074	-1.457	0.285	-0.168
-1.055	0.234	-0.043	-1.254	0.172	-0.125	-1.488	0.262	-0.082	-1.008	0.313	-0.141	-1.188	0.063	-0.035	-1.07	0.313	-0.156	-1.23	0.27	-0.258	-1.008	0.273	-0.164	-1.559	0.277	-0.18	-1.379	0	-0.098	-1.613	0.262	-0.184
-1.004	0.25	-0.039	-1.328	0.145	-0.145	-1.473	0.281	-0.105	-0.992	0.324	-0.145	-1.176	0.059	-0.043	-1.105	0.32	-0.156	-1.234	0.285	-0.262	-1.004	0.277	-0.141	-1.582	0.137	-0.137	-1.289	0.027	-0.094	-1.59	0.246	-0.152
-0.973	0.25	-0.035	-1.359	0.121	-0.156	-1.418	0.285	-0.121	-0.996	0.34	-0.156	-1.164	0.047	-0.055	-1.184	0.32	-0.176	-1.215	0.305	-0.258	-1.047	0.297	-0.129	-1.527	0.055	-0.129	-1.238	0.027	-0.074	-1.613	0.156	-0.121
-0.977	0.234	-0.039	-1.367	0.094	-0.16	-1.316	0.293	-0.129	-1.039	0.352	-0.168	-1.152	0.039	-0.055	-1.281	0.305	-0.195	-1.184	0.313	-0.242	-1.145	0.316	-0.148	-1.484	-0.043	-0.109	-1.188	-0.016	-0.059	-1.566	0.102	-0.109
-0.996	0.211	-0.047	-1.352	0.078	-0.137	-1.195	0.289	-0.109	-1.113	0.367	-0.184	-1.137	0.035	-0.047	-1.375	0.273	-0.207	-1.148	0.328	-0.234	-1.137	0.266	-0.137	-1.402	-0.012	-0.105	-1.191	0.063	-0.125	-1.496	0.094	-0.102
-1.027	0.191	-0.055	-1.332	0.07	-0.113	-1.078	0.285	-0.086	-1.199	0.363	-0.199	-1.109	0.039	-0.039	-1.449	0.219	-0.219	-1.109	0.34	-0.215	-1.402	0.402	-0.254	-1.281	0	-0.027	-1.254	0.113	-0.145	-1.398	0.086	-0.094
-1.078	0.184	-0.074	-1.289	0.078	-0.09	-0.984	0.293	-0.063	-1.277	0.352	-0.215	-1.086	0.035	-0.031	-1.512	0.145	-0.211	-1.059	0.324	-0.188	-1.395	0.375	-0.27	-1.203	-0.078	0.051	-1.262	0.215	-0.219	-1.332	0.07	-0.086
-1.137	0.176	-0.09	-1.262	0.086	-0.059	-0.941	0.289	-0.043	-1.324	0.328	-0.223	-1.063	0.047	-0.02	-1.535	0.07	-0.191	-1	0.313	-0.168	-1.371	0.313	-0.297	-1.234	-0.043	0.016	-1.266	0.328	-0.281	-1.266	0.086	-0.082
-1.176	0.18	-0.098	-1.23	0.09	-0.035	-0.938	0.281	-0.031	-1.301	0.277	-0.207	-1.047	0.055	-0.016	-1.527	0.02	-0.16	-0.973	0.293	-0.152	-1.332	0.25	-0.316	-1.301	0.027	-0.078	-1.273	0.352	-0.316	-1.219	0.086	-0.066
-1.227	0.152	-0.121	-1.199	0.09	-0.004	-0.98	0.266	-0.031	-1.379	0.168	-0.195	-1.023	0.07	-0.016	-1.492	-0.004	-0.121	-0.969	0.293	-0.137	-1.313	0.199	-0.316	-1.273	0.191	-0.168	-1.277	0.285	-0.324	-1.195	0.109	-0.098
-1.258	0.141	-0.148	-1.18	0.082	0.02	-1.047	0.23	-0.051	-1.363	0.289	-0.207	-1.004	0.09	-0.023	-1.441	0.004	-0.082	-1.039	0.297	-0.137	-1.34	0.168	-0.297	-1.191	0.398	-0.223	-1.285	0.223	-0.328	-1.219	0.145	-0.129
-1.27	0.145	-0.16	-1.16	0.086	0.023	-1.125	0.203	-0.074	-1.328	0.27	-0.152	-1	0.109	-0.035	-1.379	0.02	-0.055	-1.125	0.309	-0.156	-1.402	0.18	-0.266	-1.168	0.402	-0.23	-1.273	0.207	-0.332	-1.219	0.199	-0.184
-1.273	0.133	-0.16	-1.145	0.078	0.008	-1.203	0.18	-0.098	-1.371	0.223	-0.133	-1.027	0.117	-0.043	-1.332	0.055	-0.012	-1.23	0.34	-0.191	-1.441	0.227	-0.246	-1.164	0.301	-0.227	-1.238	0.211	-0.316	-1.215	0.246	-0.238
-1.27	0.117	-0.145	-1.148	0.074	-0.004	-1.266	0.148	-0.117	-1.426	0.211	-0.137	-1.074	0.113	-0.055	-1.316	0.074	0.004	-1.293	0.359	-0.207	-1.406	0.293	-0.234	-1.176	0.234	-0.238	-1.188	0.211	-0.297	-1.215	0.254	-0.273
-1.242	0.109	-0.125	-1.145	0.078	-0.02	-1.305	0.113	-0.129	-1.473	0.215	-0.152	-1.125	0.094	-0.059	-1.313	0.082	0.012	-1.465	0.297	-0.254	-1.32	0.344	-0.23	-1.176	0.234	-0.242	-1.121	0.238	-0.273	-1.215	0.215	-0.281
-1.227	0.098	-0.098	-1.141	0.09	-0.039	-1.313	0.074	-0.129	-1.477	0.219	-0.184	-1.172	0.059	-0.059	-1.297	0.082	0.027	-1.414	0.398	-0.309	-1.227	0.355	-0.23	-1.172	0.23	-0.25	-1.059	0.266	-0.238	-1.219	0.191	-0.293
-1.199	0.094	-0.074	-1.129	0.109	-0.051	-1.301	0.047	-0.129	-1.414	0.223	-0.203	-1.195	0.039	-0.059	-1.285	0.07	0.039	-1.344	0.289	-0.262	-1.164	0.336	-0.219	-1.18	0.227	-0.262	-1.031	0.297	-0.207	-1.223	0.188	-0.313
-1.168	0.086	-0.055	-1.117	0.121	-0.051	-1.285	0.035	-0.133	-1.301	0.223	-0.191	-1.203	0.031	-0.059	-1.285	0.051	0.023	-1.297	0.234	-0.242	-1.152	0.316	-0.203	-1.156	0.262	-0.266	-1.059	0.316	-0.184	-1.23	0.191	-0.313
-1.141	0.09	-0.031	-1.105	0.125	-0.055	-1.27	0.035	-0.129	-1.172	0.211	-0.16	-1.207	0.031	-0.047	-1.289	0.035	-0.004	-1.309	0.18	-0.195	-1.18	0.309	-0.188	-1.168	0.254	-0.254	-1.137	0.324	-0.168	-1.227	0.195	-0.301
-1.121	0.086	-0.016	-1.09	0.137	-0.051	-1.238	0.059	-0.109	-1.066	0.195	-0.121	-1.215	0.043	-0.047	-1.277	0.031	-0.031	-1.367	0.172	-0.156	-1.246	0.305	-0.184	-1.133	0.266	-0.254	-1.098	0.223	-0.133	-1.207	0.195	-0.293
-1.109	0.09	0	-1.078	0.141	-0.055	-1.203	0.078	-0.082	-1.016	0.188	-0.086	-1.215	0.07	-0.051	-1.266	0.035	-0.059	-1.453	0.191	-0.125	-1.348	0.277	-0.191	-1.094	0.262	-0.242	-1.414	0.324	-0.223	-1.168	0.211	-0.281
-1.105	0.074	-0.004	-1.07	0.145	-0.055	-1.18	0.082	-0.059	-1.012	0.191	-0.07	-1.215	0.09	-0.047	-1.215	0.074	-0.082	-1.516	0.234	-0.109	-1.461	0.23	-0.195	-1.066	0.25	-0.23	-1.348	0.387	-0.238	-1.121	0.23	-0.266
-1.105	0.074	-0.012	-1.055	0.148	-0.055	-1.16	0.086	-0.039	-1.043	0.188	-0.066	-1.25	0.094	-0.059	-1.18	0.043	-0.066	-1.492	0.273	-0.125	-1.559	0.164	-0.184	-1.082	0.246	-0.227	-1.402	0.289	-0.242	-1.082	0.258	-0.254
-1.113	0.07	-0.027	-1.051	0.152	-0.059	-1.148	0.09	-0.031	-1.098	0.176	-0.09	-1.289	0.094	-0.074	-1.156	0.047	-0.074	-1.387	0.305	-0.145	-1.637	0.078	-0.168	-1.137	0.258	-0.234	-1.375	0.23	-0.273	-1.09	0.277	-0.246
-1.125	0.066	-0.031	-1.043	0.16	-0.063	-1.148	0.094	-0.039	-1.148	0.164	-0.121	-1.289	0.109	-0.105	-1.113	0.078	-0.078	-1.246	0.293	-0.16	-1.668	0	-0.137	-1.203	0.289	-0.25	-1.309	0.18	-0.262	-1.141	0.301	-0.242
-1.129	0.074	-0.035	-1.031	0.172	-0.063	-1.156	0.094	-0.059	-1.215	0.141	-0.148	-1.27	0.137	-0.148	-1.063	0.098	-0.07	-1.129	0.281	-0.148	-1.652	-0.039	-0.117	-1.246	0.324	-0.273	-1.246	0.148	-0.227	-1.207	0.324	-0.246
-1.137	0.07	-0.039	-1.023	0.199	-0.066	-1.199	0.102	-0.086	-1.27	0.113	-0.18	-1.23	0.176	-0.188	-1.027	0.105	-0.059	-1.066	0.266	-0.137	-1.574	-0.051	-0.082	-1.32	0.328	-0.297	-1.238	0.137	-0.195	-1.27	0.34	-0.262
-1.125	0.074	-0.035	-1.031	0.215	-0.066	-1.164	0.113	-0.098	-1.375	0.125	-0.23	-1.164	0.234	-0.199	-1.016	0.105	-0.047	-1.039	0.289	-0.113	-1.484	-0.016	-0.051	-1.215	0.285	-0.27	-1.262	0.164	-0.168	-1.32	0.34	-0.281
-1.109	0.086	-0.035	-1.059	0.211	-0.07	-1.188	0.055	-0.09	-1.297	0.129	-0.215	-1.109	0.305	-0.203	-1.027	0.102	-0.043	-1.063	0.309	-0.117	-1.387	0.016	-0.02	-1.336	0.262	-0.301	-1.285	0.227	-0.164	-1.313	0.25	-0.273
-1.105	0.098	-0.027	-1.098	0.211	-0.07	-1.184	0.07	-0.113	-1.332	0.109	-0.191	-1.078	0.367	-0.191	-1.074	0.082	-0.031	-1.129	0.305	-0.129	-1.32	0.066	-0.004	-1.266	0.258	-0.289	-1.301	0.309	-0.176	-1.336	0.246	-0.305
-1.109	0.102	-0.035	-1.145	0.199	-0.07	-1.16	0.102	-0.113	-1.328	0.074	-0.176	-1.066	0.398	-0.164	-1.133	0.051	-0.023	-1.227	0.281	-0.156	-1.316	0.121	0.066	-1.309	0.191	-0.234	-1.289	0.379	-0.215	-1.305	0.223	-0.297
-1.098	0.121	-0.039	-1.188	0.188	-0.078	-1.145	0.117	-0.102	-1.332	0.035	-0.188	-1.078	0.391	-0.137	-1.207	0.02	-0.027	-1.336	0.25	-0.176	-1.293	-0.012	0.066	-1.402	0.184	-0.219	-1.277	0.43	-0.266	-1.281	0.172	-0.27
-1.094	0.129	-0.043	-1.223	0.184	-0.082	-1.125	0.129	-0.098	-1.273	0.094	-0.152	-1.137	0.316	-0.102	-1.262	0	-0.023	-1.43	0.203	-0.195	-1.289	0.008	0.059	-1.488	0.195	-0.203	-1.277	0.438	-0.309	-1.297	0.152	-0.254
-1.09	0.148	-0.059	-1.238	0.18	-0.078	-1.102	0.129	-0.086	-1.25	0.102	-0.125	-1.199	0.242	-0.078	-1.281	0	-0.027	-1.5	0.141	-0.211	-1.297	-0.027	0	-1.473	0.238	-0.199	-1.277	0.422	-0.332	-1.313	0.188	-0.246
-1.086	0.168	-0.07	-1.238	0.184	-0.074	-1.082	0.148	-0.078	-1.23	0.066	-0.109	-1.258	0.176	-0.047	-1.273	0.016	-0.031	-1.52	0.078	-0.215	-1.285	0.008	-0.008	-1.398	0.258	-0.203	-1.301	0.379	-0.332	-1.297	0.258	-0.246
-1.086	0.191	-0.082	-1.238	0.191	-0.066	-1.066	0.16	-0.082	-1.199	0.047	-0.082	-1.297	0.113	-0.023	-1.281	0.043	-0.027	-1.508	0.023	-0.207	-1.234	0.016	0.004	-1.32	0.258	-0.211	-1.348	0.324	-0.324	-1.289	0.32	-0.246
-1.09	0.215	-0.09	-1.246	0.199	-0.055	-1.051	0.184	-0.086	-1.168	0.047	-0.059	-1.32	0.078	-0.027	-1.281	0.07	-0.016	-1.469	-0.008	-0.184	-1.227	0.023	-0.043	-1.262	0.246	-0.207	-1.41	0.281	-0.293	-1.293	0.344	-0.258
-1.094	0.227	-0.094	-1.254	0.203	-0.039	-1.043	0.207	-0.09	-1.148	0.047	-0.051	-1.316	0.059	-0.023	-1.258	0.102	-0.004	-1.41	-0.023	-0.152	-1.25	0.039	-0.113	-1.254	0.234	-0.191	-1.484	0.234	-0.242	-1.309	0.34	-0.262
-1.109	0.227	-0.09	-1.305	0.191	-0.039	-1.043	0.223	-0.094	-1.141	0.047	-0.059	-1.301	0.082	-0.031	-1.254	0.121	0.004	-1.348	0.004	-0.105	-1.156	0.078	-0.121	-1.297	0.25	-0.176	-1.559	0.172	-0.176	-1.332	0.305	-0.254
-1.141	0.219	-0.086	-1.359	0.168	-0.051	-1.066	0.223	-0.098	-1.133	0.047	-0.066	-1.266	0.117	-0.047	-1.305	0.125	0	-1.293	0.043	-0.047	-1.145	0.066	-0.109	-1.367	0.254	-0.168	-1.613	0.102	-0.121	-1.379	0.254	-0.238
-1.164	0.215	-0.09	-1.406	0.152	-0.066	-1.09	0.195	-0.094	-1.133	0.051	-0.078	-1.227	0.16	-0.066	-1.348	0.121	-0.016	-1.266	0.074	0.004	-1.133	0.086	-0.117	-1.461	0.246	-0.176	-1.648	0.023	-0.078	-1.449	0.199	-0.223
-1.199	0.195	-0.082	-1.414	0.164	-0.086	-1.129	0.16	-0.098	-1.129	0.063	-0.09	-1.184	0.211	-0.086	-1.359	0.117	-0.063	-1.254	0.094	0.039	-1.113	0.109	-0.113	-1.555	0.219	-0.191	-1.617	-0.02	-0.027	-1.512	0.164	-0.195
-1.215	0.176	-0.082	-1.383	0.188	-0.102	-1.172	0.125	-0.102	-1.113	0.082	-0.094	-1.148	0.262	-0.109	-1.328	0.133	-0.109	-1.266	0.102	0.055	-1.102	0.117	-0.094	-1.664	0.172	-0.211	-1.547	-0.027	0.008	-1.578	0.129	-0.16
-1.223	0.172	-0.074	-1.309	0.23	-0.105	-1.195	0.102	-0.098	-1.102	0.09	-0.098	-1.117	0.297	-0.125	-1.266	0.188	-0.141	-1.273	0.098	0.059	-1.09	0.121	-0.082	-1.707	0.129	-0.203	-1.453	-0.012	0.043	-1.637	0.094	-0.121
-1.219	0.18	-0.066	-1.234	0.262	-0.102	-1.203	0.102	-0.098	-1.086	0.098	-0.094	-1.094	0.32	-0.141	-1.203	0.273	-0.145	-1.305	0.125	0.031	-1.09	0.117	-0.066	-1.77	0.07	-0.199	-1.363	0.004	0.066	-1.676	0.055	-0.086
-1.223	0.188	-0.059	-1.145	0.293	-0.094	-1.191	0.113	-0.098	-1.066	0.098	-0.086	-1.078	0.332	-0.164	-1.148	0.352	-0.125	-1.246	0.066	0.023	-1.102	0.105	-0.059	-1.762	0.035	-0.172	-1.309	0.016	0.078	-1.668	0.027	-0.055
-1.246	0.195	-0.059	-1.063	0.305	-0.07	-1.176	0.137	-0.098	-1.039	0.098	-0.078	-1.078	0.324	-0.18	-1.105	0.395	-0.086	-1.289	0.012	-0.008	-1.121	0.094	-0.043	-1.656	0.07	-0.156	-1.301	0.039	0.109	-1.605	0.027	-0.035
-1.27	0.199	-0.063	-0.996	0.309	-0.055	-1.176	0.148	-0.09	-1.02	0.102	-0.078	-1.078	0.328	-0.191	-1.047	0.379	-0.031	-1.25	0.047	-0.055	-1.137	0.074	-0.043	-1.598	-0.008	-0.105	-1.234	0.035	0.066	-1.504	0.043	-0.023
-1.324	0.191	-0.07	-0.953	0.305	-0.039	-1.207	0.145	-0.09	-1	0.105	-0.07	-1.082	0.328	-0.191	-1.18	0.313	-0.023	-1.219	0.086	-0.063	-1.176	0.055	-0.051	-1.504	0.023	-0.086	-1.23	0	0.082	-1.406	0.059	-0.02
-1.379	0.184	-0.094	-0.945	0.285	-0.031	-1.266	0.133	-0.094	-0.977	0.113	-0.066	-1.078	0.316	-0.184	-1.152	0.348	-0.02	-1.195	0.109	-0.07	-1.227	0.031	-0.047	-1.438	0.141	-0.02	-1.234	0.043	0.063	-1.367	0.098	-0.012
-1.414	0.191	-0.117	-0.98	0.262	-0.031	-1.336	0.113	-0.121	-0.949	0.133	-0.07	-1.07	0.293	-0.18	-1.215	0.242	0.016	-1.168	0.117	-0.07	-1.246	0.016	-0.055	-1.363	0.004	-0.004	-1.246	0.07	0.031	-1.309	0.242	-0.063
-1.41	0.207	-0.129	-1.027	0.242	-0.027	-1.383	0.109	-0.156	-0.93	0.156	-0.078	-1.066	0.266	-0.18	-1.273	0.156	-0.004	-1.133	0.105	-0.07	-1.223	0.008	-0.047	-1.336	0	0.047	-1.262	0.082	-0.008	-1.227	0.051	0.063
-1.371	0.23	-0.121	-1.07	0.223	-0.027	-1.348	0.16	-0.191	-0.926	0.176	-0.09	-1.066	0.25	-0.168	-1.313	0.109	-0.039	-1.098	0.098	-0.066	-1.195	0.016	-0.035	-1.32	-0.02	0.031	-1.23	0.086	-0.051	-1.281	-0.109	-0.023
-1.305	0.246	-0.105	-1.105	0.211	-0.031	-1.309	0.152	-0.184	-0.949	0.188	-0.098	-1.063	0.246	-0.164	-1.332	0.098	-0.086	-1.074	0.098	-0.047	-1.156	0.031	0.023	-1.305	-0.02	0.035	-1.199	0.09	-0.102	-1.254	0.012	-0.004
-1.207	0.25	-0.082	-1.137	0.195	-0.039	-1.242	0.195	-0.195	-1.008	0.176	-0.098	-1.047	0.25	-0.145	-1.332	0.117	-0.129	-1.059	0.098	-0.035	-1.152	0.047	0.047	-1.281	-0.047	0.078	-1.188	0.098	-0.148	-1.324	0.09	-0.023
-1.105	0.254	-0.063	-1.16	0.191	-0.055	-1.141	0.266	-0.191	-1.063	0.152	-0.105	-1.031	0.258	-0.137	-1.324	0.148	-0.152	-1.09	0.102	-0.027	-1.125	0.066	0.07	-1.313	0.016	0.035	-1.18	0.094	-0.176	-1.266	0.109	-0.055
-1.012	0.258	-0.047	-1.176	0.188	-0.066	-1.039	0.301	-0.164	-1.117	0.129	-0.109	-1.012	0.266	-0.137	-1.297	0.176	-0.184	-1.156	0.094	-0.023	-1.125	0.078	0.074	-1.254	0.07	0.004	-1.133	0.094	-0.188	-1.305	0.035	-0.07
-0.953	0.266	-0.027	-1.18	0.191	-0.09	-0.957	0.313	-0.133	-1.168	0.109	-0.121	-0.988	0.273	-0.133	-1.277	0.207	-0.199	-1.23	0.082	-0.016	-1.156	0.078	0.055	-1.266	0.012	-0.027	-1.094	0.094	-0.18	-1.324	0.02	-0.102
-0.93	0.27	-0.016	-1.168	0.211	-0.098	-0.918	0.309	-0.098	-1.199	0.098	-0.125	-0.984	0.281	-0.137	-1.273	0.234	-0.223	-1.301	0.063	-0.016	-1.172	0.078	0.016	-1.242	0.043	-0.066	-1.078	0.086	-0.152	-1.301	0.035	-0.141
-0.938	0.27	-0.016	-1.156	0.23	-0.109	-0.93	0.297	-0.063	-1.215	0.098	-0.117	-1.016	0.293	-0.156	-1.273	0.262	-0.238	-1.352	0.039	-0.008	-1.172	0.094	-0.039	-1.145	0.098	-0.094	-1.082	0.063	-0.113	-1.289	0.051	-0.168
-0.973	0.273	-0.023	-1.145	0.254	-0.121	-0.977	0.273	-0.031	-1.223	0.105	-0.109	-1.09	0.305	-0.176	-1.277	0.277	-0.242	-1.34	0.031	0.016	-1.16	0.137	-0.09	-1.125	0.043	-0.105	-1.109	0.039	-0.059	-1.227	0.012	-0.16
-1.023	0.262	-0.043	-1.129	0.281	-0.137	-1.035	0.238	-0.02	-1.246	0.117	-0.102	-1.164	0.332	-0.207	-1.277	0.273	-0.246	-1.277	0.094	0.035	-1.156	0.191	-0.125	-1.094	0.043	-0.129	-1.16	0.012	-0.004	-1.23	-0.035	-0.145
-1.066	0.254	-0.063	-1.109	0.305	-0.148	-1.098	0.191	-0.016	-1.25	0.129	-0.105	-1.238	0.348	-0.23	-1.281	0.266	-0.254	-1.211	0.016	0.102	-1.172	0.242	-0.16	-1.047	0.039	-0.121	-1.219	-0.008	0.027	-1.199	-0.035	-0.125
-1.117	0.234	-0.078	-1.094	0.313	-0.156	-1.156	0.145	-0.016	-1.258	0.137	-0.102	-1.301	0.352	-0.246	-1.277	0.258	-0.254	-1.191	0.004	0.105	-1.207	0.285	-0.188	-1.004	0.039	-0.102	-1.277	-0.039	0.031	-1.219	-0.047	-0.086
-1.152	0.223	-0.094	-1.086	0.32	-0.152	-1.188	0.109	-0.016	-1.297	0.129	-0.105	-1.328	0.328	-0.238	-1.258	0.258	-0.242	-1.16	0.031	0.113	-1.246	0.313	-0.188	-0.992	0.035	-0.074	-1.324	-0.055	0.016	-1.262	-0.059	-0.051
-1.168	0.211	-0.109	-1.078	0.316	-0.145	-1.199	0.086	-0.027	-1.355	0.109	-0.121	-1.32	0.285	-0.215	-1.227	0.273	-0.234	-1.188	0.051	0.102	-1.324	0.313	-0.207	-1.008	0.02	-0.047	-1.332	-0.055	-0.008	-1.305	-0.063	-0.012
-1.168	0.203	-0.102	-1.082	0.297	-0.141	-1.207	0.094	-0.043	-1.395	0.098	-0.141	-1.309	0.242	-0.18	-1.184	0.281	-0.215	-1.23	0.066	0.066	-1.418	0.281	-0.195	-1.055	0	-0.016	-1.316	-0.027	-0.02	-1.34	-0.066	0.016
-1.156	0.203	-0.094	-1.094	0.277	-0.133	-1.188	0.121	-0.051	-1.379	0.105	-0.156	-1.32	0.199	-0.141	-1.145	0.289	-0.191	-1.258	0.09	0	-1.469	0.234	-0.176	-1.129	-0.027	0	-1.305	0.004	-0.027	-1.379	-0.074	0.031
-1.137	0.207	-0.078	-1.105	0.262	-0.121	-1.16	0.168	-0.063	-1.32	0.141	-0.16	-1.406	0.168	-0.125	-1.094	0.289	-0.168	-1.297	0.148	-0.098	-1.527	0.16	-0.156	-1.188	-0.063	0.012	-1.262	0.059	-0.027	-1.379	-0.07	0.043
-1.109	0.215	-0.07	-1.113	0.262	-0.121	-1.137	0.219	-0.086	-1.227	0.184	-0.152	-1.523	0.164	-0.129	-1.047	0.277	-0.145	-1.199	0.18	-0.113	-1.539	0.098	-0.137	-1.227	-0.09	0	-1.258	0.09	-0.012	-1.316	-0.055	0.055
-1.086	0.227	-0.066	-1.113	0.266	-0.109	-1.113	0.27	-0.098	-1.137	0.219	-0.129	-1.586	0.199	-0.148	-1	0.27	-0.113	-1.195	0.234	-0.148	-1.516	0.07	-0.129	-1.254	-0.105	-0.016	-1.254	0.113	-0.02	-1.246	-0.012	0.074
-1.07	0.238	-0.07	-1.117	0.266	-0.105	-1.09	0.305	-0.113	-1.074	0.234	-0.113	-1.563	0.242	-0.18	-0.965	0.262	-0.082	-1.172	0.309	-0.16	-1.473	0.066	-0.133	-1.203	-0.098	0.004	-1.242	0.125	-0.031	-1.199	0.051	0.098
-1.051	0.254	-0.07	-1.113	0.27	-0.102	-1.082	0.32	-0.121	-1.051	0.234	-0.09	-1.434	0.273	-0.191	-0.949	0.258	-0.059	-1.18	0.355	-0.164	-1.422	0.082	-0.133	-1.242	-0.074	-0.004	-1.25	0.148	-0.07	-1.145	0.098	0.125
-1.039	0.262	-0.082	-1.105	0.277	-0.094	-1.082	0.328	-0.141	-1.066	0.223	-0.074	-1.266	0.281	-0.176	-0.957	0.281	-0.055	-1.207	0.395	-0.16	-1.359	0.113	-0.129	-1.242	-0.031	-0.004	-1.254	0.219	-0.109	-1.109	0.145	0.125
-1.039	0.266	-0.094	-1.094	0.281	-0.094	-1.09	0.324	-0.156	-1.121	0.203	-0.066	-1.129	0.262	-0.141	-1.016	0.305	-0.07	-1.246	0.398	-0.145	-1.316	0.141	-0.125	-1.219	0.031	0.004	-1.27	0.289	-0.133	-1.109	0.18	0.113
-1.047	0.273	-0.102	-1.09	0.293	-0.098	-1.105	0.32	-0.172	-1.184	0.195	-0.066	-1.051	0.242	-0.102	-1.105	0.336	-0.098	-1.305	0.355	-0.117	-1.281	0.172	-0.129	-1.238	0.074	0.012	-1.277	0.352	-0.141	-1.145	0.168	0.074
-1.063	0.277	-0.113	-1.086	0.305	-0.098	-1.121	0.328	-0.188	-1.242	0.191	-0.082	-1.02	0.242	-0.07	-1.207	0.348	-0.133	-1.359	0.27	-0.082	-1.254	0.191	-0.133	-1.277	0.105	0	-1.313	0.359	-0.141	-1.191	0.156	0.023
-1.074	0.273	-0.117	-1.07	0.316	-0.098	-1.121	0.328	-0.188	-1.285	0.184	-0.102	-1.023	0.262	-0.07	-1.285	0.344	-0.176	-1.316	0.121	-0.004	-1.23	0.207	-0.133	-1.297	0.117	-0.027	-1.336	0.352	-0.117	-1.23	0.176	-0.039
-1.074	0.266	-0.117	-1.051	0.328	-0.105	-1.121	0.32	-0.188	-1.301	0.168	-0.109	-1.066	0.277	-0.086	-1.324	0.305	-0.215	-1.426	0.09	-0.043	-1.227	0.219	-0.141	-1.285	0.133	-0.066	-1.305	0.277	-0.066	-1.277	0.219	-0.094
-1.07	0.258	-0.109	-1.031	0.332	-0.105	-1.125	0.301	-0.172	-1.285	0.164	-0.105	-1.141	0.273	-0.121	-1.324	0.262	-0.238	-1.371	0.035	0.008	-1.215	0.227	-0.137	-1.273	0.168	-0.105	-1.488	0.219	-0.086	-1.32	0.262	-0.145
-1.07	0.246	-0.102	-1.023	0.34	-0.105	-1.117	0.281	-0.16	-1.25	0.156	-0.102	-1.246	0.258	-0.164	-1.305	0.219	-0.246	-1.328	-0.008	0.012	-1.23	0.227	-0.156	-1.258	0.219	-0.129	-1.438	0.23	-0.086	-1.379	0.289	-0.168
-1.066	0.246	-0.09	-1.031	0.348	-0.109	-1.113	0.281	-0.137	-1.203	0.156	-0.09	-1.34	0.238	-0.199	-1.281	0.18	-0.238	-1.289	0.008	-0.004	-1.223	0.234	-0.164	-1.23	0.277	-0.129	-1.402	0.148	-0.07	-1.441	0.289	-0.188
-1.063	0.25	-0.082	-1.055	0.352	-0.113	-1.098	0.281	-0.133	-1.156	0.172	-0.086	-1.41	0.223	-0.211	-1.273	0.156	-0.219	-1.258	0.051	-0.023	-1.215	0.246	-0.176	-1.176	0.289	-0.098	-1.383	0.07	-0.082	-1.504	0.277	-0.195
-1.063	0.25	-0.082	-1.09	0.355	-0.125	-1.09	0.289	-0.129	-1.113	0.188	-0.082	-1.469	0.191	-0.203	-1.277	0.145	-0.184	-1.219	0.113	-0.043	-1.191	0.254	-0.18	-1.285	0.324	-0.113	-1.344	0.043	-0.094	-1.574	0.242	-0.18
-1.07	0.262	-0.09	-1.129	0.352	-0.141	-1.086	0.301	-0.121	-1.09	0.211	-0.086	-1.477	0.191	-0.18	-1.316	0.168	-0.18	-1.195	0.176	-0.063	-1.16	0.273	-0.188	-1.27	0.324	-0.086	-1.313	0.035	-0.117	-1.617	0.195	-0.168
-1.082	0.27	-0.098	-1.176	0.352	-0.156	-1.07	0.313	-0.125	-1.063	0.227	-0.094	-1.496	0.121	-0.141	-1.379	0.211	-0.188	-1.164	0.23	-0.098	-1.129	0.277	-0.188	-1.293	0.215	-0.039	-1.27	0.059	-0.117	-1.613	0.148	-0.148
-1.082	0.281	-0.105	-1.207	0.352	-0.16	-1.051	0.316	-0.125	-1.047	0.227	-0.105	-1.469	0.027	-0.16	-1.438	0.258	-0.223	-1.16	0.258	-0.133	-1.082	0.289	-0.18	-1.445	0.18	-0.074	-1.23	0.082	-0.113	-1.5	0.082	-0.133
-1.074	0.301	-0.117	-1.238	0.34	-0.164	-1.02	0.328	-0.121	-1.039	0.234	-0.117	-1.387	0.039	-0.113	-1.445	0.305	-0.262	-1.152	0.258	-0.152	-1.043	0.301	-0.184	-1.445	0.141	-0.074	-1.203	0.113	-0.125	-1.551	0.051	-0.133
-1.063	0.309	-0.117	-1.254	0.332	-0.164	-0.98	0.34	-0.125	-1.047	0.23	-0.125	-1.316	0.059	-0.07	-1.367	0.324	-0.273	-1.168	0.262	-0.176	-1.012	0.301	-0.184	-1.469	0.07	-0.082	-1.219	0.16	-0.148	-1.445	0.117	-0.156
-1.047	0.313	-0.113	-1.246	0.309	-0.141	-0.969	0.34	-0.125	-1.063	0.215	-0.125	-1.258	0.086	-0.039	-1.242	0.309	-0.262	-1.184	0.254	-0.188	-0.977	0.313	-0.191	-1.465	0.063	-0.117	-1.219	0.211	-0.18	-1.371	0.121	-0.16
-1.027	0.316	-0.113	-1.227	0.277	-0.102	-0.977	0.34	-0.129	-1.066	0.203	-0.125	-1.219	0.113	-0.012	-1.133	0.27	-0.227	-1.203	0.254	-0.215	-0.973	0.191	-0.168	-1.449	0.07	-0.148	-1.238	0.246	-0.215	-1.324	0.109	-0.16
-1.023	0.324	-0.109	-1.223	0.25	-0.07	-1.008	0.34	-0.141	-1.082	0.191	-0.129	-1.195	0.129	0.012	-1.066	0.238	-0.188	-1.23	0.266	-0.227	-1.148	0.383	-0.266	-1.43	0.102	-0.176	-1.258	0.254	-0.246	-1.289	0.109	-0.16
-1.031	0.332	-0.109	-1.242	0.227	-0.047	-1.059	0.348	-0.152	-1.098	0.203	-0.137	-1.18	0.129	0.023	-1.02	0.242	-0.141	-1.246	0.289	-0.246	-1.18	0.332	-0.23	-1.41	0.141	-0.203	-1.258	0.242	-0.262	-1.238	0.117	-0.16
-1.063	0.332	-0.121	-1.301	0.211	-0.047	-1.117	0.352	-0.168	-1.098	0.211	-0.137	-1.156	0.121	0.027	-1.008	0.273	-0.102	-1.227	0.309	-0.254	-1.254	0.301	-0.246	-1.406	0.176	-0.219	-1.246	0.242	-0.277	-1.203	0.125	-0.16
-1.094	0.336	-0.133	-1.383	0.219	-0.059	-1.172	0.352	-0.191	-1.09	0.215	-0.133	-1.145	0.117	0.008	-1.066	0.305	-0.105	-1.219	0.305	-0.254	-1.316	0.285	-0.277	-1.391	0.199	-0.238	-1.23	0.266	-0.289	-1.18	0.129	-0.16
-1.133	0.332	-0.145	-1.453	0.23	-0.094	-1.215	0.348	-0.203	-1.086	0.223	-0.129	-1.129	0.105	-0.016	-1.16	0.316	-0.129	-1.18	0.309	-0.262	-1.328	0.285	-0.301	-1.367	0.215	-0.238	-1.199	0.301	-0.297	-1.176	0.121	-0.16
-1.176	0.328	-0.156	-1.473	0.238	-0.117	-1.246	0.328	-0.203	-1.086	0.227	-0.129	-1.109	0.098	-0.027	-1.281	0.273	-0.164	-1.141	0.301	-0.246	-1.301	0.281	-0.301	-1.344	0.219	-0.234	-1.148	0.332	-0.301	-1.188	0.121	-0.18
-1.203	0.32	-0.164	-1.422	0.25	-0.133	-1.258	0.297	-0.188	-1.086	0.234	-0.125	-1.094	0.09	-0.031	-1.398	0.203	-0.188	-1.094	0.289	-0.23	-1.281	0.258	-0.281	-1.313	0.211	-0.223	-1.078	0.359	-0.297	-1.195	0.125	-0.195
-1.23	0.305	-0.172	-1.336	0.254	-0.133	-1.262	0.262	-0.16	-1.086	0.242	-0.125	-1.07	0.09	-0.031	-1.508	0.113	-0.203	-1.059	0.281	-0.219	-1.289	0.234	-0.262	-1.285	0.211	-0.234	-1.016	0.379	-0.289	-1.191	0.145	-0.215
-1.242	0.297	-0.168	-1.234	0.254	-0.117	-1.262	0.227	-0.129	-1.082	0.258	-0.121	-1.043	0.094	-0.031	-1.566	0.063	-0.215	-1.027	0.285	-0.195	-1.359	0.215	-0.238	-1.277	0.191	-0.238	-0.977	0.379	-0.285	-1.172	0.172	-0.23
-1.234	0.281	-0.16	-1.133	0.242	-0.09	-1.293	0.203	-0.109	-1.063	0.27	-0.121	-1.016	0.105	-0.023	-1.563	0.023	-0.176	-1.055	0.305	-0.195	-1.449	0.215	-0.23	-1.223	0.223	-0.23	-0.996	0.375	-0.277	-1.156	0.203	-0.246
-1.207	0.27	-0.137	-1.051	0.242	-0.059	-1.367	0.199	-0.105	-1.043	0.273	-0.125	-0.992	0.117	-0.012	-1.516	0.027	-0.133	-1.121	0.328	-0.199	-1.488	0.246	-0.227	-1.234	0.207	-0.211	-0.957	0.285	-0.234	-1.121	0.227	-0.254
-1.199	0.258	-0.113	-1.012	0.242	-0.031	-1.48	0.215	-0.125	-1.031	0.281	-0.125	-0.973	0.125	-0.008	-1.457	0.039	-0.086	-1.199	0.344	-0.211	-1.453	0.289	-0.227	-1.199	0.227	-0.211	-1.258	0.301	-0.266	-1.078	0.25	-0.254
-1.223	0.246	-0.102	-1.016	0.238	-0.02	-1.57	0.246	-0.152	-1.039	0.293	-0.133	-0.965	0.141	-0.012	-1.391	0.066	-0.047	-1.27	0.352	-0.234	-1.367	0.293	-0.223	-1.145	0.199	-0.191	-1.258	0.395	-0.277	-1.039	0.273	-0.254
-1.273	0.246	-0.098	-1.043	0.227	-0.023	-1.578	0.281	-0.191	-1.07	0.301	-0.141	-0.973	0.148	-0.016	-1.359	0.098	-0.02	-1.328	0.352	-0.266	-1.266	0.262	-0.207	-1.18	0.266	-0.23	-1.289	0.332	-0.254	-1.043	0.301	-0.25
-1.348	0.25	-0.109	-1.105	0.211	-0.039	-1.48	0.301	-0.207	-1.117	0.309	-0.16	-1.012	0.148	-0.027	-1.34	0.125	0.004	-1.34	0.359	-0.277	-1.191	0.219	-0.188	-1.125	0.266	-0.23	-1.328	0.293	-0.266	-1.102	0.316	-0.246
-1.422	0.258	-0.141	-1.188	0.188	-0.063	-1.34	0.289	-0.195	-1.164	0.324	-0.184	-1.066	0.133	-0.035	-1.336	0.137	0.012	-1.328	0.34	-0.285	-1.188	0.199	-0.156	-1.09	0.277	-0.23	-1.207	0.215	-0.23	-1.203	0.32	-0.254
-1.477	0.273	-0.18	-1.258	0.168	-0.09	-1.211	0.266	-0.168	-1.215	0.332	-0.207	-1.137	0.113	-0.047	-1.348	0.129	0.004	-1.238	0.18	-0.223	-1.223	0.199	-0.137	-1.078	0.297	-0.246	-1.359	0.242	-0.293	-1.297	0.316	-0.277
-1.461	0.281	-0.207	-1.313	0.152	-0.098	-1.113	0.238	-0.117	-1.258	0.332	-0.227	-1.207	0.078	-0.055	-1.355	0.102	-0.027	-1.379	0.316	-0.297	-1.289	0.207	-0.133	-1.086	0.305	-0.254	-1.293	0.227	-0.266	-1.363	0.305	-0.316
-1.387	0.277	-0.207	-1.344	0.137	-0.113	-1.051	0.23	-0.074	-1.273	0.324	-0.23	-1.27	0.043	-0.051	-1.371	0.074	-0.051	-1.387	0.234	-0.195	-1.379	0.191	-0.137	-1.129	0.309	-0.281	-1.328	0.184	-0.242	-1.371	0.227	-0.328
-1.281	0.258	-0.176	-1.352	0.129	-0.129	-1.039	0.227	-0.039	-1.281	0.305	-0.219	-1.289	0.02	-0.051	-1.379	0.07	-0.066	-1.484	0.199	-0.18	-1.469	0.176	-0.152	-1.176	0.316	-0.293	-1.391	0.199	-0.25	-1.391	0.266	-0.375
-1.168	0.246	-0.129	-1.332	0.125	-0.133	-1.078	0.219	-0.02	-1.285	0.273	-0.188	-1.281	0.023	-0.043	-1.379	0.074	-0.09	-1.559	0.211	-0.176	-1.543	0.145	-0.18	-1.266	0.309	-0.332	-1.441	0.254	-0.25	-1.313	0.246	-0.367
-1.078	0.238	-0.082	-1.309	0.121	-0.133	-1.133	0.207	-0.027	-1.293	0.246	-0.148	-1.273	0.051	-0.035	-1.363	0.098	-0.117	-1.566	0.234	-0.18	-1.609	0.105	-0.211	-1.285	0.297	-0.336	-1.438	0.328	-0.246	-1.27	0.207	-0.348
-1.031	0.234	-0.047	-1.277	0.125	-0.117	-1.215	0.176	-0.047	-1.313	0.215	-0.113	-1.273	0.082	-0.027	-1.297	0.051	-0.102	-1.461	0.258	-0.172	-1.609	0.086	-0.215	-1.371	0.23	-0.352	-1.391	0.391	-0.254	-1.273	0.156	-0.313
-1.031	0.227	-0.016	-1.246	0.121	-0.098	-1.293	0.141	-0.07	-1.336	0.199	-0.102	-1.273	0.113	-0.023	-1.262	0.043	-0.102	-1.301	0.266	-0.168	-1.637	0.074	-0.227	-1.281	0.266	-0.367	-1.348	0.398	-0.254	-1.34	0.152	-0.297
-1.051	0.219	-0.004	-1.219	0.121	-0.078	-1.352	0.109	-0.086	-1.402	0.195	-0.109	-1.297	0.133	-0.031	-1.191	0.07	-0.098	-1.156	0.262	-0.148	-1.633	0.086	-0.207	-1.266	0.184	-0.32	-1.32	0.363	-0.246	-1.387	0.211	-0.277
-1.09	0.199	-0.016	-1.188	0.129	-0.059	-1.387	0.09	-0.102	-1.473	0.191	-0.133	-1.352	0.148	-0.063	-1.148	0.086	-0.078	-1.09	0.246	-0.137	-1.539	0.172	-0.18	-1.297	0.156	-0.285	-1.332	0.313	-0.215	-1.379	0.281	-0.262
-1.141	0.188	-0.043	-1.156	0.133	-0.043	-1.387	0.086	-0.109	-1.512	0.188	-0.164	-1.398	0.148	-0.098	-1.117	0.094	-0.066	-1.074	0.254	-0.113	-1.492	0.215	-0.082	-1.387	0.152	-0.25	-1.379	0.254	-0.18	-1.375	0.316	-0.25
-1.203	0.168	-0.063	-1.145	0.137	-0.035	-1.375	0.094	-0.109	-1.48	0.191	-0.18	-1.402	0.168	-0.129	-1.09	0.098	-0.051	-1.098	0.27	-0.109	-1.5	0.055	-0.059	-1.473	0.176	-0.234	-1.461	0.191	-0.141	-1.355	0.297	-0.234
-1.246	0.16	-0.086	-1.137	0.141	-0.023	-1.34	0.102	-0.105	-1.379	0.184	-0.172	-1.375	0.195	-0.176	-1.07	0.102	-0.039	-1.16	0.281	-0.121	-1.438	0.043	-0.094	-1.469	0.223	-0.23	-1.574	0.121	-0.102	-1.32	0.262	-0.215
-1.27	0.156	-0.105	-1.133	0.145	-0.035	-1.285	0.117	-0.086	-1.242	0.168	-0.156	-1.297	0.238	-0.207	-1.078	0.098	-0.035	-1.25	0.285	-0.152	-1.41	0.023	-0.117	-1.395	0.273	-0.238	-1.695	0.012	-0.063	-1.301	0.23	-0.195
-1.273	0.148	-0.117	-1.133	0.137	-0.047	-1.254	0.125	-0.07	-1.113	0.156	-0.133	-1.203	0.293	-0.211	-1.117	0.086	-0.023	-1.348	0.285	-0.195	-1.367	-0.016	-0.109	-1.313	0.289	-0.242	-1.758	-0.055	-0.035	-1.336	0.211	-0.164
-1.273	0.141	-0.113	-1.129	0.141	-0.051	-1.223	0.129	-0.043	-1.02	0.16	-0.109	-1.121	0.363	-0.191	-1.156	0.07	-0.027	-1.422	0.27	-0.234	-1.316	0.027	-0.031	-1.27	0.27	-0.234	-1.785	-0.09	-0.02	-1.41	0.199	-0.152
-1.258	0.129	-0.098	-1.133	0.148	-0.055	-1.199	0.121	-0.02	-0.969	0.18	-0.09	-1.07	0.391	-0.16	-1.195	0.051	-0.031	-1.484	0.234	-0.258	-1.313	0.082	-0.027	-1.273	0.246	-0.219	-1.73	0.027	-0.039	-1.508	0.184	-0.141
-1.242	0.125	-0.082	-1.125	0.145	-0.047	-1.188	0.105	0.008	-0.961	0.203	-0.086	-1.051	0.402	-0.129	-1.227	0.035	-0.039	-1.535	0.18	-0.277	-1.336	0.094	-0.055	-1.309	0.238	-0.207	-1.637	-0.031	-0.023	-1.617	0.16	-0.133
-1.227	0.125	-0.07	-1.113	0.137	-0.047	-1.176	0.09	0.016	-0.988	0.211	-0.109	-1.074	0.387	-0.102	-1.227	0.027	-0.051	-1.547	0.129	-0.27	-1.367	0.105	-0.082	-1.391	0.242	-0.207	-1.563	-0.004	-0.035	-1.707	0.133	-0.125
-1.219	0.117	-0.055	-1.094	0.129	-0.043	-1.176	0.082	0.004	-1.055	0.199	-0.152	-1.141	0.34	-0.082	-1.203	0.027	-0.055	-1.52	0.102	-0.242	-1.258	0.086	-0.059	-1.484	0.238	-0.207	-1.461	0.051	-0.039	-1.746	0.117	-0.125
-1.203	0.113	-0.043	-1.082	0.125	-0.031	-1.164	0.082	-0.004	-1.125	0.18	-0.191	-1.211	0.277	-0.059	-1.18	0.043	-0.055	-1.512	0.184	-0.199	-1.246	0.055	-0.059	-1.582	0.223	-0.215	-1.371	0.07	-0.027	-1.719	0.117	-0.125
-1.195	0.102	-0.035	-1.07	0.125	-0.039	-1.152	0.09	-0.012	-1.207	0.152	-0.227	-1.273	0.219	-0.047	-1.172	0.066	-0.047	-1.391	0.086	-0.129	-1.184	0.082	-0.082	-1.66	0.195	-0.238	-1.352	0.016	-0.066	-1.629	0.121	-0.121
-1.188	0.098	-0.027	-1.066	0.133	-0.035	-1.137	0.094	-0.023	-1.285	0.125	-0.258	-1.316	0.156	-0.043	-1.164	0.094	-0.031	-1.383	0	-0.09	-1.141	0.094	-0.082	-1.711	0.152	-0.238	-1.332	0.074	-0.074	-1.512	0.121	-0.113
-1.184	0.078	-0.023	-1.07	0.137	-0.035	-1.117	0.094	-0.027	-1.348	0.109	-0.27	-1.336	0.105	-0.055	-1.152	0.117	-0.031	-1.313	0.078	-0.035	-1.094	0.098	-0.086	-1.73	0.125	-0.238	-1.305	0.105	-0.07	-1.402	0.109	-0.105
-1.176	0.07	-0.027	-1.07	0.148	-0.035	-1.094	0.098	-0.031	-1.398	0.16	-0.281	-1.332	0.09	-0.066	-1.176	0.121	-0.031	-1.293	0.07	0	-1.043	0.109	-0.09	-1.727	0.086	-0.223	-1.309	0.086	-0.086	-1.352	0.168	-0.117
-1.168	0.078	-0.027	-1.063	0.164	-0.035	-1.07	0.105	-0.031	-1.355	0.16	-0.195	-1.301	0.102	-0.07	-1.191	0.125	-0.039	-1.281	0.055	0.043	-1.012	0.109	-0.078	-1.715	0.148	-0.223	-1.297	0.07	-0.098	-1.281	0.188	-0.113
-1.16	0.082	-0.02	-1.043	0.184	-0.043	-1.043	0.113	-0.031	-1.402	0.023	-0.176	-1.25	0.121	-0.074	-1.184	0.133	-0.043	-1.258	0.07	0.078	-0.98	0.117	-0.074	-1.609	0.094	-0.133	-1.27	0.066	-0.102	-1.23	-0.016	0.004
-1.141	0.098	-0.035	-1.023	0.191	-0.055	-1.027	0.117	-0.039	-1.359	0.027	-0.176	-1.199	0.156	-0.082	-1.152	0.145	-0.066	-1.27	0.055	0.082	-0.973	0.102	-0.074	-1.566	0.227	-0.137	-1.242	0.09	-0.102	-1.262	-0.141	-0.063
-1.117	0.113	-0.039	-1.004	0.207	-0.059	-1.004	0.125	-0.043	-1.316	0.023	-0.148	-1.152	0.199	-0.09	-1.109	0.168	-0.09	-1.27	0.023	0.066	-1.055	0.086	-0.113	-1.473	0.266	0.047	-1.195	0.094	-0.105	-1.219	-0.012	-0.004
-1.098	0.121	-0.035	-1.02	0.211	-0.063	-0.992	0.125	-0.047	-1.289	-0.027	-0.137	-1.121	0.234	-0.098	-1.074	0.223	-0.105	-1.254	0.012	0.047	-1	0.082	-0.035	-1.496	-0.008	0.043	-1.137	0.082	-0.105	-1.242	0.047	-0.012
-1.082	0.129	-0.035	-1.043	0.203	-0.059	-0.973	0.133	-0.047	-1.242	-0.008	-0.098	-1.098	0.25	-0.105	-1.063	0.277	-0.105	-1.246	0.023	0.02	-1.133	-0.023	-0.051	-1.383	-0.008	0	-1.102	0.059	-0.098	-1.191	0.094	-0.051
-1.074	0.133	-0.035	-1.074	0.195	-0.055	-0.949	0.148	-0.055	-1.203	0.043	-0.074	-1.086	0.254	-0.117	-1.063	0.293	-0.094	-1.227	0.035	-0.012	-1.137	-0.008	-0.098	-1.352	-0.035	-0.023	-1.078	0.039	-0.078	-1.168	0.047	-0.059
-1.07	0.133	-0.039	-1.113	0.184	-0.059	-0.934	0.176	-0.059	-1.199	0.07	-0.074	-1.078	0.254	-0.125	-1.094	0.285	-0.078	-1.18	0.125	-0.047	-1.168	-0.055	-0.055	-1.305	-0.133	-0.066	-1.039	0.031	-0.043	-1.133	0.047	-0.078
-1.066	0.137	-0.047	-1.156	0.176	-0.063	-0.934	0.191	-0.063	-1.203	0.066	-0.078	-1.082	0.25	-0.133	-1.148	0.258	-0.066	-1.109	0.074	-0.023	-1.191	-0.109	-0.059	-1.215	-0.102	0.004	-0.988	0.039	-0.004	-1.09	0.09	-0.094
-1.066	0.141	-0.051	-1.188	0.172	-0.059	-0.949	0.203	-0.066	-1.184	0.063	-0.09	-1.082	0.254	-0.137	-1.219	0.215	-0.063	-1.113	0.063	-0.047	-1.164	-0.086	-0.051	-1.176	0.016	0.035	-0.977	0.039	0.027	-1.055	0.113	-0.113
-1.059	0.152	-0.055	-1.211	0.176	-0.063	-0.977	0.219	-0.07	-1.18	0.063	-0.113	-1.082	0.262	-0.148	-1.305	0.168	-0.07	-1.051	0.105	-0.051	-1.168	-0.063	-0.027	-1.215	0.094	-0.016	-0.996	0.031	0.051	-1.047	0.105	-0.125
-1.047	0.16	-0.059	-1.23	0.18	-0.074	-1.02	0.223	-0.078	-1.16	0.066	-0.113	-1.098	0.258	-0.16	-1.371	0.129	-0.086	-1.023	0.121	-0.043	-1.168	-0.047	-0.008	-1.188	0.129	-0.066	-1.051	0.016	0.059	-1.051	0.082	-0.121
-1.027	0.176	-0.059	-1.242	0.176	-0.074	-1.07	0.203	-0.09	-1.137	0.07	-0.105	-1.105	0.258	-0.168	-1.418	0.113	-0.113	-1.004	0.133	-0.043	-1.125	-0.008	-0.008	-1.164	0.039	-0.066	-1.125	-0.008	0.059	-1.07	0.047	-0.117
-1.008	0.191	-0.063	-1.27	0.176	-0.078	-1.125	0.188	-0.094	-1.117	0.066	-0.109	-1.102	0.254	-0.184	-1.453	0.109	-0.145	-1.031	0.133	-0.039	-1.145	-0.008	0.016	-1.105	0.066	-0.07	-1.211	-0.031	0.039	-1.125	0	-0.109
-1	0.211	-0.063	-1.309	0.172	-0.07	-1.16	0.18	-0.098	-1.098	0.047	-0.113	-1.102	0.254	-0.188	-1.461	0.121	-0.172	-1.09	0.129	-0.035	-1.117	0.02	0.004	-1.07	0.102	-0.09	-1.285	-0.043	0.023	-1.215	-0.059	-0.105
-1.004	0.227	-0.063	-1.371	0.16	-0.074	-1.191	0.176	-0.102	-1.078	0.055	-0.102	-1.098	0.266	-0.184	-1.461	0.137	-0.195	-1.176	0.109	-0.027	-1.094	0.051	-0.016	-0.992	0.125	-0.105	-1.309	-0.043	0.012	-1.301	-0.113	-0.098
-1.027	0.238	-0.066	-1.441	0.137	-0.094	-1.215	0.176	-0.102	-1.051	0.063	-0.086	-1.078	0.277	-0.176	-1.438	0.168	-0.219	-1.246	0.078	-0.031	-1.074	0.078	-0.051	-1	0.082	-0.102	-1.281	-0.027	0.004	-1.387	-0.152	-0.082
-1.082	0.227	-0.066	-1.512	0.129	-0.105	-1.234	0.172	-0.102	-1.035	0.066	-0.074	-1.059	0.277	-0.168	-1.414	0.199	-0.227	-1.289	0.055	-0.02	-1.078	0.113	-0.09	-1.004	0.086	-0.098	-1.258	-0.004	0.008	-1.457	-0.184	-0.055
-1.125	0.211	-0.066	-1.527	0.141	-0.121	-1.27	0.168	-0.098	-1.016	0.074	-0.066	-1.027	0.285	-0.156	-1.367	0.23	-0.242	-1.289	0.027	-0.004	-1.117	0.145	-0.117	-1.043	0.063	-0.086	-1.23	0.027	0.02	-1.512	-0.191	-0.035
-1.16	0.195	-0.07	-1.496	0.172	-0.125	-1.309	0.168	-0.102	-0.992	0.078	-0.066	-0.988	0.293	-0.152	-1.336	0.262	-0.234	-1.262	0.008	0.016	-1.172	0.176	-0.133	-1.109	0.02	-0.059	-1.168	0.066	0.031	-1.512	-0.184	0.012
-1.199	0.172	-0.07	-1.414	0.219	-0.129	-1.34	0.16	-0.102	-0.965	0.09	-0.066	-0.977	0.305	-0.152	-1.316	0.277	-0.23	-1.238	0	0.043	-1.246	0.184	-0.148	-1.184	-0.027	-0.043	-1.133	0.102	0.035	-1.438	-0.141	0.078
-1.219	0.164	-0.07	-1.309	0.258	-0.109	-1.383	0.152	-0.109	-0.941	0.102	-0.074	-0.996	0.316	-0.156	-1.301	0.281	-0.223	-1.219	-0.004	0.063	-1.328	0.172	-0.16	-1.266	-0.074	-0.02	-1.145	0.117	0.031	-1.352	-0.07	0.176
-1.238	0.164	-0.07	-1.203	0.285	-0.09	-1.441	0.141	-0.125	-0.938	0.121	-0.078	-1.047	0.336	-0.172	-1.305	0.281	-0.223	-1.195	0.004	0.074	-1.395	0.148	-0.164	-1.336	-0.109	-0.004	-1.145	0.141	-0.004	-1.301	-0.031	0.238
-1.254	0.18	-0.059	-1.098	0.313	-0.066	-1.484	0.133	-0.133	-0.965	0.129	-0.09	-1.125	0.363	-0.188	-1.289	0.285	-0.223	-1.227	0.027	0.066	-1.457	0.117	-0.168	-1.348	-0.133	0.004	-1.148	0.188	-0.051	-1.219	0.004	0.277
-1.273	0.188	-0.059	-1.004	0.336	-0.047	-1.48	0.145	-0.152	-1.02	0.109	-0.098	-1.199	0.367	-0.203	-1.273	0.285	-0.227	-1.309	0.07	0.016	-1.492	0.086	-0.172	-1.328	-0.129	0.012	-1.168	0.246	-0.125	-1.215	0.016	0.309
-1.305	0.195	-0.059	-0.938	0.34	-0.035	-1.434	0.168	-0.164	-1.063	0.09	-0.098	-1.258	0.344	-0.215	-1.25	0.281	-0.219	-1.219	0.121	-0.02	-1.5	0.074	-0.168	-1.254	-0.117	0.047	-1.207	0.309	-0.184	-1.215	0.102	0.262
-1.328	0.215	-0.063	-0.918	0.34	-0.02	-1.348	0.215	-0.172	-1.098	0.07	-0.102	-1.285	0.309	-0.207	-1.227	0.266	-0.211	-1.277	0.09	-0.074	-1.496	0.055	-0.172	-1.262	-0.09	0.074	-1.27	0.344	-0.238	-1.258	0.145	0.168
-1.359	0.223	-0.07	-0.926	0.316	-0.004	-1.238	0.258	-0.16	-1.129	0.055	-0.098	-1.281	0.254	-0.176	-1.195	0.254	-0.199	-1.23	0.191	-0.133	-1.484	0.055	-0.172	-1.199	-0.004	0.098	-1.363	0.352	-0.266	-1.332	0.172	0.047
-1.402	0.223	-0.09	-0.961	0.285	0.008	-1.141	0.305	-0.145	-1.145	0.047	-0.098	-1.273	0.211	-0.133	-1.152	0.234	-0.184	-1.195	0.27	-0.152	-1.422	0.098	-0.188	-1.148	0.066	0.109	-1.465	0.336	-0.273	-1.379	0.23	-0.051
-1.453	0.215	-0.109	-1.016	0.25	0.016	-1.07	0.332	-0.129	-1.141	0.055	-0.098	-1.281	0.184	-0.094	-1.098	0.215	-0.16	-1.176	0.34	-0.18	-1.414	0.121	-0.191	-1.168	0.094	0.094	-1.578	0.293	-0.254	-1.43	0.285	-0.105
-1.488	0.207	-0.117	-1.07	0.207	0.016	-1.027	0.34	-0.117	-1.148	0.074	-0.102	-1.32	0.18	-0.07	-1.043	0.199	-0.133	-1.18	0.391	-0.184	-1.379	0.172	-0.207	-1.195	0.098	0.059	-1.68	0.23	-0.238	-1.496	0.328	-0.145
-1.484	0.203	-0.121	-1.113	0.176	0.004	-1.02	0.332	-0.094	-1.172	0.094	-0.102	-1.406	0.188	-0.07	-1	0.195	-0.117	-1.199	0.418	-0.168	-1.348	0.207	-0.18	-1.223	0.086	-0.02	-1.727	0.156	-0.215	-1.559	0.344	-0.156
-1.438	0.215	-0.117	-1.145	0.145	-0.02	-1.047	0.305	-0.078	-1.195	0.109	-0.109	-1.512	0.211	-0.102	-0.977	0.199	-0.098	-1.227	0.414	-0.145	-1.379	0.207	-0.258	-1.234	0.105	-0.086	-1.762	0.016	-0.188	-1.609	0.332	-0.16
-1.355	0.23	-0.105	-1.172	0.133	-0.039	-1.086	0.273	-0.063	-1.219	0.117	-0.125	-1.582	0.238	-0.137	-0.984	0.219	-0.098	-1.281	0.355	-0.113	-1.281	0.266	-0.242	-1.227	0.16	-0.121	-1.742	0.059	-0.234	-1.652	0.305	-0.148
-1.25	0.258	-0.094	-1.176	0.141	-0.055	-1.145	0.234	-0.051	-1.258	0.121	-0.129	-1.559	0.27	-0.176	-1.02	0.238	-0.113	-1.34	0.262	-0.078	-1.27	0.242	-0.219	-1.23	0.227	-0.137	-1.691	0.09	-0.246	-1.66	0.266	-0.121
-1.145	0.281	-0.078	-1.172	0.145	-0.066	-1.199	0.191	-0.047	-1.32	0.102	-0.141	-1.43	0.293	-0.188	-1.098	0.258	-0.145	-1.281	0.129	-0.008	-1.25	0.207	-0.227	-1.254	0.289	-0.141	-1.625	0.094	-0.242	-1.672	0.219	-0.109
-1.047	0.313	-0.066	-1.176	0.164	-0.082	-1.238	0.148	-0.051	-1.379	0.078	-0.145	-1.285	0.285	-0.172	-1.184	0.281	-0.188	-1.469	0.051	-0.055	-1.234	0.184	-0.219	-1.289	0.328	-0.141	-1.563	0.109	-0.246	-1.621	0.188	-0.102
-0.977	0.328	-0.059	-1.16	0.188	-0.102	-1.254	0.121	-0.059	-1.395	0.059	-0.156	-1.176	0.27	-0.145	-1.254	0.309	-0.242	-1.367	0.039	-0.031	-1.227	0.176	-0.207	-1.313	0.359	-0.133	-1.449	0.063	-0.199	-1.508	0.109	-0.082
-0.93	0.324	-0.047	-1.152	0.215	-0.117	-1.242	0.113	-0.063	-1.371	0.051	-0.172	-1.109	0.254	-0.105	-1.301	0.324	-0.293	-1.34	-0.02	-0.016	-1.227	0.176	-0.203	-1.418	0.324	-0.129	-1.414	0.168	-0.219	-1.48	0.125	-0.105
-0.926	0.313	-0.043	-1.141	0.25	-0.133	-1.234	0.117	-0.063	-1.305	0.07	-0.172	-1.094	0.254	-0.074	-1.313	0.324	-0.316	-1.332	-0.023	-0.043	-1.223	0.195	-0.195	-1.469	0.234	-0.105	-1.219	0.207	-0.148	-1.375	0.16	-0.121
-0.945	0.289	-0.043	-1.117	0.273	-0.145	-1.207	0.121	-0.066	-1.207	0.113	-0.152	-1.117	0.262	-0.059	-1.277	0.305	-0.324	-1.305	0.02	-0.051	-1.121	0.164	-0.16	-1.555	0.27	-0.168	-1.176	0.156	-0.113	-1.297	0.145	-0.105
-0.98	0.27	-0.055	-1.09	0.281	-0.152	-1.176	0.137	-0.074	-1.121	0.156	-0.133	-1.172	0.262	-0.063	-1.25	0.277	-0.313	-1.289	0.074	-0.063	-1.25	0.23	-0.215	-1.527	0.18	-0.152	-1.129	0.145	-0.109	-1.238	0.105	-0.109
-1.023	0.258	-0.059	-1.063	0.285	-0.145	-1.137	0.172	-0.082	-1.063	0.195	-0.129	-1.254	0.246	-0.094	-1.254	0.258	-0.285	-1.266	0.145	-0.086	-1.137	0.27	-0.191	-1.508	0.078	-0.137	-1.102	0.156	-0.098	-1.203	0.105	-0.113
-1.051	0.238	-0.066	-1.039	0.285	-0.145	-1.098	0.191	-0.09	-1.027	0.234	-0.109	-1.348	0.227	-0.125	-1.309	0.25	-0.246	-1.254	0.203	-0.125	-1.098	0.262	-0.172	-1.457	0.031	-0.133	-1.07	0.188	-0.082	-1.188	0.121	-0.133
-1.07	0.215	-0.078	-1.027	0.285	-0.137	-1.063	0.219	-0.098	-1.039	0.25	-0.105	-1.43	0.203	-0.148	-1.391	0.254	-0.227	-1.246	0.234	-0.16	-1.059	0.277	-0.176	-1.395	0.023	-0.125	-1.047	0.215	-0.07	-1.156	0.156	-0.168
-1.086	0.199	-0.078	-1.031	0.277	-0.133	-1.047	0.238	-0.102	-1.082	0.254	-0.09	-1.484	0.164	-0.152	-1.461	0.273	-0.219	-1.25	0.242	-0.184	-1.043	0.273	-0.168	-1.336	0.051	-0.113	-1.035	0.238	-0.066	-1.152	0.164	-0.188
-1.094	0.184	-0.07	-1.043	0.277	-0.129	-1.039	0.254	-0.109	-1.145	0.234	-0.09	-1.496	0.125	-0.156	-1.473	0.289	-0.227	-1.262	0.242	-0.207	-1.059	0.289	-0.188	-1.293	0.078	-0.113	-1.023	0.25	-0.07	-1.18	0.148	-0.219
-1.094	0.176	-0.07	-1.051	0.262	-0.129	-1.031	0.258	-0.129	-1.203	0.203	-0.098	-1.461	0.145	-0.137	-1.398	0.293	-0.234	-1.27	0.246	-0.223	-1.109	0.309	-0.215	-1.258	0.113	-0.113	-1.008	0.246	-0.074	-1.191	0.145	-0.246
-1.098	0.176	-0.07	-1.07	0.25	-0.129	-1.043	0.262	-0.148	-1.25	0.16	-0.102	-1.453	0.105	-0.098	-1.273	0.289	-0.223	-1.277	0.258	-0.246	-1.078	0.246	-0.211	-1.234	0.133	-0.125	-0.984	0.238	-0.09	-1.203	0.152	-0.273
-1.113	0.184	-0.078	-1.074	0.25	-0.129	-1.051	0.277	-0.172	-1.281	0.121	-0.105	-1.402	0.027	-0.102	-1.148	0.281	-0.195	-1.27	0.277	-0.262	-1.336	0.371	-0.336	-1.234	0.164	-0.148	-0.961	0.23	-0.109	-1.219	0.172	-0.305
-1.125	0.207	-0.094	-1.082	0.25	-0.129	-1.051	0.289	-0.188	-1.297	0.102	-0.109	-1.301	0.086	-0.035	-1.074	0.27	-0.156	-1.254	0.301	-0.27	-1.336	0.344	-0.34	-1.242	0.176	-0.172	-0.969	0.219	-0.129	-1.227	0.184	-0.313
-1.125	0.234	-0.105	-1.082	0.25	-0.129	-1.051	0.293	-0.188	-1.285	0.102	-0.105	-1.25	0.102	0	-1.055	0.262	-0.117	-1.23	0.324	-0.281	-1.348	0.305	-0.371	-1.25	0.203	-0.207	-1.004	0.211	-0.152	-1.219	0.188	-0.316
-1.129	0.254	-0.129	-1.09	0.258	-0.129	-1.039	0.289	-0.172	-1.266	0.117	-0.105	-1.227	0.078	0.023	-1.078	0.266	-0.105	-1.18	0.332	-0.27	-1.34	0.273	-0.387	-1.281	0.211	-0.242	-1.066	0.215	-0.168	-1.18	0.18	-0.313
-1.121	0.258	-0.137	-1.094	0.262	-0.129	-1.027	0.273	-0.168	-1.234	0.141	-0.105	-1.195	0.07	0.051	-1.137	0.262	-0.105	-1.125	0.336	-0.258	-1.305	0.254	-0.379	-1.301	0.219	-0.281	-1.145	0.234	-0.203	-1.145	0.18	-0.313
-1.109	0.258	-0.133	-1.098	0.27	-0.125	-1.035	0.27	-0.156	-1.207	0.176	-0.117	-1.172	0.074	0.063	-1.219	0.246	-0.125	-1.066	0.328	-0.246	-1.277	0.242	-0.352	-1.301	0.25	-0.305	-1.219	0.25	-0.238	-1.133	0.191	-0.316
-1.094	0.258	-0.125	-1.086	0.289	-0.129	-1.039	0.266	-0.141	-1.18	0.199	-0.133	-1.172	0.066	0.063	-1.324	0.215	-0.16	-1.016	0.32	-0.215	-1.301	0.23	-0.309	-1.336	0.246	-0.32	-1.277	0.289	-0.277	-1.164	0.215	-0.32
-1.082	0.258	-0.109	-1.063	0.309	-0.129	-1.043	0.273	-0.133	-1.156	0.23	-0.148	-1.168	0.063	0.043	-1.422	0.184	-0.195	-0.984	0.316	-0.207	-1.379	0.211	-0.273	-1.316	0.266	-0.344	-1.34	0.309	-0.309	-1.223	0.273	-0.32
-1.07	0.25	-0.102	-1.043	0.324	-0.129	-1.051	0.273	-0.121	-1.145	0.242	-0.16	-1.156	0.066	0.02	-1.508	0.16	-0.215	-0.98	0.316	-0.191	-1.477	0.215	-0.25	-1.277	0.27	-0.348	-1.352	0.324	-0.316	-1.266	0.344	-0.336
-1.066	0.246	-0.094	-1.027	0.336	-0.129	-1.047	0.27	-0.113	-1.137	0.246	-0.164	-1.137	0.07	0	-1.582	0.125	-0.219	-1.008	0.316	-0.184	-1.512	0.238	-0.238	-1.207	0.27	-0.32	-1.332	0.32	-0.316	-1.305	0.395	-0.352
-1.059	0.242	-0.082	-1.02	0.344	-0.129	-1.039	0.273	-0.109	-1.141	0.242	-0.176	-1.109	0.086	-0.016	-1.609	0.105	-0.211	-1.078	0.316	-0.195	-1.461	0.258	-0.219	-1.09	0.234	-0.289	-1.316	0.273	-0.293	-1.328	0.395	-0.387
-1.055	0.234	-0.074	-1.027	0.344	-0.133	-1.023	0.277	-0.102	-1.148	0.242	-0.184	-1.074	0.094	-0.027	-1.59	0.102	-0.195	-1.16	0.32	-0.215	-1.34	0.262	-0.203	-1.102	0.34	-0.313	-1.332	0.23	-0.266	-1.262	0.289	-0.375
-1.055	0.223	-0.066	-1.055	0.34	-0.141	-1.012	0.285	-0.094	-1.16	0.238	-0.191	-1.035	0.109	-0.035	-1.551	0.098	-0.172	-1.254	0.313	-0.238	-1.191	0.254	-0.176	-1.027	0.367	-0.27	-1.383	0.223	-0.254	-1.293	0.277	-0.391
-1.063	0.211	-0.063	-1.105	0.348	-0.156	-1.023	0.297	-0.102	-1.16	0.242	-0.191	-1	0.117	-0.043	-1.492	0.098	-0.145	-1.316	0.309	-0.258	-1.113	0.246	-0.164	-0.988	0.316	-0.203	-1.445	0.258	-0.25	-1.246	0.234	-0.371
-1.063	0.207	-0.063	-1.164	0.355	-0.172	-1.063	0.313	-0.113	-1.152	0.246	-0.188	-0.98	0.125	-0.039	-1.441	0.109	-0.113	-1.316	0.281	-0.262	-1.105	0.242	-0.145	-1.211	0.359	-0.234	-1.453	0.328	-0.246	-1.301	0.176	-0.344
-1.066	0.215	-0.07	-1.223	0.355	-0.184	-1.109	0.328	-0.129	-1.141	0.25	-0.176	-0.969	0.137	-0.035	-1.41	0.121	-0.074	-1.363	0.188	-0.258	-1.148	0.254	-0.133	-1.246	0.336	-0.211	-1.395	0.363	-0.242	-1.363	0.156	-0.32
-1.086	0.223	-0.086	-1.258	0.348	-0.191	-1.164	0.348	-0.16	-1.121	0.254	-0.172	-0.961	0.141	-0.027	-1.387	0.125	-0.051	-1.32	0.301	-0.281	-1.23	0.262	-0.133	-1.238	0.289	-0.191	-1.332	0.344	-0.234	-1.418	0.148	-0.293
-1.098	0.234	-0.098	-1.273	0.328	-0.184	-1.227	0.363	-0.191	-1.102	0.262	-0.164	-0.961	0.145	-0.016	-1.379	0.121	-0.027	-1.297	0.219	-0.188	-1.328	0.258	-0.156	-1.355	0.262	-0.254	-1.207	0.281	-0.195	-1.406	0.184	-0.277
-1.098	0.25	-0.109	-1.258	0.305	-0.156	-1.27	0.367	-0.211	-1.074	0.262	-0.145	-0.977	0.133	-0.012	-1.367	0.109	-0.012	-1.328	0.215	-0.168	-1.441	0.238	-0.195	-1.309	0.266	-0.277	-1.34	0.23	-0.23	-1.359	0.223	-0.273
-1.094	0.27	-0.117	-1.227	0.27	-0.117	-1.285	0.359	-0.223	-0.922	0.223	-0.082	-1.016	0.117	-0.008	-1.355	0.098	-0.023	-1.402	0.227	-0.156	-1.535	0.199	-0.215	-1.266	0.219	-0.285	-1.316	0.348	-0.223	-1.293	0.246	-0.266
-1.078	0.289	-0.125	-1.227	0.238	-0.082	-1.293	0.336	-0.215	-1.129	0.172	-0.121	-1.055	0.105	-0.016	-1.34	0.086	-0.035	-1.469	0.27	-0.156	-1.598	0.168	-0.246	-1.262	0.191	-0.289	-1.375	0.313	-0.188	-1.246	0.266	-0.258
-1.055	0.305	-0.129	-1.297	0.207	-0.063	-1.27	0.309	-0.184	-1.047	0.348	-0.148	-1.109	0.094	-0.016	-1.324	0.074	-0.055	-1.488	0.316	-0.184	-1.652	0.102	-0.25	-1.297	0.176	-0.281	-1.445	0.293	-0.199	-1.238	0.273	-0.25
-1.035	0.313	-0.125	-1.387	0.207	-0.059	-1.254	0.273	-0.133	-1.008	0.316	-0.117	-1.172	0.082	-0.031	-1.305	0.066	-0.066	-1.445	0.34	-0.219	-1.648	0.094	-0.25	-1.348	0.176	-0.27	-1.535	0.242	-0.18	-1.277	0.285	-0.23
-1.02	0.316	-0.121	-1.465	0.234	-0.078	-1.25	0.242	-0.09	-1.004	0.273	-0.113	-1.215	0.078	-0.043	-1.277	0.07	-0.074	-1.328	0.344	-0.227	-1.613	0.098	-0.199	-1.406	0.191	-0.27	-1.617	0.172	-0.168	-1.363	0.281	-0.215
-1.016	0.316	-0.113	-1.508	0.254	-0.113	-1.258	0.223	-0.055	-0.984	0.266	-0.121	-1.23	0.09	-0.055	-1.234	0.078	-0.082	-1.223	0.324	-0.227	-1.555	0.117	-0.145	-1.457	0.223	-0.266	-1.641	0.113	-0.145	-1.457	0.262	-0.207
-1.031	0.316	-0.117	-1.484	0.266	-0.133	-1.313	0.199	-0.043	-0.988	0.273	-0.125	-1.234	0.113	-0.063	-1.191	0.098	-0.09	-1.168	0.305	-0.207	-1.496	0.168	-0.063	-1.449	0.254	-0.27	-1.633	0.074	-0.129	-1.559	0.223	-0.199
-1.063	0.324	-0.125	-1.402	0.258	-0.133	-1.383	0.191	-0.051	-1.02	0.281	-0.141	-1.246	0.129	-0.063	-1.145	0.105	-0.086	-1.16	0.305	-0.18	-1.465	0.078	-0.027	-1.402	0.285	-0.281	-1.59	0.051	-0.117	-1.641	0.172	-0.199
-1.105	0.332	-0.141	-1.297	0.234	-0.133	-1.438	0.203	-0.086	-1.066	0.301	-0.168	-1.25	0.148	-0.063	-1.102	0.109	-0.074	-1.188	0.32	-0.168	-1.379	0.074	-0.055	-1.297	0.309	-0.266	-1.523	0.051	-0.109	-1.695	0.125	-0.195
-1.145	0.34	-0.16	-1.191	0.211	-0.102	-1.43	0.23	-0.121	-1.133	0.313	-0.195	-1.262	0.152	-0.063	-1.055	0.117	-0.07	-1.254	0.336	-0.164	-1.375	0.008	-0.07	-1.25	0.297	-0.258	-1.414	0.125	-0.102	-1.719	0.09	-0.199
-1.188	0.348	-0.184	-1.082	0.215	-0.059	-1.371	0.246	-0.141	-1.191	0.324	-0.223	-1.297	0.145	-0.074	-1.023	0.129	-0.063	-1.363	0.34	-0.184	-1.316	-0.016	-0.027	-1.254	0.289	-0.25	-1.359	0.035	-0.063	-1.691	0.07	-0.188
-1.207	0.344	-0.191	-0.988	0.23	-0.027	-1.27	0.254	-0.145	-1.238	0.32	-0.242	-1.348	0.133	-0.09	-1.016	0.152	-0.063	-1.496	0.32	-0.211	-1.277	0.016	0.035	-1.277	0.289	-0.227	-1.344	0.074	-0.063	-1.613	0.066	-0.168
-1.211	0.34	-0.191	-0.941	0.242	-0.008	-1.164	0.254	-0.129	-1.258	0.305	-0.242	-1.367	0.141	-0.105	-1.066	0.168	-0.105	-1.625	0.277	-0.23	-1.313	0.082	0.027	-1.352	0.289	-0.223	-1.242	0.113	0.016	-1.535	0.063	-0.145
-1.195	0.324	-0.172	-0.934	0.254	-0.012	-1.09	0.246	-0.098	-1.262	0.277	-0.227	-1.355	0.164	-0.141	-1.039	0.156	-0.051	-1.723	0.199	-0.23	-1.23	0.137	-0.027	-1.438	0.285	-0.227	-1.266	0	0.016	-1.496	0.148	-0.145
-1.176	0.305	-0.141	-0.965	0.238	-0.035	-1.031	0.246	-0.074	-1.262	0.238	-0.199	-1.309	0.211	-0.168	-1.141	0.074	-0.055	-1.789	0.113	-0.219	-1.258	0	-0.016	-1.523	0.27	-0.234	-1.266	0.078	0.016	-1.395	0.043	-0.117
-1.168	0.277	-0.109	-1.012	0.223	-0.063	-1.012	0.242	-0.051	-1.266	0.219	-0.172	-1.242	0.27	-0.18	-1.18	0.055	-0.059	-1.789	0.035	-0.188	-1.254	-0.004	-0.043	-1.594	0.238	-0.234	-1.25	0.137	-0.012	-1.391	0.094	-0.039
-1.211	0.25	-0.086	-1.086	0.215	-0.102	-1.047	0.246	-0.043	-1.328	0.207	-0.164	-1.18	0.324	-0.168	-1.211	0.027	-0.035	-1.711	0.004	-0.129	-1.191	0.055	-0.059	-1.652	0.168	-0.234	-1.293	0.066	-0.027	-1.387	-0.039	-0.063
-1.293	0.23	-0.086	-1.164	0.207	-0.141	-1.105	0.242	-0.051	-1.43	0.211	-0.176	-1.156	0.355	-0.16	-1.215	-0.012	-0.027	-1.609	0.008	-0.047	-1.188	0.102	-0.082	-1.695	0.086	-0.215	-1.293	0.047	-0.031	-1.387	-0.012	-0.004
-1.383	0.238	-0.109	-1.246	0.211	-0.184	-1.199	0.215	-0.086	-1.539	0.227	-0.199	-1.164	0.363	-0.156	-1.191	-0.02	-0.02	-1.547	0.039	0.039	-1.113	0.074	-0.078	-1.66	0.047	-0.168	-1.277	0.078	-0.07	-1.402	0.055	-0.039
-1.469	0.25	-0.141	-1.305	0.219	-0.227	-1.297	0.184	-0.113	-1.59	0.238	-0.23	-1.203	0.355	-0.145	-1.203	0	-0.016	-1.461	-0.051	0.035	-1.113	0.055	-0.094	-1.613	-0.008	-0.109	-1.316	0.09	-0.129	-1.395	0.02	-0.055
-1.512	0.258	-0.18	-1.355	0.211	-0.25	-1.375	0.145	-0.125	-1.535	0.23	-0.246	-1.27	0.332	-0.121	-1.172	0.02	0.008	-1.371	-0.008	0.016	-1.098	0.063	-0.098	-1.516	0.004	-0.066	-1.266	0.09	-0.121	-1.438	-0.027	-0.051
-1.48	0.258	-0.195	-1.383	0.203	-0.254	-1.441	0.105	-0.133	-1.406	0.223	-0.238	-1.328	0.293	-0.086	-1.184	0.043	-0.012	-1.336	0.004	0.02	-1.09	0.063	-0.086	-1.43	0.016	-0.012	-1.273	0.016	-0.117	-1.391	0.023	-0.059
-1.406	0.246	-0.199	-1.383	0.219	-0.219	-1.441	0.09	-0.133	-1.25	0.211	-0.195	-1.359	0.25	-0.055	-1.211	0.09	-0.016	-1.285	0.023	0.055	-1.102	0.066	-0.074	-1.398	0.066	0.051	-1.242	0.008	-0.117	-1.352	0.09	-0.102
-1.313	0.227	-0.16	-1.395	0.102	-0.211	-1.395	0.133	-0.117	-1.125	0.211	-0.133	-1.367	0.199	-0.031	-1.246	0.113	-0.027	-1.297	0.125	-0.02	-1.133	0.063	-0.059	-1.281	0.023	0.031	-1.207	-0.012	-0.09	-1.301	0.094	-0.152
-1.203	0.203	-0.113	-1.344	0.09	-0.18	-1.391	0.023	-0.082	-1.047	0.223	-0.082	-1.344	0.152	-0.023	-1.254	0.133	-0.066	-1.277	0.125	-0.098	-1.172	0.039	-0.031	-1.293	-0.023	0.074	-1.199	-0.031	-0.047	-1.266	0.055	-0.172
-1.105	0.195	-0.066	-1.309	0.117	-0.105	-1.336	0	-0.098	-1.02	0.25	-0.047	-1.305	0.121	-0.012	-1.25	0.145	-0.098	-1.352	0.043	-0.188	-1.207	0.02	-0.008	-1.313	0.027	0.039	-1.215	-0.055	0.012	-1.246	0.016	-0.18
-1.031	0.195	-0.023	-1.277	0.098	-0.078	-1.285	0.016	-0.066	-1.035	0.254	-0.047	-1.246	0.117	-0.012	-1.215	0.156	-0.133	-1.391	-0.012	-0.297	-1.25	0	0.004	-1.234	-0.004	0.047	-1.23	-0.074	0.059	-1.223	0	-0.172
-1	0.203	0	-1.246	0.078	-0.039	-1.227	0.031	-0.035	-1.082	0.25	-0.078	-1.18	0.125	-0.008	-1.164	0.176	-0.152	-1.418	-0.016	-0.414	-1.277	-0.012	0.023	-1.277	-0.027	0.039	-1.27	-0.09	0.094	-1.207	0.004	-0.148
-0.988	0.203	0.02	-1.223	0.066	-0.008	-1.176	0.078	0.027	-1.152	0.234	-0.121	-1.113	0.16	-0.012	-1.113	0.203	-0.16	-1.453	-0.012	-0.551	-1.258	-0.008	0.055	-1.211	0.082	-0.008	-1.305	-0.094	0.117	-1.211	0.02	-0.125
-1.023	0.195	0.016	-1.191	0.047	0.012	-1.148	0.098	0.043	-1.246	0.211	-0.172	-1.059	0.199	-0.016	-1.082	0.238	-0.16	-1.387	0.016	-0.645	-1.211	0.012	0.094	-1.223	0.066	-0.043	-1.336	-0.074	0.129	-1.242	0.016	-0.098
-1.066	0.18	-0.016	-1.18	0.027	0.016	-1.129	0.094	0.059	-1.348	0.184	-0.215	-1.016	0.23	-0.027	-1.078	0.262	-0.145	-1.371	-0.047	-0.684	-1.18	0.031	0.152	-1.203	0.082	-0.09	-1.348	-0.066	0.129	-1.262	0	-0.059
-1.133	0.168	-0.051	-1.172	0.02	0	-1.121	0.09	0.063	-1.441	0.141	-0.242	-0.996	0.254	-0.035	-1.09	0.262	-0.117	-1.281	-0.047	-0.723	-1.16	0.07	0.18	-1.168	0.066	-0.102	-1.324	-0.059	0.117	-1.281	-0.016	-0.016
-1.191	0.164	-0.086	-1.168	0.02	-0.012	-1.121	0.09	0.051	-1.504	0.102	-0.242	-0.996	0.254	-0.055	-1.156	0.238	-0.094	-1.164	-0.059	-0.734	-1.137	0.102	0.195	-1.176	0.09	-0.133	-1.301	-0.047	0.102	-1.32	-0.027	0.027
-1.25	0.164	-0.113	-1.168	0.031	-0.012	-1.133	0.094	0.023	-1.52	0.066	-0.227	-1.008	0.254	-0.082	-1.223	0.203	-0.074	-1.043	-0.066	-0.75	-1.156	0.133	0.145	-1.102	0.109	-0.133	-1.289	-0.023	0.094	-1.328	-0.035	0.078
-1.289	0.16	-0.145	-1.164	0.055	-0.023	-1.129	0.098	0	-1.492	0.043	-0.188	-1.016	0.262	-0.102	-1.293	0.152	-0.07	-0.945	-0.07	-0.781	-1.211	0.113	0.082	-1.086	0.074	-0.125	-1.273	0.02	0.078	-1.277	-0.059	0.145
-1.309	0.148	-0.156	-1.152	0.078	-0.035	-1.121	0.094	-0.02	-1.438	0.031	-0.148	-1.039	0.27	-0.125	-1.359	0.102	-0.07	-0.883	-0.063	-0.809	-1.238	0.113	-0.035	-1.047	0.09	-0.117	-1.301	0.039	0.043	-1.195	-0.07	0.188
-1.305	0.137	-0.16	-1.145	0.105	-0.043	-1.109	0.094	-0.031	-1.383	0.047	-0.109	-1.047	0.277	-0.156	-1.391	0.07	-0.082	-0.848	-0.066	-0.84	-1.262	0.109	-0.125	-1.012	0.094	-0.094	-1.328	0.059	-0.008	-1.121	-0.082	0.219
-1.309	0.141	-0.16	-1.129	0.137	-0.051	-1.094	0.098	-0.039	-1.332	0.074	-0.078	-1.051	0.285	-0.172	-1.41	0.039	-0.102	-0.813	-0.074	-0.84	-1.242	0.148	-0.184	-0.988	0.082	-0.07	-1.34	0.086	-0.059	-1.137	-0.02	0.195
-1.301	0.145	-0.152	-1.117	0.148	-0.059	-1.086	0.105	-0.043	-1.301	0.098	-0.047	-1.055	0.289	-0.168	-1.398	0.059	-0.141	-0.766	-0.09	-0.84	-1.234	0.223	-0.203	-0.992	0.066	-0.039	-1.336	0.137	-0.109	-1.145	0.035	0.148
-1.289	0.141	-0.137	-1.098	0.164	-0.066	-1.074	0.117	-0.043	-1.281	0.117	-0.035	-1.059	0.285	-0.152	-1.375	0.07	-0.152	-0.711	-0.113	-0.824	-1.242	0.293	-0.215	-1.012	0.047	-0.02	-1.336	0.203	-0.152	-1.191	0.059	0.09
-1.273	0.133	-0.117	-1.078	0.176	-0.078	-1.066	0.117	-0.043	-1.281	0.121	-0.035	-1.043	0.285	-0.141	-1.336	0.113	-0.172	-0.629	-0.105	-0.801	-1.238	0.344	-0.176	-1.051	0.02	-0.023	-1.34	0.27	-0.172	-1.25	0.086	0.023
-1.258	0.125	-0.105	-1.066	0.188	-0.078	-1.059	0.117	-0.039	-1.266	0.16	-0.055	-1.035	0.281	-0.133	-1.32	0.164	-0.188	-0.543	-0.059	-0.77	-1.375	0.355	-0.223	-1.109	-0.004	-0.035	-1.34	0.316	-0.16	-1.281	0.102	-0.031
-1.242	0.125	-0.082	-1.055	0.191	-0.082	-1.039	0.117	-0.047	-1.277	0.086	-0.063	-1.016	0.281	-0.121	-1.293	0.223	-0.203	-0.457	0.027	-0.73	-1.41	0.379	-0.215	-1.129	-0.027	-0.031	-1.387	0.316	-0.137	-1.297	0.133	-0.07
-1.227	0.117	-0.07	-1.047	0.191	-0.074	-1.02	0.129	-0.051	-1.281	0.07	-0.086	-1	0.277	-0.102	-1.281	0.27	-0.215	-0.383	0.109	-0.711	-1.496	0.328	-0.18	-1.176	-0.039	-0.047	-1.398	0.313	-0.113	-1.301	0.191	-0.109
-1.207	0.102	-0.063	-1.027	0.195	-0.07	-0.992	0.152	-0.055	-1.27	0.09	-0.098	-1	0.266	-0.09	-1.27	0.289	-0.223	-0.301	0.148	-0.695	-1.535	0.266	-0.152	-1.199	-0.031	-0.047	-1.414	0.207	-0.063	-1.309	0.262	-0.133
-1.188	0.094	-0.047	-1.012	0.203	-0.066	-0.973	0.176	-0.074	-1.254	0.09	-0.098	-1.027	0.25	-0.082	-1.258	0.285	-0.223	-0.219	0.172	-0.68	-1.559	0.207	-0.121	-1.238	-0.02	-0.027	-1.484	0.195	-0.09	-1.348	0.301	-0.148
-1.168	0.094	-0.039	-1.008	0.203	-0.055	-0.961	0.195	-0.078	-1.223	0.078	-0.098	-1.055	0.246	-0.09	-1.246	0.266	-0.227	-0.156	0.191	-0.656	-1.52	0.152	-0.109	-1.258	0.016	0	-1.465	0.164	-0.086	-1.398	0.316	-0.164
-1.156	0.086	-0.035	-1.016	0.203	-0.051	-0.973	0.215	-0.09	-1.184	0.074	-0.098	-1.086	0.273	-0.094	-1.246	0.25	-0.23	-0.094	0.191	-0.641	-1.379	0.059	-0.051	-1.25	0.047	0.035	-1.422	0.09	-0.086	-1.457	0.297	-0.172
-1.141	0.082	-0.031	-1.043	0.195	-0.047	-1.008	0.227	-0.102	-1.137	0.082	-0.09	-1.133	0.316	-0.117	-1.25	0.234	-0.227	-0.031	0.188	-0.66	-1.477	0.098	-0.117	-1.266	0.066	0.047	-1.398	0.027	-0.113	-1.531	0.25	-0.172
-1.125	0.082	-0.027	-1.078	0.176	-0.039	-1.059	0.219	-0.098	-1.094	0.094	-0.078	-1.184	0.355	-0.145	-1.25	0.227	-0.227	0	0.16	-0.648	-1.316	0.152	-0.098	-1.277	0.063	0.035	-1.363	0.004	-0.137	-1.594	0.203	-0.176
-1.109	0.086	-0.016	-1.121	0.156	-0.035	-1.102	0.199	-0.102	-1.055	0.113	-0.07	-1.23	0.375	-0.168	-1.246	0.227	-0.215	0.023	0.16	-0.613	-1.285	0.141	-0.082	-1.27	0.047	-0.008	-1.324	0.027	-0.152	-1.621	0.145	-0.172
-1.098	0.094	-0.012	-1.156	0.156	-0.039	-1.141	0.172	-0.113	-1.023	0.125	-0.066	-1.266	0.375	-0.184	-1.23	0.234	-0.203	0.051	0.195	-0.563	-1.266	0.156	-0.098	-1.25	0.082	-0.055	-1.27	0.051	-0.133	-1.695	0.043	-0.176
-1.094	0.098	-0.016	-1.188	0.156	-0.043	-1.16	0.16	-0.129	-0.996	0.137	-0.066	-1.289	0.355	-0.18	-1.203	0.234	-0.191	0.055	0.227	-0.516	-1.246	0.176	-0.102	-1.23	0.156	-0.098	-1.215	0.066	-0.137	-1.613	0.066	-0.195
-1.098	0.098	-0.012	-1.203	0.16	-0.055	-1.191	0.156	-0.141	-0.969	0.152	-0.066	-1.297	0.316	-0.164	-1.172	0.246	-0.168	0.063	0.238	-0.48	-1.234	0.207	-0.113	-1.23	0.262	-0.129	-1.211	0.121	-0.156	-1.559	0.027	-0.176
-1.09	0.102	-0.02	-1.223	0.176	-0.059	-1.215	0.176	-0.145	-0.945	0.164	-0.066	-1.305	0.285	-0.133	-1.133	0.25	-0.148	0.063	0.223	-0.469	-1.227	0.23	-0.121	-1.254	0.34	-0.152	-1.246	0.188	-0.195	-1.496	0.031	-0.188
-1.086	0.105	-0.023	-1.238	0.184	-0.055	-1.238	0.207	-0.145	-0.918	0.18	-0.074	-1.32	0.254	-0.094	-1.09	0.258	-0.129	0.043	0.223	-0.5	-1.219	0.242	-0.133	-1.293	0.387	-0.152	-1.223	0.289	-0.242	-1.422	0.07	-0.184
-1.086	0.117	-0.027	-1.262	0.18	-0.059	-1.273	0.219	-0.145	-0.91	0.18	-0.074	-1.363	0.23	-0.078	-1.063	0.266	-0.129	0.168	0.188	-0.438	-1.223	0.23	-0.156	-1.371	0.387	-0.16	-1.215	0.359	-0.258	-1.355	0.121	-0.188
-1.078	0.137	-0.031	-1.293	0.18	-0.063	-1.297	0.238	-0.141	-0.906	0.18	-0.074	-1.426	0.211	-0.082	-1.035	0.277	-0.129	0.148	0.121	-0.406	-1.238	0.227	-0.168	-1.48	0.344	-0.145	-1.223	0.332	-0.254	-1.313	0.176	-0.191
-1.066	0.16	-0.043	-1.359	0.172	-0.07	-1.316	0.25	-0.137	-0.926	0.168	-0.074	-1.492	0.207	-0.105	-1.047	0.293	-0.148	0.203	0.133	-0.375	-1.25	0.246	-0.188	-1.52	0.293	-0.121	-1.238	0.266	-0.254	-1.289	0.223	-0.203
-1.059	0.18	-0.051	-1.422	0.168	-0.086	-1.371	0.238	-0.137	-0.965	0.148	-0.066	-1.531	0.219	-0.137	-1.094	0.328	-0.191	0.238	0.117	-0.324	-1.266	0.25	-0.207	-1.535	0.141	-0.07	-1.246	0.227	-0.258	-1.281	0.246	-0.215
-1.055	0.195	-0.059	-1.465	0.164	-0.109	-1.43	0.207	-0.129	-1	0.133	-0.066	-1.523	0.223	-0.168	-1.145	0.359	-0.227	0.262	0.152	-0.328	-1.25	0.281	-0.219	-1.602	0.148	-0.105	-1.246	0.223	-0.266	-1.281	0.25	-0.234
-1.051	0.211	-0.059	-1.465	0.176	-0.129	-1.449	0.184	-0.121	-1.035	0.113	-0.063	-1.449	0.234	-0.188	-1.199	0.375	-0.277	0.336	0.164	-0.281	-1.227	0.293	-0.234	-1.527	0.105	-0.094	-1.219	0.242	-0.27	-1.277	0.234	-0.254
-1.066	0.207	-0.059	-1.426	0.199	-0.141	-1.422	0.176	-0.117	-1.063	0.113	-0.066	-1.316	0.234	-0.18	-1.234	0.375	-0.316	0.32	0.195	-0.273	-1.188	0.297	-0.23	-1.48	0.063	-0.098	-1.176	0.266	-0.27	-1.281	0.227	-0.273
-1.09	0.203	-0.055	-1.348	0.238	-0.137	-1.344	0.195	-0.109	-1.074	0.121	-0.066	-1.176	0.23	-0.141	-1.25	0.348	-0.34	0.379	0.277	-0.25	-1.133	0.313	-0.234	-1.422	0.07	-0.109	-1.125	0.297	-0.262	-1.293	0.215	-0.289
-1.129	0.191	-0.051	-1.25	0.285	-0.125	-1.242	0.227	-0.098	-1.078	0.129	-0.066	-1.059	0.23	-0.094	-1.23	0.309	-0.324	0.402	0.301	-0.195	-1.098	0.297	-0.219	-1.375	0.102	-0.121	-0.914	0.258	-0.199	-1.23	0.164	-0.281
-1.164	0.176	-0.043	-1.145	0.32	-0.09	-1.133	0.27	-0.086	-1.117	0.129	-0.082	-0.992	0.242	-0.066	-1.223	0.266	-0.297	0.414	0.344	-0.191	-1.035	0.316	-0.215	-1.328	0.148	-0.129	-1.082	0.254	-0.23	-1.316	0.223	-0.344
-1.188	0.152	-0.035	-1.055	0.344	-0.059	-1.043	0.293	-0.074	-1.168	0.133	-0.098	-0.973	0.258	-0.043	-1.195	0.23	-0.211	0.453	0.391	-0.152	-1.023	0.32	-0.215	-1.289	0.184	-0.137	-1.023	0.402	-0.262	-1.25	0.309	-0.371
-1.203	0.137	-0.023	-0.984	0.348	-0.023	-1	0.297	-0.063	-1.203	0.141	-0.113	-0.992	0.266	-0.039	-1.422	0.117	-0.242	0.473	0.402	-0.109	-1.023	0.348	-0.215	-1.25	0.211	-0.141	-1.008	0.398	-0.23	-1.199	0.305	-0.367
-1.211	0.129	-0.023	-0.941	0.34	0.012	-1	0.285	-0.055	-1.273	0.137	-0.133	-1.059	0.258	-0.074	-1.449	0.301	-0.258	0.469	0.402	-0.094	-1.098	0.379	-0.234	-1.203	0.211	-0.141	-1.105	0.375	-0.238	-1.148	0.281	-0.359
-1.215	0.145	-0.023	-0.934	0.316	0.031	-1.031	0.258	-0.047	-1.355	0.125	-0.152	-1.148	0.242	-0.109	-1.523	0.25	-0.207	0.473	0.387	-0.09	-1.176	0.387	-0.246	-1.164	0.195	-0.137	-1.184	0.387	-0.258	-1.09	0.266	-0.359
-1.215	0.164	-0.027	-0.965	0.281	0.039	-1.09	0.227	-0.055	-1.41	0.121	-0.18	-1.242	0.223	-0.145	-1.566	0.258	-0.246	0.438	0.375	-0.07	-1.242	0.398	-0.281	-1.133	0.168	-0.133	-1.238	0.391	-0.285	-1.059	0.27	-0.355
-1.234	0.18	-0.043	-1.004	0.254	0.023	-1.145	0.207	-0.063	-1.422	0.117	-0.195	-1.309	0.207	-0.172	-1.531	0.246	-0.254	0.426	0.371	-0.051	-1.313	0.371	-0.305	-1.117	0.145	-0.133	-1.203	0.316	-0.285	-1.086	0.297	-0.355
-1.25	0.207	-0.059	-1.055	0.223	0	-1.172	0.195	-0.07	-1.375	0.137	-0.207	-1.363	0.168	-0.188	-1.391	0.25	-0.238	0.414	0.398	-0.035	-1.332	0.336	-0.316	-1.129	0.133	-0.133	-1.324	0.336	-0.359	-1.176	0.336	-0.344
-1.281	0.219	-0.078	-1.102	0.215	-0.027	-1.18	0.176	-0.078	-1.281	0.168	-0.207	-1.375	0.156	-0.148	-1.246	0.242	-0.207	0.43	0.43	0	-1.32	0.301	-0.309	-1.156	0.141	-0.133	-1.246	0.285	-0.348	-1.262	0.359	-0.34
-1.32	0.219	-0.102	-1.129	0.211	-0.055	-1.184	0.164	-0.09	-1.176	0.219	-0.184	-1.402	0.059	-0.16	-1.164	0.246	-0.168	0.438	0.438	-0.012	-1.293	0.262	-0.285	-1.172	0.18	-0.152	-1.242	0.203	-0.324	-1.32	0.355	-0.348
-1.355	0.207	-0.117	-1.141	0.219	-0.082	-1.172	0.16	-0.09	-1.105	0.262	-0.16	-1.359	0.047	-0.102	-1.145	0.254	-0.133	0.434	0.465	-0.023	-1.301	0.227	-0.246	-1.227	0.188	-0.168	-1.301	0.18	-0.313	-1.348	0.332	-0.348
-1.367	0.207	-0.129	-1.141	0.219	-0.098	-1.148	0.164	-0.086	-1.063	0.281	-0.137	-1.309	0.059	-0.074	-1.145	0.285	-0.109	0.457	0.441	-0.012	-1.363	0.203	-0.207	-1.254	0.219	-0.207	-1.391	0.203	-0.293	-1.277	0.203	-0.32
-1.348	0.219	-0.141	-1.137	0.227	-0.109	-1.125	0.18	-0.086	-1.063	0.281	-0.125	-1.27	0.07	-0.047	-1.184	0.305	-0.121	0.461	0.422	-0.043	-1.445	0.211	-0.191	-1.273	0.242	-0.246	-1.48	0.27	-0.289	-1.348	0.277	-0.379
-1.309	0.234	-0.141	-1.105	0.246	-0.121	-1.094	0.188	-0.098	-1.098	0.266	-0.113	-1.23	0.078	-0.02	-1.254	0.309	-0.148	0.473	0.434	-0.043	-1.5	0.254	-0.184	-1.25	0.27	-0.289	-1.496	0.328	-0.277	-1.262	0.285	-0.355
-1.25	0.258	-0.133	-1.082	0.254	-0.129	-1.07	0.207	-0.102	-1.152	0.254	-0.109	-1.203	0.09	0	-1.328	0.293	-0.18	0.492	0.453	-0.066	-1.477	0.32	-0.199	-1.215	0.305	-0.32	-1.441	0.363	-0.262	-1.219	0.219	-0.305
-1.184	0.277	-0.121	-1.063	0.27	-0.141	-1.051	0.227	-0.105	-1.207	0.234	-0.117	-1.188	0.105	0.016	-1.406	0.254	-0.203	0.516	0.512	-0.105	-1.398	0.352	-0.219	-1.184	0.336	-0.355	-1.387	0.352	-0.238	-1.238	0.199	-0.285
-1.121	0.297	-0.117	-1.043	0.281	-0.148	-1.035	0.238	-0.113	-1.258	0.211	-0.133	-1.18	0.109	0.016	-1.477	0.188	-0.215	0.566	0.543	-0.141	-1.297	0.348	-0.23	-1.172	0.363	-0.367	-1.359	0.32	-0.211	-1.266	0.223	-0.277
-1.066	0.313	-0.113	-1.035	0.289	-0.141	-1.031	0.246	-0.121	-1.297	0.195	-0.148	-1.168	0.102	0.004	-1.539	0.117	-0.223	0.574	0.559	-0.191	-1.215	0.32	-0.227	-1.223	0.367	-0.395	-1.367	0.289	-0.172	-1.273	0.258	-0.266
-1.027	0.336	-0.113	-1.027	0.301	-0.141	-1.039	0.25	-0.125	-1.316	0.172	-0.152	-1.164	0.094	-0.016	-1.574	0.066	-0.215	0.578	0.566	-0.207	-1.191	0.285	-0.215	-1.207	0.34	-0.375	-1.41	0.266	-0.145	-1.273	0.301	-0.277
-1.008	0.352	-0.117	-1.047	0.297	-0.148	-1.059	0.254	-0.133	-1.313	0.148	-0.137	-1.156	0.086	-0.023	-1.539	0.059	-0.18	0.594	0.539	-0.199	-1.219	0.273	-0.203	-1.355	0.313	-0.383	-1.496	0.246	-0.121	-1.289	0.34	-0.313
-1.02	0.348	-0.117	-1.07	0.297	-0.156	-1.074	0.266	-0.148	-1.289	0.129	-0.117	-1.145	0.082	-0.027	-1.504	0.066	-0.125	0.633	0.523	-0.18	-1.281	0.281	-0.195	-1.34	0.41	-0.414	-1.598	0.195	-0.117	-1.328	0.359	-0.352
-1.039	0.344	-0.117	-1.082	0.301	-0.16	-1.09	0.277	-0.168	-1.266	0.129	-0.105	-1.133	0.09	-0.035	-1.469	0.039	-0.066	0.68	0.52	-0.18	-1.359	0.285	-0.188	-1.246	0.289	-0.309	-1.688	0.129	-0.098	-1.375	0.355	-0.367
-1.074	0.336	-0.117	-1.102	0.293	-0.16	-1.094	0.293	-0.176	-1.234	0.133	-0.109	-1.117	0.102	-0.035	-1.406	0.035	-0.047	0.73	0.52	-0.168	-1.441	0.281	-0.191	-1.352	0.27	-0.332	-1.758	0.059	-0.09	-1.418	0.313	-0.371
-1.105	0.309	-0.105	-1.117	0.289	-0.164	-1.09	0.297	-0.172	-1.207	0.164	-0.117	-1.094	0.117	-0.031	-1.387	0.02	-0.059	0.777	0.539	-0.195	-1.52	0.258	-0.188	-1.25	0.254	-0.281	-1.809	-0.004	-0.078	-1.477	0.258	-0.359
-1.133	0.277	-0.086	-1.125	0.285	-0.156	-1.086	0.297	-0.156	-1.18	0.188	-0.125	-1.07	0.141	-0.035	-1.379	-0.008	-0.063	0.813	0.594	-0.227	-1.594	0.215	-0.184	-1.277	0.18	-0.223	-1.809	-0.027	-0.07	-1.539	0.191	-0.336
-1.152	0.246	-0.07	-1.133	0.273	-0.148	-1.074	0.289	-0.152	-1.156	0.215	-0.133	-1.043	0.148	-0.035	-1.34	0.02	-0.016	0.871	0.645	-0.234	-1.656	0.148	-0.184	-1.359	0.152	-0.195	-1.809	0.066	-0.086	-1.59	0.148	-0.297
-1.176	0.215	-0.047	-1.137	0.266	-0.141	-1.074	0.277	-0.145	-1.137	0.23	-0.148	-1.02	0.145	-0.039	-1.336	0.082	0	0.902	0.656	-0.227	-1.637	0.109	-0.156	-1.441	0.152	-0.188	-1.656	0.047	-0.078	-1.645	0.105	-0.238
-1.191	0.188	-0.035	-1.137	0.262	-0.129	-1.074	0.273	-0.129	-1.125	0.242	-0.156	-0.996	0.152	-0.035	-1.32	0.156	-0.047	0.938	0.652	-0.211	-1.605	0.082	-0.133	-1.473	0.191	-0.191	-1.621	0.051	-0.09	-1.684	0.059	-0.176
-1.195	0.176	-0.016	-1.137	0.254	-0.113	-1.078	0.277	-0.109	-1.121	0.238	-0.164	-0.973	0.16	-0.035	-1.355	0.043	-0.027	0.926	0.602	-0.16	-1.543	0.07	-0.109	-1.434	0.23	-0.211	-1.492	0.137	-0.074	-1.699	0.016	-0.129
-1.199	0.18	-0.023	-1.117	0.258	-0.098	-1.074	0.293	-0.102	-1.125	0.238	-0.172	-0.98	0.164	-0.035	-1.344	0.016	-0.031	0.914	0.531	-0.133	-1.48	0.074	-0.082	-1.328	0.277	-0.23	-1.453	0.051	-0.086	-1.672	-0.004	-0.09
-1.184	0.211	-0.031	-1.094	0.266	-0.078	-1.066	0.297	-0.094	-1.133	0.238	-0.18	-1.023	0.16	-0.035	-1.285	0.047	-0.055	0.883	0.508	-0.098	-1.461	0.066	-0.027	-1.246	0.297	-0.238	-1.391	0.09	-0.094	-1.664	0.059	-0.047
-1.156	0.238	-0.055	-1.07	0.277	-0.063	-1.051	0.301	-0.086	-1.137	0.238	-0.18	-1.086	0.156	-0.039	-1.25	0.059	-0.07	0.855	0.512	-0.051	-1.41	0.035	-0.047	-1.191	0.305	-0.238	-1.371	0.133	-0.102	-1.449	0.051	-0.051
-1.125	0.242	-0.066	-1.035	0.297	-0.055	-1.027	0.297	-0.094	-1.125	0.242	-0.188	-1.148	0.133	-0.035	-1.215	0.059	-0.09	0.809	0.512	0.012	-1.387	0.059	-0.004	-1.203	0.313	-0.238	-1.371	0.137	-0.102	-1.484	-0.02	-0.016
-1.098	0.242	-0.078	-1.008	0.313	-0.055	-1.016	0.301	-0.094	-1.113	0.246	-0.188	-1.219	0.102	-0.035	-1.195	0.094	-0.105	0.793	0.5	0.066	-1.379	0.059	0.004	-1.27	0.313	-0.25	-1.355	0.121	-0.098	-1.422	0.078	-0.039
-1.055	0.238	-0.078	-0.996	0.32	-0.063	-1.016	0.309	-0.098	-1.098	0.246	-0.184	-1.273	0.063	-0.035	-1.121	0.082	-0.074	0.781	0.477	0.109	-1.363	0.027	0	-1.371	0.313	-0.27	-1.34	0.117	-0.102	-1.352	0.227	0
-1.02	0.246	-0.074	-1.004	0.324	-0.078	-1.043	0.32	-0.105	-1.082	0.25	-0.18	-1.293	0.039	-0.035	-1.105	0.086	-0.066	0.773	0.445	0.117	-1.371	0.02	-0.004	-1.488	0.285	-0.281	-1.305	0.121	-0.109	-1.32	-0.051	0
-1	0.254	-0.078	-1.035	0.336	-0.098	-1.082	0.34	-0.125	-1.082	0.246	-0.172	-1.305	0.039	-0.035	-1.055	0.125	-0.066	0.77	0.41	0.113	-1.309	0.078	0	-1.594	0.242	-0.285	-1.258	0.113	-0.105	-1.348	-0.07	-0.016
-0.992	0.258	-0.086	-1.074	0.344	-0.117	-1.133	0.359	-0.148	-1.082	0.254	-0.18	-1.309	0.055	-0.039	-1.027	0.148	-0.059	0.77	0.383	0.121	-1.305	0.031	-0.008	-1.668	0.176	-0.281	-1.219	0.094	-0.094	-1.332	0.078	-0.043
-0.996	0.254	-0.09	-1.129	0.344	-0.133	-1.184	0.375	-0.172	-1.082	0.262	-0.18	-1.313	0.074	-0.043	-1.004	0.145	-0.047	0.781	0.367	0.09	-1.32	0.059	-0.066	-1.723	0.082	-0.242	-1.172	0.074	-0.078	-1.324	0.063	-0.066
-1.016	0.258	-0.102	-1.168	0.332	-0.152	-1.223	0.375	-0.188	-1.07	0.258	-0.18	-1.332	0.098	-0.047	-1.016	0.133	-0.043	0.77	0.383	0.059	-1.211	0.086	-0.066	-1.707	0.023	-0.188	-1.121	0.051	-0.055	-1.363	0.016	-0.086
-1.031	0.254	-0.113	-1.199	0.32	-0.16	-1.246	0.355	-0.195	-1.055	0.254	-0.172	-1.375	0.109	-0.07	-1.066	0.105	-0.035	0.762	0.41	0.035	-1.195	0.051	-0.07	-1.648	-0.027	-0.133	-1.086	0.035	-0.016	-1.375	0.02	-0.117
-1.043	0.254	-0.121	-1.211	0.316	-0.16	-1.254	0.324	-0.184	-1.035	0.258	-0.168	-1.406	0.117	-0.098	-1.117	0.07	-0.031	0.75	0.414	0	-1.152	0.063	-0.09	-1.594	0.012	-0.094	-1.051	0.027	0.02	-1.344	0.047	-0.148
-1.055	0.25	-0.125	-1.219	0.309	-0.16	-1.246	0.289	-0.156	-1.016	0.266	-0.168	-1.395	0.145	-0.125	-1.156	0.043	-0.02	0.703	0.422	-0.039	-1.113	0.059	-0.086	-1.402	0.023	-0.043	-1.02	0.031	0.051	-1.313	0.039	-0.172
-1.059	0.25	-0.129	-1.215	0.309	-0.148	-1.23	0.25	-0.113	-1.027	0.285	-0.172	-1.352	0.18	-0.16	-1.195	0.008	-0.016	0.664	0.422	-0.074	-1.086	0.063	-0.078	-1.445	0.082	0.051	-1.004	0.02	0.09	-1.262	0.039	-0.188
-1.074	0.25	-0.129	-1.195	0.301	-0.133	-1.234	0.223	-0.09	-1.07	0.301	-0.184	-1.293	0.23	-0.18	-1.191	-0.016	-0.023	0.637	0.418	-0.121	-1.063	0.074	-0.066	-1.363	-0.066	0.031	-1.027	-0.004	0.113	-1.207	0.027	-0.184
-1.074	0.262	-0.129	-1.184	0.301	-0.113	-1.262	0.215	-0.07	-1.125	0.313	-0.211	-1.203	0.285	-0.176	-1.184	-0.016	-0.016	0.602	0.434	-0.137	-1.055	0.086	-0.047	-1.313	-0.039	0.086	-1.07	-0.008	0.113	-1.16	0.016	-0.16
-1.086	0.277	-0.129	-1.18	0.293	-0.105	-1.328	0.215	-0.07	-1.184	0.324	-0.234	-1.121	0.332	-0.164	-1.172	0.004	0.012	0.598	0.414	-0.156	-1.066	0.09	-0.035	-1.32	0.02	0.066	-1.109	-0.016	0.105	-1.109	0.012	-0.117
-1.094	0.285	-0.125	-1.203	0.285	-0.102	-1.41	0.227	-0.098	-1.234	0.332	-0.25	-1.063	0.367	-0.137	-1.16	0.039	0.035	0.566	0.406	-0.176	-1.102	0.078	-0.023	-1.262	-0.008	0.059	-1.164	-0.004	0.063	-1.078	0.008	-0.07
-1.086	0.297	-0.121	-1.266	0.277	-0.121	-1.457	0.246	-0.133	-1.266	0.328	-0.258	-1.027	0.375	-0.109	-1.152	0.059	0.055	0.547	0.379	-0.176	-1.145	0.059	-0.016	-1.305	-0.039	0.047	-1.102	0	0.082	-1.105	0	-0.012
-1.07	0.301	-0.109	-1.355	0.277	-0.152	-1.453	0.258	-0.172	-1.273	0.313	-0.258	-1.039	0.348	-0.074	-1.18	0.074	0.059	0.531	0.367	-0.172	-1.195	0.039	-0.004	-1.27	0.016	0.012	-1.133	-0.02	0.031	-1.148	-0.004	0.047
-1.055	0.305	-0.109	-1.43	0.289	-0.184	-1.367	0.277	-0.184	-1.266	0.289	-0.242	-1.094	0.301	-0.047	-1.242	0.07	0.035	0.52	0.371	-0.148	-1.234	0.016	0.016	-1.242	0.066	-0.039	-1.086	0.004	0.008	-1.184	-0.016	0.09
-1.047	0.305	-0.113	-1.48	0.305	-0.211	-1.246	0.281	-0.168	-1.25	0.262	-0.203	-1.148	0.238	-0.027	-1.262	0.066	-0.02	0.5	0.387	-0.145	-1.242	-0.016	0.059	-1.227	0.051	-0.07	-1.102	0.016	-0.012	-1.227	-0.031	0.121
-1.043	0.324	-0.117	-1.461	0.324	-0.223	-1.113	0.277	-0.137	-1.246	0.238	-0.168	-1.199	0.164	-0.008	-1.266	0.082	-0.074	0.473	0.398	-0.133	-1.207	-0.016	0.09	-1.188	0.043	-0.113	-1.098	0.055	-0.027	-1.281	-0.035	0.129
-1.051	0.34	-0.121	-1.383	0.324	-0.215	-1.016	0.262	-0.094	-1.254	0.227	-0.145	-1.25	0.102	0.008	-1.23	0.125	-0.129	0.457	0.387	-0.117	-1.176	0	0.113	-1.168	0.047	-0.145	-1.098	0.09	-0.031	-1.301	-0.023	0.137
-1.082	0.355	-0.133	-1.277	0.309	-0.18	-0.957	0.258	-0.059	-1.297	0.227	-0.137	-1.277	0.059	0.004	-1.168	0.184	-0.168	0.441	0.398	-0.105	-1.152	0.039	0.121	-1.137	0.059	-0.141	-1.102	0.125	-0.047	-1.254	-0.023	0.117
-1.117	0.371	-0.148	-1.152	0.285	-0.129	-0.953	0.258	-0.031	-1.375	0.223	-0.152	-1.297	0.043	-0.016	-1.121	0.242	-0.176	0.445	0.398	-0.066	-1.152	0.074	0.105	-1.102	0.055	-0.125	-1.113	0.152	-0.074	-1.23	-0.012	0.129
-1.16	0.379	-0.176	-1.055	0.262	-0.082	-0.984	0.246	-0.027	-1.465	0.227	-0.188	-1.289	0.066	-0.039	-1.098	0.285	-0.164	0.441	0.422	-0.055	-1.148	0.109	0.07	-1.059	0.059	-0.102	-1.141	0.18	-0.113	-1.188	0.012	0.098
-1.203	0.383	-0.191	-1.012	0.254	-0.043	-1.059	0.227	-0.047	-1.504	0.242	-0.23	-1.25	0.109	-0.055	-1.113	0.309	-0.156	0.441	0.453	-0.02	-1.195	0.148	0.031	-1.023	0.059	-0.074	-1.184	0.207	-0.156	-1.168	0.031	0.07
-1.234	0.379	-0.195	-1.012	0.254	-0.027	-1.145	0.199	-0.078	-1.453	0.254	-0.254	-1.195	0.156	-0.078	-1.164	0.309	-0.141	0.461	0.453	0.023	-1.277	0.164	-0.02	-1.012	0.059	-0.043	-1.23	0.227	-0.199	-1.148	0.078	0.051
-1.254	0.371	-0.195	-1.059	0.246	-0.02	-1.25	0.168	-0.117	-1.34	0.262	-0.258	-1.141	0.199	-0.094	-1.227	0.285	-0.117	0.461	0.453	0.039	-1.332	0.168	-0.066	-1.027	0.039	-0.004	-1.313	0.246	-0.246	-1.152	0.113	0.035
-1.25	0.344	-0.172	-1.137	0.23	-0.051	-1.348	0.148	-0.152	-1.211	0.258	-0.238	-1.09	0.234	-0.098	-1.301	0.238	-0.098	0.465	0.461	0.051	-1.344	0.184	-0.094	-1.066	0.016	0.016	-1.414	0.246	-0.285	-1.16	0.156	0
-1.234	0.316	-0.141	-1.234	0.215	-0.086	-1.414	0.121	-0.168	-1.113	0.246	-0.191	-1.047	0.246	-0.098	-1.367	0.18	-0.074	0.465	0.461	0.051	-1.328	0.219	-0.117	-1.125	-0.012	0.02	-1.527	0.234	-0.309	-1.184	0.211	-0.039
-1.219	0.285	-0.098	-1.324	0.199	-0.117	-1.43	0.105	-0.184	-1.059	0.23	-0.148	-1.016	0.258	-0.094	-1.395	0.129	-0.07	0.5	0.414	0.023	-1.313	0.266	-0.141	-1.199	-0.043	0.012	-1.633	0.211	-0.32	-1.211	0.277	-0.086
-1.238	0.25	-0.074	-1.387	0.188	-0.148	-1.422	0.102	-0.188	-1.047	0.223	-0.113	-1.012	0.262	-0.102	-1.414	0.098	-0.066	0.477	0.379	-0.023	-1.305	0.305	-0.148	-1.25	-0.059	-0.004	-1.715	0.172	-0.305	-1.273	0.32	-0.125
-1.297	0.23	-0.063	-1.406	0.18	-0.156	-1.398	0.098	-0.176	-1.066	0.211	-0.094	-1.016	0.273	-0.113	-1.402	0.078	-0.086	0.453	0.336	-0.039	-1.266	0.328	-0.125	-1.273	-0.082	-0.016	-1.68	0.094	-0.246	-1.352	0.324	-0.152
-1.375	0.215	-0.063	-1.398	0.164	-0.156	-1.355	0.152	-0.152	-1.121	0.191	-0.102	-1.043	0.281	-0.133	-1.391	0.074	-0.121	0.367	0.293	-0.039	-1.387	0.34	-0.156	-1.242	-0.074	-0.016	-1.77	0.094	-0.277	-1.445	0.305	-0.188
-1.441	0.219	-0.09	-1.363	0.156	-0.137	-1.344	0.078	-0.137	-1.199	0.16	-0.125	-1.078	0.293	-0.152	-1.352	0.109	-0.145	0.301	0.289	0.016	-1.379	0.371	-0.16	-1.207	-0.047	0.012	-1.691	0.16	-0.281	-1.535	0.273	-0.195
-1.492	0.227	-0.117	-1.328	0.145	-0.121	-1.285	0.098	-0.117	-1.289	0.117	-0.145	-1.113	0.301	-0.164	-1.344	0.141	-0.156	0.254	0.301	0.086	-1.445	0.305	-0.148	-1.16	0.016	0.031	-1.613	0.172	-0.258	-1.602	0.238	-0.195
-1.484	0.242	-0.145	-1.285	0.145	-0.098	-1.242	0.152	-0.078	-1.391	0.078	-0.16	-1.141	0.285	-0.168	-1.316	0.191	-0.176	0.176	0.352	0.102	-1.496	0.234	-0.145	-1.133	0.063	0.031	-1.539	0.164	-0.254	-1.621	0.137	-0.168
-1.426	0.25	-0.152	-1.242	0.145	-0.07	-1.227	0.145	-0.078	-1.445	0.051	-0.172	-1.145	0.266	-0.176	-1.313	0.234	-0.191	0.145	0.332	0.137	-1.543	0.156	-0.133	-1.137	0.086	0.016	-1.422	0.125	-0.207	-1.695	0.074	-0.172
-1.344	0.246	-0.148	-1.195	0.152	-0.051	-1.203	0.133	-0.078	-1.477	0.059	-0.152	-1.141	0.262	-0.172	-1.313	0.27	-0.203	0.086	0.25	0.16	-1.563	0.098	-0.133	-1.145	0.086	-0.016	-1.449	0.152	-0.234	-1.621	0.031	-0.156
-1.242	0.23	-0.121	-1.172	0.152	-0.027	-1.188	0.129	-0.078	-1.477	0.082	-0.121	-1.109	0.266	-0.16	-1.297	0.281	-0.203	0.055	0.16	0.18	-1.543	0.078	-0.141	-1.156	0.094	-0.059	-1.297	0.277	-0.238	-1.578	-0.027	-0.141
-1.141	0.238	-0.086	-1.156	0.145	-0.02	-1.176	0.125	-0.09	-1.461	0.074	-0.117	-1.082	0.27	-0.137	-1.289	0.27	-0.203	0.027	0.059	0.16	-1.5	0.098	-0.156	-1.176	0.129	-0.109	-1.258	0.219	-0.152	-1.504	-0.027	-0.141
-1.047	0.246	-0.055	-1.152	0.133	-0.012	-1.176	0.125	-0.105	-1.438	0.012	-0.141	-1.039	0.281	-0.125	-1.285	0.254	-0.215	-0.02	-0.031	0.082	-1.453	0.133	-0.176	-1.188	0.188	-0.152	-1.188	0.195	-0.152	-1.457	0.004	-0.148
-0.973	0.254	-0.031	-1.148	0.117	-0.012	-1.164	0.125	-0.102	-1.391	-0.043	-0.145	-0.996	0.289	-0.117	-1.285	0.246	-0.215	-0.078	-0.098	-0.051	-1.41	0.176	-0.195	-1.199	0.242	-0.188	-1.148	0.172	-0.156	-1.398	0.051	-0.148
-0.934	0.254	-0.012	-1.152	0.102	-0.016	-1.152	0.125	-0.102	-1.305	-0.012	-0.082	-0.965	0.297	-0.113	-1.281	0.242	-0.227	-0.152	-0.125	-0.219	-1.359	0.203	-0.199	-1.23	0.281	-0.211	-1.117	0.16	-0.145	-1.355	0.086	-0.152
-0.922	0.242	-0.008	-1.156	0.09	-0.016	-1.145	0.121	-0.105	-1.254	0.055	-0.043	-0.965	0.305	-0.121	-1.262	0.25	-0.223	-0.23	-0.113	-0.371	-1.297	0.219	-0.199	-1.293	0.285	-0.211	-1.105	0.16	-0.145	-1.332	0.125	-0.164
-0.949	0.227	-0.023	-1.152	0.086	-0.016	-1.133	0.109	-0.094	-1.234	0.09	-0.043	-1.004	0.32	-0.137	-1.246	0.258	-0.219	-0.344	-0.094	-0.539	-1.289	0.203	-0.215	-1.328	0.297	-0.199	-1.109	0.168	-0.148	-1.32	0.172	-0.188
-0.988	0.211	-0.055	-1.141	0.082	-0.012	-1.121	0.098	-0.082	-1.227	0.09	-0.047	-1.074	0.336	-0.168	-1.227	0.262	-0.203	-0.469	-0.152	-0.582	-1.262	0.191	-0.219	-1.438	0.254	-0.191	-1.117	0.199	-0.16	-1.313	0.207	-0.211
-1.059	0.203	-0.086	-1.125	0.09	-0.004	-1.098	0.102	-0.074	-1.219	0.074	-0.051	-1.148	0.352	-0.195	-1.184	0.273	-0.195	-0.527	-0.168	-0.539	-1.266	0.188	-0.227	-1.477	0.148	-0.148	-1.117	0.238	-0.188	-1.293	0.219	-0.234
-1.133	0.195	-0.109	-1.105	0.098	-0.008	-1.078	0.098	-0.066	-1.207	0.086	-0.059	-1.223	0.352	-0.223	-1.145	0.273	-0.184	-0.563	-0.391	-0.496	-1.266	0.207	-0.238	-1.582	0.16	-0.184	-1.109	0.27	-0.211	-1.281	0.215	-0.262
-1.223	0.18	-0.137	-1.082	0.113	-0.008	-1.059	0.109	-0.066	-1.188	0.09	-0.063	-1.277	0.332	-0.238	-1.094	0.281	-0.168	-0.617	-0.711	-0.578	-1.266	0.227	-0.25	-1.563	0.105	-0.156	-1.086	0.289	-0.23	-1.262	0.207	-0.27
-1.297	0.168	-0.168	-1.078	0.121	-0.008	-1.043	0.113	-0.066	-1.172	0.074	-0.066	-1.293	0.293	-0.23	-1.051	0.281	-0.148	-0.695	-0.883	-0.594	-1.262	0.238	-0.27	-1.547	0.059	-0.148	-1.059	0.301	-0.25	-1.25	0.199	-0.273
-1.34	0.168	-0.184	-1.078	0.125	-0.016	-1.023	0.121	-0.063	-1.152	0.066	-0.059	-1.281	0.25	-0.203	-0.844	0.215	-0.082	-0.672	-0.805	-0.535	-1.242	0.266	-0.289	-1.504	0.051	-0.156	-1.031	0.301	-0.258	-1.211	0.203	-0.277
-1.352	0.16	-0.191	-1.082	0.125	-0.023	-1	0.133	-0.066	-1.133	0.059	-0.055	-1.281	0.211	-0.164	-1.125	0.281	-0.188	-0.707	-0.613	-0.527	-1.203	0.281	-0.309	-1.449	0.07	-0.168	-1.043	0.301	-0.262	-1.168	0.219	-0.281
-1.348	0.137	-0.191	-1.082	0.129	-0.035	-0.984	0.145	-0.066	-1.109	0.055	-0.047	-1.313	0.176	-0.133	-1.027	0.359	-0.16	-0.797	-0.441	-0.582	-1.156	0.301	-0.316	-1.379	0.09	-0.152	-1.078	0.309	-0.266	-1.113	0.238	-0.266
-1.328	0.121	-0.168	-1.078	0.145	-0.039	-0.988	0.164	-0.07	-1.086	0.059	-0.039	-1.391	0.156	-0.113	-1.094	0.301	-0.164	-0.938	-0.371	-0.668	-1.09	0.324	-0.301	-1.305	0.098	-0.148	-1.137	0.324	-0.281	-1.07	0.246	-0.254
-1.289	0.105	-0.129	-1.063	0.16	-0.047	-1.004	0.18	-0.07	-1.059	0.07	-0.031	-1.492	0.156	-0.129	-1.18	0.301	-0.207	-1.043	-0.418	-0.852	-1.012	0.355	-0.293	-1.238	0.105	-0.129	-1.195	0.344	-0.297	-1.02	0.266	-0.242
-1.25	0.086	-0.098	-1.059	0.18	-0.051	-1.035	0.18	-0.078	-1.027	0.086	-0.023	-1.551	0.184	-0.16	-1.246	0.305	-0.25	-1.289	-0.621	-0.902	-0.938	0.406	-0.273	-1.176	0.09	-0.125	-1.254	0.363	-0.324	-0.996	0.277	-0.238
-1.219	0.074	-0.066	-1.043	0.191	-0.047	-1.078	0.172	-0.074	-1.012	0.094	-0.02	-1.547	0.215	-0.203	-1.293	0.32	-0.293	-1.383	-0.57	-0.91	-0.91	0.438	-0.246	-1.129	0.121	-0.133	-1.285	0.371	-0.348	-1.016	0.285	-0.234
-1.191	0.066	-0.035	-1.035	0.203	-0.051	-1.121	0.16	-0.082	-0.996	0.102	-0.023	-1.457	0.227	-0.223	-1.32	0.324	-0.34	-1.438	-0.414	-0.883	-0.746	0.32	-0.176	-1.098	0.117	-0.098	-1.293	0.352	-0.359	-1.066	0.273	-0.234
-1.168	0.066	-0.012	-1.043	0.215	-0.047	-1.164	0.148	-0.086	-0.973	0.117	-0.023	-1.293	0.242	-0.223	-1.297	0.316	-0.363	-1.563	-0.301	-0.855	-1.078	0.434	-0.242	-1.086	0.145	-0.113	-1.207	0.293	-0.332	-1.207	0.215	-0.234
-1.156	0.066	0.004	-1.051	0.223	-0.051	-1.195	0.141	-0.086	-0.957	0.129	-0.035	-1.156	0.227	-0.191	-1.277	0.289	-0.352	-1.738	-0.277	-0.859	-1.117	0.453	-0.234	-1.113	0.141	-0.125	-1.332	0.215	-0.344	-1.293	0.313	-0.301
-1.152	0.066	0.012	-1.066	0.219	-0.063	-1.199	0.133	-0.086	-0.949	0.145	-0.039	-1.086	0.211	-0.148	-1.27	0.258	-0.313	-1.898	-0.305	-0.926	-1.168	0.375	-0.219	-1.098	0.195	-0.152	-1.352	0.285	-0.34	-1.32	0.301	-0.316
-1.156	0.082	0.012	-1.086	0.211	-0.07	-1.184	0.133	-0.078	-0.961	0.152	-0.047	-1.059	0.211	-0.117	-1.289	0.227	-0.266	-2.086	-0.34	-1.027	-1.219	0.324	-0.254	-1.141	0.219	-0.168	-1.406	0.254	-0.277	-1.359	0.227	-0.332
-1.152	0.09	0	-1.109	0.211	-0.09	-1.172	0.145	-0.074	-0.996	0.156	-0.055	-1.07	0.227	-0.121	-1.328	0.215	-0.223	-2.266	-0.371	-1.137	-1.266	0.277	-0.293	-1.125	0.262	-0.207	-1.465	0.27	-0.258	-1.348	0.176	-0.336
-1.148	0.098	-0.02	-1.125	0.219	-0.094	-1.168	0.152	-0.066	-1.035	0.152	-0.063	-1.117	0.227	-0.145	-1.406	0.219	-0.199	-2.242	-0.348	-1.133	-1.258	0.246	-0.309	-1.105	0.289	-0.242	-1.438	0.297	-0.234	-1.301	0.137	-0.313
-1.145	0.102	-0.023	-1.133	0.234	-0.098	-1.156	0.164	-0.063	-1.078	0.137	-0.07	-1.203	0.223	-0.18	-1.473	0.238	-0.191	-2.254	-0.332	-1.063	-1.223	0.223	-0.305	-1.09	0.285	-0.277	-1.367	0.309	-0.219	-1.281	0.129	-0.281
-1.133	0.113	-0.027	-1.148	0.242	-0.102	-1.164	0.172	-0.063	-1.117	0.125	-0.074	-1.273	0.223	-0.207	-1.48	0.266	-0.188	-2.031	-0.223	-0.996	-1.238	0.203	-0.289	-1.082	0.281	-0.309	-1.316	0.277	-0.199	-1.309	0.156	-0.246
-1.117	0.125	-0.031	-1.168	0.254	-0.102	-1.207	0.176	-0.078	-1.133	0.121	-0.078	-1.363	0.191	-0.223	-1.406	0.289	-0.203	-1.75	-0.105	-0.852	-1.289	0.199	-0.273	-1.063	0.285	-0.316	-1.309	0.254	-0.191	-1.336	0.211	-0.219
-1.117	0.133	-0.035	-1.176	0.27	-0.102	-1.242	0.176	-0.09	-1.141	0.137	-0.082	-1.422	0.172	-0.23	-1.27	0.305	-0.199	-1.516	-0.027	-0.676	-1.383	0.219	-0.258	-0.949	0.266	-0.285	-1.348	0.234	-0.172	-1.336	0.277	-0.219
-1.113	0.137	-0.031	-1.199	0.273	-0.105	-1.266	0.172	-0.117	-1.152	0.152	-0.082	-1.449	0.141	-0.215	-1.156	0.293	-0.191	-1.371	0.133	-0.547	-1.496	0.242	-0.246	-1.09	0.289	-0.293	-1.422	0.23	-0.164	-1.301	0.34	-0.227
-1.109	0.133	-0.035	-1.234	0.266	-0.109	-1.27	0.18	-0.145	-1.168	0.172	-0.074	-1.445	0.117	-0.18	-1.102	0.277	-0.172	-1.289	0.336	-0.449	-1.527	0.285	-0.246	-1.051	0.305	-0.285	-1.516	0.227	-0.164	-1.277	0.359	-0.25
-1.105	0.137	-0.035	-1.254	0.27	-0.113	-1.246	0.199	-0.164	-1.195	0.191	-0.082	-1.418	0.063	-0.16	-1.094	0.277	-0.152	-1.211	0.477	-0.344	-1.477	0.332	-0.25	-1.113	0.242	-0.262	-1.613	0.203	-0.16	-1.277	0.344	-0.277
-1.094	0.152	-0.039	-1.254	0.27	-0.113	-1.203	0.234	-0.184	-1.215	0.203	-0.09	-1.367	0.035	-0.125	-1.117	0.289	-0.137	-1.195	0.57	-0.305	-1.352	0.363	-0.23	-1.137	0.215	-0.242	-1.684	0.164	-0.16	-1.293	0.313	-0.289
-1.078	0.16	-0.039	-1.27	0.262	-0.109	-1.16	0.281	-0.191	-1.262	0.199	-0.098	-1.328	0.02	-0.105	-1.188	0.297	-0.137	-1.23	0.465	-0.211	-1.281	0.34	-0.215	-1.277	0.191	-0.266	-1.742	0.113	-0.156	-1.34	0.281	-0.293
-1.055	0.176	-0.047	-1.313	0.25	-0.105	-1.129	0.328	-0.195	-1.34	0.188	-0.117	-1.277	0.02	-0.07	-1.277	0.289	-0.152	-1.266	0.348	-0.168	-1.254	0.305	-0.184	-1.285	0.219	-0.281	-1.793	0.07	-0.152	-1.414	0.238	-0.293
-1.031	0.191	-0.055	-1.348	0.23	-0.102	-1.117	0.371	-0.199	-1.398	0.176	-0.141	-1.242	0.051	-0.027	-1.383	0.262	-0.18	-1.383	0.191	-0.168	-1.293	0.266	-0.156	-1.293	0.199	-0.285	-1.738	0.129	-0.164	-1.504	0.191	-0.281
-1.016	0.215	-0.059	-1.375	0.219	-0.094	-1.145	0.398	-0.211	-1.426	0.176	-0.164	-1.238	0.074	-0.012	-1.488	0.219	-0.203	-1.516	0.168	-0.285	-1.348	0.246	-0.133	-1.293	0.184	-0.301	-1.699	0.008	-0.121	-1.586	0.141	-0.254
-1.004	0.23	-0.063	-1.363	0.215	-0.094	-1.195	0.395	-0.207	-1.402	0.184	-0.18	-1.242	0.078	0	-1.578	0.156	-0.215	-1.438	0.105	-0.301	-1.445	0.219	-0.133	-1.305	0.16	-0.293	-1.621	-0.008	-0.113	-1.641	0.086	-0.207
-1.004	0.242	-0.063	-1.309	0.207	-0.09	-1.246	0.379	-0.195	-1.332	0.211	-0.188	-1.234	0.07	0.016	-1.637	0.098	-0.215	-1.371	0.07	-0.367	-1.551	0.188	-0.133	-1.355	0.141	-0.281	-1.5	0.063	-0.109	-1.676	0.035	-0.148
-1.02	0.242	-0.066	-1.223	0.219	-0.086	-1.27	0.348	-0.168	-1.227	0.254	-0.172	-1.223	0.063	0.012	-1.656	0.07	-0.188	-1.332	0.066	-0.457	-1.637	0.156	-0.145	-1.438	0.141	-0.285	-1.414	0.152	-0.105	-1.66	0	-0.098
-1.051	0.234	-0.066	-1.117	0.234	-0.078	-1.273	0.293	-0.125	-1.129	0.297	-0.148	-1.215	0.051	0	-1.609	0.07	-0.152	-1.32	0.086	-0.531	-1.68	0.129	-0.145	-1.531	0.168	-0.301	-1.266	0.125	-0.047	-1.598	0	-0.055
-1.09	0.207	-0.059	-1.02	0.254	-0.066	-1.262	0.23	-0.082	-1.07	0.316	-0.129	-1.195	0.039	-0.012	-1.547	0.059	-0.105	-1.332	0.145	-0.578	-1.699	0.102	-0.137	-1.563	0.215	-0.309	-1.223	0.059	-0.035	-1.496	0.02	-0.016
-1.121	0.188	-0.063	-0.953	0.273	-0.059	-1.242	0.176	-0.031	-1.047	0.32	-0.109	-1.168	0.051	-0.027	-1.473	0.051	-0.07	-1.355	0.207	-0.602	-1.688	0.086	-0.137	-1.504	0.273	-0.301	-1.168	0.082	-0.031	-1.391	0.047	0.008
-1.148	0.168	-0.063	-0.934	0.281	-0.055	-1.203	0.137	0.012	-1.063	0.313	-0.094	-1.141	0.059	-0.027	-1.414	0.055	-0.055	-1.359	0.262	-0.598	-1.645	0.168	-0.156	-1.406	0.281	-0.281	-1.176	0.117	-0.027	-1.305	0.074	0.016
-1.172	0.168	-0.059	-0.957	0.285	-0.059	-1.16	0.121	0.047	-1.113	0.301	-0.074	-1.113	0.07	-0.031	-1.367	0.055	-0.051	-1.344	0.309	-0.586	-1.555	0.07	-0.094	-1.336	0.246	-0.262	-1.125	0.105	-0.008	-1.262	0.098	0.043
-1.191	0.172	-0.051	-1.016	0.273	-0.07	-1.129	0.117	0.07	-1.18	0.277	-0.066	-1.082	0.086	-0.031	-1.344	0.059	-0.012	-1.25	0.348	-0.563	-1.512	0.031	-0.082	-1.309	0.203	-0.238	-1.168	0.047	0.004	-1.188	0.203	0.016
-1.207	0.184	-0.047	-1.086	0.266	-0.09	-1.098	0.125	0.07	-1.242	0.234	-0.066	-1.043	0.098	-0.027	-1.32	0.066	0.039	-1.129	0.383	-0.5	-1.457	0.043	-0.086	-1.313	0.199	-0.211	-1.191	0.023	-0.016	-1.184	0.02	0.016
-1.234	0.191	-0.059	-1.16	0.254	-0.109	-1.082	0.141	0.051	-1.289	0.191	-0.07	-1.008	0.109	-0.027	-1.348	0.09	0.039	-1.039	0.418	-0.441	-1.391	0.074	-0.047	-1.352	0.199	-0.215	-1.176	0.035	-0.027	-1.191	-0.004	0.016
-1.258	0.207	-0.074	-1.211	0.234	-0.117	-1.066	0.152	0.023	-1.309	0.152	-0.07	-0.984	0.117	-0.027	-1.289	0.051	0.043	-0.996	0.434	-0.387	-1.398	0.109	-0.043	-1.426	0.199	-0.227	-1.133	0.047	-0.031	-1.223	0.109	-0.012
-1.297	0.211	-0.09	-1.238	0.215	-0.117	-1.063	0.156	-0.008	-1.309	0.121	-0.066	-0.965	0.121	-0.023	-1.32	0	0.059	-0.996	0.441	-0.328	-1.273	0.059	-0.012	-1.504	0.191	-0.238	-1.09	0.051	-0.039	-1.191	0.141	-0.047
-1.371	0.199	-0.109	-1.246	0.184	-0.121	-1.059	0.156	-0.039	-1.297	0.109	-0.066	-0.945	0.125	-0.023	-1.313	0.039	0.027	-1.039	0.426	-0.277	-1.32	0.043	-0.016	-1.551	0.18	-0.25	-1.035	0.035	-0.051	-1.25	0.094	-0.074
-1.422	0.191	-0.125	-1.242	0.16	-0.113	-1.07	0.16	-0.07	-1.273	0.117	-0.066	-0.961	0.125	-0.023	-1.297	0.09	-0.023	-1.109	0.375	-0.254	-1.32	0.094	-0.039	-1.605	0.125	-0.246	-0.98	0.016	-0.055	-1.27	0.074	-0.117
-1.457	0.184	-0.141	-1.223	0.156	-0.105	-1.078	0.18	-0.105	-1.242	0.145	-0.07	-1	0.121	-0.023	-1.234	0.078	-0.031	-1.191	0.297	-0.242	-1.227	0.105	-0.02	-1.602	0.105	-0.258	-0.926	0.008	-0.047	-1.266	0.086	-0.168
-1.438	0.191	-0.156	-1.191	0.164	-0.098	-1.09	0.195	-0.133	-1.211	0.18	-0.09	-1.059	0.102	-0.027	-1.211	0.051	-0.059	-1.309	0.203	-0.254	-1.25	0.055	-0.039	-1.609	0.074	-0.215	-0.906	0.02	-0.039	-1.254	0.094	-0.211
-1.391	0.215	-0.152	-1.164	0.191	-0.098	-1.094	0.223	-0.16	-1.176	0.215	-0.098	-1.117	0.082	-0.035	-1.168	0.059	-0.086	-1.422	0.117	-0.266	-1.215	0.063	-0.059	-1.555	0.125	-0.16	-0.941	0.023	-0.016	-1.25	0.086	-0.242
-1.316	0.242	-0.145	-1.137	0.23	-0.098	-1.102	0.25	-0.184	-1.141	0.23	-0.113	-1.184	0.063	-0.043	-1.125	0.07	-0.102	-1.523	0.047	-0.266	-1.172	0.07	-0.063	-1.402	0.117	-0.066	-0.988	0.016	0	-1.207	0.059	-0.25
-1.234	0.27	-0.133	-1.113	0.262	-0.102	-1.109	0.27	-0.199	-1.105	0.227	-0.121	-1.227	0.051	-0.047	-1.098	0.082	-0.102	-1.594	-0.008	-0.25	-1.125	0.078	-0.07	-1.367	0.188	0.086	-1.047	0	0.023	-1.172	0.043	-0.223
-1.156	0.281	-0.117	-1.094	0.281	-0.105	-1.113	0.289	-0.207	-1.078	0.211	-0.125	-1.242	0.035	-0.051	-1.059	0.098	-0.082	-1.605	-0.02	-0.227	-1.074	0.074	-0.07	-1.363	-0.117	-0.02	-1.121	-0.02	0.027	-1.156	0.039	-0.188
-1.09	0.289	-0.102	-1.066	0.301	-0.109	-1.109	0.293	-0.199	-1.059	0.207	-0.133	-1.25	0.047	-0.039	-1.027	0.109	-0.055	-1.582	0.012	-0.195	-1.016	0.074	-0.055	-1.27	-0.082	-0.016	-1.207	-0.047	0.039	-1.176	0.031	-0.152
-1.027	0.309	-0.102	-1.055	0.301	-0.121	-1.098	0.293	-0.188	-1.047	0.203	-0.141	-1.266	0.043	-0.035	-1.012	0.109	-0.027	-1.527	0.051	-0.145	-0.977	0.066	-0.035	-1.242	-0.074	0.008	-1.262	-0.063	0.027	-1.215	0.031	-0.102
-0.98	0.324	-0.094	-1.055	0.297	-0.129	-1.09	0.285	-0.172	-1.047	0.199	-0.156	-1.273	0.051	-0.023	-1.031	0.102	-0.008	-1.516	0.18	-0.137	-0.934	0.07	-0.012	-1.184	-0.07	0.016	-1.293	-0.07	0.016	-1.25	0.008	-0.063
-0.957	0.332	-0.086	-1.063	0.289	-0.137	-1.07	0.277	-0.156	-1.051	0.195	-0.16	-1.305	0.055	-0.031	-1.063	0.098	0.008	-1.461	0.051	-0.07	-0.898	0.078	0.02	-1.164	-0.027	0.047	-1.309	-0.043	-0.012	-1.305	-0.02	-0.031
-0.957	0.328	-0.074	-1.082	0.273	-0.137	-1.051	0.281	-0.141	-1.043	0.199	-0.16	-1.375	0.039	-0.051	-1.102	0.078	0.02	-1.469	0.066	-0.066	-0.895	0.078	0.035	-1.207	0.074	0.004	-1.266	-0.035	0	-1.336	-0.039	-0.008
-0.965	0.309	-0.059	-1.098	0.258	-0.137	-1.02	0.289	-0.129	-1.035	0.199	-0.16	-1.406	0.047	-0.086	-1.133	0.051	0.016	-1.449	0.129	-0.066	-0.918	0.074	0.051	-1.137	0.086	-0.027	-1.293	0.008	-0.02	-1.328	-0.055	0.016
-0.996	0.273	-0.039	-1.113	0.25	-0.133	-0.992	0.293	-0.117	-1.035	0.191	-0.16	-1.398	0.078	-0.125	-1.152	0.031	0.008	-1.508	0.211	-0.09	-0.961	0.063	0.051	-1.184	0.031	-0.047	-1.258	0.102	-0.027	-1.27	-0.055	0.023
-1.035	0.234	-0.023	-1.113	0.246	-0.125	-0.969	0.301	-0.109	-1.039	0.188	-0.16	-1.352	0.141	-0.168	-1.141	0.023	0.008	-1.449	0.164	-0.051	-1.035	0.051	0.043	-1.145	0.074	-0.07	-1.27	0.148	-0.043	-1.219	-0.023	0.039
-1.09	0.191	0	-1.105	0.246	-0.125	-0.969	0.313	-0.117	-1.047	0.191	-0.16	-1.27	0.223	-0.203	-1.141	0.027	0.004	-1.496	0.066	-0.043	-1.113	0.031	0.02	-1.113	0.055	-0.059	-1.273	0.172	-0.066	-1.199	0.027	0.051
-1.137	0.16	0.008	-1.102	0.254	-0.121	-0.996	0.332	-0.125	-1.055	0.199	-0.168	-1.184	0.305	-0.207	-1.16	0.047	0	-1.484	0.047	-0.074	-1.207	0.023	-0.035	-1.09	0.074	-0.082	-1.266	0.184	-0.113	-1.172	0.09	0.055
-1.168	0.152	0.004	-1.09	0.273	-0.125	-1.039	0.352	-0.148	-1.078	0.215	-0.172	-1.113	0.348	-0.191	-1.172	0.082	-0.004	-1.48	0.043	-0.098	-1.18	0.008	-0.016	-1.055	0.07	-0.082	-1.254	0.215	-0.16	-1.18	0.137	0.051
-1.188	0.141	-0.012	-1.082	0.281	-0.121	-1.098	0.375	-0.176	-1.094	0.23	-0.18	-1.078	0.367	-0.168	-1.191	0.113	-0.008	-1.465	0.059	-0.125	-1.203	-0.02	-0.047	-1.023	0.051	-0.07	-1.25	0.277	-0.184	-1.242	0.156	0.027
-1.199	0.145	-0.031	-1.07	0.297	-0.121	-1.168	0.387	-0.199	-1.102	0.242	-0.191	-1.086	0.363	-0.137	-1.25	0.121	-0.023	-1.402	0.078	-0.145	-1.195	0.02	-0.07	-1	0.031	-0.055	-1.266	0.359	-0.191	-1.297	0.16	-0.016
-1.203	0.16	-0.055	-1.051	0.32	-0.125	-1.219	0.391	-0.227	-1.113	0.25	-0.195	-1.133	0.324	-0.105	-1.297	0.129	-0.047	-1.332	0.07	-0.156	-1.195	0.063	-0.074	-0.977	0.016	-0.035	-1.316	0.43	-0.191	-1.344	0.164	-0.059
-1.18	0.188	-0.07	-1.027	0.332	-0.125	-1.25	0.379	-0.234	-1.109	0.254	-0.203	-1.188	0.277	-0.078	-1.316	0.145	-0.086	-1.254	0.063	-0.16	-1.176	0.109	-0.066	-0.941	0.016	-0.012	-1.402	0.465	-0.176	-1.379	0.176	-0.09
-1.148	0.211	-0.086	-1.004	0.344	-0.125	-1.262	0.348	-0.227	-1.094	0.277	-0.211	-1.238	0.246	-0.055	-1.316	0.152	-0.117	-1.172	0.078	-0.172	-1.199	0.141	-0.07	-0.938	0.008	0.004	-1.449	0.406	-0.133	-1.395	0.207	-0.102
-1.121	0.234	-0.102	-0.984	0.359	-0.125	-1.262	0.301	-0.191	-1.09	0.305	-0.223	-1.281	0.203	-0.043	-1.285	0.188	-0.168	-1.113	0.109	-0.176	-1.23	0.152	-0.09	-0.957	0	0.016	-1.648	0.375	-0.18	-1.406	0.223	-0.102
-1.09	0.262	-0.117	-0.988	0.371	-0.125	-1.262	0.262	-0.156	-1.117	0.328	-0.234	-1.313	0.172	-0.043	-1.242	0.258	-0.199	-1.078	0.125	-0.168	-1.238	0.156	-0.117	-1.004	-0.008	0.02	-1.617	0.332	-0.145	-1.422	0.242	-0.109
-1.082	0.273	-0.129	-1.008	0.375	-0.117	-1.277	0.23	-0.117	-1.156	0.355	-0.25	-1.332	0.141	-0.055	-1.215	0.328	-0.207	-1.059	0.145	-0.156	-1.246	0.176	-0.168	-1.066	-0.023	0.012	-1.641	0.18	-0.105	-1.457	0.238	-0.113
-1.07	0.281	-0.141	-1.047	0.379	-0.121	-1.316	0.215	-0.082	-1.207	0.379	-0.266	-1.328	0.129	-0.063	-1.195	0.363	-0.195	-1.066	0.156	-0.141	-1.246	0.207	-0.215	-1.133	-0.031	0	-1.598	0.109	-0.109	-1.488	0.207	-0.113
-1.07	0.289	-0.152	-1.102	0.375	-0.129	-1.375	0.211	-0.066	-1.246	0.398	-0.289	-1.305	0.141	-0.066	-1.172	0.371	-0.168	-1.086	0.16	-0.117	-1.246	0.242	-0.254	-1.207	-0.039	-0.027	-1.48	0.066	-0.102	-1.508	0.164	-0.105
-1.078	0.293	-0.148	-1.156	0.359	-0.148	-1.438	0.227	-0.063	-1.277	0.387	-0.305	-1.262	0.16	-0.066	-1.184	0.336	-0.125	-1.113	0.152	-0.078	-1.254	0.281	-0.27	-1.23	-0.031	-0.027	-1.398	0.043	-0.086	-1.461	0.109	-0.078
-1.082	0.289	-0.152	-1.207	0.355	-0.156	-1.465	0.234	-0.09	-1.285	0.367	-0.301	-1.207	0.195	-0.07	-1.203	0.277	-0.078	-1.129	0.129	-0.02	-1.27	0.316	-0.281	-1.246	-0.016	-0.055	-1.309	0.059	-0.082	-1.496	0.047	-0.082
-1.082	0.285	-0.148	-1.25	0.336	-0.168	-1.457	0.246	-0.121	-1.273	0.328	-0.266	-1.168	0.223	-0.086	-1.242	0.184	-0.02	-1.113	0.098	0.051	-1.289	0.348	-0.266	-1.313	-0.004	-0.086	-1.242	0.094	-0.074	-1.398	0.109	-0.105
-1.078	0.27	-0.137	-1.27	0.32	-0.164	-1.395	0.242	-0.145	-1.262	0.285	-0.215	-1.129	0.25	-0.086	-1.313	0.215	-0.035	-1.063	0.066	0.121	-1.387	0.352	-0.27	-1.32	0.043	-0.098	-1.188	0.133	-0.07	-1.34	0.105	-0.109
-1.078	0.254	-0.125	-1.27	0.305	-0.145	-1.301	0.23	-0.148	-1.184	0.227	-0.125	-1.094	0.27	-0.086	-1.301	0.172	0.02	-0.996	0.043	0.168	-1.445	0.328	-0.238	-1.273	0.105	-0.105	-1.148	0.152	-0.086	-1.281	0.102	-0.121
-1.078	0.25	-0.113	-1.246	0.293	-0.113	-1.207	0.23	-0.137	-1.375	0.133	-0.125	-1.078	0.27	-0.09	-1.34	0.121	0.012	-0.965	0.031	0.18	-1.539	0.27	-0.211	-1.258	0.16	-0.105	-1.137	0.172	-0.117	-1.234	0.102	-0.133
-1.063	0.254	-0.105	-1.203	0.285	-0.078	-1.133	0.227	-0.121	-1.457	0.293	-0.156	-1.074	0.262	-0.098	-1.383	0.102	-0.023	-0.973	0.016	0.18	-1.531	0.195	-0.164	-1.258	0.172	-0.09	-1.125	0.176	-0.152	-1.191	0.125	-0.152
-1.059	0.258	-0.098	-1.168	0.277	-0.055	-1.074	0.242	-0.094	-1.492	0.262	-0.133	-1.082	0.254	-0.109	-1.406	0.109	-0.066	-0.965	0.074	0.121	-1.637	0.109	-0.168	-1.219	0.16	-0.078	-1.125	0.164	-0.184	-1.176	0.148	-0.164
-1.059	0.27	-0.098	-1.168	0.27	-0.039	-1.059	0.258	-0.078	-1.539	0.227	-0.152	-1.086	0.258	-0.125	-1.426	0.129	-0.125	-0.977	0.113	0.059	-1.594	0.18	-0.191	-1.273	0.168	-0.121	-1.141	0.145	-0.227	-1.16	0.152	-0.164
-1.047	0.277	-0.098	-1.207	0.258	-0.039	-1.07	0.266	-0.07	-1.5	0.227	-0.184	-1.094	0.258	-0.133	-1.422	0.168	-0.172	-1.066	0.121	0	-1.5	0.164	-0.148	-1.25	0.223	-0.137	-1.176	0.125	-0.262	-1.16	0.141	-0.18
-1.039	0.289	-0.102	-1.289	0.258	-0.059	-1.109	0.258	-0.078	-1.383	0.234	-0.172	-1.105	0.254	-0.145	-1.402	0.211	-0.219	-1.117	0.133	-0.047	-1.406	0.137	-0.125	-1.281	0.219	-0.125	-1.195	0.137	-0.309	-1.184	0.141	-0.195
-1.02	0.305	-0.102	-1.395	0.262	-0.109	-1.168	0.242	-0.105	-1.234	0.238	-0.156	-1.113	0.242	-0.148	-1.387	0.246	-0.25	-1.133	0.16	-0.078	-1.293	0.113	-0.094	-1.336	0.289	-0.148	-1.211	0.156	-0.352	-1.215	0.141	-0.215
-1.004	0.316	-0.102	-1.488	0.277	-0.152	-1.234	0.234	-0.129	-1.125	0.238	-0.129	-1.129	0.23	-0.156	-1.352	0.254	-0.266	-1.137	0.203	-0.109	-1.176	0.098	-0.055	-1.383	0.293	-0.129	-1.215	0.191	-0.387	-1.258	0.141	-0.254
-0.988	0.332	-0.102	-1.531	0.305	-0.188	-1.301	0.223	-0.16	-1.059	0.246	-0.098	-1.121	0.23	-0.148	-1.32	0.262	-0.262	-1.156	0.242	-0.137	-1.078	0.098	-0.023	-1.391	0.219	-0.09	-1.188	0.223	-0.414	-1.293	0.156	-0.285
-0.977	0.34	-0.102	-1.484	0.328	-0.207	-1.352	0.203	-0.176	-1.035	0.262	-0.082	-1.113	0.227	-0.145	-1.289	0.258	-0.25	-1.16	0.285	-0.168	-1.023	0.109	0.008	-1.527	0.23	-0.145	-1.141	0.242	-0.41	-1.316	0.184	-0.324
-0.984	0.348	-0.105	-1.395	0.32	-0.188	-1.379	0.172	-0.172	-1.059	0.266	-0.086	-1.094	0.234	-0.137	-1.262	0.25	-0.234	-1.191	0.313	-0.184	-1.012	0.133	0.027	-1.539	0.16	-0.105	-1.082	0.25	-0.41	-1.328	0.219	-0.371
-1.008	0.348	-0.117	-1.281	0.281	-0.148	-1.379	0.148	-0.172	-1.105	0.254	-0.109	-1.059	0.242	-0.129	-1.246	0.246	-0.223	-1.234	0.324	-0.18	-1.02	0.188	0.027	-1.555	0.09	-0.086	-1.027	0.25	-0.398	-1.32	0.25	-0.414
-1.055	0.352	-0.133	-1.16	0.25	-0.098	-1.375	0.129	-0.148	-1.188	0.223	-0.133	-1.02	0.254	-0.125	-1.23	0.25	-0.215	-1.293	0.32	-0.172	-1.055	0.199	0.02	-1.535	0.051	-0.074	-0.996	0.246	-0.395	-1.277	0.281	-0.445
-1.109	0.363	-0.152	-1.063	0.234	-0.051	-1.352	0.137	-0.117	-1.262	0.188	-0.16	-0.984	0.266	-0.121	-1.223	0.246	-0.207	-1.387	0.305	-0.164	-1.078	0.23	-0.016	-1.48	0.047	-0.059	-1.035	0.25	-0.398	-1.176	0.309	-0.465
-1.176	0.359	-0.164	-0.996	0.238	-0.012	-1.328	0.023	-0.094	-1.344	0.156	-0.176	-0.973	0.273	-0.125	-1.219	0.234	-0.199	-1.477	0.266	-0.152	-1.137	0.23	-0.063	-1.398	0.07	-0.055	-1.109	0.262	-0.402	-1.066	0.289	-0.496
-1.227	0.348	-0.18	-0.98	0.246	0.016	-1.262	0.063	-0.078	-1.375	0.203	-0.18	-0.992	0.289	-0.133	-1.203	0.23	-0.195	-1.535	0.211	-0.125	-1.18	0.23	-0.121	-1.309	0.109	-0.063	-1.164	0.273	-0.418	-1.082	0.375	-0.566
-1.27	0.324	-0.191	-1.012	0.242	0.02	-1.211	0.109	-0.027	-1.398	0.094	-0.137	-1.055	0.305	-0.156	-1.184	0.227	-0.191	-1.566	0.152	-0.105	-1.199	0.238	-0.184	-1.234	0.145	-0.074	-1.203	0.266	-0.434	-1.035	0.434	-0.59
-1.289	0.301	-0.18	-1.07	0.234	-0.004	-1.195	0.102	-0.02	-1.43	0.063	-0.152	-1.137	0.332	-0.184	-1.152	0.223	-0.18	-1.563	0.102	-0.098	-1.195	0.246	-0.238	-1.172	0.176	-0.086	-1.23	0.25	-0.461	-1.113	0.406	-0.551
-1.281	0.277	-0.16	-1.16	0.211	-0.051	-1.184	0.086	-0.004	-1.406	0.059	-0.137	-1.215	0.359	-0.219	-1.121	0.219	-0.168	-1.551	0.063	-0.098	-1.176	0.254	-0.285	-1.125	0.191	-0.113	-1.211	0.223	-0.48	-1.199	0.41	-0.492
-1.266	0.25	-0.121	-1.25	0.191	-0.082	-1.168	0.094	0.016	-1.371	-0.027	-0.148	-1.273	0.363	-0.242	-1.086	0.219	-0.156	-1.527	0.043	-0.121	-1.141	0.266	-0.313	-1.09	0.199	-0.133	-1.184	0.191	-0.477	-1.121	0.344	-0.387
-1.266	0.219	-0.09	-1.324	0.172	-0.098	-1.16	0.086	0.023	-1.285	0.02	-0.102	-1.297	0.352	-0.25	-1.047	0.219	-0.145	-1.512	0.063	-0.148	-1.098	0.273	-0.32	-1.043	0.191	-0.16	-1.207	0.098	-0.445	-1.363	0.301	-0.348
-1.313	0.191	-0.074	-1.375	0.141	-0.117	-1.152	0.07	0.008	-1.246	0.051	-0.074	-1.293	0.324	-0.238	-1.012	0.234	-0.137	-1.492	0.102	-0.172	-1.047	0.293	-0.313	-1.039	0.18	-0.18	-1.367	0.176	-0.473	-1.285	0.324	-0.336
-1.391	0.176	-0.07	-1.379	0.113	-0.117	-1.145	0.066	-0.008	-1.219	0.059	-0.043	-1.273	0.289	-0.207	-1.004	0.25	-0.137	-1.457	0.156	-0.191	-1.012	0.324	-0.297	-1.035	0.195	-0.219	-1.52	0.145	-0.441	-1.234	0.215	-0.27
-1.465	0.184	-0.086	-1.348	0.086	-0.109	-1.129	0.066	-0.016	-1.215	0.063	-0.02	-1.27	0.258	-0.16	-1.051	0.266	-0.152	-1.426	0.207	-0.207	-1.008	0.355	-0.27	-1.039	0.191	-0.238	-1.57	0.188	-0.418	-1.238	0.086	-0.227
-1.516	0.188	-0.113	-1.309	0.07	-0.094	-1.117	0.074	-0.023	-1.176	0.094	0.008	-1.281	0.234	-0.113	-1.113	0.289	-0.18	-1.398	0.238	-0.219	-1.043	0.395	-0.258	-1.039	0.211	-0.266	-1.5	0.238	-0.379	-1.34	0.012	-0.246
-1.504	0.203	-0.152	-1.266	0.063	-0.07	-1.098	0.09	-0.027	-1.188	0.027	0.035	-1.324	0.219	-0.082	-1.18	0.313	-0.223	-1.371	0.242	-0.227	-1.113	0.402	-0.246	-1.078	0.203	-0.289	-1.426	0.242	-0.328	-1.41	0.039	-0.258
-1.426	0.215	-0.176	-1.227	0.066	-0.051	-1.09	0.102	-0.035	-1.176	0.023	0.012	-1.398	0.223	-0.086	-1.234	0.328	-0.262	-1.344	0.234	-0.234	-1.211	0.379	-0.254	-1.09	0.234	-0.309	-1.375	0.215	-0.289	-1.41	0.117	-0.254
-1.328	0.211	-0.168	-1.188	0.082	-0.02	-1.086	0.105	-0.043	-1.168	0.023	-0.008	-1.492	0.234	-0.125	-1.277	0.328	-0.297	-1.324	0.219	-0.23	-1.211	0.328	-0.23	-1.102	0.25	-0.316	-1.355	0.184	-0.242	-1.352	0.199	-0.258
-1.215	0.203	-0.145	-1.16	0.102	0.004	-1.078	0.117	-0.051	-1.156	0.016	-0.016	-1.566	0.262	-0.164	-1.277	0.309	-0.313	-1.305	0.207	-0.234	-1.41	0.285	-0.273	-1.117	0.25	-0.336	-1.391	0.16	-0.207	-1.316	0.234	-0.25
-1.094	0.215	-0.105	-1.148	0.109	0.016	-1.066	0.125	-0.059	-1.145	0.02	-0.02	-1.523	0.297	-0.191	-1.258	0.277	-0.309	-1.289	0.219	-0.238	-1.355	0.332	-0.293	-1.102	0.246	-0.336	-1.461	0.16	-0.184	-1.336	0.242	-0.25
-1	0.234	-0.07	-1.148	0.113	0.012	-1.055	0.133	-0.063	-1.129	0.027	-0.02	-1.414	0.324	-0.195	-1.254	0.246	-0.289	-1.281	0.234	-0.238	-1.324	0.25	-0.266	-1.055	0.254	-0.332	-1.543	0.16	-0.184	-1.367	0.219	-0.242
-0.953	0.254	-0.043	-1.148	0.113	0.004	-1.031	0.129	-0.07	-1.113	0.039	-0.02	-1.281	0.332	-0.188	-1.277	0.223	-0.258	-1.262	0.242	-0.238	-1.309	0.199	-0.25	-1.016	0.262	-0.316	-1.613	0.152	-0.191	-1.414	0.199	-0.223
-0.941	0.262	-0.035	-1.145	0.105	-0.016	-1.012	0.145	-0.082	-1.102	0.055	-0.012	-1.16	0.324	-0.156	-1.332	0.227	-0.223	-1.23	0.25	-0.234	-1.348	0.156	-0.227	-1.016	0.273	-0.316	-1.668	0.121	-0.195	-1.488	0.168	-0.207
-0.965	0.262	-0.051	-1.145	0.113	-0.031	-0.98	0.164	-0.094	-1.09	0.066	-0.012	-1.09	0.316	-0.121	-1.41	0.238	-0.211	-1.191	0.254	-0.23	-1.402	0.16	-0.199	-1.055	0.285	-0.313	-1.707	0.082	-0.195	-1.582	0.133	-0.199
-1.008	0.254	-0.086	-1.148	0.117	-0.043	-0.961	0.199	-0.105	-1.074	0.07	-0.008	-1.066	0.316	-0.105	-1.473	0.266	-0.219	-1.152	0.273	-0.227	-1.465	0.195	-0.176	-1.184	0.258	-0.316	-1.75	0.078	-0.207	-1.734	0.172	-0.211
-1.082	0.254	-0.125	-1.148	0.121	-0.047	-0.941	0.23	-0.113	-1.063	0.078	-0.016	-1.078	0.32	-0.102	-1.465	0.301	-0.223	-1.113	0.281	-0.211	-1.5	0.25	-0.168	-1.246	0.375	-0.387	-1.613	0.168	-0.191	-1.68	0.098	-0.215
-1.164	0.254	-0.16	-1.148	0.125	-0.047	-0.945	0.246	-0.109	-1.047	0.086	-0.023	-1.148	0.316	-0.125	-1.367	0.316	-0.223	-1.074	0.305	-0.207	-1.438	0.32	-0.172	-1.293	0.363	-0.395	-1.598	0.07	-0.145	-1.738	0.027	-0.203
-1.23	0.258	-0.191	-1.133	0.129	-0.039	-0.965	0.246	-0.109	-1.031	0.094	-0.027	-1.246	0.305	-0.152	-1.234	0.316	-0.195	-1.059	0.332	-0.211	-1.316	0.363	-0.172	-1.316	0.34	-0.41	-1.531	0.094	-0.129	-1.699	0.051	-0.215
-1.281	0.238	-0.219	-1.117	0.133	-0.035	-0.996	0.223	-0.109	-1.004	0.109	-0.031	-1.34	0.277	-0.16	-1.113	0.305	-0.164	-1.082	0.359	-0.234	-1.211	0.348	-0.168	-1.309	0.293	-0.41	-1.434	0.176	-0.074	-1.629	0.117	-0.215
-1.328	0.188	-0.227	-1.102	0.133	-0.027	-1.035	0.191	-0.121	-0.98	0.125	-0.035	-1.41	0.199	-0.152	-1.051	0.293	-0.129	-1.148	0.375	-0.258	-1.176	0.309	-0.164	-1.273	0.25	-0.383	-1.398	0.07	-0.066	-1.504	0.148	-0.188
-1.336	0.16	-0.215	-1.086	0.129	-0.023	-1.094	0.164	-0.129	-0.973	0.148	-0.035	-1.469	0.109	-0.145	-1.055	0.289	-0.109	-1.133	0.266	-0.238	-1.188	0.273	-0.156	-1.227	0.16	-0.32	-1.324	0.07	-0.074	-1.426	0.168	-0.176
-1.328	0.125	-0.176	-1.074	0.133	-0.016	-1.145	0.141	-0.133	-0.984	0.168	-0.047	-1.492	0.023	-0.133	-1.109	0.301	-0.109	-1.383	0.41	-0.387	-1.242	0.258	-0.152	-1.355	0.215	-0.324	-1.281	0.066	-0.09	-1.367	0.359	-0.145
-1.305	0.086	-0.125	-1.059	0.145	-0.016	-1.168	0.133	-0.137	-1.02	0.18	-0.059	-1.477	-0.027	-0.113	-1.195	0.301	-0.125	-1.285	0.418	-0.355	-1.332	0.238	-0.164	-1.422	0.184	-0.277	-1.266	0.047	-0.07	-1.293	0.098	-0.141
-1.266	0.066	-0.078	-1.047	0.156	-0.02	-1.18	0.145	-0.133	-1.07	0.168	-0.063	-1.426	-0.035	-0.078	-1.313	0.285	-0.16	-1.293	0.328	-0.355	-1.434	0.223	-0.176	-1.516	0.188	-0.273	-1.242	0.063	-0.055	-1.277	0.063	-0.098
-1.23	0.059	-0.039	-1.039	0.168	-0.027	-1.184	0.172	-0.125	-1.109	0.16	-0.066	-1.348	-0.008	-0.043	-1.438	0.242	-0.195	-1.238	0.305	-0.359	-1.535	0.195	-0.188	-1.566	0.199	-0.273	-1.238	0.086	-0.066	-1.195	0.148	-0.066
-1.199	0.055	0	-1.027	0.191	-0.043	-1.203	0.195	-0.117	-1.148	0.145	-0.074	-1.285	0.023	-0.016	-1.563	0.172	-0.227	-1.211	0.273	-0.336	-1.586	0.156	-0.188	-1.527	0.219	-0.277	-1.234	0.066	-0.09	-1.219	0.137	-0.055
-1.176	0.055	0.02	-1.027	0.211	-0.055	-1.238	0.207	-0.109	-1.172	0.148	-0.082	-1.223	0.055	0.012	-1.656	0.098	-0.227	-1.199	0.266	-0.289	-1.602	0.105	-0.168	-1.434	0.23	-0.27	-1.207	0.051	-0.086	-1.254	0.109	-0.047
-1.164	0.055	0.031	-1.035	0.234	-0.066	-1.27	0.223	-0.109	-1.168	0.156	-0.074	-1.199	0.082	0.035	-1.711	0.051	-0.227	-1.258	0.258	-0.246	-1.586	0.07	-0.152	-1.34	0.227	-0.25	-1.172	0.051	-0.07	-1.277	0.082	-0.051
-1.156	0.059	0.031	-1.047	0.25	-0.078	-1.32	0.223	-0.121	-1.172	0.172	-0.07	-1.184	0.09	0.051	-1.711	0.035	-0.195	-1.348	0.258	-0.223	-1.555	0.043	-0.129	-1.289	0.223	-0.227	-1.121	0.051	-0.063	-1.297	0.066	-0.051
-1.156	0.059	0.023	-1.07	0.258	-0.082	-1.387	0.191	-0.133	-1.195	0.184	-0.055	-1.168	0.078	0.055	-1.652	0.059	-0.152	-1.434	0.273	-0.223	-1.504	0.035	-0.105	-1.273	0.223	-0.188	-1.063	0.047	-0.051	-1.289	0.043	-0.047
-1.156	0.063	0.004	-1.102	0.254	-0.086	-1.438	0.16	-0.141	-1.215	0.188	-0.047	-1.164	0.07	0.027	-1.559	0.086	-0.098	-1.48	0.293	-0.23	-1.43	0.043	-0.074	-1.297	0.223	-0.16	-1.02	0.035	-0.039	-1.262	0.043	-0.047
-1.168	0.07	-0.012	-1.129	0.238	-0.09	-1.453	0.148	-0.152	-1.266	0.18	-0.047	-1.176	0.078	0	-1.461	0.109	-0.051	-1.453	0.309	-0.246	-1.379	0.047	-0.059	-1.359	0.207	-0.16	-0.984	0.027	-0.02	-1.223	0.035	-0.055
-1.16	0.082	-0.027	-1.152	0.219	-0.078	-1.426	0.156	-0.16	-1.348	0.164	-0.059	-1.18	0.094	-0.027	-1.387	0.121	-0.031	-1.348	0.32	-0.25	-1.328	0.074	-0.035	-1.445	0.18	-0.172	-0.941	0.023	0.008	-1.184	0.02	-0.063
-1.145	0.094	-0.031	-1.172	0.191	-0.074	-1.348	0.195	-0.156	-1.422	0.148	-0.078	-1.164	0.105	-0.043	-1.336	0.109	-0.027	-1.219	0.328	-0.242	-1.367	0.133	-0.039	-1.539	0.137	-0.191	-0.898	0.031	0.031	-1.16	-0.008	-0.074
-1.129	0.105	-0.031	-1.184	0.188	-0.063	-1.254	0.238	-0.152	-1.457	0.145	-0.105	-1.156	0.102	-0.055	-1.297	0.098	0.004	-1.16	0.316	-0.215	-1.191	0.18	0.012	-1.645	0.137	-0.211	-0.895	0.039	0.051	-1.141	-0.023	-0.066
-1.113	0.117	-0.023	-1.188	0.188	-0.043	-1.152	0.281	-0.133	-1.453	0.16	-0.145	-1.137	0.102	-0.063	-1.273	0.105	0.047	-1.164	0.297	-0.195	-1.25	0.039	0.035	-1.59	0.055	-0.176	-0.914	0.043	0.055	-1.133	-0.027	-0.059
-1.094	0.129	-0.031	-1.191	0.199	-0.027	-1.07	0.324	-0.117	-1.398	0.199	-0.176	-1.117	0.098	-0.059	-1.277	0.086	0.035	-1.199	0.293	-0.172	-1.223	0.074	0.008	-1.641	0.012	-0.184	-0.953	0.039	0.055	-1.152	-0.027	-0.043
-1.078	0.133	-0.031	-1.184	0.219	-0.016	-1.004	0.348	-0.105	-1.305	0.246	-0.18	-1.074	0.098	-0.055	-1.336	0.086	-0.008	-1.27	0.293	-0.164	-1.191	0.098	0.012	-1.539	0.016	-0.152	-1.016	0.039	0.039	-1.203	-0.031	-0.035
-1.07	0.137	-0.031	-1.203	0.234	-0.023	-0.988	0.344	-0.09	-1.203	0.297	-0.16	-1.035	0.102	-0.039	-1.293	0.07	-0.023	-1.367	0.266	-0.16	-1.176	0.109	-0.008	-1.473	0.137	-0.098	-1.066	0.031	0.027	-1.258	-0.043	-0.023
-1.063	0.137	-0.035	-1.234	0.246	-0.039	-1.004	0.324	-0.082	-1.129	0.336	-0.137	-1.012	0.098	-0.02	-1.309	0.008	-0.027	-1.469	0.23	-0.172	-1.156	0.105	-0.039	-1.359	0.098	-0.051	-1.109	0.012	0.012	-1.332	-0.047	-0.027
-1.055	0.141	-0.039	-1.246	0.262	-0.066	-1.051	0.293	-0.07	-1.09	0.359	-0.113	-0.992	0.094	-0.012	-1.281	0.027	-0.059	-1.574	0.184	-0.184	-1.184	0.129	-0.074	-1.332	-0.055	-0.047	-1.129	0.004	-0.008	-1.336	-0.043	-0.012
-1.055	0.156	-0.047	-1.266	0.277	-0.086	-1.102	0.258	-0.066	-1.082	0.375	-0.094	-0.973	0.105	0	-1.242	0.051	-0.09	-1.672	0.121	-0.195	-1.059	0.098	-0.055	-1.227	-0.008	-0.023	-1.105	0.02	-0.023	-1.336	-0.082	0
-1.047	0.176	-0.059	-1.305	0.277	-0.102	-1.141	0.223	-0.059	-1.113	0.367	-0.086	-0.961	0.109	0	-1.211	0.055	-0.109	-1.742	0.059	-0.199	-1.07	0.078	-0.082	-1.148	0.043	0.016	-1.121	0.051	-0.055	-1.27	-0.047	0.004
-1.039	0.188	-0.063	-1.328	0.273	-0.109	-1.164	0.195	-0.055	-1.168	0.348	-0.074	-0.98	0.109	-0.004	-1.168	0.059	-0.117	-1.758	0.012	-0.191	-1.035	0.098	-0.094	-1.133	0.035	0.012	-1.141	0.086	-0.063	-1.199	0.016	0.039
-1.023	0.203	-0.07	-1.332	0.277	-0.117	-1.172	0.168	-0.051	-1.211	0.313	-0.074	-1.031	0.113	-0.02	-1.145	0.066	-0.113	-1.707	-0.008	-0.172	-1.02	0.098	-0.082	-1.125	0.043	0.035	-1.156	0.098	-0.074	-1.172	0.035	0.059
-1.027	0.207	-0.07	-1.309	0.293	-0.109	-1.172	0.148	-0.051	-1.25	0.266	-0.078	-1.094	0.117	-0.031	-1.145	0.086	-0.102	-1.629	-0.004	-0.145	-1	0.102	-0.07	-1.105	0.078	0.031	-1.199	0.086	-0.078	-1.137	0.078	0.07
-1.035	0.207	-0.07	-1.277	0.289	-0.094	-1.156	0.148	-0.047	-1.273	0.211	-0.086	-1.172	0.117	-0.047	-1.145	0.098	-0.082	-1.566	0.039	-0.129	-0.984	0.102	-0.066	-1.109	0.098	0.008	-1.234	0.063	-0.09	-1.109	0.117	0.063
-1.066	0.188	-0.066	-1.211	0.297	-0.082	-1.129	0.152	-0.055	-1.277	0.172	-0.082	-1.242	0.109	-0.051	-1.137	0.102	-0.063	-1.414	0.098	-0.109	-0.988	0.102	-0.043	-1.109	0.078	-0.02	-1.262	0.063	-0.117	-1.129	0.129	0.035
-1.098	0.18	-0.063	-1.145	0.293	-0.07	-1.102	0.176	-0.066	-1.258	0.152	-0.07	-1.289	0.09	-0.055	-1.145	0.094	-0.043	-1.43	0.016	-0.059	-1.027	0.094	-0.027	-1.09	0.086	-0.039	-1.281	0.09	-0.164	-1.152	0.137	-0.023
-1.133	0.164	-0.063	-1.094	0.289	-0.066	-1.07	0.199	-0.078	-1.227	0.148	-0.063	-1.305	0.074	-0.047	-1.156	0.074	-0.023	-1.426	0.078	-0.039	-1.094	0.07	-0.02	-1.07	0.098	-0.055	-1.309	0.164	-0.211	-1.172	0.172	-0.098
-1.164	0.152	-0.063	-1.063	0.285	-0.063	-1.039	0.219	-0.09	-1.18	0.16	-0.066	-1.297	0.082	-0.039	-1.164	0.047	-0.004	-1.371	0.09	-0.008	-1.164	0.059	-0.023	-1.039	0.109	-0.059	-1.383	0.254	-0.258	-1.176	0.223	-0.164
-1.176	0.148	-0.055	-1.051	0.285	-0.055	-1.016	0.234	-0.105	-1.137	0.18	-0.063	-1.289	0.105	-0.02	-1.168	0.023	0.008	-1.383	0.043	0.031	-1.273	0.051	-0.047	-1.016	0.098	-0.055	-1.477	0.328	-0.281	-1.223	0.281	-0.227
-1.18	0.152	-0.055	-1.066	0.281	-0.047	-1.008	0.25	-0.109	-1.098	0.199	-0.066	-1.289	0.125	-0.008	-1.176	0.004	0.016	-1.391	0.039	0.027	-1.273	0.016	-0.02	-0.984	0.078	-0.043	-1.574	0.359	-0.285	-1.273	0.355	-0.285
-1.18	0.172	-0.055	-1.094	0.27	-0.051	-1.008	0.27	-0.121	-1.059	0.211	-0.066	-1.293	0.133	0	-1.172	0	0.035	-1.375	0.063	0.012	-1.297	-0.012	-0.035	-0.961	0.066	-0.027	-1.656	0.336	-0.273	-1.359	0.398	-0.309
-1.195	0.188	-0.059	-1.133	0.25	-0.051	-1.02	0.266	-0.129	-1.039	0.211	-0.074	-1.309	0.141	0.004	-1.145	0.012	0.047	-1.328	0.066	-0.012	-1.262	0	-0.043	-0.934	0.059	-0.012	-1.734	0.277	-0.234	-1.457	0.387	-0.305
-1.23	0.191	-0.07	-1.168	0.23	-0.059	-1.043	0.258	-0.141	-1.035	0.215	-0.094	-1.355	0.137	-0.004	-1.102	0.047	0.063	-1.309	0.063	-0.043	-1.238	0.016	-0.035	-0.918	0.055	0.008	-1.691	0.195	-0.152	-1.543	0.344	-0.289
-1.266	0.199	-0.086	-1.195	0.207	-0.066	-1.074	0.266	-0.152	-1.043	0.211	-0.109	-1.406	0.148	-0.027	-1.063	0.098	0.078	-1.262	0.074	-0.082	-1.223	0.039	-0.02	-0.941	0.039	0.016	-1.754	0.086	-0.125	-1.598	0.266	-0.246
-1.316	0.207	-0.109	-1.215	0.191	-0.07	-1.082	0.266	-0.152	-1.051	0.211	-0.133	-1.441	0.156	-0.07	-1.047	0.145	0.086	-1.203	0.082	-0.109	-1.188	0.082	-0.023	-0.996	0.031	0.023	-1.668	0.133	-0.117	-1.645	0.125	-0.195
-1.387	0.211	-0.125	-1.223	0.184	-0.078	-1.086	0.262	-0.145	-1.066	0.219	-0.152	-1.422	0.176	-0.121	-1.047	0.18	0.086	-1.145	0.086	-0.117	-1.172	0.117	-0.02	-1.086	0	0.023	-1.512	0.152	-0.066	-1.609	0.102	-0.199
-1.441	0.199	-0.145	-1.219	0.184	-0.09	-1.086	0.254	-0.133	-1.078	0.227	-0.164	-1.363	0.223	-0.168	-1.09	0.203	0.063	-1.09	0.102	-0.117	-1.211	0.152	-0.043	-1.18	-0.02	0.02	-1.41	0.125	-0.047	-1.516	0.051	-0.168
-1.461	0.199	-0.164	-1.199	0.191	-0.098	-1.078	0.246	-0.121	-1.09	0.227	-0.172	-1.273	0.293	-0.164	-1.156	0.207	0.027	-1.047	0.109	-0.113	-1.234	0.176	-0.086	-1.27	-0.031	0	-1.32	0.125	-0.039	-1.445	0	-0.152
-1.445	0.215	-0.168	-1.16	0.211	-0.102	-1.086	0.23	-0.113	-1.082	0.227	-0.172	-1.176	0.355	-0.133	-1.211	0.203	-0.027	-1.004	0.117	-0.105	-1.238	0.188	-0.137	-1.359	-0.027	-0.043	-1.258	0.125	-0.035	-1.371	0	-0.133
-1.387	0.23	-0.156	-1.129	0.234	-0.102	-1.094	0.227	-0.102	-1.074	0.23	-0.168	-1.094	0.391	-0.086	-1.238	0.203	-0.074	-0.965	0.125	-0.09	-1.223	0.211	-0.184	-1.316	-0.059	-0.027	-1.199	0.137	-0.035	-1.305	0.027	-0.094
-1.301	0.254	-0.145	-1.098	0.25	-0.102	-1.098	0.23	-0.098	-1.059	0.238	-0.164	-1.043	0.379	-0.035	-1.219	0.219	-0.117	-0.938	0.137	-0.07	-1.195	0.242	-0.219	-1.293	-0.043	-0.035	-1.148	0.148	-0.035	-1.246	0.023	-0.055
-1.207	0.281	-0.129	-1.074	0.266	-0.102	-1.109	0.242	-0.09	-1.047	0.246	-0.16	-1.055	0.34	0.004	-1.195	0.258	-0.137	-0.934	0.137	-0.051	-1.164	0.293	-0.227	-1.285	-0.004	-0.031	-1.117	0.137	-0.07	-1.203	0.043	-0.043
-1.121	0.305	-0.109	-1.059	0.277	-0.105	-1.113	0.25	-0.082	-1.035	0.258	-0.152	-1.105	0.289	0.031	-1.176	0.301	-0.145	-0.961	0.125	-0.039	-1.148	0.332	-0.211	-1.262	0.027	-0.02	-1.102	0.137	-0.07	-1.25	0.07	-0.063
-1.023	0.34	-0.105	-1.051	0.281	-0.102	-1.109	0.25	-0.094	-1.027	0.262	-0.145	-1.156	0.238	0.035	-1.176	0.344	-0.148	-1.004	0.105	-0.027	-1.152	0.359	-0.207	-1.238	0.055	-0.016	-1.082	0.129	-0.09	-1.238	0.137	-0.113
-0.961	0.352	-0.09	-1.055	0.281	-0.113	-1.098	0.254	-0.098	-1.012	0.262	-0.137	-1.23	0.203	0.008	-1.203	0.383	-0.152	-1.047	0.07	-0.02	-1.203	0.355	-0.184	-1.277	0.063	-0.031	-1.078	0.113	-0.117	-1.211	0.223	-0.152
-0.934	0.375	-0.074	-1.063	0.281	-0.125	-1.09	0.266	-0.102	-1	0.27	-0.133	-1.285	0.188	-0.035	-1.254	0.398	-0.16	-1.082	0.035	-0.012	-1.238	0.352	-0.16	-1.309	0.055	-0.051	-1.094	0.109	-0.145	-1.188	0.242	-0.172
-0.941	0.371	-0.066	-1.059	0.285	-0.129	-1.07	0.285	-0.109	-0.996	0.277	-0.129	-1.328	0.184	-0.086	-1.344	0.379	-0.156	-1.094	0.004	-0.012	-1.336	0.313	-0.145	-1.332	0.055	-0.094	-1.117	0.121	-0.164	-1.184	0.184	-0.18
-0.965	0.344	-0.051	-1.063	0.285	-0.129	-1.078	0.309	-0.121	-0.977	0.281	-0.133	-1.348	0.195	-0.137	-1.438	0.32	-0.137	-1.098	-0.008	-0.016	-1.398	0.27	-0.121	-1.336	0.078	-0.152	-1.148	0.152	-0.203	-1.184	0.145	-0.203
-1.016	0.289	-0.031	-1.066	0.277	-0.133	-1.105	0.332	-0.145	-0.988	0.297	-0.133	-1.328	0.207	-0.168	-1.516	0.258	-0.125	-1.129	-0.008	-0.016	-1.348	0.148	-0.055	-1.316	0.148	-0.203	-1.176	0.195	-0.238	-1.195	0.148	-0.223
-1.07	0.23	-0.016	-1.066	0.277	-0.133	-1.152	0.352	-0.164	-1.031	0.309	-0.141	-1.281	0.219	-0.188	-1.566	0.191	-0.117	-1.16	0.023	-0.016	-1.512	0.156	-0.137	-1.297	0.242	-0.246	-1.18	0.246	-0.273	-1.184	0.164	-0.242
-1.117	0.184	0	-1.063	0.281	-0.125	-1.203	0.375	-0.184	-1.09	0.32	-0.156	-1.234	0.227	-0.195	-1.582	0.145	-0.105	-1.152	0.066	-0.02	-1.434	0.133	-0.113	-1.316	0.32	-0.266	-1.191	0.281	-0.297	-1.164	0.211	-0.27
-1.145	0.145	0.012	-1.07	0.273	-0.117	-1.25	0.371	-0.195	-1.16	0.328	-0.176	-1.184	0.238	-0.172	-1.563	0.117	-0.113	-1.164	0.113	-0.027	-1.41	0.098	-0.113	-1.328	0.387	-0.262	-1.184	0.297	-0.316	-1.141	0.254	-0.285
-1.168	0.125	0.008	-1.07	0.281	-0.121	-1.273	0.355	-0.203	-1.227	0.324	-0.195	-1.145	0.254	-0.164	-1.523	0.121	-0.117	-1.211	0.148	-0.039	-1.371	0.102	-0.125	-1.344	0.422	-0.254	-1.156	0.301	-0.316	-1.098	0.289	-0.293
-1.18	0.121	-0.004	-1.07	0.293	-0.125	-1.285	0.332	-0.207	-1.277	0.32	-0.215	-1.113	0.27	-0.145	-1.477	0.141	-0.125	-1.227	0.176	-0.07	-1.324	0.121	-0.125	-1.371	0.32	-0.18	-1.125	0.293	-0.316	-1.035	0.324	-0.305
-1.18	0.129	-0.031	-1.074	0.301	-0.125	-1.273	0.305	-0.184	-1.293	0.313	-0.223	-1.102	0.27	-0.148	-1.434	0.172	-0.137	-1.23	0.188	-0.121	-1.277	0.148	-0.117	-1.531	0.25	-0.184	-1.137	0.281	-0.32	-1.012	0.344	-0.313
-1.164	0.164	-0.051	-1.074	0.309	-0.121	-1.25	0.273	-0.156	-1.277	0.309	-0.211	-1.109	0.266	-0.148	-1.395	0.207	-0.148	-1.227	0.211	-0.176	-1.23	0.176	-0.105	-1.438	0.168	-0.113	-1.18	0.273	-0.328	-1.07	0.34	-0.32
-1.133	0.191	-0.078	-1.066	0.313	-0.125	-1.242	0.258	-0.129	-1.262	0.293	-0.184	-1.117	0.266	-0.156	-1.359	0.238	-0.148	-1.215	0.273	-0.227	-1.184	0.188	-0.109	-1.504	0.043	-0.078	-1.23	0.289	-0.344	-1.156	0.348	-0.336
-1.102	0.219	-0.109	-1.055	0.316	-0.129	-1.246	0.242	-0.113	-1.266	0.273	-0.152	-1.121	0.266	-0.164	-1.324	0.246	-0.16	-1.211	0.348	-0.25	-1.164	0.191	-0.109	-1.422	0.027	-0.07	-1.27	0.32	-0.363	-1.223	0.367	-0.363
-1.078	0.242	-0.133	-1.035	0.332	-0.129	-1.277	0.242	-0.105	-1.301	0.258	-0.133	-1.121	0.258	-0.184	-1.309	0.25	-0.172	-1.199	0.414	-0.258	-1.145	0.207	-0.121	-1.344	-0.012	-0.047	-1.227	0.277	-0.352	-1.281	0.387	-0.391
-1.059	0.266	-0.164	-1.027	0.344	-0.125	-1.348	0.242	-0.117	-1.379	0.254	-0.141	-1.113	0.258	-0.191	-1.293	0.25	-0.191	-1.203	0.434	-0.23	-1.141	0.23	-0.133	-1.277	-0.008	-0.031	-1.387	0.344	-0.398	-1.32	0.367	-0.41
-1.059	0.277	-0.188	-1.035	0.348	-0.129	-1.426	0.254	-0.148	-1.48	0.258	-0.168	-1.098	0.254	-0.191	-1.285	0.25	-0.203	-1.219	0.387	-0.199	-1.145	0.27	-0.16	-1.219	0.02	-0.02	-1.266	0.352	-0.359	-1.305	0.305	-0.414
-1.051	0.293	-0.191	-1.066	0.352	-0.133	-1.473	0.266	-0.195	-1.57	0.27	-0.207	-1.082	0.254	-0.18	-1.281	0.25	-0.211	-1.207	0.262	-0.109	-1.18	0.266	-0.16	-1.168	0.051	-0.023	-1.211	0.254	-0.293	-1.23	0.23	-0.402
-1.051	0.297	-0.188	-1.113	0.352	-0.141	-1.473	0.285	-0.227	-1.582	0.273	-0.234	-1.074	0.25	-0.156	-1.27	0.25	-0.223	-1.359	0.203	-0.121	-1.184	0.301	-0.188	-1.109	0.094	-0.027	-1.25	0.145	-0.262	-1.27	0.117	-0.371
-1.063	0.301	-0.18	-1.156	0.355	-0.152	-1.406	0.297	-0.23	-1.5	0.277	-0.25	-1.055	0.254	-0.141	-1.234	0.262	-0.223	-1.391	0.199	-0.078	-1.195	0.313	-0.199	-1.074	0.137	-0.035	-1.344	0.23	-0.277	-1.375	0.191	-0.395
-1.07	0.293	-0.168	-1.199	0.352	-0.164	-1.285	0.309	-0.215	-1.359	0.27	-0.223	-1.031	0.254	-0.121	-1.199	0.266	-0.223	-1.43	0.145	-0.035	-1.16	0.328	-0.215	-1.059	0.172	-0.059	-1.371	0.223	-0.223	-1.41	0.203	-0.344
-1.074	0.27	-0.16	-1.215	0.348	-0.172	-1.152	0.309	-0.176	-1.191	0.262	-0.164	-1.008	0.254	-0.113	-1.152	0.266	-0.211	-1.469	0.098	-0.023	-1.117	0.324	-0.227	-1.031	0.203	-0.086	-1.383	0.25	-0.234	-1.418	0.227	-0.285
-1.078	0.254	-0.152	-1.219	0.332	-0.168	-1.039	0.297	-0.125	-1.055	0.25	-0.113	-0.992	0.254	-0.117	-1.102	0.262	-0.203	-1.496	0.09	-0.047	-1.047	0.324	-0.227	-1.031	0.219	-0.113	-1.355	0.289	-0.254	-1.363	0.285	-0.242
-1.082	0.242	-0.141	-1.211	0.324	-0.145	-0.965	0.281	-0.078	-0.973	0.25	-0.066	-0.992	0.262	-0.117	-1.043	0.262	-0.188	-1.508	0.094	-0.078	-0.977	0.324	-0.223	-1.047	0.23	-0.145	-1.324	0.309	-0.277	-1.32	0.305	-0.207
-1.086	0.242	-0.129	-1.195	0.316	-0.125	-0.949	0.258	-0.043	-0.953	0.25	-0.035	-1.02	0.277	-0.125	-0.992	0.262	-0.168	-1.488	0.125	-0.125	-0.934	0.316	-0.211	-1.063	0.246	-0.172	-1.305	0.305	-0.285	-1.313	0.273	-0.176
-1.09	0.242	-0.113	-1.184	0.293	-0.098	-0.973	0.23	-0.02	-0.984	0.238	-0.031	-1.074	0.301	-0.137	-0.949	0.258	-0.156	-1.477	0.148	-0.176	-0.914	0.332	-0.203	-1.082	0.273	-0.203	-1.289	0.293	-0.289	-1.352	0.215	-0.152
-1.09	0.242	-0.105	-1.188	0.266	-0.074	-1.031	0.199	-0.016	-1.059	0.219	-0.051	-1.141	0.32	-0.156	-0.93	0.262	-0.156	-1.445	0.168	-0.211	-0.98	0.324	-0.203	-1.117	0.262	-0.215	-1.313	0.293	-0.285	-1.426	0.164	-0.137
-1.09	0.246	-0.105	-1.219	0.246	-0.066	-1.105	0.18	-0.039	-1.16	0.195	-0.082	-1.215	0.328	-0.184	-0.941	0.266	-0.156	-1.418	0.191	-0.25	-0.996	0.301	-0.168	-1.121	0.281	-0.242	-1.387	0.289	-0.281	-1.523	0.102	-0.125
-1.098	0.25	-0.102	-1.277	0.23	-0.07	-1.199	0.164	-0.066	-1.258	0.16	-0.117	-1.27	0.344	-0.215	-1	0.266	-0.18	-1.383	0.211	-0.281	-1.273	0.258	-0.219	-1.133	0.285	-0.258	-1.465	0.289	-0.273	-1.625	0.035	-0.109
-1.094	0.266	-0.102	-1.371	0.227	-0.09	-1.285	0.148	-0.094	-1.348	0.137	-0.145	-1.297	0.336	-0.234	-1.082	0.266	-0.207	-1.371	0.223	-0.289	-1.281	0.313	-0.258	-1.113	0.289	-0.262	-1.563	0.27	-0.27	-1.707	-0.02	-0.09
-1.09	0.277	-0.102	-1.461	0.223	-0.125	-1.348	0.137	-0.117	-1.398	0.113	-0.156	-1.289	0.324	-0.23	-1.164	0.266	-0.242	-1.359	0.238	-0.305	-1.305	0.246	-0.25	-1.082	0.293	-0.266	-1.637	0.234	-0.258	-1.73	-0.055	-0.078
-1.082	0.289	-0.105	-1.527	0.234	-0.16	-1.371	0.117	-0.129	-1.418	0.098	-0.148	-1.281	0.293	-0.215	-1.223	0.266	-0.281	-1.336	0.258	-0.309	-1.285	0.23	-0.262	-1.043	0.301	-0.258	-1.711	0.168	-0.242	-1.793	-0.031	-0.09
-1.082	0.301	-0.117	-1.527	0.258	-0.18	-1.371	0.109	-0.129	-1.391	0.133	-0.133	-1.27	0.27	-0.184	-1.242	0.258	-0.316	-1.316	0.27	-0.301	-1.266	0.215	-0.246	-1.035	0.293	-0.25	-1.738	0.113	-0.211	-1.613	0.039	-0.086
-1.082	0.316	-0.125	-1.438	0.289	-0.184	-1.348	0.109	-0.125	-1.383	0.105	-0.098	-1.273	0.246	-0.137	-1.227	0.262	-0.332	-1.301	0.266	-0.305	-1.27	0.211	-0.223	-1.066	0.285	-0.238	-1.703	0.07	-0.168	-1.617	-0.039	-0.07
-1.09	0.328	-0.129	-1.305	0.301	-0.168	-1.309	0.121	-0.105	-1.348	0.074	-0.121	-1.293	0.23	-0.105	-1.219	0.254	-0.324	-1.262	0.262	-0.297	-1.297	0.207	-0.191	-1.098	0.277	-0.215	-1.609	0.063	-0.121	-1.512	0.008	-0.098
-1.109	0.344	-0.141	-1.176	0.289	-0.137	-1.293	0.168	-0.082	-1.301	0.094	-0.09	-1.344	0.227	-0.105	-1.23	0.238	-0.297	-1.223	0.254	-0.281	-1.375	0.223	-0.188	-1.266	0.27	-0.23	-1.48	0.066	-0.074	-1.438	0.07	-0.125
-1.145	0.344	-0.145	-1.082	0.273	-0.105	-1.281	0.066	-0.051	-1.277	0.094	-0.07	-1.43	0.227	-0.129	-1.27	0.227	-0.27	-1.176	0.242	-0.266	-1.5	0.242	-0.199	-1.285	0.32	-0.258	-1.375	0.074	-0.035	-1.375	0.145	-0.145
-1.168	0.348	-0.156	-1.031	0.254	-0.074	-1.25	0.078	-0.055	-1.25	0.109	-0.043	-1.496	0.242	-0.168	-1.34	0.223	-0.254	-1.125	0.23	-0.25	-1.57	0.266	-0.215	-1.336	0.289	-0.258	-1.281	0.09	-0.004	-1.352	0.195	-0.16
-1.191	0.34	-0.164	-1.039	0.234	-0.043	-1.219	0.121	-0.012	-1.238	0.117	-0.043	-1.484	0.281	-0.188	-1.426	0.227	-0.238	-1.074	0.227	-0.223	-1.574	0.297	-0.234	-1.34	0.262	-0.25	-1.246	0.168	0	-1.25	0.234	-0.176
-1.203	0.332	-0.16	-1.078	0.219	-0.031	-1.211	0.102	-0.016	-1.227	0.113	-0.039	-1.383	0.32	-0.195	-1.484	0.242	-0.23	-1.027	0.227	-0.199	-1.457	0.313	-0.23	-1.289	0.223	-0.219	-1.184	0.105	0.039	-1.262	0.137	-0.176
-1.203	0.32	-0.16	-1.137	0.195	-0.043	-1.203	0.082	-0.016	-1.211	0.105	-0.051	-1.242	0.336	-0.188	-1.477	0.262	-0.215	-0.992	0.223	-0.176	-1.332	0.297	-0.219	-1.246	0.188	-0.184	-1.227	0.074	0.035	-1.281	0.121	-0.172
-1.191	0.309	-0.137	-1.211	0.172	-0.07	-1.188	0.074	-0.016	-1.195	0.105	-0.055	-1.125	0.316	-0.16	-1.387	0.277	-0.199	-0.973	0.219	-0.168	-1.254	0.262	-0.195	-1.27	0.16	-0.148	-1.234	0.094	0.027	-1.293	0.121	-0.164
-1.18	0.285	-0.113	-1.281	0.152	-0.09	-1.18	0.07	-0.016	-1.188	0.109	-0.059	-1.066	0.297	-0.121	-1.258	0.281	-0.18	-0.996	0.207	-0.168	-1.227	0.227	-0.152	-1.336	0.152	-0.117	-1.234	0.059	0.023	-1.297	0.113	-0.152
-1.18	0.262	-0.086	-1.316	0.145	-0.098	-1.176	0.07	-0.023	-1.164	0.109	-0.055	-1.059	0.27	-0.086	-1.168	0.27	-0.16	-1.047	0.195	-0.188	-1.242	0.211	-0.117	-1.406	0.18	-0.102	-1.262	0.039	0.004	-1.293	0.094	-0.137
-1.199	0.23	-0.063	-1.313	0.168	-0.074	-1.16	0.078	-0.027	-1.141	0.113	-0.059	-1.09	0.254	-0.07	-1.148	0.246	-0.137	-1.113	0.191	-0.219	-1.289	0.207	-0.102	-1.453	0.215	-0.117	-1.277	0.043	-0.031	-1.27	0.074	-0.117
-1.246	0.211	-0.063	-1.336	0.035	-0.082	-1.145	0.102	-0.035	-1.121	0.117	-0.059	-1.164	0.242	-0.074	-1.176	0.234	-0.113	-1.176	0.207	-0.258	-1.367	0.203	-0.105	-1.469	0.254	-0.148	-1.25	0.066	-0.051	-1.215	0.086	-0.113
-1.316	0.199	-0.07	-1.301	0.027	-0.113	-1.133	0.113	-0.031	-1.102	0.129	-0.059	-1.266	0.219	-0.105	-1.23	0.25	-0.109	-1.234	0.223	-0.309	-1.445	0.184	-0.109	-1.418	0.289	-0.184	-1.23	0.059	-0.074	-1.145	0.094	-0.105
-1.395	0.195	-0.102	-1.262	0.113	-0.059	-1.129	0.117	-0.023	-1.09	0.137	-0.055	-1.391	0.195	-0.129	-1.316	0.25	-0.125	-1.262	0.242	-0.359	-1.531	0.137	-0.125	-1.34	0.301	-0.211	-1.223	0.063	-0.094	-1.078	0.082	-0.098
-1.449	0.199	-0.137	-1.25	0.113	-0.055	-1.113	0.109	-0.02	-1.07	0.137	-0.051	-1.496	0.156	-0.145	-1.422	0.238	-0.148	-1.254	0.25	-0.398	-1.578	0.094	-0.137	-1.289	0.293	-0.227	-1.199	0.07	-0.117	-1.004	0.066	-0.078
-1.465	0.211	-0.16	-1.242	0.094	-0.039	-1.09	0.102	-0.02	-1.047	0.141	-0.047	-1.555	0.129	-0.145	-1.531	0.207	-0.168	-1.238	0.238	-0.41	-1.594	0.051	-0.145	-1.285	0.27	-0.227	-1.188	0.066	-0.125	-0.93	0.059	-0.059
-1.43	0.223	-0.18	-1.207	0.09	-0.023	-1.078	0.102	-0.016	-1.023	0.137	-0.035	-1.574	0.105	-0.145	-1.633	0.156	-0.18	-1.246	0.215	-0.391	-1.559	0.039	-0.141	-1.32	0.258	-0.227	-1.172	0.059	-0.121	-0.887	0.039	-0.027
-1.367	0.23	-0.176	-1.184	0.074	-0.02	-1.063	0.105	-0.012	-1.004	0.141	-0.035	-1.547	0.098	-0.133	-1.676	0.113	-0.172	-1.293	0.184	-0.355	-1.488	0.043	-0.125	-1.398	0.25	-0.223	-1.199	0.082	-0.125	-0.852	0.055	-0.023
-1.277	0.223	-0.152	-1.156	0.051	-0.004	-1.043	0.117	-0.016	-0.98	0.152	-0.031	-1.469	0.148	-0.113	-1.68	0.086	-0.168	-1.363	0.184	-0.332	-1.477	0.188	-0.105	-1.492	0.238	-0.215	-1.16	0.059	-0.086	-0.898	0.02	-0.008
-1.168	0.223	-0.121	-1.156	0.02	-0.016	-1.023	0.125	-0.016	-0.961	0.156	-0.031	-1.426	0.109	-0.066	-1.641	0.082	-0.152	-1.445	0.203	-0.305	-1.332	-0.012	-0.051	-1.59	0.219	-0.207	-1.238	0.008	-0.074	-0.984	-0.02	-0.004
-1.078	0.219	-0.086	-1.164	0.082	-0.031	-1.016	0.141	-0.02	-0.957	0.168	-0.035	-1.344	0.051	-0.078	-1.578	0.09	-0.133	-1.473	0.242	-0.281	-1.301	-0.023	-0.063	-1.664	0.188	-0.195	-1.277	0.016	-0.059	-1.074	-0.059	-0.008
-1.016	0.219	-0.051	-1.141	0.129	-0.035	-1.02	0.156	-0.023	-0.973	0.18	-0.039	-1.277	0.086	-0.043	-1.504	0.102	-0.098	-1.406	0.285	-0.254	-1.25	0.043	-0.008	-1.719	0.125	-0.18	-1.316	-0.004	-0.039	-1.176	-0.09	-0.02
-0.996	0.215	-0.031	-1.137	0.117	-0.035	-1.043	0.168	-0.031	-1.008	0.188	-0.047	-1.254	0.074	-0.027	-1.449	0.098	-0.066	-1.281	0.301	-0.223	-1.23	0.02	0.008	-1.758	0.066	-0.191	-1.332	-0.027	-0.023	-1.273	-0.113	-0.027
-1.004	0.207	-0.023	-1.133	0.113	-0.043	-1.074	0.172	-0.047	-1.063	0.172	-0.059	-1.219	0.074	0.012	-1.414	0.102	-0.039	-1.172	0.285	-0.199	-1.25	0.051	0.02	-1.707	0.043	-0.148	-1.313	-0.051	-0.008	-1.316	-0.125	-0.047
-1.043	0.195	-0.039	-1.125	0.113	-0.051	-1.113	0.164	-0.055	-1.117	0.152	-0.063	-1.188	0.09	0.043	-1.391	0.102	-0.02	-1.109	0.258	-0.164	-1.164	0.137	0.055	-1.617	0.055	-0.109	-1.266	-0.051	0.027	-1.316	-0.109	-0.055
-1.102	0.184	-0.063	-1.109	0.117	-0.043	-1.148	0.16	-0.066	-1.16	0.137	-0.066	-1.18	0.066	0.035	-1.371	0.07	0.012	-1.113	0.246	-0.137	-1.188	0.07	0.047	-1.488	0.09	-0.059	-1.219	-0.02	0.066	-1.316	-0.066	-0.059
-1.168	0.168	-0.09	-1.086	0.129	-0.051	-1.188	0.156	-0.078	-1.215	0.129	-0.074	-1.18	0.047	0.02	-1.332	0.039	0.016	-1.164	0.25	-0.133	-1.18	0.078	-0.008	-1.387	0.164	0.004	-1.211	0.008	0.086	-1.285	-0.008	-0.063
-1.227	0.172	-0.113	-1.066	0.137	-0.043	-1.215	0.152	-0.082	-1.234	0.129	-0.086	-1.168	0.047	0	-1.313	0.047	0.02	-1.25	0.258	-0.145	-1.141	0.086	-0.027	-1.309	-0.027	0.043	-1.188	0.043	0.082	-1.273	0.063	-0.074
-1.25	0.184	-0.129	-1.047	0.145	-0.035	-1.223	0.156	-0.078	-1.242	0.141	-0.082	-1.16	0.063	-0.008	-1.293	0.055	0	-1.363	0.27	-0.172	-1.121	0.086	-0.047	-1.211	-0.008	0.023	-1.191	0.074	0.07	-1.289	0.129	-0.102
-1.27	0.184	-0.145	-1.035	0.152	-0.039	-1.219	0.172	-0.063	-1.254	0.148	-0.086	-1.152	0.082	-0.02	-1.27	0.059	-0.023	-1.492	0.266	-0.203	-1.148	0.105	-0.086	-1.156	0.012	0.066	-1.211	0.109	0.023	-1.297	0.188	-0.125
-1.277	0.188	-0.145	-1.039	0.152	-0.047	-1.23	0.18	-0.055	-1.285	0.148	-0.094	-1.141	0.09	-0.027	-1.234	0.074	-0.043	-1.598	0.234	-0.223	-1.086	0.078	-0.066	-1.098	0.012	0.078	-1.191	0.156	-0.047	-1.32	0.242	-0.176
-1.27	0.164	-0.141	-1.031	0.156	-0.051	-1.242	0.184	-0.039	-1.301	0.145	-0.094	-1.117	0.098	-0.031	-1.191	0.086	-0.059	-1.68	0.176	-0.234	-1.086	0.055	-0.07	-1.09	0.039	0.082	-1.203	0.137	-0.094	-1.34	0.301	-0.227
-1.258	0.137	-0.133	-1.027	0.164	-0.059	-1.25	0.184	-0.035	-1.336	0.129	-0.098	-1.086	0.094	-0.035	-1.133	0.094	-0.082	-1.715	0.133	-0.23	-1.063	0.055	-0.063	-1.078	0.098	0.051	-1.184	0.199	-0.141	-1.355	0.367	-0.27
-1.238	0.113	-0.113	-1.027	0.18	-0.063	-1.297	0.16	-0.039	-1.395	0.105	-0.117	-1.043	0.086	-0.031	-1.094	0.098	-0.094	-1.719	0.098	-0.215	-1.051	0.039	-0.047	-1.09	0.047	0.043	-1.176	0.277	-0.16	-1.383	0.406	-0.281
-1.227	0.094	-0.082	-1.02	0.191	-0.07	-1.348	0.148	-0.059	-1.434	0.102	-0.137	-1.008	0.082	-0.02	-1.059	0.086	-0.098	-1.68	0.09	-0.184	-1.043	0.035	-0.02	-1.125	0.063	0	-1.195	0.34	-0.164	-1.402	0.422	-0.285
-1.203	0.082	-0.055	-1.012	0.207	-0.074	-1.387	0.148	-0.074	-1.418	0.121	-0.16	-0.988	0.078	-0.004	-1.027	0.078	-0.086	-1.629	0.109	-0.148	-1.066	0.031	-0.008	-1.055	0.059	0	-1.23	0.383	-0.172	-1.383	0.355	-0.219
-1.176	0.07	-0.031	-1.012	0.227	-0.074	-1.391	0.156	-0.105	-1.359	0.152	-0.184	-0.973	0.082	0.012	-0.988	0.086	-0.07	-1.57	0.125	-0.105	-1.121	0.027	0.008	-1.07	0.055	-0.031	-1.281	0.398	-0.172	-1.492	0.281	-0.203
-1.16	0.07	-0.016	-1.027	0.23	-0.07	-1.359	0.18	-0.125	-1.262	0.188	-0.18	-0.969	0.086	0.023	-0.965	0.098	-0.039	-1.527	0.145	-0.078	-1.176	0.027	0.012	-1.055	0.102	-0.078	-1.348	0.375	-0.164	-1.5	0.223	-0.152
-1.145	0.063	-0.008	-1.051	0.227	-0.07	-1.289	0.219	-0.137	-1.148	0.238	-0.164	-0.98	0.094	0.027	-0.941	0.109	-0.004	-1.488	0.148	-0.063	-1.234	0.027	-0.004	-0.992	0.078	-0.074	-1.398	0.328	-0.16	-1.5	0.117	-0.09
-1.129	0.066	0	-1.082	0.203	-0.066	-1.199	0.262	-0.125	-1.07	0.277	-0.152	-1.031	0.098	0.02	-0.953	0.109	0.02	-1.457	0.145	-0.043	-1.289	0.031	-0.02	-0.98	0.074	-0.098	-1.473	0.234	-0.16	-1.5	0.027	-0.059
-1.129	0.066	0.004	-1.129	0.188	-0.066	-1.102	0.301	-0.109	-1.016	0.297	-0.125	-1.094	0.094	0.004	-0.988	0.102	0.031	-1.422	0.121	-0.016	-1.309	0.027	-0.039	-0.949	0.086	-0.102	-1.512	0.234	-0.195	-1.43	-0.012	-0.039
-1.121	0.074	0	-1.164	0.16	-0.066	-1.035	0.32	-0.094	-1.004	0.297	-0.105	-1.156	0.082	-0.016	-1.023	0.082	0.027	-1.379	0.086	-0.008	-1.289	0.027	-0.059	-0.918	0.09	-0.086	-1.445	0.168	-0.168	-1.395	-0.047	-0.035
-1.121	0.078	-0.004	-1.195	0.137	-0.07	-1.012	0.32	-0.082	-1.027	0.289	-0.094	-1.211	0.074	-0.031	-1.07	0.066	0.02	-1.398	0.094	-0.031	-1.25	0.035	-0.055	-0.895	0.082	-0.063	-1.418	0.043	-0.152	-1.344	-0.039	-0.035
-1.113	0.09	-0.012	-1.215	0.129	-0.066	-1.02	0.316	-0.07	-1.09	0.273	-0.094	-1.25	0.07	-0.035	-1.117	0.059	0	-1.289	0.117	-0.023	-1.238	0.059	-0.055	-0.887	0.074	-0.039	-1.383	0.051	-0.18	-1.305	-0.016	-0.059
-1.102	0.09	-0.012	-1.227	0.129	-0.063	-1.063	0.313	-0.063	-1.152	0.254	-0.094	-1.254	0.094	-0.059	-1.133	0.063	-0.027	-1.309	0.031	-0.031	-1.238	0.074	-0.039	-0.906	0.059	-0.012	-1.336	0.086	-0.176	-1.277	0.031	-0.094
-1.086	0.098	-0.023	-1.23	0.141	-0.063	-1.121	0.297	-0.055	-1.203	0.227	-0.094	-1.242	0.117	-0.066	-1.121	0.074	-0.031	-1.301	0.039	-0.066	-1.227	0.105	-0.023	-0.949	0.035	0.012	-1.281	0.113	-0.145	-1.266	0.059	-0.141
-1.063	0.105	-0.02	-1.242	0.152	-0.063	-1.18	0.277	-0.055	-1.234	0.195	-0.098	-1.246	0.152	-0.07	-1.098	0.105	-0.035	-1.262	0.063	-0.09	-1.246	0.105	-0.031	-1.023	0.008	0	-1.238	0.137	-0.105	-1.254	0.086	-0.195
-1.055	0.117	-0.023	-1.262	0.156	-0.07	-1.223	0.246	-0.063	-1.25	0.172	-0.086	-1.25	0.176	-0.063	-1.09	0.133	-0.027	-1.199	0.07	-0.094	-1.25	0.102	-0.059	-1.141	-0.031	-0.016	-1.23	0.145	-0.113	-1.242	0.109	-0.246
-1.047	0.125	-0.023	-1.316	0.152	-0.09	-1.246	0.215	-0.074	-1.246	0.148	-0.078	-1.219	0.195	-0.043	-1.094	0.16	-0.016	-1.121	0.078	-0.102	-1.219	0.117	-0.094	-1.262	-0.059	-0.047	-1.23	0.188	-0.129	-1.254	0.129	-0.281
-1.047	0.133	-0.031	-1.379	0.145	-0.117	-1.246	0.191	-0.078	-1.223	0.145	-0.063	-1.203	0.199	-0.027	-1.117	0.172	-0.012	-1.055	0.078	-0.102	-1.18	0.156	-0.137	-1.297	-0.09	-0.055	-1.234	0.23	-0.129	-1.223	0.176	-0.332
-1.047	0.145	-0.043	-1.422	0.145	-0.145	-1.23	0.168	-0.078	-1.203	0.152	-0.063	-1.238	0.188	-0.027	-1.188	0.172	-0.023	-1.012	0.07	-0.09	-1.133	0.23	-0.176	-1.375	-0.105	-0.082	-1.211	0.266	-0.156	-1.277	0.125	-0.34
-1.051	0.156	-0.051	-1.43	0.156	-0.16	-1.199	0.16	-0.07	-1.184	0.172	-0.07	-1.297	0.188	-0.051	-1.27	0.152	-0.055	-0.973	0.07	-0.074	-1.113	0.301	-0.195	-1.426	-0.07	-0.102	-1.211	0.27	-0.172	-1.285	0.156	-0.371
-1.047	0.172	-0.059	-1.387	0.188	-0.172	-1.172	0.152	-0.059	-1.16	0.195	-0.082	-1.348	0.203	-0.09	-1.316	0.137	-0.098	-0.941	0.082	-0.051	-1.121	0.367	-0.195	-1.453	-0.023	-0.117	-1.223	0.242	-0.18	-1.289	0.172	-0.391
-1.027	0.188	-0.07	-1.316	0.223	-0.168	-1.141	0.16	-0.055	-1.141	0.219	-0.094	-1.363	0.238	-0.141	-1.328	0.125	-0.152	-0.934	0.09	-0.027	-1.164	0.414	-0.191	-1.445	0.047	-0.133	-1.242	0.238	-0.191	-1.293	0.199	-0.422
-1.012	0.207	-0.078	-1.246	0.246	-0.16	-1.121	0.18	-0.055	-1.113	0.23	-0.105	-1.324	0.277	-0.176	-1.289	0.164	-0.211	-0.945	0.09	-0.012	-1.223	0.438	-0.176	-1.441	0.121	-0.141	-1.258	0.258	-0.219	-1.258	0.25	-0.449
-1.004	0.219	-0.082	-1.16	0.273	-0.141	-1.098	0.203	-0.059	-1.094	0.238	-0.113	-1.262	0.309	-0.184	-1.234	0.246	-0.242	-0.992	0.07	0	-1.242	0.363	-0.133	-1.434	0.176	-0.141	-1.254	0.293	-0.246	-1.211	0.273	-0.465
-1.016	0.223	-0.078	-1.078	0.293	-0.121	-1.078	0.219	-0.063	-1.078	0.238	-0.125	-1.203	0.313	-0.168	-1.199	0.332	-0.238	-1.039	0.059	0.008	-1.461	0.301	-0.184	-1.395	0.238	-0.164	-1.23	0.316	-0.266	-1.148	0.289	-0.48
-1.047	0.223	-0.078	-1.012	0.316	-0.105	-1.059	0.223	-0.07	-1.074	0.238	-0.133	-1.164	0.313	-0.137	-1.184	0.398	-0.215	-1.086	0.039	0	-1.461	0.285	-0.172	-1.355	0.285	-0.184	-1.16	0.328	-0.273	-1.074	0.305	-0.492
-1.082	0.219	-0.074	-0.98	0.324	-0.094	-1.051	0.227	-0.086	-1.074	0.234	-0.129	-1.172	0.305	-0.113	-1.199	0.398	-0.184	-1.164	0.039	-0.035	-1.469	0.152	-0.145	-1.254	0.324	-0.16	-1.078	0.336	-0.277	-1.012	0.309	-0.488
-1.125	0.203	-0.074	-0.973	0.32	-0.082	-1.055	0.223	-0.098	-1.074	0.23	-0.133	-1.195	0.285	-0.078	-1.258	0.34	-0.129	-1.125	0.031	-0.027	-1.461	0.051	-0.137	-1.313	0.367	-0.188	-1.004	0.332	-0.27	-1.02	0.316	-0.473
-1.168	0.18	-0.078	-0.996	0.297	-0.07	-1.055	0.223	-0.113	-1.082	0.23	-0.125	-1.23	0.266	-0.047	-1.348	0.25	-0.086	-1.176	-0.051	-0.027	-1.441	-0.023	-0.133	-1.223	0.418	-0.137	-0.98	0.336	-0.262	-0.992	0.273	-0.449
-1.195	0.168	-0.09	-1.039	0.266	-0.063	-1.059	0.223	-0.117	-1.074	0.23	-0.129	-1.27	0.262	-0.027	-1.438	0.168	-0.043	-1.195	-0.051	-0.063	-1.402	-0.031	-0.125	-1.289	0.406	-0.129	-1.012	0.352	-0.254	-1.246	0.285	-0.422
-1.219	0.168	-0.094	-1.082	0.227	-0.051	-1.066	0.227	-0.121	-1.063	0.234	-0.129	-1.309	0.25	-0.023	-1.504	0.121	-0.012	-1.207	-0.008	-0.074	-1.344	0.008	-0.105	-1.293	0.352	-0.078	-1.09	0.371	-0.246	-1.203	0.367	-0.465
-1.238	0.172	-0.082	-1.117	0.184	-0.031	-1.07	0.238	-0.129	-1.055	0.238	-0.129	-1.328	0.234	-0.047	-1.555	0.086	-0.02	-1.242	0.035	-0.086	-1.297	0.051	-0.102	-1.363	0.258	-0.051	-1.172	0.379	-0.25	-1.254	0.297	-0.488
-1.258	0.18	-0.07	-1.148	0.145	-0.016	-1.07	0.246	-0.129	-1.055	0.242	-0.133	-1.336	0.219	-0.074	-1.559	0.086	-0.043	-1.277	0.082	-0.105	-1.246	0.117	-0.098	-1.383	0.156	-0.023	-1.16	0.336	-0.258	-1.254	0.207	-0.508
-1.289	0.188	-0.066	-1.168	0.117	-0.008	-1.074	0.246	-0.125	-1.055	0.25	-0.133	-1.32	0.215	-0.105	-1.539	0.098	-0.082	-1.297	0.113	-0.129	-1.215	0.164	-0.109	-1.391	0.039	0.012	-1.406	0.305	-0.316	-1.188	0.121	-0.535
-1.305	0.188	-0.074	-1.18	0.109	-0.008	-1.078	0.242	-0.125	-1.055	0.254	-0.137	-1.277	0.223	-0.125	-1.5	0.117	-0.129	-1.285	0.148	-0.156	-1.188	0.199	-0.125	-1.387	-0.035	0.016	-1.383	0.355	-0.359	-1.105	0.051	-0.523
-1.313	0.203	-0.082	-1.172	0.129	-0.016	-1.082	0.238	-0.125	-1.063	0.262	-0.145	-1.23	0.23	-0.129	-1.43	0.152	-0.16	-1.254	0.184	-0.195	-1.152	0.219	-0.148	-1.371	-0.055	-0.004	-1.336	0.246	-0.328	-1.172	0.02	-0.477
-1.352	0.195	-0.09	-1.176	0.152	-0.047	-1.094	0.242	-0.121	-1.063	0.27	-0.156	-1.184	0.25	-0.133	-1.355	0.184	-0.18	-1.211	0.227	-0.227	-1.129	0.223	-0.141	-1.344	-0.031	-0.02	-1.332	0.176	-0.324	-1.172	0.031	-0.352
-1.402	0.184	-0.102	-1.176	0.203	-0.074	-1.102	0.246	-0.117	-1.055	0.277	-0.152	-1.141	0.266	-0.125	-1.281	0.207	-0.176	-1.168	0.277	-0.234	-1.133	0.223	-0.145	-1.277	0.051	-0.055	-1.395	0.137	-0.316	-1.43	0.109	-0.305
-1.438	0.172	-0.117	-1.145	0.266	-0.094	-1.098	0.254	-0.117	-1.035	0.285	-0.152	-1.102	0.27	-0.109	-1.223	0.223	-0.168	-1.141	0.316	-0.238	-1.137	0.234	-0.156	-1.254	0.082	-0.082	-1.488	0.148	-0.301	-1.422	0.293	-0.246
-1.434	0.188	-0.137	-1.113	0.301	-0.117	-1.078	0.266	-0.113	-1.012	0.301	-0.148	-1.086	0.258	-0.105	-1.18	0.23	-0.152	-1.156	0.359	-0.234	-1.133	0.25	-0.16	-1.195	0.133	-0.113	-1.574	0.203	-0.285	-1.359	0.309	-0.148
-1.387	0.219	-0.141	-1.09	0.309	-0.137	-1.047	0.281	-0.105	-0.996	0.32	-0.152	-1.082	0.25	-0.105	-1.156	0.23	-0.141	-1.207	0.375	-0.211	-1.117	0.27	-0.172	-1.152	0.164	-0.145	-1.586	0.285	-0.277	-1.383	0.27	-0.117
-1.301	0.25	-0.133	-1.047	0.316	-0.145	-1.027	0.293	-0.105	-1.016	0.336	-0.172	-1.078	0.238	-0.109	-1.152	0.238	-0.141	-1.289	0.359	-0.199	-1.098	0.297	-0.188	-1.125	0.18	-0.168	-1.504	0.34	-0.27	-1.418	0.199	-0.102
-1.207	0.273	-0.129	-1.02	0.309	-0.137	-1.023	0.301	-0.113	-1.07	0.352	-0.191	-1.086	0.223	-0.121	-1.168	0.25	-0.156	-1.348	0.301	-0.152	-1.07	0.305	-0.191	-1.105	0.184	-0.184	-1.375	0.359	-0.262	-1.461	0.148	-0.078
-1.109	0.293	-0.113	-1	0.305	-0.129	-1.039	0.316	-0.121	-1.141	0.375	-0.215	-1.086	0.211	-0.133	-1.18	0.25	-0.164	-1.457	0.195	-0.125	-1.039	0.301	-0.203	-1.105	0.168	-0.191	-1.309	0.332	-0.25	-1.543	0.094	-0.074
-1.02	0.305	-0.098	-1	0.297	-0.133	-1.078	0.332	-0.133	-1.207	0.383	-0.242	-1.082	0.199	-0.145	-1.195	0.246	-0.191	-1.484	0.191	-0.129	-1.012	0.281	-0.203	-1.113	0.176	-0.203	-1.297	0.297	-0.227	-1.648	0.031	-0.09
-0.961	0.313	-0.09	-1.02	0.289	-0.129	-1.121	0.352	-0.152	-1.27	0.383	-0.266	-1.078	0.199	-0.152	-1.215	0.227	-0.215	-1.469	0.121	-0.082	-0.98	0.277	-0.195	-1.121	0.188	-0.227	-1.324	0.285	-0.203	-1.75	-0.02	-0.121
-0.941	0.309	-0.078	-1.055	0.277	-0.129	-1.176	0.367	-0.18	-1.301	0.367	-0.277	-1.074	0.207	-0.156	-1.215	0.215	-0.234	-1.453	0.066	-0.07	-0.973	0.262	-0.191	-1.148	0.168	-0.246	-1.383	0.293	-0.195	-1.883	0.082	-0.207
-0.961	0.301	-0.07	-1.074	0.273	-0.129	-1.227	0.371	-0.203	-1.313	0.328	-0.254	-1.074	0.219	-0.16	-1.188	0.199	-0.238	-1.43	0.047	-0.074	-1.004	0.246	-0.184	-1.188	0.191	-0.281	-1.465	0.289	-0.191	-1.816	-0.016	-0.23
-1	0.285	-0.066	-1.086	0.262	-0.133	-1.262	0.355	-0.219	-1.32	0.273	-0.211	-1.074	0.234	-0.164	-1.145	0.203	-0.238	-1.418	0.043	-0.09	-1.086	0.234	-0.191	-1.203	0.215	-0.313	-1.559	0.266	-0.188	-1.852	-0.023	-0.27
-1.047	0.266	-0.063	-1.098	0.258	-0.137	-1.277	0.332	-0.211	-1.344	0.23	-0.168	-1.07	0.25	-0.176	-1.098	0.215	-0.23	-1.391	0.086	-0.105	-1.168	0.23	-0.199	-1.199	0.223	-0.313	-1.645	0.219	-0.199	-1.777	0.035	-0.289
-1.102	0.242	-0.063	-1.113	0.254	-0.133	-1.281	0.301	-0.191	-1.395	0.203	-0.137	-1.059	0.262	-0.18	-1.039	0.223	-0.219	-1.379	0.129	-0.117	-1.246	0.234	-0.23	-1.176	0.219	-0.305	-1.695	0.156	-0.188	-1.734	0.094	-0.313
-1.148	0.219	-0.059	-1.117	0.266	-0.129	-1.289	0.27	-0.16	-1.473	0.184	-0.121	-1.043	0.273	-0.18	-0.996	0.234	-0.203	-1.367	0.191	-0.133	-1.313	0.238	-0.277	-1.145	0.211	-0.289	-1.719	0.105	-0.172	-1.648	0.172	-0.305
-1.168	0.188	-0.047	-1.117	0.277	-0.125	-1.309	0.242	-0.133	-1.535	0.188	-0.117	-1.02	0.281	-0.18	-0.961	0.246	-0.195	-1.355	0.23	-0.164	-1.332	0.242	-0.316	-1.09	0.211	-0.258	-1.703	0.074	-0.148	-1.602	0.164	-0.32
-1.184	0.16	-0.043	-1.117	0.293	-0.125	-1.367	0.23	-0.117	-1.535	0.203	-0.129	-0.992	0.281	-0.176	-0.961	0.266	-0.188	-1.344	0.238	-0.195	-1.309	0.242	-0.328	-1.047	0.203	-0.23	-1.637	0.059	-0.121	-1.543	0.184	-0.277
-1.176	0.148	-0.039	-1.105	0.309	-0.125	-1.445	0.234	-0.121	-1.484	0.215	-0.141	-0.992	0.281	-0.176	-0.98	0.281	-0.191	-1.34	0.238	-0.215	-1.273	0.219	-0.316	-1	0.211	-0.188	-1.527	0.063	-0.094	-1.457	0.176	-0.27
-1.16	0.152	-0.031	-1.098	0.313	-0.121	-1.516	0.246	-0.129	-1.375	0.207	-0.148	-1.012	0.293	-0.18	-1.043	0.289	-0.211	-1.336	0.234	-0.238	-1.277	0.191	-0.281	-0.973	0.23	-0.152	-1.43	0.082	-0.063	-1.445	0.176	-0.25
-1.137	0.16	-0.039	-1.082	0.324	-0.125	-1.539	0.27	-0.152	-1.238	0.195	-0.117	-1.063	0.305	-0.191	-1.141	0.289	-0.242	-1.32	0.246	-0.262	-1.309	0.184	-0.242	-1.02	0.246	-0.141	-1.359	0.09	-0.031	-1.438	0.168	-0.219
-1.117	0.188	-0.047	-1.066	0.328	-0.121	-1.484	0.277	-0.168	-1.141	0.176	-0.09	-1.125	0.313	-0.207	-1.227	0.305	-0.281	-1.305	0.27	-0.277	-1.359	0.199	-0.215	-1.105	0.266	-0.145	-1.301	0.105	-0.063	-1.422	0.145	-0.188
-1.086	0.219	-0.063	-1.059	0.336	-0.125	-1.359	0.273	-0.156	-1.078	0.184	-0.07	-1.191	0.316	-0.223	-1.301	0.313	-0.332	-1.285	0.301	-0.285	-1.422	0.223	-0.18	-1.184	0.293	-0.184	-1.27	0.02	0.02	-1.402	0.129	-0.156
-1.051	0.242	-0.078	-1.059	0.344	-0.125	-1.215	0.258	-0.129	-1.059	0.191	-0.059	-1.246	0.313	-0.238	-1.324	0.301	-0.363	-1.27	0.324	-0.293	-1.43	0.27	-0.191	-1.297	0.289	-0.23	-1.246	0.039	0.012	-1.359	0.109	-0.133
-1.035	0.258	-0.102	-1.078	0.352	-0.129	-1.094	0.238	-0.086	-1.066	0.207	-0.066	-1.27	0.309	-0.234	-1.32	0.293	-0.383	-1.246	0.34	-0.289	-1.363	0.293	-0.184	-1.359	0.273	-0.258	-1.242	0.043	0.023	-1.301	0.086	-0.113
-1.016	0.281	-0.113	-1.113	0.352	-0.133	-1.008	0.234	-0.051	-1.105	0.219	-0.094	-1.266	0.293	-0.219	-1.293	0.277	-0.367	-1.223	0.352	-0.297	-1.25	0.313	-0.188	-1.391	0.238	-0.293	-1.23	0.043	0.039	-1.242	0.074	-0.082
-0.996	0.301	-0.125	-1.148	0.352	-0.137	-0.977	0.246	-0.02	-1.148	0.215	-0.117	-1.254	0.27	-0.184	-1.289	0.25	-0.332	-1.184	0.355	-0.301	-1.184	0.289	-0.172	-1.363	0.195	-0.301	-1.219	0.074	0.031	-1.18	0.047	-0.066
-1.004	0.293	-0.141	-1.18	0.348	-0.145	-0.988	0.25	0	-1.203	0.199	-0.141	-1.254	0.246	-0.152	-1.328	0.234	-0.297	-1.133	0.355	-0.297	-1.164	0.254	-0.16	-1.336	0.152	-0.289	-1.199	0.09	0.008	-1.133	0.016	-0.047
-1.012	0.277	-0.137	-1.211	0.328	-0.137	-1.035	0.242	-0.012	-1.258	0.18	-0.156	-1.301	0.223	-0.121	-1.398	0.242	-0.266	-1.07	0.363	-0.293	-1.195	0.234	-0.148	-1.363	0.129	-0.262	-1.168	0.078	-0.016	-1.105	-0.016	-0.008
-1.023	0.27	-0.121	-1.234	0.316	-0.125	-1.098	0.23	-0.047	-1.305	0.156	-0.176	-1.398	0.203	-0.109	-1.477	0.266	-0.238	-1.027	0.352	-0.289	-1.266	0.234	-0.152	-1.426	0.137	-0.234	-1.133	0.066	-0.043	-1.023	0.012	0.008
-1.047	0.254	-0.113	-1.227	0.293	-0.109	-1.184	0.223	-0.074	-1.336	0.137	-0.18	-1.504	0.215	-0.121	-1.492	0.301	-0.211	-1.012	0.332	-0.297	-1.363	0.246	-0.172	-1.477	0.18	-0.227	-1.113	0.063	-0.078	-0.984	-0.008	0.031
-1.063	0.238	-0.109	-1.195	0.27	-0.086	-1.25	0.203	-0.098	-1.344	0.152	-0.16	-1.574	0.238	-0.141	-1.406	0.32	-0.191	-1.043	0.328	-0.305	-1.441	0.25	-0.191	-1.469	0.25	-0.227	-1.063	0.047	-0.09	-0.977	-0.023	0.043
-1.082	0.234	-0.113	-1.168	0.25	-0.059	-1.301	0.191	-0.125	-1.383	0.082	-0.172	-1.559	0.266	-0.168	-1.27	0.313	-0.176	-1.078	0.324	-0.32	-1.52	0.23	-0.203	-1.414	0.309	-0.234	-1.055	0.035	-0.094	-0.996	-0.047	0.051
-1.098	0.234	-0.105	-1.156	0.234	-0.039	-1.332	0.16	-0.141	-1.359	0.066	-0.145	-1.449	0.293	-0.176	-1.145	0.285	-0.156	-1.121	0.324	-0.34	-1.57	0.191	-0.195	-1.336	0.332	-0.246	-1.031	0.059	-0.082	-1.043	-0.051	0.051
-1.105	0.234	-0.098	-1.191	0.223	-0.035	-1.34	0.129	-0.137	-1.328	0.09	-0.109	-1.297	0.297	-0.168	-1.004	0.234	-0.117	-1.168	0.316	-0.352	-1.586	0.16	-0.184	-1.277	0.328	-0.246	-1.027	0.074	-0.07	-1.078	-0.031	0.055
-1.105	0.238	-0.098	-1.277	0.219	-0.051	-1.316	0.121	-0.133	-1.297	0.078	-0.098	-1.172	0.273	-0.141	-1.148	0.168	-0.133	-1.148	0.262	-0.336	-1.598	0.113	-0.164	-1.238	0.316	-0.238	-1.055	0.082	-0.043	-1.105	-0.016	0.051
-1.113	0.242	-0.09	-1.379	0.215	-0.086	-1.293	0.105	-0.121	-1.266	0.074	-0.078	-1.113	0.25	-0.102	-1.141	0.328	-0.152	-1.242	0.133	-0.309	-1.555	0.113	-0.141	-1.227	0.316	-0.223	-1.105	0.082	-0.023	-1.105	0.004	0.039
-1.117	0.246	-0.094	-1.484	0.227	-0.121	-1.281	0.078	-0.066	-1.23	0.063	-0.051	-1.086	0.25	-0.07	-1.195	0.277	-0.113	-1.242	0.273	-0.34	-1.504	0.105	-0.117	-1.258	0.316	-0.207	-1.16	0.074	0	-1.078	0.012	0.023
-1.105	0.262	-0.098	-1.547	0.242	-0.168	-1.258	0.008	-0.07	-1.203	0.055	-0.039	-1.098	0.25	-0.066	-1.301	0.242	-0.133	-1.203	0.211	-0.227	-1.422	0.133	-0.086	-1.324	0.313	-0.207	-1.215	0.051	0.008	-1.012	0.031	0.016
-1.094	0.277	-0.098	-1.516	0.254	-0.195	-1.207	0.074	-0.02	-1.188	0.051	-0.039	-1.148	0.246	-0.082	-1.418	0.18	-0.141	-1.27	0.164	-0.191	-1.375	0.199	-0.023	-1.402	0.301	-0.207	-1.266	0.027	0.004	-0.973	0.047	0
-1.078	0.297	-0.105	-1.441	0.262	-0.199	-1.18	0.086	0.016	-1.172	0.055	-0.035	-1.223	0.23	-0.105	-1.527	0.121	-0.152	-1.391	0.148	-0.176	-1.367	0.09	-0.039	-1.492	0.258	-0.199	-1.277	0.008	0.008	-0.957	0.063	-0.008
-1.063	0.313	-0.105	-1.316	0.258	-0.184	-1.168	0.074	0.031	-1.16	0.059	-0.031	-1.316	0.203	-0.137	-1.59	0.074	-0.152	-1.508	0.152	-0.164	-1.293	0.109	-0.004	-1.574	0.195	-0.188	-1.25	0.004	0	-0.957	0.074	-0.027
-1.043	0.32	-0.113	-1.191	0.246	-0.137	-1.145	0.07	0.051	-1.156	0.063	-0.031	-1.395	0.184	-0.164	-1.633	0.043	-0.164	-1.535	0.18	-0.16	-1.27	0.105	-0.012	-1.633	0.121	-0.172	-1.227	0.02	-0.004	-0.945	0.102	-0.047
-1.035	0.328	-0.113	-1.074	0.242	-0.094	-1.133	0.07	0.047	-1.156	0.066	-0.031	-1.426	0.184	-0.168	-1.617	0.031	-0.164	-1.469	0.207	-0.168	-1.254	0.066	-0.023	-1.645	0.055	-0.145	-1.234	0.055	0.004	-0.953	0.109	-0.059
-1.035	0.328	-0.117	-1	0.25	-0.051	-1.125	0.07	0.031	-1.141	0.086	-0.035	-1.441	0.25	-0.125	-1.586	0.039	-0.164	-1.355	0.227	-0.168	-1.223	0.055	0.004	-1.613	0.012	-0.125	-1.215	0.082	0.012	-0.984	0.129	-0.086
-1.059	0.34	-0.121	-0.98	0.25	-0.031	-1.121	0.063	0.02	-1.117	0.094	-0.039	-1.473	0.117	-0.148	-1.527	0.059	-0.152	-1.223	0.234	-0.176	-1.191	0.098	0	-1.52	-0.008	-0.059	-1.203	0.113	0.012	-1.043	0.164	-0.148
-1.09	0.34	-0.129	-1	0.246	-0.031	-1.121	0.066	0.004	-1.098	0.098	-0.047	-1.445	0.023	-0.133	-1.457	0.078	-0.125	-1.168	0.23	-0.176	-1.211	0.102	-0.023	-1.422	-0.004	-0.043	-1.215	0.121	-0.008	-1.137	0.219	-0.223
-1.137	0.34	-0.145	-1.063	0.223	-0.055	-1.113	0.074	-0.008	-1.07	0.105	-0.047	-1.379	0.031	-0.152	-1.434	0.105	-0.102	-1.195	0.227	-0.172	-1.215	0.129	-0.051	-1.313	0.023	-0.016	-1.211	0.125	-0.027	-1.258	0.277	-0.301
-1.184	0.336	-0.156	-1.129	0.219	-0.086	-1.102	0.09	-0.02	-1.043	0.117	-0.047	-1.313	0.07	-0.086	-1.328	0.137	-0.074	-1.262	0.238	-0.176	-1.137	0.07	-0.031	-1.242	0.094	0.027	-1.215	0.145	-0.055	-1.395	0.316	-0.371
-1.223	0.328	-0.164	-1.203	0.219	-0.129	-1.094	0.109	-0.027	-1.012	0.125	-0.043	-1.266	0.07	-0.047	-1.328	0.047	-0.008	-1.359	0.258	-0.199	-1.117	0.074	-0.043	-1.277	-0.004	0.027	-1.25	0.172	-0.082	-1.535	0.336	-0.43
-1.25	0.32	-0.172	-1.273	0.215	-0.137	-1.09	0.117	-0.035	-0.992	0.133	-0.043	-1.23	0.09	0.004	-1.328	0.051	0.004	-1.461	0.254	-0.223	-1.051	0.102	-0.047	-1.238	0.047	0.047	-1.297	0.211	-0.113	-1.664	0.344	-0.457
-1.262	0.301	-0.16	-1.309	0.152	-0.168	-1.082	0.125	-0.039	-0.973	0.141	-0.039	-1.203	0.082	0.031	-1.27	0.078	0.016	-1.559	0.238	-0.246	-1.012	0.102	-0.043	-1.215	0.098	0.078	-1.371	0.234	-0.145	-1.773	0.313	-0.449
-1.258	0.281	-0.137	-1.32	0.09	-0.16	-1.07	0.125	-0.043	-0.941	0.148	-0.043	-1.176	0.055	0.047	-1.277	0.066	0.023	-1.629	0.199	-0.258	-0.992	0.098	-0.039	-1.203	0.016	0.055	-1.461	0.266	-0.176	-1.813	0.227	-0.395
-1.258	0.254	-0.113	-1.297	0.129	-0.168	-1.063	0.125	-0.039	-0.922	0.164	-0.039	-1.16	0.039	0.055	-1.273	0.063	-0.008	-1.664	0.152	-0.266	-1.012	0.105	-0.043	-1.266	0.027	-0.008	-1.535	0.293	-0.199	-1.844	0.098	-0.332
-1.266	0.234	-0.094	-1.266	0.148	-0.098	-1.051	0.125	-0.035	-0.922	0.184	-0.047	-1.137	0.043	0.039	-1.246	0.066	-0.031	-1.68	0.098	-0.254	-0.945	0.086	-0.008	-1.18	0.043	0.012	-1.586	0.289	-0.207	-1.758	0.082	-0.281
-1.313	0.219	-0.082	-1.254	0.121	-0.086	-1.039	0.121	-0.031	-0.965	0.188	-0.055	-1.133	0.055	0.012	-1.238	0.07	-0.055	-1.652	0.063	-0.23	-0.984	0.066	-0.008	-1.215	0.055	-0.035	-1.613	0.242	-0.207	-1.656	0.047	-0.215
-1.367	0.223	-0.086	-1.238	0.098	-0.055	-1.035	0.129	-0.023	-1.023	0.184	-0.063	-1.133	0.063	-0.008	-1.219	0.07	-0.07	-1.68	0.078	-0.215	-1.035	0.063	-0.004	-1.176	0.09	-0.086	-1.566	0.184	-0.184	-1.563	0.043	-0.16
-1.406	0.223	-0.105	-1.211	0.078	-0.02	-1.039	0.141	-0.02	-1.082	0.164	-0.066	-1.133	0.074	-0.031	-1.191	0.063	-0.082	-1.473	0.109	-0.168	-1.105	0.047	-0.004	-1.188	0.043	-0.105	-1.59	0.105	-0.184	-1.43	0.063	-0.098
-1.43	0.23	-0.125	-1.184	0.066	0	-1.07	0.152	-0.02	-1.133	0.133	-0.078	-1.141	0.086	-0.039	-1.141	0.063	-0.094	-1.5	-0.023	-0.098	-1.18	0.031	-0.023	-1.191	0.051	-0.125	-1.504	0.164	-0.199	-1.359	0.066	-0.07
-1.418	0.23	-0.141	-1.164	0.063	0	-1.113	0.148	-0.023	-1.184	0.105	-0.09	-1.133	0.094	-0.039	-1.102	0.063	-0.086	-1.434	0.027	-0.074	-1.258	0.035	-0.043	-1.184	0.059	-0.121	-1.414	0.164	-0.164	-1.273	0.102	-0.039
-1.375	0.223	-0.145	-1.152	0.066	-0.008	-1.16	0.133	-0.023	-1.195	0.094	-0.094	-1.102	0.098	-0.035	-1.059	0.066	-0.07	-1.387	0.066	-0.043	-1.27	0.008	-0.043	-1.191	0.051	-0.109	-1.352	0.156	-0.152	-1.184	0.117	-0.02
-1.313	0.215	-0.133	-1.148	0.074	-0.012	-1.219	0.125	-0.031	-1.199	0.102	-0.09	-1.063	0.082	-0.027	-1.02	0.082	-0.055	-1.348	0.074	-0.012	-1.285	0.012	-0.082	-1.18	0.023	-0.102	-1.25	0.09	-0.078	-1.121	0.117	-0.02
-1.238	0.215	-0.109	-1.152	0.086	-0.027	-1.266	0.109	-0.039	-1.211	0.129	-0.082	-1.023	0.074	-0.012	-1.008	0.102	-0.035	-1.336	0.117	-0.02	-1.266	0.027	-0.098	-1.172	0.004	-0.078	-1.301	0.195	-0.207	-1.109	0.125	-0.027
-1.16	0.219	-0.094	-1.152	0.094	-0.043	-1.297	0.098	-0.051	-1.25	0.156	-0.086	-0.984	0.086	0.008	-1.023	0.102	-0.023	-1.297	0.09	0.012	-1.285	0.063	-0.102	-1.176	-0.027	-0.055	-1.281	0.215	-0.148	-1.117	0.145	-0.055
-1.074	0.23	-0.07	-1.133	0.113	-0.047	-1.309	0.094	-0.055	-1.281	0.184	-0.09	-0.953	0.098	0.016	-1.07	0.082	-0.004	-1.293	0.051	0.012	-1.254	0.082	-0.07	-1.188	-0.047	-0.016	-1.277	0.238	-0.195	-1.137	0.156	-0.094
-1.004	0.238	-0.047	-1.113	0.125	-0.047	-1.309	0.105	-0.059	-1.352	0.199	-0.102	-0.949	0.117	0.023	-1.121	0.063	-0.008	-1.266	0.059	-0.012	-1.227	0.121	-0.066	-1.223	-0.063	0.008	-1.242	0.289	-0.227	-1.16	0.16	-0.129
-0.953	0.246	-0.031	-1.102	0.133	-0.047	-1.301	0.125	-0.043	-1.441	0.184	-0.125	-0.961	0.141	0.023	-1.18	0.035	-0.012	-1.234	0.063	-0.035	-1.23	0.148	-0.059	-1.27	-0.082	0.031	-1.199	0.293	-0.234	-1.188	0.164	-0.176
-0.934	0.234	-0.031	-1.082	0.137	-0.051	-1.316	0.145	-0.039	-1.52	0.164	-0.148	-1.004	0.148	0.016	-1.223	0.008	-0.023	-1.195	0.066	-0.055	-1.258	0.164	-0.066	-1.316	-0.105	0.035	-1.184	0.215	-0.23	-1.203	0.16	-0.223
-0.941	0.215	-0.031	-1.07	0.141	-0.043	-1.363	0.152	-0.047	-1.551	0.156	-0.176	-1.07	0.145	-0.004	-1.227	0	-0.031	-1.145	0.066	-0.063	-1.27	0.168	-0.098	-1.336	-0.121	0.035	-1.18	0.152	-0.23	-1.199	0.164	-0.254
-0.996	0.195	-0.051	-1.055	0.148	-0.047	-1.445	0.145	-0.07	-1.52	0.18	-0.191	-1.145	0.129	-0.02	-1.199	0.023	-0.043	-1.09	0.07	-0.07	-1.273	0.184	-0.133	-1.328	-0.094	0.043	-1.191	0.133	-0.219	-1.203	0.168	-0.277
-1.047	0.215	-0.059	-1.051	0.152	-0.043	-1.516	0.152	-0.109	-1.414	0.223	-0.191	-1.207	0.109	-0.031	-1.176	0.059	-0.051	-1.027	0.078	-0.074	-1.23	0.219	-0.164	-1.277	-0.035	0.051	-1.199	0.156	-0.211	-1.195	0.164	-0.285
-1.082	0.23	-0.059	-1.051	0.156	-0.051	-1.543	0.176	-0.137	-1.273	0.281	-0.164	-1.242	0.09	-0.051	-1.18	0.094	-0.055	-0.98	0.09	-0.066	-1.238	0.258	-0.199	-1.254	0.035	0.055	-1.188	0.199	-0.211	-1.184	0.156	-0.285
-1.145	0.199	-0.078	-1.051	0.16	-0.059	-1.504	0.203	-0.156	-1.152	0.32	-0.133	-1.258	0.086	-0.066	-1.184	0.145	-0.059	-0.934	0.094	-0.063	-1.23	0.309	-0.203	-1.234	0.078	0.055	-1.16	0.254	-0.215	-1.172	0.16	-0.277
-1.219	0.16	-0.125	-1.051	0.172	-0.059	-1.406	0.242	-0.168	-1.078	0.344	-0.113	-1.27	0.098	-0.066	-1.176	0.195	-0.063	-0.902	0.109	-0.047	-1.203	0.344	-0.191	-1.223	0.094	0.055	-1.137	0.293	-0.223	-1.16	0.172	-0.285
-1.27	0.152	-0.16	-1.055	0.176	-0.063	-1.262	0.289	-0.152	-1.059	0.344	-0.086	-1.297	0.117	-0.066	-1.207	0.227	-0.066	-0.887	0.117	-0.039	-1.176	0.301	-0.129	-1.227	0.094	0.043	-1.09	0.328	-0.23	-1.172	0.184	-0.297
-1.289	0.168	-0.164	-1.043	0.184	-0.074	-1.094	0.332	-0.113	-1.086	0.332	-0.055	-1.32	0.129	-0.063	-1.246	0.219	-0.078	-0.898	0.121	-0.023	-1.324	0.25	-0.156	-1.23	0.09	0	-1.027	0.348	-0.234	-1.203	0.195	-0.324
-1.305	0.16	-0.168	-1.035	0.195	-0.078	-0.973	0.352	-0.066	-1.133	0.293	-0.027	-1.375	0.137	-0.066	-1.273	0.203	-0.105	-0.938	0.109	-0.012	-1.293	0.273	-0.121	-1.242	0.098	-0.051	-0.992	0.367	-0.23	-1.242	0.199	-0.355
-1.297	0.152	-0.16	-1.047	0.203	-0.078	-0.906	0.352	-0.035	-1.191	0.246	-0.008	-1.461	0.129	-0.09	-1.246	0.195	-0.129	-1.004	0.098	-0.004	-1.348	0.203	-0.074	-1.246	0.152	-0.094	-0.867	0.285	-0.199	-1.293	0.215	-0.387
-1.285	0.129	-0.129	-1.055	0.215	-0.086	-0.898	0.344	0.004	-1.238	0.203	-0.004	-1.52	0.145	-0.121	-1.184	0.207	-0.145	-1.055	0.066	-0.008	-1.336	0.145	-0.039	-1.25	0.234	-0.105	-1.199	0.391	-0.297	-1.324	0.219	-0.422
-1.262	0.102	-0.105	-1.074	0.223	-0.082	-0.949	0.328	0.023	-1.25	0.156	-0.016	-1.52	0.172	-0.168	-1.129	0.238	-0.156	-1.105	0.039	-0.023	-1.332	0.086	-0.02	-1.293	0.281	-0.117	-1.141	0.484	-0.297	-1.313	0.219	-0.434
-1.238	0.074	-0.074	-1.105	0.23	-0.082	-1.027	0.313	0.035	-1.242	0.129	-0.027	-1.461	0.223	-0.207	-1.078	0.289	-0.137	-1.137	0.027	-0.035	-1.316	0.059	-0.016	-1.348	0.305	-0.121	-1.242	0.422	-0.32	-1.289	0.203	-0.426
-1.203	0.063	-0.043	-1.141	0.223	-0.086	-1.098	0.277	0.023	-1.223	0.105	-0.039	-1.355	0.285	-0.238	-1.07	0.332	-0.117	-1.145	0.027	-0.043	-1.313	0.051	-0.027	-1.398	0.324	-0.109	-1.273	0.383	-0.355	-1.289	0.184	-0.41
-1.172	0.055	-0.016	-1.164	0.211	-0.078	-1.152	0.254	-0.004	-1.195	0.105	-0.055	-1.238	0.363	-0.234	-1.078	0.352	-0.078	-1.195	0.066	-0.078	-1.305	0.063	-0.059	-1.445	0.324	-0.109	-1.27	0.301	-0.363	-1.316	0.184	-0.391
-1.145	0.059	0.008	-1.18	0.188	-0.066	-1.18	0.215	-0.039	-1.156	0.125	-0.063	-1.125	0.418	-0.207	-1.113	0.34	-0.051	-1.152	0.07	-0.059	-1.277	0.094	-0.086	-1.438	0.246	-0.098	-1.23	0.223	-0.352	-1.332	0.223	-0.367
-1.117	0.086	0.012	-1.191	0.164	-0.063	-1.203	0.18	-0.07	-1.133	0.145	-0.07	-1.078	0.449	-0.18	-1.098	0.23	0.012	-1.203	0.07	-0.066	-1.254	0.121	-0.121	-1.547	0.211	-0.094	-1.211	0.164	-0.316	-1.32	0.273	-0.336
-1.098	0.113	0.004	-1.191	0.16	-0.047	-1.191	0.164	-0.09	-1.102	0.172	-0.086	-1.086	0.457	-0.141	-1.313	0.227	-0.059	-1.23	0.113	-0.09	-1.242	0.141	-0.156	-1.465	0.176	-0.086	-1.258	0.145	-0.27	-1.281	0.332	-0.305
-1.094	0.141	-0.016	-1.188	0.172	-0.031	-1.168	0.164	-0.105	-1.078	0.191	-0.102	-1.117	0.43	-0.094	-1.285	0.227	-0.043	-1.277	0.133	-0.098	-1.227	0.168	-0.18	-1.43	0.086	-0.074	-1.375	0.156	-0.238	-1.258	0.348	-0.289
-1.09	0.168	-0.043	-1.199	0.184	-0.027	-1.145	0.191	-0.098	-1.059	0.215	-0.125	-1.164	0.363	-0.043	-1.34	0.172	-0.063	-1.293	0.16	-0.129	-1.223	0.191	-0.203	-1.367	0.047	-0.082	-1.5	0.191	-0.23	-1.27	0.332	-0.289
-1.094	0.18	-0.059	-1.223	0.188	-0.031	-1.109	0.234	-0.094	-1.055	0.223	-0.141	-1.098	0.211	0.051	-1.379	0.16	-0.121	-1.297	0.195	-0.176	-1.219	0.215	-0.227	-1.309	0.043	-0.078	-1.563	0.23	-0.223	-1.309	0.301	-0.281
-1.094	0.184	-0.07	-1.258	0.199	-0.043	-1.082	0.277	-0.086	-1.051	0.23	-0.156	-1.313	0.133	0.008	-1.398	0.184	-0.164	-1.281	0.254	-0.23	-1.215	0.223	-0.23	-1.25	0.059	-0.074	-1.5	0.289	-0.223	-1.363	0.266	-0.273
-1.094	0.184	-0.078	-1.313	0.191	-0.063	-1.07	0.309	-0.086	-1.063	0.238	-0.172	-1.277	0.148	0.016	-1.398	0.215	-0.199	-1.258	0.336	-0.266	-1.203	0.25	-0.238	-1.211	0.09	-0.082	-1.41	0.297	-0.227	-1.438	0.234	-0.262
-1.098	0.176	-0.07	-1.383	0.191	-0.09	-1.059	0.32	-0.078	-1.082	0.246	-0.188	-1.254	0.047	0.051	-1.379	0.242	-0.223	-1.242	0.414	-0.27	-1.211	0.258	-0.25	-1.188	0.117	-0.094	-1.344	0.285	-0.215	-1.516	0.207	-0.258
-1.098	0.172	-0.066	-1.43	0.195	-0.109	-1.055	0.316	-0.07	-1.094	0.258	-0.199	-1.25	-0.012	0.043	-1.359	0.25	-0.238	-1.246	0.457	-0.266	-1.203	0.277	-0.258	-1.176	0.125	-0.117	-1.34	0.266	-0.199	-1.59	0.176	-0.242
-1.105	0.176	-0.063	-1.438	0.211	-0.133	-1.047	0.301	-0.07	-1.094	0.27	-0.207	-1.211	0	0.027	-1.32	0.258	-0.25	-1.281	0.457	-0.238	-1.195	0.281	-0.254	-1.188	0.156	-0.141	-1.391	0.25	-0.176	-1.645	0.148	-0.23
-1.109	0.176	-0.063	-1.402	0.242	-0.145	-1.055	0.293	-0.078	-1.094	0.27	-0.207	-1.152	0.055	0.008	-1.289	0.25	-0.234	-1.277	0.383	-0.16	-1.16	0.293	-0.254	-1.211	0.176	-0.172	-1.488	0.234	-0.164	-1.68	0.117	-0.207
-1.113	0.18	-0.059	-1.324	0.27	-0.145	-1.059	0.285	-0.09	-1.09	0.266	-0.203	-1.105	0.109	-0.02	-1.273	0.23	-0.227	-1.449	0.301	-0.164	-1.117	0.301	-0.25	-1.223	0.191	-0.203	-1.613	0.211	-0.16	-1.676	0.102	-0.176
-1.105	0.184	-0.063	-1.227	0.305	-0.125	-1.07	0.285	-0.09	-1.086	0.266	-0.199	-1.078	0.152	-0.047	-1.258	0.227	-0.227	-1.457	0.25	-0.109	-1.066	0.305	-0.238	-1.242	0.203	-0.227	-1.727	0.18	-0.176	-1.625	0.105	-0.141
-1.094	0.18	-0.063	-1.109	0.34	-0.105	-1.078	0.285	-0.09	-1.07	0.262	-0.184	-1.059	0.184	-0.078	-1.238	0.246	-0.227	-1.469	0.176	-0.063	-1.012	0.293	-0.211	-1.266	0.199	-0.25	-1.809	0.133	-0.18	-1.531	0.109	-0.102
-1.074	0.188	-0.07	-1.012	0.352	-0.082	-1.082	0.289	-0.082	-1.055	0.266	-0.16	-1.047	0.203	-0.102	-1.219	0.273	-0.219	-1.43	0.102	-0.016	-0.977	0.277	-0.188	-1.281	0.203	-0.273	-1.84	0.082	-0.184	-1.43	0.125	-0.082
-1.063	0.188	-0.07	-0.941	0.363	-0.059	-1.082	0.293	-0.082	-1.043	0.262	-0.141	-1.02	0.227	-0.121	-1.207	0.293	-0.207	-1.395	0.043	0.012	-0.969	0.262	-0.164	-1.281	0.219	-0.285	-1.828	0.047	-0.18	-1.348	0.164	-0.082
-1.051	0.203	-0.074	-0.918	0.359	-0.043	-1.078	0.293	-0.078	-1.027	0.262	-0.117	-1.063	0.254	-0.148	-1.184	0.309	-0.199	-1.352	0.023	0.016	-1.004	0.254	-0.152	-1.27	0.227	-0.293	-1.789	0.043	-0.164	-1.309	0.23	-0.039
-1.043	0.227	-0.07	-0.93	0.34	-0.039	-1.078	0.285	-0.074	-1.012	0.258	-0.105	-1	0.293	-0.16	-1.148	0.301	-0.195	-1.305	0.035	0.012	-1.094	0.254	-0.16	-1.246	0.234	-0.285	-1.66	0.152	-0.168	-1.285	0.039	-0.055
-1.051	0.227	-0.07	-0.98	0.313	-0.035	-1.066	0.285	-0.066	-1	0.254	-0.094	-1.047	0.203	-0.156	-1.113	0.281	-0.18	-1.262	0.07	-0.004	-1.199	0.258	-0.176	-1.199	0.25	-0.281	-1.574	0.023	-0.113	-1.285	0.063	-0.039
-1.078	0.227	-0.07	-1.039	0.281	-0.031	-1.047	0.293	-0.063	-0.992	0.258	-0.094	-1.066	0.215	-0.199	-1.078	0.262	-0.168	-1.23	0.113	-0.031	-1.258	0.273	-0.184	-1.16	0.234	-0.246	-1.48	0.043	-0.082	-1.344	0.141	-0.066
-1.121	0.207	-0.07	-1.094	0.242	-0.023	-1.023	0.305	-0.059	-0.988	0.277	-0.102	-1.051	0.25	-0.215	-1.059	0.254	-0.148	-1.207	0.152	-0.063	-1.352	0.203	-0.207	-1.086	0.254	-0.227	-1.406	0.016	-0.074	-1.277	0.129	-0.055
-1.156	0.188	-0.07	-1.145	0.195	-0.02	-0.996	0.313	-0.063	-1.012	0.293	-0.117	-1.063	0.266	-0.211	-1.051	0.238	-0.145	-1.211	0.184	-0.105	-1.336	0.336	-0.285	-1.035	0.25	-0.199	-1.316	0.047	-0.039	-1.316	0.051	-0.043
-1.184	0.172	-0.066	-1.188	0.16	-0.023	-0.969	0.328	-0.063	-1.055	0.297	-0.141	-1.059	0.258	-0.203	-1.059	0.219	-0.141	-1.23	0.195	-0.16	-1.27	0.262	-0.266	-0.949	0.199	-0.168	-1.262	0.109	-0.039	-1.332	0.047	-0.078
-1.203	0.164	-0.063	-1.211	0.137	-0.027	-0.945	0.332	-0.063	-1.129	0.309	-0.164	-1.066	0.234	-0.195	-1.07	0.199	-0.137	-1.258	0.199	-0.203	-1.23	0.238	-0.27	-1.137	0.242	-0.219	-1.242	0.07	-0.02	-1.313	0.082	-0.121
-1.215	0.168	-0.055	-1.207	0.133	-0.031	-0.945	0.348	-0.07	-1.211	0.313	-0.184	-1.07	0.23	-0.191	-1.082	0.199	-0.145	-1.273	0.211	-0.246	-1.242	0.215	-0.246	-1.18	0.246	-0.223	-1.234	0.055	-0.008	-1.262	0.094	-0.148
-1.207	0.184	-0.055	-1.191	0.133	-0.035	-0.965	0.367	-0.09	-1.273	0.309	-0.215	-1.066	0.23	-0.188	-1.09	0.207	-0.16	-1.281	0.227	-0.277	-1.297	0.223	-0.223	-1.27	0.242	-0.25	-1.219	0.074	-0.02	-1.254	0.09	-0.184
-1.219	0.188	-0.051	-1.184	0.141	-0.059	-0.992	0.387	-0.109	-1.313	0.301	-0.234	-1.043	0.242	-0.184	-1.121	0.215	-0.18	-1.293	0.242	-0.313	-1.391	0.242	-0.211	-1.336	0.266	-0.297	-1.207	0.102	-0.039	-1.258	0.09	-0.199
-1.242	0.191	-0.059	-1.172	0.164	-0.078	-1.027	0.398	-0.125	-1.316	0.289	-0.234	-1	0.254	-0.172	-1.164	0.227	-0.211	-1.289	0.254	-0.34	-1.48	0.266	-0.23	-1.344	0.273	-0.324	-1.176	0.074	-0.043	-1.23	0.078	-0.195
-1.254	0.211	-0.078	-1.137	0.195	-0.09	-1.09	0.406	-0.141	-1.297	0.273	-0.211	-0.965	0.273	-0.164	-1.219	0.246	-0.246	-1.273	0.27	-0.352	-1.496	0.309	-0.246	-1.281	0.254	-0.332	-1.172	0.055	-0.063	-1.242	0.082	-0.184
-1.266	0.234	-0.098	-1.105	0.223	-0.098	-1.141	0.395	-0.156	-1.27	0.25	-0.176	-0.953	0.285	-0.156	-1.246	0.281	-0.289	-1.246	0.277	-0.352	-1.434	0.328	-0.246	-1.211	0.211	-0.316	-1.133	0.066	-0.086	-1.23	0.098	-0.16
-1.313	0.246	-0.109	-1.086	0.242	-0.105	-1.188	0.363	-0.156	-1.27	0.227	-0.152	-0.984	0.289	-0.156	-1.27	0.309	-0.32	-1.191	0.289	-0.348	-1.316	0.313	-0.234	-1.195	0.156	-0.281	-1.094	0.063	-0.09	-1.23	0.094	-0.121
-1.352	0.242	-0.121	-1.059	0.266	-0.113	-1.215	0.328	-0.152	-1.305	0.207	-0.141	-1.059	0.301	-0.168	-1.266	0.32	-0.344	-1.141	0.285	-0.328	-1.254	0.27	-0.219	-1.227	0.133	-0.242	-1.055	0.059	-0.098	-1.254	0.063	-0.074
-1.383	0.238	-0.133	-1.051	0.281	-0.125	-1.242	0.293	-0.129	-1.383	0.199	-0.145	-1.148	0.324	-0.188	-1.254	0.305	-0.348	-1.094	0.277	-0.309	-1.25	0.223	-0.191	-1.242	0.168	-0.215	-1.012	0.059	-0.086	-1.293	0.02	-0.016
-1.387	0.23	-0.129	-1.059	0.293	-0.129	-1.258	0.254	-0.09	-1.473	0.207	-0.176	-1.23	0.344	-0.199	-1.246	0.273	-0.324	-1.027	0.273	-0.289	-1.266	0.219	-0.156	-1.266	0.234	-0.223	-0.984	0.047	-0.063	-1.316	-0.008	0.047
-1.352	0.234	-0.121	-1.059	0.305	-0.145	-1.301	0.215	-0.066	-1.527	0.227	-0.215	-1.289	0.348	-0.227	-1.262	0.246	-0.277	-0.973	0.273	-0.254	-1.309	0.23	-0.133	-1.309	0.305	-0.27	-0.98	0.035	-0.043	-1.316	-0.043	0.117
-1.285	0.242	-0.105	-1.066	0.309	-0.145	-1.379	0.199	-0.059	-1.508	0.234	-0.238	-1.305	0.332	-0.238	-1.281	0.23	-0.227	-0.941	0.277	-0.238	-1.375	0.227	-0.125	-1.328	0.367	-0.332	-1.008	0.023	-0.004	-1.262	-0.102	0.184
-1.203	0.262	-0.086	-1.07	0.305	-0.137	-1.492	0.195	-0.07	-1.418	0.234	-0.246	-1.293	0.293	-0.219	-1.336	0.227	-0.195	-0.957	0.281	-0.223	-1.473	0.199	-0.129	-1.332	0.398	-0.371	-1.063	0	0.031	-1.211	-0.102	0.188
-1.109	0.273	-0.07	-1.078	0.293	-0.133	-1.602	0.223	-0.105	-1.273	0.223	-0.227	-1.293	0.254	-0.184	-1.383	0.242	-0.18	-1.016	0.285	-0.219	-1.555	0.148	-0.125	-1.32	0.391	-0.375	-1.133	-0.027	0.043	-1.125	-0.063	0.184
-1.023	0.277	-0.063	-1.082	0.285	-0.129	-1.652	0.266	-0.152	-1.148	0.203	-0.176	-1.297	0.215	-0.125	-1.379	0.277	-0.176	-1.105	0.285	-0.223	-1.602	0.094	-0.121	-1.23	0.324	-0.313	-1.203	-0.047	0.043	-1.102	-0.035	0.148
-0.969	0.277	-0.051	-1.082	0.281	-0.129	-1.586	0.309	-0.18	-1.047	0.195	-0.121	-1.422	0.141	-0.09	-1.305	0.301	-0.176	-1.188	0.277	-0.234	-1.621	0.047	-0.125	-1.414	0.285	-0.355	-1.273	-0.063	0.035	-1.105	0.016	0.074
-0.938	0.277	-0.043	-1.086	0.285	-0.129	-1.441	0.328	-0.172	-1.012	0.195	-0.09	-1.547	0.223	-0.117	-1.207	0.305	-0.172	-1.25	0.258	-0.246	-1.598	0.043	-0.121	-1.422	0.254	-0.301	-1.305	-0.078	0.023	-1.137	0.07	-0.016
-0.945	0.277	-0.035	-1.09	0.293	-0.125	-1.293	0.305	-0.148	-1.027	0.207	-0.07	-1.617	0.203	-0.098	-1.141	0.281	-0.16	-1.262	0.23	-0.254	-1.547	0.055	-0.105	-1.484	0.207	-0.258	-1.273	-0.074	0.004	-1.156	0.109	-0.082
-0.977	0.266	-0.031	-1.098	0.301	-0.121	-1.156	0.27	-0.098	-1.063	0.203	-0.09	-1.664	0.199	-0.125	-1.129	0.246	-0.145	-1.238	0.207	-0.254	-1.488	0.078	-0.078	-1.559	0.156	-0.219	-1.227	-0.047	-0.008	-1.176	0.129	-0.129
-1.027	0.246	-0.031	-1.094	0.32	-0.125	-1.055	0.254	-0.043	-1.133	0.191	-0.121	-1.598	0.211	-0.156	-1.152	0.23	-0.133	-1.23	0.176	-0.238	-1.461	0.094	-0.059	-1.621	0.09	-0.18	-1.211	0.016	-0.012	-1.18	0.164	-0.168
-1.082	0.215	-0.031	-1.09	0.332	-0.125	-1.023	0.25	0	-1.207	0.164	-0.152	-1.422	0.238	-0.172	-1.203	0.227	-0.133	-1.281	0.152	-0.219	-1.348	0.176	-0.051	-1.652	0.027	-0.168	-1.211	0.09	0.004	-1.184	0.23	-0.203
-1.133	0.191	-0.039	-1.082	0.344	-0.125	-1.055	0.238	0.02	-1.285	0.129	-0.184	-1.227	0.246	-0.156	-1.281	0.23	-0.133	-1.391	0.156	-0.207	-1.324	0.023	-0.02	-1.598	0.008	-0.121	-1.191	0.141	-0.012	-1.203	0.289	-0.219
-1.176	0.164	-0.047	-1.063	0.359	-0.125	-1.117	0.219	0.02	-1.352	0.102	-0.211	-1.078	0.254	-0.133	-1.375	0.223	-0.152	-1.504	0.191	-0.223	-1.344	-0.027	-0.035	-1.551	-0.004	-0.105	-1.207	0.156	-0.043	-1.258	0.313	-0.223
-1.199	0.156	-0.055	-1.047	0.375	-0.117	-1.191	0.203	-0.008	-1.387	0.102	-0.211	-0.992	0.262	-0.102	-1.492	0.188	-0.172	-1.566	0.238	-0.238	-1.27	-0.004	-0.008	-1.449	0.027	-0.074	-1.219	0.156	-0.086	-1.344	0.32	-0.227
-1.203	0.156	-0.063	-1.035	0.379	-0.121	-1.27	0.176	-0.047	-1.422	0.066	-0.211	-0.961	0.293	-0.086	-1.57	0.164	-0.172	-1.551	0.285	-0.258	-1.242	0.059	0.023	-1.398	0.109	-0.086	-1.223	0.168	-0.141	-1.434	0.328	-0.215
-1.188	0.168	-0.074	-1.031	0.383	-0.121	-1.324	0.145	-0.07	-1.406	0.02	-0.191	-0.984	0.309	-0.09	-1.613	0.141	-0.176	-1.43	0.309	-0.262	-1.273	0.102	-0.008	-1.316	0.078	-0.035	-1.219	0.227	-0.203	-1.508	0.293	-0.199
-1.172	0.18	-0.078	-1.051	0.391	-0.125	-1.352	0.105	-0.086	-1.383	0.09	-0.152	-1.043	0.305	-0.105	-1.617	0.133	-0.172	-1.273	0.313	-0.242	-1.242	0.16	-0.035	-1.332	0.129	-0.047	-1.219	0.305	-0.242	-1.648	0.203	-0.195
-1.148	0.195	-0.086	-1.086	0.391	-0.129	-1.336	0.082	-0.078	-1.313	0.039	-0.113	-1.129	0.277	-0.141	-1.566	0.148	-0.156	-1.16	0.297	-0.215	-1.234	0.039	-0.02	-1.266	0.219	0.031	-1.238	0.375	-0.266	-1.645	0.176	-0.211
-1.121	0.219	-0.094	-1.125	0.387	-0.137	-1.305	0.074	-0.066	-1.32	0.012	-0.09	-1.223	0.246	-0.176	-1.492	0.164	-0.137	-1.109	0.281	-0.172	-1.223	0.043	-0.063	-1.34	0.055	0.004	-1.273	0.414	-0.266	-1.621	0.102	-0.203
-1.09	0.23	-0.094	-1.164	0.379	-0.141	-1.246	0.086	-0.043	-1.273	0.047	-0.074	-1.32	0.219	-0.211	-1.402	0.168	-0.109	-1.113	0.281	-0.137	-1.164	0.098	-0.074	-1.371	0.094	-0.07	-1.289	0.379	-0.219	-1.551	0.031	-0.199
-1.051	0.25	-0.098	-1.191	0.363	-0.141	-1.188	0.086	-0.02	-1.246	0.086	-0.055	-1.395	0.199	-0.211	-1.316	0.176	-0.09	-1.156	0.293	-0.117	-1.125	0.105	-0.082	-1.355	0	-0.125	-1.441	0.379	-0.254	-1.477	0.02	-0.215
-1.023	0.262	-0.105	-1.207	0.348	-0.137	-1.156	0.094	0	-1.223	0.098	-0.055	-1.488	0.262	-0.234	-1.262	0.164	-0.066	-1.242	0.285	-0.121	-1.082	0.102	-0.094	-1.402	-0.102	-0.152	-1.469	0.328	-0.211	-1.363	0.051	-0.195
-1.008	0.273	-0.105	-1.199	0.336	-0.129	-1.125	0.094	0.02	-1.203	0.09	-0.063	-1.41	0.215	-0.125	-1.23	0.152	-0.035	-1.348	0.258	-0.129	-1.039	0.086	-0.094	-1.352	-0.004	-0.105	-1.563	0.219	-0.172	-1.32	0.047	-0.164
-1.004	0.277	-0.113	-1.18	0.32	-0.109	-1.113	0.09	0.035	-1.191	0.074	-0.078	-1.473	0.008	-0.121	-1.207	0.137	-0.008	-1.453	0.215	-0.148	-1	0.078	-0.086	-1.352	0.047	-0.109	-1.598	0.152	-0.148	-1.277	0.164	-0.184
-1.008	0.27	-0.121	-1.152	0.297	-0.082	-1.117	0.094	0.035	-1.176	0.066	-0.086	-1.418	-0.004	-0.148	-1.199	0.129	0	-1.543	0.152	-0.152	-0.973	0.066	-0.063	-1.383	0.09	-0.172	-1.59	0.121	-0.141	-1.219	0.242	-0.164
-1.02	0.266	-0.121	-1.133	0.27	-0.059	-1.129	0.098	0.023	-1.156	0.066	-0.098	-1.344	0.023	-0.098	-1.195	0.105	-0.004	-1.59	0.094	-0.156	-0.949	0.074	-0.039	-1.32	0.035	-0.168	-1.535	0.086	-0.117	-1.172	0.254	-0.152
-1.039	0.258	-0.121	-1.156	0.254	-0.043	-1.141	0.098	0	-1.141	0.078	-0.102	-1.289	0.043	-0.039	-1.188	0.098	-0.012	-1.613	0.047	-0.16	-0.941	0.074	-0.012	-1.293	0.023	-0.148	-1.496	0.07	-0.121	-1.188	0.219	-0.141
-1.051	0.254	-0.121	-1.211	0.242	-0.047	-1.16	0.098	-0.023	-1.125	0.086	-0.102	-1.258	0.063	0.008	-1.184	0.09	-0.027	-1.586	0.035	-0.156	-0.973	0.066	0.008	-1.23	0.035	-0.121	-1.461	0.074	-0.133	-1.188	0.195	-0.156
-1.059	0.246	-0.129	-1.305	0.246	-0.066	-1.168	0.094	-0.039	-1.109	0.098	-0.105	-1.246	0.07	0.031	-1.184	0.086	-0.047	-1.551	0.043	-0.129	-1.027	0.055	0.02	-1.18	0.039	-0.102	-1.41	0.105	-0.133	-1.18	0.172	-0.176
-1.07	0.246	-0.121	-1.402	0.242	-0.102	-1.16	0.105	-0.055	-1.078	0.113	-0.098	-1.238	0.059	0.043	-1.18	0.09	-0.051	-1.52	0.047	-0.105	-1.086	0.043	0.02	-1.156	0.023	-0.07	-1.363	0.137	-0.137	-1.207	0.137	-0.18
-1.082	0.246	-0.113	-1.473	0.25	-0.145	-1.141	0.102	-0.063	-1.055	0.121	-0.094	-1.23	0.043	0.047	-1.148	0.086	-0.059	-1.469	0.055	-0.086	-1.148	0.031	0.012	-1.16	-0.008	-0.035	-1.289	0.184	-0.16	-1.23	0.129	-0.195
-1.09	0.246	-0.105	-1.48	0.258	-0.172	-1.125	0.102	-0.07	-1.023	0.121	-0.09	-1.219	0.031	0.031	-1.113	0.09	-0.066	-1.457	0.09	-0.078	-1.207	0.023	0	-1.203	-0.043	0	-1.227	0.188	-0.16	-1.242	0.16	-0.223
-1.098	0.25	-0.102	-1.422	0.27	-0.184	-1.102	0.105	-0.07	-0.992	0.109	-0.078	-1.211	0.031	0	-1.07	0.086	-0.063	-1.398	0.145	-0.047	-1.203	-0.004	-0.004	-1.242	-0.086	0.02	-1.195	0.191	-0.184	-1.23	0.207	-0.246
-1.113	0.246	-0.102	-1.32	0.27	-0.168	-1.082	0.113	-0.066	-0.969	0.102	-0.078	-1.191	0.043	-0.02	-1.027	0.082	-0.059	-1.398	0.043	-0.008	-1.215	-0.02	-0.043	-1.273	-0.117	0.027	-1.184	0.18	-0.191	-1.207	0.246	-0.262
-1.117	0.258	-0.105	-1.207	0.25	-0.137	-1.07	0.129	-0.063	-0.945	0.102	-0.078	-1.16	0.059	-0.035	-0.984	0.09	-0.047	-1.406	0.059	-0.023	-1.223	0.02	-0.07	-1.293	-0.133	0.039	-1.184	0.184	-0.199	-1.168	0.27	-0.277
-1.117	0.273	-0.105	-1.109	0.242	-0.102	-1.059	0.145	-0.047	-0.93	0.102	-0.078	-1.137	0.066	-0.039	-0.969	0.094	-0.027	-1.391	0.074	-0.016	-1.203	0.043	-0.066	-1.289	-0.137	0.031	-1.188	0.184	-0.203	-1.117	0.281	-0.281
-1.105	0.289	-0.109	-1.043	0.246	-0.066	-1.043	0.145	-0.039	-0.91	0.117	-0.078	-1.098	0.074	-0.047	-0.973	0.098	-0.008	-1.371	0.066	-0.012	-1.191	0.09	-0.086	-1.281	-0.105	0.031	-1.191	0.195	-0.219	-1.07	0.297	-0.277
-1.082	0.297	-0.109	-1.02	0.25	-0.043	-1.02	0.148	-0.051	-0.902	0.137	-0.086	-1.059	0.086	-0.039	-1.02	0.094	-0.008	-1.352	0.059	-0.027	-1.211	0.129	-0.086	-1.207	-0.059	0.074	-1.18	0.219	-0.227	-1.051	0.332	-0.285
-1.059	0.309	-0.113	-1.043	0.254	-0.035	-1.004	0.152	-0.051	-0.918	0.141	-0.094	-1.027	0.102	-0.035	-1.09	0.074	-0.008	-1.301	0.059	-0.047	-1.223	0.168	-0.09	-1.176	0.004	0.09	-1.156	0.242	-0.246	-1.098	0.363	-0.285
-1.035	0.324	-0.113	-1.094	0.246	-0.047	-0.992	0.168	-0.059	-0.961	0.129	-0.094	-1.012	0.113	-0.031	-1.176	0.055	-0.016	-1.242	0.055	-0.059	-1.23	0.203	-0.117	-1.141	0.074	0.109	-1.133	0.254	-0.254	-1.176	0.359	-0.297
-1.031	0.348	-0.121	-1.176	0.23	-0.086	-0.992	0.184	-0.066	-1.012	0.109	-0.105	-1	0.125	-0.027	-1.25	0.031	-0.027	-1.191	0.055	-0.07	-1.258	0.238	-0.164	-1.117	0.145	0.121	-1.098	0.266	-0.258	-1.246	0.34	-0.316
-1.051	0.367	-0.129	-1.266	0.207	-0.117	-1.008	0.195	-0.07	-1.063	0.086	-0.117	-0.992	0.137	-0.02	-1.289	0.027	-0.043	-1.113	0.082	-0.086	-1.25	0.281	-0.199	-1.152	0.176	0.121	-1.063	0.262	-0.25	-1.289	0.313	-0.332
-1.098	0.375	-0.137	-1.328	0.191	-0.141	-1.047	0.195	-0.074	-1.109	0.07	-0.137	-1.004	0.133	-0.008	-1.277	0.031	-0.051	-1.043	0.098	-0.09	-1.32	0.316	-0.262	-1.211	0.164	0.082	-1.051	0.27	-0.25	-1.297	0.281	-0.352
-1.145	0.375	-0.152	-1.367	0.184	-0.156	-1.105	0.191	-0.086	-1.145	0.078	-0.152	-1.035	0.125	-0.012	-1.25	0.051	-0.063	-0.984	0.109	-0.094	-1.355	0.348	-0.262	-1.316	0.137	-0.008	-1.066	0.262	-0.258	-1.262	0.238	-0.348
-1.191	0.371	-0.168	-1.375	0.168	-0.16	-1.18	0.172	-0.094	-1.164	0.09	-0.16	-1.09	0.105	-0.012	-1.238	0.078	-0.063	-0.926	0.125	-0.082	-1.422	0.34	-0.27	-1.344	0.156	-0.09	-1.133	0.254	-0.27	-1.145	0.133	-0.313
-1.234	0.359	-0.176	-1.355	0.156	-0.152	-1.238	0.152	-0.094	-1.176	0.098	-0.16	-1.152	0.086	-0.008	-1.227	0.117	-0.059	-0.875	0.141	-0.07	-1.469	0.297	-0.219	-1.359	0.203	-0.117	-1.207	0.242	-0.297	-1.246	0.211	-0.324
-1.262	0.34	-0.176	-1.34	0.145	-0.109	-1.293	0.129	-0.102	-1.191	0.109	-0.16	-1.207	0.059	-0.008	-1.223	0.148	-0.051	-0.852	0.156	-0.051	-1.512	0.223	-0.164	-1.328	0.273	-0.102	-1.254	0.25	-0.32	-1.262	0.242	-0.293
-1.266	0.316	-0.156	-1.309	0.09	-0.105	-1.324	0.117	-0.102	-1.227	0.117	-0.16	-1.254	0.039	-0.008	-1.273	0.164	-0.039	-0.867	0.16	-0.035	-1.563	0.047	-0.078	-1.375	0.305	-0.09	-1.285	0.25	-0.34	-1.34	0.223	-0.266
-1.25	0.293	-0.129	-1.254	0.105	-0.059	-1.332	0.121	-0.086	-1.273	0.113	-0.168	-1.254	0.047	-0.016	-1.328	0.164	-0.047	-0.895	0.148	-0.012	-1.539	0.059	-0.059	-1.305	0.402	-0.078	-1.324	0.234	-0.363	-1.406	0.266	-0.289
-1.227	0.262	-0.09	-1.219	0.102	-0.023	-1.32	0.133	-0.066	-1.355	0.09	-0.18	-1.238	0.07	-0.02	-1.328	0.172	-0.078	-0.938	0.121	0	-1.484	0.063	-0.008	-1.355	0.336	-0.031	-1.328	0.223	-0.371	-1.414	0.34	-0.324
-1.223	0.238	-0.063	-1.191	0.09	-0.008	-1.313	0.148	-0.051	-1.426	0.07	-0.199	-1.25	0.102	-0.02	-1.297	0.191	-0.113	-0.988	0.094	0.008	-1.406	0.051	0.047	-1.418	0.348	-0.066	-1.324	0.203	-0.359	-1.418	0.391	-0.359
-1.227	0.234	-0.047	-1.172	0.094	0.004	-1.332	0.148	-0.039	-1.449	0.07	-0.227	-1.254	0.125	-0.02	-1.227	0.234	-0.133	-1.043	0.055	0.016	-1.363	0.055	0.043	-1.469	0.242	-0.035	-1.344	0.176	-0.328	-1.422	0.375	-0.379
-1.266	0.227	-0.055	-1.152	0.098	0.012	-1.336	0.156	-0.047	-1.426	0.09	-0.238	-1.254	0.145	-0.023	-1.164	0.285	-0.141	-1.074	0.012	0.004	-1.309	0.086	0.035	-1.52	0.148	-0.055	-1.41	0.145	-0.301	-1.422	0.332	-0.375
-1.332	0.234	-0.082	-1.141	0.109	0.016	-1.352	0.156	-0.059	-1.352	0.117	-0.234	-1.281	0.141	-0.035	-1.117	0.344	-0.133	-1.078	-0.02	-0.012	-1.285	0.125	0.004	-1.539	0.09	-0.063	-1.488	0.156	-0.266	-1.434	0.281	-0.348
-1.406	0.227	-0.117	-1.141	0.117	-0.004	-1.387	0.16	-0.082	-1.25	0.152	-0.211	-1.328	0.141	-0.059	-1.113	0.371	-0.121	-1.078	-0.031	-0.039	-1.262	0.168	-0.043	-1.531	0.07	-0.082	-1.523	0.191	-0.246	-1.488	0.246	-0.309
-1.469	0.238	-0.164	-1.145	0.125	-0.016	-1.391	0.168	-0.105	-1.148	0.199	-0.195	-1.359	0.148	-0.098	-1.148	0.359	-0.102	-1.086	-0.02	-0.055	-1.254	0.191	-0.105	-1.496	0.09	-0.102	-1.477	0.254	-0.234	-1.543	0.23	-0.27
-1.465	0.254	-0.191	-1.137	0.137	-0.031	-1.352	0.184	-0.133	-1.055	0.242	-0.168	-1.355	0.164	-0.148	-1.223	0.324	-0.07	-1.094	0.023	-0.07	-1.242	0.23	-0.172	-1.453	0.129	-0.125	-1.363	0.313	-0.23	-1.598	0.219	-0.23
-1.402	0.262	-0.199	-1.129	0.145	-0.039	-1.273	0.203	-0.148	-0.988	0.27	-0.141	-1.305	0.199	-0.199	-1.297	0.273	-0.027	-1.102	0.078	-0.082	-1.246	0.227	-0.227	-1.418	0.18	-0.16	-1.238	0.332	-0.219	-1.641	0.199	-0.195
-1.309	0.266	-0.191	-1.113	0.152	-0.039	-1.168	0.227	-0.148	-0.965	0.27	-0.117	-1.23	0.25	-0.227	-1.34	0.215	0.008	-1.164	0.125	-0.102	-1.242	0.223	-0.27	-1.387	0.211	-0.191	-1.172	0.324	-0.215	-1.691	0.164	-0.172
-1.195	0.266	-0.156	-1.098	0.16	-0.035	-1.059	0.258	-0.125	-0.98	0.254	-0.086	-1.148	0.32	-0.23	-1.328	0.156	0.039	-1.246	0.164	-0.145	-1.238	0.219	-0.297	-1.363	0.246	-0.227	-1.172	0.313	-0.207	-1.719	0.125	-0.16
-1.094	0.266	-0.121	-1.09	0.168	-0.035	-0.984	0.281	-0.105	-1.031	0.23	-0.07	-1.082	0.375	-0.207	-1.398	0.078	0.008	-1.313	0.191	-0.199	-1.238	0.207	-0.297	-1.348	0.254	-0.25	-1.223	0.313	-0.207	-1.695	0.098	-0.148
-1.004	0.277	-0.086	-1.082	0.168	-0.047	-0.949	0.301	-0.094	-1.078	0.188	-0.059	-1.055	0.406	-0.164	-1.34	0.125	-0.012	-1.371	0.207	-0.258	-1.238	0.219	-0.316	-1.34	0.281	-0.277	-1.297	0.332	-0.227	-1.617	0.09	-0.141
-0.965	0.281	-0.059	-1.082	0.168	-0.047	-0.965	0.313	-0.09	-1.129	0.148	-0.059	-1.086	0.406	-0.125	-1.305	0.105	-0.012	-1.395	0.234	-0.309	-1.234	0.23	-0.309	-1.34	0.285	-0.289	-1.391	0.363	-0.25	-1.512	0.113	-0.129
-0.969	0.27	-0.043	-1.078	0.168	-0.047	-1.012	0.316	-0.094	-1.176	0.121	-0.059	-1.141	0.375	-0.082	-1.273	0.121	-0.043	-1.398	0.277	-0.34	-1.215	0.254	-0.309	-1.313	0.285	-0.289	-1.484	0.355	-0.27	-1.457	0.207	-0.121
-0.996	0.246	-0.055	-1.07	0.176	-0.059	-1.07	0.305	-0.098	-1.211	0.102	-0.063	-1.211	0.316	-0.055	-1.242	0.152	-0.055	-1.395	0.34	-0.352	-1.176	0.246	-0.293	-1.328	0.266	-0.309	-1.563	0.32	-0.277	-1.324	0.113	-0.094
-1.059	0.23	-0.086	-1.059	0.176	-0.063	-1.137	0.277	-0.113	-1.238	0.09	-0.074	-1.285	0.246	-0.039	-1.207	0.191	-0.082	-1.406	0.398	-0.34	-1.141	0.227	-0.273	-1.324	0.25	-0.301	-1.625	0.242	-0.273	-1.324	0.082	-0.074
-1.133	0.223	-0.113	-1.047	0.18	-0.059	-1.199	0.262	-0.129	-1.254	0.105	-0.09	-1.332	0.184	-0.035	-1.188	0.227	-0.113	-1.441	0.422	-0.305	-1.094	0.223	-0.25	-1.324	0.242	-0.316	-1.633	0.195	-0.266	-1.305	0.105	-0.074
-1.211	0.207	-0.141	-1.027	0.188	-0.055	-1.234	0.25	-0.141	-1.254	0.129	-0.105	-1.367	0.133	-0.047	-1.176	0.242	-0.145	-1.438	0.379	-0.215	-1.055	0.203	-0.227	-1.297	0.23	-0.309	-1.625	0.129	-0.234	-1.32	0.074	-0.07
-1.273	0.188	-0.152	-1.012	0.191	-0.047	-1.258	0.242	-0.145	-1.246	0.156	-0.113	-1.383	0.094	-0.063	-1.172	0.242	-0.164	-1.523	0.273	-0.168	-1	0.203	-0.207	-1.227	0.242	-0.293	-1.551	0.105	-0.199	-1.32	0.016	-0.051
-1.32	0.152	-0.156	-1	0.199	-0.047	-1.258	0.234	-0.137	-1.227	0.191	-0.129	-1.379	0.086	-0.074	-1.172	0.23	-0.184	-1.488	0.238	-0.105	-0.969	0.207	-0.184	-1.188	0.207	-0.281	-1.461	0.113	-0.145	-1.309	0.035	-0.047
-1.34	0.129	-0.145	-1.012	0.199	-0.047	-1.234	0.234	-0.113	-1.207	0.219	-0.148	-1.336	0.109	-0.09	-1.18	0.227	-0.199	-1.438	0.188	-0.031	-0.949	0.223	-0.176	-1.023	0.141	-0.238	-1.359	0.148	-0.09	-1.297	0.086	-0.059
-1.332	0.109	-0.129	-1.051	0.195	-0.043	-1.184	0.238	-0.094	-1.172	0.238	-0.156	-1.281	0.125	-0.09	-1.195	0.223	-0.215	-1.41	0.125	0.012	-1.008	0.223	-0.184	-1.098	0.172	-0.23	-1.34	0.141	-0.031	-1.289	0.082	-0.086
-1.305	0.102	-0.094	-1.09	0.195	-0.047	-1.133	0.242	-0.078	-1.148	0.25	-0.156	-1.215	0.164	-0.094	-1.211	0.238	-0.23	-1.332	0.066	0.047	-1.074	0.223	-0.199	-0.984	0.172	-0.18	-1.313	0.09	-0.027	-1.262	0.051	-0.102
-1.266	0.098	-0.074	-1.125	0.195	-0.059	-1.082	0.246	-0.059	-1.129	0.25	-0.148	-1.168	0.199	-0.102	-1.219	0.25	-0.246	-1.285	0.027	0.066	-1.156	0.227	-0.234	-0.957	0.156	-0.121	-1.305	0.09	0	-1.219	0.043	-0.117
-1.227	0.094	-0.055	-1.152	0.195	-0.066	-1.039	0.242	-0.039	-1.121	0.254	-0.141	-1.133	0.234	-0.105	-1.223	0.254	-0.258	-1.262	0.039	0.059	-1.211	0.242	-0.273	-0.984	0.16	-0.086	-1.34	0.059	-0.035	-1.172	0.051	-0.121
-1.195	0.098	-0.039	-1.172	0.203	-0.078	-1.012	0.246	-0.012	-1.121	0.254	-0.141	-1.098	0.25	-0.109	-1.219	0.254	-0.27	-1.234	0.078	0.051	-1.27	0.246	-0.316	-1.066	0.176	-0.082	-1.313	0.074	-0.031	-1.141	0.051	-0.121
-1.184	0.105	-0.023	-1.18	0.207	-0.074	-1.004	0.242	0.004	-1.125	0.254	-0.141	-1.066	0.254	-0.113	-1.211	0.254	-0.266	-1.211	0.121	0.004	-1.27	0.234	-0.344	-1.148	0.188	-0.113	-1.309	0.043	0.008	-1.113	0.047	-0.109
-1.164	0.117	-0.016	-1.176	0.215	-0.07	-1.012	0.242	0.004	-1.133	0.254	-0.133	-1.059	0.254	-0.117	-1.188	0.254	-0.266	-1.188	0.145	-0.051	-1.238	0.207	-0.336	-1.203	0.211	-0.184	-1.316	0.078	-0.012	-1.074	0.043	-0.086
-1.152	0.121	-0.016	-1.18	0.219	-0.063	-1.031	0.246	-0.008	-1.125	0.25	-0.137	-1.047	0.254	-0.117	-1.145	0.258	-0.262	-1.184	0.156	-0.105	-1.219	0.184	-0.313	-1.25	0.254	-0.258	-1.324	0.102	-0.055	-1.051	0.039	-0.066
-1.152	0.117	-0.031	-1.207	0.219	-0.059	-1.051	0.25	-0.035	-1.105	0.242	-0.133	-1.047	0.246	-0.125	-1.098	0.27	-0.258	-1.172	0.172	-0.156	-1.258	0.172	-0.273	-1.27	0.281	-0.32	-1.293	0.086	-0.063	-1.078	0.012	-0.043
-1.16	0.117	-0.039	-1.238	0.207	-0.055	-1.07	0.262	-0.07	-1.09	0.238	-0.129	-1.051	0.234	-0.133	-1.039	0.285	-0.25	-1.172	0.172	-0.195	-1.371	0.176	-0.234	-1.254	0.289	-0.363	-1.273	0.07	-0.074	-1.145	-0.012	-0.035
-1.168	0.117	-0.043	-1.273	0.203	-0.055	-1.074	0.266	-0.09	-1.074	0.246	-0.121	-1.047	0.227	-0.137	-1.012	0.309	-0.246	-1.164	0.184	-0.227	-1.508	0.191	-0.215	-1.238	0.266	-0.383	-1.242	0.07	-0.09	-1.219	-0.031	-0.027
-1.164	0.125	-0.047	-1.332	0.195	-0.059	-1.063	0.273	-0.098	-1.059	0.25	-0.121	-1.043	0.215	-0.141	-1.031	0.32	-0.242	-1.152	0.203	-0.246	-1.566	0.223	-0.219	-1.266	0.23	-0.375	-1.211	0.051	-0.086	-1.324	-0.094	-0.027
-1.152	0.129	-0.043	-1.395	0.184	-0.063	-1.055	0.273	-0.105	-1.051	0.266	-0.125	-1.047	0.215	-0.152	-1.094	0.328	-0.25	-1.145	0.227	-0.254	-1.523	0.25	-0.23	-1.359	0.211	-0.375	-1.172	0.035	-0.074	-1.414	-0.125	-0.039
-1.145	0.133	-0.035	-1.445	0.168	-0.078	-1.039	0.277	-0.102	-1.031	0.273	-0.129	-1.043	0.219	-0.156	-1.188	0.316	-0.258	-1.129	0.246	-0.254	-1.41	0.262	-0.242	-1.508	0.203	-0.383	-1.137	0.031	-0.047	-1.434	-0.133	-0.055
-1.129	0.137	-0.031	-1.457	0.168	-0.094	-1.039	0.285	-0.09	-1.016	0.277	-0.141	-1.051	0.227	-0.164	-1.254	0.316	-0.277	-1.105	0.262	-0.254	-1.293	0.25	-0.234	-1.59	0.227	-0.379	-1.121	0.031	-0.023	-1.375	-0.121	-0.043
-1.109	0.137	-0.027	-1.41	0.195	-0.098	-1.031	0.297	-0.082	-0.996	0.293	-0.145	-1.055	0.242	-0.176	-1.301	0.313	-0.289	-1.082	0.281	-0.254	-1.238	0.23	-0.215	-1.555	0.27	-0.375	-1.152	0.023	0	-1.316	-0.09	-0.027
-1.098	0.137	-0.031	-1.324	0.234	-0.098	-1.02	0.305	-0.086	-0.984	0.301	-0.152	-1.035	0.262	-0.18	-1.305	0.297	-0.289	-1.039	0.301	-0.25	-1.238	0.219	-0.184	-1.438	0.285	-0.348	-1.207	0.004	0.02	-1.289	-0.027	-0.008
-1.09	0.137	-0.031	-1.23	0.277	-0.086	-1.012	0.313	-0.09	-0.973	0.309	-0.168	-1.016	0.277	-0.18	-1.266	0.27	-0.266	-1.02	0.297	-0.246	-1.289	0.227	-0.164	-1.301	0.266	-0.305	-1.273	-0.016	0.027	-1.242	0.051	0.023
-1.078	0.145	-0.031	-1.137	0.32	-0.074	-0.992	0.32	-0.094	-0.984	0.313	-0.172	-0.996	0.293	-0.18	-1.234	0.219	-0.23	-0.992	0.293	-0.242	-1.367	0.238	-0.156	-1.195	0.242	-0.246	-1.344	-0.035	0.027	-1.184	0.113	0.051
-1.078	0.152	-0.031	-1.063	0.344	-0.055	-0.98	0.328	-0.094	-1.031	0.32	-0.195	-1	0.313	-0.184	-1.117	0.102	-0.148	-0.973	0.285	-0.234	-1.469	0.242	-0.168	-1.168	0.234	-0.199	-1.395	-0.023	0.008	-1.152	0.156	0.055
-1.066	0.156	-0.039	-1.004	0.336	-0.047	-0.98	0.332	-0.098	-1.094	0.34	-0.223	-1.031	0.328	-0.191	-1.363	0.164	-0.184	-0.961	0.281	-0.23	-1.574	0.23	-0.199	-1.203	0.25	-0.172	-1.313	-0.07	0.047	-1.137	0.172	0.02
-1.055	0.16	-0.043	-0.996	0.301	-0.039	-1	0.34	-0.102	-1.152	0.359	-0.25	-1.098	0.328	-0.199	-1.383	0.184	-0.125	-0.98	0.27	-0.238	-1.641	0.203	-0.215	-1.281	0.273	-0.184	-1.301	-0.102	0.039	-1.141	0.203	-0.043
-1.035	0.176	-0.047	-1.023	0.266	-0.035	-1.035	0.344	-0.109	-1.223	0.375	-0.277	-1.172	0.332	-0.215	-1.473	0.172	-0.125	-1.043	0.266	-0.254	-1.691	0.168	-0.25	-1.395	0.27	-0.207	-1.258	-0.07	0.059	-1.152	0.258	-0.109
-1.016	0.195	-0.047	-1.066	0.242	-0.027	-1.082	0.352	-0.121	-1.27	0.371	-0.289	-1.246	0.324	-0.227	-1.512	0.203	-0.16	-1.117	0.285	-0.277	-1.715	0.141	-0.258	-1.52	0.246	-0.242	-1.227	-0.039	0.086	-1.195	0.293	-0.16
-0.988	0.219	-0.051	-1.117	0.227	-0.031	-1.141	0.359	-0.141	-1.297	0.34	-0.281	-1.293	0.316	-0.246	-1.469	0.246	-0.188	-1.184	0.313	-0.309	-1.672	0.137	-0.25	-1.629	0.207	-0.254	-1.191	-0.012	0.09	-1.238	0.293	-0.164
-0.973	0.23	-0.051	-1.164	0.211	-0.051	-1.203	0.355	-0.156	-1.313	0.289	-0.25	-1.305	0.297	-0.234	-1.324	0.293	-0.211	-1.242	0.332	-0.332	-1.668	0.273	-0.215	-1.703	0.145	-0.258	-1.176	0.008	0.09	-1.301	0.348	-0.184
-0.965	0.23	-0.051	-1.191	0.195	-0.063	-1.25	0.352	-0.176	-1.352	0.223	-0.207	-1.316	0.262	-0.223	-1.18	0.305	-0.219	-1.281	0.34	-0.352	-1.523	0.156	-0.102	-1.703	0.133	-0.242	-1.152	0.023	0.059	-1.332	0.355	-0.156
-0.992	0.219	-0.043	-1.211	0.18	-0.07	-1.281	0.332	-0.176	-1.293	0.094	-0.129	-1.336	0.227	-0.184	-1.094	0.293	-0.219	-1.273	0.324	-0.344	-1.531	-0.027	-0.121	-1.699	0.098	-0.219	-1.133	0.074	-0.004	-1.352	0.305	-0.117
-1.043	0.203	-0.039	-1.219	0.172	-0.082	-1.301	0.309	-0.168	-1.52	0.137	-0.188	-1.379	0.207	-0.148	-1.066	0.281	-0.203	-1.238	0.273	-0.309	-1.43	0.012	-0.082	-1.617	0.109	-0.172	-1.125	0.156	-0.066	-1.492	0.25	-0.125
-1.094	0.191	-0.043	-1.199	0.172	-0.094	-1.297	0.277	-0.141	-1.523	0.227	-0.195	-1.469	0.191	-0.125	-1.078	0.281	-0.191	-1.199	0.23	-0.266	-1.402	-0.023	-0.098	-1.543	0.121	-0.117	-1.168	0.195	-0.109	-1.508	0.285	-0.168
-1.148	0.184	-0.055	-1.176	0.188	-0.109	-1.305	0.246	-0.102	-1.531	0.176	-0.176	-1.555	0.191	-0.117	-1.129	0.277	-0.18	-1.215	0.191	-0.207	-1.332	-0.055	-0.016	-1.465	0.125	-0.051	-1.234	0.27	-0.164	-1.512	0.273	-0.188
-1.184	0.184	-0.063	-1.145	0.211	-0.121	-1.32	0.219	-0.074	-1.512	0.152	-0.188	-1.598	0.211	-0.121	-1.211	0.277	-0.191	-1.293	0.172	-0.152	-1.266	0	0.02	-1.445	0.066	0	-1.316	0.332	-0.207	-1.5	0.238	-0.191
-1.207	0.195	-0.066	-1.121	0.238	-0.125	-1.375	0.211	-0.066	-1.398	0.156	-0.164	-1.566	0.23	-0.125	-1.309	0.262	-0.195	-1.402	0.184	-0.121	-1.258	0.051	0.023	-1.414	0.027	0.016	-1.41	0.359	-0.23	-1.418	0.199	-0.168
-1.207	0.211	-0.066	-1.09	0.27	-0.121	-1.449	0.227	-0.074	-1.238	0.184	-0.137	-1.461	0.25	-0.141	-1.402	0.23	-0.203	-1.508	0.211	-0.113	-1.305	0.074	-0.008	-1.449	-0.012	-0.023	-1.473	0.371	-0.242	-1.445	0.168	-0.195
-1.219	0.223	-0.063	-1.059	0.289	-0.125	-1.52	0.258	-0.109	-1.109	0.199	-0.117	-1.305	0.258	-0.133	-1.473	0.188	-0.199	-1.535	0.238	-0.129	-1.246	0.117	-0.004	-1.43	-0.023	-0.07	-1.508	0.328	-0.234	-1.398	0.219	-0.203
-1.242	0.223	-0.066	-1.031	0.301	-0.125	-1.547	0.289	-0.145	-1.039	0.207	-0.109	-1.172	0.258	-0.105	-1.523	0.121	-0.195	-1.453	0.254	-0.164	-1.238	0.027	0.02	-1.449	-0.09	-0.027	-1.484	0.203	-0.195	-1.348	0.234	-0.188
-1.273	0.23	-0.078	-1.027	0.293	-0.125	-1.488	0.313	-0.16	-1.027	0.223	-0.109	-1.094	0.238	-0.078	-1.527	0.074	-0.184	-1.328	0.262	-0.188	-1.191	0.055	-0.02	-1.469	0.02	-0.055	-1.523	0.164	-0.215	-1.289	0.191	-0.152
-1.293	0.242	-0.094	-1.023	0.289	-0.133	-1.379	0.305	-0.156	-1.055	0.242	-0.125	-1.066	0.238	-0.055	-1.488	0.043	-0.164	-1.238	0.242	-0.195	-1.121	0.082	-0.043	-1.438	0.055	-0.094	-1.422	0.125	-0.195	-1.297	0.109	-0.16
-1.348	0.246	-0.105	-1.035	0.277	-0.145	-1.258	0.281	-0.121	-1.105	0.258	-0.156	-1.074	0.242	-0.051	-1.441	0.023	-0.125	-1.219	0.23	-0.188	-1.07	0.082	-0.059	-1.434	0.063	-0.133	-1.348	0.059	-0.168	-1.297	0.152	-0.211
-1.406	0.238	-0.117	-1.055	0.266	-0.152	-1.125	0.25	-0.07	-1.164	0.258	-0.188	-1.117	0.238	-0.066	-1.383	0.023	-0.086	-1.234	0.242	-0.176	-1.016	0.066	-0.078	-1.473	0.047	-0.156	-1.262	0.043	-0.145	-1.305	0.184	-0.258
-1.461	0.234	-0.125	-1.074	0.246	-0.152	-1.02	0.223	-0.02	-1.242	0.25	-0.219	-1.195	0.23	-0.102	-1.332	0.027	-0.047	-1.301	0.262	-0.164	-0.977	0.059	-0.074	-1.375	0.105	-0.195	-1.219	0.055	-0.125	-1.281	0.23	-0.309
-1.484	0.23	-0.129	-1.09	0.234	-0.156	-0.973	0.215	0.02	-1.352	0.238	-0.254	-1.285	0.219	-0.129	-1.293	0.043	-0.008	-1.41	0.273	-0.172	-0.941	0.059	-0.063	-1.34	0.078	-0.211	-1.16	0.098	-0.105	-1.25	0.285	-0.352
-1.461	0.234	-0.125	-1.09	0.238	-0.148	-0.977	0.215	0.047	-1.367	0.285	-0.266	-1.367	0.199	-0.156	-1.27	0.055	0.016	-1.516	0.27	-0.191	-0.918	0.063	-0.043	-1.305	0.043	-0.215	-1.129	0.137	-0.078	-1.23	0.305	-0.375
-1.395	0.25	-0.121	-1.094	0.238	-0.141	-1.016	0.211	0.047	-1.418	0.172	-0.227	-1.434	0.191	-0.176	-1.258	0.129	0.031	-1.613	0.246	-0.211	-0.918	0.066	-0.012	-1.258	0.02	-0.184	-1.09	0.16	-0.027	-1.223	0.32	-0.383
-1.293	0.273	-0.102	-1.086	0.238	-0.133	-1.082	0.195	0.016	-1.445	0.203	-0.207	-1.469	0.188	-0.188	-1.242	0.027	0.082	-1.688	0.199	-0.223	-0.953	0.074	0.016	-1.18	0.008	-0.148	-1.078	0.172	-0.055	-1.227	0.336	-0.402
-1.184	0.293	-0.078	-1.078	0.246	-0.129	-1.16	0.184	-0.02	-1.434	0.242	-0.164	-1.457	0.246	-0.184	-1.262	-0.004	0.074	-1.715	0.145	-0.227	-1.016	0.066	0.023	-1.117	0.008	-0.074	-1.172	0.195	-0.098	-1.219	0.352	-0.422
-1.074	0.309	-0.063	-1.078	0.246	-0.117	-1.23	0.168	-0.055	-1.461	0.043	-0.188	-1.469	0.172	-0.156	-1.242	0.027	0.043	-1.715	0.102	-0.207	-1.09	0.051	0.023	-1.074	-0.016	-0.023	-1.191	0.258	-0.148	-1.199	0.336	-0.434
-0.984	0.32	-0.055	-1.082	0.25	-0.113	-1.273	0.145	-0.074	-1.41	0.008	-0.18	-1.43	0.102	-0.184	-1.238	0.035	0.023	-1.66	0.09	-0.18	-1.168	0.027	0.008	-1.059	-0.039	0.035	-1.172	0.32	-0.191	-1.148	0.313	-0.434
-0.941	0.336	-0.051	-1.082	0.25	-0.109	-1.289	0.129	-0.094	-1.355	0.004	-0.133	-1.336	0.148	-0.145	-1.223	0.047	-0.016	-1.586	0.078	-0.133	-1.23	0.004	-0.023	-1.059	-0.039	0.078	-1.195	0.32	-0.227	-1.102	0.277	-0.422
-0.934	0.344	-0.047	-1.082	0.262	-0.105	-1.289	0.117	-0.105	-1.309	0.031	-0.082	-1.285	0.137	-0.113	-1.273	0.09	-0.074	-1.5	0.07	-0.094	-1.242	0.004	-0.039	-1.074	-0.055	0.105	-1.242	0.258	-0.25	-1.105	0.246	-0.398
-0.965	0.328	-0.047	-1.082	0.273	-0.102	-1.277	0.113	-0.105	-1.289	0.078	-0.059	-1.238	0.121	-0.078	-1.121	0.094	-0.063	-1.422	0.066	-0.066	-1.227	0.016	-0.063	-1.094	-0.082	0.105	-1.273	0.23	-0.285	-1.176	0.215	-0.348
-1.031	0.316	-0.059	-1.07	0.281	-0.102	-1.254	0.117	-0.09	-1.285	0.082	-0.055	-1.188	0.141	-0.031	-1.168	0.02	-0.086	-1.383	0.063	-0.055	-1.203	0.043	-0.074	-1.113	-0.121	0.094	-1.293	0.266	-0.301	-1.203	0.129	-0.262
-1.102	0.285	-0.063	-1.066	0.293	-0.102	-1.219	0.121	-0.066	-1.273	0.074	-0.043	-1.168	0.137	0	-1.113	0.098	-0.109	-1.348	0.121	-0.047	-1.219	0.063	-0.086	-1.109	-0.145	0.086	-1.32	0.305	-0.313	-1.332	0.227	-0.254
-1.164	0.246	-0.063	-1.063	0.297	-0.105	-1.184	0.121	-0.039	-1.258	0.086	-0.035	-1.172	0.117	0.016	-1.07	0.141	-0.094	-1.262	0.055	0.027	-1.191	0.098	-0.086	-1.086	-0.117	0.07	-1.305	0.348	-0.316	-1.316	0.305	-0.254
-1.207	0.203	-0.059	-1.066	0.309	-0.117	-1.164	0.121	-0.016	-1.242	0.094	-0.039	-1.164	0.102	0.027	-1.039	0.152	-0.078	-1.285	0.039	0.02	-1.172	0.133	-0.074	-1.098	-0.074	0.055	-1.277	0.371	-0.313	-1.293	0.242	-0.238
-1.219	0.176	-0.059	-1.086	0.316	-0.129	-1.137	0.121	0.012	-1.23	0.086	-0.051	-1.16	0.082	0.027	-1.012	0.148	-0.066	-1.277	0.082	-0.016	-1.207	0.125	-0.066	-1.113	-0.027	0.051	-1.223	0.367	-0.301	-1.273	0.164	-0.254
-1.219	0.156	-0.051	-1.121	0.332	-0.133	-1.137	0.109	0.016	-1.211	0.07	-0.055	-1.152	0.078	0.023	-1	0.133	-0.051	-1.27	0.09	-0.027	-1.223	0.125	-0.078	-1.094	0.039	0.043	-1.09	0.254	-0.246	-1.266	0.105	-0.281
-1.199	0.141	-0.055	-1.164	0.344	-0.148	-1.129	0.105	0.016	-1.184	0.063	-0.055	-1.137	0.07	0.012	-1.012	0.113	-0.039	-1.258	0.105	-0.051	-1.219	0.133	-0.109	-1.113	0.09	0.035	-1.289	0.348	-0.324	-1.281	0.082	-0.293
-1.172	0.141	-0.051	-1.199	0.344	-0.156	-1.137	0.09	0	-1.16	0.063	-0.047	-1.117	0.082	0	-1.055	0.074	-0.023	-1.195	0.156	-0.07	-1.211	0.156	-0.145	-1.148	0.125	0.012	-1.219	0.41	-0.285	-1.313	0.09	-0.297
-1.141	0.164	-0.059	-1.227	0.34	-0.16	-1.145	0.082	-0.008	-1.137	0.07	-0.035	-1.09	0.09	-0.012	-1.105	0.031	-0.02	-1.148	0.063	-0.055	-1.203	0.195	-0.176	-1.199	0.137	-0.027	-1.246	0.375	-0.25	-1.336	0.145	-0.313
-1.109	0.184	-0.055	-1.227	0.328	-0.152	-1.141	0.078	-0.012	-1.109	0.086	-0.031	-1.051	0.094	-0.016	-1.164	0.023	-0.027	-1.141	0.039	-0.074	-1.207	0.25	-0.203	-1.238	0.129	-0.07	-1.277	0.391	-0.254	-1.32	0.223	-0.32
-1.074	0.199	-0.063	-1.207	0.309	-0.133	-1.129	0.07	-0.012	-1.078	0.105	-0.027	-1.023	0.105	-0.016	-1.223	0.023	-0.035	-1.074	0.07	-0.074	-1.219	0.305	-0.219	-1.27	0.129	-0.109	-1.336	0.387	-0.258	-1.25	0.305	-0.328
-1.059	0.215	-0.074	-1.176	0.293	-0.102	-1.121	0.07	-0.012	-1.055	0.113	-0.023	-1.008	0.102	-0.008	-1.234	0.043	-0.043	-1.035	0.086	-0.063	-1.258	0.352	-0.219	-1.309	0.129	-0.141	-1.234	0.324	-0.211	-1.211	0.359	-0.328
-1.035	0.219	-0.094	-1.152	0.277	-0.07	-1.113	0.07	-0.012	-1.023	0.113	-0.027	-0.988	0.105	-0.004	-1.215	0.066	-0.047	-1.008	0.098	-0.059	-1.352	0.363	-0.242	-1.348	0.141	-0.164	-1.371	0.293	-0.273	-1.199	0.375	-0.336
-1.02	0.234	-0.109	-1.16	0.258	-0.047	-1.105	0.074	-0.008	-0.992	0.121	-0.031	-0.973	0.117	-0.004	-1.203	0.086	-0.043	-0.977	0.098	-0.047	-1.418	0.359	-0.211	-1.391	0.145	-0.188	-1.359	0.246	-0.242	-1.219	0.371	-0.332
-1.012	0.234	-0.121	-1.211	0.246	-0.047	-1.094	0.09	-0.008	-0.965	0.133	-0.031	-0.973	0.133	0.004	-1.211	0.094	-0.039	-0.973	0.102	-0.035	-1.527	0.305	-0.203	-1.441	0.152	-0.191	-1.445	0.191	-0.234	-1.281	0.344	-0.332
-1.016	0.234	-0.129	-1.301	0.238	-0.066	-1.09	0.094	-0.008	-0.941	0.141	-0.031	-0.996	0.148	-0.004	-1.215	0.113	-0.027	-0.992	0.098	-0.02	-1.484	0.188	-0.121	-1.488	0.156	-0.199	-1.574	0.199	-0.246	-1.383	0.297	-0.332
-1.02	0.234	-0.133	-1.395	0.246	-0.102	-1.086	0.098	-0.008	-0.953	0.156	-0.031	-1.059	0.148	-0.02	-1.254	0.109	-0.027	-1.039	0.082	-0.008	-1.648	0.16	-0.18	-1.543	0.152	-0.203	-1.617	0.258	-0.262	-1.484	0.23	-0.313
-1.023	0.238	-0.137	-1.453	0.266	-0.141	-1.07	0.102	-0.008	-0.984	0.156	-0.035	-1.129	0.133	-0.023	-1.313	0.113	-0.039	-1.105	0.059	0.004	-1.551	0.133	-0.137	-1.594	0.145	-0.223	-1.57	0.316	-0.27	-1.574	0.164	-0.285
-1.043	0.23	-0.133	-1.449	0.281	-0.152	-1.055	0.117	-0.008	-1.02	0.156	-0.035	-1.199	0.109	-0.035	-1.34	0.133	-0.082	-1.172	0.031	0.004	-1.504	0.078	-0.109	-1.617	0.137	-0.238	-1.453	0.359	-0.273	-1.656	0.09	-0.25
-1.055	0.227	-0.129	-1.379	0.281	-0.16	-1.051	0.121	-0.016	-1.059	0.137	-0.027	-1.25	0.078	-0.035	-1.352	0.176	-0.121	-1.227	0.008	-0.004	-1.449	0.066	-0.109	-1.621	0.129	-0.238	-1.359	0.34	-0.262	-1.707	0.035	-0.199
-1.066	0.223	-0.129	-1.281	0.281	-0.156	-1.047	0.137	-0.02	-1.094	0.109	-0.031	-1.273	0.047	-0.039	-1.313	0.23	-0.156	-1.254	-0.012	-0.02	-1.395	0.074	-0.102	-1.598	0.125	-0.246	-1.285	0.332	-0.25	-1.703	0	-0.152
-1.078	0.223	-0.125	-1.184	0.266	-0.129	-1.055	0.152	-0.027	-1.121	0.09	-0.031	-1.27	0.039	-0.031	-1.246	0.301	-0.156	-1.293	0.016	-0.066	-1.34	0.105	-0.09	-1.551	0.137	-0.242	-1.262	0.328	-0.223	-1.652	0.004	-0.117
-1.082	0.219	-0.117	-1.117	0.258	-0.094	-1.09	0.152	-0.031	-1.133	0.074	-0.023	-1.25	0.051	-0.016	-1.188	0.352	-0.129	-1.156	0.027	-0.023	-1.281	0.137	-0.07	-1.504	0.156	-0.25	-1.289	0.32	-0.207	-1.578	0.027	-0.078
-1.086	0.223	-0.117	-1.086	0.258	-0.066	-1.133	0.137	-0.043	-1.148	0.082	-0.027	-1.254	0.059	-0.012	-1.094	0.344	-0.078	-1.219	-0.039	-0.031	-1.234	0.164	-0.07	-1.453	0.176	-0.246	-1.332	0.297	-0.199	-1.535	0.098	-0.055
-1.098	0.234	-0.113	-1.094	0.262	-0.055	-1.199	0.125	-0.055	-1.184	0.102	-0.039	-1.27	0.086	-0.012	-1.172	0.316	-0.098	-1.207	0.012	-0.055	-1.207	0.176	-0.074	-1.398	0.195	-0.238	-1.41	0.242	-0.203	-1.375	0.117	-0.035
-1.098	0.25	-0.113	-1.141	0.258	-0.059	-1.27	0.117	-0.07	-1.211	0.125	-0.051	-1.258	0.109	-0.008	-1.152	0.355	-0.059	-1.18	0.066	-0.066	-1.188	0.18	-0.09	-1.355	0.195	-0.234	-1.492	0.172	-0.203	-1.34	0.082	-0.004
-1.09	0.266	-0.109	-1.219	0.246	-0.086	-1.328	0.121	-0.086	-1.234	0.137	-0.066	-1.277	0.125	-0.027	-1.18	0.309	-0.008	-1.199	0.102	-0.09	-1.184	0.199	-0.102	-1.32	0.176	-0.223	-1.648	0.148	-0.234	-1.285	0.113	-0.004
-1.086	0.285	-0.109	-1.297	0.227	-0.117	-1.383	0.141	-0.094	-1.305	0.137	-0.082	-1.336	0.129	-0.063	-1.227	0.258	0.012	-1.207	0.137	-0.125	-1.188	0.211	-0.133	-1.16	0.121	-0.18	-1.52	0.082	-0.207	-1.277	0.168	-0.004
-1.07	0.301	-0.109	-1.371	0.199	-0.137	-1.402	0.152	-0.082	-1.383	0.125	-0.109	-1.383	0.141	-0.094	-1.27	0.215	0.016	-1.176	0.176	-0.164	-1.184	0.23	-0.156	-1.359	0.125	-0.188	-1.563	-0.063	-0.188	-1.215	0.105	0.004
-1.051	0.316	-0.113	-1.414	0.176	-0.152	-1.387	0.168	-0.07	-1.418	0.125	-0.133	-1.398	0.164	-0.133	-1.297	0.184	0.012	-1.137	0.219	-0.199	-1.18	0.254	-0.195	-1.258	0.184	-0.215	-1.488	-0.016	-0.184	-1.238	0.047	-0.012
-1.031	0.328	-0.113	-1.426	0.145	-0.156	-1.383	0.18	-0.066	-1.41	0.141	-0.168	-1.352	0.195	-0.18	-1.301	0.18	-0.008	-1.082	0.266	-0.223	-1.164	0.273	-0.215	-1.254	0.137	-0.195	-1.41	0.09	-0.141	-1.262	0.047	-0.031
-1.039	0.332	-0.117	-1.395	0.148	-0.156	-1.387	0.191	-0.059	-1.355	0.172	-0.191	-1.266	0.242	-0.199	-1.289	0.188	-0.039	-1.051	0.309	-0.227	-1.141	0.297	-0.238	-1.254	0.141	-0.199	-1.258	0.176	-0.07	-1.277	0.09	-0.059
-1.078	0.336	-0.133	-1.375	0.109	-0.102	-1.414	0.199	-0.066	-1.262	0.227	-0.203	-1.18	0.293	-0.203	-1.281	0.188	-0.078	-1.055	0.348	-0.234	-1.121	0.301	-0.25	-1.258	0.16	-0.203	-1.25	0.063	-0.047	-1.301	0.121	-0.094
-1.121	0.352	-0.145	-1.316	0.055	-0.109	-1.465	0.195	-0.07	-1.168	0.289	-0.195	-1.117	0.344	-0.191	-1.254	0.191	-0.105	-1.09	0.379	-0.23	-1.078	0.32	-0.262	-1.242	0.203	-0.219	-1.215	0.105	-0.023	-1.293	0.105	-0.117
-1.168	0.359	-0.164	-1.246	0.098	-0.047	-1.492	0.199	-0.09	-1.094	0.336	-0.172	-1.078	0.375	-0.168	-1.227	0.207	-0.137	-1.148	0.387	-0.215	-1.035	0.316	-0.258	-1.207	0.242	-0.227	-1.223	0.113	0.012	-1.254	0.078	-0.133
-1.219	0.359	-0.184	-1.195	0.125	-0.023	-1.457	0.215	-0.109	-1.055	0.371	-0.164	-1.082	0.375	-0.141	-1.211	0.223	-0.164	-1.254	0.363	-0.207	-1	0.324	-0.258	-1.164	0.273	-0.234	-1.25	0.109	0.016	-1.223	0.059	-0.156
-1.258	0.352	-0.191	-1.164	0.129	-0.004	-1.355	0.234	-0.117	-1.059	0.398	-0.148	-1.125	0.34	-0.117	-1.207	0.238	-0.18	-1.371	0.32	-0.203	-0.977	0.313	-0.246	-1.109	0.289	-0.238	-1.266	0.07	0.027	-1.195	0.039	-0.168
-1.273	0.344	-0.191	-1.137	0.137	0.016	-1.215	0.254	-0.098	-1.102	0.395	-0.129	-1.18	0.309	-0.082	-1.203	0.234	-0.195	-1.43	0.227	-0.164	-0.984	0.301	-0.25	-1.051	0.297	-0.234	-1.324	0.043	0.008	-1.168	0.035	-0.156
-1.27	0.332	-0.172	-1.117	0.145	0.023	-1.078	0.281	-0.078	-1.168	0.359	-0.117	-1.234	0.266	-0.063	-1.199	0.234	-0.203	-1.57	0.211	-0.215	-1.02	0.293	-0.242	-1.012	0.305	-0.23	-1.348	0.039	-0.043	-1.148	0.031	-0.137
-1.266	0.309	-0.141	-1.113	0.137	0.016	-0.98	0.305	-0.051	-1.223	0.313	-0.109	-1.27	0.219	-0.051	-1.199	0.227	-0.215	-1.559	0.156	-0.195	-1.098	0.281	-0.258	-1.016	0.313	-0.242	-1.336	0.047	-0.07	-1.129	0.023	-0.105
-1.277	0.277	-0.105	-1.121	0.125	-0.004	-0.941	0.316	-0.039	-1.262	0.254	-0.102	-1.305	0.164	-0.047	-1.203	0.227	-0.223	-1.57	0.102	-0.195	-1.176	0.27	-0.266	-1.063	0.316	-0.254	-1.328	0.051	-0.098	-1.145	0.004	-0.07
-1.309	0.254	-0.078	-1.141	0.125	-0.027	-0.941	0.32	-0.023	-1.285	0.195	-0.086	-1.316	0.121	-0.047	-1.211	0.203	-0.219	-1.496	0.074	-0.18	-1.234	0.27	-0.281	-1.129	0.316	-0.277	-1.293	0.039	-0.121	-1.172	-0.016	-0.043
-1.359	0.227	-0.078	-1.156	0.125	-0.035	-0.984	0.309	-0.016	-1.297	0.141	-0.074	-1.309	0.098	-0.051	-1.215	0.195	-0.223	-1.555	0.031	-0.199	-1.273	0.266	-0.301	-1.207	0.313	-0.305	-1.266	0.023	-0.133	-1.227	-0.02	-0.02
-1.422	0.215	-0.078	-1.152	0.125	-0.035	-1.055	0.277	-0.02	-1.242	0.047	-0.02	-1.277	0.102	-0.047	-1.207	0.191	-0.223	-1.465	0.16	-0.203	-1.273	0.254	-0.305	-1.27	0.281	-0.332	-1.219	0.031	-0.125	-1.273	-0.027	-0.012
-1.465	0.215	-0.105	-1.137	0.125	-0.035	-1.109	0.242	-0.031	-1.293	0.121	-0.063	-1.234	0.129	-0.047	-1.199	0.191	-0.223	-1.395	0.215	-0.16	-1.25	0.246	-0.297	-1.273	0.242	-0.352	-1.16	0.043	-0.109	-1.324	-0.035	-0.023
-1.488	0.223	-0.129	-1.109	0.129	-0.035	-1.148	0.211	-0.051	-1.215	0.188	-0.051	-1.184	0.164	-0.059	-1.18	0.191	-0.227	-1.328	0.23	-0.133	-1.258	0.215	-0.27	-1.25	0.207	-0.352	-1.109	0.043	-0.082	-1.27	-0.031	-0.02
-1.469	0.238	-0.145	-1.086	0.125	-0.027	-1.168	0.176	-0.07	-1.18	0.172	-0.043	-1.145	0.191	-0.07	-1.148	0.203	-0.215	-1.277	0.211	-0.129	-1.297	0.207	-0.242	-1.238	0.176	-0.34	-1.063	0.035	-0.055	-1.242	-0.043	0.008
-1.41	0.25	-0.152	-1.074	0.125	-0.023	-1.16	0.16	-0.082	-1.156	0.18	-0.059	-1.109	0.219	-0.082	-1.121	0.211	-0.199	-1.238	0.199	-0.125	-1.398	0.207	-0.227	-1.281	0.152	-0.305	-1.051	0.023	-0.02	-1.238	0.004	-0.016
-1.328	0.25	-0.145	-1.059	0.129	-0.016	-1.145	0.152	-0.086	-1.121	0.203	-0.078	-1.09	0.242	-0.094	-1.082	0.215	-0.18	-1.199	0.191	-0.121	-1.504	0.23	-0.219	-1.359	0.176	-0.285	-1.074	0	0.012	-1.223	0.09	-0.027
-1.25	0.25	-0.129	-1.059	0.137	-0.02	-1.109	0.164	-0.078	-1.098	0.215	-0.094	-1.09	0.25	-0.102	-1.039	0.219	-0.164	-1.191	0.195	-0.113	-1.535	0.277	-0.211	-1.461	0.195	-0.27	-1.121	-0.02	0.039	-1.199	0.18	-0.047
-1.16	0.258	-0.105	-1.059	0.137	-0.023	-1.074	0.176	-0.074	-1.082	0.219	-0.105	-1.082	0.266	-0.117	-1	0.23	-0.156	-1.176	0.215	-0.117	-1.465	0.313	-0.211	-1.52	0.223	-0.262	-1.172	-0.047	0.055	-1.188	0.238	-0.078
-1.078	0.277	-0.086	-1.055	0.148	-0.031	-1.051	0.195	-0.07	-1.086	0.223	-0.121	-1.082	0.277	-0.129	-0.984	0.242	-0.156	-1.168	0.238	-0.117	-1.375	0.297	-0.199	-1.488	0.254	-0.262	-1.207	-0.07	0.059	-1.184	0.266	-0.105
-1.004	0.285	-0.063	-1.055	0.16	-0.043	-1.027	0.219	-0.066	-1.09	0.223	-0.148	-1.086	0.281	-0.141	-1.023	0.258	-0.172	-1.16	0.266	-0.129	-1.309	0.262	-0.188	-1.402	0.27	-0.258	-1.207	-0.09	0.051	-1.184	0.293	-0.137
-0.945	0.285	-0.043	-1.051	0.176	-0.059	-1.016	0.23	-0.063	-1.109	0.223	-0.172	-1.086	0.285	-0.148	-1.117	0.281	-0.199	-1.152	0.289	-0.141	-1.289	0.223	-0.164	-1.316	0.266	-0.246	-1.184	-0.094	0.035	-1.172	0.305	-0.141
-0.93	0.262	-0.039	-1.035	0.188	-0.074	-1.012	0.238	-0.063	-1.133	0.223	-0.188	-1.074	0.285	-0.156	-1.219	0.293	-0.234	-1.137	0.297	-0.152	-1.305	0.219	-0.141	-1.281	0.246	-0.234	-1.164	-0.074	0.031	-1.238	0.344	-0.152
-0.938	0.238	-0.035	-1.023	0.199	-0.09	-1.016	0.234	-0.059	-1.141	0.223	-0.199	-1.066	0.281	-0.16	-1.305	0.301	-0.27	-1.105	0.289	-0.168	-1.355	0.238	-0.133	-1.289	0.23	-0.219	-1.176	-0.031	0.027	-1.227	0.395	-0.129
-0.969	0.211	-0.047	-1.016	0.215	-0.098	-1.039	0.227	-0.063	-1.145	0.223	-0.203	-1.063	0.27	-0.148	-1.355	0.289	-0.301	-1.082	0.285	-0.188	-1.426	0.254	-0.133	-1.34	0.223	-0.203	-1.184	0.016	0.004	-1.285	0.363	-0.109
-1.027	0.199	-0.059	-1.012	0.227	-0.102	-1.066	0.215	-0.066	-1.141	0.227	-0.199	-1.059	0.258	-0.137	-1.332	0.281	-0.313	-1.047	0.273	-0.207	-1.492	0.258	-0.145	-1.438	0.215	-0.199	-1.172	0.066	-0.035	-1.34	0.324	-0.078
-1.086	0.191	-0.078	-1.016	0.242	-0.102	-1.074	0.215	-0.082	-1.137	0.23	-0.199	-1.055	0.25	-0.125	-1.277	0.262	-0.297	-1.012	0.281	-0.223	-1.559	0.238	-0.156	-1.547	0.203	-0.211	-1.18	0.113	-0.059	-1.406	0.289	-0.082
-1.156	0.176	-0.105	-1.027	0.254	-0.102	-1.082	0.223	-0.094	-1.121	0.234	-0.199	-1.055	0.242	-0.113	-1.246	0.234	-0.262	-0.984	0.281	-0.234	-1.605	0.199	-0.168	-1.652	0.188	-0.234	-1.172	0.16	-0.098	-1.477	0.246	-0.082
-1.223	0.16	-0.121	-1.063	0.254	-0.102	-1.078	0.234	-0.098	-1.105	0.246	-0.195	-1.031	0.246	-0.117	-1.258	0.207	-0.211	-0.992	0.293	-0.25	-1.625	0.141	-0.164	-1.746	0.137	-0.223	-1.176	0.188	-0.129	-1.504	0.172	-0.078
-1.273	0.145	-0.141	-1.086	0.254	-0.098	-1.066	0.246	-0.098	-1.086	0.262	-0.195	-1.008	0.246	-0.117	-1.301	0.191	-0.172	-1.047	0.309	-0.273	-1.59	0.121	-0.164	-1.781	0.109	-0.242	-1.195	0.23	-0.156	-1.531	0.094	-0.09
-1.305	0.125	-0.156	-1.125	0.234	-0.102	-1.059	0.254	-0.094	-1.063	0.273	-0.191	-1.008	0.25	-0.121	-1.367	0.199	-0.148	-1.129	0.332	-0.297	-1.566	0.086	-0.145	-1.816	0.035	-0.215	-1.234	0.285	-0.168	-1.512	0.055	-0.109
-1.324	0.113	-0.164	-1.156	0.215	-0.105	-1.055	0.262	-0.086	-1.031	0.281	-0.191	-1.031	0.25	-0.125	-1.426	0.223	-0.16	-1.199	0.352	-0.34	-1.504	0.094	-0.129	-1.758	0.023	-0.207	-1.281	0.336	-0.172	-1.477	0.055	-0.129
-1.32	0.102	-0.156	-1.188	0.199	-0.102	-1.047	0.273	-0.094	-0.996	0.289	-0.184	-1.09	0.262	-0.133	-1.457	0.254	-0.191	-1.266	0.359	-0.371	-1.488	0.129	-0.078	-1.68	0.031	-0.148	-1.332	0.328	-0.145	-1.43	0.066	-0.148
-1.313	0.09	-0.141	-1.207	0.199	-0.094	-1.047	0.277	-0.102	-0.969	0.301	-0.172	-1.16	0.273	-0.156	-1.414	0.305	-0.23	-1.289	0.352	-0.402	-1.465	0.039	-0.105	-1.586	0.059	-0.152	-1.512	0.344	-0.18	-1.391	0.086	-0.168
-1.301	0.102	-0.121	-1.219	0.203	-0.078	-1.051	0.285	-0.113	-0.961	0.309	-0.172	-1.23	0.293	-0.188	-1.285	0.363	-0.25	-1.273	0.32	-0.41	-1.402	0.082	-0.055	-1.516	0.074	-0.039	-1.539	0.352	-0.172	-1.367	0.109	-0.18
-1.277	0.102	-0.086	-1.227	0.219	-0.07	-1.047	0.301	-0.121	-0.988	0.313	-0.18	-1.293	0.32	-0.223	-1.156	0.395	-0.254	-1.242	0.27	-0.375	-1.363	0.109	-0.039	-1.504	-0.02	-0.055	-1.594	0.266	-0.156	-1.336	0.137	-0.199
-1.238	0.094	-0.051	-1.25	0.227	-0.066	-1.051	0.316	-0.121	-1.047	0.316	-0.199	-1.32	0.352	-0.25	-1.066	0.395	-0.246	-1.238	0.223	-0.324	-1.328	0.098	-0.031	-1.441	0.016	-0.012	-1.605	0.207	-0.172	-1.309	0.168	-0.223
-1.203	0.078	-0.031	-1.273	0.23	-0.066	-1.047	0.32	-0.125	-1.121	0.324	-0.227	-1.316	0.352	-0.266	-1.031	0.387	-0.219	-1.273	0.195	-0.277	-1.289	0.074	-0.02	-1.453	-0.004	0.012	-1.539	0.148	-0.168	-1.305	0.184	-0.25
-1.172	0.066	-0.012	-1.324	0.211	-0.066	-1.043	0.324	-0.125	-1.203	0.328	-0.254	-1.305	0.336	-0.254	-1.043	0.355	-0.203	-1.34	0.191	-0.227	-1.242	0.086	-0.016	-1.414	-0.035	0.031	-1.473	0.094	-0.16	-1.297	0.195	-0.277
-1.152	0.055	-0.012	-1.383	0.191	-0.074	-1.039	0.328	-0.125	-1.266	0.324	-0.273	-1.289	0.297	-0.23	-1.098	0.316	-0.188	-1.426	0.23	-0.18	-1.203	0.082	-0.012	-1.391	-0.012	0.051	-1.367	0.105	-0.141	-1.293	0.195	-0.301
-1.145	0.051	-0.016	-1.422	0.176	-0.082	-1.047	0.328	-0.133	-1.293	0.305	-0.289	-1.293	0.262	-0.18	-1.191	0.27	-0.188	-1.477	0.281	-0.148	-1.168	0.082	-0.023	-1.363	0.035	0.039	-1.266	0.137	-0.113	-1.293	0.195	-0.316
-1.141	0.059	-0.027	-1.434	0.184	-0.098	-1.074	0.344	-0.148	-1.293	0.273	-0.273	-1.336	0.23	-0.148	-1.297	0.219	-0.18	-1.43	0.309	-0.133	-1.176	0.102	-0.051	-1.395	0.059	-0.008	-1.188	0.18	-0.09	-1.289	0.207	-0.324
-1.141	0.074	-0.035	-1.406	0.207	-0.102	-1.117	0.359	-0.156	-1.281	0.25	-0.23	-1.402	0.211	-0.137	-1.41	0.156	-0.172	-1.316	0.297	-0.109	-1.078	0.125	-0.047	-1.273	0.066	-0.043	-1.137	0.223	-0.078	-1.273	0.23	-0.352
-1.133	0.105	-0.047	-1.336	0.238	-0.105	-1.16	0.383	-0.18	-1.273	0.23	-0.184	-1.461	0.215	-0.148	-1.512	0.102	-0.156	-1.223	0.246	-0.109	-1.086	0.07	-0.051	-1.258	-0.012	-0.047	-1.117	0.266	-0.082	-1.246	0.262	-0.367
-1.125	0.129	-0.055	-1.246	0.258	-0.102	-1.215	0.387	-0.199	-1.313	0.215	-0.152	-1.469	0.227	-0.172	-1.57	0.059	-0.141	-1.191	0.203	-0.117	-1.051	0.094	-0.059	-1.195	0.031	-0.098	-1.121	0.293	-0.109	-1.203	0.289	-0.391
-1.117	0.141	-0.059	-1.148	0.277	-0.086	-1.277	0.375	-0.207	-1.391	0.215	-0.141	-1.406	0.23	-0.191	-1.551	0.043	-0.125	-1.223	0.184	-0.121	-1.02	0.098	-0.059	-1.172	0.063	-0.121	-1.156	0.305	-0.152	-1.133	0.309	-0.414
-1.109	0.141	-0.063	-1.055	0.297	-0.074	-1.32	0.355	-0.203	-1.469	0.227	-0.156	-1.285	0.234	-0.184	-1.477	0.059	-0.102	-1.313	0.207	-0.137	-1.039	0.102	-0.07	-1.094	0.035	-0.117	-1.191	0.305	-0.211	-1.059	0.313	-0.426
-1.105	0.137	-0.07	-1	0.309	-0.066	-1.336	0.313	-0.176	-1.516	0.234	-0.195	-1.148	0.227	-0.152	-1.379	0.09	-0.082	-1.426	0.227	-0.164	-0.957	0.09	-0.031	-1.086	0.031	-0.125	-1.223	0.293	-0.262	-0.996	0.305	-0.422
-1.094	0.137	-0.074	-0.98	0.313	-0.063	-1.348	0.246	-0.129	-1.5	0.242	-0.223	-1.055	0.234	-0.113	-1.305	0.117	-0.043	-1.547	0.219	-0.191	-0.977	0.07	-0.031	-1.063	0.035	-0.113	-1.242	0.27	-0.289	-0.93	0.277	-0.402
-1.086	0.133	-0.07	-0.996	0.309	-0.066	-1.375	0.195	-0.09	-1.41	0.238	-0.227	-1.012	0.238	-0.09	-1.262	0.133	0.008	-1.652	0.176	-0.227	-0.996	0.09	-0.035	-1.023	0.031	-0.082	-1.23	0.242	-0.305	-1.055	0.195	-0.348
-1.082	0.141	-0.07	-1.039	0.293	-0.063	-1.43	0.176	-0.074	-1.297	0.227	-0.207	-1.027	0.262	-0.086	-1.246	0.133	0.035	-1.707	0.129	-0.246	-1.063	0.094	-0.051	-1	0.027	-0.047	-1.199	0.215	-0.309	-1.184	0.305	-0.367
-1.074	0.148	-0.066	-1.098	0.254	-0.059	-1.484	0.199	-0.066	-1.18	0.23	-0.168	-1.078	0.277	-0.109	-1.258	0.105	0.035	-1.734	0.098	-0.25	-1.063	0.082	-0.031	-1.035	0.012	-0.027	-1.039	0.164	-0.262	-1.246	0.352	-0.348
-1.066	0.148	-0.074	-1.145	0.211	-0.055	-1.523	0.23	-0.082	-1.102	0.242	-0.117	-1.164	0.273	-0.148	-1.27	0.066	0.031	-1.73	0.074	-0.223	-1.137	0.051	-0.043	-1.102	-0.02	-0.004	-1.176	0.141	-0.293	-1.277	0.305	-0.316
-1.055	0.152	-0.082	-1.18	0.172	-0.055	-1.539	0.254	-0.105	-1.066	0.258	-0.086	-1.254	0.258	-0.184	-1.281	0.066	0.027	-1.684	0.086	-0.203	-1.18	0.039	-0.055	-1.156	-0.055	0.016	-1.047	0.281	-0.285	-1.293	0.223	-0.309
-1.039	0.168	-0.09	-1.203	0.141	-0.047	-1.469	0.266	-0.117	-1.066	0.266	-0.09	-1.332	0.23	-0.207	-1.293	0.082	-0.004	-1.617	0.102	-0.172	-1.203	0.023	-0.055	-1.207	-0.094	0.035	-0.969	0.273	-0.242	-1.25	0.164	-0.313
-1.023	0.188	-0.098	-1.211	0.129	-0.051	-1.359	0.242	-0.113	-1.098	0.262	-0.113	-1.395	0.203	-0.211	-1.367	0.125	-0.074	-1.551	0.129	-0.141	-1.195	0.012	-0.055	-1.246	-0.121	0.039	-0.957	0.281	-0.25	-1.211	0.125	-0.309
-1.016	0.211	-0.102	-1.207	0.133	-0.063	-1.234	0.215	-0.098	-1.156	0.254	-0.152	-1.449	0.156	-0.207	-1.238	0.184	-0.105	-1.52	0.203	-0.133	-1.168	0.016	-0.043	-1.215	-0.121	0.051	-0.984	0.328	-0.277	-1.23	0.105	-0.301
-1.02	0.227	-0.105	-1.188	0.148	-0.074	-1.102	0.203	-0.055	-1.234	0.246	-0.199	-1.473	0.109	-0.188	-1.254	0.094	-0.113	-1.406	0.152	-0.074	-1.176	0.027	-0.039	-1.156	-0.102	0.066	-1.074	0.359	-0.309	-1.297	0.121	-0.301
-1.039	0.234	-0.102	-1.164	0.184	-0.094	-1.008	0.203	-0.02	-1.313	0.227	-0.234	-1.449	0.09	-0.152	-1.227	0.125	-0.168	-1.398	0.109	-0.063	-1.172	0.051	-0.035	-1.141	-0.066	0.094	-1.184	0.379	-0.348	-1.359	0.168	-0.305
-1.063	0.23	-0.102	-1.133	0.215	-0.113	-0.973	0.215	0.004	-1.391	0.211	-0.25	-1.422	0.109	-0.102	-1.18	0.16	-0.188	-1.348	0.121	-0.035	-1.176	0.082	-0.039	-1.129	-0.016	0.109	-1.266	0.383	-0.387	-1.371	0.227	-0.309
-1.082	0.223	-0.094	-1.105	0.25	-0.125	-0.969	0.219	0.02	-1.445	0.191	-0.254	-1.402	0.035	-0.105	-1.16	0.168	-0.188	-1.332	0.137	-0.031	-1.219	0.105	-0.066	-1.086	0.039	0.105	-1.34	0.367	-0.434	-1.32	0.297	-0.301
-1.109	0.199	-0.09	-1.074	0.285	-0.133	-0.992	0.215	0.008	-1.473	0.164	-0.238	-1.328	0.063	-0.063	-1.137	0.172	-0.176	-1.281	0.105	-0.023	-1.25	0.125	-0.098	-1.098	0.055	0.078	-1.391	0.328	-0.457	-1.301	0.32	-0.293
-1.137	0.184	-0.09	-1.055	0.309	-0.145	-1.051	0.184	-0.02	-1.5	0.184	-0.23	-1.293	0.086	-0.047	-1.109	0.172	-0.156	-1.301	0.059	-0.031	-1.273	0.148	-0.145	-1.125	0.055	0.035	-1.363	0.285	-0.449	-1.305	0.313	-0.281
-1.145	0.168	-0.082	-1.039	0.313	-0.148	-1.125	0.148	-0.051	-1.41	0.168	-0.156	-1.273	0.078	-0.043	-1.09	0.184	-0.113	-1.277	0.047	-0.047	-1.281	0.172	-0.199	-1.148	0.055	-0.02	-1.328	0.242	-0.41	-1.34	0.293	-0.266
-1.152	0.176	-0.074	-1.035	0.313	-0.152	-1.191	0.117	-0.082	-1.434	0.043	-0.156	-1.242	0.102	-0.02	-1.078	0.176	-0.082	-1.254	0.051	-0.063	-1.277	0.199	-0.238	-1.156	0.07	-0.086	-1.344	0.211	-0.355	-1.406	0.258	-0.246
-1.176	0.191	-0.074	-1.043	0.309	-0.156	-1.258	0.074	-0.105	-1.359	0.082	-0.113	-1.223	0.121	-0.016	-1.066	0.156	-0.051	-1.227	0.059	-0.086	-1.273	0.23	-0.254	-1.176	0.113	-0.152	-1.383	0.227	-0.316	-1.492	0.223	-0.234
-1.203	0.195	-0.086	-1.051	0.297	-0.152	-1.297	0.039	-0.133	-1.328	0.086	-0.094	-1.227	0.117	-0.031	-1.074	0.117	-0.027	-1.168	0.074	-0.094	-1.277	0.27	-0.258	-1.199	0.18	-0.211	-1.398	0.277	-0.297	-1.594	0.18	-0.223
-1.246	0.191	-0.098	-1.066	0.277	-0.156	-1.32	0.012	-0.148	-1.313	0.07	-0.07	-1.234	0.105	-0.047	-1.125	0.07	-0.016	-1.121	0.043	-0.094	-1.285	0.309	-0.246	-1.25	0.246	-0.266	-1.363	0.348	-0.293	-1.672	0.137	-0.207
-1.309	0.18	-0.109	-1.078	0.273	-0.156	-1.301	0.039	-0.148	-1.285	0.063	-0.031	-1.238	0.098	-0.051	-1.191	0.012	-0.004	-1.086	0.039	-0.098	-1.34	0.32	-0.242	-1.336	0.293	-0.316	-1.313	0.395	-0.293	-1.738	0.09	-0.191
-1.367	0.168	-0.129	-1.09	0.277	-0.148	-1.309	0.027	-0.09	-1.254	0.063	0	-1.227	0.102	-0.063	-1.254	-0.035	0.004	-1.047	0.055	-0.086	-1.391	0.313	-0.211	-1.449	0.324	-0.355	-1.297	0.41	-0.309	-1.781	0.051	-0.172
-1.395	0.18	-0.152	-1.102	0.277	-0.137	-1.262	0.043	-0.086	-1.238	0.039	0.008	-1.215	0.102	-0.066	-1.301	-0.059	-0.004	-1.004	0.059	-0.066	-1.461	0.289	-0.195	-1.578	0.324	-0.379	-1.313	0.391	-0.313	-1.754	0.117	-0.18
-1.395	0.199	-0.172	-1.109	0.262	-0.129	-1.289	-0.004	-0.07	-1.223	0.012	-0.004	-1.18	0.102	-0.07	-1.316	-0.043	-0.012	-0.98	0.066	-0.047	-1.484	0.254	-0.156	-1.645	0.324	-0.379	-1.363	0.359	-0.297	-1.707	0.02	-0.141
-1.355	0.234	-0.188	-1.105	0.254	-0.125	-1.246	0.059	-0.035	-1.215	-0.004	-0.004	-1.145	0.094	-0.07	-1.297	0.008	-0.02	-0.977	0.082	-0.02	-1.414	0.18	-0.074	-1.738	0.246	-0.359	-1.441	0.32	-0.289	-1.637	0.027	-0.121
-1.281	0.266	-0.18	-1.109	0.25	-0.102	-1.242	0.09	-0.023	-1.207	-0.008	-0.004	-1.105	0.086	-0.063	-1.289	0.051	-0.012	-0.992	0.07	0.008	-1.563	0.121	-0.125	-1.773	0.145	-0.328	-1.566	0.273	-0.273	-1.523	0.098	-0.121
-1.188	0.301	-0.176	-1.098	0.254	-0.086	-1.234	0.09	-0.012	-1.18	0.012	-0.004	-1.059	0.086	-0.051	-1.285	0.082	0.004	-1.02	0.055	0.023	-1.406	0.191	-0.113	-1.73	0.168	-0.348	-1.695	0.219	-0.246	-1.418	0.148	-0.109
-1.086	0.34	-0.152	-1.086	0.262	-0.078	-1.207	0.086	-0.008	-1.145	0.027	-0.004	-1.008	0.094	-0.039	-1.285	0.09	0.02	-1.07	0.023	0.027	-1.352	0.141	-0.066	-1.57	0.07	-0.258	-1.797	0.152	-0.211	-1.367	0.211	-0.113
-1	0.363	-0.137	-1.066	0.277	-0.066	-1.188	0.07	-0.02	-1.117	0.055	0	-0.965	0.102	-0.031	-1.301	0.078	0.023	-1.109	0	0.031	-1.297	0.137	-0.066	-1.566	0.055	-0.246	-1.871	0.086	-0.152	-1.27	0.152	-0.059
-0.957	0.363	-0.117	-1.039	0.289	-0.063	-1.18	0.063	-0.031	-1.09	0.074	0	-0.934	0.117	-0.027	-1.293	0.066	-0.012	-1.141	-0.023	0.027	-1.25	0.133	-0.063	-1.453	0.102	-0.207	-1.902	0.043	-0.137	-1.266	0.09	-0.059
-0.953	0.352	-0.102	-1.008	0.301	-0.063	-1.18	0.063	-0.051	-1.059	0.09	-0.008	-0.938	0.125	-0.023	-1.277	0.074	-0.059	-1.145	-0.043	0.02	-1.203	0.145	-0.063	-1.348	0.113	-0.152	-1.863	0.023	-0.094	-1.254	0.098	-0.059
-0.977	0.32	-0.074	-0.988	0.313	-0.074	-1.184	0.074	-0.063	-1.027	0.098	-0.016	-0.969	0.125	-0.02	-1.234	0.117	-0.121	-1.113	-0.035	0.012	-1.168	0.168	-0.066	-1.23	0.09	-0.078	-1.754	0.059	-0.078	-1.262	0.098	-0.063
-1.027	0.285	-0.051	-0.98	0.324	-0.086	-1.18	0.086	-0.066	-1.008	0.105	-0.023	-1.035	0.113	-0.02	-1.16	0.191	-0.176	-1.094	-0.016	0.008	-1.156	0.168	-0.063	-1.188	0.086	-0.043	-1.602	0.113	-0.051	-1.262	0.086	-0.059
-1.086	0.242	-0.035	-1	0.336	-0.102	-1.176	0.094	-0.066	-1.004	0.113	-0.027	-1.094	0.094	-0.023	-1.094	0.27	-0.207	-1.098	0.023	-0.008	-1.148	0.176	-0.078	-1.199	0.129	-0.031	-1.512	0.188	-0.047	-1.281	0.094	-0.078
-1.133	0.195	-0.02	-1.051	0.348	-0.129	-1.16	0.086	-0.074	-0.996	0.117	-0.031	-1.152	0.074	-0.031	-1.063	0.352	-0.203	-1.094	0.063	-0.02	-1.152	0.188	-0.105	-1.172	0.195	-0.039	-1.332	0.227	-0.039	-1.23	0.098	-0.086
-1.172	0.156	0.008	-1.113	0.359	-0.148	-1.137	0.078	-0.086	-0.984	0.121	-0.035	-1.207	0.051	-0.051	-1.059	0.406	-0.184	-1.125	0.098	-0.051	-1.168	0.219	-0.129	-1.152	0.238	-0.059	-1.32	0.148	-0.012	-1.195	0.078	-0.09
-1.184	0.133	0.02	-1.164	0.363	-0.172	-1.105	0.066	-0.09	-0.965	0.129	-0.035	-1.227	0.031	-0.059	-1.07	0.422	-0.16	-1.195	0.125	-0.086	-1.199	0.254	-0.191	-1.156	0.238	-0.086	-1.23	0.156	-0.023	-1.168	0.07	-0.113
-1.188	0.113	0.016	-1.211	0.352	-0.18	-1.074	0.063	-0.082	-0.953	0.125	-0.035	-1.234	0.031	-0.063	-1.094	0.391	-0.117	-1.207	0.164	-0.129	-1.223	0.289	-0.246	-1.164	0.211	-0.117	-1.227	0.125	-0.039	-1.152	0.063	-0.125
-1.188	0.113	0.012	-1.234	0.332	-0.18	-1.039	0.074	-0.066	-0.941	0.125	-0.039	-1.238	0.051	-0.063	-1.133	0.332	-0.086	-1.219	0.148	-0.164	-1.238	0.332	-0.301	-1.184	0.215	-0.164	-1.23	0.121	-0.027	-1.148	0.043	-0.125
-1.176	0.113	-0.004	-1.234	0.309	-0.168	-1.008	0.094	-0.055	-0.938	0.121	-0.039	-1.234	0.078	-0.055	-1.199	0.223	-0.051	-1.203	0.191	-0.227	-1.258	0.336	-0.332	-1.203	0.242	-0.215	-1.219	0.152	-0.035	-1.133	0.016	-0.117
-1.152	0.148	-0.035	-1.223	0.289	-0.141	-0.977	0.113	-0.047	-0.945	0.113	-0.035	-1.219	0.109	-0.055	-1.25	0.129	-0.031	-1.168	0.242	-0.266	-1.234	0.344	-0.352	-1.211	0.289	-0.27	-1.219	0.172	-0.063	-1.129	-0.008	-0.09
-1.129	0.184	-0.055	-1.207	0.266	-0.102	-0.949	0.133	-0.051	-0.957	0.109	-0.031	-1.25	0.121	-0.051	-1.215	0.031	0	-1.156	0.301	-0.273	-1.207	0.328	-0.355	-1.203	0.328	-0.32	-1.207	0.156	-0.094	-1.145	-0.031	-0.063
-1.102	0.211	-0.07	-1.207	0.238	-0.07	-0.945	0.145	-0.059	-0.98	0.113	-0.043	-1.285	0.121	-0.051	-1.285	0.023	-0.043	-1.168	0.352	-0.273	-1.172	0.301	-0.328	-1.156	0.379	-0.355	-1.176	0.148	-0.117	-1.191	-0.047	-0.039
-1.09	0.23	-0.09	-1.23	0.227	-0.051	-0.965	0.137	-0.063	-1.008	0.129	-0.063	-1.301	0.121	-0.07	-1.234	0.043	-0.039	-1.195	0.387	-0.262	-1.098	0.297	-0.301	-1.086	0.406	-0.398	-1.125	0.137	-0.125	-1.262	-0.055	-0.008
-1.07	0.246	-0.121	-1.305	0.211	-0.055	-1.008	0.121	-0.063	-1.055	0.156	-0.09	-1.277	0.133	-0.102	-1.238	0.066	-0.047	-1.262	0.406	-0.242	-1.051	0.281	-0.262	-1.043	0.41	-0.395	-1.07	0.105	-0.129	-1.328	-0.059	0.016
-1.066	0.258	-0.137	-1.391	0.203	-0.074	-1.066	0.098	-0.07	-1.109	0.184	-0.117	-1.223	0.164	-0.125	-1.215	0.133	-0.07	-1.371	0.398	-0.238	-0.977	0.301	-0.219	-1.016	0.434	-0.398	-1.008	0.086	-0.121	-1.383	-0.063	0.027
-1.059	0.266	-0.141	-1.461	0.207	-0.105	-1.121	0.07	-0.07	-1.141	0.207	-0.125	-1.172	0.215	-0.133	-1.191	0.191	-0.09	-1.402	0.32	-0.184	-0.973	0.328	-0.191	-0.965	0.406	-0.375	-0.965	0.07	-0.094	-1.434	-0.039	0.016
-1.063	0.266	-0.145	-1.492	0.219	-0.137	-1.16	0.043	-0.074	-1.168	0.219	-0.137	-1.121	0.266	-0.133	-1.168	0.234	-0.105	-1.617	0.238	-0.207	-0.914	0.332	-0.137	-1.199	0.398	-0.43	-0.93	0.066	-0.051	-1.34	-0.016	0.047
-1.074	0.258	-0.145	-1.473	0.234	-0.152	-1.188	0.039	-0.078	-1.23	0.223	-0.141	-1.094	0.293	-0.117	-1.16	0.266	-0.121	-1.59	0.199	-0.18	-1.188	0.316	-0.199	-1.23	0.434	-0.445	-0.902	0.063	0.008	-1.316	-0.012	0.047
-1.098	0.254	-0.148	-1.41	0.238	-0.16	-1.199	0.059	-0.082	-1.332	0.203	-0.137	-1.113	0.293	-0.105	-1.172	0.258	-0.133	-1.598	0.086	-0.145	-1.152	0.453	-0.254	-1.277	0.355	-0.43	-0.895	0.059	0.078	-1.277	0.035	0.035
-1.109	0.254	-0.141	-1.316	0.242	-0.152	-1.199	0.098	-0.078	-1.449	0.16	-0.133	-1.16	0.277	-0.098	-1.184	0.246	-0.148	-1.578	0.031	-0.133	-1.18	0.352	-0.219	-1.27	0.289	-0.445	-0.926	0.031	0.145	-1.219	0.094	0.023
-1.121	0.238	-0.137	-1.199	0.246	-0.117	-1.199	0.125	-0.074	-1.52	0.145	-0.129	-1.234	0.242	-0.082	-1.199	0.238	-0.156	-1.535	-0.008	-0.121	-1.203	0.297	-0.242	-1.215	0.207	-0.449	-0.957	0	0.191	-1.152	0.156	0.008
-1.125	0.23	-0.129	-1.098	0.25	-0.086	-1.211	0.141	-0.078	-1.504	0.156	-0.125	-1.309	0.191	-0.078	-1.211	0.238	-0.168	-1.5	0.004	-0.109	-1.203	0.246	-0.227	-1.133	0.137	-0.438	-1	-0.016	0.203	-1.148	0.195	-0.016
-1.121	0.23	-0.129	-1.035	0.25	-0.055	-1.238	0.148	-0.086	-1.418	0.199	-0.113	-1.352	0.156	-0.074	-1.227	0.25	-0.184	-1.449	0.063	-0.102	-1.207	0.23	-0.18	-1.102	0.086	-0.402	-1.078	-0.02	0.191	-1.148	0.238	-0.031
-1.121	0.23	-0.129	-1.016	0.25	-0.035	-1.293	0.133	-0.098	-1.309	0.258	-0.09	-1.387	0.125	-0.086	-1.238	0.277	-0.207	-1.391	0.141	-0.098	-1.246	0.219	-0.133	-1.152	0.074	-0.355	-1.121	-0.02	0.133	-1.168	0.277	-0.066
-1.117	0.242	-0.121	-1.039	0.242	-0.039	-1.379	0.109	-0.113	-1.199	0.305	-0.051	-1.387	0.105	-0.109	-1.25	0.297	-0.227	-1.348	0.195	-0.105	-1.367	0.199	-0.133	-1.25	0.086	-0.313	-1.121	0.004	0.102	-1.207	0.309	-0.102
-1.121	0.25	-0.117	-1.09	0.227	-0.059	-1.465	0.082	-0.133	-1.16	0.258	-0.012	-1.359	0.121	-0.121	-1.242	0.32	-0.246	-1.316	0.23	-0.129	-1.496	0.176	-0.141	-1.359	0.098	-0.305	-1.137	0.023	0.023	-1.227	0.316	-0.121
-1.121	0.254	-0.117	-1.156	0.203	-0.082	-1.516	0.07	-0.164	-1.168	0.352	-0.035	-1.313	0.145	-0.133	-1.23	0.328	-0.246	-1.293	0.242	-0.164	-1.543	0.199	-0.18	-1.449	0.098	-0.332	-1.176	0.066	-0.039	-1.324	0.301	-0.133
-1.117	0.266	-0.121	-1.219	0.195	-0.113	-1.496	0.074	-0.188	-1.16	0.379	-0.008	-1.246	0.18	-0.141	-1.191	0.324	-0.242	-1.27	0.242	-0.188	-1.504	0.223	-0.215	-1.473	0.109	-0.387	-1.188	0.098	-0.047	-1.328	0.316	-0.148
-1.094	0.289	-0.121	-1.262	0.223	-0.137	-1.406	0.113	-0.199	-1.211	0.344	0.016	-1.191	0.215	-0.152	-1.141	0.313	-0.23	-1.23	0.25	-0.207	-1.418	0.254	-0.262	-1.465	0.121	-0.441	-1.191	0.164	-0.066	-1.371	0.258	-0.141
-1.066	0.309	-0.125	-1.316	0.18	-0.148	-1.277	0.176	-0.176	-1.27	0.313	0	-1.148	0.254	-0.156	-1.07	0.309	-0.215	-1.211	0.254	-0.211	-1.332	0.266	-0.289	-1.344	0.16	-0.441	-1.234	0.223	-0.066	-1.398	0.203	-0.137
-1.043	0.324	-0.129	-1.336	0.109	-0.152	-1.148	0.23	-0.141	-1.313	0.273	-0.027	-1.109	0.273	-0.148	-1.016	0.309	-0.195	-1.207	0.254	-0.219	-1.316	0.262	-0.289	-1.324	0.172	-0.449	-1.32	0.227	-0.07	-1.461	0.113	-0.133
-1.023	0.336	-0.129	-1.332	0.07	-0.191	-1.059	0.27	-0.102	-1.332	0.242	-0.059	-1.086	0.281	-0.141	-0.98	0.313	-0.172	-1.211	0.266	-0.227	-1.344	0.262	-0.277	-1.359	0.156	-0.414	-1.398	0.211	-0.09	-1.5	0.156	-0.172
-1.031	0.344	-0.129	-1.293	0.125	-0.16	-1.035	0.293	-0.063	-1.336	0.211	-0.086	-1.082	0.277	-0.137	-0.992	0.316	-0.16	-1.203	0.277	-0.227	-1.418	0.273	-0.262	-1.426	0.16	-0.406	-1.469	0.18	-0.105	-1.488	0.195	-0.195
-1.051	0.348	-0.133	-1.273	0.121	-0.129	-1.066	0.289	-0.035	-1.336	0.203	-0.102	-1.082	0.258	-0.141	-1.047	0.316	-0.152	-1.195	0.277	-0.223	-1.504	0.285	-0.242	-1.508	0.211	-0.398	-1.516	0.156	-0.125	-1.488	0.191	-0.207
-1.094	0.348	-0.148	-1.246	0.094	-0.121	-1.113	0.27	-0.02	-1.32	0.211	-0.113	-1.098	0.246	-0.152	-1.129	0.313	-0.16	-1.168	0.273	-0.223	-1.598	0.293	-0.238	-1.637	0.047	-0.328	-1.57	0.148	-0.152	-1.473	0.207	-0.23
-1.145	0.359	-0.164	-1.215	0.086	-0.094	-1.18	0.242	-0.031	-1.293	0.227	-0.125	-1.121	0.23	-0.164	-1.09	0.277	-0.137	-1.133	0.262	-0.223	-1.625	0.301	-0.242	-1.742	0.074	-0.336	-1.621	0.137	-0.164	-1.43	0.234	-0.25
-1.191	0.363	-0.176	-1.18	0.082	-0.066	-1.238	0.227	-0.055	-1.262	0.242	-0.137	-1.133	0.227	-0.18	-1.355	0.258	-0.23	-1.094	0.25	-0.223	-1.727	0.289	-0.277	-1.816	0.113	-0.332	-1.629	0.109	-0.156	-1.387	0.266	-0.258
-1.23	0.359	-0.191	-1.156	0.078	-0.043	-1.262	0.199	-0.07	-1.227	0.25	-0.152	-1.137	0.223	-0.188	-1.316	0.328	-0.258	-1.051	0.227	-0.223	-1.641	0.27	-0.27	-1.828	0.027	-0.258	-1.766	0.105	-0.188	-1.285	0.242	-0.234
-1.262	0.34	-0.191	-1.137	0.07	-0.031	-1.254	0.152	-0.098	-1.191	0.25	-0.168	-1.125	0.234	-0.191	-1.313	0.285	-0.262	-1.027	0.223	-0.219	-1.68	0.129	-0.223	-1.832	0	-0.246	-1.766	0.141	-0.203	-1.363	0.219	-0.273
-1.27	0.32	-0.176	-1.125	0.059	-0.02	-1.234	0.117	-0.109	-1.145	0.234	-0.168	-1.109	0.242	-0.191	-1.332	0.254	-0.281	-1.031	0.23	-0.23	-1.66	0.109	-0.207	-1.754	0.008	-0.191	-1.805	0.098	-0.199	-1.297	0.27	-0.277
-1.258	0.293	-0.148	-1.117	0.047	-0.023	-1.188	0.113	-0.105	-1.109	0.215	-0.164	-1.09	0.254	-0.184	-1.363	0.219	-0.277	-1.063	0.246	-0.242	-1.586	0.059	-0.145	-1.672	0.012	-0.152	-1.797	0.094	-0.219	-1.238	0.215	-0.242
-1.25	0.266	-0.117	-1.113	0.051	-0.039	-1.141	0.113	-0.078	-1.07	0.207	-0.156	-1.059	0.262	-0.168	-1.395	0.207	-0.258	-1.125	0.27	-0.27	-1.484	0.035	-0.102	-1.563	0.023	-0.109	-1.746	0.113	-0.242	-1.227	0.141	-0.211
-1.254	0.246	-0.09	-1.109	0.059	-0.055	-1.098	0.133	-0.074	-1.051	0.199	-0.16	-1.035	0.266	-0.164	-1.461	0.203	-0.246	-1.184	0.305	-0.305	-1.406	-0.023	-0.07	-1.492	0.043	-0.078	-1.645	0.164	-0.25	-1.219	0.102	-0.199
-1.289	0.23	-0.074	-1.109	0.07	-0.07	-1.105	0.191	-0.102	-1.035	0.195	-0.16	-1.012	0.27	-0.16	-1.52	0.219	-0.234	-1.246	0.324	-0.34	-1.316	-0.035	-0.012	-1.441	0.039	-0.047	-1.48	0.195	-0.219	-1.211	0.094	-0.184
-1.328	0.23	-0.078	-1.109	0.094	-0.07	-1.066	0.293	-0.125	-1.035	0.199	-0.16	-0.992	0.273	-0.16	-1.516	0.258	-0.223	-1.293	0.32	-0.363	-1.238	-0.016	0.047	-1.395	0.027	-0.012	-1.527	0.227	-0.277	-1.191	0.109	-0.172
-1.375	0.246	-0.098	-1.102	0.109	-0.074	-1.031	0.336	-0.137	-1.035	0.195	-0.168	-0.992	0.273	-0.172	-1.434	0.301	-0.207	-1.297	0.301	-0.359	-1.203	-0.008	0.066	-1.359	0.016	0.008	-1.379	0.34	-0.281	-1.156	0.137	-0.168
-1.414	0.25	-0.133	-1.098	0.121	-0.082	-1.039	0.301	-0.145	-1.047	0.195	-0.176	-1.027	0.281	-0.188	-1.293	0.332	-0.195	-1.266	0.27	-0.332	-1.188	0.012	0.063	-1.336	0.016	0.02	-1.34	0.313	-0.25	-1.117	0.168	-0.184
-1.43	0.254	-0.168	-1.094	0.125	-0.082	-1.043	0.27	-0.145	-1.047	0.191	-0.184	-1.09	0.289	-0.203	-1.172	0.313	-0.176	-1.242	0.223	-0.285	-1.219	0.055	0.039	-1.32	0.02	0.012	-1.301	0.285	-0.25	-1.078	0.199	-0.207
-1.391	0.262	-0.184	-1.086	0.121	-0.078	-1.059	0.258	-0.16	-1.059	0.191	-0.184	-1.176	0.301	-0.23	-1.109	0.277	-0.152	-1.25	0.184	-0.23	-1.105	0.098	0.039	-1.297	0.027	-0.008	-1.273	0.258	-0.238	-1.02	0.246	-0.223
-1.32	0.262	-0.172	-1.074	0.125	-0.09	-1.078	0.254	-0.168	-1.07	0.191	-0.18	-1.238	0.309	-0.254	-1.094	0.25	-0.129	-1.297	0.168	-0.176	-1.148	0.047	0.016	-1.293	0.039	-0.039	-1.23	0.176	-0.199	-0.969	0.297	-0.234
-1.246	0.266	-0.152	-1.063	0.133	-0.086	-1.109	0.254	-0.184	-1.078	0.195	-0.188	-1.285	0.305	-0.273	-1.117	0.234	-0.109	-1.371	0.184	-0.145	-1.121	0.082	-0.035	-1.168	0.07	-0.039	-1.266	0.285	-0.27	-0.965	0.371	-0.23
-1.152	0.258	-0.129	-1.055	0.148	-0.078	-1.121	0.262	-0.184	-1.082	0.199	-0.176	-1.297	0.289	-0.273	-1.18	0.238	-0.117	-1.422	0.203	-0.137	-1.129	0.109	-0.063	-1.141	0.035	-0.055	-1.172	0.285	-0.25	-1.012	0.406	-0.23
-1.059	0.266	-0.102	-1.051	0.156	-0.086	-1.137	0.266	-0.176	-1.074	0.199	-0.168	-1.285	0.27	-0.258	-1.258	0.23	-0.129	-1.406	0.238	-0.16	-1.027	0.102	-0.047	-1.074	0.066	-0.074	-1.152	0.238	-0.258	-1.098	0.414	-0.25
-0.992	0.266	-0.078	-1.031	0.164	-0.09	-1.137	0.258	-0.156	-1.055	0.211	-0.168	-1.277	0.25	-0.223	-1.332	0.215	-0.148	-1.34	0.258	-0.176	-1.023	0.078	-0.059	-1.016	0.09	-0.082	-1.082	0.23	-0.285	-1.18	0.41	-0.285
-0.953	0.258	-0.059	-1.016	0.18	-0.09	-1.125	0.234	-0.141	-1.031	0.234	-0.168	-1.277	0.227	-0.184	-1.395	0.191	-0.18	-1.219	0.266	-0.191	-0.98	0.086	-0.059	-0.926	0.074	-0.059	-1.02	0.223	-0.273	-1.23	0.379	-0.332
-0.953	0.238	-0.047	-1.012	0.195	-0.09	-1.109	0.219	-0.125	-1.023	0.262	-0.172	-1.309	0.215	-0.168	-1.438	0.168	-0.199	-1.129	0.262	-0.195	-0.961	0.09	-0.039	-0.875	0.082	-0.039	-0.961	0.223	-0.262	-1.266	0.336	-0.391
-0.977	0.215	-0.047	-1.02	0.207	-0.094	-1.09	0.219	-0.102	-1.047	0.289	-0.188	-1.387	0.219	-0.176	-1.461	0.141	-0.215	-1.098	0.25	-0.184	-0.949	0.094	-0.023	-0.824	0.094	0	-0.922	0.23	-0.242	-1.293	0.27	-0.438
-1.031	0.191	-0.063	-1.051	0.215	-0.094	-1.055	0.227	-0.078	-1.09	0.332	-0.219	-1.469	0.23	-0.211	-1.441	0.129	-0.207	-1.125	0.254	-0.172	-0.957	0.094	-0.004	-0.789	0.094	0.035	-0.895	0.246	-0.211	-1.281	0.203	-0.457
-1.098	0.18	-0.082	-1.082	0.215	-0.098	-1.023	0.242	-0.063	-1.148	0.375	-0.254	-1.512	0.246	-0.238	-1.414	0.113	-0.184	-1.188	0.258	-0.172	-0.992	0.086	0.004	-0.766	0.094	0.051	-0.895	0.262	-0.176	-1.273	0.152	-0.461
-1.168	0.168	-0.102	-1.121	0.199	-0.098	-0.996	0.25	-0.043	-1.199	0.402	-0.297	-1.457	0.273	-0.25	-1.375	0.109	-0.145	-1.285	0.254	-0.188	-1.051	0.07	0	-0.75	0.086	0.055	-0.91	0.277	-0.145	-1.324	0.129	-0.449
-1.25	0.16	-0.121	-1.137	0.191	-0.098	-0.965	0.254	-0.035	-1.238	0.414	-0.324	-1.328	0.281	-0.234	-1.348	0.109	-0.113	-1.398	0.234	-0.203	-1.121	0.055	-0.004	-0.766	0.059	0.043	-0.965	0.27	-0.133	-1.441	0.141	-0.434
-1.324	0.141	-0.133	-1.145	0.172	-0.098	-0.926	0.266	-0.035	-1.25	0.391	-0.336	-1.188	0.273	-0.191	-1.324	0.102	-0.074	-1.496	0.207	-0.219	-1.203	0.023	-0.016	-0.781	0.047	0.027	-1.051	0.254	-0.156	-1.527	0.176	-0.406
-1.363	0.129	-0.156	-1.148	0.168	-0.098	-0.906	0.27	-0.047	-1.23	0.348	-0.316	-1.082	0.254	-0.148	-1.305	0.102	-0.047	-1.574	0.16	-0.223	-1.242	0.016	-0.023	-0.848	0.031	-0.016	-1.129	0.258	-0.207	-1.473	0.238	-0.359
-1.379	0.121	-0.16	-1.148	0.176	-0.082	-0.926	0.27	-0.07	-1.211	0.301	-0.285	-1.031	0.238	-0.105	-1.301	0.102	-0.027	-1.629	0.109	-0.215	-1.254	-0.035	-0.02	-0.922	0.02	-0.051	-1.184	0.285	-0.277	-1.379	0.289	-0.32
-1.379	0.109	-0.156	-1.148	0.188	-0.07	-0.965	0.289	-0.098	-1.195	0.258	-0.242	-1.031	0.242	-0.09	-1.289	0.105	-0.012	-1.645	0.066	-0.207	-1.238	-0.039	-0.031	-1.023	0	-0.098	-1.238	0.324	-0.34	-1.316	0.293	-0.297
-1.348	0.102	-0.145	-1.148	0.203	-0.074	-1.023	0.313	-0.129	-1.219	0.23	-0.195	-1.074	0.25	-0.105	-1.289	0.176	-0.02	-1.598	0.039	-0.184	-1.203	-0.031	-0.031	-1.086	-0.012	-0.133	-1.25	0.332	-0.387	-1.305	0.277	-0.27
-1.32	0.102	-0.129	-1.16	0.207	-0.074	-1.082	0.324	-0.16	-1.266	0.211	-0.168	-1.164	0.25	-0.133	-1.258	0.086	0.004	-1.539	0.039	-0.148	-1.176	-0.004	-0.023	-1.148	-0.004	-0.164	-1.223	0.313	-0.391	-1.332	0.277	-0.258
-1.285	0.109	-0.102	-1.203	0.203	-0.078	-1.133	0.328	-0.184	-1.309	0.203	-0.16	-1.273	0.242	-0.172	-1.277	0.059	-0.02	-1.477	0.055	-0.117	-1.148	0.031	-0.004	-1.219	0.016	-0.172	-1.199	0.277	-0.371	-1.402	0.27	-0.25
-1.246	0.113	-0.074	-1.273	0.184	-0.09	-1.164	0.305	-0.188	-1.359	0.195	-0.176	-1.395	0.215	-0.207	-1.238	0.082	-0.043	-1.426	0.063	-0.078	-1.121	0.063	-0.008	-1.242	0.063	-0.176	-1.215	0.25	-0.328	-1.527	0.246	-0.254
-1.211	0.113	-0.043	-1.359	0.156	-0.105	-1.176	0.27	-0.191	-1.426	0.188	-0.207	-1.48	0.184	-0.211	-1.215	0.086	-0.055	-1.383	0.074	-0.047	-1.145	0.086	-0.023	-1.258	0.094	-0.18	-1.266	0.266	-0.301	-1.645	0.215	-0.258
-1.188	0.105	-0.027	-1.418	0.145	-0.117	-1.199	0.238	-0.16	-1.457	0.18	-0.23	-1.543	0.133	-0.203	-1.195	0.094	-0.066	-1.371	0.078	-0.012	-1.168	0.105	-0.055	-1.277	0.113	-0.188	-1.344	0.313	-0.297	-1.734	0.18	-0.273
-1.168	0.094	-0.016	-1.434	0.164	-0.125	-1.223	0.207	-0.129	-1.457	0.188	-0.246	-1.559	0.098	-0.184	-1.168	0.094	-0.066	-1.363	0.055	0.016	-1.18	0.125	-0.109	-1.281	0.121	-0.191	-1.387	0.371	-0.305	-1.797	0.133	-0.266
-1.164	0.082	-0.016	-1.418	0.184	-0.125	-1.301	0.195	-0.121	-1.387	0.211	-0.254	-1.52	0.074	-0.156	-1.133	0.098	-0.063	-1.34	0.082	0.008	-1.199	0.148	-0.176	-1.273	0.141	-0.215	-1.414	0.398	-0.316	-1.816	0.094	-0.254
-1.164	0.086	-0.023	-1.344	0.199	-0.113	-1.426	0.199	-0.129	-1.27	0.238	-0.23	-1.453	0.074	-0.125	-1.102	0.105	-0.051	-1.316	0.02	0.043	-1.211	0.172	-0.246	-1.285	0.172	-0.242	-1.449	0.359	-0.313	-1.793	0.066	-0.227
-1.16	0.09	-0.035	-1.254	0.207	-0.098	-1.535	0.223	-0.152	-1.152	0.254	-0.188	-1.379	0.078	-0.086	-1.063	0.113	-0.047	-1.328	0.008	0.027	-1.223	0.203	-0.301	-1.289	0.219	-0.254	-1.473	0.277	-0.293	-1.727	0.055	-0.199
-1.152	0.105	-0.039	-1.16	0.219	-0.082	-1.586	0.23	-0.176	-1.059	0.242	-0.141	-1.305	0.094	-0.051	-1.027	0.117	-0.039	-1.316	0.012	-0.012	-1.23	0.25	-0.336	-1.355	0.258	-0.293	-1.414	0.148	-0.234	-1.637	0.07	-0.172
-1.145	0.113	-0.047	-1.086	0.234	-0.066	-1.566	0.223	-0.188	-1.016	0.199	-0.113	-1.258	0.117	-0.035	-1.004	0.125	-0.023	-1.313	0.055	-0.051	-1.324	0.281	-0.363	-1.355	0.289	-0.246	-1.672	0.188	-0.281	-1.563	0.09	-0.137
-1.129	0.125	-0.043	-1.035	0.254	-0.063	-1.484	0.195	-0.18	-1.023	0.145	-0.117	-1.23	0.121	-0.016	-1.004	0.121	-0.02	-1.242	0.043	-0.047	-1.395	0.309	-0.344	-1.48	0.305	-0.266	-1.68	0.195	-0.203	-1.527	0.141	-0.117
-1.113	0.129	-0.039	-1.02	0.277	-0.063	-1.363	0.176	-0.129	-1.059	0.094	-0.125	-1.199	0.145	0	-1.027	0.102	-0.016	-1.227	0.023	-0.066	-1.461	0.309	-0.309	-1.496	0.313	-0.211	-1.773	0.129	-0.152	-1.406	0.109	-0.078
-1.094	0.133	-0.039	-1.031	0.285	-0.063	-1.242	0.152	-0.07	-1.125	0.039	-0.148	-1.191	0.145	-0.004	-1.07	0.078	-0.023	-1.156	0.051	-0.09	-1.48	0.313	-0.27	-1.57	0.293	-0.184	-1.84	0.074	-0.137	-1.375	0.051	-0.047
-1.09	0.129	-0.039	-1.07	0.27	-0.07	-1.141	0.125	-0.027	-1.23	0.012	-0.188	-1.207	0.129	-0.023	-1.141	0.051	-0.027	-1.094	0.078	-0.098	-1.473	0.215	-0.238	-1.582	0.25	-0.148	-1.887	0.027	-0.117	-1.336	0.039	-0.047
-1.086	0.133	-0.047	-1.117	0.246	-0.07	-1.07	0.129	0.012	-1.258	0.074	-0.199	-1.219	0.113	-0.043	-1.207	0.027	-0.027	-1.055	0.09	-0.098	-1.457	0.211	-0.266	-1.555	0.133	-0.082	-1.887	0.004	-0.105	-1.332	0.066	-0.066
-1.078	0.133	-0.059	-1.156	0.219	-0.07	-1.063	0.152	0.023	-1.34	-0.02	-0.191	-1.227	0.105	-0.063	-1.25	0.008	-0.031	-1.02	0.094	-0.094	-1.344	0.152	-0.238	-1.574	0.121	-0.109	-1.879	0.039	-0.113	-1.277	0.121	-0.051
-1.074	0.133	-0.066	-1.191	0.188	-0.07	-1.078	0.176	0.016	-1.41	-0.051	-0.207	-1.219	0.098	-0.066	-1.258	0	-0.031	-0.984	0.102	-0.078	-1.285	0.027	-0.203	-1.5	0.059	-0.078	-1.695	0.148	-0.133	-1.281	0.059	-0.047
-1.063	0.152	-0.07	-1.199	0.168	-0.066	-1.117	0.18	-0.031	-1.449	0.016	-0.23	-1.203	0.09	-0.063	-1.316	0.031	-0.059	-0.977	0.098	-0.059	-1.234	-0.02	-0.191	-1.441	0.035	-0.074	-1.66	0.082	-0.121	-1.273	0.043	-0.07
-1.051	0.184	-0.078	-1.191	0.16	-0.066	-1.172	0.18	-0.07	-1.41	0.059	-0.215	-1.176	0.078	-0.066	-1.168	0.059	-0.008	-1.012	0.094	-0.031	-1.18	0.02	-0.16	-1.402	0.051	-0.074	-1.59	0.129	-0.125	-1.223	0.07	-0.09
-1.023	0.207	-0.094	-1.188	0.156	-0.066	-1.215	0.168	-0.094	-1.418	0.055	-0.223	-1.145	0.07	-0.055	-1.27	-0.035	0.004	-1.07	0.07	-0.016	-1.09	0.078	-0.09	-1.313	0.051	-0.016	-1.488	0.16	-0.055	-1.16	0.102	-0.098
-1.012	0.219	-0.102	-1.18	0.176	-0.078	-1.246	0.16	-0.121	-1.387	0.074	-0.219	-1.102	0.082	-0.039	-1.27	0.02	-0.008	-1.133	0.047	0	-0.984	-0.027	-0.094	-1.215	0.004	-0.043	-1.48	0.039	-0.063	-1.129	0.094	-0.125
-1.016	0.223	-0.105	-1.164	0.211	-0.09	-1.285	0.141	-0.137	-1.348	0.09	-0.188	-1.063	0.094	-0.023	-1.316	0.023	0.008	-1.199	0.02	0.004	-1.063	0	-0.199	-1.258	0.02	-0.113	-1.426	0.055	-0.074	-1.082	0.086	-0.141
-1.039	0.211	-0.102	-1.152	0.258	-0.098	-1.309	0.137	-0.145	-1.309	0.125	-0.152	-1.035	0.105	-0.008	-1.324	0.039	-0.016	-1.238	-0.004	-0.004	-1.078	0.238	-0.281	-1.301	0.07	-0.242	-1.418	0.063	-0.133	-1.031	0.063	-0.141
-1.07	0.203	-0.105	-1.121	0.285	-0.105	-1.316	0.156	-0.129	-1.293	0.133	-0.113	-1.008	0.109	-0.008	-1.301	0.07	-0.051	-1.242	-0.012	-0.02	-1.059	0.25	-0.313	-1.219	0.215	-0.316	-1.402	-0.035	-0.098	-0.992	0.055	-0.133
-1.113	0.195	-0.102	-1.09	0.305	-0.117	-1.332	0.141	-0.141	-1.262	0.105	-0.109	-1.008	0.121	0	-1.266	0.117	-0.094	-1.227	-0.012	-0.027	-1.027	0.398	-0.391	-1.145	0.309	-0.316	-1.387	-0.016	-0.063	-0.977	0.043	-0.105
-1.152	0.184	-0.098	-1.043	0.313	-0.121	-1.313	0.145	-0.109	-1.266	0.039	-0.133	-1.035	0.113	0	-1.203	0.195	-0.137	-1.219	0.016	-0.031	-1.016	0.414	-0.355	-1.125	0.27	-0.297	-1.367	0.094	-0.094	-0.996	0.027	-0.074
-1.172	0.176	-0.102	-1.012	0.301	-0.125	-1.293	0.145	-0.094	-1.25	0.016	-0.117	-1.074	0.102	-0.004	-1.145	0.273	-0.168	-1.211	0.059	-0.027	-1.043	0.293	-0.332	-1.113	0.238	-0.297	-1.32	0.168	-0.141	-1.035	0.012	-0.051
-1.176	0.18	-0.094	-0.992	0.289	-0.121	-1.281	0.133	-0.094	-1.199	0.043	-0.09	-1.141	0.082	-0.016	-1.105	0.336	-0.188	-1.184	0.102	-0.023	-1.07	0.223	-0.363	-1.117	0.227	-0.301	-1.305	0.117	-0.145	-1.094	-0.012	-0.027
-1.176	0.188	-0.082	-0.988	0.285	-0.121	-1.262	0.117	-0.074	-1.184	0.055	-0.086	-1.199	0.066	-0.023	-1.086	0.379	-0.184	-1.203	0.129	-0.02	-1.07	0.211	-0.379	-1.121	0.242	-0.316	-1.262	0.094	-0.145	-1.156	-0.043	0.004
-1.184	0.18	-0.074	-1	0.277	-0.117	-1.23	0.102	-0.066	-1.184	0.043	-0.094	-1.25	0.059	-0.023	-1.082	0.402	-0.16	-1.234	0.145	-0.035	-1.059	0.211	-0.367	-1.129	0.262	-0.332	-1.188	0.098	-0.137	-1.195	-0.063	0.016
-1.203	0.176	-0.078	-1.023	0.266	-0.109	-1.207	0.086	-0.051	-1.16	0.047	-0.078	-1.273	0.051	-0.027	-1.105	0.383	-0.125	-1.254	0.152	-0.066	-1.043	0.211	-0.367	-1.129	0.277	-0.348	-1.145	0.078	-0.121	-1.199	-0.082	0.023
-1.219	0.188	-0.094	-1.047	0.254	-0.105	-1.188	0.078	-0.039	-1.133	0.066	-0.082	-1.27	0.055	-0.02	-1.148	0.352	-0.098	-1.266	0.172	-0.121	-1.02	0.215	-0.359	-1.109	0.297	-0.34	-1.094	0.055	-0.102	-1.184	-0.082	0.023
-1.258	0.191	-0.109	-1.066	0.254	-0.117	-1.176	0.074	-0.035	-1.105	0.078	-0.074	-1.258	0.059	-0.02	-1.207	0.293	-0.059	-1.25	0.23	-0.164	-0.992	0.223	-0.336	-1.098	0.305	-0.34	-1.047	0.031	-0.07	-1.164	-0.059	0.023
-1.328	0.188	-0.125	-1.082	0.254	-0.125	-1.16	0.078	-0.027	-1.086	0.086	-0.066	-1.254	0.07	-0.02	-1.207	0.207	-0.012	-1.223	0.305	-0.188	-0.977	0.207	-0.316	-1.055	0.297	-0.328	-1.012	0.016	-0.023	-1.16	-0.004	0.004
-1.359	0.188	-0.137	-1.098	0.254	-0.133	-1.148	0.09	-0.02	-1.059	0.09	-0.063	-1.242	0.094	-0.027	-1.328	0.129	-0.027	-1.199	0.371	-0.195	-0.938	0.199	-0.293	-0.988	0.289	-0.316	-1.02	0	0.031	-1.137	0.055	-0.027
-1.355	0.207	-0.156	-1.109	0.258	-0.133	-1.137	0.098	-0.02	-1.027	0.082	-0.051	-1.242	0.113	-0.035	-1.258	0.148	-0.023	-1.199	0.414	-0.184	-0.941	0.191	-0.281	-1.004	0.23	-0.285	-1.043	-0.008	0.07	-1.141	0.133	-0.059
-1.32	0.223	-0.168	-1.117	0.27	-0.133	-1.121	0.102	-0.031	-1	0.078	-0.043	-1.293	0.121	-0.051	-1.273	0.102	-0.012	-1.211	0.422	-0.172	-0.98	0.195	-0.293	-1.063	0.316	-0.332	-1.074	-0.035	0.086	-1.16	0.203	-0.094
-1.258	0.25	-0.164	-1.121	0.27	-0.129	-1.105	0.113	-0.039	-0.973	0.086	-0.035	-1.34	0.133	-0.074	-1.273	0.098	-0.035	-1.258	0.383	-0.148	-1.063	0.199	-0.309	-1.121	0.281	-0.309	-1.129	-0.043	0.09	-1.191	0.234	-0.137
-1.172	0.277	-0.145	-1.121	0.281	-0.129	-1.094	0.125	-0.035	-0.945	0.105	-0.031	-1.355	0.152	-0.105	-1.258	0.125	-0.047	-1.305	0.313	-0.109	-1.156	0.223	-0.348	-1.18	0.273	-0.332	-1.176	-0.039	0.074	-1.215	0.254	-0.176
-1.066	0.301	-0.121	-1.113	0.285	-0.129	-1.07	0.129	-0.039	-0.918	0.133	-0.031	-1.313	0.191	-0.152	-1.238	0.152	-0.055	-1.344	0.176	-0.051	-1.238	0.25	-0.383	-1.234	0.262	-0.352	-1.176	-0.035	0.063	-1.25	0.266	-0.195
-0.984	0.313	-0.09	-1.105	0.301	-0.121	-1.051	0.125	-0.035	-0.898	0.152	-0.031	-1.234	0.23	-0.188	-1.211	0.176	-0.07	-1.379	0.172	-0.059	-1.324	0.25	-0.41	-1.273	0.227	-0.355	-1.137	-0.023	0.043	-1.223	0.262	-0.184
-0.926	0.301	-0.055	-1.098	0.309	-0.117	-1.031	0.129	-0.031	-0.91	0.168	-0.035	-1.133	0.289	-0.188	-1.195	0.191	-0.082	-1.336	0.141	-0.02	-1.316	0.242	-0.406	-1.246	0.203	-0.336	-1.109	0.008	0.031	-1.301	0.25	-0.176
-0.895	0.281	-0.039	-1.09	0.313	-0.117	-1.016	0.137	-0.027	-0.949	0.164	-0.039	-1.059	0.344	-0.176	-1.199	0.219	-0.105	-1.324	0.074	-0.004	-1.164	0.137	-0.34	-1.203	0.191	-0.305	-1.109	0.063	0.012	-1.309	0.277	-0.16
-0.918	0.262	-0.035	-1.074	0.32	-0.125	-1.008	0.141	-0.023	-1	0.148	-0.051	-1.012	0.359	-0.141	-1.191	0.242	-0.121	-1.316	0.047	-0.027	-1.344	0.184	-0.367	-1.227	0.176	-0.262	-1.098	0.121	-0.016	-1.344	0.262	-0.141
-0.965	0.25	-0.031	-1.066	0.328	-0.129	-0.996	0.148	-0.027	-1.055	0.133	-0.059	-0.996	0.363	-0.102	-1.188	0.262	-0.145	-1.293	0.066	-0.051	-1.297	0.156	-0.297	-1.324	0.168	-0.223	-1.066	0.191	-0.027	-1.41	0.242	-0.148
-1.027	0.234	-0.035	-1.082	0.332	-0.129	-0.996	0.156	-0.031	-1.098	0.129	-0.074	-1.039	0.328	-0.066	-1.188	0.258	-0.16	-1.258	0.109	-0.07	-1.336	0.148	-0.254	-1.469	0.176	-0.195	-1.082	0.246	-0.027	-1.469	0.211	-0.152
-1.09	0.227	-0.047	-1.113	0.34	-0.129	-0.996	0.16	-0.031	-1.121	0.137	-0.086	-1.109	0.273	-0.039	-1.199	0.25	-0.18	-1.227	0.152	-0.09	-1.398	0.191	-0.254	-1.586	0.191	-0.18	-1.156	0.266	-0.047	-1.523	0.152	-0.148
-1.156	0.207	-0.063	-1.148	0.34	-0.133	-1.004	0.164	-0.039	-1.137	0.145	-0.094	-1.188	0.211	-0.027	-1.207	0.27	-0.199	-1.215	0.18	-0.117	-1.43	0.246	-0.27	-1.574	0.23	-0.176	-1.234	0.242	-0.082	-1.555	0.098	-0.16
-1.195	0.199	-0.074	-1.184	0.34	-0.141	-1.047	0.164	-0.043	-1.137	0.168	-0.09	-1.254	0.16	-0.031	-1.203	0.297	-0.215	-1.207	0.199	-0.156	-1.398	0.297	-0.285	-1.457	0.262	-0.191	-1.242	0.191	-0.09	-1.551	0.07	-0.168
-1.219	0.195	-0.09	-1.207	0.336	-0.148	-1.102	0.168	-0.055	-1.148	0.18	-0.082	-1.305	0.133	-0.035	-1.184	0.324	-0.223	-1.211	0.203	-0.176	-1.309	0.309	-0.293	-1.355	0.254	-0.207	-1.297	0.203	-0.141	-1.52	0.063	-0.184
-1.219	0.188	-0.102	-1.211	0.332	-0.156	-1.164	0.164	-0.063	-1.168	0.176	-0.082	-1.34	0.117	-0.063	-1.16	0.344	-0.227	-1.207	0.203	-0.195	-1.254	0.277	-0.293	-1.316	0.227	-0.215	-1.285	0.195	-0.141	-1.465	0.074	-0.191
-1.211	0.188	-0.09	-1.207	0.32	-0.137	-1.234	0.152	-0.074	-1.207	0.16	-0.074	-1.367	0.121	-0.094	-1.129	0.348	-0.227	-1.219	0.203	-0.219	-1.25	0.223	-0.27	-1.344	0.203	-0.203	-1.285	0.176	-0.129	-1.383	0.102	-0.18
-1.188	0.184	-0.086	-1.188	0.305	-0.117	-1.289	0.129	-0.086	-1.277	0.129	-0.086	-1.367	0.145	-0.117	-1.098	0.34	-0.219	-1.238	0.211	-0.238	-1.277	0.195	-0.246	-1.414	0.188	-0.199	-1.324	0.129	-0.133	-1.379	0.113	-0.211
-1.176	0.195	-0.09	-1.184	0.285	-0.094	-1.328	0.109	-0.09	-1.367	0.102	-0.105	-1.34	0.164	-0.133	-1.063	0.328	-0.207	-1.258	0.219	-0.266	-1.359	0.188	-0.234	-1.516	0.188	-0.195	-1.371	0.18	-0.148	-1.34	0.191	-0.242
-1.156	0.215	-0.094	-1.227	0.266	-0.082	-1.336	0.105	-0.078	-1.434	0.098	-0.137	-1.301	0.203	-0.145	-1.023	0.32	-0.199	-1.262	0.234	-0.281	-1.453	0.207	-0.238	-1.633	0.176	-0.199	-1.418	0.207	-0.137	-1.301	0.215	-0.25
-1.133	0.23	-0.094	-1.324	0.254	-0.102	-1.34	0.105	-0.07	-1.441	0.121	-0.168	-1.258	0.246	-0.152	-1	0.32	-0.191	-1.25	0.254	-0.293	-1.543	0.215	-0.25	-1.734	0.148	-0.207	-1.535	0.168	-0.145	-1.313	0.219	-0.27
-1.125	0.238	-0.102	-1.426	0.254	-0.125	-1.344	0.113	-0.063	-1.383	0.164	-0.195	-1.211	0.273	-0.156	-1.004	0.324	-0.188	-1.211	0.273	-0.289	-1.609	0.203	-0.25	-1.789	0.129	-0.23	-1.633	0.148	-0.188	-1.324	0.219	-0.293
-1.117	0.25	-0.121	-1.512	0.254	-0.156	-1.355	0.117	-0.063	-1.281	0.215	-0.203	-1.168	0.281	-0.141	-1.059	0.328	-0.191	-1.16	0.281	-0.289	-1.652	0.16	-0.242	-1.82	0.098	-0.227	-1.695	0.137	-0.223	-1.34	0.223	-0.324
-1.113	0.277	-0.137	-1.543	0.262	-0.184	-1.395	0.121	-0.074	-1.172	0.266	-0.195	-1.133	0.277	-0.129	-1.121	0.332	-0.195	-1.098	0.277	-0.273	-1.645	0.121	-0.219	-1.742	0.168	-0.227	-1.715	0.152	-0.262	-1.363	0.215	-0.348
-1.113	0.301	-0.156	-1.504	0.254	-0.191	-1.445	0.125	-0.094	-1.094	0.293	-0.18	-1.102	0.266	-0.121	-1.184	0.344	-0.215	-1.039	0.277	-0.262	-1.594	0.098	-0.172	-1.641	0.043	-0.156	-1.699	0.18	-0.301	-1.387	0.203	-0.375
-1.109	0.293	-0.16	-1.41	0.25	-0.184	-1.477	0.137	-0.129	-1.066	0.305	-0.168	-1.09	0.258	-0.113	-1.258	0.348	-0.242	-0.969	0.285	-0.242	-1.5	0.098	-0.125	-1.574	0.145	-0.199	-1.66	0.219	-0.332	-1.383	0.199	-0.391
-1.121	0.258	-0.156	-1.289	0.238	-0.141	-1.469	0.16	-0.16	-1.094	0.297	-0.156	-1.086	0.266	-0.113	-1.203	0.293	-0.219	-0.934	0.305	-0.23	-1.441	0.074	-0.051	-1.383	0.219	-0.109	-1.629	0.242	-0.367	-1.336	0.211	-0.41
-1.133	0.23	-0.141	-1.172	0.23	-0.09	-1.402	0.191	-0.18	-1.16	0.281	-0.145	-1.086	0.262	-0.121	-1.406	0.313	-0.301	-0.961	0.316	-0.219	-1.348	0.004	-0.082	-1.352	-0.016	-0.133	-1.602	0.25	-0.375	-1.273	0.227	-0.418
-1.145	0.215	-0.125	-1.09	0.23	-0.043	-1.297	0.215	-0.176	-1.254	0.266	-0.137	-1.09	0.262	-0.129	-1.309	0.316	-0.262	-1.051	0.316	-0.227	-1.266	0	-0.02	-1.219	0.063	-0.074	-1.555	0.273	-0.391	-1.184	0.254	-0.418
-1.152	0.207	-0.113	-1.055	0.234	-0.012	-1.176	0.242	-0.152	-1.332	0.242	-0.133	-1.098	0.254	-0.141	-1.297	0.25	-0.223	-1.16	0.316	-0.242	-1.188	0.02	0.012	-1.152	0.121	-0.035	-1.5	0.242	-0.359	-1.082	0.273	-0.402
-1.156	0.207	-0.105	-1.039	0.258	0.027	-1.059	0.266	-0.133	-1.383	0.211	-0.137	-1.117	0.25	-0.156	-1.344	0.203	-0.191	-1.25	0.305	-0.266	-1.137	0.027	0.051	-1.145	0.078	-0.035	-1.422	0.211	-0.336	-1	0.297	-0.367
-1.152	0.215	-0.105	-1.063	0.254	0.004	-1	0.285	-0.113	-1.398	0.168	-0.137	-1.121	0.25	-0.172	-1.445	0.176	-0.164	-1.313	0.281	-0.289	-1.105	0.047	0.055	-1.145	0.066	0	-1.27	0.125	-0.277	-0.977	0.328	-0.324
-1.148	0.215	-0.102	-1.145	0.129	-0.047	-0.996	0.305	-0.094	-1.391	0.129	-0.133	-1.117	0.258	-0.176	-1.527	0.191	-0.141	-1.32	0.262	-0.316	-1.172	0.086	0.031	-1.133	0.078	0.035	-1.41	0.188	-0.328	-0.934	0.316	-0.262
-1.137	0.223	-0.102	-1.164	0.125	-0.055	-1.039	0.313	-0.094	-1.363	0.105	-0.117	-1.098	0.273	-0.176	-1.574	0.207	-0.145	-1.25	0.16	-0.293	-1.047	0.094	0.047	-1.125	0.078	0.039	-1.234	0.281	-0.293	-1.152	0.25	-0.199
-1.121	0.238	-0.105	-1.195	0.07	-0.055	-1.105	0.301	-0.109	-1.32	0.105	-0.109	-1.07	0.281	-0.18	-1.516	0.246	-0.152	-1.34	0.234	-0.34	-1.125	0.008	0.039	-1.105	0.066	0.039	-1.188	0.27	-0.262	-1.148	0.395	-0.246
-1.109	0.262	-0.121	-1.234	0.047	-0.145	-1.18	0.285	-0.125	-1.277	0.129	-0.102	-1.051	0.281	-0.188	-1.387	0.273	-0.16	-1.32	0.207	-0.277	-1.102	0.055	0	-1.094	0.039	0.012	-1.141	0.285	-0.273	-1.168	0.344	-0.254
-1.094	0.281	-0.129	-1.223	0.113	-0.121	-1.242	0.262	-0.145	-1.234	0.156	-0.098	-1.043	0.285	-0.195	-1.23	0.277	-0.152	-1.41	0.172	-0.246	-1.152	0.09	-0.043	-1.07	0.043	0	-1.09	0.293	-0.285	-1.215	0.23	-0.281
-1.07	0.305	-0.133	-1.219	0.148	-0.078	-1.262	0.219	-0.145	-1.184	0.184	-0.102	-1.051	0.285	-0.203	-1.148	0.258	-0.141	-1.473	0.191	-0.23	-1.031	0.086	-0.02	-1.039	0.047	-0.02	-1.063	0.293	-0.27	-1.223	0.145	-0.332
-1.047	0.316	-0.137	-1.219	0.137	-0.09	-1.242	0.168	-0.133	-1.145	0.207	-0.102	-1.094	0.293	-0.227	-1.125	0.238	-0.121	-1.469	0.246	-0.207	-1.055	0.055	-0.039	-1.012	0.039	-0.027	-1.023	0.281	-0.23	-1.207	0.09	-0.363
-1.023	0.328	-0.141	-1.223	0.125	-0.082	-1.215	0.137	-0.113	-1.09	0.211	-0.109	-1.145	0.301	-0.25	-1.133	0.234	-0.105	-1.371	0.297	-0.199	-1.012	0.078	-0.059	-0.992	0.055	-0.035	-1.004	0.176	-0.16	-1.199	0.07	-0.367
-1.008	0.336	-0.137	-1.211	0.117	-0.07	-1.191	0.137	-0.09	-1.063	0.207	-0.105	-1.199	0.301	-0.273	-1.164	0.242	-0.109	-1.242	0.305	-0.188	-0.984	0.074	-0.059	-0.945	0.02	-0.004	-1.082	0.367	-0.215	-1.238	0.098	-0.363
-1.008	0.344	-0.141	-1.188	0.105	-0.059	-1.176	0.16	-0.066	-1.047	0.199	-0.117	-1.246	0.297	-0.305	-1.227	0.25	-0.137	-1.133	0.285	-0.18	-0.957	0.074	-0.055	-0.941	0.02	-0.004	-1.047	0.371	-0.16	-1.301	0.156	-0.359
-1.023	0.344	-0.145	-1.16	0.082	-0.047	-1.16	0.191	-0.063	-1.051	0.199	-0.137	-1.266	0.297	-0.324	-1.309	0.242	-0.172	-1.09	0.262	-0.164	-0.934	0.074	-0.043	-0.949	0.027	0.008	-1.102	0.332	-0.18	-1.336	0.234	-0.355
-1.063	0.34	-0.152	-1.145	0.066	-0.035	-1.141	0.227	-0.055	-1.063	0.203	-0.152	-1.25	0.293	-0.316	-1.387	0.23	-0.207	-1.102	0.25	-0.148	-0.918	0.078	-0.023	-0.98	0.027	0.027	-1.176	0.324	-0.242	-1.313	0.297	-0.34
-1.105	0.336	-0.168	-1.129	0.059	-0.02	-1.117	0.254	-0.063	-1.074	0.203	-0.172	-1.234	0.27	-0.289	-1.453	0.211	-0.223	-1.16	0.25	-0.156	-0.918	0.078	-0.012	-1.051	0.02	0.023	-1.242	0.316	-0.313	-1.313	0.324	-0.324
-1.148	0.348	-0.184	-1.125	0.059	-0.012	-1.082	0.273	-0.066	-1.074	0.215	-0.18	-1.238	0.238	-0.242	-1.496	0.176	-0.227	-1.258	0.25	-0.172	-0.945	0.066	0.004	-1.102	-0.02	0.031	-1.262	0.313	-0.379	-1.344	0.297	-0.32
-1.195	0.344	-0.188	-1.121	0.063	-0.008	-1.051	0.266	-0.074	-1.074	0.207	-0.188	-1.25	0.207	-0.184	-1.5	0.145	-0.219	-1.371	0.25	-0.203	-1.016	0.066	-0.02	-1.207	-0.047	-0.008	-1.293	0.281	-0.457	-1.402	0.262	-0.301
-1.234	0.328	-0.191	-1.117	0.07	-0.023	-1.027	0.25	-0.078	-1.074	0.203	-0.191	-1.297	0.188	-0.145	-1.469	0.121	-0.191	-1.488	0.227	-0.223	-1.023	0.031	-0.004	-1.223	-0.07	-0.004	-1.273	0.254	-0.5	-1.484	0.23	-0.293
-1.25	0.32	-0.188	-1.117	0.082	-0.031	-1.016	0.234	-0.074	-1.066	0.203	-0.184	-1.391	0.176	-0.141	-1.41	0.098	-0.152	-1.57	0.207	-0.227	-1.105	0.012	-0.035	-1.285	-0.098	-0.063	-1.242	0.254	-0.492	-1.586	0.203	-0.293
-1.242	0.297	-0.168	-1.105	0.102	-0.043	-1.012	0.238	-0.074	-1.059	0.203	-0.18	-1.477	0.18	-0.172	-1.344	0.09	-0.117	-1.629	0.164	-0.23	-1.172	0.008	-0.059	-1.238	-0.094	-0.066	-1.227	0.254	-0.449	-1.68	0.176	-0.289
-1.219	0.285	-0.141	-1.094	0.109	-0.055	-1.016	0.25	-0.074	-1.059	0.203	-0.176	-1.484	0.195	-0.211	-1.289	0.098	-0.078	-1.637	0.113	-0.227	-1.207	-0.008	-0.063	-1.227	-0.055	-0.086	-1.262	0.266	-0.387	-1.742	0.141	-0.266
-1.203	0.266	-0.113	-1.086	0.117	-0.055	-1.023	0.262	-0.082	-1.059	0.215	-0.176	-1.402	0.234	-0.227	-1.25	0.113	-0.043	-1.613	0.066	-0.211	-1.223	0.016	-0.078	-1.188	-0.016	-0.07	-1.32	0.281	-0.328	-1.773	0.113	-0.234
-1.211	0.254	-0.102	-1.066	0.129	-0.059	-1.031	0.277	-0.094	-1.059	0.219	-0.184	-1.266	0.266	-0.219	-1.25	0.125	-0.016	-1.559	0.043	-0.168	-1.254	0.02	-0.086	-1.184	0.039	-0.074	-1.348	0.305	-0.285	-1.766	0.098	-0.203
-1.238	0.25	-0.09	-1.063	0.137	-0.063	-1.047	0.277	-0.094	-1.055	0.23	-0.188	-1.148	0.27	-0.195	-1.262	0.133	0.008	-1.484	0.098	-0.117	-1.277	0.055	-0.098	-1.172	0.102	-0.066	-1.375	0.332	-0.266	-1.727	0.078	-0.168
-1.289	0.25	-0.098	-1.055	0.148	-0.063	-1.051	0.273	-0.098	-1.039	0.25	-0.195	-1.098	0.258	-0.164	-1.297	0.137	0	-1.418	0.066	-0.113	-1.262	0.117	-0.117	-1.219	0.141	-0.074	-1.348	0.355	-0.242	-1.703	0.117	-0.141
-1.355	0.25	-0.117	-1.055	0.156	-0.063	-1.051	0.27	-0.102	-1.02	0.27	-0.203	-1.09	0.246	-0.141	-1.246	0.184	-0.02	-1.375	-0.004	-0.055	-1.254	0.18	-0.141	-1.27	0.168	-0.086	-1.324	0.355	-0.227	-1.492	0.16	-0.121
-1.422	0.25	-0.152	-1.055	0.168	-0.066	-1.055	0.277	-0.102	-1.031	0.281	-0.215	-1.117	0.238	-0.137	-1.266	0.07	-0.012	-1.344	0.07	-0.012	-1.27	0.242	-0.168	-1.301	0.184	-0.141	-1.328	0.332	-0.215	-1.453	0.059	-0.086
-1.461	0.254	-0.188	-1.059	0.176	-0.066	-1.063	0.273	-0.105	-1.066	0.301	-0.223	-1.195	0.227	-0.156	-1.266	0.063	-0.051	-1.332	0.086	0.016	-1.273	0.305	-0.18	-1.324	0.211	-0.211	-1.34	0.309	-0.203	-1.375	0.098	-0.086
-1.453	0.254	-0.199	-1.066	0.191	-0.07	-1.059	0.281	-0.102	-1.109	0.332	-0.227	-1.297	0.199	-0.184	-1.238	0.094	-0.066	-1.363	0.102	0.035	-1.27	0.344	-0.195	-1.309	0.262	-0.25	-1.395	0.277	-0.188	-1.359	0.219	-0.055
-1.402	0.25	-0.195	-1.074	0.199	-0.07	-1.051	0.293	-0.102	-1.152	0.367	-0.234	-1.387	0.16	-0.199	-1.211	0.094	-0.066	-1.273	0.086	0.047	-1.258	0.371	-0.199	-1.371	0.324	-0.328	-1.465	0.242	-0.18	-1.293	0.063	-0.051
-1.32	0.25	-0.168	-1.082	0.211	-0.086	-1.027	0.305	-0.102	-1.191	0.387	-0.254	-1.465	0.121	-0.203	-1.168	0.086	-0.063	-1.281	0.043	0.051	-1.23	0.348	-0.176	-1.313	0.379	-0.309	-1.559	0.195	-0.168	-1.273	0.008	0
-1.219	0.25	-0.141	-1.074	0.227	-0.09	-1.008	0.309	-0.098	-1.199	0.375	-0.273	-1.496	0.086	-0.195	-1.121	0.074	-0.059	-1.277	0.047	0.027	-1.34	0.348	-0.223	-1.426	0.391	-0.336	-1.633	0.141	-0.16	-1.258	0.023	-0.035
-1.113	0.25	-0.102	-1.066	0.238	-0.094	-0.996	0.313	-0.102	-1.258	0.234	-0.27	-1.5	0.078	-0.172	-1.086	0.07	-0.039	-1.25	0.078	0	-1.328	0.406	-0.215	-1.438	0.387	-0.313	-1.691	0.082	-0.133	-1.27	0.027	-0.051
-1.031	0.258	-0.07	-1.074	0.25	-0.094	-0.992	0.32	-0.102	-1.258	0.316	-0.313	-1.461	0.094	-0.141	-1.039	0.066	-0.012	-1.223	0.09	-0.031	-1.348	0.359	-0.156	-1.516	0.316	-0.262	-1.734	0.023	-0.109	-1.297	0.09	-0.063
-0.992	0.254	-0.047	-1.09	0.254	-0.086	-1.004	0.324	-0.102	-1.234	0.277	-0.262	-1.414	0.094	-0.125	-0.996	0.074	0.008	-1.168	0.09	-0.051	-1.383	0.297	-0.125	-1.547	0.227	-0.191	-1.785	-0.008	-0.102	-1.227	0.074	-0.055
-0.988	0.238	-0.039	-1.121	0.25	-0.086	-1.039	0.34	-0.113	-1.258	0.199	-0.203	-1.348	0.113	-0.094	-0.977	0.09	0.02	-1.121	0.082	-0.066	-1.477	0.332	-0.141	-1.543	0.129	-0.117	-1.684	0.102	-0.117	-1.23	0.039	-0.078
-1.004	0.219	-0.047	-1.145	0.234	-0.082	-1.09	0.348	-0.133	-1.332	0.172	-0.172	-1.293	0.121	-0.078	-0.992	0.105	0.027	-1.082	0.086	-0.09	-1.457	0.27	-0.059	-1.492	0.082	-0.066	-1.645	-0.016	-0.082	-1.211	0.047	-0.113
-1.055	0.199	-0.063	-1.176	0.215	-0.074	-1.148	0.348	-0.152	-1.418	0.195	-0.16	-1.25	0.121	-0.059	-1.035	0.102	0.023	-1.059	0.082	-0.098	-1.449	0.184	-0.012	-1.395	0.047	0	-1.582	-0.004	-0.082	-1.176	0.063	-0.133
-1.109	0.195	-0.082	-1.195	0.199	-0.07	-1.215	0.348	-0.176	-1.477	0.223	-0.168	-1.223	0.109	-0.051	-1.082	0.098	0.016	-1.035	0.066	-0.098	-1.422	0.129	0.027	-1.316	0.031	0.035	-1.512	0.066	-0.086	-1.148	0.063	-0.137
-1.172	0.172	-0.094	-1.203	0.188	-0.066	-1.281	0.336	-0.184	-1.496	0.238	-0.188	-1.211	0.098	-0.043	-1.133	0.094	0.004	-1.016	0.07	-0.078	-1.375	0.102	0.051	-1.246	0.055	0.055	-1.426	0.047	-0.07	-1.145	0.055	-0.148
-1.238	0.152	-0.109	-1.207	0.184	-0.063	-1.32	0.316	-0.172	-1.441	0.242	-0.207	-1.207	0.086	-0.035	-1.172	0.082	0	-1.012	0.074	-0.059	-1.305	0.117	0.059	-1.18	0.082	0.059	-1.352	0.07	-0.066	-1.121	0.047	-0.141
-1.289	0.129	-0.121	-1.203	0.18	-0.047	-1.324	0.285	-0.152	-1.34	0.246	-0.215	-1.195	0.074	-0.027	-1.164	0.07	-0.004	-1.039	0.066	-0.031	-1.223	0.152	0.039	-1.113	0.113	0.059	-1.332	0.09	-0.07	-1.102	0.043	-0.113
-1.313	0.105	-0.121	-1.195	0.184	-0.031	-1.316	0.25	-0.105	-1.227	0.246	-0.195	-1.188	0.055	-0.027	-1.129	0.07	0.008	-1.074	0.055	-0.008	-1.156	0.191	0.02	-1.07	0.125	0.047	-1.316	0.098	-0.07	-1.102	0.043	-0.09
-1.316	0.098	-0.113	-1.211	0.184	-0.027	-1.336	0.211	-0.074	-1.129	0.254	-0.172	-1.176	0.047	-0.027	-1.102	0.074	0.012	-1.121	0.035	0.012	-1.098	0.227	-0.016	-1.063	0.148	0.012	-1.293	0.105	-0.074	-1.16	0.031	-0.055
-1.309	0.094	-0.105	-1.254	0.168	-0.035	-1.398	0.191	-0.059	-1.066	0.262	-0.145	-1.16	0.055	-0.031	-1.121	0.086	0.012	-1.168	0.016	0.023	-1.063	0.25	-0.055	-1.063	0.168	-0.035	-1.289	0.094	-0.082	-1.246	0.012	-0.008
-1.289	0.086	-0.086	-1.328	0.148	-0.055	-1.488	0.195	-0.051	-1.051	0.27	-0.133	-1.152	0.059	-0.035	-1.145	0.102	0.016	-1.18	-0.012	0.031	-1.02	0.242	-0.094	-1.063	0.172	-0.082	-1.281	0.07	-0.094	-1.305	0.012	0.066
-1.277	0.078	-0.074	-1.395	0.141	-0.082	-1.551	0.215	-0.074	-1.074	0.258	-0.137	-1.137	0.07	-0.035	-1.168	0.129	0.012	-1.164	-0.027	0.031	-1.008	0.238	-0.129	-1.066	0.18	-0.121	-1.25	0.063	-0.098	-1.348	0.004	0.191
-1.266	0.078	-0.066	-1.445	0.152	-0.113	-1.57	0.234	-0.105	-1.129	0.246	-0.156	-1.125	0.09	-0.035	-1.242	0.137	-0.016	-1.137	-0.035	0.023	-1.02	0.234	-0.164	-1.098	0.156	-0.148	-1.199	0.063	-0.098	-1.34	-0.008	0.328
-1.25	0.078	-0.043	-1.465	0.176	-0.133	-1.5	0.254	-0.125	-1.207	0.219	-0.18	-1.102	0.102	-0.035	-1.316	0.133	-0.051	-1.125	-0.035	0.023	-1.039	0.215	-0.203	-1.133	0.172	-0.203	-1.16	0.063	-0.082	-1.242	-0.035	0.359
-1.234	0.078	-0.035	-1.438	0.223	-0.148	-1.379	0.266	-0.129	-1.289	0.199	-0.203	-1.082	0.102	-0.031	-1.355	0.145	-0.098	-1.105	-0.023	0.023	-1.043	0.234	-0.234	-1.176	0.207	-0.246	-1.113	0.066	-0.07	-1.156	0.016	0.332
-1.215	0.086	-0.023	-1.359	0.254	-0.152	-1.227	0.254	-0.102	-1.359	0.188	-0.219	-1.055	0.086	-0.02	-1.352	0.176	-0.141	-1.105	-0.004	0.008	-1.063	0.254	-0.258	-1.199	0.246	-0.293	-1.07	0.07	-0.051	-1.145	0.023	0.242
-1.207	0.082	-0.016	-1.281	0.273	-0.137	-1.078	0.234	-0.07	-1.457	0.18	-0.234	-1.023	0.078	-0.012	-1.309	0.227	-0.172	-1.16	0.016	-0.02	-1.078	0.258	-0.273	-1.203	0.273	-0.328	-1.023	0.074	-0.031	-1.207	0.047	0.133
-1.199	0.074	-0.016	-1.172	0.289	-0.113	-0.977	0.238	-0.043	-1.414	0.191	-0.23	-1.004	0.07	0.004	-1.281	0.281	-0.176	-1.195	0.035	-0.051	-1.094	0.277	-0.289	-1.191	0.297	-0.348	-0.984	0.082	-0.008	-1.191	0.129	0.051
-1.188	0.066	-0.023	-1.074	0.309	-0.086	-0.938	0.246	-0.004	-1.457	0.07	-0.207	-1.016	0.078	0.012	-1.25	0.328	-0.164	-1.211	0.078	-0.102	-1.105	0.281	-0.297	-1.172	0.293	-0.348	-0.969	0.082	0.016	-1.215	0.199	0.004
-1.176	0.063	-0.027	-1	0.309	-0.063	-0.949	0.238	0.023	-1.441	0.059	-0.199	-1.059	0.074	0.016	-1.246	0.348	-0.133	-1.211	0.164	-0.168	-1.098	0.289	-0.305	-1.133	0.285	-0.336	-0.98	0.074	0.027	-1.262	0.246	-0.008
-1.156	0.074	-0.027	-0.957	0.305	-0.055	-1.004	0.223	0.02	-1.395	0.059	-0.164	-1.113	0.066	0.004	-1.258	0.324	-0.098	-1.223	0.195	-0.203	-1.09	0.277	-0.305	-1.074	0.285	-0.313	-1.016	0.059	0.031	-1.348	0.262	-0.035
-1.129	0.094	-0.027	-0.949	0.281	-0.039	-1.102	0.203	-0.023	-1.359	0.059	-0.129	-1.164	0.051	-0.008	-1.293	0.273	-0.047	-1.234	0.281	-0.254	-1.082	0.27	-0.297	-1.027	0.285	-0.297	-1.063	0.047	0.016	-1.445	0.246	-0.078
-1.102	0.109	-0.031	-0.977	0.25	-0.02	-1.195	0.191	-0.066	-1.313	0.051	-0.098	-1.207	0.039	-0.027	-1.34	0.223	-0.008	-1.262	0.359	-0.27	-1.055	0.262	-0.27	-1.02	0.301	-0.297	-1.133	0.031	-0.004	-1.57	0.242	-0.145
-1.086	0.125	-0.031	-1.012	0.223	-0.012	-1.277	0.172	-0.094	-1.281	0.059	-0.078	-1.246	0.023	-0.043	-1.355	0.168	0.027	-1.301	0.414	-0.266	-1.012	0.254	-0.234	-1.094	0.297	-0.297	-1.184	0.023	-0.039	-1.684	0.25	-0.207
-1.07	0.129	-0.027	-1.055	0.191	0.012	-1.316	0.137	-0.121	-1.254	0.066	-0.059	-1.266	0.031	-0.051	-1.367	0.113	0.043	-1.348	0.43	-0.25	-0.984	0.254	-0.195	-1.156	0.324	-0.301	-1.215	0.004	-0.074	-1.773	0.277	-0.254
-1.074	0.129	-0.027	-1.09	0.152	0.012	-1.313	0.105	-0.148	-1.23	0.082	-0.047	-1.27	0.047	-0.051	-1.344	0.082	0.023	-1.406	0.395	-0.219	-0.988	0.254	-0.164	-1.246	0.324	-0.305	-1.211	0.004	-0.105	-1.824	0.281	-0.246
-1.082	0.129	-0.039	-1.121	0.125	0.008	-1.293	0.082	-0.156	-1.219	0.086	-0.039	-1.281	0.059	-0.043	-1.316	0.074	-0.008	-1.445	0.316	-0.188	-1.031	0.262	-0.156	-1.289	0.32	-0.293	-1.215	0.031	-0.121	-1.789	0.211	-0.199
-1.078	0.133	-0.047	-1.141	0.121	-0.008	-1.258	0.074	-0.133	-1.207	0.094	-0.043	-1.293	0.07	-0.035	-1.289	0.09	-0.047	-1.387	0.172	-0.105	-1.082	0.289	-0.164	-1.355	0.273	-0.281	-1.211	0.078	-0.121	-1.852	0.129	-0.176
-1.074	0.141	-0.055	-1.145	0.129	-0.027	-1.211	0.078	-0.094	-1.199	0.078	-0.055	-1.328	0.07	-0.047	-1.25	0.133	-0.086	-1.484	0.105	-0.133	-1.191	0.309	-0.203	-1.332	0.234	-0.25	-1.16	0.133	-0.098	-1.777	0.055	-0.148
-1.055	0.156	-0.063	-1.148	0.152	-0.051	-1.172	0.098	-0.047	-1.188	0.066	-0.059	-1.383	0.063	-0.066	-1.207	0.188	-0.109	-1.395	0.094	-0.109	-1.281	0.309	-0.227	-1.301	0.125	-0.176	-1.121	0.188	-0.078	-1.711	-0.031	-0.121
-1.039	0.176	-0.07	-1.141	0.184	-0.078	-1.148	0.121	0	-1.176	0.063	-0.063	-1.418	0.07	-0.098	-1.176	0.23	-0.141	-1.359	0.063	-0.098	-1.316	0.277	-0.238	-1.418	0.207	-0.203	-1.129	0.207	-0.059	-1.602	-0.066	-0.094
-1.02	0.195	-0.082	-1.133	0.219	-0.105	-1.145	0.133	0.039	-1.156	0.063	-0.059	-1.418	0.117	-0.152	-1.16	0.27	-0.176	-1.313	0.043	-0.086	-1.34	0.234	-0.25	-1.473	0.152	-0.125	-1.141	0.215	-0.055	-1.496	-0.063	-0.07
-1	0.223	-0.09	-1.121	0.258	-0.125	-1.133	0.129	0.059	-1.137	0.07	-0.047	-1.359	0.191	-0.195	-1.145	0.285	-0.195	-1.297	0.031	-0.07	-1.344	0.18	-0.25	-1.539	0.16	-0.117	-1.168	0.215	-0.063	-1.41	-0.031	-0.063
-0.992	0.238	-0.086	-1.098	0.289	-0.145	-1.125	0.098	0.063	-1.109	0.086	-0.039	-1.262	0.277	-0.223	-1.133	0.293	-0.199	-1.254	0.082	-0.066	-1.379	0.145	-0.242	-1.566	0.191	-0.129	-1.207	0.223	-0.074	-1.34	0.023	-0.059
-0.996	0.242	-0.086	-1.07	0.305	-0.152	-1.125	0.07	0.035	-1.086	0.098	-0.035	-1.148	0.355	-0.223	-1.137	0.27	-0.203	-1.223	0.133	-0.059	-1.445	0.148	-0.234	-1.504	0.234	-0.152	-1.254	0.223	-0.094	-1.297	0.066	-0.066
-1.016	0.242	-0.082	-1.051	0.309	-0.148	-1.137	0.055	0.023	-1.059	0.105	-0.035	-1.051	0.406	-0.191	-1.152	0.254	-0.215	-1.207	0.188	-0.063	-1.52	0.188	-0.238	-1.383	0.281	-0.172	-1.352	0.195	-0.113	-1.266	0.113	-0.094
-1.043	0.23	-0.074	-1.035	0.305	-0.137	-1.141	0.051	0.004	-1.039	0.109	-0.039	-1.008	0.414	-0.145	-1.172	0.254	-0.227	-1.207	0.207	-0.09	-1.547	0.242	-0.242	-1.258	0.297	-0.191	-1.441	0.242	-0.152	-1.246	0.148	-0.129
-1.082	0.207	-0.082	-1.023	0.305	-0.129	-1.145	0.055	-0.016	-1.016	0.113	-0.043	-1.031	0.379	-0.094	-1.195	0.254	-0.238	-1.207	0.215	-0.121	-1.488	0.309	-0.254	-1.211	0.273	-0.211	-1.508	0.246	-0.164	-1.234	0.176	-0.172
-1.117	0.191	-0.09	-1.027	0.297	-0.121	-1.133	0.078	-0.027	-0.984	0.121	-0.039	-1.066	0.316	-0.051	-1.211	0.27	-0.246	-1.207	0.219	-0.152	-1.367	0.355	-0.254	-1.191	0.273	-0.211	-1.582	0.199	-0.176	-1.227	0.18	-0.211
-1.141	0.191	-0.09	-1.031	0.289	-0.121	-1.121	0.102	-0.035	-0.949	0.145	-0.043	-1.113	0.242	-0.016	-1.211	0.281	-0.254	-1.211	0.227	-0.184	-1.25	0.355	-0.258	-1.242	0.273	-0.215	-1.637	0.152	-0.184	-1.223	0.18	-0.254
-1.156	0.195	-0.09	-1.043	0.277	-0.125	-1.102	0.121	-0.035	-0.926	0.172	-0.051	-1.16	0.172	0.016	-1.191	0.289	-0.258	-1.207	0.25	-0.227	-1.211	0.316	-0.246	-1.316	0.281	-0.219	-1.652	0.125	-0.176	-1.203	0.188	-0.289
-1.172	0.211	-0.082	-1.051	0.27	-0.121	-1.094	0.137	-0.047	-0.906	0.199	-0.059	-1.195	0.105	0.023	-1.16	0.305	-0.258	-1.18	0.289	-0.254	-1.219	0.281	-0.211	-1.398	0.281	-0.23	-1.633	0.102	-0.168	-1.184	0.199	-0.32
-1.18	0.223	-0.086	-1.066	0.273	-0.121	-1.09	0.152	-0.039	-0.922	0.199	-0.055	-1.234	0.059	0.008	-1.105	0.309	-0.258	-1.156	0.316	-0.27	-1.25	0.281	-0.191	-1.504	0.262	-0.238	-1.586	0.102	-0.16	-1.16	0.215	-0.344
-1.199	0.234	-0.09	-1.074	0.273	-0.113	-1.082	0.156	-0.039	-0.965	0.18	-0.055	-1.258	0.043	-0.012	-1.051	0.324	-0.246	-1.117	0.336	-0.273	-1.32	0.285	-0.188	-1.555	0.23	-0.234	-1.516	0.121	-0.156	-1.133	0.242	-0.359
-1.23	0.242	-0.098	-1.082	0.273	-0.105	-1.07	0.145	-0.031	-1.023	0.145	-0.055	-1.27	0.051	-0.035	-0.992	0.344	-0.234	-1.078	0.328	-0.27	-1.418	0.285	-0.207	-1.617	0.164	-0.23	-1.434	0.164	-0.16	-1.109	0.273	-0.379
-1.277	0.25	-0.109	-1.102	0.27	-0.094	-1.059	0.129	-0.031	-1.074	0.105	-0.051	-1.262	0.082	-0.055	-0.957	0.363	-0.219	-1.023	0.324	-0.266	-1.512	0.273	-0.223	-1.609	0.113	-0.211	-1.375	0.199	-0.152	-1.074	0.305	-0.395
-1.348	0.234	-0.125	-1.113	0.266	-0.098	-1.039	0.125	-0.02	-1.121	0.078	-0.055	-1.238	0.125	-0.086	-0.953	0.375	-0.215	-0.977	0.301	-0.246	-1.586	0.238	-0.227	-1.566	0.078	-0.18	-1.316	0.227	-0.188	-1.055	0.313	-0.41
-1.422	0.227	-0.148	-1.113	0.273	-0.09	-1.043	0.125	-0.008	-1.152	0.07	-0.063	-1.203	0.188	-0.113	-0.996	0.375	-0.219	-0.926	0.285	-0.223	-1.641	0.168	-0.219	-1.543	0.082	-0.164	-1.285	0.258	-0.199	-1.031	0.32	-0.414
-1.473	0.223	-0.156	-1.109	0.281	-0.086	-1.07	0.125	-0.008	-1.172	0.086	-0.066	-1.168	0.238	-0.141	-1.086	0.367	-0.238	-0.883	0.281	-0.203	-1.625	0.117	-0.191	-1.352	0.148	-0.098	-1.25	0.254	-0.195	-1.055	0.32	-0.418
-1.48	0.227	-0.164	-1.094	0.293	-0.082	-1.125	0.129	-0.02	-1.184	0.117	-0.078	-1.148	0.277	-0.16	-1.164	0.371	-0.258	-0.898	0.262	-0.188	-1.57	0.063	-0.137	-1.352	-0.039	-0.043	-1.223	0.254	-0.207	-1.102	0.324	-0.426
-1.449	0.238	-0.156	-1.063	0.309	-0.086	-1.184	0.141	-0.043	-1.207	0.145	-0.094	-1.121	0.301	-0.176	-1.117	0.316	-0.246	-0.973	0.25	-0.184	-1.469	0.031	-0.098	-1.258	-0.012	-0.059	-1.207	0.242	-0.219	-1.172	0.332	-0.43
-1.371	0.25	-0.141	-1.031	0.324	-0.086	-1.242	0.156	-0.063	-1.23	0.176	-0.113	-1.102	0.313	-0.184	-1.391	0.301	-0.32	-1.074	0.25	-0.195	-1.371	0.012	-0.043	-1.223	0.043	0.016	-1.191	0.23	-0.227	-1.219	0.34	-0.422
-1.27	0.262	-0.117	-1.008	0.336	-0.094	-1.289	0.16	-0.082	-1.293	0.188	-0.129	-1.102	0.316	-0.191	-1.301	0.383	-0.301	-1.164	0.25	-0.223	-1.289	0.008	-0.004	-1.211	0.051	0.051	-1.195	0.215	-0.238	-1.168	0.289	-0.395
-1.164	0.27	-0.09	-1.004	0.348	-0.098	-1.316	0.152	-0.094	-1.395	0.168	-0.145	-1.105	0.316	-0.199	-1.242	0.27	-0.223	-1.238	0.258	-0.254	-1.238	0.023	0.047	-1.266	0.047	0.043	-1.207	0.199	-0.25	-1.273	0.164	-0.367
-1.063	0.27	-0.07	-1.031	0.352	-0.102	-1.316	0.152	-0.098	-1.461	0.145	-0.172	-1.113	0.316	-0.203	-1.207	0.184	-0.191	-1.273	0.262	-0.281	-1.211	0.047	0.074	-1.152	0.047	0.086	-1.211	0.188	-0.262	-1.227	0.23	-0.387
-0.988	0.281	-0.047	-1.078	0.352	-0.113	-1.297	0.148	-0.09	-1.473	0.137	-0.188	-1.129	0.316	-0.207	-1.199	0.145	-0.16	-1.273	0.242	-0.293	-1.188	0.055	0.094	-1.203	-0.023	0.082	-1.219	0.168	-0.27	-1.184	0.203	-0.32
-0.949	0.285	-0.031	-1.133	0.352	-0.125	-1.277	0.152	-0.07	-1.426	0.16	-0.199	-1.121	0.297	-0.203	-1.273	0.113	-0.148	-1.262	0.215	-0.285	-1.168	0.051	0.094	-1.234	0.043	0.023	-1.211	0.156	-0.273	-1.191	0.172	-0.246
-0.953	0.281	-0.016	-1.172	0.348	-0.137	-1.277	0.16	-0.047	-1.344	0.215	-0.211	-1.117	0.281	-0.199	-1.383	0.121	-0.164	-1.266	0.188	-0.258	-1.223	0.094	0.043	-1.148	0.043	0.031	-1.188	0.152	-0.27	-1.27	0.18	-0.195
-0.992	0.262	-0.012	-1.203	0.336	-0.141	-1.285	0.172	-0.039	-1.23	0.285	-0.195	-1.109	0.262	-0.195	-1.512	0.148	-0.195	-1.297	0.18	-0.223	-1.086	0.098	0.051	-1.156	0.035	-0.016	-1.141	0.148	-0.262	-1.336	0.215	-0.176
-1.047	0.246	-0.023	-1.215	0.32	-0.141	-1.305	0.176	-0.043	-1.113	0.34	-0.164	-1.098	0.25	-0.188	-1.566	0.199	-0.234	-1.363	0.195	-0.203	-1.152	0.016	0.031	-1.109	0.039	-0.039	-1.09	0.156	-0.242	-1.352	0.242	-0.184
-1.109	0.211	-0.035	-1.211	0.313	-0.133	-1.359	0.172	-0.07	-1.023	0.355	-0.129	-1.082	0.25	-0.176	-1.531	0.258	-0.297	-1.434	0.23	-0.199	-1.172	0.078	-0.051	-1.09	0.047	-0.063	-1.051	0.172	-0.219	-1.316	0.25	-0.215
-1.16	0.176	-0.055	-1.191	0.293	-0.109	-1.414	0.16	-0.105	-0.98	0.332	-0.082	-1.059	0.258	-0.164	-1.414	0.316	-0.324	-1.48	0.273	-0.211	-1.047	0.117	-0.043	-1.047	0.043	-0.066	-1.039	0.203	-0.203	-1.305	0.242	-0.258
-1.191	0.141	-0.063	-1.184	0.273	-0.082	-1.434	0.172	-0.129	-0.988	0.293	-0.047	-1.012	0.27	-0.141	-1.277	0.34	-0.32	-1.457	0.305	-0.234	-1.066	0.098	-0.074	-1.043	0.051	-0.074	-1.066	0.227	-0.184	-1.328	0.227	-0.285
-1.207	0.125	-0.063	-1.191	0.254	-0.066	-1.402	0.195	-0.152	-1.039	0.262	-0.012	-0.965	0.293	-0.133	-1.199	0.336	-0.277	-1.363	0.32	-0.25	-1.035	0.117	-0.102	-1.023	0.074	-0.09	-1.113	0.246	-0.172	-1.371	0.219	-0.297
-1.199	0.125	-0.063	-1.25	0.234	-0.066	-1.32	0.219	-0.156	-1.113	0.23	0	-0.938	0.309	-0.129	-1.16	0.34	-0.227	-1.262	0.305	-0.242	-1.027	0.145	-0.113	-1.012	0.074	-0.07	-1.168	0.27	-0.195	-1.445	0.211	-0.313
-1.184	0.129	-0.063	-1.34	0.23	-0.082	-1.215	0.246	-0.145	-1.188	0.199	-0.008	-0.945	0.324	-0.141	-1.16	0.348	-0.191	-1.191	0.281	-0.219	-0.961	0.117	-0.086	-1.09	0.063	-0.063	-1.23	0.289	-0.238	-1.566	0.191	-0.316
-1.164	0.145	-0.074	-1.438	0.23	-0.117	-1.094	0.277	-0.113	-1.25	0.168	-0.031	-1	0.348	-0.156	-1.195	0.34	-0.184	-1.184	0.262	-0.203	-0.957	0.113	-0.082	-1.156	0.059	-0.063	-1.129	0.234	-0.25	-1.719	0.176	-0.301
-1.141	0.172	-0.078	-1.512	0.23	-0.148	-1.012	0.297	-0.082	-1.297	0.137	-0.063	-1.082	0.355	-0.18	-1.273	0.328	-0.203	-1.215	0.273	-0.18	-0.949	0.121	-0.063	-1.227	0.043	-0.047	-1.402	0.273	-0.344	-1.75	0.207	-0.324
-1.121	0.195	-0.098	-1.516	0.246	-0.172	-0.965	0.297	-0.063	-1.328	0.125	-0.094	-1.16	0.363	-0.219	-1.367	0.309	-0.23	-1.289	0.297	-0.168	-0.949	0.125	-0.043	-1.301	0.012	-0.047	-1.297	0.348	-0.367	-1.875	0.063	-0.277
-1.098	0.23	-0.109	-1.453	0.262	-0.176	-0.961	0.293	-0.043	-1.32	0.137	-0.117	-1.215	0.363	-0.254	-1.484	0.266	-0.262	-1.387	0.305	-0.188	-0.961	0.117	-0.027	-1.352	-0.031	-0.043	-1.328	0.246	-0.355	-1.895	0.059	-0.25
-1.086	0.258	-0.121	-1.344	0.262	-0.156	-1.004	0.27	-0.023	-1.297	0.148	-0.133	-1.25	0.355	-0.277	-1.578	0.219	-0.277	-1.484	0.285	-0.195	-1.008	0.102	-0.02	-1.336	-0.047	-0.047	-1.391	0.203	-0.379	-1.887	0.066	-0.219
-1.078	0.273	-0.141	-1.227	0.25	-0.125	-1.063	0.25	-0.016	-1.262	0.18	-0.141	-1.266	0.336	-0.285	-1.629	0.156	-0.27	-1.582	0.219	-0.207	-1.07	0.078	-0.027	-1.293	-0.043	-0.035	-1.473	0.191	-0.371	-1.82	0.094	-0.199
-1.078	0.281	-0.156	-1.129	0.246	-0.09	-1.113	0.23	-0.023	-1.211	0.211	-0.148	-1.266	0.301	-0.266	-1.625	0.109	-0.238	-1.645	0.156	-0.203	-1.156	0.059	-0.043	-1.262	0	-0.023	-1.496	0.23	-0.363	-1.73	0.188	-0.195
-1.086	0.285	-0.16	-1.066	0.25	-0.059	-1.156	0.203	-0.039	-1.168	0.234	-0.148	-1.305	0.262	-0.227	-1.578	0.074	-0.184	-1.66	0.086	-0.184	-1.242	0.031	-0.055	-1.262	0.02	-0.004	-1.418	0.297	-0.332	-1.563	0.168	-0.16
-1.09	0.285	-0.156	-1.047	0.254	-0.031	-1.188	0.176	-0.047	-1.133	0.246	-0.145	-1.375	0.219	-0.211	-1.508	0.047	-0.125	-1.629	0.047	-0.164	-1.289	0.008	-0.066	-1.234	0.078	-0.02	-1.309	0.336	-0.297	-1.516	0.289	-0.133
-1.09	0.27	-0.148	-1.063	0.246	-0.02	-1.199	0.137	-0.066	-1.102	0.25	-0.145	-1.492	0.195	-0.203	-1.418	0.023	-0.063	-1.559	0.051	-0.117	-1.297	-0.008	-0.066	-1.23	0.117	-0.027	-1.219	0.348	-0.266	-1.402	0.121	-0.082
-1.086	0.258	-0.141	-1.109	0.23	-0.035	-1.215	0.133	-0.078	-1.09	0.25	-0.148	-1.602	0.191	-0.207	-1.344	0.016	-0.008	-1.473	0.125	-0.051	-1.293	0	-0.07	-1.254	0.145	-0.051	-1.191	0.336	-0.227	-1.379	0.031	-0.07
-1.082	0.254	-0.129	-1.164	0.23	-0.063	-1.191	0.156	-0.09	-1.094	0.254	-0.164	-1.629	0.207	-0.215	-1.281	0.023	0.031	-1.453	0.012	-0.055	-1.309	0.035	-0.055	-1.266	0.16	-0.086	-1.203	0.348	-0.207	-1.254	0.141	-0.055
-1.074	0.254	-0.113	-1.238	0.188	-0.086	-1.156	0.188	-0.098	-1.105	0.258	-0.176	-1.559	0.238	-0.223	-1.25	0.039	0.051	-1.387	0.051	-0.02	-1.293	0.09	-0.059	-1.266	0.184	-0.137	-1.262	0.367	-0.199	-1.266	0.125	-0.082
-1.074	0.246	-0.098	-1.293	0.164	-0.109	-1.125	0.215	-0.102	-1.125	0.258	-0.191	-1.418	0.27	-0.219	-1.285	0.074	0.051	-1.352	0.094	0.016	-1.277	0.133	-0.063	-1.227	0.219	-0.176	-1.355	0.367	-0.203	-1.281	0.078	-0.098
-1.078	0.242	-0.078	-1.316	0.172	-0.117	-1.09	0.238	-0.086	-1.141	0.254	-0.199	-1.254	0.281	-0.184	-1.215	0.125	0.023	-1.324	0.102	0.012	-1.309	0.152	-0.074	-1.262	0.285	-0.223	-1.469	0.336	-0.203	-1.25	0.082	-0.094
-1.082	0.234	-0.07	-1.332	0.117	-0.098	-1.059	0.266	-0.09	-1.141	0.242	-0.195	-1.137	0.266	-0.137	-1.242	0.035	0.027	-1.313	0.086	0.035	-1.297	0.172	-0.09	-1.215	0.363	-0.211	-1.578	0.277	-0.199	-1.223	0.109	-0.082
-1.086	0.238	-0.066	-1.328	0.09	-0.129	-1.039	0.281	-0.082	-1.141	0.23	-0.195	-1.082	0.258	-0.094	-1.25	0.063	-0.023	-1.293	0.074	0.031	-1.281	0.203	-0.125	-1.242	0.359	-0.188	-1.684	0.184	-0.195	-1.246	0.113	-0.109
-1.082	0.242	-0.063	-1.273	0.125	-0.063	-1.027	0.285	-0.082	-1.141	0.223	-0.18	-1.07	0.258	-0.074	-1.203	0.09	-0.043	-1.293	0.137	-0.016	-1.266	0.254	-0.164	-1.25	0.391	-0.164	-1.762	0.078	-0.156	-1.152	0.102	-0.109
-1.082	0.246	-0.066	-1.242	0.133	-0.063	-1.031	0.277	-0.09	-1.141	0.223	-0.164	-1.098	0.254	-0.074	-1.207	0.078	-0.055	-1.238	0.094	-0.004	-1.191	0.293	-0.152	-1.258	0.344	-0.102	-1.789	0.023	-0.137	-1.137	0.035	-0.094
-1.07	0.266	-0.07	-1.211	0.109	-0.047	-1.047	0.273	-0.102	-1.141	0.223	-0.152	-1.168	0.234	-0.105	-1.168	0.105	-0.082	-1.23	0.059	-0.023	-1.25	0.328	-0.184	-1.32	0.203	-0.047	-1.773	-0.004	-0.09	-1.086	0.035	-0.102
-1.051	0.289	-0.074	-1.176	0.117	-0.023	-1.063	0.27	-0.105	-1.137	0.23	-0.137	-1.258	0.211	-0.129	-1.129	0.121	-0.082	-1.188	0.09	-0.059	-1.195	0.363	-0.156	-1.395	0.18	-0.063	-1.715	0.008	-0.059	-1.031	0.043	-0.09
-1.023	0.309	-0.078	-1.145	0.117	-0.004	-1.063	0.273	-0.109	-1.125	0.242	-0.133	-1.352	0.176	-0.145	-1.082	0.125	-0.07	-1.168	0.117	-0.098	-1.273	0.309	-0.133	-1.367	0.094	-0.02	-1.656	0.035	-0.016	-0.984	0.043	-0.074
-1.004	0.316	-0.086	-1.125	0.121	-0.004	-1.074	0.27	-0.113	-1.102	0.25	-0.133	-1.418	0.141	-0.152	-1.027	0.125	-0.051	-1.066	0.133	-0.098	-1.309	0.324	-0.129	-1.367	0.023	-0.012	-1.617	0.008	0.004	-0.969	0.039	-0.055
-1	0.336	-0.098	-1.117	0.117	0.004	-1.074	0.266	-0.109	-1.078	0.254	-0.129	-1.457	0.102	-0.148	-0.977	0.125	-0.031	-1.063	0.086	-0.102	-1.344	0.273	-0.078	-1.348	0.008	-0.039	-1.531	-0.008	0	-0.973	0.031	-0.035
-1.027	0.34	-0.105	-1.121	0.113	0	-1.07	0.266	-0.102	-1.047	0.266	-0.129	-1.469	0.082	-0.137	-0.941	0.125	-0.004	-1.016	0.094	-0.105	-1.402	0.211	-0.059	-1.328	0.023	-0.063	-1.477	0	0.055	-1.035	0.016	-0.02
-1.066	0.348	-0.121	-1.129	0.113	-0.004	-1.07	0.27	-0.086	-1.02	0.277	-0.129	-1.449	0.07	-0.125	-0.906	0.121	0.016	-0.973	0.105	-0.086	-1.418	0.168	-0.047	-1.301	0.066	-0.105	-1.5	-0.016	0.023	-1.129	-0.008	-0.008
-1.129	0.352	-0.141	-1.141	0.113	-0.016	-1.066	0.266	-0.09	-1.012	0.289	-0.141	-1.41	0.07	-0.105	-0.898	0.109	0.035	-0.941	0.113	-0.07	-1.414	0.141	-0.039	-1.238	0.113	-0.105	-1.348	0.063	0.02	-1.246	-0.043	-0.016
-1.195	0.352	-0.156	-1.137	0.121	-0.02	-1.074	0.27	-0.09	-1.027	0.301	-0.156	-1.363	0.078	-0.086	-0.906	0.094	0.039	-0.91	0.125	-0.043	-1.391	0.133	-0.047	-1.211	0.113	-0.125	-1.359	0.035	0.043	-1.352	-0.082	-0.027
-1.242	0.348	-0.172	-1.129	0.125	-0.027	-1.074	0.281	-0.09	-1.074	0.324	-0.184	-1.32	0.082	-0.066	-0.953	0.066	0.039	-0.895	0.133	-0.027	-1.352	0.148	-0.07	-1.223	0.148	-0.168	-1.348	0.055	0	-1.406	-0.113	-0.043
-1.27	0.332	-0.176	-1.113	0.137	-0.027	-1.074	0.281	-0.094	-1.129	0.348	-0.215	-1.285	0.082	-0.047	-1.008	0.039	0.031	-0.91	0.129	-0.016	-1.293	0.164	-0.09	-1.254	0.184	-0.211	-1.332	0.066	-0.043	-1.363	-0.094	-0.051
-1.281	0.313	-0.168	-1.105	0.141	-0.027	-1.059	0.289	-0.09	-1.184	0.375	-0.242	-1.258	0.09	-0.016	-1.07	0.016	0.02	-0.969	0.109	0	-1.246	0.18	-0.098	-1.246	0.238	-0.242	-1.285	0.063	-0.059	-1.313	-0.117	-0.035
-1.266	0.293	-0.141	-1.098	0.145	-0.027	-1.027	0.297	-0.086	-1.238	0.383	-0.266	-1.25	0.086	0.012	-1.133	0.008	0	-1.031	0.09	-0.004	-1.172	0.176	-0.074	-1.238	0.266	-0.262	-1.273	0.082	-0.094	-1.266	-0.07	-0.031
-1.238	0.27	-0.102	-1.09	0.141	-0.035	-1	0.305	-0.082	-1.254	0.367	-0.27	-1.242	0.086	0.02	-1.164	0.02	-0.023	-1.105	0.07	-0.012	-1.156	0.125	-0.086	-1.246	0.246	-0.273	-1.242	0.109	-0.129	-1.23	0.02	-0.031
-1.223	0.25	-0.066	-1.086	0.133	-0.039	-0.977	0.313	-0.082	-1.238	0.336	-0.246	-1.242	0.074	0.016	-1.188	0.043	-0.043	-1.176	0.047	-0.023	-1.172	0.156	-0.125	-1.25	0.191	-0.273	-1.184	0.109	-0.164	-1.184	0.102	-0.031
-1.254	0.23	-0.043	-1.082	0.133	-0.039	-0.973	0.316	-0.086	-1.211	0.289	-0.215	-1.227	0.074	0	-1.223	0.07	-0.074	-1.223	0.02	-0.031	-1.172	0.18	-0.145	-1.227	0.207	-0.289	-1.145	0.086	-0.176	-1.172	0.156	-0.035
-1.32	0.219	-0.051	-1.082	0.141	-0.051	-0.992	0.32	-0.094	-1.203	0.246	-0.168	-1.215	0.074	-0.012	-1.227	0.105	-0.082	-1.23	0	-0.051	-1.152	0.23	-0.184	-1.23	0.215	-0.297	-1.113	0.063	-0.152	-1.168	0.199	-0.051
-1.395	0.227	-0.074	-1.082	0.148	-0.043	-1.047	0.324	-0.117	-1.211	0.223	-0.129	-1.191	0.07	-0.023	-1.23	0.137	-0.09	-1.238	0.004	-0.074	-1.152	0.246	-0.195	-1.191	0.242	-0.305	-1.117	0.051	-0.125	-1.172	0.219	-0.09
-1.457	0.242	-0.117	-1.078	0.16	-0.051	-1.105	0.34	-0.141	-1.238	0.219	-0.105	-1.16	0.074	-0.027	-1.266	0.145	-0.098	-1.258	0.027	-0.09	-1.156	0.223	-0.199	-1.164	0.258	-0.301	-1.129	0.039	-0.082	-1.195	0.238	-0.125
-1.484	0.254	-0.148	-1.07	0.18	-0.055	-1.16	0.348	-0.164	-1.305	0.215	-0.098	-1.129	0.086	-0.027	-1.277	0.156	-0.102	-1.234	0.082	-0.094	-1.168	0.188	-0.203	-1.121	0.277	-0.297	-1.125	0.016	-0.027	-1.242	0.258	-0.164
-1.453	0.258	-0.172	-1.059	0.195	-0.059	-1.215	0.352	-0.184	-1.402	0.223	-0.117	-1.09	0.102	-0.027	-1.262	0.176	-0.117	-1.234	0.129	-0.094	-1.18	0.184	-0.215	-1.063	0.273	-0.273	-1.168	-0.016	-0.004	-1.277	0.293	-0.184
-1.383	0.254	-0.172	-1.051	0.199	-0.055	-1.25	0.332	-0.188	-1.484	0.242	-0.156	-1.055	0.117	-0.02	-1.223	0.215	-0.145	-1.27	0.164	-0.098	-1.18	0.188	-0.227	-1.008	0.27	-0.25	-1.168	-0.012	0.016	-1.313	0.293	-0.191
-1.293	0.246	-0.145	-1.051	0.211	-0.063	-1.266	0.305	-0.18	-1.492	0.254	-0.191	-1.023	0.121	-0.008	-1.168	0.27	-0.168	-1.289	0.176	-0.113	-1.176	0.199	-0.234	-0.977	0.266	-0.23	-1.164	-0.023	0.031	-1.375	0.25	-0.18
-1.191	0.234	-0.109	-1.066	0.219	-0.063	-1.273	0.266	-0.148	-1.414	0.266	-0.215	-1	0.125	-0.004	-1.137	0.336	-0.176	-1.301	0.184	-0.141	-1.156	0.215	-0.242	-1	0.262	-0.207	-1.125	-0.016	0.027	-1.434	0.285	-0.195
-1.094	0.23	-0.074	-1.094	0.223	-0.063	-1.285	0.223	-0.109	-1.277	0.266	-0.207	-0.977	0.133	0.008	-1.125	0.387	-0.172	-1.301	0.207	-0.18	-1.117	0.23	-0.23	-1.074	0.273	-0.188	-1.102	0.008	0.027	-1.488	0.27	-0.203
-1.02	0.234	-0.047	-1.137	0.219	-0.066	-1.344	0.191	-0.086	-1.16	0.258	-0.168	-0.965	0.137	0.012	-1.141	0.398	-0.16	-1.277	0.246	-0.211	-1.055	0.246	-0.223	-1.164	0.277	-0.176	-1.082	0.055	0.008	-1.539	0.219	-0.211
-0.977	0.223	-0.012	-1.176	0.203	-0.066	-1.438	0.188	-0.086	-1.086	0.246	-0.133	-0.961	0.148	0.012	-1.184	0.395	-0.141	-1.254	0.289	-0.223	-1.012	0.242	-0.203	-1.227	0.289	-0.18	-1.066	0.09	0.008	-1.551	0.148	-0.207
-0.969	0.207	-0.004	-1.195	0.184	-0.063	-1.516	0.195	-0.109	-1.043	0.25	-0.098	-0.988	0.156	0.004	-1.262	0.352	-0.121	-1.234	0.324	-0.227	-0.973	0.238	-0.191	-1.254	0.25	-0.191	-1.043	0.117	-0.008	-1.504	0.078	-0.184
-1	0.195	-0.016	-1.203	0.164	-0.047	-1.566	0.215	-0.152	-1.055	0.254	-0.082	-1.02	0.152	0	-1.32	0.289	-0.086	-1.238	0.348	-0.207	-0.949	0.234	-0.172	-1.379	0.199	-0.219	-1.047	0.16	-0.023	-1.492	0.004	-0.172
-1.051	0.195	-0.023	-1.203	0.156	-0.039	-1.547	0.234	-0.176	-1.094	0.258	-0.09	-1.07	0.137	-0.008	-1.438	0.207	-0.098	-1.246	0.352	-0.18	-0.977	0.238	-0.164	-1.297	0.254	-0.254	-1.039	0.156	-0.027	-1.414	0.063	-0.172
-1.094	0.191	-0.031	-1.188	0.156	-0.027	-1.43	0.25	-0.172	-1.172	0.238	-0.117	-1.133	0.105	-0.02	-1.461	0.219	-0.102	-1.254	0.313	-0.125	-1.051	0.254	-0.172	-1.242	0.168	-0.238	-1.086	0.164	-0.082	-1.324	0.094	-0.133
-1.145	0.148	-0.031	-1.188	0.16	-0.02	-1.273	0.234	-0.145	-1.262	0.207	-0.145	-1.168	0.078	-0.027	-1.484	0.168	-0.098	-1.367	0.207	-0.102	-1.141	0.273	-0.195	-1.242	0.133	-0.238	-1.098	0.207	-0.129	-1.281	0.113	-0.129
-1.219	0.117	-0.07	-1.191	0.172	-0.012	-1.133	0.203	-0.105	-1.344	0.164	-0.156	-1.184	0.066	-0.031	-1.484	0.148	-0.117	-1.391	0.215	-0.102	-1.223	0.289	-0.227	-1.309	0.113	-0.227	-1.145	0.219	-0.152	-1.238	0.137	-0.129
-1.281	0.063	-0.098	-1.223	0.18	-0.02	-1.02	0.188	-0.059	-1.41	0.121	-0.164	-1.18	0.07	-0.031	-1.457	0.164	-0.129	-1.387	0.156	-0.051	-1.316	0.285	-0.262	-1.383	0.137	-0.227	-1.152	0.242	-0.156	-1.199	0.125	-0.129
-1.277	0.094	-0.102	-1.273	0.18	-0.039	-0.957	0.191	-0.004	-1.434	0.078	-0.164	-1.184	0.09	-0.023	-1.402	0.199	-0.133	-1.414	0.09	-0.047	-1.273	0.25	-0.266	-1.453	0.195	-0.234	-1.273	0.25	-0.191	-1.238	0.125	-0.188
-1.285	0.105	-0.109	-1.336	0.164	-0.059	-0.949	0.207	0.035	-1.445	0.047	-0.148	-1.203	0.109	-0.02	-1.332	0.23	-0.129	-1.41	0.078	-0.063	-1.375	0.207	-0.297	-1.492	0.258	-0.246	-1.293	0.293	-0.188	-1.277	0.207	-0.242
-1.281	0.102	-0.109	-1.41	0.145	-0.082	-0.996	0.207	0.035	-1.426	0.043	-0.137	-1.215	0.133	-0.016	-1.266	0.262	-0.129	-1.41	0.086	-0.094	-1.273	0.262	-0.293	-1.41	0.324	-0.246	-1.332	0.27	-0.148	-1.285	0.25	-0.301
-1.145	0.051	-0.02	-1.477	0.129	-0.098	-1.07	0.199	0	-1.383	0.055	-0.113	-1.266	0.137	-0.027	-1.191	0.281	-0.129	-1.406	0.117	-0.133	-1.27	0.18	-0.242	-1.328	0.352	-0.258	-1.387	0.246	-0.129	-1.301	0.277	-0.363
-0.945	-0.27	0.105	-1.504	0.141	-0.117	-1.172	0.188	-0.047	-1.332	0.074	-0.094	-1.352	0.117	-0.047	-1.137	0.281	-0.125	-1.375	0.152	-0.156	-1.32	0.168	-0.219	-1.273	0.34	-0.273	-1.398	0.176	-0.098	-1.297	0.281	-0.395
-1.387	-0.648	-0.109	-1.461	0.172	-0.133	-1.262	0.168	-0.094	-1.301	0.094	-0.07	-1.426	0.109	-0.094	-1.102	0.262	-0.129	-1.34	0.18	-0.172	-1.371	0.195	-0.203	-1.258	0.316	-0.277	-1.555	0.109	-0.125	-1.273	0.281	-0.406
-1.328	-0.059	-0.199	-1.375	0.207	-0.133	-1.32	0.141	-0.125	-1.277	0.113	-0.059	-1.445	0.133	-0.148	-1.086	0.254	-0.129	-1.301	0.184	-0.184	-1.387	0.262	-0.207	-1.277	0.297	-0.258	-1.523	0.164	-0.148	-1.242	0.281	-0.402
-1.184	0.336	-0.117	-1.281	0.234	-0.121	-1.348	0.117	-0.145	-1.262	0.117	-0.043	-1.41	0.18	-0.199	-1.09	0.25	-0.129	-1.266	0.168	-0.195	-1.359	0.332	-0.227	-1.324	0.281	-0.238	-1.512	0.117	-0.129	-1.203	0.293	-0.418
-1.188	0.336	-0.059	-1.168	0.262	-0.105	-1.34	0.109	-0.141	-1.246	0.113	-0.035	-1.332	0.254	-0.23	-1.109	0.254	-0.137	-1.23	0.16	-0.207	-1.305	0.379	-0.25	-1.402	0.262	-0.227	-1.508	0.09	-0.148	-1.148	0.309	-0.43
-1.18	0.219	-0.082	-1.07	0.285	-0.082	-1.309	0.141	-0.117	-1.234	0.102	-0.031	-1.262	0.32	-0.234	-1.133	0.254	-0.152	-1.207	0.156	-0.207	-1.258	0.371	-0.262	-1.492	0.23	-0.215	-1.473	0.098	-0.16	-1.078	0.32	-0.434
-1.207	0.121	-0.094	-0.996	0.297	-0.066	-1.313	0.031	-0.094	-1.223	0.086	-0.035	-1.207	0.371	-0.207	-1.145	0.254	-0.172	-1.168	0.18	-0.211	-1.238	0.344	-0.258	-1.57	0.18	-0.195	-1.461	0.117	-0.184	-1.023	0.336	-0.438
-1.125	0.098	-0.094	-0.957	0.297	-0.055	-1.262	0.023	-0.082	-1.219	0.07	-0.039	-1.18	0.383	-0.172	-1.164	0.242	-0.191	-1.137	0.207	-0.203	-1.246	0.324	-0.242	-1.66	0.105	-0.188	-1.461	0.148	-0.207	-1.012	0.355	-0.441
-1.094	0.004	-0.055	-0.957	0.285	-0.043	-1.207	0.098	-0.02	-1.211	0.066	-0.043	-1.215	0.359	-0.141	-1.164	0.242	-0.199	-1.133	0.223	-0.195	-1.293	0.305	-0.23	-1.648	0.07	-0.16	-1.461	0.172	-0.23	-1.078	0.367	-0.449
-1.09	-0.004	-0.07	-1	0.266	-0.043	-1.188	0.109	-0.004	-1.195	0.07	-0.055	-1.254	0.324	-0.09	-1.156	0.23	-0.203	-1.125	0.246	-0.191	-1.359	0.297	-0.227	-1.648	0.043	-0.152	-1.461	0.184	-0.246	-1.16	0.352	-0.438
-1.086	0.035	-0.07	-1.055	0.242	-0.043	-1.172	0.105	0.012	-1.18	0.082	-0.055	-1.309	0.27	-0.043	-1.137	0.23	-0.207	-1.117	0.266	-0.191	-1.426	0.285	-0.23	-1.613	0.063	-0.133	-1.445	0.176	-0.258	-1.211	0.258	-0.398
-1.086	0.063	-0.027	-1.117	0.215	-0.047	-1.156	0.109	0.031	-1.16	0.102	-0.063	-1.355	0.219	-0.027	-1.117	0.242	-0.211	-1.098	0.281	-0.191	-1.5	0.258	-0.23	-1.52	0.082	-0.098	-1.422	0.145	-0.281	-1.297	0.328	-0.465
-1.074	0.098	0.004	-1.156	0.191	-0.043	-1.152	0.094	0.031	-1.148	0.109	-0.063	-1.367	0.164	-0.016	-1.086	0.258	-0.207	-1.07	0.285	-0.18	-1.559	0.215	-0.219	-1.516	0.5	-0.031	-1.379	0.141	-0.297	-1.309	0.336	-0.48
-1.078	0.102	0.02	-1.184	0.16	-0.035	-1.148	0.074	0.02	-1.133	0.113	-0.063	-1.359	0.117	-0.02	-1.051	0.281	-0.207	-1.043	0.281	-0.184	-1.609	0.156	-0.211	-1.359	-0.055	0.094	-1.32	0.16	-0.305	-1.246	0.223	-0.445
-1.074	0.109	0.016	-1.195	0.129	-0.027	-1.148	0.066	0.004	-1.102	0.117	-0.063	-1.336	0.078	-0.027	-1.039	0.305	-0.207	-1.02	0.273	-0.195	-1.613	0.109	-0.16	-1.379	-0.148	0.059	-1.254	0.195	-0.309	-1.219	0.145	-0.426
-1.07	0.102	0.004	-1.184	0.113	-0.012	-1.148	0.074	-0.016	-1.078	0.117	-0.063	-1.301	0.066	-0.031	-1.063	0.324	-0.211	-1.004	0.258	-0.203	-1.582	0.086	-0.129	-1.305	-0.016	0.031	-1.168	0.27	-0.309	-1.254	0.117	-0.402
-1.078	0.109	-0.016	-1.168	0.109	-0.023	-1.141	0.086	-0.023	-1.043	0.125	-0.059	-1.254	0.078	-0.035	-1.129	0.336	-0.23	-1	0.25	-0.223	-1.508	0.074	-0.082	-1.309	-0.023	-0.027	-1.086	0.344	-0.297	-1.355	0.137	-0.375
-1.082	0.117	-0.031	-1.164	0.148	-0.051	-1.145	0.094	-0.031	-1.012	0.137	-0.055	-1.203	0.113	-0.051	-1.199	0.348	-0.258	-1.043	0.25	-0.234	-1.43	0.066	-0.043	-1.277	-0.063	-0.031	-1.039	0.414	-0.289	-1.449	0.18	-0.367
-1.082	0.129	-0.051	-1.133	0.223	-0.066	-1.137	0.113	-0.043	-0.984	0.148	-0.055	-1.164	0.156	-0.066	-1.258	0.352	-0.289	-1.121	0.254	-0.254	-1.355	0.066	-0.004	-1.219	0.012	-0.02	-1.008	0.457	-0.262	-1.422	0.234	-0.348
-1.078	0.145	-0.059	-1.105	0.266	-0.098	-1.129	0.117	-0.047	-0.969	0.156	-0.055	-1.137	0.195	-0.086	-1.309	0.348	-0.316	-1.215	0.262	-0.285	-1.324	0.066	0.035	-1.215	0.105	-0.043	-0.988	0.473	-0.238	-1.34	0.281	-0.332
-1.07	0.172	-0.07	-1.082	0.277	-0.113	-1.113	0.121	-0.051	-0.965	0.164	-0.047	-1.125	0.215	-0.102	-1.332	0.332	-0.34	-1.301	0.277	-0.316	-1.273	0.066	0.031	-1.277	0.145	-0.117	-0.988	0.457	-0.219	-1.297	0.277	-0.309
-1.063	0.199	-0.07	-1.059	0.281	-0.117	-1.094	0.117	-0.047	-0.977	0.164	-0.051	-1.109	0.234	-0.125	-1.328	0.301	-0.332	-1.367	0.289	-0.344	-1.254	0.082	0.047	-1.207	0.094	-0.141	-0.957	0.328	-0.176	-1.289	0.262	-0.277
-1.059	0.227	-0.074	-1.039	0.277	-0.125	-1.082	0.113	-0.039	-1.02	0.156	-0.047	-1.113	0.242	-0.145	-1.297	0.258	-0.305	-1.383	0.301	-0.348	-1.285	0.113	0.031	-1.215	0.039	-0.152	-1.145	0.379	-0.242	-1.316	0.242	-0.242
-1.066	0.246	-0.078	-1.027	0.277	-0.121	-1.063	0.117	-0.027	-1.074	0.137	-0.055	-1.109	0.25	-0.168	-1.195	0.18	-0.238	-1.332	0.297	-0.332	-1.195	0.113	0.031	-1.164	0.063	-0.145	-1.227	0.395	-0.293	-1.391	0.219	-0.219
-1.074	0.254	-0.074	-1.02	0.281	-0.121	-1.051	0.121	-0.016	-1.117	0.125	-0.059	-1.113	0.254	-0.188	-1.328	0.145	-0.227	-1.285	0.273	-0.285	-1.234	0.043	0.012	-1.133	0.078	-0.137	-1.258	0.309	-0.316	-1.512	0.172	-0.203
-1.105	0.254	-0.086	-1.027	0.285	-0.125	-1.035	0.141	-0.016	-1.156	0.113	-0.066	-1.102	0.258	-0.199	-1.281	0.246	-0.195	-1.258	0.25	-0.242	-1.215	0.051	-0.012	-1.098	0.082	-0.117	-1.297	0.238	-0.367	-1.633	0.121	-0.195
-1.141	0.242	-0.078	-1.047	0.285	-0.121	-1.027	0.152	-0.016	-1.184	0.109	-0.07	-1.094	0.266	-0.215	-1.285	0.23	-0.125	-1.289	0.234	-0.188	-1.258	0.102	-0.07	-1.063	0.082	-0.094	-1.313	0.176	-0.402	-1.73	0.07	-0.191
-1.188	0.219	-0.09	-1.059	0.27	-0.117	-1.027	0.176	-0.027	-1.184	0.133	-0.07	-1.066	0.27	-0.211	-1.324	0.238	-0.133	-1.34	0.242	-0.145	-1.148	0.109	-0.059	-1.027	0.078	-0.074	-1.289	0.141	-0.406	-1.789	0.109	-0.215
-1.227	0.195	-0.09	-1.074	0.254	-0.125	-1.047	0.188	-0.035	-1.168	0.164	-0.066	-1.035	0.277	-0.203	-1.328	0.27	-0.148	-1.395	0.258	-0.125	-1.16	0.102	-0.102	-1.016	0.066	-0.059	-1.258	0.145	-0.379	-1.781	0.035	-0.199
-1.25	0.184	-0.086	-1.082	0.25	-0.129	-1.09	0.188	-0.035	-1.168	0.184	-0.063	-1.012	0.27	-0.199	-1.277	0.309	-0.172	-1.422	0.289	-0.145	-1.172	0.129	-0.145	-1.023	0.047	-0.059	-1.266	0.18	-0.332	-1.734	0.02	-0.18
-1.262	0.176	-0.074	-1.082	0.262	-0.125	-1.141	0.168	-0.051	-1.184	0.188	-0.055	-0.996	0.266	-0.191	-1.18	0.34	-0.191	-1.387	0.328	-0.176	-1.086	0.117	-0.117	-1.066	0.035	-0.043	-1.328	0.234	-0.285	-1.68	0.063	-0.188
-1.262	0.172	-0.055	-1.086	0.262	-0.125	-1.188	0.148	-0.055	-1.203	0.184	-0.059	-0.98	0.266	-0.191	-1.102	0.332	-0.203	-1.277	0.363	-0.207	-1.082	0.109	-0.117	-1.137	0	-0.031	-1.41	0.281	-0.258	-1.594	0.148	-0.184
-1.27	0.176	-0.047	-1.09	0.262	-0.113	-1.227	0.121	-0.059	-1.266	0.168	-0.066	-0.973	0.262	-0.184	-1.074	0.309	-0.199	-1.152	0.371	-0.215	-1.063	0.113	-0.109	-1.234	0.008	-0.051	-1.453	0.328	-0.254	-1.48	0.191	-0.16
-1.281	0.184	-0.043	-1.09	0.273	-0.109	-1.254	0.102	-0.063	-1.344	0.148	-0.086	-0.965	0.266	-0.188	-1.082	0.293	-0.195	-1.074	0.352	-0.203	-1.059	0.113	-0.086	-1.242	-0.004	-0.031	-1.43	0.375	-0.266	-1.422	0.191	-0.156
-1.297	0.188	-0.043	-1.09	0.285	-0.109	-1.258	0.102	-0.059	-1.402	0.141	-0.109	-0.969	0.273	-0.176	-1.129	0.277	-0.195	-1.051	0.328	-0.191	-1.059	0.105	-0.07	-1.266	-0.031	-0.027	-1.398	0.387	-0.266	-1.367	0.203	-0.148
-1.324	0.184	-0.047	-1.09	0.293	-0.109	-1.25	0.117	-0.051	-1.422	0.145	-0.137	-0.984	0.277	-0.184	-1.215	0.273	-0.195	-1.082	0.316	-0.176	-1.078	0.086	-0.051	-1.219	-0.027	-0.012	-1.375	0.359	-0.258	-1.324	0.164	-0.137
-1.352	0.164	-0.059	-1.086	0.305	-0.105	-1.266	0.133	-0.043	-1.395	0.152	-0.16	-1.031	0.285	-0.188	-1.324	0.258	-0.203	-1.164	0.301	-0.188	-1.113	0.063	-0.031	-1.207	-0.051	0.008	-1.363	0.32	-0.23	-1.309	0.133	-0.133
-1.402	0.141	-0.074	-1.078	0.313	-0.105	-1.309	0.133	-0.043	-1.313	0.188	-0.156	-1.09	0.289	-0.195	-1.43	0.234	-0.219	-1.289	0.285	-0.191	-1.172	0.027	-0.016	-1.207	-0.035	0.02	-1.387	0.281	-0.203	-1.305	0.125	-0.129
-1.453	0.129	-0.098	-1.063	0.32	-0.105	-1.379	0.133	-0.063	-1.203	0.234	-0.137	-1.156	0.289	-0.207	-1.527	0.188	-0.219	-1.426	0.246	-0.199	-1.23	-0.008	-0.004	-1.176	0.004	0.043	-1.453	0.234	-0.176	-1.301	0.117	-0.121
-1.477	0.129	-0.117	-1.047	0.324	-0.102	-1.457	0.133	-0.098	-1.125	0.258	-0.117	-1.219	0.301	-0.215	-1.598	0.129	-0.207	-1.555	0.191	-0.215	-1.285	-0.039	0.012	-1.164	0.047	0.055	-1.539	0.184	-0.141	-1.313	0.109	-0.133
-1.465	0.148	-0.125	-1.047	0.34	-0.102	-1.504	0.145	-0.137	-1.09	0.273	-0.098	-1.27	0.313	-0.223	-1.617	0.082	-0.184	-1.656	0.109	-0.211	-1.309	-0.063	0.016	-1.176	0.074	0.047	-1.605	0.133	-0.117	-1.273	0.121	-0.113
-1.418	0.176	-0.129	-1.059	0.348	-0.105	-1.504	0.168	-0.168	-1.094	0.27	-0.094	-1.297	0.313	-0.219	-1.578	0.059	-0.156	-1.715	0.047	-0.203	-1.293	-0.066	0.023	-1.195	0.102	0.016	-1.676	0.074	-0.094	-1.246	0.078	-0.102
-1.328	0.199	-0.125	-1.086	0.352	-0.117	-1.449	0.199	-0.188	-1.129	0.27	-0.082	-1.293	0.301	-0.207	-1.504	0.055	-0.121	-1.715	-0.004	-0.176	-1.289	-0.066	0.023	-1.207	0.148	-0.031	-1.719	0.027	-0.074	-1.223	0.059	-0.102
-1.227	0.211	-0.117	-1.129	0.355	-0.125	-1.352	0.238	-0.191	-1.188	0.27	-0.082	-1.293	0.27	-0.176	-1.426	0.063	-0.09	-1.652	-0.008	-0.145	-1.285	-0.043	0.035	-1.254	0.18	-0.055	-1.73	0	-0.07	-1.18	0.059	-0.098
-1.113	0.23	-0.105	-1.18	0.359	-0.133	-1.219	0.273	-0.164	-1.258	0.266	-0.094	-1.297	0.234	-0.145	-1.344	0.086	-0.059	-1.566	0.012	-0.102	-1.27	0.02	0.039	-1.281	0.234	-0.09	-1.68	0.008	-0.059	-1.145	0.039	-0.078
-1.008	0.262	-0.074	-1.211	0.355	-0.133	-1.09	0.301	-0.125	-1.297	0.262	-0.113	-1.348	0.203	-0.117	-1.297	0.105	-0.031	-1.473	0.035	-0.055	-1.23	0.039	0.094	-1.352	0.242	-0.109	-1.645	0.129	-0.086	-1.105	0.016	-0.063
-0.93	0.277	-0.047	-1.234	0.34	-0.129	-0.992	0.313	-0.098	-1.313	0.254	-0.125	-1.434	0.195	-0.109	-1.27	0.129	-0.004	-1.395	0.066	-0.004	-1.23	0.09	0.145	-1.406	0.223	-0.117	-1.457	0.082	-0.07	-1.082	-0.004	-0.035
-0.895	0.289	-0.035	-1.238	0.316	-0.121	-0.969	0.316	-0.074	-1.305	0.23	-0.129	-1.52	0.207	-0.125	-1.293	0.172	0	-1.363	0.086	0.031	-1.223	0.137	0.156	-1.461	0.188	-0.102	-1.414	0.027	-0.039	-1.066	-0.02	-0.004
-0.891	0.293	-0.035	-1.223	0.289	-0.094	-0.996	0.313	-0.051	-1.277	0.211	-0.117	-1.547	0.242	-0.148	-1.199	0.172	0.023	-1.332	0.094	0.066	-1.227	0.188	0.09	-1.473	0.086	-0.055	-1.379	-0.02	-0.051	-1.082	-0.027	0.023
-0.926	0.266	-0.027	-1.211	0.262	-0.066	-1.051	0.297	-0.031	-1.242	0.199	-0.105	-1.488	0.277	-0.164	-1.23	0.086	0.027	-1.297	0.07	0.094	-1.27	0.227	-0.023	-1.539	0.105	-0.109	-1.344	0.074	-0.07	-1.129	-0.043	0.031
-0.965	0.242	-0.035	-1.207	0.234	-0.043	-1.121	0.27	-0.027	-1.211	0.191	-0.09	-1.352	0.301	-0.164	-1.219	0.09	0	-1.27	0.055	0.09	-1.305	0.293	-0.156	-1.512	0.07	-0.086	-1.254	0.125	-0.047	-1.195	-0.059	0.043
-1.02	0.207	-0.035	-1.246	0.207	-0.027	-1.172	0.234	-0.031	-1.176	0.195	-0.09	-1.215	0.297	-0.152	-1.207	0.094	-0.016	-1.301	0.082	0.063	-1.324	0.352	-0.23	-1.488	0.035	-0.086	-1.285	0.078	-0.047	-1.254	-0.063	0.035
-1.066	0.18	-0.047	-1.32	0.207	-0.043	-1.203	0.191	-0.035	-1.148	0.211	-0.094	-1.117	0.273	-0.129	-1.215	0.086	-0.027	-1.258	0.082	0.043	-1.328	0.395	-0.262	-1.453	0.039	-0.102	-1.281	0.086	-0.063	-1.297	-0.078	0.031
-1.102	0.148	-0.043	-1.395	0.219	-0.074	-1.211	0.148	-0.035	-1.121	0.223	-0.094	-1.07	0.258	-0.102	-1.207	0.094	-0.047	-1.273	0.055	-0.004	-1.328	0.434	-0.238	-1.426	0.063	-0.117	-1.262	0.094	-0.07	-1.32	-0.074	-0.004
-1.102	0.133	-0.043	-1.445	0.23	-0.109	-1.195	0.113	-0.043	-1.102	0.227	-0.094	-1.07	0.258	-0.078	-1.254	0.137	-0.094	-1.246	0.066	-0.043	-1.352	0.438	-0.199	-1.395	0.117	-0.148	-1.246	0.086	-0.082	-1.23	-0.051	0.02
-1.102	0.125	-0.051	-1.477	0.25	-0.133	-1.176	0.102	-0.039	-1.09	0.219	-0.098	-1.105	0.258	-0.074	-1.082	0.148	-0.059	-1.23	0.082	-0.074	-1.406	0.402	-0.156	-1.359	0.164	-0.18	-1.223	0.105	-0.105	-1.23	-0.043	0.004
-1.113	0.133	-0.055	-1.449	0.254	-0.16	-1.145	0.113	-0.031	-1.078	0.207	-0.102	-1.184	0.25	-0.094	-1.102	0.063	-0.066	-1.172	0.105	-0.102	-1.453	0.367	-0.105	-1.305	0.203	-0.164	-1.18	0.109	-0.113	-1.223	0.027	-0.016
-1.105	0.176	-0.066	-1.391	0.25	-0.168	-1.117	0.148	-0.043	-1.074	0.199	-0.105	-1.281	0.234	-0.113	-1.051	0.098	-0.09	-1.105	0.105	-0.117	-1.477	0.254	-0.023	-1.223	0.109	-0.133	-1.137	0.09	-0.113	-1.184	0.094	-0.031
-1.09	0.219	-0.078	-1.305	0.234	-0.152	-1.094	0.195	-0.055	-1.07	0.195	-0.109	-1.387	0.207	-0.145	-1	0.129	-0.078	-1.074	0.094	-0.129	-1.488	0.184	-0.02	-1.332	0.117	-0.258	-1.086	0.082	-0.109	-1.18	0.145	-0.051
-1.078	0.242	-0.09	-1.199	0.223	-0.117	-1.066	0.227	-0.066	-1.07	0.191	-0.113	-1.48	0.176	-0.164	-0.977	0.133	-0.063	-1.047	0.082	-0.125	-1.41	0.105	0.047	-1.422	0.195	-0.336	-1.039	0.066	-0.098	-1.184	0.176	-0.086
-1.059	0.23	-0.102	-1.105	0.211	-0.074	-1.047	0.246	-0.09	-1.074	0.191	-0.121	-1.551	0.145	-0.176	-0.977	0.121	-0.035	-1.02	0.078	-0.105	-1.375	0.063	0.055	-1.375	0.305	-0.406	-0.996	0.063	-0.07	-1.184	0.195	-0.141
-1.043	0.227	-0.102	-1.039	0.203	-0.043	-1.035	0.258	-0.109	-1.082	0.191	-0.129	-1.57	0.125	-0.172	-1	0.102	-0.012	-1.016	0.078	-0.078	-1.316	0.07	0.055	-1.289	0.492	-0.449	-0.969	0.063	-0.031	-1.18	0.238	-0.18
-1.023	0.227	-0.09	-1.004	0.207	-0.016	-1.031	0.266	-0.129	-1.09	0.199	-0.137	-1.539	0.16	-0.152	-1.047	0.074	0.008	-1.051	0.074	-0.051	-1.277	0.098	0.039	-1.281	0.441	-0.414	-0.973	0.063	0.004	-1.18	0.289	-0.203
-1.012	0.23	-0.09	-1.004	0.199	0	-1.043	0.27	-0.141	-1.109	0.211	-0.141	-1.52	0.152	-0.094	-1.102	0.047	0.02	-1.094	0.066	-0.02	-1.258	0.129	0.012	-1.293	0.293	-0.375	-1.016	0.051	0.02	-1.184	0.309	-0.195
-1.016	0.238	-0.094	-1.059	0.203	-0.008	-1.055	0.27	-0.141	-1.121	0.223	-0.148	-1.477	0.039	-0.102	-1.168	0.023	0.023	-1.152	0.059	-0.008	-1.234	0.16	-0.023	-1.219	0.207	-0.332	-1.082	0.043	0.027	-1.277	0.344	-0.195
-1.031	0.25	-0.098	-1.09	0.23	-0.031	-1.063	0.27	-0.137	-1.133	0.238	-0.148	-1.379	0.082	-0.074	-1.223	0	0.012	-1.203	0.047	-0.016	-1.227	0.18	-0.063	-1.297	0.188	-0.32	-1.152	0.035	0.02	-1.297	0.379	-0.176
-1.059	0.25	-0.105	-1.156	0.203	-0.027	-1.074	0.277	-0.133	-1.133	0.242	-0.156	-1.32	0.094	-0.047	-1.246	-0.008	-0.004	-1.234	0.027	-0.027	-1.223	0.203	-0.109	-1.211	0.23	-0.281	-1.219	0.027	0.008	-1.383	0.336	-0.16
-1.082	0.25	-0.105	-1.242	0.129	-0.074	-1.074	0.262	-0.129	-1.141	0.246	-0.16	-1.273	0.066	-0.02	-1.266	0	-0.023	-1.23	0.012	-0.043	-1.223	0.199	-0.152	-1.18	0.219	-0.254	-1.262	0.027	-0.016	-1.492	0.285	-0.168
-1.098	0.254	-0.113	-1.297	0.121	-0.117	-1.082	0.25	-0.129	-1.145	0.242	-0.164	-1.227	0.066	0.031	-1.305	0.012	-0.039	-1.191	0.023	-0.059	-1.227	0.199	-0.203	-1.125	0.199	-0.195	-1.266	0.008	-0.031	-1.563	0.234	-0.18
-1.102	0.25	-0.105	-1.328	0.148	-0.125	-1.086	0.25	-0.117	-1.133	0.246	-0.164	-1.207	0.07	0.047	-1.313	0.035	-0.055	-1.172	0.043	-0.047	-1.227	0.211	-0.238	-0.98	0.145	-0.125	-1.27	0.012	-0.047	-1.586	0.152	-0.184
-1.094	0.246	-0.102	-1.348	0.105	-0.16	-1.078	0.25	-0.109	-1.113	0.262	-0.164	-1.207	0.063	0.031	-1.316	0.074	-0.063	-1.16	0.063	-0.027	-1.23	0.23	-0.277	-1.09	0.234	-0.168	-1.273	0.016	-0.063	-1.582	0.066	-0.191
-1.086	0.25	-0.09	-1.332	0.137	-0.117	-1.074	0.25	-0.102	-1.082	0.277	-0.164	-1.207	0.063	0.008	-1.367	0.098	-0.066	-1.137	0.09	-0.004	-1.234	0.27	-0.305	-0.996	0.27	-0.133	-1.262	0.051	-0.078	-1.547	0.023	-0.199
-1.086	0.25	-0.078	-1.32	0.133	-0.105	-1.063	0.246	-0.098	-1.051	0.285	-0.164	-1.191	0.09	0	-1.379	0.121	-0.082	-1.121	0.117	0.012	-1.242	0.324	-0.348	-1.027	0.27	-0.121	-1.258	0.094	-0.094	-1.453	-0.02	-0.168
-1.086	0.258	-0.078	-1.305	0.105	-0.09	-1.063	0.254	-0.09	-1.047	0.297	-0.172	-1.184	0.094	-0.023	-1.352	0.16	-0.109	-1.156	0.133	0	-1.23	0.375	-0.367	-1.109	0.285	-0.152	-1.254	0.137	-0.105	-1.473	0.004	-0.199
-1.086	0.273	-0.082	-1.273	0.09	-0.066	-1.047	0.262	-0.086	-1.066	0.313	-0.188	-1.176	0.102	-0.047	-1.301	0.203	-0.137	-1.195	0.148	-0.012	-1.207	0.402	-0.379	-1.191	0.293	-0.184	-1.227	0.172	-0.125	-1.395	0.102	-0.203
-1.082	0.297	-0.086	-1.238	0.082	-0.039	-1.027	0.27	-0.082	-1.105	0.32	-0.199	-1.148	0.113	-0.059	-1.223	0.273	-0.168	-1.207	0.168	-0.055	-1.172	0.398	-0.379	-1.25	0.293	-0.223	-1.207	0.211	-0.148	-1.336	0.129	-0.184
-1.086	0.309	-0.094	-1.211	0.066	-0.012	-1	0.285	-0.086	-1.148	0.336	-0.219	-1.105	0.121	-0.055	-1.148	0.355	-0.176	-1.207	0.188	-0.121	-1.125	0.379	-0.363	-1.289	0.27	-0.281	-1.203	0.258	-0.176	-1.316	0.152	-0.195
-1.078	0.313	-0.098	-1.18	0.066	0.004	-0.973	0.301	-0.09	-1.191	0.355	-0.234	-1.074	0.125	-0.055	-1.105	0.414	-0.172	-1.191	0.227	-0.176	-1.082	0.336	-0.328	-1.281	0.242	-0.32	-1.223	0.309	-0.191	-1.313	0.195	-0.227
-1.066	0.316	-0.098	-1.156	0.078	0.008	-0.969	0.32	-0.098	-1.219	0.355	-0.246	-1.031	0.133	-0.043	-1.09	0.445	-0.145	-1.164	0.285	-0.199	-1.027	0.313	-0.285	-1.242	0.223	-0.344	-1.254	0.367	-0.199	-1.277	0.23	-0.262
-1.051	0.32	-0.098	-1.141	0.086	0	-0.992	0.34	-0.109	-1.242	0.336	-0.246	-1	0.133	-0.035	-1.109	0.434	-0.105	-1.16	0.332	-0.207	-0.996	0.309	-0.234	-1.223	0.203	-0.332	-1.289	0.379	-0.184	-1.246	0.258	-0.293
-1.047	0.328	-0.094	-1.141	0.094	0	-1.031	0.363	-0.125	-1.254	0.305	-0.223	-0.973	0.129	-0.012	-1.152	0.402	-0.082	-1.164	0.363	-0.199	-1.012	0.32	-0.199	-1.25	0.195	-0.309	-1.391	0.328	-0.191	-1.227	0.258	-0.32
-1.047	0.332	-0.094	-1.141	0.098	-0.016	-1.086	0.375	-0.145	-1.27	0.258	-0.168	-0.945	0.133	-0.008	-1.184	0.301	-0.035	-1.188	0.359	-0.172	-0.883	0.238	-0.105	-1.316	0.203	-0.289	-1.441	0.344	-0.207	-1.23	0.246	-0.336
-1.074	0.328	-0.098	-1.141	0.109	-0.027	-1.141	0.383	-0.168	-1.297	0.219	-0.129	-0.938	0.137	0	-1.285	0.266	-0.055	-1.246	0.332	-0.148	-1.246	0.297	-0.188	-1.402	0.23	-0.289	-1.516	0.258	-0.172	-1.238	0.25	-0.355
-1.113	0.332	-0.109	-1.129	0.121	-0.035	-1.195	0.375	-0.188	-1.355	0.199	-0.109	-0.953	0.141	0.008	-1.277	0.23	-0.023	-1.309	0.285	-0.121	-1.234	0.379	-0.195	-1.449	0.27	-0.285	-1.551	0.164	-0.152	-1.242	0.266	-0.375
-1.168	0.332	-0.113	-1.117	0.125	-0.039	-1.238	0.355	-0.195	-1.43	0.199	-0.125	-0.992	0.129	0.012	-1.293	0.156	-0.004	-1.375	0.234	-0.105	-1.227	0.293	-0.156	-1.414	0.313	-0.289	-1.605	0.113	-0.168	-1.23	0.277	-0.391
-1.223	0.328	-0.121	-1.105	0.129	-0.035	-1.266	0.328	-0.195	-1.484	0.215	-0.16	-1.043	0.109	0.012	-1.313	0.113	-0.023	-1.418	0.188	-0.098	-1.238	0.238	-0.18	-1.348	0.324	-0.297	-1.551	0.086	-0.152	-1.188	0.277	-0.395
-1.277	0.305	-0.125	-1.094	0.129	-0.031	-1.273	0.293	-0.176	-1.488	0.23	-0.199	-1.113	0.078	0.004	-1.305	0.109	-0.039	-1.43	0.145	-0.09	-1.23	0.207	-0.16	-1.285	0.305	-0.289	-1.504	0.039	-0.141	-1.113	0.258	-0.383
-1.313	0.289	-0.129	-1.086	0.133	-0.031	-1.27	0.254	-0.141	-1.418	0.242	-0.215	-1.172	0.047	0	-1.285	0.137	-0.059	-1.434	0.133	-0.109	-1.223	0.207	-0.141	-1.27	0.266	-0.27	-1.469	0.031	-0.145	-1.027	0.246	-0.348
-1.316	0.281	-0.129	-1.082	0.145	-0.031	-1.281	0.227	-0.105	-1.297	0.238	-0.195	-1.211	0.023	-0.016	-1.25	0.172	-0.082	-1.426	0.137	-0.141	-1.277	0.195	-0.125	-1.289	0.238	-0.25	-1.41	0.047	-0.133	-0.969	0.254	-0.309
-1.305	0.266	-0.109	-1.07	0.152	-0.035	-1.34	0.207	-0.086	-1.176	0.23	-0.152	-1.219	0.016	-0.027	-1.211	0.219	-0.109	-1.414	0.168	-0.168	-1.332	0.211	-0.141	-1.355	0.238	-0.242	-1.387	0.086	-0.137	-0.965	0.277	-0.25
-1.285	0.254	-0.078	-1.07	0.156	-0.039	-1.426	0.215	-0.086	-1.086	0.227	-0.105	-1.227	0.035	-0.031	-1.188	0.266	-0.133	-1.395	0.199	-0.188	-1.434	0.207	-0.176	-1.465	0.234	-0.242	-1.359	0.129	-0.148	-1.078	0.199	-0.172
-1.273	0.238	-0.055	-1.066	0.164	-0.043	-1.504	0.23	-0.109	-1.055	0.234	-0.078	-1.234	0.074	-0.035	-1.16	0.301	-0.152	-1.375	0.227	-0.203	-1.48	0.223	-0.211	-1.582	0.227	-0.25	-1.352	0.156	-0.168	-1.18	0.359	-0.219
-1.27	0.223	-0.039	-1.063	0.172	-0.055	-1.555	0.262	-0.148	-1.07	0.246	-0.074	-1.234	0.121	-0.047	-1.129	0.309	-0.16	-1.344	0.242	-0.203	-1.445	0.254	-0.258	-1.688	0.191	-0.258	-1.336	0.156	-0.188	-1.184	0.371	-0.227
-1.293	0.211	-0.035	-1.051	0.184	-0.059	-1.539	0.277	-0.18	-1.113	0.25	-0.086	-1.27	0.152	-0.059	-1.117	0.289	-0.16	-1.305	0.234	-0.195	-1.387	0.285	-0.297	-1.77	0.129	-0.25	-1.324	0.156	-0.215	-1.219	0.277	-0.254
-1.34	0.215	-0.059	-1.047	0.199	-0.063	-1.434	0.281	-0.184	-1.184	0.238	-0.121	-1.332	0.164	-0.074	-1.109	0.27	-0.16	-1.273	0.215	-0.191	-1.328	0.301	-0.309	-1.813	0.047	-0.254	-1.301	0.156	-0.246	-1.227	0.207	-0.32
-1.402	0.219	-0.09	-1.043	0.215	-0.066	-1.301	0.258	-0.156	-1.273	0.215	-0.168	-1.391	0.164	-0.098	-1.125	0.266	-0.168	-1.254	0.188	-0.195	-1.309	0.309	-0.305	-1.781	0	-0.234	-1.273	0.156	-0.266	-1.191	0.148	-0.363
-1.457	0.234	-0.125	-1.043	0.223	-0.066	-1.176	0.238	-0.113	-1.352	0.184	-0.203	-1.418	0.168	-0.125	-1.145	0.266	-0.168	-1.242	0.172	-0.195	-1.352	0.297	-0.285	-1.727	-0.035	-0.199	-1.234	0.164	-0.281	-1.156	0.121	-0.375
-1.457	0.254	-0.152	-1.066	0.234	-0.066	-1.066	0.223	-0.066	-1.406	0.172	-0.211	-1.406	0.184	-0.16	-1.156	0.27	-0.184	-1.23	0.188	-0.188	-1.402	0.293	-0.262	-1.621	-0.012	-0.168	-1.176	0.195	-0.289	-1.188	0.125	-0.379
-1.414	0.27	-0.172	-1.098	0.246	-0.066	-0.996	0.223	-0.023	-1.453	0.145	-0.199	-1.34	0.223	-0.184	-1.164	0.27	-0.191	-1.215	0.203	-0.184	-1.523	0.355	-0.27	-1.512	0.109	-0.145	-1.125	0.227	-0.289	-1.254	0.172	-0.379
-1.344	0.273	-0.168	-1.133	0.246	-0.07	-0.984	0.223	0.012	-1.438	0.184	-0.16	-1.266	0.285	-0.184	-1.172	0.266	-0.199	-1.195	0.234	-0.184	-1.527	0.258	-0.215	-1.434	-0.012	-0.063	-1.086	0.258	-0.285	-1.324	0.238	-0.363
-1.254	0.258	-0.141	-1.164	0.23	-0.07	-1.02	0.227	0.02	-1.445	0.082	-0.129	-1.191	0.332	-0.16	-1.152	0.27	-0.203	-1.172	0.254	-0.18	-1.637	0.219	-0.238	-1.41	0.039	-0.063	-1.055	0.301	-0.277	-1.355	0.313	-0.344
-1.141	0.238	-0.105	-1.191	0.211	-0.066	-1.086	0.215	0	-1.441	-0.031	-0.168	-1.141	0.355	-0.141	-1.133	0.273	-0.207	-1.133	0.262	-0.176	-1.68	0.215	-0.246	-1.422	0.094	-0.063	-1.02	0.34	-0.25	-1.371	0.355	-0.336
-1.027	0.227	-0.063	-1.203	0.195	-0.063	-1.188	0.203	-0.043	-1.375	-0.012	-0.117	-1.125	0.352	-0.117	-1.098	0.281	-0.195	-1.09	0.262	-0.172	-1.707	0.172	-0.23	-1.313	0.066	-0.008	-0.992	0.371	-0.223	-1.387	0.352	-0.324
-0.961	0.223	-0.027	-1.211	0.184	-0.051	-1.273	0.184	-0.082	-1.332	0.004	-0.063	-1.141	0.328	-0.086	-1.063	0.281	-0.184	-1.039	0.258	-0.152	-1.688	0.105	-0.207	-1.363	0.039	-0.004	-0.969	0.383	-0.203	-1.41	0.313	-0.301
-0.941	0.246	0.004	-1.215	0.188	-0.035	-1.332	0.148	-0.102	-1.32	0.023	-0.055	-1.191	0.289	-0.055	-1.035	0.285	-0.18	-1	0.242	-0.145	-1.617	0.063	-0.176	-1.289	0.039	0.008	-0.992	0.367	-0.203	-1.449	0.277	-0.273
-0.895	0.258	0.066	-1.234	0.195	-0.023	-1.348	0.117	-0.121	-1.273	0.043	-0.027	-1.234	0.238	-0.043	-1.012	0.297	-0.188	-0.977	0.23	-0.133	-1.508	0.039	-0.129	-1.344	0.02	-0.008	-1.086	0.328	-0.223	-1.516	0.246	-0.246
-1.051	0.219	0.098	-1.27	0.199	-0.016	-1.34	0.086	-0.125	-1.289	0.02	-0.008	-1.266	0.188	-0.031	-1.027	0.316	-0.191	-0.977	0.227	-0.137	-1.414	0.066	-0.035	-1.332	0.043	-0.043	-1.098	0.273	-0.246	-1.605	0.215	-0.227
-1.031	0.348	0.102	-1.309	0.195	-0.023	-1.313	0.086	-0.109	-1.246	0.039	-0.012	-1.293	0.152	-0.031	-1.102	0.32	-0.211	-1.004	0.223	-0.141	-1.352	-0.051	-0.027	-1.328	0.059	-0.063	-1.281	0.203	-0.301	-1.691	0.18	-0.199
-1.066	0.164	0.09	-1.367	0.184	-0.035	-1.273	0.125	-0.094	-1.215	0.035	-0.008	-1.305	0.121	-0.035	-1.18	0.324	-0.227	-1.074	0.234	-0.164	-1.246	0	0.027	-1.289	0.066	-0.086	-1.332	0.305	-0.41	-1.754	0.137	-0.184
-1.172	-0.008	0.039	-1.441	0.168	-0.063	-1.27	0.043	-0.051	-1.199	0.031	-0.023	-1.301	0.109	-0.051	-1.258	0.324	-0.258	-1.152	0.254	-0.195	-1.215	0.008	0.078	-1.27	0.063	-0.117	-1.34	0.227	-0.438	-1.805	0.09	-0.168
-1.234	-0.035	-0.027	-1.492	0.168	-0.09	-1.238	0.039	-0.051	-1.172	0.027	-0.031	-1.273	0.117	-0.063	-1.34	0.316	-0.285	-1.223	0.277	-0.234	-1.176	-0.012	0.07	-1.242	0.043	-0.125	-1.309	0.168	-0.453	-1.82	0.051	-0.152
-1.305	-0.055	-0.035	-1.496	0.188	-0.109	-1.203	0.098	0	-1.145	0.031	-0.031	-1.23	0.137	-0.07	-1.375	0.301	-0.313	-1.293	0.301	-0.281	-1.164	0.004	0.09	-1.18	0.031	-0.117	-1.27	0.137	-0.445	-1.84	0.07	-0.137
-1.359	0.047	-0.105	-1.449	0.215	-0.133	-1.188	0.109	0.004	-1.121	0.047	-0.039	-1.18	0.164	-0.086	-1.359	0.293	-0.32	-1.34	0.313	-0.324	-1.238	0.078	0.035	-1.109	0.027	-0.098	-1.273	0.148	-0.402	-1.652	0.082	-0.121
-1.293	0.113	-0.07	-1.348	0.27	-0.133	-1.172	0.098	0.02	-1.102	0.063	-0.039	-1.141	0.195	-0.105	-1.324	0.277	-0.301	-1.336	0.301	-0.34	-1.086	0.125	0.051	-1.047	0.016	-0.078	-1.324	0.188	-0.352	-1.594	0.012	-0.098
-1.336	0.016	-0.098	-1.227	0.313	-0.125	-1.148	0.09	0.02	-1.078	0.09	-0.035	-1.125	0.223	-0.121	-1.301	0.238	-0.266	-1.199	0.191	-0.301	-1.184	-0.016	0.02	-1.008	0.008	-0.035	-1.387	0.246	-0.313	-1.492	0.082	-0.105
-1.273	0.094	-0.078	-1.113	0.34	-0.113	-1.129	0.082	0.023	-1.059	0.109	-0.035	-1.117	0.242	-0.129	-1.301	0.219	-0.223	-1.383	0.195	-0.344	-1.164	0.031	-0.035	-1.004	-0.012	0.02	-1.406	0.309	-0.273	-1.379	0.156	-0.102
-1.234	0.125	-0.078	-1.035	0.359	-0.086	-1.125	0.074	0.008	-1.035	0.117	-0.035	-1.117	0.254	-0.152	-1.355	0.203	-0.188	-1.301	0.234	-0.273	-1.137	0.09	-0.063	-1.02	-0.031	0.059	-1.359	0.359	-0.238	-1.316	0.098	-0.059
-1.227	0.121	-0.074	-0.988	0.375	-0.074	-1.125	0.078	-0.004	-1.02	0.125	-0.031	-1.125	0.258	-0.176	-1.434	0.215	-0.16	-1.32	0.203	-0.207	-1.098	0.074	-0.055	-1.051	-0.051	0.086	-1.309	0.375	-0.215	-1.258	0.07	-0.047
-1.191	0.125	-0.063	-0.977	0.371	-0.066	-1.121	0.09	-0.02	-0.996	0.133	-0.035	-1.141	0.266	-0.191	-1.477	0.246	-0.16	-1.371	0.223	-0.207	-1.074	0.078	-0.078	-1.102	-0.074	0.094	-1.285	0.355	-0.195	-1.207	0.07	-0.059
-1.18	0.125	-0.043	-1.008	0.344	-0.066	-1.121	0.109	-0.023	-0.969	0.148	-0.039	-1.145	0.277	-0.215	-1.465	0.281	-0.18	-1.418	0.273	-0.211	-1.031	0.086	-0.078	-1.141	-0.094	0.094	-1.301	0.309	-0.176	-1.195	0.102	-0.051
-1.156	0.121	-0.023	-1.051	0.313	-0.063	-1.125	0.117	-0.031	-0.938	0.172	-0.035	-1.152	0.281	-0.227	-1.375	0.313	-0.199	-1.406	0.324	-0.234	-1	0.086	-0.07	-1.176	-0.105	0.066	-1.344	0.27	-0.164	-1.18	0.113	-0.055
-1.145	0.098	-0.004	-1.109	0.277	-0.055	-1.125	0.117	-0.043	-0.918	0.191	-0.039	-1.148	0.285	-0.227	-1.227	0.328	-0.199	-1.32	0.359	-0.25	-0.965	0.094	-0.055	-1.117	-0.082	0.074	-1.426	0.219	-0.152	-1.18	0.105	-0.074
-1.133	0.078	0.008	-1.145	0.23	-0.047	-1.121	0.109	-0.051	-0.906	0.207	-0.039	-1.141	0.289	-0.227	-1.094	0.324	-0.188	-1.223	0.371	-0.254	-0.949	0.09	-0.031	-1.113	-0.07	0.051	-1.52	0.168	-0.141	-1.164	0.098	-0.09
-1.125	0.074	0	-1.172	0.199	-0.043	-1.109	0.102	-0.039	-0.918	0.211	-0.035	-1.129	0.289	-0.219	-1.027	0.301	-0.16	-1.164	0.352	-0.246	-0.965	0.074	-0.004	-1.109	-0.047	0.035	-1.609	0.109	-0.137	-1.152	0.09	-0.098
-1.117	0.066	0.004	-1.184	0.172	-0.039	-1.09	0.109	-0.035	-0.957	0.199	-0.039	-1.102	0.285	-0.207	-1.012	0.289	-0.137	-1.137	0.344	-0.234	-1.016	0.047	0.016	-1.082	0.012	0.02	-1.668	0.059	-0.113	-1.148	0.086	-0.109
-1.098	0.07	0.012	-1.172	0.16	-0.035	-1.082	0.113	-0.031	-1.008	0.176	-0.047	-1.074	0.285	-0.195	-1.047	0.277	-0.125	-1.145	0.34	-0.223	-1.082	0.02	0.023	-1.07	0.074	-0.008	-1.719	0.02	-0.098	-1.109	0.086	-0.121
-1.078	0.078	0.008	-1.148	0.16	-0.035	-1.07	0.117	-0.031	-1.07	0.152	-0.055	-1.043	0.281	-0.164	-1.125	0.266	-0.129	-1.195	0.348	-0.227	-1.164	-0.012	0.02	-1.102	0.125	-0.027	-1.738	-0.004	-0.078	-1.09	0.07	-0.125
-1.07	0.09	0.008	-1.113	0.164	-0.039	-1.039	0.137	-0.031	-1.121	0.129	-0.063	-1.02	0.281	-0.145	-1.223	0.25	-0.145	-1.262	0.348	-0.238	-1.242	-0.039	0.008	-1.133	0.152	-0.059	-1.699	0.016	-0.059	-1.082	0.063	-0.121
-1.063	0.098	0.012	-1.078	0.188	-0.055	-1.031	0.148	-0.031	-1.16	0.117	-0.07	-0.988	0.281	-0.133	-1.348	0.215	-0.168	-1.352	0.328	-0.242	-1.289	-0.066	-0.008	-1.16	0.164	-0.105	-1.719	0.113	-0.074	-1.066	0.043	-0.113
-1.07	0.105	0	-1.043	0.211	-0.066	-1.023	0.164	-0.039	-1.18	0.121	-0.074	-0.969	0.285	-0.129	-1.449	0.188	-0.188	-1.461	0.281	-0.242	-1.25	-0.066	0	-1.168	0.199	-0.148	-1.508	0.141	-0.074	-1.082	0.023	-0.098
-1.074	0.113	-0.008	-1.023	0.238	-0.078	-1.035	0.184	-0.047	-1.223	0.129	-0.074	-0.98	0.293	-0.133	-1.516	0.152	-0.195	-1.551	0.199	-0.242	-1.234	-0.086	-0.004	-1.172	0.258	-0.184	-1.5	0.098	-0.074	-1.145	0.004	-0.09
-1.078	0.125	-0.027	-1.012	0.266	-0.09	-1.066	0.188	-0.047	-1.25	0.141	-0.09	-1.039	0.301	-0.152	-1.551	0.133	-0.203	-1.594	0.113	-0.223	-1.242	-0.059	-0.008	-1.195	0.285	-0.172	-1.43	0.125	-0.078	-1.23	-0.02	-0.063
-1.082	0.141	-0.043	-1.016	0.293	-0.109	-1.113	0.18	-0.055	-1.273	0.16	-0.098	-1.105	0.313	-0.168	-1.543	0.121	-0.191	-1.602	0.035	-0.203	-1.246	-0.035	-0.004	-1.309	0.316	-0.219	-1.375	0.117	-0.09	-1.293	-0.043	-0.043
-1.078	0.152	-0.051	-1.031	0.305	-0.121	-1.16	0.164	-0.055	-1.336	0.164	-0.117	-1.18	0.313	-0.188	-1.5	0.113	-0.176	-1.578	0	-0.164	-1.262	0.02	-0.023	-1.34	0.379	-0.219	-1.344	0.121	-0.098	-1.352	-0.066	-0.027
-1.066	0.164	-0.059	-1.055	0.309	-0.137	-1.203	0.148	-0.063	-1.43	0.16	-0.145	-1.227	0.313	-0.211	-1.445	0.113	-0.141	-1.496	0.02	-0.109	-1.344	0.051	-0.059	-1.387	0.324	-0.176	-1.344	0.121	-0.102	-1.391	-0.086	-0.012
-1.059	0.184	-0.063	-1.074	0.309	-0.152	-1.227	0.133	-0.066	-1.5	0.156	-0.176	-1.254	0.313	-0.223	-1.383	0.109	-0.098	-1.418	0.051	-0.039	-1.371	0.105	-0.105	-1.523	0.309	-0.215	-1.34	0.117	-0.113	-1.395	-0.105	-0.008
-1.043	0.191	-0.063	-1.086	0.313	-0.156	-1.23	0.133	-0.066	-1.516	0.172	-0.203	-1.246	0.32	-0.223	-1.336	0.105	-0.059	-1.391	0.059	0.023	-1.34	0.176	-0.168	-1.535	0.23	-0.18	-1.328	0.105	-0.121	-1.34	-0.078	0.027
-1.047	0.203	-0.063	-1.102	0.301	-0.16	-1.227	0.145	-0.066	-1.48	0.195	-0.219	-1.242	0.316	-0.211	-1.305	0.098	-0.02	-1.355	0.047	0.027	-1.277	0.219	-0.219	-1.59	0.133	-0.156	-1.328	0.105	-0.133	-1.305	-0.063	0.051
-1.066	0.219	-0.066	-1.105	0.293	-0.16	-1.242	0.156	-0.063	-1.395	0.234	-0.227	-1.246	0.301	-0.188	-1.285	0.09	0.016	-1.328	0.035	-0.027	-1.227	0.313	-0.273	-1.582	0.074	-0.152	-1.316	0.117	-0.141	-1.277	-0.004	0.059
-1.105	0.223	-0.07	-1.109	0.297	-0.148	-1.273	0.168	-0.063	-1.273	0.281	-0.211	-1.281	0.27	-0.156	-1.266	0.078	0.039	-1.332	0.004	-0.047	-1.191	0.414	-0.277	-1.547	0.055	-0.141	-1.293	0.109	-0.137	-1.266	0.07	0.039
-1.152	0.219	-0.074	-1.102	0.305	-0.133	-1.316	0.164	-0.07	-1.152	0.32	-0.18	-1.348	0.246	-0.141	-1.254	0.07	0.047	-1.285	0.059	0.004	-1.211	0.477	-0.297	-1.512	0.066	-0.145	-1.254	0.082	-0.129	-1.277	0.121	-0.016
-1.195	0.195	-0.074	-1.102	0.293	-0.125	-1.398	0.152	-0.086	-1.066	0.336	-0.152	-1.453	0.23	-0.148	-1.246	0.063	0.02	-1.285	0.137	0.012	-1.172	0.512	-0.258	-1.48	0.113	-0.152	-1.211	0.055	-0.109	-1.285	0.152	-0.059
-1.23	0.172	-0.07	-1.094	0.285	-0.109	-1.477	0.141	-0.117	-1.031	0.336	-0.125	-1.551	0.223	-0.16	-1.246	0.066	0.004	-1.313	0.203	-0.07	-1.285	0.5	-0.246	-1.445	0.18	-0.16	-1.16	0.039	-0.078	-1.301	0.172	-0.098
-1.258	0.152	-0.07	-1.094	0.273	-0.102	-1.508	0.152	-0.141	-1.047	0.313	-0.102	-1.59	0.238	-0.184	-1.234	0.074	-0.016	-1.34	0.102	-0.078	-1.316	0.477	-0.219	-1.422	0.223	-0.18	-1.109	0.031	-0.039	-1.313	0.207	-0.137
-1.27	0.141	-0.059	-1.094	0.277	-0.094	-1.48	0.195	-0.168	-1.102	0.281	-0.078	-1.535	0.266	-0.195	-1.211	0.078	-0.035	-1.32	0.047	-0.066	-1.398	0.391	-0.184	-1.363	0.238	-0.176	-1.07	0.039	0.004	-1.332	0.242	-0.168
-1.273	0.145	-0.043	-1.082	0.285	-0.078	-1.383	0.246	-0.184	-1.164	0.25	-0.063	-1.398	0.285	-0.195	-1.207	0.145	-0.07	-1.293	0.07	-0.086	-1.438	0.309	-0.16	-1.383	0.215	-0.203	-1.051	0.043	0.039	-1.344	0.27	-0.176
-1.277	0.152	-0.035	-1.059	0.301	-0.063	-1.262	0.289	-0.164	-1.215	0.211	-0.051	-1.242	0.285	-0.168	-1.098	0.07	-0.039	-1.266	0.098	-0.098	-1.453	0.215	-0.137	-1.336	0.242	-0.223	-1.059	0.035	0.059	-1.379	0.301	-0.195
-1.289	0.16	-0.035	-1.02	0.309	-0.055	-1.129	0.324	-0.133	-1.262	0.164	-0.043	-1.145	0.262	-0.133	-1.098	0.043	-0.051	-1.227	0.109	-0.105	-1.418	0.117	-0.094	-1.27	0.199	-0.203	-1.09	0.031	0.07	-1.422	0.332	-0.207
-1.313	0.172	-0.055	-0.988	0.316	-0.047	-1.016	0.336	-0.102	-1.281	0.125	-0.039	-1.102	0.242	-0.09	-1.035	0.09	-0.059	-1.184	0.102	-0.113	-1.379	0.055	-0.063	-1.254	0.168	-0.18	-1.133	0.031	0.07	-1.473	0.324	-0.211
-1.328	0.188	-0.063	-0.977	0.32	-0.051	-0.965	0.328	-0.07	-1.289	0.102	-0.035	-1.098	0.227	-0.07	-1	0.109	-0.039	-1.137	0.098	-0.109	-1.328	0.031	-0.035	-1.25	0.16	-0.195	-1.195	0.039	0.055	-1.516	0.289	-0.195
-1.355	0.191	-0.082	-0.984	0.324	-0.051	-0.957	0.316	-0.043	-1.289	0.098	-0.051	-1.133	0.223	-0.07	-0.977	0.133	-0.031	-1.098	0.105	-0.102	-1.266	0.039	0.004	-1.254	0.184	-0.176	-1.242	0.039	0.023	-1.535	0.234	-0.188
-1.406	0.18	-0.094	-1.016	0.328	-0.063	-1	0.301	-0.012	-1.277	0.117	-0.063	-1.207	0.203	-0.086	-0.957	0.148	-0.023	-1.078	0.117	-0.082	-1.164	0.09	0.035	-1.258	0.23	-0.18	-1.25	0.031	-0.012	-1.5	0.191	-0.172
-1.461	0.164	-0.109	-1.063	0.336	-0.086	-1.063	0.285	-0.004	-1.246	0.148	-0.078	-1.313	0.168	-0.102	-0.969	0.164	-0.016	-1.082	0.137	-0.063	-1.105	0.074	0.055	-1.25	0.262	-0.176	-1.258	0.039	-0.059	-1.414	0.094	-0.141
-1.488	0.168	-0.125	-1.113	0.348	-0.109	-1.137	0.258	-0.008	-1.215	0.184	-0.094	-1.391	0.129	-0.113	-1.008	0.156	-0.008	-1.105	0.133	-0.055	-1.086	0.102	0.012	-1.219	0.301	-0.188	-1.207	0.066	-0.027	-1.398	0.117	-0.156
-1.473	0.18	-0.129	-1.172	0.352	-0.133	-1.207	0.219	-0.023	-1.168	0.211	-0.102	-1.449	0.098	-0.125	-1.055	0.129	-0.008	-1.133	0.117	-0.035	-1.082	0.176	-0.051	-1.184	0.309	-0.191	-1.242	0.07	-0.043	-1.316	0.129	-0.16
-1.422	0.207	-0.141	-1.203	0.352	-0.137	-1.242	0.191	-0.051	-1.129	0.219	-0.102	-1.477	0.074	-0.137	-1.102	0.094	-0.02	-1.152	0.09	-0.016	-1.082	0.223	-0.121	-1.133	0.313	-0.199	-1.242	0.113	-0.055	-1.285	0.117	-0.145
-1.344	0.234	-0.145	-1.211	0.34	-0.141	-1.262	0.156	-0.07	-1.086	0.223	-0.105	-1.473	0.129	-0.125	-1.156	0.051	-0.023	-1.172	0.059	0.008	-1.059	0.25	-0.168	-1.078	0.324	-0.207	-1.234	0.145	-0.059	-1.219	0.117	-0.121
-1.242	0.27	-0.137	-1.188	0.316	-0.133	-1.258	0.141	-0.09	-1.055	0.223	-0.09	-1.469	0.043	-0.121	-1.191	0.023	-0.023	-1.176	0.02	0.012	-1.051	0.227	-0.223	-1.059	0.316	-0.227	-1.234	0.16	-0.066	-1.227	0.07	-0.109
-1.129	0.309	-0.125	-1.141	0.313	-0.105	-1.234	0.148	-0.098	-1.035	0.215	-0.094	-1.418	0.012	-0.145	-1.195	0.023	-0.031	-1.152	0.004	0.023	-1.035	0.188	-0.266	-1.059	0.348	-0.246	-1.234	0.172	-0.09	-1.281	0.102	-0.145
-1.016	0.348	-0.105	-1.098	0.293	-0.074	-1.191	0.176	-0.098	-1.023	0.207	-0.098	-1.316	0.098	-0.098	-1.191	0.039	-0.047	-1.129	0.008	0.039	-1.082	0.164	-0.297	-1.105	0.371	-0.277	-1.242	0.184	-0.105	-1.332	0.148	-0.188
-0.926	0.359	-0.082	-1.086	0.27	-0.051	-1.141	0.199	-0.094	-1.023	0.199	-0.105	-1.277	0.117	-0.074	-1.215	0.07	-0.059	-1.121	0.027	0.051	-1.109	0.184	-0.34	-1.207	0.379	-0.32	-1.258	0.219	-0.125	-1.363	0.207	-0.258
-0.867	0.363	-0.063	-1.117	0.258	-0.043	-1.098	0.23	-0.086	-1.031	0.199	-0.109	-1.254	0.09	-0.039	-1.234	0.102	-0.063	-1.117	0.051	0.059	-1.137	0.207	-0.383	-1.137	0.348	-0.332	-1.301	0.246	-0.145	-1.395	0.227	-0.32
-0.848	0.355	-0.043	-1.195	0.258	-0.059	-1.063	0.25	-0.078	-1.027	0.203	-0.121	-1.223	0.078	-0.008	-1.234	0.125	-0.063	-1.141	0.078	0.047	-1.113	0.285	-0.398	-1.383	0.391	-0.469	-1.352	0.262	-0.152	-1.402	0.188	-0.367
-0.863	0.336	-0.023	-1.336	0.258	-0.113	-1.047	0.254	-0.074	-1.02	0.215	-0.125	-1.207	0.07	0.02	-1.273	0.137	-0.066	-1.203	0.09	0.016	-1.063	0.215	-0.355	-1.313	0.371	-0.488	-1.406	0.254	-0.156	-1.402	0.152	-0.398
-0.898	0.301	-0.004	-1.496	0.281	-0.184	-1.027	0.262	-0.07	-1.016	0.219	-0.125	-1.203	0.063	0.027	-1.316	0.137	-0.086	-1.23	0.113	-0.035	-1.055	0.219	-0.367	-1.266	0.289	-0.477	-1.465	0.223	-0.156	-1.387	0.16	-0.43
-0.949	0.254	0.008	-1.609	0.328	-0.258	-1.027	0.258	-0.078	-1.02	0.227	-0.129	-1.188	0.059	0.023	-1.309	0.156	-0.117	-1.227	0.141	-0.09	-0.988	0.25	-0.359	-1.211	0.254	-0.453	-1.52	0.176	-0.156	-1.34	0.191	-0.461
-1.016	0.199	0.016	-1.609	0.359	-0.305	-1.031	0.25	-0.102	-1.031	0.238	-0.141	-1.188	0.051	0.008	-1.285	0.191	-0.148	-1.203	0.168	-0.141	-0.945	0.242	-0.336	-1.234	0.215	-0.398	-1.59	0.102	-0.164	-1.254	0.25	-0.488
-1.074	0.156	0.008	-1.484	0.371	-0.309	-1.043	0.25	-0.117	-1.047	0.25	-0.148	-1.188	0.051	-0.016	-1.23	0.242	-0.18	-1.164	0.207	-0.164	-0.914	0.246	-0.324	-1.32	0.199	-0.34	-1.613	0.137	-0.211	-1.148	0.309	-0.512
-1.121	0.137	-0.008	-1.316	0.332	-0.262	-1.051	0.254	-0.129	-1.059	0.254	-0.156	-1.172	0.055	-0.031	-1.168	0.297	-0.18	-1.141	0.258	-0.176	-0.93	0.242	-0.328	-1.43	0.215	-0.289	-1.605	0.113	-0.215	-1.035	0.348	-0.508
-1.152	0.129	-0.023	-1.141	0.289	-0.188	-1.039	0.273	-0.137	-1.059	0.273	-0.164	-1.145	0.059	-0.035	-1.125	0.348	-0.176	-1.148	0.297	-0.176	-1.004	0.238	-0.34	-1.508	0.246	-0.258	-1.586	0.102	-0.25	-0.938	0.41	-0.492
-1.172	0.133	-0.043	-1.008	0.246	-0.105	-1.027	0.277	-0.133	-1.055	0.285	-0.164	-1.113	0.063	-0.035	-1.113	0.379	-0.168	-1.176	0.32	-0.168	-1.094	0.238	-0.352	-1.488	0.281	-0.238	-1.555	0.117	-0.273	-0.809	0.457	-0.43
-1.16	0.156	-0.051	-0.93	0.23	-0.031	-1.027	0.273	-0.125	-1.039	0.301	-0.168	-1.078	0.066	-0.035	-1.133	0.371	-0.145	-1.223	0.332	-0.164	-1.168	0.238	-0.371	-1.402	0.297	-0.23	-1.539	0.137	-0.285	-1.031	0.41	-0.313
-1.137	0.184	-0.066	-0.93	0.238	0.027	-1.02	0.27	-0.121	-1.023	0.316	-0.164	-1.039	0.082	-0.027	-1.203	0.324	-0.121	-1.297	0.316	-0.156	-1.227	0.23	-0.387	-1.309	0.273	-0.227	-1.52	0.164	-0.301	-1.09	0.555	-0.277
-1.125	0.215	-0.082	-0.98	0.238	0.063	-1.02	0.27	-0.113	-1.035	0.324	-0.164	-0.996	0.086	-0.02	-1.277	0.273	-0.09	-1.371	0.277	-0.148	-1.254	0.211	-0.398	-1.27	0.246	-0.215	-1.508	0.195	-0.305	-1.203	0.5	-0.246
-1.105	0.242	-0.094	-1.066	0.223	0.039	-1.02	0.277	-0.105	-1.078	0.344	-0.176	-0.961	0.094	-0.012	-1.336	0.227	-0.059	-1.422	0.219	-0.137	-1.258	0.188	-0.395	-1.293	0.234	-0.203	-1.492	0.223	-0.316	-1.203	0.371	-0.176
-1.082	0.273	-0.102	-1.156	0.203	-0.004	-1.023	0.273	-0.102	-1.145	0.359	-0.199	-0.926	0.098	-0.004	-1.375	0.168	-0.031	-1.434	0.16	-0.121	-1.242	0.176	-0.375	-1.359	0.234	-0.203	-1.477	0.227	-0.32	-1.195	0.219	-0.168
-1.063	0.297	-0.102	-1.25	0.172	-0.043	-1.02	0.27	-0.098	-1.203	0.371	-0.219	-0.902	0.105	0.008	-1.336	0.109	-0.004	-1.422	0.125	-0.117	-1.27	0.148	-0.344	-1.453	0.23	-0.199	-1.457	0.215	-0.328	-1.219	0.09	-0.191
-1.047	0.313	-0.105	-1.332	0.125	-0.074	-1.008	0.27	-0.098	-1.258	0.375	-0.242	-0.895	0.117	0.008	-1.418	0.09	-0.051	-1.383	0.117	-0.117	-1.332	0.133	-0.309	-1.57	0.211	-0.207	-1.422	0.203	-0.336	-1.219	0.043	-0.238
-1.039	0.32	-0.109	-1.371	0.082	-0.09	-0.996	0.277	-0.09	-1.297	0.363	-0.25	-0.926	0.129	0.004	-1.32	0.137	-0.055	-1.352	0.125	-0.125	-1.41	0.164	-0.305	-1.684	0.164	-0.227	-1.363	0.203	-0.34	-1.27	0.027	-0.273
-1.035	0.309	-0.113	-1.375	0.066	-0.082	-0.984	0.281	-0.078	-1.32	0.336	-0.246	-0.977	0.141	-0.012	-1.285	0.137	-0.055	-1.301	0.172	-0.129	-1.5	0.191	-0.309	-1.727	0.141	-0.238	-1.27	0.223	-0.336	-1.398	0.027	-0.316
-1.047	0.305	-0.109	-1.355	0.082	-0.059	-0.984	0.293	-0.082	-1.316	0.305	-0.223	-1.055	0.141	-0.023	-1.227	0.172	-0.063	-1.258	0.223	-0.141	-1.504	0.258	-0.32	-1.777	0.098	-0.234	-1.16	0.25	-0.328	-1.547	0.055	-0.355
-1.051	0.301	-0.109	-1.324	0.094	-0.039	-1.016	0.313	-0.098	-1.309	0.277	-0.191	-1.145	0.121	-0.039	-1.176	0.199	-0.066	-1.23	0.27	-0.152	-1.438	0.309	-0.32	-1.785	0.09	-0.23	-0.895	0.195	-0.285	-1.559	0.145	-0.367
-1.063	0.289	-0.102	-1.293	0.105	-0.023	-1.066	0.332	-0.117	-1.313	0.258	-0.152	-1.211	0.09	-0.055	-1.121	0.234	-0.07	-1.219	0.297	-0.168	-1.348	0.316	-0.309	-1.75	0.105	-0.199	-1.078	0.227	-0.305	-1.488	0.234	-0.348
-1.066	0.277	-0.098	-1.273	0.121	-0.012	-1.125	0.359	-0.145	-1.328	0.242	-0.113	-1.246	0.063	-0.074	-1.086	0.25	-0.066	-1.215	0.301	-0.18	-1.309	0.27	-0.277	-1.68	0.137	-0.164	-0.914	0.414	-0.332	-1.406	0.289	-0.34
-1.078	0.258	-0.094	-1.25	0.129	-0.004	-1.188	0.371	-0.164	-1.375	0.242	-0.086	-1.266	0.059	-0.086	-1.059	0.246	-0.07	-1.227	0.27	-0.191	-1.289	0.219	-0.234	-1.605	0.141	-0.117	-0.836	0.414	-0.242	-1.363	0.297	-0.309
-1.074	0.254	-0.086	-1.23	0.137	-0.008	-1.234	0.363	-0.184	-1.441	0.23	-0.078	-1.277	0.082	-0.082	-1.055	0.23	-0.078	-1.23	0.238	-0.195	-1.316	0.18	-0.203	-1.531	0.137	-0.082	-0.852	0.383	-0.172	-1.367	0.289	-0.273
-1.074	0.25	-0.078	-1.227	0.133	-0.02	-1.262	0.34	-0.184	-1.5	0.227	-0.09	-1.297	0.117	-0.066	-1.055	0.223	-0.082	-1.25	0.207	-0.195	-1.367	0.164	-0.168	-1.492	0.188	-0.09	-0.898	0.344	-0.137	-1.418	0.285	-0.242
-1.078	0.25	-0.074	-1.219	0.129	-0.039	-1.273	0.301	-0.168	-1.5	0.215	-0.109	-1.305	0.148	-0.059	-1.07	0.227	-0.102	-1.27	0.191	-0.195	-1.422	0.172	-0.156	-1.449	0.031	-0.051	-0.906	0.215	-0.09	-1.504	0.273	-0.227
-1.074	0.254	-0.066	-1.23	0.121	-0.055	-1.277	0.266	-0.137	-1.449	0.207	-0.137	-1.313	0.176	-0.055	-1.086	0.242	-0.125	-1.277	0.195	-0.199	-1.488	0.156	-0.148	-1.445	-0.008	-0.027	-1.133	0.297	-0.164	-1.605	0.25	-0.207
-1.07	0.273	-0.063	-1.23	0.117	-0.059	-1.285	0.234	-0.094	-1.359	0.199	-0.152	-1.371	0.18	-0.063	-1.109	0.258	-0.152	-1.285	0.215	-0.211	-1.52	0.145	-0.145	-1.379	0.016	-0.012	-1.148	0.246	-0.164	-1.75	0.27	-0.176
-1.066	0.289	-0.066	-1.219	0.117	-0.063	-1.328	0.207	-0.074	-1.234	0.195	-0.16	-1.438	0.168	-0.086	-1.117	0.285	-0.184	-1.281	0.238	-0.223	-1.531	0.105	-0.125	-1.367	0.09	-0.02	-1.203	0.184	-0.223	-1.652	0.18	-0.211
-1.055	0.301	-0.066	-1.199	0.121	-0.063	-1.406	0.207	-0.07	-1.133	0.211	-0.148	-1.453	0.172	-0.113	-1.133	0.305	-0.211	-1.262	0.254	-0.227	-1.516	0.078	-0.113	-1.355	0.047	-0.035	-1.238	0.16	-0.309	-1.777	0.059	-0.203
-1.051	0.309	-0.066	-1.168	0.129	-0.059	-1.5	0.219	-0.086	-1.066	0.238	-0.125	-1.43	0.172	-0.145	-1.137	0.316	-0.23	-1.219	0.266	-0.23	-1.477	0.066	-0.098	-1.324	0.039	-0.063	-1.246	0.152	-0.367	-1.746	0.09	-0.223
-1.043	0.316	-0.074	-1.141	0.137	-0.047	-1.563	0.238	-0.125	-1.043	0.27	-0.113	-1.367	0.191	-0.164	-1.125	0.324	-0.246	-1.184	0.273	-0.227	-1.41	0.059	-0.078	-1.297	0.059	-0.078	-1.23	0.156	-0.398	-1.695	0.086	-0.219
-1.035	0.324	-0.074	-1.109	0.141	-0.047	-1.551	0.262	-0.152	-1.055	0.297	-0.113	-1.27	0.234	-0.156	-1.109	0.328	-0.242	-1.141	0.289	-0.227	-1.359	0.063	-0.066	-1.227	0.082	-0.094	-1.234	0.168	-0.402	-1.613	0.09	-0.199
-1.023	0.328	-0.07	-1.09	0.152	-0.043	-1.457	0.273	-0.156	-1.098	0.293	-0.129	-1.176	0.281	-0.137	-1.09	0.344	-0.238	-1.102	0.293	-0.219	-1.301	0.066	-0.043	-1.18	0.07	-0.109	-1.297	0.18	-0.383	-1.563	0.109	-0.211
-1.031	0.336	-0.082	-1.078	0.168	-0.035	-1.32	0.262	-0.137	-1.156	0.293	-0.156	-1.113	0.309	-0.105	-1.047	0.352	-0.234	-1.074	0.313	-0.219	-1.234	0.09	-0.031	-1.168	0.066	-0.137	-1.391	0.223	-0.371	-1.418	0.191	-0.172
-1.055	0.336	-0.082	-1.074	0.168	-0.039	-1.176	0.238	-0.098	-1.227	0.281	-0.188	-1.109	0.324	-0.09	-1.027	0.371	-0.23	-1.082	0.336	-0.223	-1.195	0.094	-0.012	-1.09	0.047	-0.109	-1.496	0.27	-0.352	-1.398	0.043	-0.129
-1.082	0.34	-0.094	-1.063	0.16	-0.043	-1.066	0.215	-0.055	-1.285	0.262	-0.211	-1.145	0.32	-0.074	-1.063	0.367	-0.23	-1.117	0.352	-0.238	-1.164	0.09	0.004	-1.063	0.031	-0.094	-1.5	0.32	-0.328	-1.348	0.008	-0.082
-1.129	0.332	-0.105	-1.066	0.164	-0.043	-0.992	0.207	-0.023	-1.34	0.23	-0.227	-1.195	0.313	-0.066	-1.145	0.359	-0.23	-1.18	0.359	-0.266	-1.133	0.082	0.012	-1.02	0.027	-0.063	-1.434	0.359	-0.293	-1.316	0.023	-0.078
-1.176	0.324	-0.121	-1.063	0.164	-0.043	-0.977	0.215	0.004	-1.367	0.188	-0.219	-1.262	0.281	-0.07	-1.234	0.352	-0.246	-1.234	0.363	-0.301	-1.121	0.09	0.012	-0.984	0.031	-0.023	-1.367	0.352	-0.258	-1.324	0.07	-0.074
-1.199	0.324	-0.125	-1.066	0.16	-0.043	-0.996	0.227	0.012	-1.371	0.141	-0.191	-1.324	0.258	-0.078	-1.313	0.348	-0.25	-1.09	0.277	-0.254	-1.125	0.098	-0.004	-0.953	0.031	0.02	-1.34	0.316	-0.219	-1.293	0.133	-0.063
-1.215	0.305	-0.117	-1.055	0.172	-0.051	-1.059	0.227	-0.012	-1.359	0.109	-0.156	-1.363	0.219	-0.094	-1.371	0.34	-0.258	-1.41	0.285	-0.371	-1.117	0.145	-0.02	-0.945	0.023	0.043	-1.348	0.289	-0.18	-1.293	0.09	-0.055
-1.215	0.277	-0.098	-1.039	0.184	-0.047	-1.145	0.223	-0.063	-1.332	0.086	-0.117	-1.387	0.18	-0.113	-1.262	0.262	-0.203	-1.254	0.387	-0.352	-1.082	0.078	-0.008	-0.977	0.02	0.051	-1.406	0.273	-0.148	-1.305	0.047	-0.063
-1.199	0.25	-0.07	-1.027	0.191	-0.047	-1.215	0.211	-0.09	-1.297	0.066	-0.086	-1.371	0.148	-0.125	-1.414	0.301	-0.266	-1.195	0.277	-0.27	-1.102	0.07	-0.031	-0.992	-0.004	0.066	-1.484	0.254	-0.137	-1.277	0.043	-0.082
-1.176	0.219	-0.035	-1.02	0.199	-0.047	-1.254	0.195	-0.109	-1.258	0.066	-0.043	-1.328	0.141	-0.109	-1.316	0.324	-0.211	-1.191	0.223	-0.242	-1.047	0.102	-0.039	-1.07	-0.023	0.043	-1.574	0.219	-0.133	-1.227	0.055	-0.098
-1.16	0.184	-0.016	-1.031	0.211	-0.047	-1.285	0.16	-0.125	-1.215	0.07	-0.016	-1.266	0.152	-0.098	-1.297	0.234	-0.148	-1.234	0.191	-0.199	-1	0.113	-0.035	-1.109	-0.039	0.035	-1.668	0.156	-0.125	-1.184	0.043	-0.094
-1.172	0.164	0.004	-1.047	0.215	-0.047	-1.289	0.129	-0.125	-1.195	0.07	0	-1.203	0.168	-0.082	-1.344	0.184	-0.117	-1.313	0.199	-0.18	-0.965	0.117	-0.043	-1.184	-0.051	-0.008	-1.758	0.07	-0.109	-1.145	0.02	-0.09
-1.215	0.152	0	-1.082	0.203	-0.047	-1.273	0.113	-0.113	-1.168	0.07	0.008	-1.148	0.203	-0.078	-1.391	0.188	-0.086	-1.402	0.223	-0.195	-0.93	0.105	-0.035	-1.16	-0.063	-0.02	-1.824	0.004	-0.102	-1.102	-0.004	-0.078
-1.297	0.148	-0.027	-1.125	0.184	-0.047	-1.258	0.105	-0.09	-1.152	0.07	0.008	-1.102	0.238	-0.09	-1.445	0.207	-0.078	-1.488	0.246	-0.234	-0.902	0.098	-0.031	-1.172	-0.055	-0.055	-1.938	0.016	-0.102	-1.066	-0.016	-0.059
-1.391	0.164	-0.086	-1.164	0.176	-0.059	-1.238	0.105	-0.074	-1.148	0.059	0.004	-1.066	0.254	-0.098	-1.484	0.238	-0.109	-1.508	0.273	-0.277	-0.887	0.098	-0.023	-1.172	-0.031	-0.059	-1.762	0.113	-0.105	-1.043	-0.012	-0.027
-1.473	0.195	-0.152	-1.195	0.18	-0.063	-1.223	0.102	-0.051	-1.152	0.059	-0.012	-1.047	0.258	-0.109	-1.469	0.27	-0.156	-1.426	0.301	-0.301	-0.883	0.098	-0.008	-1.164	0.023	-0.063	-1.785	-0.023	-0.082	-1.043	-0.008	-0.008
-1.457	0.25	-0.203	-1.207	0.191	-0.07	-1.211	0.109	-0.039	-1.145	0.059	-0.02	-1.043	0.258	-0.121	-1.355	0.309	-0.188	-1.281	0.309	-0.297	-0.91	0.09	-0.004	-1.141	0.082	-0.07	-1.676	0.023	-0.098	-1.094	0.004	-0.016
-1.352	0.297	-0.219	-1.223	0.211	-0.066	-1.199	0.109	-0.02	-1.137	0.063	-0.023	-1.039	0.254	-0.129	-1.191	0.34	-0.203	-1.172	0.297	-0.266	-0.973	0.078	0.004	-1.141	0.117	-0.078	-1.598	0.07	-0.109	-1.094	0	0.02
-1.238	0.301	-0.207	-1.246	0.219	-0.066	-1.176	0.105	-0.008	-1.121	0.066	-0.016	-1.039	0.25	-0.148	-1.074	0.352	-0.199	-1.125	0.293	-0.223	-1.051	0.051	-0.004	-1.121	0.16	-0.094	-1.527	0.082	-0.129	-1.156	-0.039	0.027
-1.145	0.266	-0.152	-1.313	0.199	-0.066	-1.156	0.102	-0.004	-1.109	0.074	-0.023	-1.043	0.25	-0.156	-1.043	0.332	-0.191	-1.121	0.301	-0.184	-1.148	0.039	-0.023	-1.109	0.203	-0.109	-1.418	0.16	-0.125	-1.207	-0.043	0.008
-1.066	0.227	-0.105	-1.387	0.168	-0.066	-1.141	0.098	-0.008	-1.094	0.086	-0.023	-1.043	0.25	-0.156	-1.055	0.313	-0.164	-1.164	0.309	-0.152	-1.254	0.012	-0.035	-1.184	0.23	-0.18	-1.418	0.094	-0.109	-1.234	-0.043	-0.008
-1.047	0.188	-0.055	-1.461	0.137	-0.082	-1.125	0.098	-0.008	-1.078	0.094	-0.027	-1.043	0.25	-0.148	-1.105	0.297	-0.156	-1.238	0.316	-0.156	-1.313	0.008	-0.055	-1.207	0.293	-0.223	-1.406	0.102	-0.117	-1.219	-0.07	-0.004
-1.066	0.164	-0.008	-1.508	0.125	-0.098	-1.105	0.098	-0.016	-1.055	0.102	-0.031	-1.047	0.238	-0.141	-1.191	0.293	-0.164	-1.34	0.293	-0.18	-1.375	-0.012	-0.098	-1.32	0.316	-0.27	-1.371	0.113	-0.113	-1.211	-0.063	-0.023
-1.117	0.133	0.023	-1.508	0.137	-0.113	-1.094	0.105	-0.02	-1.023	0.113	-0.031	-1.043	0.234	-0.133	-1.293	0.27	-0.168	-1.445	0.262	-0.195	-1.301	0.012	-0.082	-1.359	0.285	-0.266	-1.348	0.109	-0.098	-1.199	-0.043	-0.031
-1.18	0.102	0.02	-1.457	0.172	-0.125	-1.086	0.129	-0.027	-0.996	0.125	-0.035	-1.043	0.234	-0.125	-1.391	0.242	-0.188	-1.539	0.195	-0.207	-1.371	-0.023	-0.082	-1.516	0.289	-0.313	-1.324	0.098	-0.094	-1.199	-0.016	-0.043
-1.25	0.074	-0.012	-1.355	0.215	-0.133	-1.078	0.145	-0.031	-0.977	0.137	-0.035	-1.043	0.246	-0.121	-1.488	0.203	-0.207	-1.602	0.121	-0.207	-1.363	0.043	-0.094	-1.543	0.289	-0.305	-1.277	0.102	-0.094	-1.164	0.063	-0.07
-1.316	0.051	-0.047	-1.246	0.254	-0.129	-1.074	0.148	-0.039	-0.957	0.148	-0.035	-1.043	0.246	-0.117	-1.559	0.145	-0.215	-1.629	0.07	-0.203	-1.355	0.094	-0.102	-1.59	0.223	-0.27	-1.234	0.098	-0.086	-1.152	0.109	-0.09
-1.344	0.047	-0.059	-1.137	0.305	-0.117	-1.066	0.152	-0.035	-0.953	0.164	-0.039	-1.047	0.25	-0.121	-1.582	0.09	-0.203	-1.594	0.059	-0.168	-1.375	0.129	-0.117	-1.613	0.133	-0.234	-1.18	0.09	-0.07	-1.156	0.16	-0.109
-1.328	0.055	-0.059	-1.055	0.352	-0.105	-1.059	0.152	-0.039	-0.98	0.16	-0.039	-1.035	0.254	-0.121	-1.543	0.047	-0.172	-1.504	0.07	-0.105	-1.359	0.164	-0.141	-1.594	0.063	-0.211	-1.113	0.086	-0.051	-1.172	0.207	-0.141
-1.297	0.063	-0.051	-1.031	0.367	-0.109	-1.047	0.152	-0.035	-1.016	0.156	-0.035	-1.023	0.273	-0.125	-1.453	0.02	-0.125	-1.426	0.117	-0.047	-1.32	0.195	-0.18	-1.547	-0.008	-0.16	-1.055	0.09	-0.023	-1.207	0.242	-0.18
-1.258	0.078	-0.035	-1.043	0.383	-0.113	-1.039	0.148	-0.035	-1.063	0.141	-0.035	-1.031	0.281	-0.125	-1.363	0.004	-0.07	-1.41	0.043	-0.016	-1.273	0.238	-0.219	-1.496	-0.035	-0.121	-0.984	0.098	0.008	-1.266	0.281	-0.219
-1.203	0.09	-0.016	-1.082	0.375	-0.117	-1.02	0.152	-0.027	-1.125	0.121	-0.039	-1.074	0.305	-0.133	-1.293	-0.008	-0.02	-1.363	0.027	-0.039	-1.219	0.309	-0.242	-1.477	-0.027	-0.109	-0.941	0.109	0.031	-1.336	0.32	-0.23
-1.156	0.094	0	-1.129	0.359	-0.121	-1.012	0.156	-0.027	-1.18	0.094	-0.047	-1.121	0.332	-0.16	-1.242	0.012	0.023	-1.328	0.035	-0.023	-1.188	0.383	-0.242	-1.457	0.016	-0.109	-0.945	0.105	0.043	-1.371	0.297	-0.223
-1.129	0.094	0.027	-1.168	0.328	-0.121	-1.004	0.168	-0.02	-1.211	0.094	-0.051	-1.191	0.359	-0.211	-1.203	0.035	0.059	-1.332	0.086	-0.012	-1.16	0.457	-0.246	-1.418	0.074	-0.109	-0.984	0.082	0.047	-1.512	0.25	-0.211
-1.113	0.094	0.047	-1.203	0.273	-0.109	-1.016	0.168	-0.02	-1.238	0.105	-0.059	-1.262	0.371	-0.254	-1.242	0.078	0.074	-1.238	0.066	0.043	-1.117	0.418	-0.172	-1.418	0.078	-0.113	-1.047	0.063	0.039	-1.52	0.258	-0.211
-1.113	0.094	0.055	-1.227	0.215	-0.102	-1.043	0.16	-0.02	-1.254	0.133	-0.07	-1.309	0.359	-0.285	-1.156	0.113	0.094	-1.285	0.039	0.023	-1.305	0.426	-0.227	-1.398	0.18	-0.227	-1.129	0.055	0	-1.574	0.203	-0.203
-1.117	0.086	0.051	-1.227	0.18	-0.074	-1.086	0.16	-0.023	-1.273	0.164	-0.074	-1.316	0.332	-0.289	-1.176	0.027	0.094	-1.277	0.074	-0.023	-1.262	0.387	-0.141	-1.395	0.223	-0.23	-1.188	0.063	0.004	-1.598	0.133	-0.188
-1.133	0.07	0.031	-1.215	0.16	-0.051	-1.164	0.145	-0.035	-1.297	0.188	-0.078	-1.293	0.301	-0.258	-1.191	0.027	0.039	-1.285	0.066	-0.031	-1.422	0.246	-0.125	-1.313	0.285	-0.301	-1.246	0.008	-0.016	-1.57	0.086	-0.184
-1.145	0.059	0.02	-1.184	0.156	-0.031	-1.227	0.133	-0.051	-1.324	0.191	-0.09	-1.277	0.266	-0.195	-1.176	0.07	-0.004	-1.266	0.066	-0.035	-1.441	0.195	-0.113	-1.27	0.281	-0.32	-1.281	-0.027	-0.074	-1.496	0.051	-0.176
-1.148	0.059	0.008	-1.156	0.168	-0.016	-1.266	0.117	-0.059	-1.391	0.176	-0.105	-1.27	0.238	-0.137	-1.16	0.102	-0.027	-1.27	0.07	-0.063	-1.457	0.094	-0.09	-1.211	0.262	-0.336	-1.227	-0.027	-0.066	-1.445	0.031	-0.16
-1.145	0.059	0	-1.129	0.188	-0.016	-1.281	0.117	-0.063	-1.438	0.18	-0.125	-1.301	0.227	-0.102	-1.195	0.133	-0.082	-1.254	0.082	-0.098	-1.434	-0.008	-0.063	-1.184	0.262	-0.328	-1.234	-0.02	-0.082	-1.352	0.063	-0.137
-1.145	0.059	-0.012	-1.098	0.211	-0.023	-1.273	0.121	-0.055	-1.441	0.207	-0.152	-1.375	0.234	-0.113	-1.055	0.184	-0.082	-1.215	0.082	-0.109	-1.41	-0.047	-0.066	-1.184	0.246	-0.289	-1.238	0.016	-0.082	-1.281	0.074	-0.109
-1.152	0.059	-0.023	-1.07	0.234	-0.031	-1.266	0.133	-0.043	-1.395	0.254	-0.172	-1.461	0.258	-0.156	-1.066	0.078	-0.07	-1.172	0.078	-0.121	-1.344	-0.027	-0.043	-1.168	0.234	-0.266	-1.25	0.07	-0.086	-1.207	0.074	-0.063
-1.16	0.063	-0.039	-1.047	0.25	-0.051	-1.293	0.129	-0.039	-1.305	0.313	-0.176	-1.516	0.281	-0.207	-1.031	0.102	-0.09	-1.129	0.078	-0.117	-1.281	0.031	-0.039	-1.137	0.234	-0.23	-1.266	0.102	-0.102	-1.199	0.039	-0.086
-1.168	0.066	-0.055	-1.023	0.266	-0.07	-1.336	0.125	-0.047	-1.191	0.367	-0.16	-1.48	0.305	-0.242	-0.984	0.133	-0.074	-1.09	0.086	-0.098	-1.199	0.113	-0.043	-1.117	0.246	-0.203	-1.262	0.137	-0.129	-1.258	0.078	-0.164
-1.176	0.082	-0.078	-1.016	0.277	-0.09	-1.406	0.125	-0.078	-1.09	0.391	-0.141	-1.363	0.32	-0.246	-0.969	0.145	-0.063	-1.055	0.094	-0.074	-1.129	0.188	-0.066	-1.082	0.262	-0.168	-1.27	0.176	-0.188	-1.309	0.141	-0.262
-1.184	0.09	-0.098	-1.02	0.285	-0.113	-1.492	0.121	-0.109	-1.027	0.383	-0.113	-1.219	0.32	-0.223	-0.961	0.148	-0.047	-1.031	0.117	-0.047	-1.066	0.227	-0.078	-1.039	0.254	-0.148	-1.289	0.211	-0.227	-1.309	0.25	-0.348
-1.195	0.09	-0.125	-1.035	0.297	-0.125	-1.543	0.137	-0.133	-0.945	0.332	-0.055	-1.105	0.305	-0.176	-0.961	0.133	-0.016	-1.027	0.133	-0.012	-1.016	0.258	-0.102	-1.012	0.207	-0.152	-1.309	0.254	-0.27	-1.324	0.332	-0.414
-1.199	0.094	-0.125	-1.043	0.309	-0.133	-1.531	0.16	-0.164	-1.09	0.262	-0.066	-1.047	0.301	-0.133	-0.996	0.109	0	-1.055	0.133	0.012	-1	0.266	-0.109	-1.008	0.156	-0.16	-1.348	0.301	-0.305	-1.313	0.316	-0.422
-1.191	0.094	-0.121	-1.031	0.313	-0.145	-1.449	0.207	-0.184	-1.117	0.34	-0.07	-1.027	0.301	-0.109	-1.07	0.082	0.008	-1.102	0.113	0.031	-0.977	0.277	-0.125	-1.035	0.133	-0.172	-1.391	0.348	-0.32	-1.305	0.262	-0.438
-1.172	0.086	-0.094	-1.016	0.313	-0.145	-1.313	0.254	-0.172	-1.176	0.273	-0.043	-1.066	0.293	-0.105	-1.16	0.047	0	-1.145	0.082	0.043	-0.969	0.297	-0.148	-1.117	0.121	-0.191	-1.445	0.355	-0.316	-1.309	0.227	-0.465
-1.16	0.078	-0.082	-1.012	0.309	-0.133	-1.164	0.289	-0.141	-1.25	0.215	-0.035	-1.141	0.281	-0.129	-1.254	0.023	-0.008	-1.184	0.051	0.055	-0.988	0.309	-0.164	-1.211	0.148	-0.238	-1.469	0.316	-0.277	-1.281	0.219	-0.492
-1.141	0.066	-0.07	-1.012	0.297	-0.129	-1.039	0.305	-0.105	-1.285	0.172	-0.043	-1.246	0.258	-0.164	-1.324	0	-0.012	-1.188	0.016	0.066	-1.012	0.32	-0.191	-1.285	0.191	-0.297	-1.57	0.215	-0.254	-1.227	0.227	-0.508
-1.145	0.059	-0.07	-1.016	0.293	-0.121	-0.98	0.309	-0.063	-1.301	0.148	-0.055	-1.352	0.227	-0.184	-1.344	-0.008	-0.02	-1.156	0.016	0.074	-1.047	0.336	-0.223	-1.332	0.215	-0.352	-1.574	0.215	-0.246	-1.152	0.242	-0.488
-1.145	0.055	-0.078	-1.023	0.289	-0.105	-0.965	0.316	-0.055	-1.293	0.133	-0.063	-1.449	0.184	-0.188	-1.332	0.008	-0.027	-1.141	0.02	0.07	-1.059	0.344	-0.25	-1.324	0.223	-0.387	-1.52	0.164	-0.207	-1.063	0.262	-0.461
-1.152	0.047	-0.098	-1.043	0.289	-0.102	-1.016	0.316	-0.051	-1.258	0.133	-0.078	-1.5	0.141	-0.176	-1.332	0.023	-0.027	-1.137	0.031	0.063	-1.047	0.344	-0.277	-1.281	0.207	-0.406	-1.488	0.094	-0.195	-0.992	0.289	-0.395
-1.172	0.051	-0.121	-1.051	0.293	-0.098	-1.086	0.313	-0.055	-1.215	0.141	-0.082	-1.512	0.109	-0.145	-1.316	0.031	-0.016	-1.129	0.066	0.043	-1.012	0.336	-0.289	-1.262	0.176	-0.41	-1.422	0.063	-0.188	-0.922	0.297	-0.301
-1.195	0.059	-0.156	-1.055	0.293	-0.098	-1.152	0.293	-0.066	-1.176	0.164	-0.078	-1.488	0.098	-0.117	-1.289	0.051	0	-1.145	0.105	0.02	-0.977	0.32	-0.293	-1.285	0.164	-0.391	-1.363	0.02	-0.156	-1.059	0.227	-0.191
-1.211	0.086	-0.18	-1.059	0.297	-0.094	-1.207	0.27	-0.074	-1.137	0.199	-0.09	-1.434	0.117	-0.07	-1.305	0.059	0.008	-1.191	0.141	-0.016	-0.949	0.316	-0.289	-1.344	0.188	-0.371	-1.332	0.027	-0.152	-1.137	0.367	-0.199
-1.234	0.105	-0.188	-1.055	0.301	-0.09	-1.234	0.23	-0.09	-1.105	0.23	-0.09	-1.379	0.035	-0.078	-1.348	0.063	-0.008	-1.238	0.168	-0.055	-0.941	0.309	-0.27	-1.402	0.238	-0.363	-1.285	0.074	-0.141	-1.168	0.371	-0.195
