# Supplementary material for: “What Is a Step?” Differences in How a Step Is Detected among Three Popular Activity Monitors That Have Impacted Physical Activity Research
Source: Sensors (Basel). 2018 Apr 15;18(4):1206. doi: 10.3390/s18041206 (PMC5948774; doi:10.3390/s18041206)
Supplement: Supplementary file 1 [file sensors-18-01206-s001.zip › Supplementary material/Clean dataset GT9X wrist/WSS11.csv]

2			2.2			2.4			2.6			2.8			3			3.2			3.4			3.6			3.8			4
x	y	z	x	y	z	x	y	z	x	y	z	x	y	z	x	y	z	x	y	z	x	y	z	x	y	z	x	y	z	x	y	z
-0.137	-0.59	-0.121	0.984	-0.117	0.129	0.621	-0.266	0.422	-0.91	0.027	0.09	0.973	-0.336	0.406	0.582	-0.074	0.262	0.934	-0.086	0.402	0.957	-0.113	0.328	0.758	-0.543	0.387	0.754	-0.426	0.434	0.809	-0.023	0.289
-0.008	-0.523	-0.109	0.938	-0.098	0.137	0.633	-0.262	0.434	-0.859	0.039	0.105	0.883	-0.285	0.422	0.578	-0.086	0.258	0.906	-0.07	0.391	0.988	-0.094	0.336	0.742	-0.559	0.418	0.777	-0.484	0.465	0.738	-0.012	0.293
0.109	-0.535	-0.078	0.91	-0.09	0.137	0.66	-0.258	0.441	-0.82	0.031	0.137	0.797	-0.258	0.434	0.57	-0.113	0.262	0.875	-0.051	0.387	0.977	-0.051	0.344	0.727	-0.516	0.438	0.809	-0.547	0.488	0.715	-0.023	0.305
0.156	-0.582	-0.066	0.887	-0.09	0.137	0.703	-0.258	0.445	-0.805	0	0.164	0.73	-0.23	0.441	0.559	-0.125	0.277	0.879	-0.031	0.367	0.961	-0.004	0.352	0.746	-0.469	0.457	0.816	-0.586	0.5	0.695	-0.027	0.313
0.164	-0.688	-0.043	0.875	-0.094	0.137	0.746	-0.27	0.457	-0.797	-0.055	0.188	0.695	-0.211	0.441	0.574	-0.129	0.297	0.887	-0.008	0.34	0.953	0.035	0.348	0.801	-0.453	0.473	0.832	-0.59	0.512	0.699	-0.035	0.316
0.199	-0.758	-0.02	0.855	-0.109	0.129	0.793	-0.266	0.461	-0.816	-0.129	0.207	0.691	-0.199	0.438	0.605	-0.148	0.32	0.875	0.008	0.316	0.965	0.078	0.332	0.895	-0.461	0.484	0.879	-0.57	0.512	0.691	-0.035	0.309
0.324	-0.77	0.023	0.82	-0.125	0.125	0.84	-0.25	0.457	-0.855	-0.207	0.203	0.715	-0.188	0.426	0.645	-0.156	0.336	0.871	0.016	0.301	0.992	0.098	0.313	0.996	-0.5	0.5	0.895	-0.555	0.516	0.695	-0.051	0.301
0.449	-0.762	0.039	0.789	-0.137	0.125	0.855	-0.234	0.461	-0.887	-0.215	0.188	0.766	-0.188	0.41	0.695	-0.16	0.348	0.887	-0.012	0.293	1.012	0.094	0.309	1.117	-0.547	0.508	0.895	-0.539	0.5	0.723	-0.07	0.293
0.527	-0.738	0.055	0.738	-0.148	0.125	0.871	-0.211	0.453	-0.898	-0.223	0.168	0.813	-0.184	0.398	0.738	-0.156	0.355	0.941	-0.051	0.285	1.051	0.09	0.313	1.266	-0.566	0.488	0.906	-0.484	0.453	0.758	-0.09	0.293
0.566	-0.672	0.078	0.691	-0.156	0.145	0.914	-0.184	0.457	-0.902	-0.242	0.16	0.863	-0.172	0.379	0.789	-0.145	0.359	0.961	-0.121	0.285	1.082	0.023	0.313	1.379	-0.527	0.453	0.871	-0.434	0.387	0.816	-0.098	0.285
0.605	-0.586	0.098	0.648	-0.16	0.164	0.965	-0.176	0.453	-0.883	-0.246	0.164	0.879	-0.164	0.355	0.816	-0.121	0.355	0.98	-0.191	0.301	1.102	-0.047	0.305	1.391	-0.426	0.414	0.805	-0.379	0.32	0.84	-0.086	0.281
0.664	-0.52	0.109	0.605	-0.16	0.18	0.996	-0.168	0.457	-0.852	-0.223	0.18	0.898	-0.16	0.336	0.793	-0.105	0.363	0.961	-0.285	0.332	1.094	-0.141	0.297	1.297	-0.313	0.402	0.789	-0.293	0.262	0.82	-0.098	0.293
0.762	-0.496	0.113	0.566	-0.152	0.191	1.023	-0.18	0.461	-0.82	-0.203	0.195	0.879	-0.16	0.328	0.781	-0.09	0.379	0.941	-0.371	0.375	1.051	-0.254	0.289	1.16	-0.211	0.41	0.719	-0.262	0.234	0.813	-0.102	0.313
0.832	-0.48	0.105	0.559	-0.148	0.219	1.074	-0.199	0.461	-0.777	-0.176	0.215	0.848	-0.145	0.309	0.813	-0.074	0.391	0.934	-0.453	0.426	0.984	-0.352	0.297	1.016	-0.16	0.426	0.648	-0.258	0.242	0.813	-0.102	0.344
0.914	-0.48	0.082	0.527	-0.156	0.238	1.125	-0.23	0.453	-0.723	-0.16	0.25	0.801	-0.121	0.301	0.867	-0.07	0.395	0.934	-0.539	0.473	0.902	-0.457	0.336	0.926	-0.156	0.445	0.586	-0.262	0.266	0.867	-0.098	0.371
1	-0.523	0.063	0.523	-0.156	0.258	1.145	-0.25	0.445	-0.676	-0.145	0.27	0.758	-0.094	0.293	0.941	-0.07	0.387	0.93	-0.594	0.52	0.867	-0.543	0.387	0.898	-0.145	0.445	0.547	-0.27	0.293	0.969	-0.07	0.379
1.051	-0.555	0.063	0.523	-0.156	0.277	1.105	-0.238	0.43	-0.633	-0.113	0.293	0.719	-0.07	0.289	0.988	-0.066	0.367	0.945	-0.59	0.551	0.902	-0.59	0.445	0.914	-0.145	0.426	0.547	-0.293	0.309	1.074	-0.023	0.379
1.074	-0.566	0.059	0.535	-0.148	0.285	1.016	-0.211	0.414	-0.594	-0.102	0.301	0.68	-0.051	0.297	0.992	-0.066	0.344	0.98	-0.559	0.551	0.953	-0.613	0.492	0.977	-0.156	0.398	0.566	-0.305	0.32	1.109	0.027	0.383
1.063	-0.594	0.078	0.555	-0.129	0.289	0.91	-0.168	0.391	-0.566	-0.078	0.27	0.645	-0.051	0.305	1.004	-0.082	0.332	1.02	-0.516	0.539	0.992	-0.633	0.527	1.027	-0.188	0.387	0.594	-0.313	0.328	1.098	0.055	0.395
1.059	-0.602	0.105	0.563	-0.117	0.297	0.801	-0.141	0.375	-0.563	-0.082	0.211	0.609	-0.063	0.313	0.992	-0.105	0.32	1.047	-0.488	0.523	1.008	-0.641	0.555	1.086	-0.23	0.379	0.617	-0.332	0.332	1.086	0.059	0.406
1.063	-0.605	0.145	0.574	-0.105	0.293	0.719	-0.129	0.379	-0.555	-0.125	0.168	0.578	-0.078	0.313	0.977	-0.145	0.332	1.074	-0.441	0.504	0.996	-0.637	0.566	1.102	-0.266	0.363	0.648	-0.375	0.34	1.145	0.059	0.398
1.082	-0.633	0.191	0.582	-0.086	0.289	0.664	-0.129	0.383	-0.523	-0.168	0.145	0.574	-0.094	0.316	0.926	-0.195	0.352	1.039	-0.383	0.477	0.992	-0.609	0.555	1.066	-0.273	0.344	0.68	-0.441	0.352	1.195	0.074	0.371
1.098	-0.664	0.23	0.594	-0.078	0.293	0.664	-0.133	0.391	-0.48	-0.219	0.133	0.586	-0.098	0.309	0.871	-0.246	0.387	0.977	-0.313	0.453	0.965	-0.57	0.523	0.98	-0.277	0.344	0.723	-0.508	0.352	1.203	0.098	0.34
1.094	-0.66	0.234	0.621	-0.078	0.289	0.688	-0.145	0.391	-0.453	-0.258	0.125	0.59	-0.098	0.293	0.828	-0.313	0.434	0.918	-0.238	0.434	0.914	-0.492	0.484	0.898	-0.227	0.328	0.766	-0.57	0.352	1.184	0.109	0.324
1.105	-0.656	0.227	0.676	-0.086	0.285	0.727	-0.141	0.383	-0.406	-0.27	0.078	0.586	-0.09	0.281	0.813	-0.355	0.477	0.828	-0.125	0.418	0.816	-0.418	0.449	0.844	-0.168	0.324	0.816	-0.605	0.348	1.18	0.094	0.32
1.094	-0.633	0.203	0.73	-0.105	0.277	0.762	-0.141	0.367	-0.363	-0.277	-0.008	0.586	-0.094	0.277	0.809	-0.383	0.512	0.734	-0.008	0.406	0.742	-0.355	0.422	0.77	-0.121	0.336	0.848	-0.629	0.348	1.207	0	0.332
1.039	-0.586	0.176	0.773	-0.129	0.262	0.809	-0.145	0.355	-0.32	-0.293	-0.094	0.594	-0.102	0.281	0.828	-0.387	0.531	0.668	0.074	0.41	0.695	-0.297	0.398	0.723	-0.078	0.332	0.844	-0.641	0.367	1.219	-0.102	0.344
1.008	-0.551	0.168	0.809	-0.148	0.258	0.855	-0.152	0.336	-0.258	-0.301	-0.18	0.633	-0.117	0.301	0.852	-0.371	0.535	0.621	0.082	0.43	0.617	-0.211	0.371	0.695	-0.035	0.328	0.824	-0.648	0.406	1.18	-0.176	0.336
0.957	-0.531	0.191	0.828	-0.176	0.254	0.895	-0.145	0.313	-0.207	-0.34	-0.266	0.684	-0.121	0.316	0.871	-0.355	0.531	0.594	0.055	0.445	0.578	-0.113	0.363	0.656	0	0.309	0.809	-0.652	0.445	1.137	-0.23	0.348
0.902	-0.52	0.223	0.867	-0.215	0.246	0.91	-0.137	0.289	-0.188	-0.418	-0.359	0.734	-0.121	0.324	0.898	-0.336	0.516	0.578	0.023	0.449	0.559	-0.094	0.383	0.625	0.02	0.293	0.82	-0.652	0.473	1.09	-0.27	0.363
0.883	-0.531	0.27	0.902	-0.25	0.25	0.898	-0.117	0.27	-0.16	-0.555	-0.473	0.773	-0.129	0.348	0.902	-0.328	0.492	0.555	-0.02	0.449	0.563	-0.09	0.398	0.598	0.027	0.289	0.863	-0.66	0.48	1.059	-0.305	0.383
0.859	-0.527	0.301	0.934	-0.285	0.266	0.875	-0.094	0.262	-0.129	-0.742	-0.598	0.816	-0.133	0.363	0.918	-0.313	0.473	0.539	-0.066	0.445	0.563	-0.09	0.406	0.59	0.02	0.289	0.945	-0.668	0.477	1.016	-0.348	0.398
0.84	-0.508	0.332	0.941	-0.313	0.285	0.832	-0.063	0.262	-0.09	-0.969	-0.715	0.855	-0.137	0.375	0.918	-0.281	0.457	0.547	-0.109	0.43	0.551	-0.105	0.418	0.594	0	0.289	1.078	-0.668	0.461	0.98	-0.375	0.402
0.832	-0.48	0.352	0.938	-0.336	0.313	0.789	-0.031	0.258	-0.07	-1.152	-0.77	0.902	-0.121	0.371	0.891	-0.254	0.434	0.555	-0.172	0.418	0.547	-0.121	0.414	0.621	-0.027	0.301	1.234	-0.621	0.43	0.949	-0.418	0.422
0.84	-0.434	0.359	0.93	-0.352	0.348	0.75	-0.008	0.258	-0.023	-1.129	-0.695	0.938	-0.094	0.359	0.863	-0.215	0.426	0.57	-0.227	0.41	0.559	-0.141	0.41	0.668	-0.051	0.305	1.363	-0.52	0.383	0.922	-0.453	0.441
0.863	-0.383	0.367	0.918	-0.371	0.383	0.707	0.004	0.273	0.078	-0.918	-0.555	0.953	-0.055	0.359	0.816	-0.184	0.434	0.578	-0.289	0.395	0.59	-0.168	0.391	0.711	-0.082	0.313	1.367	-0.402	0.355	0.879	-0.477	0.453
0.91	-0.324	0.367	0.906	-0.383	0.41	0.668	0.004	0.277	0.227	-0.738	-0.297	0.957	-0.023	0.355	0.758	-0.145	0.438	0.586	-0.348	0.391	0.633	-0.199	0.375	0.777	-0.105	0.316	1.266	-0.309	0.371	0.816	-0.488	0.465
0.949	-0.277	0.371	0.898	-0.383	0.422	0.633	-0.012	0.285	0.332	-0.715	-0.098	1	-0.012	0.355	0.715	-0.102	0.43	0.582	-0.414	0.398	0.684	-0.246	0.363	0.84	-0.125	0.328	1.129	-0.266	0.395	0.77	-0.496	0.441
0.957	-0.246	0.375	0.895	-0.379	0.43	0.617	-0.023	0.289	0.449	-0.797	0.027	1.063	-0.012	0.348	0.668	-0.098	0.418	0.586	-0.465	0.406	0.738	-0.297	0.363	0.922	-0.145	0.348	1.012	-0.246	0.414	0.699	-0.477	0.398
0.953	-0.238	0.387	0.883	-0.371	0.43	0.609	-0.039	0.289	0.535	-0.965	0.082	1.102	-0.008	0.344	0.637	-0.109	0.422	0.609	-0.508	0.418	0.789	-0.352	0.359	1.027	-0.141	0.367	0.922	-0.242	0.43	0.625	-0.441	0.348
0.965	-0.262	0.406	0.895	-0.359	0.418	0.594	-0.059	0.285	0.543	-1.047	0.098	1.102	-0.012	0.34	0.621	-0.125	0.422	0.672	-0.531	0.434	0.824	-0.395	0.355	1.113	-0.133	0.383	0.887	-0.238	0.426	0.539	-0.422	0.301
0.965	-0.301	0.43	0.914	-0.34	0.398	0.59	-0.07	0.281	0.559	-0.996	0.074	1.098	-0.027	0.344	0.617	-0.16	0.414	0.738	-0.539	0.457	0.84	-0.445	0.359	1.188	-0.121	0.383	0.883	-0.242	0.414	0.453	-0.406	0.27
0.969	-0.324	0.441	0.949	-0.297	0.371	0.582	-0.09	0.281	0.566	-0.938	0.078	1.094	-0.066	0.348	0.629	-0.203	0.414	0.758	-0.52	0.469	0.84	-0.5	0.379	1.246	-0.07	0.379	0.918	-0.273	0.398	0.379	-0.41	0.273
0.961	-0.34	0.438	0.988	-0.238	0.344	0.586	-0.098	0.285	0.563	-0.848	0.102	1.082	-0.133	0.371	0.633	-0.242	0.406	0.77	-0.488	0.469	0.828	-0.559	0.406	1.25	0	0.375	0.969	-0.309	0.387	0.297	-0.434	0.281
0.926	-0.332	0.422	1	-0.184	0.324	0.594	-0.098	0.281	0.578	-0.73	0.129	1.035	-0.195	0.398	0.645	-0.281	0.398	0.77	-0.453	0.465	0.801	-0.605	0.43	1.219	0.098	0.387	1.016	-0.336	0.363	0.266	-0.445	0.293
0.871	-0.313	0.406	0.98	-0.125	0.313	0.602	-0.105	0.289	0.605	-0.637	0.156	0.965	-0.262	0.43	0.664	-0.313	0.398	0.789	-0.438	0.465	0.77	-0.637	0.453	1.203	0.16	0.395	1.059	-0.352	0.355	0.266	-0.422	0.289
0.813	-0.289	0.387	0.945	-0.082	0.32	0.617	-0.105	0.301	0.629	-0.582	0.148	0.891	-0.305	0.457	0.664	-0.363	0.402	0.879	-0.441	0.473	0.77	-0.676	0.488	1.223	0.188	0.391	1.023	-0.32	0.348	0.309	-0.391	0.277
0.746	-0.266	0.379	0.891	-0.066	0.344	0.637	-0.098	0.309	0.703	-0.539	0.137	0.824	-0.332	0.488	0.664	-0.406	0.422	1.008	-0.469	0.484	0.809	-0.711	0.508	1.219	0.184	0.375	0.93	-0.266	0.332	0.367	-0.371	0.266
0.68	-0.258	0.379	0.836	-0.063	0.363	0.664	-0.086	0.313	0.809	-0.527	0.133	0.785	-0.352	0.516	0.672	-0.457	0.445	1.148	-0.504	0.492	0.871	-0.734	0.523	1.203	0.148	0.355	0.867	-0.211	0.324	0.422	-0.379	0.266
0.637	-0.254	0.387	0.785	-0.074	0.387	0.691	-0.078	0.313	0.809	-0.516	0.129	0.754	-0.359	0.535	0.676	-0.504	0.477	1.273	-0.527	0.484	0.984	-0.727	0.508	1.199	0.086	0.344	0.836	-0.141	0.316	0.457	-0.41	0.273
0.621	-0.25	0.387	0.746	-0.102	0.402	0.727	-0.07	0.316	0.855	-0.438	0.098	0.738	-0.375	0.551	0.691	-0.551	0.504	1.352	-0.527	0.465	1.152	-0.672	0.48	1.176	0	0.332	0.777	-0.098	0.32	0.477	-0.449	0.281
0.633	-0.254	0.387	0.719	-0.133	0.41	0.758	-0.066	0.32	0.824	-0.426	0.102	0.75	-0.387	0.566	0.711	-0.59	0.516	1.355	-0.473	0.434	1.336	-0.547	0.422	1.145	-0.105	0.328	0.738	-0.066	0.316	0.492	-0.488	0.289
0.664	-0.246	0.383	0.68	-0.164	0.41	0.797	-0.063	0.32	0.82	-0.402	0.102	0.781	-0.371	0.559	0.727	-0.613	0.512	1.297	-0.379	0.41	1.426	-0.363	0.367	1.105	-0.215	0.352	0.695	-0.043	0.313	0.527	-0.512	0.293
0.711	-0.246	0.383	0.652	-0.195	0.406	0.816	-0.063	0.328	0.801	-0.402	0.105	0.836	-0.332	0.531	0.738	-0.613	0.5	1.207	-0.281	0.406	1.355	-0.199	0.348	0.973	-0.313	0.371	0.664	0	0.305	0.574	-0.516	0.297
0.777	-0.25	0.375	0.633	-0.23	0.406	0.848	-0.059	0.332	0.762	-0.434	0.121	0.883	-0.293	0.5	0.75	-0.613	0.496	1.109	-0.215	0.41	1.18	-0.09	0.359	0.867	-0.348	0.398	0.637	0.02	0.305	0.633	-0.52	0.289
0.867	-0.246	0.363	0.613	-0.273	0.41	0.879	-0.047	0.34	0.715	-0.445	0.137	0.887	-0.25	0.477	0.762	-0.617	0.496	1.012	-0.172	0.426	1.004	-0.063	0.379	0.793	-0.383	0.441	0.605	0.027	0.309	0.695	-0.508	0.293
0.973	-0.234	0.344	0.598	-0.309	0.418	0.938	-0.051	0.344	0.66	-0.461	0.152	0.875	-0.199	0.457	0.809	-0.625	0.5	0.938	-0.148	0.441	0.898	-0.078	0.402	0.789	-0.379	0.477	0.594	0.027	0.301	0.758	-0.512	0.297
1.043	-0.207	0.324	0.586	-0.34	0.434	1.004	-0.059	0.344	0.609	-0.48	0.164	0.832	-0.141	0.438	0.891	-0.625	0.504	0.883	-0.129	0.445	0.855	-0.113	0.414	0.801	-0.379	0.523	0.598	0.008	0.301	0.824	-0.531	0.313
1.074	-0.168	0.309	0.574	-0.355	0.422	1.063	-0.059	0.332	0.578	-0.488	0.176	0.766	-0.102	0.43	0.984	-0.602	0.488	0.871	-0.129	0.43	0.875	-0.148	0.414	0.832	-0.383	0.555	0.621	-0.027	0.309	0.922	-0.547	0.336
1.078	-0.129	0.285	0.566	-0.355	0.41	1.098	-0.07	0.332	0.555	-0.473	0.176	0.711	-0.059	0.426	1.055	-0.531	0.48	0.887	-0.148	0.406	0.93	-0.18	0.398	0.871	-0.371	0.57	0.672	-0.074	0.324	1.078	-0.566	0.344
1.047	-0.078	0.266	0.566	-0.359	0.395	1.125	-0.082	0.336	0.531	-0.445	0.176	0.656	-0.039	0.426	1.105	-0.457	0.477	0.938	-0.168	0.387	1.004	-0.199	0.379	0.918	-0.359	0.566	0.75	-0.113	0.34	1.273	-0.594	0.332
0.984	-0.035	0.254	0.574	-0.359	0.387	1.141	-0.113	0.34	0.523	-0.418	0.168	0.609	-0.035	0.426	1.16	-0.379	0.465	1.004	-0.188	0.371	1.09	-0.234	0.352	0.941	-0.363	0.539	0.855	-0.145	0.352	1.461	-0.609	0.313
0.922	0.004	0.246	0.578	-0.363	0.391	1.133	-0.148	0.348	0.508	-0.418	0.16	0.578	-0.059	0.43	1.191	-0.289	0.449	1.086	-0.23	0.375	1.164	-0.27	0.32	0.906	-0.355	0.504	0.965	-0.16	0.367	1.504	-0.617	0.305
0.863	0.035	0.246	0.586	-0.371	0.395	1.094	-0.176	0.363	0.516	-0.434	0.16	0.555	-0.086	0.43	1.164	-0.199	0.434	1.164	-0.227	0.367	1.207	-0.277	0.293	0.875	-0.332	0.453	1.07	-0.141	0.367	1.465	-0.617	0.301
0.813	0.047	0.25	0.594	-0.383	0.406	1.039	-0.195	0.383	0.531	-0.473	0.168	0.539	-0.105	0.418	1.098	-0.145	0.434	1.207	-0.203	0.344	1.156	-0.25	0.266	0.883	-0.277	0.402	1.156	-0.078	0.379	1.414	-0.602	0.301
0.785	0.051	0.25	0.617	-0.379	0.402	0.973	-0.215	0.402	0.551	-0.52	0.18	0.52	-0.137	0.414	1.008	-0.113	0.434	1.211	-0.16	0.309	1.086	-0.211	0.254	0.859	-0.215	0.352	1.184	0.008	0.391	1.367	-0.523	0.293
0.762	0.031	0.266	0.648	-0.375	0.41	0.883	-0.227	0.426	0.574	-0.551	0.203	0.5	-0.184	0.414	0.93	-0.086	0.422	1.121	-0.109	0.273	0.992	-0.199	0.27	0.797	-0.164	0.34	1.145	0.082	0.406	1.277	-0.441	0.297
0.742	0.004	0.273	0.68	-0.375	0.406	0.805	-0.238	0.449	0.609	-0.566	0.227	0.488	-0.238	0.418	0.859	-0.086	0.41	0.988	-0.078	0.254	0.93	-0.191	0.281	0.742	-0.109	0.34	1.102	0.156	0.422	1.195	-0.352	0.301
0.766	-0.016	0.27	0.699	-0.367	0.402	0.734	-0.254	0.477	0.637	-0.574	0.242	0.484	-0.289	0.422	0.82	-0.109	0.395	0.879	-0.059	0.254	0.91	-0.172	0.293	0.715	-0.074	0.344	1.059	0.207	0.43	1.094	-0.387	0.449
0.746	-0.023	0.266	0.723	-0.359	0.398	0.688	-0.273	0.492	0.672	-0.574	0.25	0.496	-0.328	0.43	0.824	-0.16	0.383	0.797	-0.043	0.266	0.898	-0.133	0.297	0.676	-0.055	0.367	1.063	0.234	0.418	1.125	-0.371	0.469
0.719	-0.039	0.262	0.746	-0.34	0.406	0.648	-0.266	0.5	0.703	-0.574	0.258	0.5	-0.352	0.426	0.875	-0.203	0.367	0.738	-0.043	0.293	0.859	-0.098	0.285	0.633	-0.074	0.395	1.07	0.223	0.387	1.164	-0.211	0.359
0.711	-0.059	0.25	0.789	-0.313	0.402	0.613	-0.258	0.5	0.734	-0.566	0.258	0.496	-0.363	0.418	0.965	-0.223	0.344	0.707	-0.039	0.309	0.805	-0.066	0.266	0.617	-0.086	0.406	1.082	0.18	0.367	1.141	0.098	0.105
0.688	-0.063	0.242	0.855	-0.281	0.406	0.625	-0.242	0.488	0.781	-0.566	0.27	0.508	-0.375	0.418	1.078	-0.258	0.34	0.684	-0.035	0.313	0.746	-0.055	0.258	0.609	-0.105	0.41	1.09	0.102	0.355	1.09	0.246	0.055
0.668	-0.07	0.23	0.934	-0.27	0.41	0.668	-0.211	0.473	0.852	-0.559	0.285	0.512	-0.387	0.414	1.16	-0.293	0.328	0.668	-0.047	0.316	0.715	-0.063	0.258	0.613	-0.121	0.402	1.109	-0.012	0.348	1.012	0.094	0.121
0.66	-0.07	0.234	1	-0.254	0.414	0.742	-0.176	0.449	0.93	-0.551	0.305	0.539	-0.391	0.418	1.195	-0.27	0.301	0.66	-0.059	0.316	0.703	-0.078	0.266	0.617	-0.145	0.391	1.121	-0.125	0.348	0.902	-0.023	0.168
0.66	-0.066	0.238	1.047	-0.242	0.418	0.805	-0.141	0.43	0.977	-0.543	0.313	0.578	-0.406	0.418	1.148	-0.227	0.27	0.637	-0.066	0.305	0.703	-0.082	0.262	0.621	-0.164	0.379	1.102	-0.234	0.344	0.785	-0.043	0.203
0.66	-0.063	0.246	1.102	-0.238	0.414	0.855	-0.094	0.41	1.008	-0.52	0.332	0.629	-0.402	0.418	1.047	-0.188	0.254	0.621	-0.082	0.297	0.688	-0.082	0.258	0.645	-0.18	0.363	1.07	-0.313	0.371	0.645	-0.027	0.23
0.66	-0.059	0.254	1.172	-0.238	0.402	0.879	-0.059	0.398	1.031	-0.488	0.348	0.684	-0.391	0.418	0.953	-0.156	0.23	0.625	-0.121	0.305	0.664	-0.094	0.277	0.676	-0.203	0.355	0.98	-0.371	0.406	0.531	-0.008	0.238
0.672	-0.047	0.254	1.211	-0.227	0.387	0.859	-0.031	0.387	1.059	-0.434	0.348	0.738	-0.391	0.422	0.898	-0.117	0.23	0.621	-0.145	0.309	0.668	-0.109	0.301	0.699	-0.23	0.352	0.895	-0.387	0.426	0.477	0.016	0.254
0.695	-0.039	0.258	1.215	-0.203	0.363	0.832	-0.02	0.383	1.082	-0.371	0.355	0.793	-0.375	0.426	0.855	-0.086	0.238	0.629	-0.16	0.309	0.703	-0.129	0.313	0.73	-0.277	0.359	0.867	-0.383	0.465	0.43	0.035	0.258
0.719	-0.035	0.27	1.156	-0.18	0.352	0.793	-0.008	0.383	1.055	-0.32	0.355	0.844	-0.352	0.418	0.816	-0.063	0.258	0.633	-0.164	0.305	0.754	-0.137	0.316	0.77	-0.328	0.379	0.863	-0.391	0.492	0.379	0.031	0.262
0.754	-0.043	0.277	1.031	-0.152	0.344	0.758	-0.02	0.383	1.016	-0.25	0.359	0.887	-0.316	0.422	0.785	-0.039	0.277	0.629	-0.148	0.309	0.773	-0.129	0.336	0.809	-0.383	0.406	0.871	-0.387	0.523	0.336	0.027	0.258
0.77	-0.055	0.297	0.891	-0.133	0.34	0.727	-0.039	0.383	0.941	-0.195	0.363	0.945	-0.297	0.434	0.75	-0.043	0.293	0.66	-0.125	0.32	0.793	-0.121	0.348	0.84	-0.43	0.43	0.906	-0.391	0.551	0.32	0.023	0.246
0.789	-0.051	0.316	0.77	-0.113	0.344	0.691	-0.066	0.387	0.84	-0.152	0.375	1.035	-0.293	0.438	0.695	-0.055	0.301	0.715	-0.117	0.332	0.813	-0.109	0.352	0.84	-0.473	0.453	0.949	-0.402	0.566	0.32	0.004	0.234
0.797	-0.051	0.324	0.684	-0.105	0.348	0.656	-0.102	0.391	0.73	-0.137	0.395	1.133	-0.285	0.445	0.66	-0.047	0.293	0.777	-0.105	0.344	0.816	-0.082	0.348	0.809	-0.504	0.484	1	-0.414	0.574	0.328	-0.012	0.223
0.809	-0.055	0.336	0.656	-0.113	0.363	0.629	-0.137	0.395	0.648	-0.141	0.41	1.234	-0.273	0.445	0.621	-0.051	0.297	0.813	-0.094	0.355	0.789	-0.059	0.344	0.781	-0.531	0.504	1.008	-0.422	0.566	0.348	-0.035	0.215
0.844	-0.055	0.348	0.684	-0.109	0.359	0.613	-0.164	0.391	0.605	-0.164	0.426	1.305	-0.273	0.438	0.574	-0.07	0.305	0.789	-0.074	0.367	0.734	-0.035	0.344	0.789	-0.551	0.531	1	-0.418	0.563	0.355	-0.063	0.215
0.891	-0.055	0.352	0.754	-0.105	0.344	0.598	-0.195	0.402	0.582	-0.191	0.434	1.293	-0.277	0.434	0.551	-0.078	0.316	0.758	-0.047	0.371	0.707	-0.02	0.348	0.859	-0.574	0.555	0.969	-0.391	0.527	0.383	-0.094	0.219
0.926	-0.051	0.352	0.828	-0.102	0.328	0.598	-0.223	0.406	0.605	-0.215	0.426	1.207	-0.273	0.438	0.535	-0.102	0.324	0.766	-0.02	0.359	0.707	-0.023	0.352	0.949	-0.594	0.566	0.898	-0.32	0.477	0.453	-0.109	0.23
0.938	-0.051	0.359	0.883	-0.102	0.313	0.594	-0.246	0.402	0.664	-0.234	0.418	1.074	-0.262	0.43	0.531	-0.109	0.328	0.816	0.008	0.34	0.707	-0.035	0.352	1.074	-0.594	0.574	0.797	-0.238	0.438	0.496	-0.117	0.234
0.969	-0.047	0.352	0.914	-0.105	0.293	0.59	-0.258	0.398	0.719	-0.25	0.414	0.957	-0.242	0.43	0.543	-0.113	0.32	0.875	0.02	0.316	0.711	-0.051	0.352	1.223	-0.566	0.559	0.699	-0.137	0.41	0.559	-0.121	0.234
1.016	-0.055	0.344	0.918	-0.102	0.27	0.582	-0.258	0.387	0.762	-0.27	0.398	0.863	-0.207	0.43	0.574	-0.102	0.32	0.914	0.004	0.293	0.719	-0.066	0.344	1.379	-0.488	0.516	0.637	-0.02	0.402	0.617	-0.113	0.246
1.043	-0.082	0.355	0.895	-0.109	0.25	0.582	-0.258	0.387	0.82	-0.266	0.371	0.781	-0.172	0.418	0.613	-0.102	0.332	0.941	-0.023	0.285	0.766	-0.094	0.336	1.387	-0.367	0.469	0.566	0.039	0.414	0.68	-0.105	0.273
1.047	-0.117	0.375	0.863	-0.102	0.238	0.59	-0.254	0.387	0.852	-0.266	0.352	0.734	-0.145	0.41	0.672	-0.109	0.348	0.973	-0.086	0.285	0.793	-0.172	0.344	1.254	-0.242	0.449	0.527	0.055	0.438	0.746	-0.086	0.293
1.027	-0.164	0.391	0.82	-0.086	0.227	0.602	-0.25	0.391	0.867	-0.262	0.34	0.695	-0.156	0.402	0.727	-0.121	0.367	0.992	-0.145	0.285	0.824	-0.242	0.344	1.074	-0.172	0.449	0.512	0.039	0.457	0.828	-0.066	0.309
0.996	-0.203	0.414	0.785	-0.074	0.227	0.617	-0.254	0.398	0.887	-0.223	0.32	0.691	-0.164	0.398	0.793	-0.129	0.391	0.988	-0.227	0.305	0.898	-0.344	0.355	0.926	-0.145	0.465	0.504	0.004	0.477	0.844	-0.039	0.32
0.945	-0.234	0.441	0.754	-0.07	0.238	0.637	-0.25	0.402	0.879	-0.176	0.313	0.711	-0.18	0.391	0.84	-0.121	0.402	0.98	-0.301	0.305	0.961	-0.445	0.359	0.832	-0.152	0.473	0.512	-0.039	0.496	0.824	-0.004	0.324
0.887	-0.262	0.473	0.715	-0.066	0.254	0.664	-0.246	0.41	0.848	-0.133	0.313	0.758	-0.184	0.375	0.848	-0.117	0.41	0.953	-0.348	0.313	1	-0.484	0.375	0.777	-0.16	0.477	0.555	-0.07	0.488	0.832	0.02	0.336
0.824	-0.289	0.5	0.68	-0.059	0.273	0.691	-0.25	0.414	0.816	-0.094	0.313	0.797	-0.184	0.359	0.844	-0.09	0.414	0.918	-0.395	0.336	1.039	-0.496	0.402	0.766	-0.164	0.473	0.594	-0.109	0.48	0.895	0.02	0.34
0.766	-0.309	0.527	0.652	-0.07	0.289	0.73	-0.254	0.422	0.789	-0.055	0.309	0.828	-0.18	0.344	0.859	-0.059	0.41	0.902	-0.441	0.375	1.09	-0.488	0.434	0.801	-0.188	0.473	0.621	-0.164	0.48	0.977	-0.008	0.332
0.73	-0.305	0.535	0.629	-0.09	0.305	0.77	-0.254	0.434	0.77	-0.039	0.309	0.828	-0.168	0.332	0.91	-0.035	0.395	0.906	-0.5	0.426	1.117	-0.492	0.469	0.887	-0.203	0.453	0.664	-0.234	0.477	1.07	-0.043	0.336
0.684	-0.289	0.531	0.605	-0.113	0.309	0.813	-0.238	0.438	0.742	-0.027	0.313	0.801	-0.152	0.32	0.988	-0.016	0.363	0.918	-0.535	0.48	1.184	-0.508	0.496	0.973	-0.215	0.418	0.719	-0.316	0.477	1.219	-0.102	0.324
0.656	-0.281	0.535	0.598	-0.117	0.301	0.855	-0.223	0.434	0.727	-0.023	0.313	0.758	-0.133	0.313	1.039	0.012	0.332	0.957	-0.563	0.527	1.254	-0.496	0.508	1.035	-0.223	0.383	0.781	-0.406	0.461	1.379	-0.137	0.293
0.684	-0.277	0.523	0.582	-0.125	0.285	0.898	-0.207	0.438	0.707	-0.039	0.309	0.707	-0.102	0.301	1.078	0.012	0.316	0.988	-0.586	0.555	1.273	-0.496	0.508	1.047	-0.23	0.359	0.816	-0.48	0.449	1.496	-0.184	0.266
0.711	-0.254	0.512	0.57	-0.129	0.285	0.941	-0.184	0.43	0.691	-0.055	0.297	0.668	-0.082	0.293	1.098	-0.012	0.313	1.004	-0.578	0.539	1.242	-0.5	0.508	1.016	-0.246	0.352	0.816	-0.52	0.434	1.512	-0.215	0.258
0.766	-0.211	0.492	0.555	-0.133	0.289	0.992	-0.176	0.434	0.668	-0.074	0.293	0.633	-0.055	0.297	1.098	-0.066	0.313	1.012	-0.531	0.5	1.188	-0.48	0.5	0.957	-0.223	0.336	0.793	-0.535	0.434	1.508	-0.266	0.281
0.82	-0.16	0.465	0.543	-0.133	0.297	1.039	-0.18	0.441	0.645	-0.086	0.285	0.605	-0.039	0.301	1.063	-0.137	0.328	0.977	-0.461	0.438	1.105	-0.418	0.48	0.898	-0.184	0.332	0.742	-0.535	0.449	1.512	-0.332	0.324
0.859	-0.109	0.449	0.543	-0.129	0.309	1.059	-0.191	0.449	0.621	-0.094	0.277	0.57	-0.035	0.309	0.996	-0.215	0.352	0.926	-0.363	0.367	1.027	-0.316	0.43	0.855	-0.145	0.324	0.73	-0.531	0.492	1.484	-0.41	0.391
0.875	-0.063	0.438	0.547	-0.129	0.32	1.07	-0.207	0.449	0.609	-0.098	0.273	0.539	-0.043	0.32	0.898	-0.297	0.398	0.887	-0.277	0.309	0.934	-0.219	0.387	0.805	-0.086	0.32	0.793	-0.547	0.539	1.398	-0.5	0.473
0.867	-0.027	0.422	0.566	-0.125	0.324	1.094	-0.238	0.453	0.602	-0.109	0.281	0.516	-0.051	0.32	0.816	-0.367	0.438	0.809	-0.199	0.273	0.828	-0.148	0.359	0.754	-0.055	0.328	0.914	-0.566	0.563	1.316	-0.547	0.551
0.844	0	0.41	0.578	-0.117	0.328	1.121	-0.254	0.445	0.602	-0.125	0.293	0.508	-0.063	0.324	0.789	-0.418	0.477	0.719	-0.129	0.262	0.762	-0.074	0.352	0.711	-0.051	0.336	1.055	-0.609	0.563	1.215	-0.551	0.59
0.813	0.004	0.398	0.598	-0.109	0.328	1.125	-0.246	0.434	0.609	-0.129	0.305	0.508	-0.07	0.32	0.777	-0.449	0.504	0.629	-0.094	0.285	0.707	-0.055	0.348	0.688	-0.043	0.332	1.176	-0.637	0.543	1.102	-0.523	0.613
0.781	-0.012	0.398	0.617	-0.109	0.328	1.098	-0.219	0.418	0.629	-0.121	0.316	0.516	-0.082	0.316	0.801	-0.453	0.512	0.582	-0.078	0.316	0.66	-0.082	0.363	0.672	-0.047	0.32	1.262	-0.656	0.492	0.992	-0.48	0.602
0.766	-0.035	0.395	0.637	-0.117	0.332	1.035	-0.188	0.402	0.645	-0.117	0.328	0.531	-0.094	0.309	0.859	-0.438	0.516	0.555	-0.082	0.348	0.609	-0.117	0.375	0.668	-0.039	0.313	1.324	-0.609	0.438	0.875	-0.391	0.563
0.75	-0.059	0.391	0.672	-0.117	0.336	0.953	-0.148	0.387	0.668	-0.109	0.328	0.543	-0.098	0.309	0.918	-0.402	0.5	0.547	-0.102	0.367	0.559	-0.164	0.398	0.672	-0.035	0.309	1.316	-0.5	0.379	0.848	-0.289	0.508
0.727	-0.098	0.387	0.707	-0.117	0.34	0.859	-0.113	0.375	0.691	-0.102	0.324	0.547	-0.102	0.305	0.965	-0.371	0.48	0.547	-0.129	0.387	0.551	-0.199	0.402	0.711	-0.063	0.305	1.258	-0.359	0.371	0.777	-0.188	0.449
0.695	-0.129	0.383	0.762	-0.121	0.336	0.781	-0.082	0.363	0.727	-0.086	0.32	0.555	-0.102	0.309	1.004	-0.336	0.457	0.551	-0.156	0.398	0.57	-0.219	0.391	0.758	-0.086	0.301	1.172	-0.25	0.395	0.684	-0.086	0.398
0.676	-0.164	0.383	0.809	-0.117	0.344	0.738	-0.059	0.363	0.746	-0.078	0.316	0.566	-0.102	0.32	1.055	-0.301	0.441	0.57	-0.18	0.395	0.582	-0.262	0.379	0.809	-0.102	0.301	1.082	-0.188	0.426	0.605	0.02	0.367
0.656	-0.199	0.371	0.844	-0.117	0.348	0.719	-0.043	0.355	0.766	-0.078	0.328	0.598	-0.094	0.336	1.055	-0.262	0.414	0.574	-0.211	0.387	0.566	-0.301	0.367	0.84	-0.098	0.289	1.012	-0.156	0.453	0.539	0.102	0.355
0.652	-0.223	0.367	0.871	-0.113	0.355	0.723	-0.031	0.344	0.773	-0.074	0.332	0.633	-0.102	0.355	1.02	-0.215	0.402	0.598	-0.238	0.371	0.563	-0.355	0.367	0.867	-0.082	0.285	0.992	-0.156	0.465	0.477	0.125	0.352
0.648	-0.242	0.359	0.887	-0.129	0.367	0.734	-0.016	0.328	0.785	-0.066	0.348	0.688	-0.109	0.371	0.969	-0.164	0.398	0.617	-0.266	0.359	0.559	-0.406	0.371	0.902	-0.074	0.285	1.016	-0.172	0.445	0.414	0.09	0.355
0.645	-0.25	0.355	0.914	-0.137	0.379	0.758	-0.023	0.32	0.816	-0.07	0.363	0.754	-0.117	0.383	0.879	-0.141	0.414	0.645	-0.309	0.348	0.582	-0.453	0.371	0.969	-0.07	0.293	1.059	-0.191	0.422	0.352	0.012	0.379
0.629	-0.258	0.355	0.961	-0.152	0.387	0.789	-0.031	0.305	0.875	-0.082	0.379	0.82	-0.121	0.391	0.809	-0.109	0.43	0.656	-0.379	0.379	0.629	-0.496	0.379	1.035	-0.059	0.297	1.105	-0.23	0.387	0.316	-0.055	0.383
0.617	-0.266	0.355	1.016	-0.16	0.383	0.832	-0.043	0.285	0.953	-0.109	0.391	0.887	-0.109	0.383	0.734	-0.094	0.445	0.672	-0.477	0.426	0.676	-0.535	0.395	1.07	-0.012	0.301	1.141	-0.277	0.363	0.301	-0.102	0.383
0.605	-0.27	0.367	1.035	-0.16	0.383	0.863	-0.051	0.266	1.012	-0.125	0.391	0.914	-0.086	0.375	0.684	-0.109	0.461	0.691	-0.582	0.492	0.727	-0.574	0.406	1.094	0.051	0.313	1.148	-0.313	0.34	0.324	-0.129	0.371
0.605	-0.277	0.375	1.031	-0.156	0.379	0.879	-0.059	0.254	1.055	-0.141	0.387	0.922	-0.063	0.379	0.645	-0.145	0.465	0.711	-0.68	0.551	0.75	-0.59	0.406	1.066	0.129	0.324	1.109	-0.332	0.332	0.348	-0.156	0.355
0.602	-0.273	0.383	1.027	-0.164	0.375	0.879	-0.059	0.234	1.109	-0.156	0.379	0.938	-0.043	0.383	0.605	-0.195	0.477	0.719	-0.738	0.594	0.746	-0.582	0.402	1.039	0.188	0.348	1.012	-0.336	0.344	0.379	-0.18	0.332
0.598	-0.273	0.391	1.035	-0.184	0.379	0.84	-0.055	0.227	1.168	-0.168	0.359	0.996	-0.039	0.387	0.578	-0.234	0.477	0.723	-0.746	0.605	0.746	-0.563	0.402	1.055	0.215	0.371	0.969	-0.285	0.336	0.41	-0.219	0.313
0.613	-0.273	0.398	1.043	-0.184	0.375	0.789	-0.051	0.223	1.176	-0.191	0.348	1.066	-0.051	0.387	0.574	-0.262	0.465	0.723	-0.715	0.602	0.777	-0.551	0.406	1.125	0.203	0.379	0.934	-0.195	0.32	0.445	-0.277	0.297
0.637	-0.281	0.402	1.023	-0.18	0.371	0.75	-0.055	0.227	1.121	-0.211	0.352	1.105	-0.066	0.387	0.578	-0.289	0.449	0.703	-0.668	0.574	0.844	-0.551	0.422	1.199	0.16	0.367	0.84	-0.121	0.305	0.473	-0.359	0.289
0.668	-0.289	0.406	1.004	-0.188	0.375	0.715	-0.047	0.238	1.035	-0.234	0.383	1.113	-0.078	0.391	0.586	-0.309	0.438	0.73	-0.609	0.547	0.941	-0.555	0.438	1.25	0.102	0.352	0.758	-0.078	0.309	0.469	-0.43	0.281
0.707	-0.289	0.41	0.969	-0.219	0.391	0.676	-0.051	0.25	0.934	-0.254	0.426	1.117	-0.109	0.391	0.598	-0.332	0.426	0.82	-0.578	0.543	1.035	-0.543	0.434	1.289	0.008	0.332	0.703	-0.047	0.313	0.441	-0.457	0.277
0.738	-0.289	0.414	0.91	-0.25	0.414	0.645	-0.051	0.254	0.836	-0.281	0.473	1.117	-0.141	0.391	0.617	-0.355	0.434	0.953	-0.551	0.508	1.137	-0.504	0.422	1.301	-0.09	0.313	0.66	-0.039	0.336	0.398	-0.473	0.281
0.773	-0.27	0.418	0.848	-0.281	0.441	0.609	-0.059	0.273	0.758	-0.285	0.516	1.094	-0.188	0.406	0.621	-0.383	0.445	1.09	-0.492	0.492	1.227	-0.473	0.41	1.273	-0.191	0.305	0.648	-0.016	0.348	0.414	-0.477	0.297
0.797	-0.246	0.426	0.789	-0.305	0.453	0.594	-0.078	0.281	0.723	-0.301	0.539	1.051	-0.23	0.426	0.633	-0.414	0.465	1.219	-0.43	0.469	1.316	-0.422	0.398	1.191	-0.27	0.297	0.648	0.016	0.344	0.504	-0.441	0.297
0.832	-0.215	0.426	0.742	-0.324	0.469	0.602	-0.098	0.285	0.719	-0.305	0.543	0.98	-0.285	0.457	0.652	-0.441	0.484	1.324	-0.363	0.445	1.359	-0.367	0.379	1.059	-0.32	0.316	0.641	0.016	0.324	0.609	-0.41	0.297
0.887	-0.18	0.418	0.699	-0.328	0.477	0.609	-0.113	0.285	0.719	-0.297	0.543	0.922	-0.32	0.488	0.68	-0.461	0.492	1.363	-0.293	0.418	1.324	-0.293	0.375	0.973	-0.348	0.359	0.656	0.004	0.32	0.719	-0.387	0.293
0.953	-0.148	0.418	0.668	-0.32	0.473	0.609	-0.121	0.281	0.727	-0.281	0.527	0.863	-0.348	0.52	0.711	-0.461	0.496	1.316	-0.234	0.402	1.219	-0.242	0.375	0.887	-0.383	0.418	0.703	-0.012	0.316	0.816	-0.383	0.297
0.988	-0.133	0.426	0.668	-0.285	0.457	0.609	-0.117	0.27	0.754	-0.266	0.5	0.809	-0.371	0.539	0.746	-0.457	0.492	1.242	-0.18	0.391	1.102	-0.203	0.379	0.859	-0.379	0.477	0.746	-0.039	0.324	0.895	-0.398	0.316
1	-0.113	0.434	0.688	-0.25	0.445	0.605	-0.117	0.273	0.777	-0.246	0.469	0.777	-0.387	0.559	0.762	-0.445	0.484	1.129	-0.148	0.402	1.004	-0.184	0.383	0.848	-0.387	0.539	0.785	-0.078	0.328	1.016	-0.445	0.328
1.027	-0.125	0.441	0.723	-0.203	0.43	0.598	-0.102	0.273	0.809	-0.219	0.445	0.754	-0.391	0.57	0.762	-0.434	0.48	1.016	-0.129	0.41	0.953	-0.176	0.383	0.836	-0.391	0.586	0.859	-0.086	0.332	1.156	-0.516	0.328
1.082	-0.156	0.445	0.762	-0.156	0.41	0.594	-0.082	0.277	0.797	-0.191	0.422	0.742	-0.379	0.563	0.746	-0.418	0.477	0.93	-0.105	0.414	0.938	-0.184	0.375	0.844	-0.371	0.605	0.938	-0.086	0.344	1.285	-0.57	0.328
1.125	-0.199	0.449	0.793	-0.117	0.398	0.598	-0.074	0.281	0.785	-0.141	0.414	0.77	-0.336	0.543	0.754	-0.406	0.477	0.891	-0.102	0.418	0.961	-0.195	0.359	0.871	-0.348	0.594	1.016	-0.082	0.355	1.371	-0.613	0.32
1.164	-0.223	0.449	0.809	-0.086	0.387	0.613	-0.066	0.285	0.766	-0.09	0.395	0.793	-0.281	0.516	0.801	-0.406	0.48	0.895	-0.113	0.406	1.008	-0.219	0.355	0.855	-0.332	0.563	1.121	-0.051	0.363	1.379	-0.613	0.301
1.133	-0.223	0.43	0.816	-0.07	0.387	0.625	-0.063	0.293	0.738	-0.047	0.387	0.84	-0.227	0.492	0.891	-0.414	0.48	0.922	-0.141	0.387	1.082	-0.25	0.332	0.863	-0.313	0.516	1.203	0.016	0.355	1.352	-0.563	0.27
1.051	-0.219	0.418	0.801	-0.066	0.379	0.641	-0.059	0.305	0.699	-0.035	0.387	0.848	-0.172	0.469	0.973	-0.418	0.48	0.98	-0.16	0.359	1.16	-0.266	0.309	0.867	-0.254	0.438	1.219	0.082	0.352	1.266	-0.473	0.262
0.945	-0.199	0.398	0.762	-0.078	0.375	0.672	-0.051	0.313	0.656	-0.051	0.391	0.82	-0.121	0.457	1.047	-0.418	0.48	1.047	-0.195	0.332	1.125	-0.266	0.305	0.84	-0.164	0.363	1.18	0.188	0.332	1.137	-0.363	0.262
0.84	-0.168	0.391	0.723	-0.086	0.379	0.707	-0.055	0.316	0.625	-0.082	0.391	0.766	-0.066	0.445	1.121	-0.41	0.465	1.102	-0.242	0.305	1.094	-0.254	0.301	0.773	-0.086	0.309	1.102	0.285	0.32	1.016	-0.273	0.277
0.75	-0.137	0.383	0.691	-0.098	0.383	0.75	-0.063	0.328	0.598	-0.117	0.395	0.691	-0.035	0.445	1.176	-0.387	0.445	1.152	-0.273	0.281	1.078	-0.215	0.293	0.715	0.012	0.289	1.063	0.344	0.32	0.918	-0.215	0.309
0.684	-0.129	0.383	0.668	-0.105	0.379	0.797	-0.066	0.344	0.574	-0.141	0.391	0.629	-0.004	0.438	1.164	-0.352	0.426	1.125	-0.301	0.27	1.035	-0.152	0.285	0.633	0.082	0.301	1.027	0.344	0.316	0.863	-0.164	0.332
0.648	-0.133	0.391	0.648	-0.121	0.371	0.836	-0.07	0.348	0.57	-0.164	0.383	0.578	-0.008	0.43	1.094	-0.316	0.418	1.047	-0.313	0.258	0.996	-0.109	0.277	0.559	0.094	0.34	1.008	0.285	0.32	0.824	-0.16	0.344
0.656	-0.125	0.383	0.637	-0.129	0.367	0.875	-0.066	0.352	0.555	-0.191	0.383	0.543	-0.023	0.422	0.996	-0.277	0.414	0.996	-0.293	0.25	0.949	-0.063	0.262	0.551	0.082	0.375	1.027	0.164	0.316	0.809	-0.16	0.336
0.691	-0.105	0.371	0.629	-0.148	0.367	0.898	-0.074	0.363	0.559	-0.223	0.383	0.52	-0.051	0.414	0.906	-0.25	0.402	0.93	-0.27	0.262	0.871	-0.047	0.262	0.52	-0.008	0.422	1.055	-0.008	0.301	0.766	-0.195	0.34
0.738	-0.094	0.348	0.617	-0.172	0.367	0.93	-0.07	0.367	0.566	-0.254	0.383	0.504	-0.086	0.41	0.836	-0.23	0.398	0.871	-0.242	0.277	0.832	-0.035	0.273	0.512	-0.082	0.457	1.094	-0.191	0.289	0.734	-0.207	0.336
0.781	-0.082	0.324	0.598	-0.195	0.371	0.969	-0.074	0.375	0.574	-0.277	0.387	0.488	-0.117	0.398	0.793	-0.223	0.391	0.824	-0.207	0.293	0.824	-0.031	0.281	0.488	-0.125	0.48	1.098	-0.348	0.285	0.68	-0.23	0.332
0.813	-0.086	0.313	0.582	-0.215	0.375	1.027	-0.082	0.375	0.586	-0.305	0.391	0.484	-0.148	0.398	0.777	-0.215	0.383	0.781	-0.172	0.297	0.809	0	0.273	0.523	-0.145	0.477	1.145	-0.449	0.309	0.629	-0.211	0.316
0.844	-0.078	0.293	0.563	-0.223	0.387	1.074	-0.086	0.375	0.582	-0.324	0.402	0.48	-0.188	0.391	0.793	-0.207	0.367	0.75	-0.137	0.309	0.758	0.027	0.258	0.563	-0.188	0.469	1.082	-0.504	0.336	0.582	-0.172	0.305
0.867	-0.063	0.277	0.551	-0.234	0.391	1.09	-0.09	0.371	0.578	-0.328	0.402	0.488	-0.219	0.391	0.844	-0.203	0.348	0.703	-0.113	0.32	0.703	0.043	0.254	0.602	-0.227	0.449	1.07	-0.469	0.348	0.535	-0.117	0.289
0.887	-0.047	0.258	0.547	-0.242	0.398	1.105	-0.102	0.371	0.566	-0.305	0.391	0.5	-0.25	0.395	0.906	-0.191	0.32	0.66	-0.102	0.328	0.668	0.055	0.242	0.633	-0.281	0.438	1.051	-0.453	0.379	0.484	-0.082	0.285
0.895	-0.023	0.246	0.543	-0.25	0.406	1.117	-0.121	0.375	0.551	-0.285	0.395	0.504	-0.277	0.402	0.977	-0.172	0.289	0.621	-0.082	0.324	0.633	0.027	0.25	0.672	-0.328	0.441	1.07	-0.418	0.43	0.441	-0.047	0.285
0.898	0	0.23	0.543	-0.254	0.41	1.113	-0.152	0.379	0.547	-0.277	0.402	0.508	-0.297	0.41	1.008	-0.18	0.281	0.605	-0.074	0.32	0.621	-0.008	0.262	0.715	-0.395	0.453	1.066	-0.441	0.5	0.41	-0.02	0.293
0.875	0.023	0.227	0.551	-0.254	0.414	1.078	-0.184	0.383	0.559	-0.281	0.418	0.508	-0.309	0.418	1.004	-0.184	0.277	0.578	-0.07	0.32	0.641	-0.043	0.277	0.762	-0.449	0.469	1.082	-0.488	0.563	0.402	-0.008	0.301
0.828	0.027	0.227	0.563	-0.266	0.426	1.012	-0.211	0.391	0.594	-0.285	0.43	0.516	-0.316	0.434	0.98	-0.16	0.273	0.582	-0.066	0.316	0.68	-0.059	0.281	0.809	-0.473	0.477	1.102	-0.523	0.605	0.41	-0.004	0.309
0.789	0.031	0.23	0.586	-0.27	0.418	0.938	-0.234	0.41	0.656	-0.289	0.441	0.523	-0.324	0.441	0.941	-0.137	0.27	0.605	-0.066	0.313	0.672	-0.078	0.309	0.844	-0.477	0.477	1.148	-0.566	0.629	0.426	-0.02	0.32
0.754	0.031	0.238	0.617	-0.27	0.414	0.848	-0.254	0.438	0.727	-0.293	0.449	0.555	-0.328	0.453	0.914	-0.102	0.258	0.633	-0.063	0.313	0.715	-0.09	0.324	0.859	-0.457	0.48	1.152	-0.605	0.633	0.445	-0.027	0.32
0.723	0.023	0.246	0.664	-0.27	0.414	0.77	-0.258	0.465	0.789	-0.285	0.453	0.594	-0.332	0.461	0.883	-0.063	0.254	0.664	-0.059	0.324	0.742	-0.098	0.34	0.855	-0.449	0.492	1.07	-0.598	0.563	0.465	-0.039	0.316
0.695	0.012	0.25	0.707	-0.262	0.406	0.711	-0.258	0.473	0.848	-0.27	0.457	0.645	-0.328	0.461	0.852	-0.047	0.254	0.727	-0.066	0.336	0.785	-0.09	0.352	0.824	-0.449	0.512	1.027	-0.453	0.441	0.516	-0.059	0.32
0.688	-0.004	0.258	0.746	-0.258	0.402	0.668	-0.258	0.484	0.879	-0.25	0.449	0.703	-0.328	0.457	0.82	-0.035	0.262	0.797	-0.074	0.359	0.828	-0.109	0.367	0.824	-0.469	0.531	0.949	-0.32	0.336	0.586	-0.082	0.332
0.676	-0.023	0.254	0.777	-0.254	0.402	0.637	-0.246	0.488	0.91	-0.234	0.461	0.766	-0.324	0.449	0.781	-0.035	0.273	0.855	-0.074	0.375	0.836	-0.113	0.371	0.883	-0.5	0.547	0.82	-0.109	0.27	0.684	-0.102	0.348
0.672	-0.039	0.254	0.793	-0.25	0.398	0.637	-0.219	0.48	0.965	-0.227	0.473	0.82	-0.313	0.441	0.738	-0.035	0.285	0.883	-0.07	0.375	0.801	-0.102	0.379	0.973	-0.516	0.543	0.707	0.152	0.262	0.801	-0.129	0.352
0.66	-0.059	0.254	0.828	-0.223	0.391	0.672	-0.184	0.461	1.023	-0.227	0.48	0.863	-0.297	0.445	0.711	-0.043	0.305	0.883	-0.039	0.367	0.762	-0.078	0.383	1.047	-0.516	0.523	0.59	0.32	0.301	0.938	-0.137	0.34
0.656	-0.078	0.254	0.855	-0.219	0.398	0.727	-0.141	0.434	1.051	-0.227	0.484	0.898	-0.285	0.457	0.699	-0.063	0.316	0.852	-0.012	0.355	0.746	-0.066	0.391	1.137	-0.492	0.5	0.512	0.281	0.363	1.094	-0.098	0.297
0.645	-0.102	0.262	0.91	-0.234	0.406	0.789	-0.098	0.41	1.066	-0.242	0.488	0.934	-0.285	0.473	0.703	-0.07	0.32	0.84	0.016	0.352	0.773	-0.063	0.391	1.25	-0.461	0.465	0.5	0.203	0.422	1.227	-0.047	0.25
0.648	-0.117	0.277	0.965	-0.254	0.41	0.84	-0.059	0.391	1.121	-0.27	0.484	1.016	-0.289	0.473	0.707	-0.082	0.313	0.855	0.027	0.336	0.828	-0.063	0.371	1.355	-0.379	0.426	0.484	0.129	0.48	1.227	0.02	0.254
0.645	-0.129	0.293	1	-0.293	0.418	0.863	-0.027	0.367	1.16	-0.297	0.48	1.098	-0.289	0.477	0.699	-0.094	0.309	0.891	0.023	0.32	0.883	-0.07	0.344	1.355	-0.277	0.41	0.473	0.074	0.516	1.141	0.066	0.293
0.641	-0.129	0.301	1.035	-0.336	0.418	0.844	-0.008	0.359	1.156	-0.316	0.473	1.18	-0.289	0.484	0.684	-0.105	0.305	0.914	0	0.309	0.906	-0.086	0.32	1.246	-0.188	0.414	0.473	0.039	0.543	1.086	0.094	0.344
0.645	-0.117	0.313	1.055	-0.379	0.414	0.805	-0.008	0.352	1.109	-0.316	0.461	1.242	-0.309	0.492	0.672	-0.109	0.309	0.93	-0.031	0.301	0.906	-0.113	0.301	1.125	-0.137	0.414	0.539	0.02	0.531	1.129	0.098	0.402
0.656	-0.113	0.324	1.059	-0.41	0.414	0.762	-0.02	0.352	1.02	-0.305	0.453	1.266	-0.316	0.488	0.672	-0.117	0.332	0.988	-0.078	0.285	0.922	-0.156	0.301	1.023	-0.125	0.422	0.609	-0.043	0.508	1.273	0.082	0.43
0.664	-0.121	0.34	1.035	-0.402	0.406	0.715	-0.047	0.355	0.918	-0.273	0.438	1.219	-0.305	0.477	0.695	-0.145	0.371	1.02	-0.137	0.273	0.949	-0.246	0.309	0.961	-0.125	0.418	0.672	-0.113	0.477	1.418	0.066	0.438
0.668	-0.125	0.352	0.988	-0.352	0.387	0.668	-0.066	0.367	0.828	-0.23	0.426	1.121	-0.289	0.465	0.754	-0.152	0.402	1.031	-0.199	0.27	0.949	-0.367	0.328	0.953	-0.145	0.414	0.742	-0.199	0.438	1.539	0.063	0.426
0.668	-0.125	0.363	0.918	-0.301	0.375	0.637	-0.098	0.375	0.75	-0.191	0.414	1	-0.254	0.453	0.832	-0.156	0.422	1	-0.281	0.27	0.922	-0.469	0.371	0.988	-0.184	0.398	0.82	-0.324	0.406	1.598	0.023	0.422
0.691	-0.113	0.355	0.84	-0.246	0.367	0.621	-0.125	0.379	0.703	-0.164	0.398	0.859	-0.219	0.449	0.91	-0.137	0.43	0.949	-0.359	0.289	0.895	-0.527	0.41	1.074	-0.215	0.379	0.859	-0.449	0.367	1.605	-0.043	0.426
0.723	-0.086	0.352	0.777	-0.207	0.363	0.609	-0.141	0.375	0.695	-0.16	0.402	0.734	-0.188	0.445	0.965	-0.094	0.418	0.879	-0.426	0.305	0.898	-0.563	0.457	1.141	-0.25	0.355	0.875	-0.539	0.32	1.535	-0.137	0.434
0.758	-0.063	0.348	0.719	-0.164	0.363	0.598	-0.152	0.375	0.719	-0.16	0.391	0.641	-0.148	0.441	0.98	-0.047	0.41	0.809	-0.473	0.355	0.93	-0.574	0.52	1.172	-0.273	0.324	0.855	-0.59	0.301	1.41	-0.207	0.449
0.805	-0.047	0.348	0.68	-0.125	0.363	0.59	-0.176	0.371	0.746	-0.152	0.375	0.582	-0.125	0.434	0.957	-0.004	0.41	0.766	-0.504	0.406	0.988	-0.57	0.559	1.121	-0.266	0.309	0.805	-0.609	0.309	1.203	-0.262	0.477
0.848	-0.035	0.352	0.66	-0.094	0.359	0.594	-0.195	0.379	0.785	-0.152	0.359	0.566	-0.105	0.422	0.922	0.039	0.41	0.75	-0.52	0.461	1.066	-0.566	0.59	1.023	-0.262	0.297	0.781	-0.566	0.336	1.055	-0.305	0.52
0.883	-0.035	0.348	0.664	-0.07	0.352	0.598	-0.211	0.383	0.824	-0.164	0.344	0.59	-0.109	0.398	0.906	0.059	0.41	0.77	-0.504	0.5	1.117	-0.563	0.59	0.949	-0.258	0.309	0.766	-0.527	0.375	0.945	-0.387	0.613
0.898	-0.035	0.355	0.68	-0.055	0.348	0.59	-0.238	0.383	0.859	-0.176	0.328	0.645	-0.117	0.375	0.91	0.066	0.395	0.824	-0.461	0.523	1.137	-0.555	0.563	0.902	-0.23	0.316	0.801	-0.52	0.422	0.848	-0.418	0.672
0.906	-0.047	0.367	0.68	-0.051	0.336	0.59	-0.242	0.387	0.867	-0.18	0.324	0.703	-0.125	0.359	0.91	0.043	0.383	0.887	-0.445	0.531	1.145	-0.539	0.531	0.863	-0.16	0.313	0.891	-0.551	0.457	0.781	-0.387	0.691
0.945	-0.066	0.379	0.691	-0.07	0.332	0.586	-0.23	0.379	0.867	-0.176	0.32	0.777	-0.129	0.336	0.918	0.004	0.371	0.949	-0.43	0.52	1.113	-0.488	0.484	0.801	-0.109	0.316	1.004	-0.605	0.469	0.75	-0.324	0.66
0.996	-0.086	0.387	0.715	-0.098	0.324	0.59	-0.211	0.379	0.832	-0.152	0.316	0.824	-0.129	0.324	0.949	-0.047	0.355	0.996	-0.41	0.496	1.043	-0.406	0.441	0.766	-0.066	0.316	1.113	-0.672	0.449	0.742	-0.254	0.609
1.023	-0.105	0.391	0.75	-0.117	0.313	0.59	-0.203	0.375	0.785	-0.121	0.313	0.84	-0.125	0.316	0.984	-0.121	0.348	1.004	-0.387	0.453	0.934	-0.336	0.414	0.746	-0.043	0.32	1.203	-0.73	0.402	0.688	-0.176	0.527
1.031	-0.117	0.391	0.77	-0.125	0.293	0.594	-0.203	0.379	0.738	-0.098	0.305	0.809	-0.121	0.309	1	-0.203	0.355	0.988	-0.332	0.402	0.809	-0.219	0.395	0.738	-0.027	0.316	1.285	-0.727	0.355	0.645	-0.098	0.441
1.051	-0.125	0.387	0.777	-0.125	0.273	0.621	-0.207	0.383	0.695	-0.066	0.301	0.762	-0.105	0.305	0.965	-0.285	0.383	0.941	-0.27	0.348	0.672	-0.086	0.395	0.727	-0.008	0.309	1.324	-0.656	0.332	0.609	-0.035	0.367
1.066	-0.145	0.383	0.777	-0.121	0.262	0.656	-0.215	0.398	0.66	-0.039	0.289	0.711	-0.078	0.309	0.867	-0.363	0.418	0.863	-0.207	0.324	0.574	0.035	0.398	0.699	0.004	0.293	1.313	-0.504	0.352	0.539	0.016	0.305
1.078	-0.164	0.387	0.758	-0.113	0.254	0.703	-0.223	0.406	0.641	-0.027	0.297	0.664	-0.055	0.301	0.781	-0.41	0.453	0.777	-0.184	0.324	0.5	0.07	0.426	0.664	-0.004	0.277	1.203	-0.336	0.391	0.461	0.047	0.277
1.07	-0.184	0.398	0.73	-0.105	0.25	0.754	-0.238	0.406	0.621	-0.031	0.309	0.633	-0.039	0.305	0.723	-0.438	0.473	0.707	-0.172	0.355	0.461	0.047	0.465	0.641	0.023	0.262	1.074	-0.211	0.426	0.395	0.047	0.277
1.035	-0.207	0.418	0.715	-0.102	0.25	0.801	-0.242	0.402	0.598	-0.043	0.313	0.613	-0.039	0.316	0.688	-0.445	0.488	0.688	-0.164	0.379	0.43	0	0.492	0.621	0.016	0.258	0.988	-0.121	0.43	0.348	0.027	0.293
0.969	-0.23	0.438	0.699	-0.098	0.25	0.836	-0.246	0.402	0.59	-0.055	0.309	0.605	-0.047	0.328	0.699	-0.434	0.508	0.66	-0.164	0.402	0.438	-0.031	0.508	0.625	-0.016	0.266	0.949	-0.074	0.422	0.332	-0.02	0.313
0.895	-0.246	0.445	0.68	-0.102	0.25	0.859	-0.242	0.402	0.586	-0.07	0.301	0.594	-0.066	0.332	0.762	-0.398	0.523	0.625	-0.191	0.426	0.465	-0.055	0.492	0.664	-0.035	0.277	0.961	-0.063	0.398	0.332	-0.082	0.328
0.816	-0.238	0.449	0.656	-0.109	0.25	0.863	-0.23	0.402	0.582	-0.082	0.305	0.582	-0.082	0.34	0.82	-0.363	0.527	0.609	-0.215	0.441	0.523	-0.059	0.461	0.715	-0.063	0.289	1.004	-0.086	0.371	0.359	-0.145	0.332
0.734	-0.242	0.445	0.637	-0.121	0.25	0.875	-0.211	0.406	0.582	-0.094	0.309	0.586	-0.098	0.336	0.883	-0.336	0.516	0.605	-0.23	0.434	0.574	-0.074	0.422	0.773	-0.086	0.309	1.074	-0.145	0.348	0.387	-0.188	0.328
0.672	-0.246	0.445	0.617	-0.133	0.254	0.922	-0.184	0.406	0.582	-0.098	0.309	0.586	-0.113	0.324	0.934	-0.305	0.492	0.605	-0.254	0.426	0.602	-0.113	0.391	0.871	-0.102	0.324	1.125	-0.23	0.344	0.418	-0.215	0.305
0.629	-0.238	0.445	0.605	-0.145	0.262	0.992	-0.184	0.41	0.598	-0.102	0.309	0.586	-0.125	0.316	0.996	-0.277	0.461	0.629	-0.273	0.41	0.621	-0.176	0.367	0.965	-0.121	0.348	1.152	-0.309	0.344	0.461	-0.234	0.285
0.613	-0.227	0.438	0.594	-0.152	0.262	1.055	-0.207	0.422	0.609	-0.098	0.313	0.582	-0.129	0.32	1.016	-0.258	0.418	0.672	-0.301	0.402	0.641	-0.254	0.363	1.023	-0.141	0.371	1.168	-0.379	0.34	0.52	-0.262	0.266
0.613	-0.188	0.422	0.594	-0.164	0.266	1.082	-0.227	0.438	0.625	-0.09	0.316	0.59	-0.133	0.316	0.996	-0.227	0.387	0.699	-0.348	0.41	0.66	-0.344	0.367	1.066	-0.145	0.379	1.148	-0.371	0.328	0.578	-0.289	0.242
0.621	-0.148	0.402	0.594	-0.16	0.273	1.113	-0.262	0.438	0.656	-0.074	0.32	0.594	-0.129	0.32	0.93	-0.191	0.375	0.723	-0.406	0.43	0.688	-0.434	0.383	1.07	-0.125	0.379	1.082	-0.34	0.332	0.641	-0.316	0.242
0.648	-0.102	0.391	0.594	-0.152	0.273	1.129	-0.301	0.422	0.695	-0.074	0.324	0.598	-0.121	0.324	0.859	-0.141	0.363	0.73	-0.473	0.461	0.719	-0.516	0.395	1.047	-0.078	0.379	1.023	-0.289	0.328	0.695	-0.34	0.238
0.68	-0.074	0.379	0.59	-0.137	0.273	1.098	-0.305	0.406	0.742	-0.07	0.336	0.594	-0.117	0.34	0.797	-0.094	0.352	0.734	-0.543	0.488	0.75	-0.563	0.41	1.02	-0.031	0.383	0.957	-0.199	0.32	0.738	-0.355	0.238
0.719	-0.047	0.367	0.602	-0.129	0.277	1.039	-0.262	0.391	0.785	-0.066	0.352	0.605	-0.113	0.348	0.742	-0.07	0.352	0.746	-0.594	0.512	0.777	-0.574	0.422	1.027	0.02	0.379	0.891	-0.117	0.316	0.746	-0.367	0.246
0.758	-0.043	0.363	0.609	-0.113	0.273	0.973	-0.219	0.379	0.836	-0.066	0.363	0.621	-0.105	0.359	0.68	-0.078	0.359	0.762	-0.602	0.531	0.77	-0.547	0.441	1.012	0.059	0.355	0.832	-0.051	0.316	0.742	-0.375	0.262
0.789	-0.043	0.359	0.621	-0.109	0.277	0.895	-0.18	0.363	0.875	-0.063	0.359	0.645	-0.102	0.375	0.621	-0.109	0.379	0.77	-0.602	0.535	0.734	-0.512	0.445	1.016	0.07	0.332	0.781	-0.012	0.336	0.734	-0.379	0.281
0.813	-0.051	0.371	0.633	-0.105	0.285	0.813	-0.145	0.363	0.891	-0.059	0.363	0.68	-0.102	0.383	0.59	-0.148	0.398	0.766	-0.578	0.527	0.719	-0.492	0.461	1.02	0.059	0.316	0.762	0.016	0.352	0.738	-0.387	0.305
0.82	-0.055	0.371	0.656	-0.105	0.293	0.746	-0.109	0.367	0.898	-0.055	0.375	0.719	-0.105	0.391	0.566	-0.203	0.41	0.742	-0.535	0.523	0.75	-0.488	0.484	1.043	0.016	0.289	0.746	0.027	0.352	0.754	-0.402	0.336
0.816	-0.059	0.367	0.684	-0.098	0.293	0.715	-0.078	0.371	0.914	-0.051	0.387	0.766	-0.102	0.395	0.547	-0.27	0.426	0.734	-0.484	0.516	0.844	-0.496	0.512	1.055	-0.035	0.27	0.723	0.035	0.344	0.789	-0.434	0.367
0.797	-0.082	0.371	0.715	-0.098	0.305	0.711	-0.051	0.379	0.949	-0.055	0.395	0.801	-0.113	0.406	0.551	-0.316	0.434	0.758	-0.441	0.535	0.973	-0.5	0.523	1.066	-0.109	0.277	0.719	0.027	0.324	0.84	-0.48	0.406
0.777	-0.094	0.375	0.758	-0.098	0.309	0.719	-0.027	0.371	0.988	-0.063	0.398	0.832	-0.121	0.414	0.57	-0.352	0.418	0.84	-0.418	0.559	1.105	-0.492	0.52	1.008	-0.203	0.289	0.738	0.012	0.32	0.918	-0.531	0.43
0.738	-0.113	0.375	0.797	-0.098	0.313	0.742	-0.016	0.359	1.012	-0.078	0.406	0.879	-0.125	0.43	0.586	-0.383	0.398	0.941	-0.395	0.566	1.254	-0.473	0.492	0.949	-0.281	0.332	0.777	-0.023	0.324	0.996	-0.57	0.441
0.707	-0.129	0.387	0.836	-0.102	0.313	0.766	-0.016	0.352	1.027	-0.094	0.398	0.949	-0.125	0.422	0.59	-0.402	0.387	1.031	-0.332	0.559	1.371	-0.41	0.461	0.902	-0.379	0.387	0.844	-0.063	0.34	1.066	-0.598	0.453
0.684	-0.152	0.398	0.859	-0.113	0.324	0.789	-0.027	0.336	1.059	-0.105	0.395	1.039	-0.121	0.414	0.602	-0.426	0.391	1.129	-0.285	0.543	1.391	-0.316	0.414	0.898	-0.473	0.449	0.922	-0.082	0.332	1.117	-0.629	0.457
0.664	-0.172	0.402	0.883	-0.113	0.332	0.824	-0.043	0.316	1.082	-0.133	0.391	1.113	-0.113	0.398	0.609	-0.461	0.402	1.227	-0.262	0.523	1.309	-0.219	0.398	0.918	-0.543	0.508	1.008	-0.09	0.32	1.199	-0.629	0.457
0.652	-0.188	0.414	0.91	-0.121	0.344	0.855	-0.059	0.297	1.082	-0.168	0.398	1.141	-0.109	0.395	0.633	-0.492	0.422	1.305	-0.246	0.5	1.168	-0.156	0.398	0.949	-0.586	0.543	1.063	-0.09	0.32	1.25	-0.59	0.438
0.66	-0.211	0.426	0.961	-0.125	0.34	0.852	-0.07	0.281	1.043	-0.215	0.414	1.16	-0.117	0.406	0.676	-0.512	0.438	1.324	-0.223	0.484	1.043	-0.129	0.414	0.984	-0.582	0.563	1.07	-0.059	0.313	1.309	-0.5	0.41
0.664	-0.223	0.434	1.02	-0.129	0.34	0.836	-0.066	0.27	0.965	-0.258	0.438	1.199	-0.152	0.414	0.727	-0.516	0.434	1.262	-0.223	0.477	0.941	-0.125	0.434	1.051	-0.551	0.57	1.07	-0.008	0.305	1.297	-0.379	0.379
0.66	-0.219	0.434	1.078	-0.121	0.336	0.793	-0.066	0.266	0.879	-0.293	0.469	1.215	-0.199	0.43	0.785	-0.508	0.418	1.152	-0.219	0.469	0.898	-0.137	0.434	1.082	-0.516	0.559	1.129	0.063	0.273	1.199	-0.262	0.371
0.66	-0.211	0.434	1.125	-0.121	0.332	0.75	-0.063	0.258	0.797	-0.313	0.508	1.176	-0.242	0.457	0.824	-0.477	0.41	1.043	-0.211	0.457	0.887	-0.148	0.418	1.063	-0.457	0.516	1.148	0.141	0.262	1.059	-0.191	0.371
0.652	-0.207	0.438	1.141	-0.125	0.332	0.715	-0.055	0.262	0.719	-0.32	0.539	1.109	-0.273	0.48	0.84	-0.453	0.406	0.961	-0.23	0.449	0.895	-0.18	0.398	1.074	-0.395	0.473	1.125	0.219	0.254	0.949	-0.164	0.383
0.652	-0.199	0.43	1.129	-0.145	0.34	0.684	-0.063	0.273	0.664	-0.332	0.563	1.02	-0.293	0.496	0.836	-0.438	0.414	0.91	-0.25	0.441	0.957	-0.227	0.375	1.012	-0.328	0.414	1.07	0.281	0.262	0.879	-0.172	0.391
0.656	-0.188	0.418	1.094	-0.176	0.359	0.656	-0.07	0.277	0.645	-0.328	0.57	0.922	-0.313	0.512	0.859	-0.43	0.434	0.891	-0.273	0.445	1.059	-0.289	0.355	0.934	-0.227	0.355	1.027	0.273	0.277	0.867	-0.184	0.395
0.656	-0.184	0.426	1.031	-0.207	0.391	0.629	-0.09	0.285	0.629	-0.309	0.574	0.844	-0.316	0.527	0.922	-0.434	0.445	0.922	-0.305	0.441	1.18	-0.324	0.313	0.82	-0.18	0.348	0.996	0.238	0.281	0.871	-0.207	0.395
0.656	-0.18	0.43	0.949	-0.238	0.426	0.598	-0.098	0.293	0.641	-0.277	0.563	0.781	-0.32	0.539	0.996	-0.434	0.461	0.98	-0.316	0.422	1.258	-0.336	0.281	0.707	-0.121	0.348	0.969	0.172	0.27	0.914	-0.191	0.387
0.652	-0.188	0.438	0.875	-0.258	0.461	0.574	-0.109	0.301	0.688	-0.242	0.543	0.727	-0.297	0.539	1.055	-0.43	0.473	1.051	-0.344	0.402	1.188	-0.332	0.281	0.633	-0.055	0.352	0.961	0.074	0.25	0.906	-0.199	0.391
0.66	-0.203	0.445	0.797	-0.258	0.496	0.559	-0.125	0.305	0.75	-0.203	0.52	0.719	-0.258	0.52	1.129	-0.441	0.473	1.113	-0.32	0.379	1.074	-0.32	0.281	0.563	-0.059	0.375	0.969	-0.059	0.219	0.871	-0.199	0.387
0.688	-0.219	0.441	0.723	-0.277	0.531	0.563	-0.141	0.309	0.805	-0.16	0.492	0.742	-0.223	0.492	1.195	-0.441	0.461	1.164	-0.27	0.355	1.012	-0.254	0.273	0.531	-0.082	0.398	0.957	-0.184	0.195	0.84	-0.156	0.367
0.715	-0.234	0.445	0.684	-0.305	0.559	0.563	-0.152	0.305	0.836	-0.113	0.469	0.781	-0.172	0.461	1.23	-0.422	0.449	1.148	-0.227	0.32	0.941	-0.168	0.266	0.512	-0.098	0.418	0.992	-0.277	0.203	0.773	-0.082	0.336
0.746	-0.242	0.445	0.695	-0.301	0.566	0.563	-0.152	0.297	0.824	-0.078	0.441	0.82	-0.129	0.445	1.188	-0.375	0.441	1.105	-0.152	0.281	0.891	-0.113	0.266	0.523	-0.102	0.41	0.938	-0.383	0.219	0.703	-0.039	0.313
0.785	-0.238	0.441	0.73	-0.27	0.551	0.566	-0.129	0.285	0.785	-0.047	0.43	0.836	-0.09	0.43	1.098	-0.324	0.43	1.012	-0.105	0.262	0.848	-0.086	0.277	0.531	-0.102	0.391	0.91	-0.422	0.246	0.641	0.004	0.301
0.824	-0.227	0.438	0.781	-0.207	0.52	0.566	-0.098	0.277	0.727	-0.035	0.422	0.816	-0.059	0.426	0.973	-0.273	0.422	0.906	-0.063	0.238	0.785	-0.082	0.289	0.543	-0.125	0.375	0.891	-0.473	0.293	0.582	0.02	0.297
0.852	-0.211	0.43	0.844	-0.137	0.477	0.574	-0.074	0.277	0.676	-0.035	0.414	0.77	-0.043	0.43	0.855	-0.227	0.414	0.82	-0.016	0.234	0.723	-0.098	0.305	0.563	-0.164	0.359	0.895	-0.527	0.352	0.547	0.02	0.313
0.863	-0.191	0.418	0.871	-0.059	0.438	0.586	-0.066	0.281	0.629	-0.055	0.41	0.711	-0.035	0.434	0.777	-0.199	0.406	0.738	0.023	0.238	0.672	-0.094	0.309	0.59	-0.199	0.34	0.922	-0.605	0.422	0.52	0.016	0.332
0.875	-0.168	0.406	0.855	0	0.406	0.609	-0.066	0.285	0.594	-0.078	0.406	0.652	-0.035	0.422	0.742	-0.18	0.398	0.656	0.043	0.246	0.645	-0.078	0.297	0.625	-0.254	0.324	0.992	-0.672	0.5	0.523	0.008	0.344
0.922	-0.148	0.398	0.828	0.043	0.391	0.641	-0.066	0.297	0.566	-0.098	0.406	0.594	-0.047	0.418	0.754	-0.188	0.391	0.602	0.047	0.273	0.613	-0.066	0.289	0.676	-0.316	0.316	1.051	-0.738	0.57	0.52	0.012	0.348
0.965	-0.148	0.398	0.781	0.055	0.383	0.672	-0.066	0.309	0.543	-0.125	0.402	0.539	-0.059	0.414	0.813	-0.195	0.371	0.551	0.035	0.297	0.566	-0.066	0.273	0.723	-0.375	0.316	1.109	-0.789	0.629	0.535	-0.004	0.352
0.98	-0.148	0.398	0.734	0.043	0.383	0.707	-0.055	0.305	0.527	-0.141	0.391	0.492	-0.07	0.406	0.898	-0.203	0.355	0.527	0.008	0.305	0.539	-0.063	0.262	0.773	-0.441	0.316	1.125	-0.781	0.613	0.578	-0.023	0.348
0.984	-0.152	0.395	0.691	0.023	0.383	0.758	-0.039	0.301	0.52	-0.176	0.387	0.465	-0.09	0.395	1.016	-0.219	0.332	0.52	-0.016	0.309	0.52	-0.086	0.273	0.832	-0.512	0.332	1.063	-0.723	0.551	0.66	-0.051	0.352
1	-0.164	0.398	0.652	-0.008	0.387	0.793	-0.035	0.309	0.508	-0.219	0.391	0.453	-0.105	0.387	1.105	-0.242	0.316	0.523	-0.039	0.309	0.508	-0.102	0.281	0.867	-0.559	0.344	1.004	-0.641	0.465	0.766	-0.09	0.371
1.023	-0.176	0.395	0.633	-0.059	0.391	0.824	-0.031	0.309	0.523	-0.246	0.391	0.453	-0.125	0.379	1.137	-0.25	0.301	0.516	-0.066	0.305	0.527	-0.102	0.285	0.871	-0.578	0.359	0.961	-0.441	0.324	0.887	-0.121	0.379
1.035	-0.184	0.391	0.617	-0.098	0.395	0.855	-0.031	0.324	0.543	-0.285	0.402	0.453	-0.141	0.375	1.113	-0.234	0.289	0.527	-0.102	0.305	0.555	-0.09	0.289	0.82	-0.574	0.387	0.895	-0.27	0.219	1.012	-0.121	0.371
1.008	-0.188	0.391	0.613	-0.137	0.398	0.871	-0.043	0.348	0.563	-0.32	0.41	0.457	-0.164	0.379	1.035	-0.203	0.266	0.57	-0.117	0.309	0.586	-0.078	0.297	0.773	-0.57	0.426	0.742	-0.102	0.211	1.145	-0.051	0.328
0.969	-0.191	0.383	0.609	-0.176	0.398	0.902	-0.059	0.367	0.586	-0.348	0.414	0.461	-0.188	0.391	0.945	-0.16	0.258	0.637	-0.125	0.313	0.641	-0.066	0.301	0.773	-0.59	0.457	0.57	0.117	0.25	1.25	0.066	0.266
0.914	-0.184	0.375	0.602	-0.203	0.387	0.965	-0.066	0.383	0.609	-0.375	0.422	0.453	-0.223	0.402	0.871	-0.113	0.25	0.715	-0.125	0.309	0.707	-0.063	0.309	0.828	-0.625	0.492	0.457	0.234	0.316	1.309	0.207	0.223
0.836	-0.164	0.359	0.598	-0.234	0.383	1.051	-0.082	0.383	0.629	-0.383	0.43	0.453	-0.246	0.414	0.813	-0.07	0.25	0.777	-0.125	0.313	0.773	-0.07	0.328	0.914	-0.66	0.523	0.395	0.176	0.395	1.391	0.34	0.195
0.766	-0.133	0.355	0.586	-0.25	0.371	1.109	-0.09	0.375	0.641	-0.383	0.441	0.457	-0.273	0.426	0.773	-0.043	0.254	0.828	-0.117	0.316	0.82	-0.066	0.332	1.027	-0.688	0.539	0.379	0.078	0.477	1.43	0.441	0.199
0.703	-0.102	0.344	0.586	-0.254	0.363	1.117	-0.102	0.379	0.652	-0.379	0.445	0.453	-0.289	0.441	0.742	-0.039	0.281	0.879	-0.102	0.324	0.832	-0.063	0.332	1.195	-0.676	0.531	0.383	0.012	0.523	1.355	0.488	0.246
0.66	-0.074	0.344	0.594	-0.258	0.367	1.125	-0.117	0.375	0.656	-0.391	0.465	0.453	-0.293	0.453	0.703	-0.035	0.293	0.902	-0.082	0.324	0.832	-0.059	0.344	1.371	-0.598	0.504	0.434	-0.012	0.547	1.281	0.441	0.289
0.637	-0.059	0.344	0.609	-0.258	0.367	1.125	-0.133	0.363	0.66	-0.391	0.477	0.477	-0.313	0.473	0.676	-0.039	0.297	0.902	-0.066	0.328	0.832	-0.063	0.359	1.426	-0.453	0.445	0.48	-0.027	0.563	1.281	0.355	0.305
0.629	-0.051	0.344	0.621	-0.246	0.363	1.113	-0.137	0.359	0.688	-0.398	0.492	0.527	-0.328	0.477	0.641	-0.043	0.293	0.891	-0.039	0.34	0.855	-0.07	0.367	1.348	-0.289	0.41	0.559	-0.051	0.559	1.313	0.23	0.305
0.637	-0.059	0.34	0.625	-0.238	0.359	1.074	-0.133	0.355	0.723	-0.391	0.504	0.594	-0.344	0.492	0.629	-0.051	0.273	0.891	-0.016	0.348	0.918	-0.074	0.355	1.207	-0.172	0.41	0.637	-0.094	0.543	1.32	0.082	0.293
0.66	-0.066	0.332	0.621	-0.242	0.359	1.004	-0.129	0.352	0.75	-0.367	0.508	0.668	-0.371	0.504	0.633	-0.059	0.258	0.914	0.004	0.352	0.949	-0.066	0.34	1.074	-0.133	0.418	0.707	-0.152	0.516	1.316	-0.055	0.273
0.695	-0.074	0.324	0.617	-0.25	0.363	0.934	-0.133	0.359	0.777	-0.324	0.504	0.754	-0.387	0.516	0.629	-0.078	0.242	0.961	0.012	0.344	0.984	-0.063	0.324	0.984	-0.133	0.418	0.773	-0.242	0.473	1.301	-0.168	0.25
0.734	-0.078	0.313	0.613	-0.262	0.367	0.852	-0.141	0.375	0.797	-0.273	0.5	0.84	-0.387	0.504	0.629	-0.094	0.238	0.98	0.004	0.336	1.023	-0.066	0.305	0.934	-0.137	0.422	0.848	-0.363	0.43	1.227	-0.246	0.242
0.777	-0.082	0.297	0.625	-0.262	0.367	0.773	-0.156	0.398	0.82	-0.227	0.504	0.883	-0.363	0.488	0.617	-0.098	0.238	1.039	-0.016	0.324	1.086	-0.105	0.297	0.922	-0.152	0.406	0.887	-0.492	0.379	1.176	-0.344	0.273
0.813	-0.086	0.289	0.645	-0.262	0.371	0.727	-0.18	0.426	0.883	-0.203	0.512	0.93	-0.316	0.48	0.598	-0.098	0.25	1.09	-0.047	0.32	1.137	-0.18	0.309	0.949	-0.176	0.395	0.895	-0.594	0.336	1.082	-0.418	0.32
0.844	-0.074	0.273	0.684	-0.262	0.371	0.703	-0.211	0.465	0.961	-0.191	0.523	1.012	-0.281	0.473	0.586	-0.09	0.273	1.113	-0.109	0.32	1.16	-0.27	0.324	1	-0.219	0.383	0.867	-0.652	0.305	0.996	-0.477	0.371
0.855	-0.059	0.262	0.715	-0.258	0.371	0.684	-0.242	0.5	1.023	-0.195	0.527	1.098	-0.25	0.477	0.598	-0.082	0.297	1.117	-0.18	0.34	1.16	-0.355	0.359	1.043	-0.27	0.371	0.82	-0.672	0.305	0.941	-0.52	0.426
0.836	-0.047	0.258	0.746	-0.246	0.363	0.691	-0.27	0.52	1.078	-0.211	0.531	1.16	-0.227	0.496	0.641	-0.078	0.309	1.09	-0.25	0.371	1.117	-0.445	0.41	1.059	-0.32	0.367	0.793	-0.664	0.332	0.926	-0.563	0.484
0.816	-0.039	0.254	0.781	-0.223	0.355	0.719	-0.273	0.531	1.129	-0.254	0.535	1.238	-0.207	0.504	0.691	-0.078	0.32	1.008	-0.316	0.414	1.09	-0.492	0.453	1.027	-0.352	0.359	0.824	-0.672	0.387	0.93	-0.621	0.535
0.789	-0.031	0.254	0.801	-0.195	0.352	0.754	-0.262	0.535	1.156	-0.285	0.527	1.305	-0.199	0.512	0.746	-0.09	0.34	0.949	-0.371	0.461	1.066	-0.52	0.508	0.953	-0.328	0.344	0.914	-0.711	0.457	0.926	-0.633	0.539
0.754	-0.031	0.254	0.813	-0.164	0.348	0.789	-0.238	0.52	1.145	-0.301	0.512	1.324	-0.207	0.5	0.785	-0.094	0.359	0.922	-0.391	0.496	1.051	-0.512	0.535	0.887	-0.27	0.324	1.023	-0.758	0.508	0.934	-0.578	0.473
0.719	-0.035	0.266	0.828	-0.137	0.352	0.816	-0.199	0.5	1.102	-0.301	0.5	1.262	-0.207	0.477	0.816	-0.094	0.375	0.914	-0.395	0.52	1.055	-0.488	0.559	0.816	-0.219	0.316	1.109	-0.793	0.531	0.945	-0.492	0.41
0.688	-0.047	0.277	0.863	-0.121	0.359	0.813	-0.164	0.477	1.012	-0.293	0.488	1.133	-0.207	0.465	0.828	-0.086	0.391	0.922	-0.383	0.535	1.051	-0.449	0.559	0.797	-0.156	0.316	1.18	-0.797	0.52	0.965	-0.418	0.328
0.66	-0.063	0.285	0.918	-0.125	0.371	0.801	-0.113	0.445	0.906	-0.281	0.48	0.988	-0.199	0.449	0.828	-0.074	0.402	0.922	-0.371	0.555	1.027	-0.418	0.547	0.75	-0.09	0.313	1.234	-0.73	0.469	0.895	-0.363	0.234
0.645	-0.082	0.305	0.965	-0.156	0.375	0.77	-0.078	0.422	0.809	-0.262	0.477	0.836	-0.176	0.445	0.844	-0.066	0.41	0.926	-0.348	0.555	1.035	-0.367	0.516	0.707	-0.051	0.309	1.246	-0.602	0.398	0.758	-0.289	0.188
0.648	-0.098	0.309	0.973	-0.195	0.383	0.719	-0.051	0.395	0.742	-0.254	0.465	0.715	-0.156	0.441	0.883	-0.063	0.402	0.957	-0.352	0.555	1.039	-0.316	0.488	0.684	-0.008	0.297	1.227	-0.434	0.352	0.602	-0.211	0.164
0.68	-0.117	0.301	0.98	-0.246	0.391	0.672	-0.039	0.387	0.707	-0.25	0.453	0.641	-0.141	0.441	0.93	-0.047	0.375	0.988	-0.383	0.543	1.016	-0.254	0.441	0.66	0.023	0.285	1.145	-0.266	0.348	0.465	-0.145	0.191
0.699	-0.117	0.305	1.012	-0.301	0.398	0.633	-0.051	0.398	0.707	-0.25	0.434	0.617	-0.156	0.441	0.961	-0.035	0.348	1.023	-0.383	0.52	0.965	-0.184	0.391	0.637	0.035	0.281	1.027	-0.16	0.363	0.387	-0.102	0.234
0.695	-0.121	0.301	1.043	-0.34	0.398	0.613	-0.07	0.414	0.723	-0.254	0.418	0.613	-0.164	0.426	0.992	-0.043	0.328	1.008	-0.355	0.477	0.887	-0.125	0.359	0.641	0.035	0.285	0.918	-0.094	0.391	0.367	-0.102	0.277
0.695	-0.109	0.301	1.027	-0.352	0.406	0.598	-0.102	0.418	0.754	-0.25	0.398	0.645	-0.172	0.406	0.996	-0.074	0.32	0.992	-0.297	0.418	0.789	-0.074	0.348	0.672	0.012	0.297	0.859	-0.059	0.406	0.367	-0.121	0.313
0.688	-0.102	0.309	0.98	-0.355	0.398	0.594	-0.117	0.414	0.797	-0.242	0.371	0.688	-0.172	0.383	1.008	-0.125	0.324	0.953	-0.23	0.379	0.695	-0.047	0.352	0.711	-0.012	0.297	0.871	-0.074	0.41	0.395	-0.137	0.336
0.684	-0.09	0.309	0.914	-0.328	0.391	0.598	-0.145	0.406	0.844	-0.25	0.359	0.73	-0.191	0.363	0.984	-0.203	0.34	0.875	-0.188	0.367	0.637	-0.039	0.363	0.758	-0.035	0.301	0.93	-0.098	0.398	0.41	-0.145	0.332
0.668	-0.078	0.316	0.848	-0.281	0.375	0.605	-0.168	0.398	0.895	-0.23	0.332	0.77	-0.195	0.344	0.934	-0.285	0.375	0.77	-0.156	0.379	0.602	-0.059	0.379	0.805	-0.051	0.293	0.98	-0.148	0.383	0.445	-0.121	0.313
0.656	-0.066	0.32	0.77	-0.227	0.363	0.602	-0.191	0.391	0.93	-0.203	0.305	0.793	-0.191	0.324	0.863	-0.363	0.418	0.715	-0.117	0.398	0.586	-0.07	0.383	0.863	-0.059	0.297	1.047	-0.195	0.355	0.492	-0.129	0.285
0.66	-0.063	0.336	0.703	-0.172	0.359	0.594	-0.215	0.379	0.945	-0.16	0.289	0.785	-0.18	0.313	0.816	-0.414	0.453	0.652	-0.125	0.43	0.578	-0.09	0.383	0.895	-0.086	0.305	1.086	-0.23	0.348	0.543	-0.164	0.262
0.668	-0.063	0.348	0.656	-0.117	0.355	0.59	-0.223	0.367	0.922	-0.125	0.281	0.746	-0.156	0.305	0.785	-0.441	0.496	0.605	-0.145	0.445	0.574	-0.113	0.375	0.941	-0.098	0.32	1.109	-0.277	0.336	0.602	-0.215	0.238
0.684	-0.066	0.359	0.641	-0.074	0.352	0.594	-0.234	0.363	0.891	-0.09	0.273	0.699	-0.125	0.293	0.785	-0.465	0.531	0.602	-0.172	0.457	0.57	-0.133	0.355	1.031	-0.105	0.328	1.098	-0.316	0.328	0.652	-0.273	0.219
0.715	-0.07	0.367	0.645	-0.043	0.348	0.59	-0.234	0.355	0.844	-0.059	0.273	0.656	-0.086	0.289	0.816	-0.469	0.559	0.605	-0.195	0.453	0.566	-0.164	0.344	1.109	-0.086	0.332	1.035	-0.305	0.328	0.688	-0.328	0.207
0.75	-0.066	0.367	0.676	-0.023	0.336	0.59	-0.246	0.352	0.801	-0.023	0.281	0.613	-0.047	0.281	0.879	-0.445	0.57	0.605	-0.215	0.445	0.574	-0.191	0.328	1.184	-0.066	0.328	0.973	-0.254	0.324	0.691	-0.375	0.207
0.781	-0.066	0.367	0.711	-0.023	0.324	0.586	-0.25	0.352	0.758	-0.004	0.281	0.586	-0.02	0.281	0.945	-0.41	0.57	0.613	-0.234	0.438	0.594	-0.219	0.32	1.184	0	0.32	0.902	-0.191	0.316	0.688	-0.434	0.223
0.813	-0.066	0.367	0.742	-0.035	0.316	0.594	-0.25	0.344	0.723	0.012	0.281	0.57	-0.016	0.293	1	-0.383	0.551	0.637	-0.254	0.426	0.629	-0.27	0.32	1.129	0.094	0.316	0.832	-0.141	0.32	0.68	-0.488	0.254
0.848	-0.07	0.379	0.77	-0.051	0.309	0.605	-0.25	0.328	0.703	0.023	0.273	0.555	-0.023	0.305	1.078	-0.34	0.512	0.66	-0.289	0.418	0.672	-0.336	0.336	1.098	0.191	0.324	0.781	-0.09	0.328	0.695	-0.516	0.289
0.867	-0.074	0.383	0.809	-0.066	0.289	0.609	-0.254	0.313	0.684	0.039	0.27	0.535	-0.047	0.313	1.141	-0.266	0.465	0.688	-0.328	0.414	0.711	-0.395	0.348	1.121	0.27	0.34	0.742	-0.055	0.34	0.742	-0.535	0.316
0.891	-0.082	0.391	0.828	-0.07	0.27	0.633	-0.258	0.313	0.668	0.039	0.277	0.52	-0.066	0.316	1.137	-0.191	0.414	0.707	-0.363	0.422	0.746	-0.441	0.359	1.156	0.297	0.34	0.695	-0.035	0.352	0.805	-0.551	0.355
0.941	-0.078	0.387	0.813	-0.066	0.258	0.664	-0.262	0.313	0.648	0.031	0.277	0.516	-0.082	0.32	1.094	-0.125	0.387	0.711	-0.391	0.438	0.766	-0.488	0.367	1.188	0.273	0.324	0.676	-0.023	0.348	0.922	-0.582	0.375
1	-0.086	0.391	0.789	-0.059	0.246	0.695	-0.262	0.316	0.633	0.012	0.277	0.516	-0.102	0.316	1.012	-0.059	0.363	0.711	-0.418	0.449	0.773	-0.523	0.395	1.207	0.195	0.313	0.68	-0.008	0.34	1.051	-0.629	0.375
1.031	-0.094	0.391	0.773	-0.047	0.242	0.73	-0.262	0.316	0.613	-0.012	0.277	0.516	-0.117	0.316	0.906	-0.027	0.363	0.711	-0.453	0.469	0.762	-0.539	0.418	1.184	0.078	0.297	0.676	-0.02	0.332	1.145	-0.68	0.359
1.039	-0.102	0.391	0.758	-0.039	0.238	0.754	-0.254	0.324	0.613	-0.039	0.285	0.531	-0.129	0.316	0.805	-0.023	0.375	0.734	-0.477	0.488	0.746	-0.563	0.438	1.137	-0.078	0.301	0.688	-0.051	0.34	1.219	-0.715	0.316
1.066	-0.109	0.391	0.727	-0.039	0.238	0.77	-0.25	0.332	0.59	-0.066	0.297	0.543	-0.137	0.32	0.707	-0.059	0.395	0.754	-0.5	0.5	0.719	-0.574	0.461	1.078	-0.227	0.297	0.727	-0.078	0.332	1.301	-0.703	0.254
1.078	-0.121	0.391	0.703	-0.043	0.242	0.809	-0.238	0.344	0.582	-0.086	0.309	0.555	-0.145	0.32	0.641	-0.102	0.41	0.773	-0.512	0.516	0.703	-0.566	0.477	1.031	-0.332	0.305	0.773	-0.102	0.332	1.344	-0.637	0.191
1.066	-0.141	0.395	0.68	-0.063	0.254	0.875	-0.25	0.348	0.57	-0.105	0.324	0.57	-0.137	0.324	0.59	-0.141	0.406	0.777	-0.5	0.527	0.715	-0.551	0.5	0.879	-0.426	0.344	0.832	-0.117	0.34	1.328	-0.496	0.164
1.031	-0.164	0.406	0.664	-0.086	0.273	0.973	-0.266	0.355	0.566	-0.117	0.344	0.594	-0.129	0.328	0.539	-0.18	0.398	0.77	-0.488	0.527	0.789	-0.535	0.527	0.789	-0.457	0.379	0.883	-0.141	0.355	1.266	-0.316	0.168
0.969	-0.184	0.426	0.656	-0.098	0.281	1.047	-0.289	0.375	0.586	-0.125	0.359	0.625	-0.113	0.34	0.516	-0.211	0.391	0.773	-0.441	0.527	0.906	-0.504	0.539	0.77	-0.453	0.438	0.977	-0.148	0.371	1.141	-0.168	0.207
0.891	-0.203	0.445	0.645	-0.117	0.285	1.113	-0.328	0.395	0.617	-0.133	0.375	0.672	-0.105	0.348	0.52	-0.238	0.387	0.813	-0.402	0.527	1.043	-0.465	0.539	0.77	-0.449	0.504	1.082	-0.133	0.379	1.039	-0.086	0.25
0.82	-0.215	0.461	0.637	-0.129	0.285	1.152	-0.387	0.418	0.668	-0.129	0.383	0.727	-0.109	0.355	0.535	-0.25	0.371	0.875	-0.391	0.543	1.195	-0.414	0.512	0.785	-0.449	0.578	1.156	-0.109	0.383	0.992	-0.043	0.277
0.758	-0.207	0.473	0.629	-0.133	0.281	1.176	-0.445	0.445	0.723	-0.137	0.395	0.789	-0.113	0.371	0.551	-0.27	0.359	0.953	-0.391	0.555	1.316	-0.328	0.48	0.855	-0.434	0.629	1.168	-0.043	0.367	0.996	-0.031	0.293
0.707	-0.219	0.488	0.633	-0.145	0.285	1.188	-0.453	0.445	0.77	-0.133	0.398	0.852	-0.113	0.383	0.563	-0.301	0.352	1.039	-0.391	0.566	1.324	-0.246	0.457	0.914	-0.43	0.66	1.109	0.027	0.344	1.031	-0.02	0.273
0.691	-0.219	0.488	0.637	-0.148	0.281	1.156	-0.398	0.418	0.805	-0.121	0.406	0.91	-0.109	0.395	0.555	-0.34	0.352	1.152	-0.398	0.57	1.246	-0.195	0.445	0.973	-0.414	0.652	1.063	0.102	0.328	1.051	-0.035	0.27
0.68	-0.203	0.48	0.652	-0.145	0.285	1.082	-0.324	0.395	0.824	-0.109	0.41	0.945	-0.102	0.402	0.563	-0.371	0.363	1.273	-0.391	0.547	1.133	-0.188	0.453	0.973	-0.391	0.602	1.031	0.156	0.313	1.066	-0.078	0.266
0.695	-0.18	0.465	0.688	-0.133	0.293	0.984	-0.25	0.387	0.832	-0.102	0.414	1	-0.102	0.41	0.582	-0.391	0.367	1.355	-0.352	0.512	1.02	-0.191	0.469	0.988	-0.316	0.539	1.035	0.191	0.309	1.031	-0.137	0.258
0.727	-0.141	0.438	0.703	-0.121	0.301	0.906	-0.172	0.387	0.84	-0.086	0.414	1.086	-0.082	0.406	0.625	-0.41	0.375	1.332	-0.289	0.477	0.926	-0.207	0.477	1	-0.242	0.469	1.059	0.211	0.297	0.973	-0.18	0.254
0.773	-0.102	0.418	0.703	-0.105	0.301	0.832	-0.113	0.383	0.855	-0.074	0.41	1.168	-0.07	0.398	0.695	-0.43	0.375	1.227	-0.242	0.457	0.863	-0.227	0.477	0.969	-0.16	0.379	1.094	0.195	0.285	0.863	-0.215	0.25
0.805	-0.074	0.395	0.684	-0.098	0.309	0.758	-0.063	0.383	0.891	-0.059	0.398	1.215	-0.066	0.398	0.766	-0.438	0.379	1.09	-0.211	0.449	0.84	-0.25	0.469	0.891	-0.082	0.34	1.102	0.145	0.262	0.809	-0.203	0.234
0.828	-0.051	0.387	0.672	-0.098	0.313	0.723	-0.016	0.383	0.906	-0.043	0.379	1.25	-0.07	0.398	0.813	-0.445	0.387	0.98	-0.199	0.445	0.863	-0.281	0.461	0.828	-0.012	0.348	1.094	0.031	0.246	0.738	-0.188	0.246
0.832	-0.039	0.383	0.668	-0.098	0.32	0.73	0.023	0.348	0.922	-0.035	0.367	1.273	-0.094	0.406	0.82	-0.457	0.395	0.906	-0.184	0.426	0.938	-0.309	0.438	0.762	0.043	0.363	1.078	-0.09	0.238	0.648	-0.156	0.25
0.824	-0.035	0.379	0.676	-0.094	0.336	0.754	0.07	0.309	0.965	-0.047	0.371	1.281	-0.125	0.426	0.809	-0.465	0.398	0.875	-0.176	0.414	1.047	-0.328	0.414	0.703	0.059	0.375	1.09	-0.211	0.242	0.594	-0.125	0.27
0.801	-0.031	0.375	0.707	-0.098	0.344	0.785	0.086	0.281	1.008	-0.082	0.371	1.227	-0.172	0.445	0.801	-0.465	0.41	0.887	-0.188	0.406	1.168	-0.355	0.395	0.672	0.031	0.387	1.004	-0.316	0.25	0.563	-0.09	0.289
0.77	-0.027	0.371	0.738	-0.109	0.352	0.789	0.055	0.289	1.051	-0.133	0.379	1.129	-0.211	0.465	0.836	-0.473	0.418	0.941	-0.188	0.375	1.25	-0.367	0.375	0.637	-0.043	0.402	0.941	-0.34	0.277	0.547	-0.074	0.301
0.742	-0.039	0.363	0.77	-0.129	0.355	0.805	-0.012	0.305	1.078	-0.188	0.398	1.016	-0.238	0.492	0.906	-0.496	0.445	1.035	-0.188	0.336	1.188	-0.328	0.359	0.613	-0.09	0.418	0.859	-0.375	0.313	0.543	-0.051	0.309
0.703	-0.047	0.363	0.801	-0.148	0.367	0.836	-0.063	0.297	1.074	-0.266	0.422	0.887	-0.273	0.527	0.992	-0.527	0.477	1.129	-0.195	0.301	1.105	-0.273	0.348	0.621	-0.109	0.418	0.813	-0.395	0.367	0.543	-0.043	0.305
0.672	-0.059	0.359	0.824	-0.156	0.375	0.836	-0.082	0.281	1.02	-0.336	0.453	0.777	-0.313	0.563	1.047	-0.559	0.496	1.191	-0.215	0.281	1.082	-0.168	0.328	0.684	-0.137	0.406	0.797	-0.422	0.438	0.559	-0.043	0.293
0.648	-0.074	0.359	0.84	-0.16	0.375	0.809	-0.066	0.258	0.965	-0.395	0.492	0.715	-0.355	0.594	1.105	-0.566	0.5	1.172	-0.211	0.273	1.008	-0.09	0.32	0.742	-0.18	0.383	0.824	-0.465	0.52	0.602	-0.055	0.293
0.625	-0.098	0.363	0.855	-0.156	0.379	0.762	-0.043	0.234	0.93	-0.445	0.539	0.664	-0.375	0.617	1.148	-0.523	0.48	1.113	-0.18	0.266	0.941	-0.051	0.324	0.809	-0.234	0.363	0.879	-0.512	0.586	0.68	-0.078	0.293
0.605	-0.133	0.371	0.879	-0.152	0.383	0.719	-0.035	0.219	0.902	-0.473	0.563	0.633	-0.387	0.621	1.148	-0.422	0.438	1.074	-0.141	0.258	0.91	-0.02	0.324	0.852	-0.293	0.363	0.926	-0.574	0.652	0.77	-0.09	0.293
0.594	-0.164	0.387	0.918	-0.148	0.387	0.68	-0.035	0.203	0.867	-0.496	0.582	0.641	-0.367	0.598	1.109	-0.309	0.406	1	-0.082	0.25	0.883	0.012	0.313	0.867	-0.355	0.363	0.992	-0.629	0.688	0.836	-0.105	0.309
0.594	-0.199	0.402	0.973	-0.137	0.387	0.641	-0.031	0.195	0.855	-0.492	0.586	0.672	-0.332	0.566	1.023	-0.211	0.391	0.891	-0.059	0.242	0.836	0.043	0.309	0.871	-0.414	0.379	1.027	-0.645	0.668	0.895	-0.125	0.332
0.594	-0.227	0.414	1.023	-0.133	0.387	0.621	-0.027	0.203	0.863	-0.461	0.582	0.711	-0.273	0.52	0.938	-0.16	0.395	0.816	-0.051	0.23	0.781	0.043	0.293	0.875	-0.469	0.391	0.961	-0.621	0.594	0.949	-0.141	0.355
0.609	-0.23	0.414	1.051	-0.133	0.383	0.59	-0.039	0.223	0.836	-0.406	0.563	0.734	-0.211	0.477	0.859	-0.133	0.406	0.762	-0.031	0.211	0.738	0.035	0.277	0.895	-0.504	0.402	0.93	-0.543	0.484	0.977	-0.133	0.383
0.625	-0.223	0.406	1.066	-0.133	0.391	0.563	-0.055	0.23	0.84	-0.324	0.523	0.734	-0.152	0.449	0.82	-0.121	0.406	0.727	-0.012	0.207	0.699	0.023	0.266	0.934	-0.523	0.406	0.883	-0.41	0.344	1.012	-0.125	0.395
0.629	-0.207	0.395	1.074	-0.148	0.395	0.551	-0.082	0.246	0.867	-0.23	0.484	0.715	-0.102	0.426	0.816	-0.121	0.395	0.676	-0.008	0.211	0.66	-0.004	0.273	0.949	-0.539	0.422	0.793	-0.242	0.219	1.102	-0.063	0.379
0.633	-0.199	0.402	1.074	-0.156	0.398	0.547	-0.102	0.254	0.867	-0.125	0.445	0.695	-0.051	0.41	0.844	-0.145	0.387	0.633	-0.008	0.211	0.637	-0.012	0.281	0.922	-0.551	0.441	0.688	-0.039	0.195	1.23	0.063	0.332
0.637	-0.203	0.41	1.035	-0.168	0.402	0.563	-0.113	0.254	0.855	-0.027	0.434	0.668	-0.004	0.406	0.898	-0.172	0.375	0.605	-0.02	0.219	0.641	-0.055	0.293	0.871	-0.57	0.457	0.555	0.148	0.215	1.293	0.188	0.289
0.637	-0.215	0.426	0.984	-0.18	0.414	0.594	-0.113	0.25	0.813	0.055	0.434	0.641	0.039	0.406	0.965	-0.203	0.355	0.594	-0.027	0.23	0.641	-0.094	0.305	0.859	-0.621	0.473	0.457	0.25	0.262	1.316	0.285	0.273
0.637	-0.223	0.438	0.922	-0.188	0.426	0.602	-0.117	0.242	0.754	0.109	0.434	0.602	0.059	0.402	1.047	-0.227	0.332	0.574	-0.031	0.238	0.656	-0.117	0.305	0.895	-0.68	0.48	0.445	0.195	0.336	1.344	0.344	0.262
0.648	-0.234	0.449	0.852	-0.188	0.43	0.605	-0.109	0.238	0.695	0.129	0.426	0.57	0.059	0.398	1.102	-0.246	0.32	0.574	-0.031	0.234	0.688	-0.133	0.313	0.93	-0.723	0.465	0.445	0.113	0.402	1.406	0.352	0.238
0.672	-0.246	0.461	0.785	-0.184	0.426	0.613	-0.102	0.234	0.652	0.121	0.418	0.539	0.047	0.398	1.098	-0.273	0.32	0.59	-0.047	0.234	0.707	-0.148	0.316	0.961	-0.73	0.434	0.457	0.074	0.441	1.441	0.32	0.211
0.695	-0.254	0.461	0.734	-0.184	0.434	0.621	-0.094	0.246	0.625	0.082	0.406	0.512	0.027	0.391	1.066	-0.277	0.32	0.613	-0.07	0.246	0.758	-0.145	0.32	1.035	-0.668	0.398	0.496	0.07	0.453	1.445	0.238	0.195
0.734	-0.266	0.461	0.703	-0.184	0.441	0.633	-0.086	0.258	0.598	0.043	0.387	0.48	-0.004	0.379	1.02	-0.242	0.309	0.629	-0.094	0.254	0.809	-0.133	0.328	1.113	-0.559	0.371	0.547	0.043	0.461	1.414	0.137	0.195
0.773	-0.277	0.457	0.688	-0.188	0.445	0.637	-0.09	0.273	0.57	-0.004	0.363	0.465	-0.035	0.367	0.953	-0.195	0.293	0.652	-0.117	0.27	0.844	-0.133	0.332	1.172	-0.426	0.363	0.625	0.016	0.445	1.395	0	0.191
0.809	-0.285	0.457	0.672	-0.176	0.445	0.652	-0.086	0.285	0.551	-0.055	0.34	0.449	-0.063	0.359	0.891	-0.137	0.277	0.68	-0.117	0.281	0.879	-0.113	0.328	1.141	-0.297	0.387	0.68	-0.051	0.434	1.313	-0.145	0.215
0.84	-0.281	0.449	0.699	-0.148	0.434	0.672	-0.09	0.305	0.535	-0.113	0.32	0.445	-0.098	0.355	0.828	-0.082	0.27	0.734	-0.109	0.297	0.879	-0.086	0.332	1.039	-0.215	0.426	0.746	-0.137	0.41	1.262	-0.254	0.254
0.855	-0.262	0.434	0.738	-0.125	0.414	0.703	-0.094	0.313	0.527	-0.176	0.309	0.457	-0.133	0.352	0.77	-0.043	0.266	0.809	-0.102	0.305	0.84	-0.063	0.324	0.941	-0.164	0.445	0.805	-0.25	0.395	1.148	-0.336	0.313
0.848	-0.227	0.418	0.773	-0.102	0.398	0.742	-0.094	0.32	0.523	-0.242	0.309	0.48	-0.172	0.355	0.707	-0.02	0.277	0.887	-0.086	0.313	0.813	-0.027	0.32	0.891	-0.145	0.445	0.863	-0.375	0.375	1.035	-0.402	0.375
0.844	-0.188	0.41	0.793	-0.09	0.391	0.777	-0.086	0.32	0.52	-0.309	0.313	0.516	-0.207	0.367	0.652	-0.008	0.285	0.941	-0.055	0.309	0.828	0	0.324	0.887	-0.141	0.43	0.887	-0.492	0.344	0.949	-0.441	0.445
0.859	-0.16	0.406	0.797	-0.09	0.391	0.813	-0.086	0.32	0.512	-0.359	0.328	0.551	-0.242	0.383	0.602	-0.012	0.285	0.957	0.008	0.313	0.891	0.016	0.324	0.898	-0.152	0.402	0.891	-0.559	0.305	0.906	-0.453	0.508
0.879	-0.141	0.402	0.785	-0.098	0.395	0.84	-0.082	0.328	0.508	-0.398	0.355	0.574	-0.27	0.391	0.563	-0.016	0.285	0.949	0.063	0.328	0.945	0.016	0.32	0.945	-0.18	0.371	0.891	-0.586	0.289	0.91	-0.453	0.551
0.887	-0.125	0.395	0.77	-0.098	0.395	0.879	-0.086	0.336	0.496	-0.43	0.379	0.602	-0.301	0.398	0.547	-0.023	0.277	0.98	0.102	0.34	1.004	0	0.313	1.023	-0.234	0.344	0.891	-0.582	0.309	0.91	-0.434	0.566
0.898	-0.125	0.395	0.75	-0.098	0.395	0.914	-0.09	0.344	0.5	-0.426	0.41	0.633	-0.336	0.41	0.539	-0.043	0.281	1.063	0.133	0.344	1.047	0	0.293	1.102	-0.273	0.324	0.859	-0.578	0.359	0.926	-0.422	0.566
0.949	-0.145	0.391	0.734	-0.102	0.402	0.945	-0.094	0.352	0.496	-0.418	0.43	0.672	-0.363	0.43	0.563	-0.063	0.281	1.113	0.141	0.34	1.074	-0.023	0.289	1.156	-0.316	0.309	0.875	-0.582	0.418	0.93	-0.406	0.539
1.016	-0.156	0.383	0.715	-0.113	0.406	0.98	-0.098	0.359	0.523	-0.402	0.449	0.73	-0.387	0.449	0.578	-0.094	0.293	1.168	0.117	0.336	1.086	-0.07	0.293	1.18	-0.332	0.297	0.926	-0.613	0.469	0.891	-0.363	0.492
1.059	-0.184	0.383	0.688	-0.121	0.402	1.035	-0.098	0.367	0.566	-0.395	0.465	0.773	-0.406	0.461	0.602	-0.129	0.305	1.203	0.066	0.344	1.086	-0.133	0.32	1.125	-0.293	0.297	0.973	-0.641	0.488	0.793	-0.313	0.414
1.078	-0.191	0.379	0.668	-0.125	0.41	1.094	-0.102	0.371	0.613	-0.391	0.473	0.816	-0.414	0.465	0.645	-0.141	0.313	1.215	-0.02	0.352	1.066	-0.207	0.355	1.051	-0.254	0.301	1.023	-0.676	0.488	0.73	-0.234	0.348
1.059	-0.188	0.367	0.645	-0.133	0.41	1.113	-0.102	0.371	0.668	-0.387	0.477	0.828	-0.41	0.465	0.691	-0.152	0.328	1.219	-0.117	0.371	1	-0.273	0.391	0.996	-0.207	0.301	1.102	-0.715	0.48	0.68	-0.164	0.27
1.012	-0.18	0.355	0.633	-0.141	0.406	1.098	-0.105	0.375	0.719	-0.383	0.48	0.828	-0.391	0.461	0.754	-0.148	0.344	1.18	-0.219	0.398	0.957	-0.32	0.434	0.957	-0.148	0.305	1.188	-0.73	0.453	0.582	-0.098	0.246
0.93	-0.16	0.348	0.625	-0.141	0.41	1.098	-0.109	0.367	0.777	-0.363	0.477	0.828	-0.363	0.465	0.824	-0.133	0.348	1.094	-0.293	0.434	0.953	-0.348	0.465	0.906	-0.098	0.305	1.277	-0.684	0.41	0.48	-0.035	0.258
0.84	-0.148	0.34	0.629	-0.148	0.398	1.09	-0.125	0.375	0.816	-0.34	0.477	0.863	-0.344	0.477	0.895	-0.109	0.332	0.984	-0.352	0.484	0.969	-0.352	0.484	0.859	-0.055	0.313	1.266	-0.563	0.387	0.438	0.012	0.297
0.758	-0.133	0.352	0.633	-0.141	0.395	1.063	-0.156	0.391	0.859	-0.309	0.477	0.965	-0.32	0.492	0.953	-0.066	0.316	0.918	-0.367	0.52	0.988	-0.34	0.5	0.82	-0.031	0.313	1.172	-0.414	0.391	0.406	-0.02	0.348
0.684	-0.125	0.367	0.637	-0.137	0.391	1.016	-0.195	0.41	0.918	-0.27	0.488	1.078	-0.309	0.508	0.969	-0.027	0.309	0.887	-0.371	0.547	1.012	-0.328	0.504	0.797	-0.008	0.309	1.035	-0.301	0.414	0.418	-0.066	0.379
0.633	-0.109	0.371	0.637	-0.129	0.383	0.969	-0.211	0.426	1.004	-0.246	0.5	1.156	-0.297	0.516	0.961	0.008	0.313	0.867	-0.367	0.563	1.047	-0.316	0.531	0.793	0.008	0.301	0.934	-0.23	0.426	0.418	-0.098	0.395
0.613	-0.102	0.375	0.641	-0.121	0.383	0.902	-0.215	0.434	1.055	-0.223	0.516	1.184	-0.297	0.531	0.961	0.039	0.324	0.867	-0.344	0.566	1.078	-0.352	0.555	0.805	-0.012	0.309	0.895	-0.191	0.434	0.441	-0.117	0.391
0.613	-0.082	0.359	0.637	-0.113	0.383	0.832	-0.227	0.445	1.098	-0.199	0.527	1.199	-0.301	0.539	0.988	0.066	0.32	0.891	-0.324	0.563	1.086	-0.387	0.555	0.84	-0.055	0.316	0.91	-0.18	0.418	0.465	-0.125	0.387
0.625	-0.066	0.344	0.625	-0.117	0.387	0.773	-0.23	0.469	1.148	-0.184	0.531	1.188	-0.301	0.539	0.996	0.086	0.313	0.926	-0.316	0.551	1.125	-0.41	0.531	0.906	-0.086	0.32	0.969	-0.188	0.387	0.512	-0.145	0.375
0.652	-0.063	0.324	0.617	-0.133	0.395	0.727	-0.227	0.477	1.211	-0.172	0.523	1.148	-0.285	0.531	0.957	0.094	0.313	0.992	-0.316	0.535	1.117	-0.395	0.484	0.945	-0.113	0.32	1.035	-0.215	0.371	0.57	-0.172	0.348
0.684	-0.074	0.309	0.613	-0.148	0.406	0.695	-0.219	0.477	1.238	-0.164	0.5	1.082	-0.246	0.516	0.918	0.078	0.32	1.031	-0.293	0.508	1.055	-0.348	0.434	0.945	-0.145	0.336	1.07	-0.227	0.348	0.617	-0.223	0.336
0.727	-0.082	0.297	0.609	-0.172	0.41	0.676	-0.195	0.473	1.211	-0.16	0.484	0.984	-0.215	0.496	0.914	0.016	0.34	1.031	-0.242	0.484	0.973	-0.289	0.375	0.996	-0.18	0.344	1.074	-0.23	0.336	0.68	-0.297	0.336
0.766	-0.086	0.289	0.598	-0.195	0.418	0.684	-0.164	0.461	1.137	-0.148	0.461	0.871	-0.184	0.496	0.898	-0.063	0.363	1.02	-0.184	0.453	0.871	-0.227	0.332	1.102	-0.191	0.348	1.055	-0.23	0.328	0.742	-0.379	0.344
0.805	-0.09	0.281	0.602	-0.227	0.426	0.715	-0.129	0.445	1.039	-0.141	0.441	0.77	-0.164	0.484	0.898	-0.156	0.375	0.973	-0.109	0.43	0.758	-0.207	0.328	1.215	-0.176	0.328	1.012	-0.215	0.324	0.777	-0.461	0.348
0.824	-0.078	0.273	0.613	-0.254	0.43	0.754	-0.098	0.422	0.918	-0.152	0.434	0.688	-0.16	0.477	0.867	-0.25	0.395	0.902	-0.063	0.426	0.648	-0.223	0.355	1.273	-0.109	0.313	0.977	-0.188	0.32	0.793	-0.531	0.359
0.832	-0.063	0.27	0.629	-0.281	0.434	0.805	-0.066	0.398	0.797	-0.172	0.422	0.645	-0.152	0.465	0.828	-0.324	0.41	0.832	-0.012	0.422	0.586	-0.254	0.383	1.254	-0.016	0.313	0.934	-0.121	0.316	0.789	-0.559	0.379
0.809	-0.043	0.266	0.648	-0.309	0.434	0.82	-0.055	0.395	0.695	-0.184	0.414	0.637	-0.148	0.457	0.801	-0.395	0.426	0.75	-0.008	0.438	0.555	-0.258	0.402	1.223	0.09	0.316	0.848	-0.07	0.328	0.797	-0.563	0.402
0.785	-0.027	0.258	0.676	-0.316	0.43	0.816	-0.055	0.402	0.625	-0.191	0.414	0.648	-0.148	0.441	0.789	-0.453	0.445	0.68	-0.031	0.445	0.531	-0.281	0.418	1.203	0.164	0.324	0.777	-0.039	0.348	0.84	-0.547	0.434
0.77	-0.016	0.254	0.695	-0.328	0.422	0.785	-0.063	0.398	0.598	-0.211	0.41	0.672	-0.156	0.418	0.805	-0.492	0.465	0.609	-0.07	0.461	0.512	-0.313	0.434	1.168	0.219	0.344	0.73	-0.02	0.352	0.922	-0.508	0.453
0.754	-0.012	0.262	0.723	-0.324	0.414	0.758	-0.07	0.395	0.602	-0.234	0.402	0.695	-0.168	0.395	0.84	-0.508	0.484	0.566	-0.113	0.461	0.531	-0.316	0.434	1.121	0.246	0.359	0.691	-0.004	0.359	1.012	-0.473	0.457
0.738	-0.02	0.273	0.754	-0.32	0.402	0.727	-0.086	0.391	0.645	-0.242	0.395	0.73	-0.18	0.379	0.902	-0.488	0.512	0.547	-0.16	0.465	0.559	-0.316	0.414	1.098	0.234	0.375	0.66	0.012	0.355	1.086	-0.453	0.457
0.715	-0.043	0.285	0.793	-0.316	0.395	0.688	-0.094	0.387	0.695	-0.262	0.375	0.754	-0.195	0.363	0.965	-0.445	0.508	0.531	-0.219	0.465	0.57	-0.313	0.395	1.078	0.195	0.371	0.633	0.012	0.348	1.133	-0.457	0.449
0.699	-0.066	0.301	0.824	-0.309	0.391	0.652	-0.105	0.379	0.75	-0.262	0.355	0.77	-0.191	0.352	1.035	-0.387	0.516	0.559	-0.27	0.461	0.59	-0.324	0.391	1.051	0.145	0.359	0.637	0.02	0.328	1.203	-0.469	0.43
0.68	-0.086	0.309	0.855	-0.297	0.391	0.629	-0.117	0.387	0.793	-0.262	0.344	0.773	-0.164	0.324	1.102	-0.32	0.508	0.586	-0.301	0.453	0.625	-0.359	0.395	1.016	0.074	0.34	0.664	0.027	0.309	1.258	-0.48	0.398
0.672	-0.113	0.313	0.891	-0.285	0.395	0.609	-0.133	0.391	0.82	-0.258	0.328	0.77	-0.117	0.309	1.129	-0.266	0.496	0.617	-0.32	0.441	0.68	-0.41	0.398	0.965	-0.027	0.316	0.719	-0.012	0.301	1.297	-0.477	0.363
0.66	-0.129	0.32	0.922	-0.297	0.406	0.598	-0.141	0.387	0.836	-0.215	0.313	0.742	-0.07	0.289	1.121	-0.195	0.484	0.645	-0.34	0.434	0.73	-0.457	0.391	0.941	-0.117	0.297	0.781	-0.055	0.305	1.309	-0.445	0.328
0.648	-0.145	0.316	0.945	-0.309	0.418	0.586	-0.156	0.383	0.813	-0.172	0.293	0.703	-0.043	0.273	1.066	-0.137	0.48	0.652	-0.363	0.422	0.77	-0.488	0.383	0.91	-0.23	0.301	0.84	-0.109	0.316	1.223	-0.418	0.305
0.645	-0.156	0.32	0.984	-0.305	0.414	0.582	-0.16	0.383	0.785	-0.129	0.285	0.66	-0.035	0.27	0.973	-0.098	0.473	0.668	-0.395	0.438	0.793	-0.504	0.379	0.844	-0.316	0.297	0.902	-0.148	0.328	1.105	-0.395	0.301
0.645	-0.156	0.32	1.023	-0.32	0.414	0.578	-0.164	0.379	0.758	-0.098	0.277	0.625	-0.027	0.262	0.879	-0.07	0.461	0.699	-0.422	0.457	0.797	-0.5	0.383	0.773	-0.379	0.328	0.93	-0.18	0.34	1	-0.391	0.301
0.633	-0.148	0.316	1.047	-0.328	0.414	0.578	-0.16	0.375	0.738	-0.07	0.273	0.594	-0.023	0.266	0.809	-0.047	0.449	0.734	-0.441	0.48	0.777	-0.488	0.391	0.715	-0.387	0.363	0.957	-0.223	0.355	0.957	-0.422	0.297
0.633	-0.137	0.316	1.027	-0.328	0.41	0.582	-0.152	0.371	0.719	-0.035	0.281	0.57	-0.027	0.27	0.734	-0.039	0.438	0.77	-0.434	0.496	0.762	-0.477	0.398	0.672	-0.398	0.418	1.02	-0.234	0.375	0.992	-0.441	0.277
0.645	-0.117	0.32	0.973	-0.313	0.41	0.582	-0.148	0.367	0.703	-0.027	0.285	0.559	-0.031	0.27	0.66	-0.047	0.422	0.801	-0.422	0.492	0.785	-0.48	0.406	0.656	-0.414	0.492	1.082	-0.219	0.383	1.055	-0.457	0.23
0.645	-0.094	0.324	0.902	-0.273	0.398	0.586	-0.148	0.367	0.676	-0.027	0.297	0.566	-0.047	0.273	0.605	-0.066	0.406	0.813	-0.402	0.488	0.863	-0.5	0.422	0.676	-0.438	0.574	1.113	-0.137	0.383	1.113	-0.484	0.168
0.656	-0.078	0.328	0.824	-0.23	0.383	0.594	-0.152	0.359	0.656	-0.031	0.289	0.57	-0.07	0.277	0.574	-0.113	0.391	0.805	-0.375	0.492	0.965	-0.531	0.426	0.715	-0.449	0.637	1.121	-0.016	0.379	1.16	-0.547	0.129
0.676	-0.07	0.34	0.75	-0.191	0.371	0.605	-0.164	0.359	0.641	-0.031	0.289	0.582	-0.09	0.277	0.555	-0.152	0.387	0.797	-0.352	0.496	1.063	-0.555	0.422	0.785	-0.449	0.66	1.074	0.113	0.375	1.191	-0.586	0.102
0.711	-0.066	0.344	0.691	-0.156	0.363	0.621	-0.18	0.352	0.621	-0.047	0.285	0.598	-0.113	0.281	0.555	-0.207	0.371	0.797	-0.332	0.496	1.141	-0.57	0.398	0.848	-0.434	0.656	1.027	0.207	0.383	1.234	-0.574	0.07
0.746	-0.066	0.348	0.656	-0.129	0.367	0.633	-0.199	0.363	0.613	-0.059	0.281	0.625	-0.129	0.285	0.574	-0.242	0.352	0.855	-0.336	0.504	1.219	-0.566	0.383	0.883	-0.402	0.613	0.996	0.25	0.383	1.254	-0.582	0.02
0.801	-0.066	0.348	0.645	-0.113	0.359	0.645	-0.211	0.363	0.613	-0.066	0.289	0.652	-0.141	0.285	0.594	-0.254	0.328	0.93	-0.367	0.512	1.27	-0.527	0.363	0.945	-0.359	0.523	1.016	0.242	0.367	1.273	-0.559	-0.051
0.84	-0.07	0.348	0.652	-0.109	0.355	0.66	-0.227	0.367	0.605	-0.078	0.297	0.688	-0.137	0.285	0.613	-0.273	0.305	1.008	-0.41	0.523	1.273	-0.445	0.359	1.043	-0.293	0.422	1.027	0.199	0.348	1.266	-0.5	-0.133
0.875	-0.07	0.348	0.684	-0.102	0.348	0.688	-0.238	0.367	0.598	-0.09	0.313	0.699	-0.133	0.285	0.629	-0.285	0.273	1.07	-0.441	0.52	1.234	-0.359	0.371	1.008	-0.238	0.316	1.047	0.129	0.324	1.246	-0.5	-0.188
0.895	-0.074	0.352	0.719	-0.102	0.328	0.719	-0.246	0.363	0.59	-0.086	0.313	0.711	-0.125	0.297	0.637	-0.293	0.254	1.152	-0.457	0.5	1.16	-0.289	0.387	0.984	-0.137	0.27	1.047	0.02	0.309	1.172	-0.555	-0.227
0.902	-0.09	0.363	0.75	-0.09	0.313	0.762	-0.266	0.367	0.582	-0.059	0.313	0.746	-0.121	0.309	0.637	-0.336	0.258	1.23	-0.461	0.465	1.086	-0.23	0.402	0.922	-0.055	0.27	1.035	-0.098	0.277	1.094	-0.656	-0.246
0.906	-0.094	0.371	0.777	-0.078	0.297	0.801	-0.281	0.371	0.586	-0.047	0.313	0.805	-0.109	0.32	0.668	-0.371	0.285	1.266	-0.422	0.434	1.023	-0.188	0.402	0.863	-0.012	0.316	1.059	-0.227	0.273	1.059	-0.836	-0.27
0.898	-0.098	0.375	0.797	-0.074	0.285	0.82	-0.281	0.375	0.617	-0.043	0.32	0.879	-0.102	0.336	0.703	-0.422	0.309	1.199	-0.363	0.418	0.98	-0.156	0.395	0.813	-0.031	0.359	1.059	-0.352	0.285	0.969	-0.926	-0.32
0.918	-0.098	0.379	0.813	-0.07	0.27	0.824	-0.273	0.383	0.68	-0.059	0.34	0.945	-0.086	0.344	0.742	-0.461	0.336	1.078	-0.293	0.414	0.988	-0.152	0.387	0.781	-0.066	0.391	0.961	-0.406	0.301	0.938	-0.965	-0.379
0.957	-0.109	0.379	0.801	-0.066	0.258	0.855	-0.27	0.383	0.746	-0.09	0.348	0.996	-0.074	0.352	0.773	-0.484	0.355	0.949	-0.238	0.406	1.035	-0.184	0.391	0.746	-0.105	0.414	0.922	-0.402	0.332	0.887	-1.047	-0.414
0.992	-0.109	0.383	0.781	-0.066	0.254	0.91	-0.277	0.391	0.781	-0.105	0.367	1.023	-0.059	0.375	0.781	-0.496	0.371	0.855	-0.203	0.406	1.137	-0.168	0.363	0.715	-0.145	0.43	0.902	-0.414	0.371	0.852	-1.023	-0.434
0.992	-0.109	0.383	0.754	-0.063	0.25	0.969	-0.301	0.395	0.809	-0.117	0.379	1.066	-0.051	0.379	0.777	-0.5	0.379	0.813	-0.176	0.406	1.23	-0.168	0.352	0.707	-0.156	0.434	0.914	-0.426	0.422	0.805	-0.973	-0.43
0.984	-0.121	0.383	0.742	-0.059	0.25	1	-0.309	0.406	0.852	-0.121	0.387	1.137	-0.023	0.363	0.77	-0.504	0.395	0.805	-0.16	0.398	1.277	-0.195	0.355	0.699	-0.199	0.426	0.91	-0.449	0.488	0.777	-0.949	-0.438
0.992	-0.129	0.383	0.715	-0.063	0.254	1.004	-0.332	0.414	0.895	-0.121	0.391	1.18	0.016	0.34	0.785	-0.504	0.418	0.836	-0.16	0.387	1.27	-0.176	0.352	0.703	-0.242	0.414	0.938	-0.477	0.543	0.773	-0.992	-0.453
0.996	-0.148	0.383	0.68	-0.07	0.266	1.023	-0.348	0.418	0.938	-0.117	0.395	1.16	0.047	0.313	0.832	-0.52	0.441	0.879	-0.168	0.371	1.215	-0.129	0.336	0.719	-0.289	0.391	0.984	-0.516	0.602	0.801	-1.016	-0.457
1	-0.18	0.391	0.652	-0.098	0.273	1.035	-0.359	0.406	0.996	-0.117	0.391	1.117	0.055	0.316	0.906	-0.543	0.461	0.926	-0.184	0.363	1.176	-0.105	0.316	0.73	-0.34	0.379	1.066	-0.551	0.637	0.844	-0.918	-0.43
0.98	-0.199	0.402	0.629	-0.121	0.281	1.016	-0.344	0.395	1.051	-0.117	0.387	1.086	0.031	0.32	0.969	-0.559	0.469	0.977	-0.195	0.34	1.109	-0.098	0.305	0.734	-0.391	0.379	1.086	-0.574	0.617	0.797	-0.777	-0.398
0.934	-0.203	0.414	0.609	-0.137	0.297	0.977	-0.301	0.391	1.082	-0.121	0.391	1.039	-0.027	0.348	1.023	-0.547	0.461	1.012	-0.195	0.316	1.039	-0.074	0.289	0.758	-0.438	0.379	1.07	-0.563	0.574	0.695	-0.695	-0.379
0.875	-0.207	0.414	0.59	-0.148	0.301	0.918	-0.262	0.387	1.086	-0.125	0.391	0.992	-0.117	0.379	1.07	-0.52	0.453	0.988	-0.219	0.328	0.961	-0.063	0.293	0.797	-0.453	0.383	1.004	-0.5	0.477	0.613	-0.688	-0.34
0.813	-0.199	0.414	0.594	-0.156	0.301	0.867	-0.211	0.375	1.09	-0.141	0.395	0.965	-0.211	0.422	1.145	-0.465	0.441	0.965	-0.203	0.32	0.883	-0.055	0.301	0.848	-0.461	0.371	0.914	-0.395	0.379	0.543	-0.684	-0.281
0.758	-0.195	0.414	0.602	-0.156	0.293	0.82	-0.156	0.371	1.094	-0.152	0.391	0.879	-0.285	0.465	1.195	-0.379	0.418	0.945	-0.145	0.313	0.813	-0.043	0.305	0.887	-0.465	0.367	0.801	-0.246	0.293	0.43	-0.664	-0.234
0.723	-0.184	0.418	0.613	-0.156	0.289	0.781	-0.117	0.359	1.078	-0.176	0.391	0.789	-0.352	0.52	1.184	-0.277	0.402	0.895	-0.105	0.305	0.766	-0.047	0.328	0.902	-0.473	0.387	0.668	-0.094	0.27	0.336	-0.637	-0.172
0.699	-0.168	0.422	0.625	-0.148	0.289	0.758	-0.074	0.352	1.027	-0.207	0.402	0.738	-0.395	0.559	1.113	-0.188	0.41	0.852	-0.078	0.293	0.727	-0.055	0.332	0.887	-0.484	0.41	0.547	0.078	0.281	0.215	-0.605	-0.125
0.688	-0.152	0.414	0.637	-0.141	0.285	0.762	-0.027	0.336	0.961	-0.238	0.406	0.715	-0.422	0.582	1.02	-0.141	0.43	0.813	-0.043	0.289	0.703	-0.047	0.32	0.863	-0.516	0.441	0.457	0.176	0.316	0.07	-0.496	0.004
0.691	-0.129	0.41	0.641	-0.137	0.285	0.77	0.008	0.324	0.883	-0.273	0.43	0.68	-0.441	0.605	0.934	-0.137	0.445	0.785	-0.02	0.293	0.668	-0.059	0.316	0.875	-0.563	0.465	0.434	0.148	0.379	-0.098	-0.359	0.109
0.715	-0.117	0.406	0.656	-0.137	0.293	0.777	0.016	0.316	0.813	-0.305	0.461	0.695	-0.418	0.602	0.855	-0.141	0.469	0.754	-0.004	0.301	0.633	-0.07	0.313	0.918	-0.605	0.477	0.418	0.082	0.434	-0.242	-0.258	0.188
0.75	-0.094	0.398	0.664	-0.129	0.301	0.793	-0.004	0.316	0.75	-0.34	0.488	0.715	-0.387	0.59	0.809	-0.152	0.477	0.73	-0.008	0.305	0.617	-0.074	0.305	0.973	-0.637	0.469	0.406	0.031	0.48	-0.414	-0.211	0.211
0.793	-0.074	0.387	0.664	-0.129	0.309	0.816	-0.023	0.305	0.699	-0.352	0.52	0.742	-0.328	0.563	0.773	-0.176	0.477	0.695	-0.012	0.305	0.609	-0.078	0.305	1.063	-0.645	0.453	0.426	0.004	0.516	-0.617	-0.23	0.254
0.824	-0.066	0.383	0.66	-0.129	0.324	0.828	-0.043	0.293	0.684	-0.355	0.535	0.781	-0.254	0.527	0.77	-0.211	0.473	0.691	-0.023	0.305	0.617	-0.074	0.309	1.164	-0.625	0.422	0.469	-0.02	0.516	-0.766	-0.262	0.316
0.855	-0.059	0.383	0.668	-0.137	0.34	0.828	-0.059	0.277	0.672	-0.363	0.543	0.82	-0.188	0.492	0.82	-0.273	0.465	0.691	-0.031	0.309	0.633	-0.07	0.313	1.242	-0.559	0.391	0.535	-0.043	0.488	-0.793	-0.273	0.359
0.859	-0.055	0.383	0.664	-0.148	0.363	0.82	-0.074	0.27	0.68	-0.352	0.539	0.875	-0.125	0.461	0.953	-0.313	0.445	0.688	-0.059	0.305	0.641	-0.078	0.332	1.215	-0.457	0.387	0.598	-0.066	0.449	-0.762	-0.301	0.41
0.84	-0.043	0.383	0.688	-0.16	0.375	0.809	-0.074	0.262	0.695	-0.324	0.516	0.883	-0.082	0.43	1.086	-0.309	0.402	0.695	-0.09	0.309	0.641	-0.102	0.359	1.105	-0.371	0.406	0.656	-0.117	0.426	-0.715	-0.316	0.438
0.813	-0.039	0.379	0.727	-0.16	0.387	0.797	-0.063	0.25	0.734	-0.281	0.496	0.867	-0.023	0.41	1.176	-0.223	0.352	0.707	-0.098	0.301	0.68	-0.109	0.383	0.973	-0.309	0.434	0.723	-0.203	0.395	-0.66	-0.316	0.418
0.785	-0.043	0.375	0.762	-0.152	0.383	0.766	-0.059	0.25	0.781	-0.227	0.477	0.816	0.008	0.395	1.195	-0.168	0.336	0.703	-0.105	0.301	0.711	-0.109	0.398	0.875	-0.254	0.445	0.785	-0.301	0.367	-0.621	-0.332	0.441
0.75	-0.059	0.371	0.801	-0.148	0.383	0.727	-0.043	0.25	0.805	-0.188	0.457	0.746	0.02	0.391	1.148	-0.148	0.344	0.723	-0.102	0.305	0.723	-0.102	0.406	0.816	-0.219	0.445	0.82	-0.398	0.34	-0.602	-0.289	0.445
0.711	-0.07	0.379	0.824	-0.137	0.387	0.691	-0.047	0.254	0.82	-0.148	0.449	0.676	0.004	0.387	1.105	-0.105	0.336	0.762	-0.105	0.316	0.715	-0.09	0.41	0.805	-0.203	0.43	0.824	-0.469	0.32	-0.582	-0.262	0.469
0.684	-0.086	0.387	0.836	-0.137	0.398	0.66	-0.055	0.27	0.789	-0.117	0.445	0.609	-0.031	0.398	1.043	-0.078	0.313	0.813	-0.102	0.332	0.707	-0.078	0.406	0.84	-0.207	0.406	0.809	-0.512	0.309	-0.543	-0.266	0.512
0.656	-0.105	0.391	0.852	-0.133	0.406	0.637	-0.066	0.281	0.75	-0.059	0.43	0.555	-0.074	0.406	0.988	-0.035	0.281	0.859	-0.094	0.344	0.715	-0.09	0.41	0.922	-0.234	0.391	0.793	-0.512	0.316	-0.5	-0.273	0.551
0.625	-0.121	0.402	0.863	-0.129	0.422	0.625	-0.082	0.281	0.695	-0.012	0.418	0.52	-0.117	0.41	0.891	0.023	0.258	0.922	-0.082	0.352	0.754	-0.117	0.395	1.043	-0.27	0.383	0.809	-0.492	0.34	-0.5	-0.273	0.563
0.598	-0.141	0.41	0.891	-0.129	0.438	0.625	-0.102	0.285	0.641	0.004	0.41	0.5	-0.152	0.402	0.816	0.02	0.254	0.961	-0.066	0.352	0.816	-0.148	0.367	1.152	-0.273	0.352	0.855	-0.473	0.387	-0.492	-0.246	0.551
0.586	-0.148	0.41	0.934	-0.125	0.445	0.629	-0.121	0.289	0.605	0	0.402	0.5	-0.176	0.398	0.773	-0.004	0.273	0.961	-0.035	0.348	0.879	-0.16	0.34	1.191	-0.242	0.32	0.957	-0.492	0.422	-0.5	-0.195	0.52
0.578	-0.156	0.414	0.992	-0.125	0.441	0.625	-0.137	0.301	0.586	-0.023	0.391	0.5	-0.195	0.387	0.734	-0.023	0.273	0.934	0	0.34	0.926	-0.16	0.313	1.148	-0.191	0.301	1.063	-0.539	0.441	-0.508	-0.148	0.508
0.574	-0.16	0.406	1.051	-0.125	0.441	0.621	-0.152	0.305	0.551	-0.066	0.395	0.516	-0.207	0.371	0.691	-0.027	0.27	0.895	0.039	0.344	0.953	-0.18	0.293	1.043	-0.164	0.305	1.129	-0.613	0.457	-0.477	-0.098	0.508
0.57	-0.16	0.402	1.078	-0.129	0.426	0.613	-0.168	0.309	0.52	-0.113	0.398	0.535	-0.219	0.359	0.641	-0.031	0.258	0.879	0.055	0.348	0.969	-0.227	0.293	0.965	-0.105	0.297	1.191	-0.719	0.473	-0.469	-0.094	0.527
0.574	-0.148	0.398	1.102	-0.141	0.418	0.609	-0.16	0.301	0.508	-0.16	0.395	0.551	-0.23	0.348	0.59	-0.043	0.258	0.926	0.051	0.352	1.004	-0.301	0.313	0.891	-0.078	0.309	1.242	-0.809	0.461	-0.457	-0.094	0.547
0.582	-0.145	0.402	1.117	-0.16	0.414	0.617	-0.141	0.305	0.508	-0.199	0.402	0.566	-0.246	0.344	0.555	-0.055	0.25	0.973	0.039	0.344	1.023	-0.375	0.34	0.852	-0.07	0.336	1.293	-0.813	0.43	-0.445	-0.086	0.547
0.598	-0.145	0.398	1.117	-0.191	0.426	0.625	-0.113	0.297	0.504	-0.234	0.395	0.582	-0.27	0.348	0.547	-0.063	0.25	1	0.016	0.336	0.984	-0.426	0.375	0.848	-0.043	0.344	1.281	-0.711	0.391	-0.48	-0.059	0.512
0.617	-0.156	0.41	1.074	-0.219	0.438	0.621	-0.09	0.305	0.508	-0.262	0.391	0.594	-0.285	0.352	0.563	-0.074	0.246	1	-0.008	0.332	0.93	-0.441	0.41	0.816	-0.027	0.344	1.211	-0.539	0.379	-0.531	-0.027	0.469
0.629	-0.172	0.414	1.004	-0.227	0.453	0.621	-0.074	0.305	0.523	-0.293	0.391	0.598	-0.313	0.359	0.57	-0.086	0.25	1.016	-0.043	0.324	0.906	-0.445	0.441	0.781	-0.043	0.332	1.125	-0.355	0.379	-0.578	0.008	0.434
0.641	-0.188	0.418	0.918	-0.227	0.465	0.625	-0.066	0.313	0.547	-0.32	0.395	0.605	-0.336	0.379	0.582	-0.098	0.254	1.023	-0.094	0.313	0.906	-0.441	0.469	0.742	-0.043	0.32	1.039	-0.223	0.383	-0.629	0	0.422
0.652	-0.203	0.43	0.828	-0.215	0.465	0.633	-0.066	0.324	0.57	-0.348	0.402	0.633	-0.348	0.387	0.59	-0.098	0.258	1.012	-0.148	0.309	0.91	-0.434	0.496	0.754	-0.059	0.313	0.996	-0.129	0.379	-0.762	-0.051	0.465
0.676	-0.227	0.434	0.754	-0.203	0.473	0.656	-0.066	0.324	0.598	-0.375	0.41	0.66	-0.363	0.398	0.613	-0.098	0.266	0.973	-0.234	0.328	0.945	-0.41	0.5	0.785	-0.063	0.316	1.004	-0.07	0.359	-0.883	-0.125	0.508
0.711	-0.25	0.438	0.703	-0.199	0.465	0.691	-0.066	0.324	0.633	-0.379	0.41	0.699	-0.371	0.41	0.66	-0.113	0.273	0.91	-0.305	0.359	0.973	-0.398	0.488	0.828	-0.086	0.328	1.043	-0.043	0.344	-0.941	-0.199	0.559
0.754	-0.27	0.441	0.68	-0.188	0.457	0.727	-0.063	0.324	0.664	-0.379	0.414	0.746	-0.383	0.418	0.719	-0.105	0.281	0.852	-0.367	0.402	0.992	-0.414	0.477	0.883	-0.109	0.328	1.102	-0.031	0.32	-0.98	-0.258	0.59
0.801	-0.281	0.441	0.66	-0.172	0.445	0.758	-0.063	0.324	0.703	-0.383	0.418	0.785	-0.383	0.426	0.773	-0.09	0.285	0.832	-0.41	0.449	1.012	-0.414	0.453	0.926	-0.113	0.32	1.141	-0.055	0.316	-1.07	-0.242	0.582
0.828	-0.289	0.438	0.668	-0.156	0.426	0.789	-0.07	0.328	0.742	-0.395	0.426	0.828	-0.363	0.43	0.777	-0.074	0.289	0.828	-0.449	0.492	1.016	-0.422	0.43	0.957	-0.129	0.324	1.156	-0.074	0.316	-1.223	-0.191	0.531
0.844	-0.281	0.438	0.703	-0.137	0.41	0.828	-0.09	0.344	0.781	-0.406	0.438	0.879	-0.348	0.441	0.734	-0.074	0.309	0.859	-0.473	0.52	1.004	-0.426	0.406	1.023	-0.164	0.34	1.141	-0.098	0.324	-1.332	-0.133	0.527
0.848	-0.266	0.434	0.742	-0.113	0.395	0.867	-0.113	0.363	0.801	-0.402	0.445	0.961	-0.344	0.445	0.715	-0.078	0.328	0.906	-0.465	0.535	0.973	-0.383	0.379	1.137	-0.168	0.344	1.063	-0.117	0.332	-1.441	-0.125	0.516
0.867	-0.242	0.422	0.77	-0.09	0.383	0.922	-0.137	0.375	0.824	-0.383	0.449	1.047	-0.328	0.461	0.742	-0.082	0.352	0.957	-0.441	0.531	0.906	-0.328	0.363	1.215	-0.117	0.336	0.945	-0.105	0.34	-1.516	-0.188	0.508
0.906	-0.215	0.422	0.773	-0.078	0.379	1.016	-0.152	0.375	0.855	-0.359	0.457	1.141	-0.305	0.473	0.82	-0.094	0.367	1	-0.414	0.516	0.852	-0.281	0.359	1.242	-0.035	0.336	0.828	-0.094	0.348	-1.559	-0.27	0.488
0.953	-0.203	0.426	0.766	-0.07	0.375	1.109	-0.168	0.363	0.91	-0.344	0.461	1.215	-0.297	0.48	0.891	-0.098	0.359	1.023	-0.387	0.496	0.785	-0.25	0.359	1.27	0.051	0.332	0.723	-0.098	0.359	-1.609	-0.344	0.414
0.961	-0.191	0.418	0.746	-0.055	0.367	1.152	-0.16	0.359	0.984	-0.324	0.469	1.297	-0.277	0.484	0.953	-0.09	0.34	1.043	-0.344	0.469	0.715	-0.207	0.352	1.277	0.141	0.336	0.648	-0.086	0.363	-1.672	-0.375	0.316
0.949	-0.176	0.418	0.727	-0.047	0.359	1.16	-0.164	0.352	1.027	-0.293	0.469	1.316	-0.25	0.473	1.016	-0.082	0.313	1.016	-0.297	0.449	0.645	-0.195	0.367	1.234	0.219	0.336	0.59	-0.066	0.367	-1.707	-0.363	0.242
0.969	-0.188	0.418	0.699	-0.039	0.355	1.164	-0.172	0.352	1.074	-0.258	0.473	1.273	-0.207	0.461	1.051	-0.094	0.309	0.969	-0.23	0.426	0.605	-0.18	0.359	1.168	0.262	0.352	0.551	-0.059	0.375	-1.711	-0.355	0.172
1.027	-0.207	0.414	0.672	-0.043	0.355	1.141	-0.18	0.355	1.129	-0.246	0.477	1.16	-0.176	0.449	1.074	-0.125	0.313	0.902	-0.168	0.414	0.574	-0.176	0.352	1.141	0.277	0.371	0.535	-0.051	0.367	-1.68	-0.375	0.133
1.066	-0.23	0.414	0.652	-0.059	0.359	1.09	-0.191	0.359	1.16	-0.234	0.473	1.016	-0.152	0.449	1.086	-0.18	0.328	0.813	-0.105	0.414	0.574	-0.191	0.344	1.121	0.246	0.371	0.527	-0.039	0.348	-1.605	-0.395	0.133
1.066	-0.227	0.402	0.633	-0.086	0.367	1.016	-0.211	0.379	1.16	-0.211	0.457	0.883	-0.137	0.441	1.074	-0.238	0.355	0.758	-0.047	0.41	0.602	-0.219	0.332	1.09	0.176	0.359	0.543	-0.035	0.332	-1.516	-0.434	0.164
1.016	-0.211	0.395	0.621	-0.113	0.379	0.93	-0.223	0.402	1.117	-0.191	0.449	0.785	-0.117	0.445	1.023	-0.281	0.395	0.684	-0.023	0.414	0.629	-0.246	0.316	1.043	0.109	0.344	0.582	-0.07	0.34	-1.441	-0.469	0.195
0.926	-0.195	0.387	0.609	-0.141	0.383	0.852	-0.227	0.426	1.039	-0.199	0.438	0.727	-0.121	0.438	0.969	-0.32	0.441	0.625	-0.047	0.422	0.645	-0.293	0.313	0.988	0.02	0.313	0.652	-0.098	0.34	-1.359	-0.465	0.223
0.805	-0.18	0.375	0.602	-0.164	0.387	0.785	-0.234	0.441	0.938	-0.215	0.43	0.711	-0.125	0.422	0.93	-0.359	0.484	0.578	-0.082	0.438	0.66	-0.328	0.313	0.93	-0.074	0.277	0.746	-0.117	0.336	-1.289	-0.43	0.223
0.699	-0.152	0.359	0.594	-0.188	0.391	0.727	-0.219	0.453	0.836	-0.223	0.422	0.723	-0.145	0.41	0.926	-0.395	0.535	0.543	-0.113	0.441	0.676	-0.375	0.313	0.93	-0.16	0.273	0.891	-0.145	0.328	-1.223	-0.395	0.223
0.613	-0.133	0.359	0.605	-0.195	0.391	0.672	-0.203	0.453	0.746	-0.227	0.41	0.754	-0.156	0.395	0.949	-0.422	0.566	0.531	-0.16	0.438	0.699	-0.426	0.328	0.848	-0.258	0.281	1.07	-0.129	0.309	-1.172	-0.367	0.223
0.566	-0.125	0.367	0.609	-0.195	0.391	0.656	-0.18	0.445	0.684	-0.242	0.402	0.789	-0.168	0.379	0.984	-0.426	0.594	0.535	-0.184	0.434	0.719	-0.484	0.344	0.793	-0.32	0.309	1.195	-0.125	0.301	-1.125	-0.348	0.227
0.555	-0.125	0.367	0.621	-0.195	0.387	0.68	-0.156	0.438	0.656	-0.262	0.395	0.828	-0.188	0.359	1	-0.418	0.602	0.547	-0.195	0.418	0.75	-0.535	0.359	0.746	-0.352	0.355	1.234	-0.094	0.289	-1.047	-0.32	0.242
0.563	-0.129	0.359	0.633	-0.188	0.383	0.727	-0.129	0.418	0.645	-0.285	0.387	0.855	-0.199	0.348	0.992	-0.406	0.594	0.559	-0.211	0.402	0.785	-0.555	0.359	0.742	-0.383	0.414	1.258	-0.031	0.277	-0.953	-0.27	0.27
0.605	-0.141	0.352	0.645	-0.188	0.383	0.789	-0.098	0.402	0.66	-0.305	0.379	0.879	-0.203	0.328	1.004	-0.387	0.578	0.566	-0.234	0.387	0.805	-0.566	0.367	0.77	-0.426	0.477	1.313	0.066	0.262	-0.848	-0.234	0.309
0.648	-0.156	0.34	0.648	-0.184	0.383	0.828	-0.063	0.379	0.695	-0.316	0.359	0.867	-0.184	0.309	0.996	-0.324	0.539	0.578	-0.273	0.391	0.797	-0.555	0.371	0.836	-0.469	0.539	1.34	0.18	0.25	-0.75	-0.195	0.352
0.711	-0.176	0.332	0.656	-0.184	0.391	0.848	-0.039	0.363	0.746	-0.336	0.344	0.844	-0.148	0.289	0.953	-0.25	0.488	0.602	-0.305	0.395	0.805	-0.547	0.379	0.902	-0.516	0.59	1.289	0.27	0.25	-0.668	-0.176	0.398
0.773	-0.188	0.32	0.656	-0.199	0.406	0.84	-0.035	0.355	0.797	-0.336	0.332	0.797	-0.105	0.27	0.898	-0.176	0.453	0.625	-0.34	0.406	0.793	-0.535	0.391	0.988	-0.539	0.617	1.199	0.336	0.273	-0.605	-0.16	0.438
0.832	-0.184	0.297	0.641	-0.219	0.414	0.809	-0.039	0.359	0.844	-0.32	0.313	0.723	-0.066	0.266	0.816	-0.113	0.422	0.652	-0.375	0.418	0.797	-0.523	0.41	1.074	-0.543	0.613	1.129	0.348	0.297	-0.574	-0.121	0.477
0.867	-0.156	0.277	0.633	-0.238	0.426	0.77	-0.055	0.363	0.879	-0.285	0.293	0.668	-0.047	0.266	0.75	-0.055	0.41	0.676	-0.402	0.43	0.82	-0.535	0.445	1.129	-0.508	0.578	1.109	0.313	0.297	-0.57	-0.082	0.504
0.867	-0.117	0.258	0.617	-0.262	0.438	0.723	-0.078	0.371	0.883	-0.242	0.277	0.629	-0.035	0.273	0.703	-0.02	0.402	0.711	-0.41	0.441	0.883	-0.566	0.469	1.168	-0.422	0.543	1.117	0.23	0.285	-0.57	-0.059	0.527
0.852	-0.074	0.254	0.625	-0.281	0.441	0.68	-0.09	0.371	0.863	-0.188	0.258	0.613	-0.016	0.27	0.672	-0.02	0.402	0.734	-0.414	0.445	0.973	-0.602	0.492	1.164	-0.344	0.488	1.102	0.133	0.27	-0.594	-0.051	0.527
0.828	-0.043	0.25	0.648	-0.297	0.445	0.648	-0.105	0.379	0.809	-0.145	0.254	0.594	-0.008	0.273	0.633	-0.043	0.414	0.746	-0.406	0.449	1.078	-0.629	0.504	1.082	-0.258	0.418	1.094	0.012	0.238	-0.598	-0.023	0.523
0.793	-0.023	0.254	0.684	-0.305	0.441	0.629	-0.121	0.383	0.762	-0.109	0.246	0.578	-0.008	0.273	0.598	-0.082	0.426	0.734	-0.406	0.449	1.219	-0.625	0.5	0.973	-0.152	0.371	1.078	-0.109	0.195	-0.617	0.035	0.5
0.766	-0.008	0.262	0.727	-0.316	0.438	0.609	-0.145	0.387	0.719	-0.066	0.246	0.555	-0.023	0.27	0.586	-0.121	0.418	0.719	-0.406	0.449	1.332	-0.566	0.477	0.836	-0.051	0.344	1.016	-0.207	0.172	-0.672	0.086	0.461
0.746	0.016	0.266	0.766	-0.328	0.426	0.598	-0.168	0.395	0.688	-0.039	0.258	0.555	-0.043	0.277	0.578	-0.156	0.414	0.715	-0.414	0.457	1.363	-0.461	0.449	0.715	0.047	0.348	1.016	-0.297	0.18	-0.754	0.086	0.418
0.727	0.02	0.27	0.797	-0.324	0.414	0.594	-0.188	0.395	0.668	-0.016	0.27	0.574	-0.066	0.266	0.586	-0.195	0.398	0.738	-0.422	0.473	1.301	-0.344	0.441	0.645	0.09	0.352	0.938	-0.391	0.199	-0.824	0.035	0.383
0.711	0	0.277	0.816	-0.313	0.406	0.594	-0.188	0.398	0.652	-0.012	0.27	0.594	-0.086	0.266	0.609	-0.238	0.383	0.805	-0.441	0.496	1.199	-0.27	0.445	0.594	0.031	0.391	0.887	-0.434	0.242	-0.914	-0.063	0.332
0.695	-0.023	0.277	0.809	-0.297	0.398	0.598	-0.188	0.398	0.648	-0.004	0.27	0.621	-0.094	0.262	0.613	-0.27	0.363	0.891	-0.453	0.504	1.098	-0.238	0.449	0.578	-0.039	0.414	0.848	-0.48	0.301	-1.039	-0.148	0.281
0.691	-0.047	0.273	0.82	-0.277	0.402	0.605	-0.18	0.395	0.641	-0.02	0.266	0.633	-0.098	0.266	0.629	-0.301	0.355	0.988	-0.445	0.512	1.035	-0.23	0.453	0.59	-0.09	0.426	0.816	-0.527	0.375	-1.16	-0.203	0.219
0.703	-0.066	0.277	0.832	-0.27	0.406	0.609	-0.172	0.395	0.637	-0.035	0.258	0.645	-0.105	0.273	0.633	-0.344	0.367	1.109	-0.43	0.512	1.012	-0.238	0.457	0.605	-0.129	0.422	0.828	-0.551	0.457	-1.223	-0.211	0.176
0.703	-0.082	0.273	0.875	-0.27	0.418	0.613	-0.168	0.398	0.637	-0.047	0.254	0.664	-0.098	0.277	0.637	-0.375	0.379	1.277	-0.406	0.496	1.02	-0.254	0.453	0.625	-0.18	0.406	0.883	-0.551	0.539	-1.246	-0.207	0.16
0.703	-0.102	0.281	0.91	-0.273	0.414	0.625	-0.168	0.398	0.621	-0.059	0.258	0.684	-0.09	0.285	0.633	-0.414	0.395	1.395	-0.352	0.461	1.051	-0.277	0.453	0.645	-0.242	0.398	0.957	-0.57	0.613	-1.328	-0.219	0.148
0.707	-0.117	0.281	0.934	-0.273	0.414	0.633	-0.16	0.395	0.598	-0.066	0.262	0.703	-0.086	0.301	0.641	-0.449	0.414	1.375	-0.262	0.426	1.102	-0.289	0.43	0.66	-0.332	0.398	1.043	-0.586	0.66	-1.426	-0.238	0.16
0.703	-0.129	0.293	0.973	-0.273	0.41	0.629	-0.164	0.406	0.582	-0.078	0.273	0.738	-0.094	0.32	0.656	-0.477	0.438	1.223	-0.184	0.426	1.168	-0.301	0.406	0.668	-0.422	0.406	1.086	-0.578	0.641	-1.598	-0.316	0.203
0.703	-0.137	0.305	1.016	-0.289	0.414	0.633	-0.168	0.41	0.578	-0.102	0.293	0.797	-0.094	0.34	0.676	-0.488	0.461	1.055	-0.133	0.418	1.188	-0.301	0.383	0.688	-0.504	0.41	1.09	-0.535	0.574	-1.691	-0.398	0.234
0.703	-0.133	0.313	1.035	-0.313	0.414	0.637	-0.18	0.414	0.598	-0.121	0.313	0.863	-0.094	0.355	0.711	-0.496	0.457	0.91	-0.113	0.422	1.16	-0.289	0.367	0.715	-0.551	0.395	1.027	-0.484	0.469	-1.672	-0.488	0.238
0.703	-0.117	0.313	1	-0.313	0.414	0.648	-0.191	0.426	0.629	-0.121	0.324	0.918	-0.098	0.375	0.746	-0.5	0.469	0.82	-0.105	0.434	1.121	-0.238	0.336	0.758	-0.578	0.379	0.91	-0.355	0.328	-1.625	-0.559	0.238
0.703	-0.102	0.324	0.922	-0.289	0.414	0.676	-0.203	0.43	0.652	-0.113	0.332	0.949	-0.082	0.375	0.754	-0.496	0.48	0.773	-0.117	0.441	1.035	-0.148	0.313	0.785	-0.602	0.363	0.805	-0.203	0.203	-1.609	-0.594	0.234
0.699	-0.09	0.336	0.828	-0.25	0.402	0.707	-0.211	0.434	0.684	-0.105	0.344	0.957	-0.059	0.383	0.754	-0.48	0.492	0.77	-0.141	0.445	0.988	-0.098	0.313	0.797	-0.602	0.352	0.629	-0.031	0.18	-1.586	-0.598	0.258
0.695	-0.082	0.348	0.73	-0.215	0.395	0.738	-0.223	0.438	0.719	-0.105	0.355	0.957	-0.043	0.387	0.77	-0.453	0.492	0.824	-0.168	0.441	0.914	-0.102	0.316	0.781	-0.578	0.348	0.477	0.145	0.211	-1.504	-0.586	0.293
0.699	-0.082	0.355	0.656	-0.184	0.387	0.777	-0.227	0.441	0.762	-0.105	0.367	0.988	-0.035	0.395	0.844	-0.43	0.508	0.918	-0.203	0.426	0.875	-0.109	0.313	0.754	-0.543	0.336	0.402	0.254	0.285	-1.445	-0.598	0.289
0.723	-0.082	0.371	0.617	-0.164	0.387	0.801	-0.23	0.434	0.801	-0.105	0.375	1.066	-0.031	0.391	0.945	-0.414	0.52	1.016	-0.25	0.402	0.844	-0.094	0.297	0.734	-0.527	0.324	0.352	0.227	0.348	-1.41	-0.598	0.27
0.754	-0.078	0.379	0.617	-0.148	0.379	0.824	-0.223	0.43	0.84	-0.09	0.371	1.137	-0.031	0.387	1.055	-0.398	0.531	1.102	-0.254	0.367	0.781	-0.055	0.27	0.758	-0.559	0.34	0.398	0.148	0.406	-1.344	-0.57	0.27
0.781	-0.07	0.383	0.652	-0.152	0.375	0.84	-0.211	0.422	0.848	-0.078	0.367	1.184	-0.027	0.383	1.148	-0.391	0.539	1.141	-0.25	0.332	0.695	-0.02	0.258	0.828	-0.621	0.359	0.426	0.094	0.438	-1.281	-0.504	0.297
0.813	-0.074	0.383	0.703	-0.156	0.371	0.867	-0.191	0.418	0.844	-0.066	0.375	1.223	-0.039	0.371	1.246	-0.395	0.543	1.129	-0.211	0.301	0.617	-0.008	0.254	0.914	-0.676	0.371	0.434	0.082	0.445	-1.203	-0.48	0.34
0.84	-0.074	0.383	0.746	-0.152	0.367	0.926	-0.188	0.414	0.859	-0.063	0.371	1.254	-0.07	0.359	1.324	-0.383	0.531	1.023	-0.18	0.297	0.57	-0.02	0.254	0.98	-0.676	0.359	0.477	0.066	0.441	-1.113	-0.492	0.367
0.855	-0.082	0.398	0.777	-0.145	0.352	0.984	-0.188	0.414	0.887	-0.059	0.375	1.238	-0.113	0.371	1.316	-0.324	0.504	0.93	-0.145	0.297	0.563	-0.035	0.258	1.086	-0.625	0.348	0.539	0.043	0.422	-1.059	-0.531	0.395
0.863	-0.082	0.398	0.813	-0.133	0.336	1.027	-0.195	0.41	0.938	-0.063	0.363	1.184	-0.16	0.391	1.238	-0.246	0.477	0.863	-0.102	0.293	0.547	-0.039	0.254	1.184	-0.547	0.332	0.633	0.004	0.391	-0.977	-0.555	0.418
0.871	-0.078	0.402	0.824	-0.109	0.32	1.066	-0.215	0.41	0.969	-0.063	0.355	1.078	-0.219	0.422	1.113	-0.172	0.445	0.816	-0.063	0.297	0.555	-0.047	0.25	1.246	-0.445	0.352	0.719	-0.063	0.352	-0.895	-0.543	0.41
0.902	-0.078	0.395	0.848	-0.098	0.305	1.113	-0.242	0.418	0.992	-0.082	0.352	0.938	-0.27	0.465	0.973	-0.125	0.422	0.77	-0.031	0.309	0.551	-0.051	0.25	1.25	-0.34	0.379	0.813	-0.168	0.316	-0.863	-0.5	0.391
0.945	-0.086	0.387	0.871	-0.074	0.297	1.145	-0.273	0.414	1.023	-0.109	0.348	0.828	-0.305	0.512	0.867	-0.098	0.414	0.727	-0.012	0.309	0.523	-0.039	0.254	1.195	-0.266	0.402	0.91	-0.32	0.285	-0.848	-0.422	0.383
0.957	-0.09	0.391	0.859	-0.055	0.293	1.141	-0.262	0.406	1.051	-0.145	0.344	0.738	-0.32	0.555	0.809	-0.105	0.414	0.68	-0.012	0.305	0.531	-0.035	0.246	1.117	-0.215	0.422	0.969	-0.488	0.266	-0.867	-0.348	0.367
0.961	-0.094	0.395	0.844	-0.039	0.293	1.066	-0.238	0.398	1.063	-0.191	0.348	0.672	-0.332	0.586	0.805	-0.125	0.414	0.641	-0.008	0.305	0.57	-0.031	0.242	1.031	-0.191	0.422	0.949	-0.633	0.254	-0.887	-0.324	0.375
0.98	-0.102	0.387	0.824	-0.023	0.289	0.965	-0.199	0.391	1.047	-0.25	0.367	0.637	-0.336	0.602	0.844	-0.141	0.402	0.621	-0.02	0.293	0.621	-0.035	0.242	0.984	-0.188	0.406	0.855	-0.727	0.258	-0.891	-0.336	0.375
0.988	-0.125	0.391	0.793	-0.02	0.289	0.863	-0.168	0.387	0.992	-0.324	0.402	0.645	-0.328	0.602	0.93	-0.141	0.379	0.598	-0.027	0.285	0.684	-0.043	0.242	0.973	-0.211	0.391	0.746	-0.766	0.281	-0.875	-0.348	0.367
0.996	-0.148	0.391	0.766	-0.023	0.285	0.77	-0.137	0.383	0.93	-0.375	0.441	0.664	-0.316	0.59	1.047	-0.152	0.352	0.574	-0.043	0.277	0.73	-0.055	0.246	1.008	-0.246	0.367	0.676	-0.777	0.336	-0.859	-0.32	0.379
0.996	-0.164	0.387	0.73	-0.031	0.285	0.699	-0.102	0.379	0.875	-0.414	0.48	0.703	-0.281	0.566	1.133	-0.18	0.332	0.578	-0.059	0.27	0.758	-0.063	0.254	1.078	-0.285	0.359	0.668	-0.773	0.395	-0.805	-0.273	0.379
0.992	-0.176	0.387	0.707	-0.047	0.285	0.672	-0.078	0.383	0.824	-0.441	0.516	0.734	-0.23	0.516	1.184	-0.195	0.305	0.582	-0.082	0.27	0.77	-0.078	0.273	1.172	-0.34	0.359	0.707	-0.801	0.461	-0.762	-0.223	0.379
0.961	-0.184	0.387	0.68	-0.066	0.289	0.664	-0.07	0.379	0.797	-0.469	0.547	0.785	-0.203	0.48	1.168	-0.188	0.27	0.582	-0.102	0.277	0.766	-0.094	0.289	1.273	-0.395	0.367	0.813	-0.844	0.516	-0.789	-0.141	0.375
0.906	-0.188	0.391	0.66	-0.082	0.297	0.668	-0.066	0.359	0.781	-0.469	0.551	0.809	-0.164	0.445	1.059	-0.152	0.242	0.59	-0.121	0.289	0.75	-0.109	0.313	1.285	-0.414	0.371	0.977	-0.875	0.535	-0.809	-0.063	0.367
0.844	-0.188	0.395	0.648	-0.102	0.301	0.691	-0.07	0.352	0.793	-0.449	0.551	0.824	-0.109	0.414	0.934	-0.133	0.211	0.625	-0.129	0.297	0.754	-0.125	0.328	1.227	-0.398	0.359	1.18	-0.883	0.527	-0.789	-0.012	0.355
0.777	-0.18	0.402	0.637	-0.121	0.305	0.723	-0.078	0.336	0.801	-0.402	0.52	0.809	-0.066	0.387	0.871	-0.105	0.191	0.656	-0.125	0.309	0.797	-0.145	0.352	1.164	-0.34	0.352	1.387	-0.828	0.465	-0.773	0	0.352
0.73	-0.184	0.41	0.625	-0.145	0.305	0.766	-0.086	0.32	0.813	-0.336	0.484	0.777	-0.039	0.375	0.844	-0.066	0.184	0.691	-0.117	0.328	0.871	-0.176	0.359	1.113	-0.246	0.344	1.527	-0.66	0.375	-0.813	-0.012	0.328
0.691	-0.184	0.418	0.617	-0.152	0.313	0.809	-0.09	0.301	0.863	-0.258	0.453	0.723	-0.027	0.379	0.813	-0.02	0.188	0.742	-0.117	0.34	0.941	-0.199	0.355	1.012	-0.16	0.336	1.5	-0.438	0.289	-0.883	-0.027	0.309
0.68	-0.176	0.414	0.617	-0.152	0.316	0.84	-0.078	0.277	0.91	-0.164	0.418	0.668	-0.023	0.383	0.762	0.012	0.207	0.793	-0.105	0.344	1.027	-0.211	0.34	0.938	-0.102	0.328	1.363	-0.234	0.254	-0.945	-0.043	0.293
0.684	-0.16	0.41	0.617	-0.145	0.313	0.836	-0.063	0.258	0.914	-0.074	0.402	0.625	-0.031	0.371	0.695	0.031	0.223	0.828	-0.09	0.352	1.105	-0.227	0.324	0.855	-0.051	0.313	1.148	-0.109	0.25	-0.992	-0.078	0.289
0.703	-0.145	0.395	0.613	-0.133	0.316	0.801	-0.043	0.254	0.91	0.004	0.402	0.582	-0.051	0.363	0.645	0.027	0.242	0.852	-0.074	0.352	1.16	-0.262	0.305	0.781	-0.008	0.301	0.973	-0.094	0.281	-1.051	-0.113	0.289
0.723	-0.121	0.379	0.617	-0.125	0.32	0.754	-0.027	0.25	0.852	0.055	0.41	0.547	-0.082	0.359	0.609	0.023	0.25	0.859	-0.051	0.352	1.188	-0.309	0.285	0.711	0.016	0.305	0.918	-0.172	0.305	-1.137	-0.145	0.309
0.75	-0.094	0.363	0.613	-0.117	0.34	0.703	-0.016	0.25	0.777	0.07	0.426	0.52	-0.117	0.367	0.605	0	0.246	0.855	-0.023	0.352	1.184	-0.355	0.293	0.664	0.023	0.32	0.953	-0.293	0.305	-1.219	-0.156	0.34
0.777	-0.086	0.355	0.609	-0.121	0.355	0.668	-0.008	0.254	0.703	0.074	0.422	0.52	-0.164	0.371	0.602	-0.004	0.23	0.883	-0.012	0.352	1.16	-0.402	0.328	0.668	0.023	0.324	1.063	-0.402	0.301	-1.25	-0.191	0.379
0.797	-0.078	0.352	0.609	-0.129	0.371	0.648	0	0.262	0.664	0.051	0.414	0.52	-0.195	0.379	0.59	-0.02	0.223	0.945	0	0.344	1.117	-0.441	0.375	0.668	0.02	0.316	1.223	-0.504	0.281	-1.223	-0.25	0.422
0.809	-0.078	0.352	0.621	-0.137	0.383	0.645	-0.004	0.266	0.637	0.031	0.406	0.527	-0.227	0.387	0.57	-0.039	0.223	1	0.004	0.336	1.074	-0.48	0.434	0.645	0.016	0.301	1.453	-0.59	0.273	-1.207	-0.289	0.457
0.805	-0.074	0.348	0.652	-0.141	0.387	0.633	-0.012	0.273	0.613	-0.012	0.395	0.539	-0.254	0.387	0.559	-0.063	0.227	1.012	-0.004	0.34	1.063	-0.504	0.496	0.621	0	0.301	1.594	-0.641	0.254	-1.203	-0.305	0.508
0.793	-0.078	0.352	0.691	-0.137	0.395	0.617	-0.035	0.281	0.574	-0.059	0.383	0.543	-0.273	0.379	0.578	-0.086	0.234	1.066	-0.035	0.348	1.051	-0.504	0.547	0.617	-0.02	0.301	1.551	-0.664	0.246	-1.262	-0.293	0.547
0.773	-0.082	0.344	0.727	-0.133	0.391	0.605	-0.066	0.285	0.559	-0.109	0.375	0.566	-0.285	0.375	0.613	-0.094	0.242	1.129	-0.078	0.348	1.039	-0.492	0.598	0.637	-0.043	0.309	1.523	-0.684	0.199	-1.211	-0.262	0.578
0.75	-0.09	0.348	0.766	-0.129	0.391	0.609	-0.094	0.285	0.547	-0.168	0.363	0.582	-0.297	0.371	0.648	-0.098	0.25	1.16	-0.141	0.355	1.039	-0.469	0.609	0.668	-0.07	0.305	1.473	-0.672	0.141	-1.191	-0.277	0.59
0.719	-0.098	0.348	0.801	-0.125	0.391	0.613	-0.117	0.297	0.539	-0.223	0.355	0.598	-0.305	0.375	0.664	-0.086	0.266	1.145	-0.215	0.383	1.016	-0.441	0.602	0.711	-0.086	0.301	1.422	-0.602	0.082	-1.195	-0.328	0.594
0.695	-0.113	0.352	0.84	-0.121	0.387	0.645	-0.137	0.293	0.539	-0.266	0.348	0.625	-0.301	0.379	0.684	-0.074	0.281	1.098	-0.297	0.414	1.004	-0.41	0.57	0.738	-0.082	0.309	1.367	-0.563	0.051	-1.227	-0.379	0.602
0.668	-0.125	0.359	0.867	-0.117	0.398	0.66	-0.152	0.293	0.535	-0.297	0.34	0.664	-0.297	0.383	0.699	-0.066	0.297	1.039	-0.359	0.445	0.977	-0.355	0.531	0.766	-0.098	0.32	1.305	-0.574	0.035	-1.227	-0.383	0.578
0.645	-0.137	0.363	0.891	-0.117	0.406	0.68	-0.148	0.293	0.52	-0.309	0.34	0.719	-0.293	0.383	0.707	-0.055	0.305	0.992	-0.402	0.484	0.906	-0.309	0.477	0.832	-0.098	0.344	1.25	-0.641	0.004	-1.18	-0.375	0.539
0.637	-0.133	0.363	0.91	-0.121	0.41	0.691	-0.137	0.301	0.5	-0.316	0.332	0.773	-0.297	0.398	0.699	-0.047	0.313	0.945	-0.434	0.52	0.832	-0.258	0.438	0.914	-0.082	0.348	1.168	-0.754	-0.023	-1.16	-0.355	0.484
0.645	-0.145	0.371	0.945	-0.117	0.41	0.691	-0.129	0.309	0.492	-0.32	0.34	0.82	-0.297	0.418	0.684	-0.035	0.316	0.91	-0.43	0.539	0.762	-0.215	0.41	0.992	-0.059	0.348	1.152	-0.848	-0.082	-1.137	-0.34	0.461
0.648	-0.164	0.383	1	-0.125	0.414	0.684	-0.113	0.316	0.5	-0.32	0.348	0.844	-0.297	0.434	0.695	-0.035	0.324	0.887	-0.406	0.559	0.707	-0.199	0.395	1.02	-0.047	0.348	1.109	-0.891	-0.133	-1.074	-0.34	0.445
0.66	-0.176	0.383	1.035	-0.129	0.402	0.691	-0.102	0.328	0.527	-0.328	0.359	0.855	-0.293	0.449	0.723	-0.035	0.332	0.871	-0.383	0.566	0.652	-0.199	0.391	0.984	-0.031	0.352	1.004	-0.934	-0.191	-1.055	-0.395	0.406
0.672	-0.18	0.387	1.031	-0.129	0.398	0.691	-0.098	0.34	0.559	-0.34	0.379	0.879	-0.309	0.465	0.785	-0.043	0.344	0.891	-0.367	0.555	0.609	-0.215	0.395	0.949	-0.008	0.363	0.926	-0.984	-0.219	-1.008	-0.465	0.375
0.676	-0.172	0.387	1.035	-0.129	0.395	0.695	-0.09	0.352	0.582	-0.344	0.391	0.949	-0.328	0.48	0.863	-0.055	0.344	0.906	-0.344	0.535	0.582	-0.234	0.395	0.965	-0.004	0.359	0.906	-0.996	-0.234	-0.941	-0.48	0.34
0.676	-0.164	0.387	1.051	-0.148	0.391	0.715	-0.09	0.363	0.613	-0.352	0.41	1.043	-0.348	0.496	0.941	-0.066	0.336	0.902	-0.297	0.516	0.555	-0.258	0.398	1.02	0.004	0.344	0.887	-1.055	-0.223	-0.918	-0.469	0.301
0.672	-0.164	0.391	1.055	-0.172	0.387	0.754	-0.086	0.367	0.664	-0.375	0.434	1.109	-0.375	0.504	1.02	-0.086	0.332	0.895	-0.234	0.484	0.523	-0.289	0.395	1.059	0	0.324	0.813	-1.23	-0.223	-0.902	-0.43	0.273
0.672	-0.172	0.391	1.027	-0.195	0.395	0.797	-0.09	0.375	0.711	-0.383	0.441	1.176	-0.398	0.508	1.094	-0.117	0.32	0.863	-0.172	0.449	0.5	-0.313	0.391	1.102	-0.023	0.313	0.75	-1.32	-0.258	-0.93	-0.371	0.273
0.664	-0.18	0.402	0.977	-0.211	0.402	0.844	-0.094	0.383	0.762	-0.383	0.449	1.227	-0.414	0.508	1.141	-0.184	0.336	0.82	-0.098	0.418	0.488	-0.316	0.371	1.148	-0.07	0.293	0.742	-1.242	-0.277	-0.922	-0.301	0.285
0.66	-0.188	0.41	0.906	-0.223	0.41	0.891	-0.094	0.383	0.82	-0.371	0.449	1.203	-0.402	0.496	1.199	-0.262	0.359	0.762	-0.027	0.395	0.492	-0.309	0.363	1.168	-0.137	0.293	0.707	-1.105	-0.273	-0.887	-0.242	0.289
0.66	-0.195	0.414	0.832	-0.23	0.414	0.918	-0.105	0.391	0.891	-0.348	0.449	1.113	-0.367	0.488	1.191	-0.371	0.41	0.691	0.012	0.391	0.52	-0.32	0.355	1.16	-0.219	0.316	0.609	-0.992	-0.266	-0.836	-0.211	0.285
0.664	-0.203	0.418	0.77	-0.23	0.43	0.926	-0.113	0.402	0.98	-0.324	0.465	0.996	-0.316	0.48	1.156	-0.453	0.473	0.621	-0.012	0.402	0.555	-0.34	0.355	1.148	-0.309	0.336	0.523	-0.887	-0.219	-0.773	-0.16	0.273
0.691	-0.215	0.414	0.727	-0.23	0.441	0.941	-0.117	0.41	1.066	-0.289	0.477	0.887	-0.258	0.469	1.094	-0.512	0.543	0.566	-0.059	0.422	0.59	-0.363	0.363	1.109	-0.395	0.363	0.414	-0.75	-0.137	-0.684	-0.109	0.254
0.719	-0.215	0.41	0.703	-0.238	0.453	0.988	-0.121	0.414	1.105	-0.273	0.488	0.777	-0.215	0.457	1.02	-0.551	0.609	0.52	-0.105	0.441	0.605	-0.406	0.379	1.074	-0.461	0.402	0.309	-0.672	-0.039	-0.617	-0.086	0.289
0.766	-0.211	0.402	0.695	-0.238	0.453	1.059	-0.125	0.41	1.121	-0.258	0.504	0.684	-0.199	0.465	0.973	-0.563	0.66	0.5	-0.137	0.445	0.625	-0.438	0.387	1.039	-0.52	0.453	0.203	-0.59	0.07	-0.59	-0.117	0.352
0.809	-0.207	0.402	0.695	-0.238	0.449	1.105	-0.117	0.406	1.16	-0.25	0.52	0.629	-0.188	0.457	0.953	-0.535	0.68	0.512	-0.164	0.438	0.633	-0.461	0.391	1.035	-0.543	0.496	0.109	-0.449	0.188	-0.551	-0.121	0.395
0.852	-0.188	0.391	0.707	-0.23	0.445	1.117	-0.117	0.406	1.18	-0.234	0.516	0.625	-0.184	0.441	0.918	-0.477	0.68	0.516	-0.207	0.441	0.648	-0.473	0.387	1.035	-0.543	0.535	0	-0.316	0.262	-0.457	-0.098	0.402
0.879	-0.16	0.379	0.73	-0.203	0.43	1.137	-0.121	0.395	1.176	-0.195	0.492	0.641	-0.203	0.43	0.93	-0.379	0.652	0.527	-0.254	0.445	0.68	-0.484	0.387	1.039	-0.516	0.551	-0.078	-0.211	0.297	-0.422	-0.063	0.402
0.918	-0.141	0.371	0.762	-0.172	0.418	1.141	-0.133	0.395	1.105	-0.148	0.469	0.672	-0.223	0.41	0.973	-0.289	0.613	0.543	-0.297	0.445	0.715	-0.496	0.391	1.043	-0.469	0.559	-0.199	-0.098	0.316	-0.422	-0.051	0.41
0.977	-0.125	0.367	0.77	-0.137	0.402	1.098	-0.164	0.406	1.004	-0.125	0.449	0.727	-0.25	0.383	0.98	-0.184	0.563	0.57	-0.313	0.441	0.746	-0.523	0.406	1.004	-0.422	0.547	-0.262	-0.023	0.43	-0.469	-0.035	0.418
1.02	-0.137	0.371	0.773	-0.105	0.391	1.02	-0.188	0.418	0.887	-0.121	0.445	0.793	-0.305	0.359	0.988	-0.066	0.52	0.602	-0.32	0.418	0.773	-0.543	0.43	0.988	-0.391	0.516	-0.461	-0.023	0.543	-0.465	0.008	0.395
1.027	-0.145	0.383	0.758	-0.074	0.387	0.926	-0.199	0.434	0.785	-0.125	0.445	0.852	-0.336	0.328	0.977	0.031	0.496	0.621	-0.32	0.395	0.797	-0.559	0.453	0.965	-0.359	0.488	-0.625	0.004	0.605	-0.453	0.004	0.359
1.027	-0.156	0.387	0.734	-0.051	0.375	0.824	-0.211	0.449	0.715	-0.125	0.449	0.902	-0.355	0.301	0.938	0.094	0.484	0.621	-0.328	0.391	0.859	-0.57	0.469	0.949	-0.316	0.445	-0.629	0	0.652	-0.484	-0.004	0.293
1.039	-0.164	0.379	0.715	-0.047	0.379	0.742	-0.223	0.469	0.672	-0.156	0.449	0.93	-0.336	0.277	0.875	0.113	0.477	0.625	-0.328	0.402	0.969	-0.563	0.48	0.879	-0.281	0.41	-0.633	0.004	0.688	-0.516	-0.004	0.23
1.047	-0.168	0.371	0.703	-0.066	0.383	0.695	-0.227	0.477	0.656	-0.184	0.441	0.934	-0.281	0.254	0.809	0.094	0.465	0.652	-0.324	0.41	1.074	-0.535	0.48	0.809	-0.23	0.379	-0.676	0.027	0.676	-0.5	0	0.184
1.051	-0.168	0.375	0.695	-0.09	0.391	0.664	-0.211	0.473	0.668	-0.184	0.422	0.898	-0.219	0.219	0.754	0.051	0.445	0.684	-0.32	0.422	1.199	-0.488	0.469	0.742	-0.156	0.348	-0.738	0.07	0.652	-0.469	0.008	0.168
1.043	-0.156	0.371	0.691	-0.113	0.395	0.656	-0.195	0.457	0.707	-0.199	0.395	0.855	-0.156	0.199	0.703	-0.004	0.418	0.719	-0.316	0.43	1.32	-0.441	0.461	0.664	-0.125	0.348	-0.77	0.137	0.621	-0.441	0.02	0.152
1.023	-0.141	0.363	0.684	-0.137	0.391	0.664	-0.172	0.445	0.758	-0.219	0.379	0.809	-0.109	0.195	0.641	-0.063	0.395	0.742	-0.313	0.422	1.414	-0.391	0.445	0.594	-0.109	0.355	-0.754	0.195	0.605	-0.395	0.016	0.137
0.992	-0.133	0.355	0.676	-0.152	0.387	0.691	-0.152	0.426	0.824	-0.242	0.348	0.77	-0.102	0.215	0.594	-0.125	0.367	0.762	-0.316	0.43	1.441	-0.328	0.438	0.539	-0.102	0.367	-0.727	0.234	0.617	-0.348	-0.074	0.105
0.941	-0.117	0.355	0.66	-0.156	0.383	0.734	-0.125	0.406	0.891	-0.242	0.324	0.754	-0.113	0.234	0.539	-0.199	0.352	0.777	-0.336	0.441	1.387	-0.277	0.422	0.508	-0.121	0.375	-0.668	0.246	0.629	-0.266	-0.195	0.043
0.883	-0.102	0.367	0.645	-0.16	0.391	0.773	-0.094	0.391	0.926	-0.246	0.313	0.742	-0.117	0.246	0.52	-0.242	0.336	0.793	-0.352	0.445	1.285	-0.23	0.422	0.48	-0.137	0.383	-0.605	0.188	0.637	-0.156	-0.34	-0.047
0.828	-0.07	0.363	0.625	-0.16	0.387	0.801	-0.078	0.387	0.953	-0.254	0.309	0.723	-0.117	0.254	0.516	-0.293	0.324	0.816	-0.375	0.465	1.172	-0.203	0.426	0.48	-0.16	0.387	-0.578	0.137	0.645	0.016	-0.445	-0.102
0.77	-0.043	0.355	0.605	-0.156	0.387	0.801	-0.082	0.387	0.926	-0.219	0.301	0.707	-0.109	0.246	0.527	-0.336	0.313	0.859	-0.418	0.488	1.066	-0.195	0.418	0.5	-0.188	0.402	-0.582	0.137	0.637	0.18	-0.563	-0.133
0.723	-0.004	0.34	0.598	-0.148	0.391	0.777	-0.09	0.391	0.867	-0.172	0.273	0.684	-0.105	0.234	0.539	-0.367	0.305	0.934	-0.445	0.504	1	-0.191	0.402	0.527	-0.23	0.41	-0.598	0.184	0.617	0.297	-0.672	-0.168
0.688	0.008	0.332	0.602	-0.145	0.391	0.746	-0.094	0.402	0.809	-0.125	0.258	0.656	-0.102	0.227	0.539	-0.391	0.293	1	-0.453	0.512	0.98	-0.195	0.395	0.563	-0.281	0.41	-0.598	0.219	0.609	0.574	-0.809	-0.293
0.656	0.016	0.32	0.605	-0.148	0.398	0.715	-0.09	0.402	0.754	-0.082	0.258	0.625	-0.117	0.234	0.539	-0.41	0.309	1.086	-0.445	0.512	1.008	-0.219	0.391	0.602	-0.352	0.426	-0.594	0.227	0.625	0.746	-0.988	-0.461
0.641	0.004	0.316	0.605	-0.156	0.406	0.684	-0.098	0.398	0.715	-0.055	0.258	0.598	-0.137	0.25	0.543	-0.418	0.324	1.223	-0.418	0.496	1.09	-0.262	0.391	0.648	-0.43	0.441	-0.594	0.211	0.625	0.793	-1.113	-0.563
0.637	-0.023	0.316	0.609	-0.156	0.41	0.652	-0.113	0.398	0.68	-0.035	0.258	0.578	-0.148	0.266	0.543	-0.41	0.332	1.348	-0.391	0.473	1.164	-0.301	0.387	0.695	-0.488	0.457	-0.59	0.184	0.629	0.805	-1.09	-0.578
0.641	-0.047	0.316	0.605	-0.16	0.41	0.629	-0.121	0.398	0.652	-0.02	0.258	0.559	-0.156	0.281	0.551	-0.398	0.34	1.402	-0.352	0.453	1.207	-0.262	0.359	0.75	-0.555	0.473	-0.594	0.172	0.613	0.871	-0.992	-0.57
0.66	-0.055	0.309	0.609	-0.168	0.41	0.609	-0.129	0.395	0.637	-0.008	0.25	0.551	-0.152	0.285	0.559	-0.398	0.352	1.348	-0.305	0.449	1.184	-0.215	0.332	0.793	-0.594	0.477	-0.598	0.168	0.598	0.961	-0.859	-0.535
0.691	-0.074	0.293	0.617	-0.18	0.414	0.59	-0.137	0.391	0.609	-0.027	0.25	0.563	-0.156	0.301	0.57	-0.398	0.367	1.223	-0.262	0.438	1.125	-0.176	0.316	0.809	-0.59	0.469	-0.629	0.145	0.602	1.082	-0.773	-0.48
0.734	-0.082	0.289	0.613	-0.191	0.414	0.578	-0.148	0.387	0.594	-0.047	0.25	0.586	-0.16	0.313	0.582	-0.41	0.379	1.07	-0.211	0.43	1.047	-0.125	0.293	0.801	-0.555	0.461	-0.641	0.148	0.605	1.266	-0.793	-0.41
0.77	-0.094	0.281	0.617	-0.199	0.422	0.582	-0.164	0.387	0.59	-0.066	0.25	0.617	-0.16	0.316	0.605	-0.422	0.398	0.934	-0.172	0.422	0.953	-0.094	0.277	0.797	-0.52	0.469	-0.629	0.215	0.59	1.461	-0.891	-0.379
0.793	-0.098	0.27	0.637	-0.211	0.434	0.59	-0.18	0.395	0.59	-0.09	0.258	0.648	-0.16	0.332	0.652	-0.41	0.406	0.836	-0.141	0.414	0.859	-0.074	0.262	0.793	-0.492	0.488	-0.648	0.277	0.539	1.586	-0.992	-0.355
0.801	-0.094	0.258	0.672	-0.227	0.434	0.59	-0.188	0.395	0.594	-0.105	0.262	0.672	-0.164	0.344	0.707	-0.402	0.41	0.785	-0.141	0.406	0.789	-0.059	0.254	0.824	-0.48	0.512	-0.719	0.313	0.512	1.641	-1.039	-0.344
0.785	-0.09	0.25	0.715	-0.23	0.434	0.59	-0.176	0.387	0.586	-0.109	0.266	0.691	-0.164	0.367	0.758	-0.375	0.406	0.785	-0.141	0.391	0.738	-0.047	0.258	0.906	-0.492	0.539	-0.816	0.309	0.523	1.602	-1.039	-0.293
0.773	-0.074	0.246	0.758	-0.242	0.441	0.598	-0.164	0.383	0.598	-0.102	0.27	0.711	-0.164	0.391	0.777	-0.336	0.395	0.809	-0.141	0.375	0.703	-0.035	0.277	1.008	-0.516	0.539	-0.906	0.293	0.574	1.516	-1.051	-0.203
0.75	-0.055	0.242	0.793	-0.25	0.449	0.602	-0.148	0.379	0.613	-0.094	0.281	0.719	-0.16	0.414	0.84	-0.289	0.387	0.844	-0.172	0.371	0.676	-0.008	0.277	1.105	-0.512	0.539	-1.012	0.262	0.621	1.453	-1.074	-0.09
0.727	-0.043	0.25	0.82	-0.254	0.445	0.609	-0.152	0.383	0.637	-0.09	0.289	0.734	-0.16	0.422	0.93	-0.258	0.391	0.883	-0.168	0.355	0.641	0.008	0.281	1.199	-0.492	0.523	-1.113	0.227	0.676	1.418	-1.027	-0.016
0.703	-0.039	0.254	0.844	-0.25	0.453	0.625	-0.16	0.391	0.676	-0.098	0.305	0.766	-0.141	0.434	1.012	-0.25	0.406	0.895	-0.203	0.352	0.609	0.016	0.281	1.285	-0.457	0.496	-1.211	0.25	0.758	1.371	-0.965	0.027
0.699	-0.039	0.266	0.887	-0.25	0.449	0.629	-0.18	0.406	0.727	-0.102	0.309	0.828	-0.129	0.434	1.094	-0.25	0.43	0.902	-0.199	0.332	0.59	0.004	0.281	1.316	-0.387	0.469	-1.301	0.297	0.82	1.281	-0.938	0.063
0.688	-0.047	0.277	0.949	-0.254	0.445	0.637	-0.203	0.418	0.777	-0.094	0.313	0.91	-0.129	0.426	1.176	-0.258	0.449	0.891	-0.172	0.309	0.578	-0.016	0.289	1.262	-0.324	0.457	-1.402	0.316	0.863	1.148	-0.887	0.07
0.691	-0.063	0.285	1.004	-0.254	0.441	0.641	-0.223	0.438	0.813	-0.078	0.313	0.984	-0.125	0.414	1.262	-0.273	0.457	0.832	-0.129	0.289	0.563	-0.043	0.301	1.172	-0.281	0.457	-1.469	0.359	0.895	1.055	-0.813	0.07
0.703	-0.078	0.285	1.02	-0.23	0.434	0.672	-0.246	0.449	0.836	-0.063	0.316	1.043	-0.129	0.398	1.293	-0.273	0.457	0.758	-0.086	0.281	0.578	-0.066	0.301	1.059	-0.262	0.453	-1.559	0.441	0.914	0.863	-0.723	0.066
0.707	-0.086	0.285	1.039	-0.223	0.422	0.711	-0.258	0.449	0.84	-0.047	0.316	1.078	-0.145	0.383	1.246	-0.258	0.449	0.699	-0.055	0.277	0.621	-0.078	0.305	0.961	-0.23	0.449	-1.629	0.48	0.918	0.746	-0.613	0.078
0.711	-0.09	0.285	1.066	-0.223	0.422	0.746	-0.262	0.449	0.855	-0.035	0.316	1.082	-0.18	0.379	1.133	-0.242	0.445	0.656	-0.023	0.281	0.672	-0.074	0.301	0.898	-0.227	0.441	-1.668	0.434	0.91	0.605	-0.418	0.07
0.707	-0.098	0.293	1.078	-0.227	0.414	0.781	-0.258	0.449	0.875	-0.023	0.32	1.039	-0.254	0.387	1	-0.23	0.438	0.625	0.016	0.281	0.727	-0.074	0.301	0.863	-0.23	0.426	-1.684	0.328	0.887	0.496	-0.262	0.078
0.703	-0.102	0.305	1.031	-0.215	0.41	0.805	-0.238	0.449	0.914	-0.027	0.332	0.992	-0.305	0.414	0.898	-0.223	0.426	0.605	0.043	0.281	0.816	-0.086	0.301	0.871	-0.25	0.414	-1.695	0.211	0.863	0.398	-0.172	0.105
0.703	-0.094	0.305	0.961	-0.188	0.402	0.813	-0.215	0.445	0.953	-0.043	0.336	0.887	-0.367	0.461	0.828	-0.199	0.418	0.586	0.063	0.281	0.938	-0.074	0.301	0.918	-0.285	0.398	-1.664	0.129	0.836	0.313	-0.113	0.129
0.703	-0.074	0.313	0.887	-0.164	0.391	0.832	-0.199	0.445	0.957	-0.043	0.332	0.824	-0.395	0.496	0.789	-0.191	0.414	0.563	0.063	0.277	1.004	-0.078	0.316	1.02	-0.328	0.391	-1.613	0.105	0.801	0.238	-0.102	0.148
0.699	-0.066	0.316	0.82	-0.148	0.387	0.875	-0.188	0.445	0.941	-0.047	0.332	0.797	-0.41	0.539	0.781	-0.203	0.402	0.547	0.043	0.27	1.02	-0.082	0.348	1.145	-0.363	0.383	-1.578	0.133	0.777	0.191	-0.113	0.16
0.695	-0.059	0.32	0.75	-0.145	0.383	0.949	-0.18	0.445	0.938	-0.059	0.332	0.777	-0.418	0.563	0.805	-0.203	0.383	0.547	0.016	0.27	1.012	-0.086	0.371	1.203	-0.355	0.367	-1.527	0.133	0.766	0.176	-0.141	0.176
0.703	-0.043	0.328	0.703	-0.137	0.383	1.016	-0.195	0.449	0.949	-0.086	0.34	0.789	-0.418	0.563	0.832	-0.23	0.359	0.531	-0.016	0.266	1.004	-0.066	0.387	1.172	-0.328	0.355	-1.473	0.105	0.738	0.18	-0.168	0.176
0.734	-0.035	0.332	0.68	-0.133	0.383	1.039	-0.211	0.453	0.941	-0.121	0.352	0.836	-0.402	0.547	0.879	-0.254	0.32	0.535	-0.047	0.266	0.996	-0.047	0.387	1.121	-0.25	0.328	-1.43	0.094	0.699	0.207	-0.191	0.172
0.789	-0.035	0.344	0.672	-0.133	0.367	1.051	-0.23	0.457	0.922	-0.172	0.371	0.883	-0.355	0.504	0.934	-0.258	0.289	0.559	-0.063	0.27	0.992	-0.027	0.391	1.012	-0.148	0.301	-1.387	0.063	0.637	0.234	-0.23	0.156
0.844	-0.039	0.348	0.68	-0.141	0.359	1.066	-0.262	0.461	0.902	-0.223	0.395	0.926	-0.301	0.449	0.914	-0.262	0.273	0.602	-0.082	0.277	1.008	-0.004	0.387	0.895	-0.086	0.289	-1.344	0.023	0.543	0.289	-0.266	0.133
0.891	-0.051	0.352	0.699	-0.141	0.352	1.066	-0.289	0.461	0.875	-0.273	0.434	0.965	-0.234	0.395	0.867	-0.258	0.262	0.656	-0.105	0.285	1.004	0	0.379	0.813	-0.043	0.281	-1.301	-0.004	0.457	0.34	-0.313	0.109
0.918	-0.051	0.359	0.723	-0.145	0.336	1.031	-0.285	0.457	0.844	-0.309	0.473	0.988	-0.16	0.348	0.828	-0.234	0.246	0.723	-0.121	0.309	1.004	-0.004	0.367	0.754	0.004	0.285	-1.219	0.035	0.414	0.406	-0.363	0.098
0.922	-0.063	0.367	0.758	-0.148	0.32	0.969	-0.258	0.453	0.82	-0.34	0.496	0.965	-0.098	0.316	0.789	-0.184	0.246	0.785	-0.133	0.332	0.996	-0.023	0.363	0.707	0.031	0.297	-1.098	0.141	0.406	0.5	-0.387	0.078
0.918	-0.059	0.371	0.809	-0.145	0.305	0.91	-0.219	0.438	0.789	-0.359	0.523	0.91	-0.055	0.32	0.754	-0.156	0.25	0.848	-0.148	0.348	1.035	-0.082	0.367	0.684	0.043	0.313	-0.988	0.23	0.43	0.578	-0.395	0.066
0.914	-0.059	0.371	0.852	-0.125	0.293	0.848	-0.195	0.426	0.762	-0.375	0.543	0.844	-0.012	0.328	0.727	-0.117	0.258	0.938	-0.141	0.352	1.023	-0.16	0.371	0.688	0.035	0.324	-0.867	0.297	0.469	0.637	-0.375	0.051
0.93	-0.051	0.367	0.863	-0.098	0.277	0.789	-0.172	0.418	0.75	-0.383	0.563	0.781	0.016	0.336	0.699	-0.113	0.277	1.02	-0.117	0.352	0.969	-0.234	0.387	0.699	0.016	0.328	-0.797	0.297	0.488	0.668	-0.379	0.035
0.969	-0.051	0.359	0.848	-0.07	0.27	0.75	-0.152	0.414	0.758	-0.383	0.574	0.727	0.023	0.352	0.672	-0.094	0.273	1.086	-0.074	0.34	0.902	-0.316	0.418	0.723	0.004	0.316	-0.734	0.25	0.5	0.695	-0.375	0.035
0.984	-0.063	0.367	0.828	-0.047	0.258	0.723	-0.137	0.41	0.809	-0.367	0.574	0.676	-0.004	0.363	0.645	-0.078	0.266	1.121	-0.027	0.328	0.832	-0.387	0.449	0.742	0	0.293	-0.719	0.223	0.512	0.75	-0.41	0.09
0.98	-0.066	0.359	0.805	-0.035	0.262	0.711	-0.133	0.406	0.871	-0.328	0.566	0.645	-0.031	0.371	0.641	-0.059	0.246	1.137	0.012	0.324	0.801	-0.43	0.484	0.758	-0.031	0.285	-0.738	0.234	0.48	0.848	-0.523	0.195
0.988	-0.066	0.352	0.785	-0.031	0.266	0.691	-0.133	0.398	0.926	-0.258	0.527	0.617	-0.055	0.363	0.621	-0.059	0.234	1.164	0.047	0.324	0.77	-0.477	0.52	0.777	-0.07	0.301	-0.75	0.273	0.441	0.969	-0.684	0.313
0.992	-0.074	0.352	0.77	-0.031	0.27	0.684	-0.129	0.387	0.977	-0.18	0.504	0.594	-0.105	0.359	0.621	-0.074	0.23	1.184	0.063	0.313	0.773	-0.469	0.547	0.832	-0.07	0.32	-0.766	0.328	0.41	1.098	-0.82	0.402
1.004	-0.105	0.348	0.754	-0.043	0.281	0.695	-0.129	0.383	0.957	-0.117	0.484	0.586	-0.137	0.355	0.629	-0.102	0.238	1.191	0.066	0.309	0.801	-0.445	0.57	0.895	-0.066	0.355	-0.777	0.387	0.402	1.258	-0.852	0.43
0.996	-0.129	0.348	0.746	-0.055	0.289	0.723	-0.133	0.363	0.898	-0.059	0.477	0.57	-0.184	0.348	0.641	-0.129	0.25	1.188	0.059	0.305	0.844	-0.41	0.582	0.969	-0.063	0.395	-0.781	0.402	0.418	1.289	-0.758	0.395
0.961	-0.16	0.363	0.742	-0.063	0.297	0.754	-0.137	0.352	0.824	0	0.473	0.574	-0.223	0.336	0.645	-0.152	0.27	1.188	0.023	0.309	0.902	-0.418	0.578	1.023	-0.063	0.426	-0.781	0.391	0.441	1.359	-0.648	0.328
0.906	-0.188	0.379	0.746	-0.066	0.289	0.781	-0.125	0.328	0.75	0.039	0.473	0.574	-0.25	0.324	0.641	-0.176	0.285	1.184	-0.031	0.316	0.973	-0.445	0.566	1.074	-0.059	0.438	-0.773	0.344	0.465	1.438	-0.504	0.242
0.844	-0.207	0.398	0.738	-0.078	0.289	0.781	-0.113	0.316	0.684	0.059	0.473	0.578	-0.273	0.316	0.641	-0.188	0.313	1.152	-0.109	0.328	1.031	-0.473	0.52	1.117	-0.035	0.422	-0.773	0.281	0.453	1.461	-0.328	0.172
0.789	-0.219	0.406	0.719	-0.086	0.285	0.762	-0.094	0.309	0.648	0.055	0.477	0.586	-0.293	0.309	0.648	-0.207	0.344	1.074	-0.195	0.352	1.082	-0.465	0.457	1.137	0.035	0.379	-0.742	0.277	0.473	1.387	-0.207	0.141
0.734	-0.215	0.41	0.699	-0.098	0.285	0.73	-0.074	0.301	0.621	0.031	0.461	0.578	-0.309	0.305	0.664	-0.227	0.383	1.012	-0.277	0.395	1.047	-0.422	0.391	1.094	0.121	0.344	-0.707	0.348	0.504	1.23	-0.152	0.156
0.68	-0.211	0.414	0.688	-0.117	0.297	0.695	-0.059	0.289	0.621	0.008	0.441	0.582	-0.328	0.309	0.684	-0.23	0.41	0.887	-0.34	0.422	0.969	-0.324	0.344	1.016	0.188	0.32	-0.695	0.414	0.512	1.066	-0.137	0.168
0.637	-0.207	0.426	0.672	-0.133	0.309	0.66	-0.063	0.289	0.609	-0.039	0.43	0.594	-0.355	0.316	0.723	-0.215	0.43	0.816	-0.359	0.457	0.867	-0.246	0.336	0.988	0.227	0.309	-0.719	0.391	0.504	0.961	-0.148	0.184
0.625	-0.199	0.43	0.648	-0.148	0.324	0.641	-0.059	0.293	0.59	-0.094	0.418	0.613	-0.395	0.348	0.77	-0.191	0.438	0.777	-0.383	0.488	0.781	-0.195	0.352	0.992	0.211	0.297	-0.781	0.309	0.504	0.941	-0.211	0.203
0.629	-0.18	0.43	0.629	-0.148	0.34	0.621	-0.063	0.297	0.59	-0.148	0.414	0.645	-0.457	0.383	0.82	-0.156	0.434	0.766	-0.387	0.523	0.695	-0.156	0.371	0.98	0.148	0.293	-0.879	0.199	0.523	0.973	-0.281	0.219
0.664	-0.164	0.422	0.617	-0.141	0.344	0.613	-0.07	0.305	0.582	-0.207	0.406	0.664	-0.516	0.422	0.848	-0.121	0.418	0.766	-0.379	0.547	0.621	-0.141	0.398	1.004	0.066	0.293	-0.969	0.121	0.535	0.988	-0.324	0.223
0.711	-0.137	0.41	0.609	-0.137	0.352	0.613	-0.09	0.305	0.578	-0.25	0.406	0.688	-0.555	0.438	0.855	-0.082	0.402	0.785	-0.363	0.555	0.551	-0.156	0.426	1.039	-0.035	0.281	-1.059	0.094	0.559	0.984	-0.336	0.23
0.766	-0.113	0.406	0.598	-0.129	0.355	0.602	-0.102	0.301	0.574	-0.281	0.398	0.703	-0.563	0.445	0.848	-0.055	0.398	0.82	-0.328	0.543	0.516	-0.168	0.441	1.066	-0.133	0.27	-1.188	0.082	0.594	0.957	-0.32	0.23
0.82	-0.078	0.395	0.598	-0.125	0.367	0.598	-0.113	0.293	0.574	-0.289	0.383	0.723	-0.555	0.438	0.871	-0.043	0.391	0.867	-0.297	0.516	0.504	-0.188	0.445	1.086	-0.215	0.281	-1.355	0.063	0.672	0.914	-0.277	0.23
0.852	-0.051	0.387	0.609	-0.125	0.375	0.605	-0.121	0.289	0.559	-0.289	0.383	0.723	-0.551	0.438	0.918	-0.027	0.367	0.891	-0.273	0.496	0.492	-0.195	0.434	1.07	-0.289	0.297	-1.535	0.043	0.742	0.863	-0.207	0.227
0.863	-0.027	0.387	0.637	-0.125	0.387	0.613	-0.125	0.289	0.551	-0.297	0.387	0.762	-0.523	0.434	0.977	-0.023	0.336	0.891	-0.238	0.465	0.492	-0.195	0.402	1.004	-0.336	0.305	-1.656	0	0.82	0.797	-0.137	0.234
0.859	-0.02	0.379	0.68	-0.125	0.391	0.613	-0.125	0.293	0.555	-0.293	0.402	0.848	-0.512	0.426	1.02	-0.031	0.309	0.852	-0.188	0.426	0.512	-0.203	0.375	0.969	-0.391	0.332	-1.684	-0.098	0.891	0.711	-0.082	0.242
0.836	-0.008	0.375	0.727	-0.129	0.387	0.613	-0.121	0.297	0.578	-0.293	0.406	0.945	-0.496	0.422	1.059	-0.07	0.305	0.836	-0.117	0.398	0.547	-0.223	0.348	0.953	-0.441	0.367	-1.672	-0.105	0.938	0.656	-0.031	0.242
0.805	-0.012	0.375	0.762	-0.129	0.387	0.617	-0.109	0.305	0.617	-0.289	0.41	1.039	-0.461	0.414	1.074	-0.137	0.305	0.813	-0.051	0.371	0.582	-0.266	0.344	0.945	-0.465	0.41	-1.648	-0.004	0.922	0.617	-0.004	0.258
0.77	-0.023	0.371	0.777	-0.121	0.387	0.625	-0.102	0.305	0.672	-0.293	0.418	1.113	-0.445	0.41	1.043	-0.215	0.313	0.758	0	0.371	0.625	-0.313	0.359	0.945	-0.473	0.453	-1.621	0.082	0.898	0.566	0.016	0.273
0.738	-0.043	0.379	0.793	-0.109	0.383	0.637	-0.094	0.316	0.73	-0.309	0.426	1.184	-0.434	0.406	0.996	-0.293	0.324	0.688	-0.004	0.379	0.668	-0.371	0.379	0.965	-0.457	0.5	-1.609	0.098	0.895	0.539	0.02	0.281
0.699	-0.066	0.383	0.793	-0.105	0.379	0.656	-0.098	0.32	0.773	-0.316	0.438	1.242	-0.418	0.406	0.91	-0.387	0.348	0.625	-0.023	0.391	0.703	-0.426	0.402	1.023	-0.441	0.531	-1.547	0.07	0.863	0.516	0.02	0.297
0.672	-0.09	0.387	0.809	-0.105	0.383	0.688	-0.094	0.328	0.805	-0.32	0.445	1.25	-0.379	0.402	0.813	-0.453	0.383	0.582	-0.051	0.402	0.746	-0.469	0.426	1.07	-0.441	0.559	-1.449	0.008	0.82	0.492	0	0.309
0.656	-0.117	0.387	0.852	-0.102	0.387	0.715	-0.086	0.336	0.824	-0.313	0.438	1.191	-0.316	0.395	0.754	-0.492	0.414	0.539	-0.094	0.41	0.781	-0.504	0.453	1.094	-0.441	0.566	-1.324	-0.031	0.758	0.512	-0.031	0.32
0.637	-0.141	0.398	0.914	-0.113	0.387	0.75	-0.086	0.348	0.848	-0.305	0.441	1.09	-0.254	0.391	0.742	-0.5	0.453	0.504	-0.137	0.422	0.816	-0.52	0.48	1.09	-0.426	0.547	-1.227	-0.023	0.684	0.551	-0.086	0.34
0.637	-0.164	0.398	0.965	-0.121	0.387	0.793	-0.082	0.352	0.922	-0.293	0.441	0.977	-0.207	0.387	0.758	-0.48	0.477	0.504	-0.176	0.43	0.816	-0.527	0.5	1.02	-0.395	0.496	-1.129	0.008	0.613	0.641	-0.129	0.363
0.637	-0.184	0.406	1.004	-0.125	0.383	0.84	-0.078	0.352	1.004	-0.289	0.449	0.859	-0.195	0.391	0.797	-0.445	0.484	0.531	-0.219	0.426	0.797	-0.508	0.527	0.914	-0.324	0.453	-1.02	0.004	0.543	0.754	-0.172	0.367
0.641	-0.195	0.406	1.035	-0.133	0.379	0.879	-0.086	0.363	1.043	-0.285	0.453	0.762	-0.242	0.41	0.863	-0.402	0.473	0.559	-0.262	0.434	0.789	-0.492	0.539	0.832	-0.254	0.398	-0.922	-0.004	0.492	0.848	-0.188	0.367
0.645	-0.191	0.402	1.063	-0.145	0.371	0.895	-0.098	0.375	1.055	-0.273	0.469	0.723	-0.254	0.418	0.926	-0.348	0.441	0.59	-0.313	0.445	0.82	-0.477	0.559	0.719	-0.148	0.355	-0.832	0	0.477	0.949	-0.18	0.344
0.645	-0.176	0.406	1.082	-0.176	0.375	0.902	-0.109	0.398	1.063	-0.273	0.484	0.762	-0.219	0.387	0.984	-0.316	0.406	0.621	-0.359	0.457	0.895	-0.488	0.582	0.629	-0.031	0.34	-0.742	-0.004	0.508	1.063	-0.176	0.32
0.637	-0.172	0.402	1.07	-0.195	0.379	0.934	-0.121	0.414	1.102	-0.285	0.488	0.813	-0.207	0.367	1.016	-0.281	0.367	0.656	-0.402	0.473	0.98	-0.504	0.598	0.574	0.051	0.34	-0.66	0.004	0.535	1.195	-0.145	0.297
0.641	-0.172	0.41	1.031	-0.215	0.391	1	-0.129	0.414	1.113	-0.289	0.48	0.871	-0.188	0.34	1.031	-0.238	0.336	0.691	-0.434	0.484	1.074	-0.508	0.605	0.539	0.027	0.375	-0.594	0.008	0.539	1.301	-0.098	0.27
0.641	-0.18	0.426	0.973	-0.234	0.41	1.055	-0.141	0.406	1.078	-0.285	0.477	0.934	-0.199	0.32	0.98	-0.191	0.32	0.723	-0.449	0.492	1.188	-0.492	0.598	0.527	-0.016	0.406	-0.523	0.004	0.535	1.371	-0.008	0.246
0.641	-0.188	0.441	0.902	-0.25	0.438	1.07	-0.133	0.395	1.027	-0.254	0.461	0.965	-0.223	0.297	0.902	-0.156	0.316	0.754	-0.445	0.5	1.313	-0.457	0.57	0.531	-0.051	0.422	-0.473	0.008	0.516	1.32	0.105	0.246
0.648	-0.195	0.445	0.824	-0.254	0.453	1.074	-0.137	0.395	0.949	-0.223	0.434	0.988	-0.223	0.262	0.801	-0.129	0.34	0.777	-0.43	0.504	1.395	-0.391	0.523	0.539	-0.063	0.422	-0.43	0.008	0.488	1.184	0.207	0.27
0.656	-0.203	0.445	0.766	-0.258	0.473	1.086	-0.148	0.398	0.863	-0.188	0.426	0.965	-0.199	0.234	0.715	-0.102	0.363	0.801	-0.418	0.488	1.355	-0.301	0.48	0.555	-0.063	0.41	-0.398	0.004	0.465	1.137	0.262	0.281
0.676	-0.211	0.449	0.711	-0.258	0.477	1.082	-0.172	0.402	0.781	-0.168	0.422	0.914	-0.148	0.227	0.648	-0.09	0.375	0.801	-0.391	0.492	1.219	-0.242	0.457	0.59	-0.086	0.387	-0.371	-0.02	0.465	1.109	0.285	0.281
0.715	-0.223	0.445	0.668	-0.254	0.477	1.055	-0.199	0.422	0.73	-0.16	0.426	0.863	-0.098	0.219	0.602	-0.094	0.387	0.801	-0.355	0.484	1.055	-0.211	0.449	0.641	-0.117	0.367	-0.363	-0.035	0.477	1.047	0.25	0.293
0.766	-0.223	0.449	0.641	-0.238	0.469	0.992	-0.215	0.441	0.695	-0.164	0.43	0.801	-0.07	0.223	0.582	-0.117	0.398	0.797	-0.313	0.48	0.914	-0.199	0.441	0.688	-0.168	0.355	-0.348	-0.059	0.48	1.043	0.176	0.285
0.809	-0.227	0.438	0.637	-0.211	0.461	0.906	-0.223	0.469	0.707	-0.164	0.418	0.758	-0.051	0.223	0.559	-0.145	0.395	0.816	-0.262	0.484	0.832	-0.184	0.438	0.746	-0.238	0.34	-0.352	-0.07	0.477	1.063	0.07	0.273
0.848	-0.215	0.438	0.676	-0.172	0.438	0.813	-0.23	0.484	0.742	-0.145	0.398	0.73	-0.035	0.227	0.551	-0.164	0.391	0.883	-0.242	0.488	0.793	-0.191	0.438	0.82	-0.32	0.344	-0.359	-0.078	0.488	1.078	-0.066	0.273
0.855	-0.207	0.434	0.727	-0.129	0.41	0.742	-0.242	0.5	0.777	-0.133	0.379	0.711	-0.023	0.227	0.566	-0.184	0.367	0.957	-0.25	0.492	0.805	-0.191	0.422	0.898	-0.422	0.355	-0.359	-0.094	0.496	1.082	-0.203	0.266
0.844	-0.191	0.426	0.777	-0.09	0.387	0.699	-0.246	0.516	0.816	-0.125	0.359	0.672	-0.02	0.234	0.574	-0.207	0.352	1.023	-0.277	0.492	0.84	-0.203	0.402	0.93	-0.5	0.371	-0.375	-0.137	0.512	1.066	-0.324	0.27
0.848	-0.16	0.414	0.801	-0.055	0.367	0.664	-0.254	0.531	0.863	-0.125	0.332	0.637	-0.035	0.234	0.594	-0.227	0.34	1.094	-0.316	0.488	0.906	-0.23	0.379	0.898	-0.563	0.387	-0.406	-0.219	0.543	1.043	-0.391	0.27
0.895	-0.145	0.414	0.797	-0.043	0.355	0.656	-0.25	0.539	0.902	-0.129	0.32	0.602	-0.055	0.238	0.609	-0.254	0.34	1.188	-0.344	0.465	0.98	-0.246	0.359	0.848	-0.598	0.414	-0.469	-0.324	0.574	0.98	-0.438	0.289
0.953	-0.141	0.43	0.781	-0.039	0.355	0.664	-0.242	0.539	0.91	-0.121	0.309	0.57	-0.066	0.246	0.625	-0.285	0.348	1.266	-0.352	0.438	1.027	-0.27	0.332	0.813	-0.609	0.449	-0.52	-0.363	0.598	0.93	-0.488	0.324
0.984	-0.145	0.438	0.762	-0.051	0.352	0.691	-0.223	0.52	0.91	-0.121	0.309	0.551	-0.078	0.25	0.621	-0.324	0.363	1.273	-0.336	0.414	1.023	-0.27	0.32	0.805	-0.621	0.492	-0.57	-0.332	0.586	0.918	-0.527	0.359
1.008	-0.156	0.434	0.742	-0.074	0.363	0.734	-0.195	0.496	0.867	-0.105	0.309	0.539	-0.109	0.254	0.625	-0.371	0.383	1.195	-0.301	0.402	0.934	-0.258	0.309	0.793	-0.645	0.543	-0.637	-0.344	0.57	0.902	-0.574	0.434
1.055	-0.168	0.426	0.723	-0.102	0.375	0.777	-0.152	0.473	0.801	-0.074	0.301	0.512	-0.129	0.258	0.641	-0.398	0.41	1.074	-0.27	0.398	0.875	-0.203	0.293	0.836	-0.676	0.578	-0.688	-0.414	0.547	0.906	-0.594	0.492
1.102	-0.184	0.418	0.695	-0.125	0.383	0.793	-0.113	0.453	0.738	-0.043	0.301	0.508	-0.133	0.254	0.676	-0.422	0.43	0.953	-0.246	0.398	0.813	-0.148	0.277	0.879	-0.695	0.59	-0.723	-0.484	0.496	0.902	-0.602	0.547
1.102	-0.191	0.398	0.68	-0.145	0.387	0.785	-0.074	0.43	0.695	-0.035	0.305	0.523	-0.125	0.258	0.715	-0.422	0.438	0.867	-0.234	0.402	0.75	-0.102	0.285	0.922	-0.676	0.57	-0.699	-0.578	0.441	0.926	-0.586	0.586
1.074	-0.191	0.395	0.668	-0.168	0.395	0.77	-0.043	0.418	0.66	-0.016	0.297	0.547	-0.129	0.277	0.754	-0.426	0.445	0.816	-0.23	0.406	0.688	-0.098	0.305	1.027	-0.629	0.535	-0.66	-0.664	0.418	0.891	-0.566	0.582
1.016	-0.176	0.383	0.656	-0.18	0.387	0.738	-0.031	0.418	0.629	-0.027	0.305	0.57	-0.137	0.293	0.781	-0.418	0.449	0.797	-0.23	0.398	0.648	-0.082	0.32	1.18	-0.535	0.484	-0.617	-0.711	0.414	0.82	-0.48	0.551
0.949	-0.156	0.363	0.656	-0.191	0.395	0.715	-0.031	0.414	0.613	-0.035	0.297	0.598	-0.137	0.313	0.785	-0.414	0.449	0.809	-0.242	0.391	0.625	-0.07	0.316	1.293	-0.367	0.441	-0.59	-0.738	0.434	0.75	-0.367	0.48
0.875	-0.121	0.344	0.656	-0.188	0.398	0.699	-0.035	0.41	0.598	-0.043	0.289	0.633	-0.133	0.324	0.773	-0.398	0.457	0.84	-0.27	0.387	0.617	-0.051	0.309	1.266	-0.211	0.418	-0.547	-0.727	0.445	0.715	-0.234	0.398
0.793	-0.09	0.336	0.652	-0.184	0.395	0.684	-0.059	0.41	0.594	-0.043	0.281	0.668	-0.117	0.34	0.758	-0.391	0.465	0.926	-0.27	0.367	0.598	-0.043	0.301	1.129	-0.102	0.422	-0.5	-0.777	0.445	0.707	-0.113	0.305
0.727	-0.07	0.34	0.652	-0.176	0.391	0.672	-0.082	0.41	0.59	-0.063	0.277	0.707	-0.105	0.344	0.785	-0.387	0.477	0.992	-0.309	0.359	0.57	-0.035	0.289	0.965	-0.07	0.445	-0.434	-0.84	0.426	0.656	-0.004	0.234
0.672	-0.066	0.348	0.641	-0.164	0.395	0.652	-0.098	0.402	0.586	-0.078	0.277	0.734	-0.094	0.348	0.859	-0.406	0.496	1.035	-0.348	0.352	0.578	-0.031	0.273	0.863	-0.078	0.457	-0.367	-0.93	0.402	0.605	0.09	0.223
0.633	-0.059	0.348	0.637	-0.156	0.387	0.645	-0.125	0.395	0.578	-0.094	0.281	0.758	-0.078	0.348	0.953	-0.438	0.516	1.047	-0.313	0.332	0.563	-0.027	0.266	0.82	-0.102	0.461	-0.273	-1.063	0.371	0.535	0.117	0.238
0.609	-0.055	0.336	0.625	-0.145	0.387	0.633	-0.152	0.395	0.566	-0.109	0.285	0.766	-0.066	0.336	1.039	-0.461	0.527	1.004	-0.258	0.313	0.555	-0.043	0.273	0.82	-0.137	0.457	-0.18	-1.301	0.344	0.492	0.09	0.281
0.605	-0.055	0.324	0.617	-0.145	0.395	0.621	-0.176	0.398	0.574	-0.121	0.289	0.77	-0.055	0.34	1.129	-0.484	0.531	0.945	-0.188	0.297	0.574	-0.078	0.289	0.855	-0.184	0.453	-0.043	-1.539	0.355	0.484	0.023	0.316
0.617	-0.059	0.313	0.617	-0.148	0.398	0.609	-0.195	0.398	0.598	-0.125	0.289	0.797	-0.043	0.344	1.219	-0.492	0.516	0.883	-0.121	0.281	0.648	-0.105	0.297	0.957	-0.25	0.438	0.156	-1.582	0.367	0.504	-0.02	0.34
0.648	-0.055	0.301	0.625	-0.16	0.406	0.59	-0.219	0.41	0.641	-0.121	0.301	0.848	-0.055	0.344	1.273	-0.457	0.488	0.816	-0.086	0.285	0.73	-0.117	0.301	1.082	-0.305	0.414	0.371	-1.48	0.348	0.527	-0.047	0.344
0.688	-0.063	0.285	0.633	-0.172	0.41	0.574	-0.223	0.414	0.691	-0.121	0.305	0.914	-0.074	0.34	1.242	-0.383	0.457	0.766	-0.059	0.285	0.789	-0.125	0.316	1.211	-0.352	0.379	0.578	-1.359	0.293	0.57	-0.066	0.328
0.723	-0.063	0.27	0.629	-0.176	0.414	0.563	-0.227	0.41	0.723	-0.117	0.313	0.98	-0.102	0.324	1.137	-0.293	0.434	0.727	-0.023	0.285	0.863	-0.137	0.332	1.27	-0.391	0.348	0.715	-1.27	0.246	0.629	-0.082	0.297
0.766	-0.066	0.258	0.629	-0.188	0.414	0.559	-0.227	0.41	0.75	-0.105	0.324	1.039	-0.137	0.305	1	-0.219	0.422	0.703	0.016	0.285	0.953	-0.148	0.355	1.23	-0.355	0.316	0.699	-1.254	0.234	0.676	-0.113	0.27
0.805	-0.063	0.254	0.641	-0.191	0.418	0.566	-0.223	0.41	0.777	-0.094	0.328	1.09	-0.176	0.305	0.875	-0.176	0.414	0.68	0.047	0.281	1.055	-0.152	0.375	1.129	-0.258	0.297	0.586	-1.238	0.234	0.723	-0.18	0.25
0.816	-0.047	0.238	0.668	-0.188	0.422	0.574	-0.227	0.414	0.82	-0.082	0.336	1.133	-0.215	0.305	0.785	-0.152	0.41	0.668	0.051	0.281	1.113	-0.137	0.387	1.016	-0.223	0.316	0.473	-1.16	0.242	0.766	-0.293	0.258
0.813	-0.035	0.227	0.703	-0.191	0.418	0.594	-0.234	0.426	0.852	-0.063	0.344	1.152	-0.27	0.32	0.738	-0.145	0.41	0.652	0.043	0.281	1.102	-0.098	0.387	1.008	-0.145	0.336	0.43	-1.059	0.25	0.801	-0.43	0.285
0.805	-0.02	0.223	0.75	-0.195	0.43	0.609	-0.242	0.426	0.867	-0.051	0.355	1.125	-0.324	0.359	0.727	-0.164	0.414	0.637	0.023	0.289	1.09	-0.043	0.391	0.98	-0.082	0.344	0.438	-0.941	0.266	0.824	-0.547	0.309
0.789	0	0.215	0.797	-0.195	0.434	0.629	-0.238	0.426	0.898	-0.031	0.352	1.047	-0.371	0.398	0.734	-0.195	0.406	0.629	-0.012	0.297	1.121	0.012	0.383	0.914	-0.012	0.332	0.453	-0.828	0.289	0.805	-0.613	0.336
0.781	0.008	0.219	0.832	-0.199	0.441	0.641	-0.234	0.426	0.918	-0.004	0.348	0.965	-0.398	0.434	0.773	-0.242	0.391	0.637	-0.043	0.309	1.164	0.07	0.355	0.848	0.035	0.309	0.453	-0.75	0.313	0.734	-0.621	0.363
0.758	0.004	0.227	0.848	-0.207	0.441	0.656	-0.23	0.426	0.941	0.023	0.348	0.906	-0.406	0.469	0.832	-0.293	0.379	0.645	-0.063	0.305	1.148	0.117	0.332	0.793	0.051	0.309	0.438	-0.688	0.34	0.699	-0.613	0.383
0.746	-0.012	0.242	0.859	-0.215	0.445	0.688	-0.223	0.426	0.98	0.031	0.348	0.855	-0.398	0.492	0.902	-0.309	0.348	0.668	-0.066	0.309	1.133	0.133	0.313	0.746	0.039	0.32	0.418	-0.629	0.367	0.727	-0.605	0.414
0.723	-0.02	0.25	0.91	-0.227	0.449	0.73	-0.207	0.426	1.027	0.016	0.348	0.801	-0.391	0.512	0.938	-0.336	0.336	0.719	-0.082	0.32	1.141	0.105	0.313	0.727	0.016	0.32	0.395	-0.578	0.395	0.809	-0.645	0.469
0.711	-0.043	0.262	0.984	-0.242	0.449	0.777	-0.203	0.43	1.055	-0.012	0.352	0.801	-0.383	0.512	0.961	-0.309	0.32	0.781	-0.09	0.336	1.141	0.039	0.316	0.727	0	0.316	0.352	-0.523	0.406	0.953	-0.699	0.516
0.711	-0.055	0.262	1.012	-0.262	0.449	0.809	-0.203	0.438	1.066	-0.047	0.363	0.824	-0.348	0.504	0.969	-0.246	0.293	0.859	-0.098	0.348	1.148	-0.059	0.348	0.738	-0.02	0.313	0.313	-0.465	0.41	1.109	-0.762	0.547
0.711	-0.066	0.262	0.984	-0.277	0.441	0.824	-0.199	0.441	1.082	-0.09	0.375	0.852	-0.32	0.488	0.945	-0.172	0.277	0.969	-0.098	0.359	1.066	-0.191	0.391	0.734	-0.059	0.324	0.285	-0.402	0.41	1.219	-0.797	0.559
0.715	-0.086	0.266	0.984	-0.297	0.434	0.844	-0.188	0.438	1.094	-0.148	0.387	0.879	-0.293	0.465	0.918	-0.121	0.258	1.07	-0.086	0.367	0.98	-0.277	0.438	0.75	-0.109	0.34	0.246	-0.352	0.414	1.305	-0.777	0.52
0.719	-0.098	0.277	0.996	-0.297	0.418	0.883	-0.172	0.445	1.094	-0.207	0.402	0.902	-0.266	0.449	0.875	-0.07	0.238	1.137	-0.059	0.355	0.867	-0.352	0.496	0.773	-0.152	0.344	0.215	-0.309	0.418	1.352	-0.684	0.457
0.711	-0.109	0.285	1.008	-0.293	0.41	0.949	-0.176	0.449	1.047	-0.273	0.43	0.891	-0.254	0.445	0.809	-0.039	0.242	1.129	-0.02	0.332	0.805	-0.383	0.535	0.824	-0.184	0.348	0.207	-0.258	0.414	1.387	-0.52	0.391
0.703	-0.117	0.301	0.98	-0.281	0.402	1.008	-0.207	0.457	0.973	-0.324	0.465	0.84	-0.211	0.441	0.77	-0.035	0.25	1.07	0.027	0.316	0.777	-0.395	0.563	0.895	-0.211	0.359	0.215	-0.215	0.414	1.387	-0.336	0.34
0.695	-0.113	0.305	0.945	-0.254	0.398	1.039	-0.227	0.465	0.895	-0.34	0.488	0.789	-0.148	0.434	0.734	-0.031	0.27	1.012	0.07	0.309	0.773	-0.406	0.59	0.965	-0.215	0.371	0.242	-0.18	0.402	1.305	-0.172	0.324
0.699	-0.105	0.313	0.906	-0.223	0.387	1.066	-0.254	0.469	0.836	-0.352	0.508	0.742	-0.078	0.418	0.719	-0.023	0.281	0.969	0.094	0.301	0.805	-0.422	0.613	1.039	-0.203	0.379	0.301	-0.156	0.391	1.18	-0.066	0.324
0.699	-0.094	0.32	0.859	-0.184	0.379	1.086	-0.281	0.465	0.789	-0.352	0.527	0.688	-0.031	0.41	0.695	-0.02	0.285	0.965	0.094	0.289	0.871	-0.43	0.633	1.086	-0.156	0.395	0.363	-0.137	0.383	1.082	-0.035	0.344
0.703	-0.086	0.328	0.809	-0.152	0.379	1.09	-0.301	0.461	0.742	-0.332	0.539	0.645	-0.016	0.402	0.664	-0.023	0.285	0.945	0.078	0.285	0.957	-0.426	0.641	1.113	-0.102	0.402	0.438	-0.129	0.375	1.035	-0.07	0.352
0.699	-0.07	0.344	0.766	-0.121	0.383	1.063	-0.297	0.457	0.719	-0.328	0.555	0.621	-0.035	0.398	0.641	-0.039	0.281	0.926	0.059	0.285	1.027	-0.406	0.625	1.086	-0.023	0.406	0.543	-0.121	0.371	1.035	-0.102	0.352
0.703	-0.066	0.352	0.73	-0.098	0.387	0.996	-0.27	0.449	0.727	-0.313	0.566	0.594	-0.07	0.398	0.621	-0.055	0.273	0.926	0.008	0.289	1.07	-0.359	0.598	1.027	0.063	0.402	0.672	-0.121	0.371	1.047	-0.133	0.344
0.711	-0.063	0.352	0.703	-0.082	0.391	0.914	-0.238	0.438	0.746	-0.273	0.559	0.57	-0.117	0.406	0.602	-0.059	0.27	0.938	-0.059	0.293	1.098	-0.305	0.547	1	0.129	0.391	0.824	-0.125	0.363	1.023	-0.168	0.34
0.727	-0.059	0.355	0.684	-0.082	0.383	0.836	-0.207	0.422	0.773	-0.23	0.543	0.543	-0.184	0.418	0.594	-0.074	0.27	0.938	-0.141	0.305	1.051	-0.234	0.5	1.016	0.168	0.375	0.992	-0.109	0.336	1.02	-0.203	0.336
0.762	-0.059	0.352	0.684	-0.09	0.367	0.758	-0.176	0.414	0.816	-0.18	0.523	0.535	-0.227	0.43	0.586	-0.105	0.277	0.922	-0.227	0.313	0.953	-0.188	0.469	1.035	0.184	0.344	1.184	-0.09	0.285	0.949	-0.223	0.344
0.801	-0.051	0.355	0.699	-0.109	0.355	0.699	-0.145	0.402	0.859	-0.113	0.492	0.535	-0.281	0.426	0.613	-0.125	0.285	0.871	-0.309	0.332	0.852	-0.148	0.461	1.02	0.172	0.313	1.332	-0.043	0.234	0.824	-0.238	0.348
0.836	-0.055	0.355	0.715	-0.121	0.348	0.676	-0.133	0.395	0.859	-0.059	0.469	0.539	-0.309	0.418	0.652	-0.145	0.309	0.809	-0.383	0.371	0.758	-0.121	0.465	0.969	0.133	0.281	1.371	0.012	0.191	0.734	-0.223	0.352
0.859	-0.066	0.367	0.742	-0.141	0.336	0.688	-0.125	0.383	0.836	-0.008	0.449	0.543	-0.328	0.406	0.73	-0.137	0.324	0.734	-0.473	0.434	0.672	-0.105	0.465	0.93	0.059	0.254	1.328	0.027	0.168	0.684	-0.168	0.344
0.875	-0.074	0.375	0.773	-0.152	0.324	0.711	-0.129	0.379	0.785	0.016	0.438	0.543	-0.34	0.395	0.813	-0.133	0.34	0.734	-0.492	0.492	0.613	-0.117	0.473	0.926	-0.039	0.266	1.277	0.055	0.18	0.633	-0.121	0.348
0.898	-0.082	0.383	0.793	-0.16	0.316	0.738	-0.137	0.371	0.719	0.023	0.426	0.543	-0.359	0.398	0.871	-0.129	0.348	0.734	-0.504	0.547	0.574	-0.117	0.457	0.863	-0.18	0.273	1.234	0.043	0.211	0.574	-0.09	0.355
0.941	-0.082	0.387	0.801	-0.152	0.301	0.758	-0.148	0.355	0.652	0.008	0.418	0.555	-0.371	0.398	0.898	-0.117	0.348	0.773	-0.473	0.586	0.555	-0.129	0.453	0.863	-0.285	0.289	1.277	0.008	0.238	0.551	-0.074	0.355
1.008	-0.086	0.383	0.781	-0.141	0.301	0.805	-0.145	0.344	0.598	-0.016	0.41	0.578	-0.387	0.41	0.902	-0.094	0.348	0.844	-0.457	0.59	0.543	-0.145	0.445	0.816	-0.379	0.32	1.344	-0.035	0.262	0.535	-0.059	0.359
1.063	-0.082	0.379	0.758	-0.133	0.305	0.848	-0.148	0.332	0.563	-0.043	0.402	0.613	-0.402	0.43	0.863	-0.066	0.348	0.945	-0.469	0.578	0.543	-0.172	0.434	0.73	-0.445	0.352	1.391	-0.109	0.285	0.531	-0.043	0.352
1.082	-0.078	0.375	0.734	-0.129	0.293	0.879	-0.137	0.32	0.531	-0.063	0.395	0.656	-0.41	0.441	0.84	-0.047	0.352	1.043	-0.48	0.535	0.563	-0.191	0.402	0.699	-0.496	0.379	1.438	-0.207	0.305	0.559	-0.035	0.336
1.082	-0.078	0.371	0.711	-0.125	0.301	0.883	-0.125	0.305	0.504	-0.102	0.391	0.695	-0.418	0.441	0.863	-0.02	0.348	1.074	-0.488	0.461	0.594	-0.207	0.379	0.707	-0.551	0.395	1.441	-0.293	0.316	0.598	-0.043	0.324
1.078	-0.074	0.367	0.688	-0.125	0.301	0.855	-0.102	0.297	0.488	-0.141	0.379	0.746	-0.426	0.445	0.91	-0.004	0.336	1.066	-0.453	0.395	0.617	-0.238	0.363	0.727	-0.57	0.402	1.391	-0.355	0.32	0.66	-0.066	0.328
1.074	-0.09	0.371	0.68	-0.141	0.313	0.828	-0.082	0.293	0.48	-0.176	0.383	0.789	-0.418	0.441	0.945	0.004	0.324	1.004	-0.336	0.324	0.637	-0.273	0.363	0.746	-0.566	0.406	1.324	-0.379	0.316	0.73	-0.094	0.336
1.078	-0.121	0.379	0.676	-0.16	0.324	0.777	-0.066	0.293	0.492	-0.207	0.383	0.828	-0.41	0.441	0.984	-0.004	0.32	0.918	-0.16	0.285	0.664	-0.324	0.363	0.773	-0.539	0.406	1.266	-0.363	0.32	0.828	-0.133	0.344
1.043	-0.164	0.398	0.684	-0.16	0.324	0.73	-0.059	0.297	0.512	-0.234	0.383	0.855	-0.391	0.441	1.031	-0.031	0.316	0.824	0.016	0.281	0.688	-0.379	0.371	0.809	-0.496	0.414	1.199	-0.367	0.344	0.914	-0.148	0.344
1	-0.191	0.406	0.68	-0.152	0.32	0.695	-0.055	0.309	0.527	-0.27	0.387	0.883	-0.371	0.449	1.07	-0.082	0.316	0.707	0.129	0.301	0.73	-0.43	0.383	0.871	-0.465	0.418	1.129	-0.371	0.387	1.031	-0.133	0.328
0.941	-0.199	0.414	0.668	-0.137	0.309	0.656	-0.059	0.313	0.535	-0.293	0.391	0.926	-0.359	0.453	1.074	-0.152	0.32	0.598	0.148	0.355	0.766	-0.453	0.383	0.957	-0.414	0.391	1.055	-0.371	0.441	1.148	-0.074	0.285
0.875	-0.203	0.418	0.648	-0.113	0.293	0.629	-0.063	0.316	0.543	-0.305	0.402	1.004	-0.352	0.457	1.055	-0.23	0.34	0.523	0.129	0.398	0.793	-0.477	0.387	1.055	-0.375	0.367	0.977	-0.379	0.512	1.273	0.051	0.25
0.805	-0.203	0.426	0.629	-0.105	0.289	0.613	-0.066	0.309	0.555	-0.316	0.414	1.074	-0.348	0.457	0.977	-0.324	0.379	0.473	0.09	0.438	0.793	-0.488	0.387	1.039	-0.375	0.352	0.906	-0.395	0.578	1.289	0.176	0.211
0.734	-0.195	0.434	0.609	-0.102	0.293	0.609	-0.074	0.305	0.559	-0.32	0.43	1.125	-0.332	0.453	0.93	-0.371	0.418	0.453	0.047	0.473	0.762	-0.492	0.398	0.965	-0.34	0.328	0.852	-0.387	0.602	1.273	0.301	0.195
0.691	-0.18	0.441	0.59	-0.098	0.305	0.609	-0.086	0.297	0.57	-0.316	0.441	1.156	-0.344	0.441	0.883	-0.41	0.465	0.438	-0.02	0.488	0.738	-0.484	0.414	0.887	-0.293	0.313	0.77	-0.352	0.59	1.227	0.379	0.203
0.68	-0.145	0.434	0.582	-0.094	0.309	0.609	-0.098	0.289	0.602	-0.32	0.445	1.16	-0.352	0.43	0.848	-0.438	0.504	0.441	-0.082	0.484	0.746	-0.48	0.422	0.758	-0.285	0.328	0.656	-0.273	0.535	1.203	0.395	0.242
0.68	-0.102	0.41	0.578	-0.09	0.316	0.609	-0.102	0.293	0.641	-0.32	0.457	1.137	-0.336	0.414	0.836	-0.422	0.531	0.465	-0.121	0.457	0.801	-0.48	0.434	0.633	-0.258	0.359	0.582	-0.16	0.465	1.195	0.371	0.289
0.707	-0.051	0.391	0.594	-0.094	0.332	0.605	-0.102	0.293	0.688	-0.336	0.473	1.074	-0.309	0.398	0.859	-0.402	0.555	0.516	-0.164	0.426	0.883	-0.492	0.445	0.543	-0.258	0.391	0.508	-0.047	0.391	1.219	0.32	0.332
0.734	-0.02	0.375	0.605	-0.098	0.34	0.598	-0.102	0.297	0.738	-0.34	0.488	0.977	-0.266	0.379	0.887	-0.371	0.551	0.563	-0.227	0.406	0.961	-0.496	0.449	0.484	-0.258	0.422	0.434	0.07	0.332	1.223	0.262	0.355
0.766	0.008	0.367	0.621	-0.098	0.348	0.605	-0.098	0.305	0.797	-0.34	0.488	0.871	-0.23	0.371	0.906	-0.34	0.547	0.609	-0.297	0.395	1.023	-0.488	0.449	0.469	-0.262	0.441	0.383	0.16	0.316	1.207	0.18	0.363
0.793	0.012	0.367	0.637	-0.094	0.344	0.617	-0.082	0.309	0.836	-0.328	0.492	0.785	-0.207	0.367	0.934	-0.313	0.523	0.656	-0.383	0.402	1.086	-0.473	0.438	0.48	-0.25	0.449	0.328	0.172	0.324	1.164	0.051	0.348
0.813	0.008	0.363	0.66	-0.09	0.336	0.633	-0.07	0.313	0.852	-0.297	0.492	0.711	-0.188	0.363	0.98	-0.277	0.512	0.691	-0.457	0.414	1.168	-0.426	0.41	0.516	-0.234	0.441	0.273	0.133	0.359	1.16	-0.098	0.324
0.816	-0.004	0.363	0.688	-0.086	0.34	0.648	-0.063	0.305	0.883	-0.246	0.484	0.684	-0.168	0.352	0.984	-0.242	0.484	0.695	-0.531	0.434	1.23	-0.367	0.395	0.543	-0.211	0.414	0.242	0.043	0.395	1.27	-0.145	0.281
0.805	-0.016	0.363	0.734	-0.082	0.336	0.672	-0.047	0.313	0.941	-0.203	0.48	0.676	-0.176	0.348	0.945	-0.207	0.457	0.707	-0.566	0.449	1.227	-0.313	0.391	0.563	-0.207	0.391	0.227	-0.023	0.418	1.203	-0.227	0.266
0.789	-0.031	0.359	0.766	-0.074	0.344	0.691	-0.035	0.32	1.012	-0.172	0.484	0.688	-0.18	0.34	0.883	-0.16	0.438	0.73	-0.566	0.469	1.152	-0.277	0.41	0.598	-0.227	0.379	0.23	-0.066	0.414	1.18	-0.289	0.281
0.758	-0.055	0.359	0.789	-0.074	0.348	0.719	-0.047	0.328	1.063	-0.156	0.496	0.734	-0.18	0.32	0.824	-0.102	0.414	0.754	-0.535	0.477	1.043	-0.262	0.438	0.621	-0.273	0.383	0.238	-0.09	0.406	1.145	-0.285	0.277
0.734	-0.078	0.371	0.809	-0.074	0.359	0.762	-0.059	0.344	1.066	-0.141	0.504	0.777	-0.188	0.305	0.77	-0.059	0.402	0.766	-0.484	0.477	0.957	-0.254	0.449	0.645	-0.32	0.387	0.258	-0.09	0.375	1.129	-0.27	0.285
0.699	-0.086	0.367	0.824	-0.074	0.371	0.813	-0.063	0.355	1.074	-0.148	0.508	0.813	-0.188	0.297	0.703	-0.043	0.398	0.777	-0.453	0.484	0.883	-0.246	0.445	0.672	-0.371	0.398	0.281	-0.09	0.344	1.109	-0.285	0.316
0.66	-0.094	0.371	0.883	-0.074	0.375	0.852	-0.07	0.363	1.094	-0.172	0.5	0.836	-0.184	0.289	0.652	-0.059	0.406	0.805	-0.43	0.504	0.836	-0.234	0.422	0.715	-0.406	0.406	0.32	-0.105	0.328	1.082	-0.324	0.363
0.625	-0.105	0.379	0.961	-0.074	0.359	0.879	-0.09	0.375	1.094	-0.195	0.488	0.848	-0.168	0.285	0.629	-0.086	0.414	0.883	-0.422	0.516	0.828	-0.23	0.398	0.766	-0.426	0.406	0.363	-0.145	0.32	1.059	-0.398	0.426
0.594	-0.121	0.387	1.027	-0.074	0.348	0.895	-0.09	0.379	1.051	-0.215	0.484	0.844	-0.137	0.27	0.594	-0.133	0.422	0.988	-0.406	0.512	0.852	-0.242	0.387	0.809	-0.445	0.418	0.422	-0.191	0.316	1.047	-0.508	0.512
0.582	-0.137	0.395	1.086	-0.09	0.336	0.914	-0.086	0.391	0.988	-0.223	0.477	0.813	-0.105	0.258	0.563	-0.184	0.43	1.074	-0.391	0.504	0.914	-0.27	0.375	0.84	-0.473	0.445	0.48	-0.246	0.332	1.07	-0.609	0.559
0.586	-0.145	0.395	1.137	-0.109	0.324	0.965	-0.09	0.395	0.902	-0.227	0.465	0.777	-0.082	0.246	0.547	-0.227	0.43	1.137	-0.375	0.488	1	-0.285	0.359	0.891	-0.523	0.477	0.555	-0.297	0.332	1.086	-0.637	0.551
0.602	-0.156	0.406	1.164	-0.141	0.32	1.039	-0.098	0.395	0.813	-0.227	0.457	0.75	-0.063	0.238	0.551	-0.273	0.434	1.199	-0.375	0.48	1.074	-0.285	0.348	0.961	-0.574	0.516	0.641	-0.352	0.348	1.035	-0.566	0.504
0.609	-0.16	0.402	1.156	-0.176	0.324	1.086	-0.102	0.391	0.73	-0.219	0.441	0.723	-0.047	0.246	0.566	-0.309	0.426	1.27	-0.371	0.465	1.082	-0.266	0.336	1.047	-0.617	0.547	0.723	-0.391	0.359	0.926	-0.469	0.445
0.617	-0.145	0.395	1.105	-0.211	0.363	1.105	-0.117	0.391	0.672	-0.219	0.434	0.703	-0.043	0.258	0.578	-0.332	0.414	1.316	-0.344	0.449	0.992	-0.246	0.336	1.133	-0.664	0.563	0.793	-0.426	0.367	0.781	-0.336	0.367
0.629	-0.129	0.391	0.988	-0.254	0.41	1.121	-0.125	0.387	0.645	-0.223	0.418	0.664	-0.055	0.277	0.59	-0.371	0.414	1.297	-0.297	0.438	0.914	-0.199	0.328	1.199	-0.68	0.566	0.832	-0.461	0.379	0.664	-0.203	0.289
0.637	-0.121	0.387	0.863	-0.289	0.461	1.137	-0.141	0.391	0.633	-0.23	0.414	0.633	-0.074	0.297	0.613	-0.406	0.434	1.203	-0.234	0.43	0.867	-0.164	0.324	1.258	-0.684	0.563	0.855	-0.488	0.406	0.531	-0.113	0.281
0.656	-0.129	0.387	0.746	-0.301	0.5	1.109	-0.156	0.402	0.652	-0.242	0.402	0.613	-0.098	0.305	0.645	-0.438	0.441	1.063	-0.184	0.43	0.797	-0.105	0.324	1.305	-0.652	0.531	0.906	-0.527	0.453	0.398	-0.063	0.309
0.664	-0.133	0.391	0.664	-0.293	0.523	1.051	-0.176	0.422	0.688	-0.246	0.391	0.59	-0.113	0.309	0.684	-0.457	0.453	0.953	-0.152	0.43	0.746	-0.078	0.328	1.301	-0.574	0.508	1.02	-0.582	0.504	0.313	-0.063	0.352
0.672	-0.148	0.406	0.602	-0.289	0.535	0.965	-0.188	0.438	0.734	-0.254	0.371	0.582	-0.125	0.309	0.73	-0.461	0.465	0.875	-0.141	0.426	0.723	-0.051	0.32	1.234	-0.457	0.488	1.16	-0.609	0.535	0.281	-0.09	0.379
0.672	-0.16	0.418	0.563	-0.297	0.547	0.875	-0.203	0.461	0.785	-0.258	0.355	0.578	-0.129	0.313	0.77	-0.457	0.465	0.848	-0.133	0.41	0.711	-0.023	0.316	1.117	-0.355	0.484	1.285	-0.613	0.566	0.301	-0.129	0.395
0.676	-0.176	0.426	0.57	-0.297	0.555	0.785	-0.203	0.473	0.844	-0.258	0.348	0.578	-0.129	0.313	0.797	-0.438	0.457	0.852	-0.137	0.398	0.688	0	0.309	1.004	-0.266	0.477	1.387	-0.59	0.574	0.344	-0.16	0.387
0.691	-0.195	0.43	0.613	-0.273	0.555	0.715	-0.211	0.488	0.887	-0.23	0.324	0.578	-0.129	0.313	0.805	-0.402	0.453	0.883	-0.156	0.379	0.672	0.016	0.297	0.922	-0.203	0.469	1.449	-0.523	0.543	0.383	-0.176	0.355
0.711	-0.207	0.434	0.68	-0.227	0.543	0.676	-0.227	0.5	0.902	-0.191	0.305	0.574	-0.133	0.316	0.789	-0.359	0.445	0.945	-0.18	0.359	0.676	0.016	0.297	0.883	-0.168	0.457	1.469	-0.391	0.488	0.426	-0.199	0.324
0.734	-0.219	0.438	0.758	-0.184	0.52	0.648	-0.227	0.5	0.891	-0.137	0.293	0.578	-0.133	0.316	0.773	-0.32	0.449	1.023	-0.199	0.355	0.676	0	0.293	0.887	-0.148	0.434	1.398	-0.238	0.43	0.465	-0.238	0.285
0.758	-0.227	0.438	0.824	-0.125	0.488	0.652	-0.215	0.496	0.844	-0.082	0.273	0.582	-0.129	0.336	0.789	-0.297	0.453	1.063	-0.215	0.344	0.676	-0.023	0.297	0.934	-0.133	0.406	1.281	-0.113	0.379	0.5	-0.293	0.258
0.781	-0.227	0.434	0.871	-0.063	0.457	0.676	-0.203	0.492	0.793	-0.047	0.27	0.594	-0.133	0.352	0.848	-0.297	0.477	1.066	-0.211	0.344	0.695	-0.051	0.309	1.008	-0.141	0.391	1.133	-0.047	0.363	0.52	-0.363	0.238
0.801	-0.223	0.438	0.875	-0.004	0.43	0.715	-0.18	0.473	0.742	-0.031	0.27	0.617	-0.133	0.371	0.945	-0.324	0.496	1.004	-0.219	0.348	0.699	-0.07	0.313	1.09	-0.156	0.367	0.996	-0.016	0.355	0.527	-0.43	0.227
0.809	-0.211	0.434	0.859	0.016	0.418	0.77	-0.152	0.449	0.688	-0.016	0.281	0.648	-0.129	0.379	1.031	-0.359	0.508	0.918	-0.199	0.34	0.746	-0.078	0.316	1.141	-0.18	0.344	0.914	-0.02	0.355	0.535	-0.473	0.207
0.824	-0.195	0.426	0.809	-0.008	0.426	0.813	-0.129	0.426	0.641	-0.008	0.293	0.688	-0.125	0.383	1.117	-0.398	0.504	0.859	-0.145	0.316	0.797	-0.102	0.34	1.156	-0.156	0.324	0.902	-0.039	0.348	0.559	-0.48	0.195
0.832	-0.168	0.414	0.754	-0.055	0.434	0.836	-0.113	0.414	0.605	0.004	0.309	0.719	-0.125	0.387	1.191	-0.43	0.484	0.789	-0.082	0.293	0.887	-0.121	0.348	1.055	-0.141	0.32	0.949	-0.07	0.344	0.602	-0.48	0.188
0.871	-0.148	0.41	0.719	-0.098	0.449	0.832	-0.098	0.402	0.582	0	0.309	0.742	-0.117	0.387	1.23	-0.418	0.441	0.719	-0.039	0.285	1.02	-0.125	0.352	0.934	-0.109	0.305	1.004	-0.113	0.34	0.691	-0.48	0.191
0.93	-0.141	0.41	0.688	-0.133	0.469	0.809	-0.078	0.395	0.559	-0.023	0.313	0.754	-0.105	0.391	1.195	-0.383	0.422	0.652	-0.012	0.289	1.133	-0.113	0.352	0.828	-0.078	0.289	1.023	-0.164	0.348	0.816	-0.496	0.227
0.969	-0.156	0.414	0.676	-0.172	0.477	0.777	-0.063	0.391	0.551	-0.051	0.305	0.758	-0.102	0.398	1.094	-0.34	0.402	0.613	0.012	0.301	1.23	-0.059	0.328	0.727	-0.039	0.285	0.996	-0.207	0.348	0.996	-0.547	0.277
0.953	-0.172	0.418	0.656	-0.195	0.477	0.738	-0.051	0.379	0.563	-0.063	0.305	0.766	-0.105	0.406	0.965	-0.301	0.395	0.598	0.02	0.305	1.266	0.004	0.289	0.633	-0.012	0.285	0.922	-0.238	0.352	1.172	-0.621	0.344
0.949	-0.172	0.414	0.645	-0.207	0.473	0.707	-0.059	0.375	0.586	-0.086	0.305	0.797	-0.121	0.41	0.859	-0.266	0.395	0.574	0.016	0.313	1.281	0.059	0.258	0.582	0	0.297	0.836	-0.25	0.344	1.313	-0.719	0.395
0.992	-0.191	0.414	0.648	-0.223	0.453	0.672	-0.07	0.383	0.578	-0.105	0.301	0.867	-0.148	0.418	0.793	-0.246	0.395	0.547	-0.004	0.316	1.324	0.098	0.242	0.535	0.016	0.301	0.758	-0.227	0.332	1.418	-0.793	0.406
1.047	-0.215	0.418	0.645	-0.227	0.441	0.648	-0.098	0.383	0.57	-0.113	0.301	0.938	-0.176	0.414	0.758	-0.234	0.398	0.527	-0.023	0.313	1.328	0.137	0.25	0.5	0.012	0.309	0.672	-0.199	0.324	1.441	-0.816	0.379
1.074	-0.242	0.422	0.648	-0.23	0.422	0.633	-0.117	0.383	0.578	-0.117	0.309	1	-0.203	0.406	0.766	-0.238	0.391	0.516	-0.043	0.297	1.297	0.137	0.266	0.508	0.02	0.309	0.602	-0.145	0.313	1.43	-0.754	0.309
1.066	-0.254	0.418	0.641	-0.227	0.406	0.613	-0.141	0.383	0.625	-0.121	0.316	1.066	-0.219	0.387	0.801	-0.258	0.371	0.504	-0.055	0.289	1.262	0.125	0.289	0.527	0.012	0.301	0.559	-0.09	0.316	1.383	-0.605	0.25
1.012	-0.242	0.414	0.637	-0.211	0.391	0.594	-0.164	0.379	0.691	-0.121	0.328	1.105	-0.234	0.367	0.867	-0.285	0.344	0.5	-0.07	0.293	1.211	0.09	0.309	0.543	0	0.297	0.527	-0.055	0.328	1.266	-0.422	0.211
0.93	-0.203	0.395	0.621	-0.199	0.391	0.586	-0.188	0.383	0.746	-0.105	0.34	1.105	-0.258	0.359	0.953	-0.309	0.324	0.496	-0.094	0.309	1.168	0.031	0.32	0.613	-0.043	0.305	0.469	-0.023	0.336	1.145	-0.273	0.223
0.832	-0.156	0.375	0.602	-0.188	0.387	0.578	-0.203	0.383	0.781	-0.09	0.344	1.074	-0.277	0.367	1.031	-0.313	0.301	0.547	-0.109	0.309	1.137	-0.031	0.328	0.68	-0.094	0.309	0.434	-0.012	0.344	1.055	-0.18	0.242
0.742	-0.125	0.363	0.586	-0.168	0.387	0.578	-0.215	0.383	0.816	-0.07	0.344	1.012	-0.301	0.391	1.063	-0.305	0.285	0.602	-0.105	0.313	1.094	-0.109	0.344	0.762	-0.141	0.316	0.422	-0.016	0.352	1.039	-0.125	0.254
0.668	-0.094	0.363	0.586	-0.172	0.387	0.574	-0.215	0.387	0.844	-0.043	0.34	0.949	-0.324	0.41	1.078	-0.273	0.273	0.652	-0.117	0.328	1.023	-0.18	0.352	0.883	-0.188	0.34	0.418	-0.02	0.359	1.078	-0.09	0.25
0.629	-0.074	0.375	0.59	-0.18	0.387	0.566	-0.211	0.391	0.875	-0.004	0.328	0.902	-0.34	0.438	1.023	-0.223	0.277	0.734	-0.117	0.336	0.941	-0.246	0.383	1.039	-0.211	0.348	0.438	-0.031	0.352	1.137	-0.074	0.234
0.613	-0.07	0.379	0.602	-0.191	0.395	0.57	-0.203	0.395	0.891	0.02	0.332	0.871	-0.34	0.457	0.984	-0.16	0.273	0.82	-0.102	0.344	0.836	-0.316	0.434	1.168	-0.211	0.348	0.484	-0.047	0.344	1.176	-0.078	0.219
0.617	-0.07	0.375	0.613	-0.207	0.402	0.578	-0.199	0.391	0.898	0.023	0.344	0.852	-0.332	0.48	0.957	-0.105	0.266	0.906	-0.09	0.336	0.758	-0.359	0.492	1.25	-0.18	0.348	0.559	-0.074	0.352	1.18	-0.086	0.23
0.645	-0.082	0.363	0.641	-0.227	0.41	0.59	-0.199	0.398	0.934	0.016	0.355	0.859	-0.324	0.48	0.914	-0.07	0.27	0.988	-0.066	0.316	0.727	-0.391	0.559	1.254	-0.117	0.328	0.656	-0.098	0.355	1.141	-0.102	0.242
0.688	-0.086	0.355	0.672	-0.238	0.414	0.605	-0.211	0.41	1.004	-0.008	0.371	0.855	-0.301	0.473	0.855	-0.055	0.281	1.004	-0.031	0.301	0.707	-0.41	0.602	1.227	-0.023	0.324	0.777	-0.082	0.348	1.047	-0.133	0.242
0.73	-0.098	0.336	0.727	-0.25	0.418	0.617	-0.219	0.418	1.063	-0.043	0.379	0.859	-0.27	0.457	0.813	-0.055	0.293	0.973	0.008	0.293	0.703	-0.398	0.629	1.176	0.09	0.324	0.906	-0.066	0.336	0.957	-0.105	0.238
0.777	-0.102	0.324	0.766	-0.254	0.418	0.637	-0.234	0.426	1.07	-0.078	0.387	0.875	-0.242	0.438	0.773	-0.035	0.293	0.977	0.039	0.289	0.738	-0.371	0.645	1.105	0.188	0.324	1.027	-0.02	0.309	0.859	-0.078	0.219
0.816	-0.102	0.313	0.789	-0.258	0.414	0.652	-0.242	0.426	1.063	-0.113	0.406	0.871	-0.219	0.422	0.746	-0.023	0.289	1.023	0.055	0.289	0.766	-0.332	0.633	1.078	0.242	0.324	1.113	0.039	0.285	0.781	-0.031	0.215
0.836	-0.082	0.297	0.809	-0.258	0.418	0.684	-0.242	0.43	1.086	-0.16	0.414	0.871	-0.188	0.406	0.691	-0.012	0.285	1.047	0.059	0.289	0.801	-0.297	0.613	1.09	0.25	0.309	1.172	0.094	0.262	0.664	-0.012	0.223
0.836	-0.047	0.285	0.816	-0.254	0.418	0.723	-0.246	0.434	1.105	-0.211	0.422	0.848	-0.156	0.395	0.66	-0.008	0.281	1.066	0.059	0.285	0.863	-0.289	0.586	1.102	0.227	0.293	1.215	0.152	0.227	0.59	-0.012	0.238
0.816	-0.016	0.277	0.852	-0.242	0.422	0.762	-0.25	0.434	1.094	-0.25	0.438	0.813	-0.125	0.395	0.637	-0.031	0.285	1.102	0.047	0.281	0.93	-0.273	0.543	1.078	0.172	0.281	1.238	0.199	0.207	0.547	-0.023	0.266
0.801	0.008	0.266	0.906	-0.25	0.434	0.809	-0.246	0.43	1.066	-0.289	0.457	0.766	-0.094	0.395	0.637	-0.055	0.289	1.152	0	0.281	0.969	-0.242	0.496	1.059	0.078	0.273	1.215	0.215	0.211	0.516	-0.027	0.281
0.781	0.023	0.262	0.945	-0.254	0.441	0.84	-0.234	0.426	1.02	-0.324	0.48	0.727	-0.086	0.398	0.621	-0.07	0.289	1.176	-0.055	0.285	0.957	-0.227	0.461	1.047	-0.043	0.266	1.195	0.199	0.227	0.48	-0.031	0.305
0.766	0.027	0.266	0.953	-0.258	0.449	0.875	-0.223	0.426	0.945	-0.344	0.508	0.684	-0.09	0.406	0.613	-0.078	0.285	1.191	-0.109	0.305	0.906	-0.238	0.445	1.012	-0.152	0.262	1.215	0.16	0.242	0.492	-0.031	0.313
0.75	0.012	0.273	0.965	-0.258	0.449	0.922	-0.219	0.434	0.859	-0.367	0.539	0.652	-0.117	0.41	0.609	-0.07	0.285	1.133	-0.215	0.328	0.863	-0.219	0.438	0.988	-0.25	0.273	1.23	0.109	0.242	0.516	-0.051	0.313
0.734	-0.004	0.281	0.992	-0.277	0.449	0.992	-0.219	0.441	0.785	-0.359	0.563	0.625	-0.137	0.406	0.609	-0.082	0.289	1.07	-0.277	0.363	0.82	-0.195	0.426	0.879	-0.336	0.285	1.219	0.066	0.238	0.555	-0.07	0.301
0.719	-0.016	0.281	1.035	-0.285	0.445	1.043	-0.223	0.445	0.73	-0.344	0.59	0.594	-0.16	0.398	0.617	-0.094	0.301	0.973	-0.352	0.41	0.77	-0.172	0.41	0.797	-0.355	0.297	1.211	0.008	0.211	0.625	-0.094	0.289
0.711	-0.031	0.281	1.059	-0.285	0.445	1.055	-0.227	0.453	0.711	-0.32	0.602	0.574	-0.18	0.395	0.668	-0.102	0.32	0.914	-0.395	0.461	0.727	-0.145	0.375	0.758	-0.371	0.324	1.223	-0.066	0.195	0.711	-0.113	0.277
0.707	-0.051	0.281	1.047	-0.273	0.445	1.051	-0.238	0.457	0.707	-0.289	0.602	0.543	-0.199	0.387	0.723	-0.105	0.34	0.863	-0.43	0.512	0.688	-0.133	0.352	0.734	-0.398	0.367	1.234	-0.152	0.191	0.824	-0.129	0.258
0.711	-0.07	0.285	0.996	-0.258	0.445	1.078	-0.254	0.457	0.73	-0.238	0.574	0.531	-0.223	0.387	0.789	-0.105	0.355	0.836	-0.457	0.551	0.668	-0.16	0.34	0.754	-0.418	0.422	1.223	-0.234	0.184	0.945	-0.137	0.223
0.719	-0.09	0.293	0.922	-0.234	0.438	1.082	-0.281	0.461	0.781	-0.16	0.52	0.535	-0.234	0.383	0.82	-0.109	0.375	0.824	-0.457	0.578	0.656	-0.211	0.352	0.781	-0.438	0.469	1.145	-0.309	0.211	1.074	-0.094	0.191
0.723	-0.098	0.289	0.84	-0.215	0.426	1.059	-0.277	0.457	0.859	-0.078	0.473	0.543	-0.23	0.379	0.84	-0.109	0.391	0.844	-0.453	0.598	0.652	-0.254	0.348	0.832	-0.449	0.516	1.063	-0.371	0.258	1.16	-0.035	0.168
0.711	-0.098	0.297	0.75	-0.18	0.418	1.008	-0.25	0.449	0.902	0.004	0.43	0.559	-0.234	0.375	0.84	-0.102	0.395	0.883	-0.449	0.582	0.656	-0.277	0.332	0.891	-0.465	0.551	0.977	-0.445	0.336	1.168	0.027	0.164
0.703	-0.094	0.289	0.672	-0.148	0.414	0.934	-0.223	0.438	0.922	0.066	0.406	0.566	-0.25	0.383	0.832	-0.086	0.395	0.906	-0.426	0.559	0.664	-0.313	0.324	0.926	-0.469	0.555	0.941	-0.523	0.418	1.148	0.09	0.191
0.691	-0.078	0.289	0.613	-0.137	0.406	0.852	-0.195	0.418	0.898	0.105	0.383	0.57	-0.266	0.383	0.824	-0.07	0.395	0.922	-0.375	0.516	0.68	-0.348	0.336	0.922	-0.449	0.535	0.934	-0.574	0.512	1.172	0.152	0.234
0.676	-0.07	0.301	0.578	-0.125	0.395	0.797	-0.168	0.414	0.848	0.105	0.367	0.574	-0.281	0.398	0.836	-0.051	0.391	0.887	-0.289	0.453	0.695	-0.375	0.348	0.902	-0.414	0.484	0.938	-0.602	0.574	1.238	0.223	0.266
0.668	-0.066	0.316	0.578	-0.117	0.387	0.758	-0.141	0.406	0.801	0.086	0.355	0.57	-0.289	0.41	0.898	-0.031	0.367	0.852	-0.18	0.398	0.703	-0.402	0.352	0.887	-0.355	0.43	0.938	-0.617	0.617	1.328	0.281	0.281
0.668	-0.074	0.332	0.613	-0.113	0.371	0.727	-0.133	0.402	0.75	0.043	0.348	0.563	-0.297	0.422	0.949	-0.012	0.336	0.801	-0.063	0.352	0.73	-0.41	0.352	0.832	-0.277	0.371	0.914	-0.609	0.621	1.363	0.316	0.285
0.68	-0.078	0.34	0.66	-0.109	0.355	0.715	-0.129	0.395	0.691	-0.008	0.328	0.582	-0.293	0.438	0.973	-0.016	0.313	0.746	0.074	0.328	0.773	-0.434	0.336	0.75	-0.211	0.324	0.906	-0.57	0.586	1.348	0.309	0.277
0.715	-0.07	0.348	0.715	-0.113	0.34	0.719	-0.133	0.391	0.648	-0.055	0.309	0.621	-0.289	0.441	1.035	-0.039	0.301	0.688	0.16	0.328	0.816	-0.48	0.32	0.684	-0.121	0.316	0.867	-0.504	0.5	1.371	0.23	0.262
0.746	-0.07	0.348	0.773	-0.113	0.328	0.73	-0.133	0.379	0.602	-0.105	0.305	0.672	-0.305	0.453	1.063	-0.09	0.305	0.625	0.172	0.355	0.805	-0.57	0.328	0.621	-0.023	0.336	0.813	-0.359	0.395	1.445	0.102	0.25
0.789	-0.07	0.344	0.82	-0.105	0.313	0.746	-0.129	0.371	0.566	-0.145	0.301	0.719	-0.313	0.473	1.063	-0.156	0.316	0.555	0.129	0.379	0.758	-0.684	0.344	0.57	0.016	0.391	0.766	-0.207	0.316	1.48	-0.039	0.234
0.824	-0.063	0.34	0.844	-0.082	0.293	0.773	-0.125	0.355	0.535	-0.184	0.289	0.762	-0.324	0.488	1.031	-0.234	0.344	0.508	0.074	0.402	0.699	-0.781	0.359	0.551	0.016	0.438	0.688	-0.051	0.258	1.438	-0.156	0.227
0.852	-0.055	0.34	0.832	-0.066	0.277	0.805	-0.121	0.34	0.508	-0.219	0.285	0.793	-0.332	0.516	0.957	-0.316	0.387	0.492	0.016	0.422	0.645	-0.828	0.371	0.555	-0.027	0.48	0.602	0.121	0.25	1.328	-0.23	0.238
0.867	-0.051	0.348	0.809	-0.047	0.266	0.824	-0.117	0.324	0.496	-0.25	0.297	0.813	-0.34	0.527	0.898	-0.367	0.426	0.488	-0.047	0.434	0.652	-0.848	0.375	0.574	-0.051	0.52	0.527	0.23	0.301	1.242	-0.301	0.27
0.871	-0.055	0.355	0.793	-0.039	0.266	0.832	-0.117	0.313	0.5	-0.273	0.305	0.828	-0.348	0.543	0.871	-0.406	0.461	0.504	-0.109	0.434	0.746	-0.82	0.359	0.598	-0.078	0.543	0.461	0.246	0.352	1.145	-0.375	0.332
0.871	-0.051	0.371	0.773	-0.035	0.262	0.816	-0.113	0.297	0.516	-0.281	0.305	0.875	-0.352	0.555	0.867	-0.438	0.5	0.539	-0.172	0.434	0.848	-0.719	0.34	0.629	-0.109	0.563	0.43	0.18	0.41	1.059	-0.445	0.418
0.883	-0.055	0.379	0.754	-0.031	0.262	0.785	-0.102	0.297	0.527	-0.289	0.313	0.961	-0.355	0.563	0.883	-0.449	0.52	0.582	-0.242	0.438	0.977	-0.594	0.336	0.652	-0.16	0.57	0.414	0.094	0.449	0.949	-0.5	0.5
0.926	-0.051	0.375	0.738	-0.031	0.27	0.742	-0.086	0.297	0.539	-0.293	0.324	1.059	-0.355	0.563	0.926	-0.441	0.547	0.625	-0.309	0.43	1.133	-0.469	0.344	0.656	-0.227	0.57	0.402	0.035	0.465	0.879	-0.496	0.566
0.977	-0.051	0.367	0.707	-0.035	0.281	0.699	-0.07	0.293	0.539	-0.289	0.332	1.121	-0.328	0.543	0.992	-0.434	0.566	0.676	-0.359	0.43	1.297	-0.324	0.355	0.668	-0.281	0.555	0.398	0	0.469	0.82	-0.484	0.59
1.012	-0.051	0.371	0.656	-0.055	0.289	0.672	-0.063	0.293	0.551	-0.285	0.324	1.164	-0.313	0.52	1.043	-0.422	0.57	0.734	-0.406	0.426	1.422	-0.195	0.371	0.688	-0.348	0.543	0.414	-0.027	0.453	0.777	-0.453	0.582
1.031	-0.055	0.367	0.629	-0.082	0.305	0.648	-0.063	0.293	0.578	-0.277	0.34	1.195	-0.313	0.496	1.074	-0.402	0.551	0.758	-0.453	0.43	1.438	-0.086	0.406	0.719	-0.406	0.523	0.453	-0.051	0.426	0.738	-0.391	0.535
1.074	-0.055	0.363	0.621	-0.105	0.313	0.629	-0.07	0.289	0.602	-0.289	0.352	1.203	-0.305	0.477	1.09	-0.344	0.512	0.742	-0.504	0.461	1.34	-0.027	0.445	0.766	-0.469	0.512	0.492	-0.098	0.402	0.688	-0.32	0.48
1.125	-0.086	0.359	0.625	-0.117	0.309	0.617	-0.078	0.285	0.637	-0.309	0.367	1.152	-0.281	0.457	1.066	-0.258	0.473	0.719	-0.531	0.492	1.223	-0.02	0.473	0.805	-0.52	0.5	0.539	-0.168	0.383	0.629	-0.238	0.414
1.164	-0.129	0.371	0.633	-0.125	0.305	0.598	-0.086	0.285	0.68	-0.32	0.391	1.051	-0.246	0.445	1.008	-0.191	0.438	0.711	-0.52	0.516	1.125	-0.035	0.48	0.832	-0.539	0.492	0.602	-0.258	0.367	0.609	-0.148	0.344
1.133	-0.172	0.41	0.641	-0.125	0.309	0.586	-0.098	0.285	0.727	-0.324	0.406	0.926	-0.211	0.43	0.91	-0.125	0.418	0.715	-0.488	0.531	1.035	-0.063	0.48	0.836	-0.539	0.492	0.676	-0.375	0.371	0.586	-0.063	0.266
1.063	-0.207	0.438	0.652	-0.129	0.313	0.586	-0.109	0.285	0.777	-0.324	0.422	0.816	-0.195	0.418	0.824	-0.066	0.406	0.73	-0.449	0.531	0.988	-0.117	0.477	0.855	-0.52	0.5	0.742	-0.473	0.371	0.559	0.023	0.203
0.957	-0.215	0.461	0.66	-0.129	0.313	0.602	-0.113	0.285	0.824	-0.32	0.438	0.734	-0.176	0.414	0.742	-0.027	0.402	0.758	-0.414	0.539	0.977	-0.191	0.469	0.922	-0.48	0.496	0.793	-0.547	0.363	0.516	0.078	0.191
0.852	-0.215	0.473	0.672	-0.113	0.313	0.609	-0.121	0.285	0.859	-0.305	0.453	0.691	-0.152	0.395	0.684	-0.016	0.41	0.785	-0.383	0.543	1.031	-0.262	0.449	1.027	-0.441	0.48	0.816	-0.57	0.363	0.484	0.074	0.215
0.77	-0.195	0.484	0.684	-0.098	0.313	0.609	-0.129	0.293	0.867	-0.297	0.461	0.691	-0.133	0.379	0.66	-0.035	0.414	0.832	-0.363	0.559	1.148	-0.328	0.438	1.125	-0.391	0.449	0.805	-0.559	0.367	0.461	0.031	0.234
0.711	-0.156	0.48	0.688	-0.078	0.316	0.613	-0.117	0.297	0.902	-0.281	0.461	0.703	-0.137	0.363	0.641	-0.074	0.418	0.918	-0.367	0.563	1.246	-0.375	0.426	1.223	-0.348	0.426	0.758	-0.516	0.375	0.449	-0.063	0.266
0.676	-0.16	0.48	0.68	-0.07	0.32	0.617	-0.102	0.297	0.977	-0.27	0.461	0.73	-0.176	0.352	0.625	-0.109	0.414	1.023	-0.375	0.555	1.305	-0.398	0.41	1.309	-0.316	0.406	0.723	-0.473	0.395	0.461	-0.148	0.301
0.676	-0.152	0.477	0.688	-0.066	0.332	0.621	-0.086	0.301	1.047	-0.258	0.465	0.789	-0.195	0.34	0.613	-0.152	0.402	1.098	-0.379	0.547	1.281	-0.414	0.395	1.391	-0.281	0.383	0.734	-0.473	0.426	0.488	-0.195	0.305
0.691	-0.137	0.457	0.691	-0.066	0.34	0.637	-0.074	0.309	1.078	-0.246	0.461	0.832	-0.219	0.32	0.609	-0.176	0.391	1.16	-0.367	0.523	1.246	-0.348	0.363	1.426	-0.234	0.363	0.824	-0.512	0.465	0.543	-0.242	0.293
0.723	-0.113	0.438	0.715	-0.063	0.348	0.652	-0.074	0.32	1.086	-0.23	0.477	0.875	-0.219	0.293	0.605	-0.199	0.375	1.234	-0.355	0.492	1.164	-0.266	0.34	1.398	-0.215	0.367	0.973	-0.551	0.5	0.609	-0.277	0.273
0.758	-0.082	0.418	0.746	-0.066	0.352	0.684	-0.074	0.328	1.102	-0.23	0.492	0.875	-0.211	0.27	0.609	-0.234	0.371	1.266	-0.309	0.465	1.055	-0.215	0.328	1.266	-0.211	0.391	1.129	-0.578	0.535	0.668	-0.324	0.246
0.785	-0.07	0.402	0.781	-0.066	0.359	0.723	-0.078	0.34	1.117	-0.227	0.5	0.852	-0.195	0.25	0.613	-0.277	0.375	1.234	-0.25	0.445	0.973	-0.16	0.32	1.074	-0.23	0.422	1.246	-0.586	0.539	0.723	-0.391	0.23
0.797	-0.063	0.391	0.809	-0.074	0.371	0.762	-0.078	0.352	1.109	-0.211	0.492	0.809	-0.164	0.242	0.621	-0.316	0.371	1.168	-0.215	0.441	0.891	-0.121	0.336	0.902	-0.254	0.449	1.324	-0.543	0.5	0.758	-0.477	0.219
0.801	-0.066	0.387	0.82	-0.086	0.379	0.809	-0.09	0.363	1.074	-0.191	0.488	0.762	-0.117	0.234	0.621	-0.344	0.379	1.07	-0.191	0.441	0.824	-0.082	0.348	0.805	-0.277	0.449	1.348	-0.457	0.453	0.75	-0.547	0.227
0.785	-0.07	0.391	0.824	-0.098	0.383	0.844	-0.082	0.367	1.02	-0.18	0.48	0.727	-0.078	0.227	0.613	-0.371	0.383	0.977	-0.172	0.434	0.758	-0.055	0.348	0.766	-0.285	0.434	1.297	-0.352	0.402	0.707	-0.59	0.238
0.766	-0.066	0.383	0.832	-0.109	0.395	0.859	-0.07	0.367	0.934	-0.188	0.477	0.695	-0.047	0.238	0.605	-0.395	0.383	0.906	-0.148	0.426	0.715	-0.039	0.348	0.777	-0.281	0.402	1.215	-0.242	0.371	0.68	-0.59	0.254
0.738	-0.066	0.383	0.848	-0.121	0.406	0.867	-0.063	0.371	0.832	-0.188	0.461	0.664	-0.039	0.25	0.602	-0.414	0.395	0.879	-0.137	0.414	0.672	-0.035	0.344	0.82	-0.289	0.375	1.113	-0.168	0.371	0.703	-0.547	0.258
0.711	-0.078	0.379	0.887	-0.137	0.41	0.887	-0.066	0.379	0.75	-0.188	0.449	0.633	-0.055	0.281	0.629	-0.43	0.398	0.879	-0.148	0.398	0.633	-0.035	0.344	0.863	-0.313	0.348	1.023	-0.121	0.383	0.754	-0.516	0.285
0.691	-0.09	0.383	0.957	-0.141	0.406	0.934	-0.063	0.383	0.691	-0.18	0.441	0.598	-0.066	0.297	0.66	-0.438	0.418	0.906	-0.168	0.379	0.621	-0.035	0.336	0.895	-0.336	0.324	0.957	-0.098	0.387	0.836	-0.516	0.324
0.672	-0.113	0.383	1.02	-0.141	0.395	1	-0.07	0.391	0.656	-0.188	0.438	0.582	-0.074	0.301	0.699	-0.441	0.418	0.957	-0.184	0.359	0.598	-0.051	0.336	0.902	-0.332	0.297	0.914	-0.098	0.387	0.949	-0.563	0.371
0.652	-0.129	0.383	1.082	-0.141	0.387	1.031	-0.09	0.395	0.648	-0.199	0.422	0.566	-0.082	0.293	0.727	-0.434	0.418	1.031	-0.215	0.348	0.574	-0.063	0.324	0.879	-0.301	0.262	0.883	-0.121	0.387	1.105	-0.633	0.406
0.645	-0.152	0.387	1.148	-0.148	0.379	1.012	-0.098	0.398	0.668	-0.207	0.406	0.543	-0.094	0.281	0.734	-0.422	0.418	1.117	-0.227	0.328	0.555	-0.063	0.32	0.836	-0.234	0.25	0.918	-0.137	0.379	1.254	-0.727	0.422
0.641	-0.176	0.387	1.16	-0.168	0.379	1	-0.105	0.391	0.695	-0.215	0.395	0.535	-0.113	0.277	0.758	-0.398	0.414	1.109	-0.219	0.313	0.551	-0.059	0.316	0.773	-0.195	0.254	0.953	-0.176	0.363	1.367	-0.813	0.418
0.641	-0.188	0.387	1.137	-0.195	0.398	1	-0.121	0.387	0.738	-0.219	0.375	0.516	-0.129	0.289	0.82	-0.371	0.418	1.039	-0.207	0.305	0.578	-0.063	0.32	0.73	-0.148	0.27	0.973	-0.207	0.348	1.441	-0.855	0.379
0.641	-0.191	0.383	1.086	-0.219	0.422	0.988	-0.141	0.391	0.781	-0.215	0.359	0.508	-0.16	0.309	0.922	-0.359	0.426	0.949	-0.191	0.297	0.621	-0.066	0.336	0.723	-0.109	0.289	0.941	-0.227	0.332	1.441	-0.805	0.316
0.645	-0.195	0.375	1	-0.23	0.441	0.973	-0.172	0.395	0.816	-0.219	0.336	0.504	-0.184	0.32	1.016	-0.34	0.434	0.867	-0.168	0.293	0.668	-0.07	0.348	0.715	-0.047	0.285	0.879	-0.246	0.32	1.402	-0.656	0.254
0.652	-0.184	0.363	0.906	-0.234	0.461	0.938	-0.211	0.41	0.84	-0.184	0.316	0.523	-0.191	0.332	1.09	-0.313	0.441	0.789	-0.133	0.285	0.73	-0.066	0.352	0.699	0.016	0.266	0.797	-0.25	0.301	1.355	-0.473	0.242
0.66	-0.176	0.363	0.805	-0.234	0.48	0.906	-0.246	0.434	0.836	-0.148	0.293	0.543	-0.188	0.34	1.145	-0.293	0.441	0.719	-0.102	0.277	0.789	-0.066	0.375	0.664	0.066	0.25	0.723	-0.215	0.289	1.25	-0.324	0.27
0.668	-0.176	0.359	0.719	-0.23	0.492	0.867	-0.277	0.461	0.813	-0.109	0.285	0.559	-0.168	0.348	1.18	-0.273	0.441	0.676	-0.059	0.273	0.832	-0.059	0.383	0.629	0.102	0.25	0.676	-0.168	0.289	1.137	-0.227	0.313
0.68	-0.172	0.367	0.66	-0.227	0.508	0.832	-0.309	0.48	0.797	-0.07	0.277	0.578	-0.152	0.352	1.184	-0.246	0.422	0.645	-0.027	0.277	0.863	-0.051	0.387	0.621	0.117	0.254	0.625	-0.117	0.281	1.055	-0.172	0.359
0.691	-0.176	0.375	0.645	-0.211	0.523	0.789	-0.328	0.492	0.77	-0.047	0.277	0.602	-0.133	0.355	1.145	-0.223	0.41	0.613	-0.016	0.277	0.879	-0.035	0.387	0.648	0.117	0.258	0.602	-0.07	0.281	1.039	-0.148	0.371
0.699	-0.184	0.391	0.645	-0.203	0.52	0.762	-0.328	0.5	0.734	-0.035	0.281	0.633	-0.121	0.355	1.07	-0.207	0.41	0.59	-0.012	0.281	0.855	-0.031	0.391	0.695	0.109	0.258	0.566	-0.027	0.293	1.07	-0.156	0.371
0.695	-0.188	0.398	0.684	-0.184	0.508	0.73	-0.324	0.5	0.715	-0.008	0.277	0.672	-0.105	0.352	0.973	-0.199	0.418	0.566	-0.008	0.277	0.879	-0.027	0.402	0.723	0.078	0.262	0.547	-0.004	0.297	1.098	-0.199	0.375
0.688	-0.188	0.402	0.75	-0.148	0.48	0.707	-0.293	0.496	0.695	-0.008	0.281	0.703	-0.098	0.348	0.883	-0.191	0.414	0.551	-0.016	0.273	0.926	-0.035	0.391	0.766	0.039	0.277	0.535	0.012	0.301	1.094	-0.223	0.367
0.68	-0.191	0.414	0.816	-0.105	0.453	0.719	-0.246	0.488	0.66	-0.02	0.285	0.727	-0.09	0.352	0.816	-0.199	0.418	0.535	-0.027	0.285	0.949	-0.055	0.387	0.828	-0.008	0.301	0.535	0.004	0.316	1.09	-0.219	0.344
0.68	-0.188	0.418	0.855	-0.074	0.426	0.742	-0.191	0.461	0.648	-0.039	0.289	0.746	-0.09	0.355	0.789	-0.211	0.414	0.531	-0.055	0.301	1.004	-0.082	0.367	0.93	-0.039	0.313	0.57	-0.016	0.324	1.066	-0.203	0.336
0.691	-0.191	0.426	0.867	-0.055	0.414	0.789	-0.133	0.453	0.645	-0.039	0.281	0.766	-0.105	0.359	0.789	-0.23	0.406	0.566	-0.07	0.309	1.039	-0.113	0.359	1.031	-0.059	0.32	0.633	-0.047	0.328	0.984	-0.164	0.324
0.711	-0.195	0.43	0.84	-0.043	0.398	0.828	-0.086	0.434	0.621	-0.039	0.273	0.816	-0.125	0.367	0.809	-0.25	0.383	0.598	-0.063	0.309	1.074	-0.16	0.355	1.125	-0.066	0.328	0.691	-0.078	0.34	0.922	-0.133	0.32
0.738	-0.199	0.438	0.797	-0.043	0.391	0.848	-0.051	0.426	0.605	-0.039	0.262	0.883	-0.16	0.367	0.848	-0.27	0.363	0.613	-0.055	0.309	1.094	-0.223	0.352	1.211	-0.063	0.324	0.777	-0.102	0.348	0.84	-0.098	0.301
0.762	-0.199	0.438	0.746	-0.059	0.398	0.84	-0.031	0.426	0.598	-0.043	0.258	0.953	-0.184	0.367	0.891	-0.313	0.355	0.641	-0.043	0.305	1.109	-0.305	0.352	1.273	-0.043	0.316	0.883	-0.098	0.352	0.754	-0.043	0.273
0.789	-0.188	0.438	0.703	-0.086	0.406	0.801	-0.02	0.418	0.59	-0.059	0.258	1.031	-0.223	0.359	0.945	-0.348	0.352	0.68	-0.043	0.301	1.082	-0.391	0.367	1.277	0.012	0.313	0.973	-0.066	0.348	0.664	-0.008	0.266
0.809	-0.168	0.438	0.672	-0.105	0.414	0.758	-0.023	0.406	0.582	-0.066	0.262	1.105	-0.25	0.355	0.984	-0.355	0.34	0.754	-0.043	0.309	1.039	-0.445	0.383	1.234	0.086	0.32	1.066	0.004	0.336	0.609	-0.004	0.277
0.813	-0.156	0.43	0.641	-0.129	0.426	0.715	-0.035	0.398	0.586	-0.07	0.266	1.164	-0.277	0.352	0.98	-0.336	0.324	0.824	-0.051	0.313	1.016	-0.477	0.406	1.176	0.164	0.34	1.109	0.082	0.34	0.578	-0.023	0.305
0.801	-0.141	0.434	0.621	-0.152	0.426	0.676	-0.055	0.387	0.605	-0.07	0.277	1.219	-0.301	0.348	0.945	-0.305	0.313	0.902	-0.047	0.316	1.02	-0.5	0.434	1.141	0.234	0.352	1.137	0.168	0.336	0.527	-0.039	0.313
0.797	-0.129	0.441	0.613	-0.18	0.422	0.641	-0.082	0.383	0.652	-0.07	0.289	1.227	-0.332	0.355	0.898	-0.242	0.293	0.969	-0.035	0.316	1.047	-0.516	0.465	1.125	0.258	0.355	1.137	0.242	0.328	0.488	-0.031	0.309
0.797	-0.129	0.438	0.605	-0.199	0.414	0.613	-0.109	0.379	0.73	-0.086	0.305	1.18	-0.355	0.379	0.844	-0.191	0.281	0.984	-0.02	0.313	1.082	-0.531	0.492	1.125	0.191	0.355	1.145	0.301	0.324	0.496	-0.02	0.297
0.82	-0.129	0.441	0.605	-0.203	0.406	0.59	-0.129	0.379	0.809	-0.098	0.309	1.094	-0.383	0.414	0.785	-0.148	0.273	0.977	-0.004	0.316	1.129	-0.512	0.5	1.172	0.066	0.352	1.141	0.344	0.332	0.52	-0.008	0.277
0.859	-0.152	0.438	0.598	-0.199	0.406	0.563	-0.156	0.383	0.855	-0.094	0.313	0.996	-0.402	0.457	0.746	-0.109	0.277	0.984	0.004	0.32	1.184	-0.473	0.516	1.211	-0.09	0.336	1.113	0.352	0.355	0.559	-0.035	0.273
0.887	-0.18	0.441	0.59	-0.199	0.402	0.551	-0.18	0.395	0.879	-0.086	0.328	0.898	-0.391	0.488	0.719	-0.082	0.27	1.027	0	0.313	1.191	-0.453	0.512	1.223	-0.227	0.32	1.109	0.305	0.383	0.621	-0.07	0.277
0.906	-0.188	0.445	0.59	-0.195	0.395	0.543	-0.207	0.395	0.875	-0.07	0.34	0.805	-0.367	0.52	0.695	-0.055	0.277	1.066	0	0.297	1.191	-0.43	0.5	1.191	-0.336	0.305	1.156	0.238	0.383	0.703	-0.102	0.277
0.938	-0.195	0.441	0.598	-0.184	0.387	0.551	-0.227	0.406	0.875	-0.055	0.363	0.754	-0.336	0.535	0.672	-0.039	0.281	1.078	0.004	0.277	1.18	-0.391	0.469	1.066	-0.406	0.297	1.188	0.141	0.367	0.781	-0.129	0.266
0.977	-0.219	0.438	0.605	-0.184	0.387	0.555	-0.238	0.41	0.902	-0.047	0.379	0.727	-0.297	0.531	0.656	-0.043	0.285	1.086	-0.012	0.273	1.129	-0.34	0.43	0.965	-0.461	0.336	1.23	0.02	0.34	0.871	-0.137	0.25
1.008	-0.238	0.434	0.613	-0.172	0.383	0.563	-0.246	0.41	0.953	-0.035	0.391	0.719	-0.254	0.508	0.652	-0.051	0.285	1.109	-0.07	0.277	1.027	-0.309	0.398	0.895	-0.477	0.406	1.297	-0.117	0.309	0.934	-0.121	0.219
1.004	-0.242	0.422	0.613	-0.168	0.383	0.57	-0.242	0.41	1.016	-0.035	0.402	0.734	-0.227	0.488	0.652	-0.059	0.281	1.117	-0.129	0.289	0.934	-0.262	0.375	0.836	-0.48	0.473	1.332	-0.242	0.277	0.996	-0.09	0.184
0.969	-0.227	0.418	0.613	-0.176	0.391	0.574	-0.227	0.406	1.07	-0.039	0.406	0.762	-0.203	0.473	0.641	-0.059	0.277	1.109	-0.207	0.309	0.836	-0.219	0.371	0.84	-0.441	0.535	1.32	-0.324	0.262	1.027	-0.047	0.164
0.906	-0.188	0.402	0.605	-0.188	0.398	0.578	-0.211	0.41	1.094	-0.031	0.398	0.789	-0.18	0.453	0.629	-0.07	0.281	1.066	-0.293	0.352	0.75	-0.191	0.367	0.844	-0.426	0.59	1.258	-0.332	0.246	1.031	0.004	0.16
0.82	-0.148	0.387	0.605	-0.199	0.406	0.578	-0.207	0.414	1.109	-0.031	0.395	0.801	-0.164	0.441	0.633	-0.078	0.281	0.973	-0.383	0.41	0.68	-0.199	0.379	0.887	-0.398	0.621	1.211	-0.391	0.301	1.047	0.043	0.184
0.73	-0.105	0.371	0.609	-0.215	0.41	0.594	-0.199	0.418	1.105	-0.051	0.391	0.797	-0.145	0.43	0.648	-0.09	0.293	0.926	-0.441	0.484	0.633	-0.215	0.387	0.918	-0.367	0.621	1.152	-0.43	0.375	1.027	0.059	0.219
0.656	-0.074	0.363	0.633	-0.238	0.41	0.625	-0.199	0.426	1.086	-0.07	0.391	0.781	-0.129	0.422	0.672	-0.113	0.316	0.914	-0.496	0.551	0.594	-0.227	0.395	0.926	-0.32	0.594	1.098	-0.469	0.469	0.98	0.055	0.281
0.605	-0.047	0.355	0.668	-0.25	0.414	0.672	-0.215	0.434	1.055	-0.129	0.402	0.75	-0.113	0.414	0.727	-0.125	0.336	0.918	-0.523	0.598	0.57	-0.23	0.387	0.945	-0.289	0.547	1.059	-0.5	0.57	0.965	0.047	0.324
0.602	-0.039	0.367	0.707	-0.262	0.422	0.73	-0.223	0.441	1.016	-0.199	0.426	0.711	-0.105	0.406	0.789	-0.129	0.355	0.941	-0.52	0.625	0.559	-0.23	0.371	0.957	-0.223	0.457	1.051	-0.559	0.66	0.977	0.043	0.344
0.621	-0.055	0.367	0.746	-0.273	0.43	0.785	-0.23	0.445	0.949	-0.27	0.445	0.668	-0.109	0.406	0.859	-0.133	0.367	0.988	-0.484	0.625	0.559	-0.23	0.352	0.914	-0.148	0.367	1.043	-0.602	0.723	0.992	0.047	0.34
0.668	-0.066	0.359	0.77	-0.266	0.43	0.828	-0.234	0.441	0.875	-0.305	0.477	0.617	-0.121	0.41	0.93	-0.129	0.379	1.031	-0.434	0.605	0.566	-0.25	0.344	0.813	-0.07	0.32	1.039	-0.598	0.742	1.016	0.043	0.32
0.723	-0.07	0.348	0.777	-0.258	0.418	0.848	-0.234	0.441	0.816	-0.336	0.504	0.578	-0.141	0.41	0.988	-0.125	0.379	1.047	-0.367	0.563	0.578	-0.273	0.348	0.711	0.031	0.305	0.984	-0.59	0.699	1.059	0.008	0.297
0.766	-0.074	0.336	0.793	-0.238	0.414	0.859	-0.223	0.441	0.77	-0.352	0.531	0.551	-0.168	0.414	1.008	-0.105	0.375	1.051	-0.254	0.504	0.609	-0.324	0.352	0.605	0.113	0.32	0.914	-0.469	0.602	1.105	-0.051	0.277
0.809	-0.082	0.32	0.824	-0.223	0.414	0.895	-0.223	0.441	0.734	-0.359	0.555	0.539	-0.191	0.41	0.996	-0.074	0.375	1.023	-0.133	0.445	0.645	-0.379	0.367	0.547	0.141	0.34	0.844	-0.305	0.465	1.145	-0.117	0.262
0.84	-0.074	0.301	0.895	-0.211	0.418	0.965	-0.227	0.441	0.715	-0.352	0.563	0.52	-0.215	0.406	0.992	-0.031	0.379	0.957	-0.02	0.422	0.688	-0.434	0.379	0.5	0.098	0.375	0.719	-0.152	0.332	1.176	-0.188	0.242
0.859	-0.055	0.281	0.957	-0.215	0.418	1.02	-0.23	0.449	0.707	-0.34	0.563	0.516	-0.246	0.41	1.035	0.012	0.363	0.867	0.105	0.406	0.73	-0.469	0.387	0.492	0.039	0.406	0.578	0.047	0.266	1.195	-0.234	0.227
0.863	-0.023	0.266	0.98	-0.223	0.426	1.059	-0.23	0.449	0.727	-0.309	0.551	0.523	-0.273	0.41	1.066	0.035	0.348	0.777	0.184	0.406	0.758	-0.504	0.391	0.484	-0.012	0.426	0.477	0.262	0.266	1.211	-0.309	0.254
0.852	0.008	0.254	0.996	-0.234	0.434	1.094	-0.238	0.449	0.758	-0.266	0.539	0.535	-0.297	0.402	1.059	0.047	0.332	0.691	0.191	0.426	0.777	-0.527	0.387	0.484	-0.051	0.438	0.367	0.355	0.313	1.156	-0.391	0.305
0.828	0.023	0.25	1.023	-0.254	0.434	1.109	-0.262	0.445	0.805	-0.215	0.504	0.547	-0.309	0.402	1.035	0.031	0.32	0.617	0.145	0.441	0.777	-0.527	0.379	0.488	-0.09	0.438	0.305	0.32	0.383	1.145	-0.445	0.375
0.805	0.027	0.246	1.063	-0.277	0.434	1.102	-0.27	0.426	0.852	-0.141	0.469	0.57	-0.301	0.395	1.02	-0.016	0.313	0.555	0.078	0.445	0.766	-0.504	0.383	0.523	-0.129	0.422	0.309	0.223	0.438	1.141	-0.512	0.461
0.777	0.016	0.25	1.063	-0.289	0.438	1.07	-0.262	0.418	0.867	-0.059	0.441	0.59	-0.293	0.391	0.992	-0.086	0.313	0.516	0.027	0.441	0.762	-0.488	0.395	0.578	-0.164	0.406	0.305	0.16	0.465	1.152	-0.527	0.547
0.758	-0.012	0.262	1.016	-0.289	0.438	1.012	-0.246	0.406	0.844	0.012	0.418	0.582	-0.309	0.402	0.953	-0.16	0.316	0.492	-0.023	0.418	0.762	-0.48	0.414	0.633	-0.203	0.371	0.297	0.137	0.469	1.156	-0.496	0.609
0.742	-0.043	0.277	0.953	-0.27	0.426	0.941	-0.215	0.391	0.793	0.051	0.414	0.578	-0.309	0.41	0.898	-0.234	0.332	0.477	-0.066	0.395	0.777	-0.504	0.438	0.695	-0.23	0.336	0.297	0.109	0.465	1.152	-0.445	0.645
0.742	-0.074	0.289	0.895	-0.242	0.418	0.863	-0.184	0.379	0.727	0.066	0.418	0.578	-0.297	0.406	0.805	-0.301	0.367	0.473	-0.109	0.371	0.824	-0.543	0.473	0.754	-0.266	0.301	0.32	0.074	0.453	1.113	-0.457	0.637
0.746	-0.105	0.297	0.84	-0.211	0.41	0.781	-0.156	0.367	0.668	0.063	0.414	0.598	-0.285	0.41	0.703	-0.352	0.41	0.48	-0.164	0.344	0.895	-0.582	0.5	0.824	-0.313	0.281	0.363	0.023	0.43	1.035	-0.508	0.59
0.742	-0.117	0.305	0.793	-0.18	0.391	0.711	-0.133	0.359	0.625	0.047	0.414	0.621	-0.285	0.422	0.664	-0.367	0.445	0.512	-0.211	0.316	0.969	-0.594	0.504	0.891	-0.363	0.277	0.41	-0.047	0.414	0.898	-0.543	0.496
0.742	-0.125	0.305	0.758	-0.16	0.387	0.676	-0.121	0.359	0.586	0.008	0.414	0.648	-0.293	0.426	0.648	-0.398	0.477	0.539	-0.262	0.293	1.043	-0.586	0.496	0.941	-0.414	0.297	0.48	-0.137	0.395	0.73	-0.5	0.375
0.738	-0.129	0.301	0.723	-0.137	0.383	0.656	-0.113	0.352	0.563	-0.035	0.402	0.688	-0.289	0.426	0.664	-0.391	0.492	0.574	-0.309	0.281	1.121	-0.551	0.465	0.957	-0.469	0.32	0.559	-0.242	0.383	0.594	-0.375	0.281
0.723	-0.129	0.289	0.691	-0.129	0.367	0.652	-0.105	0.332	0.543	-0.066	0.395	0.734	-0.281	0.426	0.672	-0.391	0.5	0.594	-0.359	0.289	1.18	-0.48	0.438	0.918	-0.516	0.363	0.641	-0.363	0.359	0.504	-0.223	0.223
0.707	-0.117	0.297	0.68	-0.121	0.355	0.66	-0.098	0.32	0.531	-0.094	0.387	0.777	-0.277	0.43	0.723	-0.371	0.496	0.617	-0.402	0.301	1.191	-0.387	0.414	0.84	-0.555	0.414	0.719	-0.477	0.336	0.449	-0.113	0.215
0.699	-0.105	0.309	0.684	-0.125	0.348	0.672	-0.098	0.305	0.52	-0.125	0.383	0.82	-0.273	0.426	0.789	-0.34	0.477	0.645	-0.449	0.316	1.148	-0.309	0.414	0.797	-0.602	0.465	0.766	-0.543	0.316	0.414	-0.035	0.23
0.695	-0.098	0.316	0.695	-0.129	0.332	0.695	-0.113	0.289	0.52	-0.168	0.383	0.84	-0.266	0.43	0.875	-0.328	0.453	0.672	-0.504	0.348	1.066	-0.258	0.43	0.828	-0.652	0.512	0.766	-0.578	0.309	0.398	-0.023	0.27
0.691	-0.094	0.328	0.699	-0.137	0.328	0.738	-0.125	0.285	0.527	-0.199	0.387	0.871	-0.27	0.438	0.93	-0.313	0.426	0.699	-0.559	0.383	0.984	-0.23	0.441	0.887	-0.707	0.547	0.73	-0.57	0.316	0.398	-0.043	0.309
0.684	-0.102	0.344	0.719	-0.148	0.32	0.781	-0.125	0.262	0.527	-0.246	0.398	0.918	-0.293	0.449	0.988	-0.277	0.391	0.703	-0.594	0.414	0.93	-0.211	0.441	0.961	-0.738	0.559	0.695	-0.527	0.336	0.418	-0.078	0.332
0.676	-0.105	0.355	0.75	-0.156	0.309	0.809	-0.125	0.258	0.508	-0.293	0.41	0.973	-0.336	0.461	1.012	-0.23	0.352	0.684	-0.609	0.434	0.895	-0.195	0.43	1.066	-0.73	0.543	0.711	-0.496	0.363	0.453	-0.117	0.344
0.688	-0.117	0.367	0.766	-0.148	0.293	0.797	-0.109	0.258	0.496	-0.32	0.422	1.016	-0.363	0.469	0.98	-0.207	0.328	0.672	-0.609	0.441	0.887	-0.188	0.406	1.223	-0.633	0.484	0.828	-0.516	0.426	0.48	-0.148	0.332
0.699	-0.117	0.371	0.758	-0.145	0.285	0.758	-0.082	0.254	0.504	-0.328	0.43	1.051	-0.383	0.469	0.926	-0.184	0.328	0.652	-0.586	0.445	0.906	-0.195	0.398	1.363	-0.461	0.414	1.012	-0.586	0.496	0.523	-0.184	0.324
0.707	-0.109	0.367	0.734	-0.129	0.27	0.723	-0.063	0.258	0.539	-0.34	0.426	1.082	-0.414	0.469	0.844	-0.184	0.344	0.664	-0.563	0.465	0.977	-0.223	0.383	1.402	-0.273	0.375	1.211	-0.68	0.547	0.559	-0.238	0.316
0.715	-0.105	0.355	0.711	-0.113	0.258	0.688	-0.047	0.254	0.57	-0.328	0.426	1.109	-0.445	0.469	0.773	-0.184	0.367	0.703	-0.555	0.488	1.066	-0.254	0.367	1.305	-0.129	0.379	1.367	-0.754	0.563	0.578	-0.313	0.316
0.734	-0.094	0.352	0.68	-0.109	0.254	0.668	-0.035	0.258	0.605	-0.328	0.434	1.105	-0.449	0.461	0.719	-0.191	0.383	0.789	-0.551	0.508	1.16	-0.273	0.359	1.137	-0.055	0.41	1.422	-0.781	0.527	0.57	-0.371	0.313
0.746	-0.09	0.352	0.66	-0.113	0.266	0.652	-0.031	0.27	0.645	-0.336	0.43	1.074	-0.418	0.453	0.68	-0.211	0.398	0.906	-0.547	0.512	1.18	-0.266	0.352	0.996	-0.035	0.438	1.41	-0.695	0.438	0.535	-0.402	0.313
0.77	-0.082	0.352	0.645	-0.113	0.277	0.645	-0.043	0.281	0.691	-0.344	0.43	1.004	-0.363	0.441	0.66	-0.238	0.41	1.039	-0.484	0.488	1.125	-0.254	0.344	0.922	-0.051	0.445	1.379	-0.52	0.34	0.516	-0.418	0.301
0.793	-0.086	0.363	0.645	-0.113	0.285	0.641	-0.063	0.289	0.746	-0.348	0.422	0.938	-0.281	0.402	0.645	-0.266	0.422	1.137	-0.383	0.453	1.074	-0.219	0.32	0.891	-0.074	0.438	1.32	-0.297	0.277	0.551	-0.398	0.293
0.816	-0.098	0.371	0.641	-0.117	0.293	0.645	-0.094	0.293	0.805	-0.352	0.418	0.867	-0.211	0.371	0.645	-0.281	0.41	1.242	-0.266	0.434	1.035	-0.168	0.305	0.906	-0.094	0.418	1.246	-0.121	0.281	0.609	-0.395	0.285
0.832	-0.109	0.383	0.637	-0.117	0.285	0.648	-0.117	0.297	0.855	-0.352	0.418	0.816	-0.164	0.355	0.625	-0.313	0.406	1.32	-0.164	0.418	0.98	-0.117	0.293	0.945	-0.137	0.418	1.164	-0.027	0.324	0.672	-0.402	0.281
0.852	-0.121	0.391	0.629	-0.109	0.273	0.664	-0.133	0.309	0.883	-0.344	0.43	0.773	-0.148	0.344	0.621	-0.344	0.398	1.348	-0.113	0.414	0.926	-0.074	0.281	1.039	-0.176	0.402	1.078	0.008	0.367	0.73	-0.418	0.281
0.898	-0.121	0.387	0.617	-0.105	0.266	0.664	-0.148	0.313	0.934	-0.348	0.449	0.746	-0.16	0.34	0.598	-0.363	0.391	1.316	-0.109	0.438	0.867	-0.051	0.281	1.145	-0.23	0.383	1.027	0.023	0.375	0.801	-0.445	0.285
0.949	-0.125	0.379	0.613	-0.105	0.27	0.668	-0.156	0.313	1.016	-0.348	0.465	0.738	-0.18	0.34	0.582	-0.379	0.383	1.23	-0.121	0.457	0.813	-0.039	0.277	1.219	-0.27	0.359	1.031	0	0.379	0.895	-0.5	0.273
0.996	-0.125	0.371	0.621	-0.102	0.27	0.672	-0.148	0.316	1.094	-0.32	0.473	0.742	-0.207	0.34	0.566	-0.391	0.379	1.117	-0.16	0.473	0.777	-0.027	0.273	1.152	-0.301	0.352	1.035	-0.039	0.355	1	-0.586	0.266
1.031	-0.117	0.367	0.621	-0.113	0.277	0.672	-0.133	0.32	1.141	-0.289	0.492	0.785	-0.234	0.344	0.57	-0.402	0.379	1.008	-0.18	0.48	0.742	-0.012	0.27	1.016	-0.297	0.34	1.039	-0.098	0.34	1.156	-0.68	0.266
1.039	-0.121	0.359	0.629	-0.117	0.281	0.66	-0.113	0.324	1.156	-0.258	0.516	0.836	-0.258	0.332	0.578	-0.422	0.387	0.926	-0.203	0.473	0.711	-0.012	0.273	0.898	-0.258	0.328	1.027	-0.148	0.32	1.316	-0.777	0.273
1.047	-0.133	0.359	0.637	-0.117	0.285	0.645	-0.098	0.34	1.176	-0.215	0.52	0.859	-0.266	0.32	0.613	-0.445	0.41	0.871	-0.238	0.457	0.688	-0.023	0.266	0.805	-0.207	0.328	0.973	-0.188	0.309	1.414	-0.84	0.27
1.039	-0.145	0.367	0.641	-0.121	0.301	0.641	-0.078	0.34	1.16	-0.164	0.508	0.852	-0.258	0.297	0.664	-0.465	0.434	0.863	-0.27	0.449	0.676	-0.027	0.254	0.77	-0.133	0.332	0.895	-0.223	0.293	1.434	-0.82	0.258
1.023	-0.164	0.379	0.645	-0.121	0.309	0.645	-0.066	0.352	1.105	-0.117	0.488	0.832	-0.234	0.27	0.73	-0.473	0.453	0.891	-0.297	0.43	0.676	-0.035	0.254	0.699	-0.098	0.344	0.84	-0.227	0.285	1.371	-0.688	0.23
1	-0.184	0.387	0.66	-0.117	0.32	0.66	-0.063	0.359	1.035	-0.105	0.469	0.809	-0.195	0.246	0.773	-0.465	0.457	0.949	-0.316	0.398	0.688	-0.051	0.258	0.66	-0.059	0.328	0.785	-0.227	0.289	1.246	-0.52	0.223
0.973	-0.191	0.395	0.68	-0.105	0.324	0.688	-0.063	0.367	0.965	-0.098	0.453	0.762	-0.172	0.234	0.793	-0.441	0.461	1.047	-0.332	0.379	0.711	-0.078	0.273	0.637	-0.016	0.309	0.738	-0.219	0.301	1.109	-0.363	0.25
0.918	-0.195	0.406	0.715	-0.105	0.332	0.723	-0.066	0.375	0.875	-0.098	0.438	0.723	-0.16	0.238	0.793	-0.406	0.461	1.117	-0.328	0.352	0.746	-0.098	0.281	0.609	0.016	0.297	0.695	-0.188	0.316	0.992	-0.277	0.301
0.863	-0.195	0.41	0.766	-0.105	0.328	0.766	-0.074	0.379	0.789	-0.102	0.43	0.695	-0.145	0.25	0.801	-0.367	0.461	1.102	-0.332	0.352	0.797	-0.129	0.289	0.594	0.023	0.305	0.637	-0.148	0.328	0.941	-0.266	0.355
0.809	-0.191	0.414	0.809	-0.102	0.328	0.801	-0.086	0.383	0.711	-0.113	0.426	0.68	-0.133	0.27	0.863	-0.344	0.465	1.074	-0.293	0.332	0.867	-0.133	0.293	0.613	-0.004	0.313	0.594	-0.121	0.34	0.941	-0.297	0.387
0.742	-0.191	0.418	0.844	-0.098	0.324	0.844	-0.094	0.383	0.668	-0.145	0.418	0.652	-0.125	0.281	0.949	-0.34	0.469	1.016	-0.227	0.309	0.957	-0.117	0.289	0.648	-0.027	0.313	0.578	-0.09	0.348	0.965	-0.313	0.375
0.695	-0.18	0.426	0.867	-0.094	0.332	0.867	-0.102	0.383	0.656	-0.176	0.402	0.617	-0.117	0.273	1.023	-0.348	0.473	0.926	-0.172	0.285	1.055	-0.082	0.285	0.719	-0.055	0.313	0.551	-0.078	0.352	0.996	-0.309	0.348
0.684	-0.16	0.426	0.879	-0.09	0.344	0.887	-0.105	0.383	0.648	-0.203	0.387	0.59	-0.109	0.254	1.074	-0.359	0.473	0.863	-0.117	0.273	1.137	-0.012	0.285	0.793	-0.078	0.309	0.559	-0.07	0.34	1	-0.297	0.313
0.684	-0.129	0.418	0.898	-0.082	0.352	0.926	-0.109	0.391	0.664	-0.234	0.363	0.57	-0.105	0.234	1.129	-0.395	0.469	0.805	-0.066	0.262	1.168	0.078	0.293	0.875	-0.078	0.305	0.57	-0.063	0.328	0.965	-0.285	0.289
0.703	-0.094	0.41	0.926	-0.082	0.355	0.992	-0.117	0.395	0.684	-0.258	0.355	0.535	-0.117	0.242	1.195	-0.422	0.457	0.754	-0.027	0.266	1.16	0.184	0.301	0.953	-0.094	0.293	0.586	-0.082	0.328	0.926	-0.25	0.262
0.734	-0.066	0.395	0.969	-0.094	0.371	1.063	-0.129	0.391	0.711	-0.277	0.352	0.516	-0.133	0.246	1.23	-0.434	0.422	0.711	0.012	0.27	1.152	0.27	0.324	1.043	-0.094	0.285	0.613	-0.098	0.328	0.871	-0.199	0.246
0.762	-0.043	0.387	0.984	-0.102	0.375	1.09	-0.133	0.387	0.758	-0.277	0.34	0.516	-0.148	0.262	1.195	-0.422	0.387	0.684	0.027	0.273	1.156	0.305	0.336	1.156	-0.086	0.273	0.664	-0.113	0.328	0.805	-0.156	0.246
0.77	-0.027	0.383	0.988	-0.105	0.375	1.09	-0.133	0.387	0.785	-0.266	0.332	0.512	-0.16	0.273	1.102	-0.395	0.359	0.66	0.027	0.277	1.168	0.289	0.324	1.246	-0.07	0.266	0.723	-0.129	0.344	0.766	-0.105	0.25
0.773	-0.027	0.383	0.988	-0.113	0.371	1.09	-0.137	0.387	0.797	-0.25	0.316	0.508	-0.164	0.281	0.988	-0.359	0.34	0.633	0.023	0.285	1.176	0.215	0.328	1.309	-0.012	0.254	0.824	-0.148	0.355	0.715	-0.051	0.258
0.77	-0.035	0.383	0.992	-0.125	0.367	1.07	-0.156	0.383	0.781	-0.191	0.297	0.504	-0.164	0.285	0.902	-0.336	0.324	0.602	-0.004	0.285	1.184	0.117	0.336	1.32	0.055	0.25	1.004	-0.16	0.352	0.66	-0.012	0.262
0.762	-0.051	0.383	0.992	-0.148	0.371	1.039	-0.188	0.395	0.77	-0.137	0.277	0.512	-0.16	0.289	0.855	-0.316	0.32	0.602	-0.023	0.289	1.184	-0.008	0.336	1.289	0.133	0.254	1.191	-0.156	0.328	0.625	0.016	0.258
0.746	-0.059	0.387	0.984	-0.176	0.375	0.988	-0.203	0.402	0.758	-0.09	0.266	0.523	-0.172	0.293	0.844	-0.309	0.32	0.605	-0.031	0.297	1.172	-0.129	0.332	1.227	0.195	0.27	1.348	-0.121	0.289	0.586	0.043	0.27
0.727	-0.07	0.387	0.965	-0.195	0.383	0.941	-0.23	0.418	0.734	-0.055	0.258	0.551	-0.172	0.305	0.852	-0.297	0.32	0.598	-0.051	0.313	1.113	-0.242	0.34	1.16	0.234	0.293	1.406	-0.047	0.246	0.559	0.047	0.289
0.703	-0.082	0.387	0.922	-0.211	0.395	0.879	-0.254	0.438	0.719	-0.016	0.254	0.586	-0.172	0.313	0.879	-0.289	0.305	0.594	-0.074	0.332	1.055	-0.32	0.371	1.125	0.246	0.305	1.379	0.059	0.23	0.559	0.031	0.305
0.684	-0.094	0.391	0.852	-0.215	0.406	0.801	-0.262	0.449	0.711	0.012	0.254	0.617	-0.176	0.324	0.898	-0.289	0.289	0.617	-0.086	0.34	0.949	-0.355	0.398	1.102	0.227	0.301	1.313	0.172	0.238	0.578	0	0.32
0.66	-0.102	0.391	0.773	-0.203	0.414	0.742	-0.266	0.457	0.703	0.027	0.262	0.641	-0.172	0.34	0.93	-0.328	0.266	0.648	-0.094	0.344	0.898	-0.363	0.438	1.074	0.16	0.293	1.238	0.246	0.266	0.629	-0.047	0.336
0.648	-0.117	0.402	0.715	-0.191	0.426	0.695	-0.262	0.465	0.695	0.023	0.273	0.656	-0.176	0.363	0.965	-0.332	0.234	0.699	-0.098	0.344	0.863	-0.395	0.496	1.066	0.055	0.273	1.188	0.273	0.305	0.695	-0.094	0.348
0.641	-0.125	0.406	0.664	-0.195	0.441	0.656	-0.246	0.465	0.691	0.008	0.277	0.676	-0.176	0.379	0.996	-0.309	0.195	0.766	-0.102	0.352	0.863	-0.398	0.551	1.055	-0.055	0.254	1.168	0.254	0.328	0.766	-0.133	0.359
0.637	-0.137	0.402	0.637	-0.195	0.445	0.645	-0.211	0.457	0.691	-0.008	0.277	0.699	-0.18	0.395	0.984	-0.301	0.184	0.836	-0.109	0.367	0.875	-0.406	0.59	1.02	-0.16	0.242	1.145	0.219	0.344	0.848	-0.152	0.371
0.633	-0.145	0.406	0.641	-0.191	0.453	0.656	-0.18	0.445	0.676	-0.02	0.27	0.73	-0.188	0.398	0.93	-0.281	0.168	0.91	-0.113	0.383	0.906	-0.398	0.613	1	-0.262	0.254	1.105	0.176	0.34	0.926	-0.164	0.371
0.633	-0.152	0.406	0.672	-0.184	0.461	0.695	-0.133	0.426	0.672	-0.043	0.27	0.785	-0.184	0.387	0.871	-0.238	0.16	0.977	-0.105	0.391	0.953	-0.371	0.621	0.977	-0.34	0.293	1.094	0.113	0.324	1.055	-0.156	0.355
0.629	-0.156	0.41	0.719	-0.168	0.453	0.746	-0.086	0.402	0.652	-0.063	0.277	0.867	-0.184	0.359	0.801	-0.207	0.176	0.996	-0.102	0.402	0.973	-0.363	0.605	0.961	-0.387	0.348	1.125	0.035	0.301	1.168	-0.125	0.332
0.621	-0.16	0.406	0.766	-0.16	0.453	0.793	-0.055	0.387	0.648	-0.082	0.293	0.934	-0.18	0.328	0.738	-0.188	0.188	0.996	-0.082	0.406	1.023	-0.324	0.594	0.938	-0.426	0.434	1.141	-0.082	0.281	1.246	-0.082	0.309
0.629	-0.16	0.406	0.816	-0.156	0.449	0.82	-0.039	0.379	0.645	-0.102	0.309	1.012	-0.184	0.301	0.699	-0.176	0.211	1.008	-0.047	0.398	1.059	-0.281	0.563	0.898	-0.445	0.492	1.164	-0.219	0.281	1.277	-0.004	0.285
0.637	-0.16	0.41	0.871	-0.156	0.445	0.82	-0.047	0.387	0.645	-0.117	0.316	1.066	-0.211	0.297	0.672	-0.16	0.242	1.004	-0.016	0.398	1.078	-0.246	0.535	0.902	-0.441	0.531	1.105	-0.371	0.301	1.309	0.07	0.273
0.637	-0.16	0.422	0.906	-0.156	0.438	0.805	-0.059	0.391	0.66	-0.125	0.332	1.074	-0.262	0.313	0.668	-0.148	0.273	0.98	0.008	0.387	1.031	-0.18	0.492	0.914	-0.391	0.527	1.039	-0.445	0.328	1.301	0.152	0.277
0.641	-0.184	0.43	0.914	-0.16	0.422	0.773	-0.07	0.395	0.68	-0.125	0.34	1.063	-0.316	0.336	0.691	-0.141	0.297	0.945	0.031	0.371	0.973	-0.098	0.457	0.938	-0.352	0.516	0.965	-0.492	0.367	1.266	0.207	0.281
0.652	-0.203	0.434	0.871	-0.16	0.418	0.734	-0.086	0.398	0.715	-0.121	0.352	1.023	-0.359	0.379	0.688	-0.125	0.289	0.945	0.035	0.352	0.891	-0.012	0.434	0.969	-0.34	0.5	0.906	-0.523	0.422	1.215	0.238	0.285
0.676	-0.219	0.438	0.813	-0.152	0.418	0.688	-0.113	0.41	0.75	-0.117	0.363	0.953	-0.391	0.426	0.68	-0.082	0.266	0.98	0.012	0.332	0.805	0.031	0.43	1.09	-0.301	0.457	0.863	-0.527	0.477	1.184	0.242	0.285
0.703	-0.23	0.434	0.754	-0.16	0.414	0.652	-0.137	0.41	0.793	-0.113	0.371	0.879	-0.406	0.461	0.656	-0.051	0.238	1.027	-0.043	0.324	0.734	0.012	0.43	1.125	-0.266	0.391	0.859	-0.512	0.543	1.176	0.215	0.27
0.734	-0.238	0.434	0.699	-0.172	0.418	0.621	-0.148	0.406	0.848	-0.098	0.375	0.82	-0.41	0.484	0.633	-0.035	0.223	1.059	-0.125	0.328	0.688	-0.016	0.43	1.113	-0.199	0.348	0.867	-0.5	0.586	1.164	0.141	0.246
0.766	-0.242	0.434	0.664	-0.176	0.418	0.602	-0.156	0.398	0.895	-0.082	0.375	0.777	-0.41	0.496	0.617	-0.027	0.227	1.059	-0.211	0.344	0.629	-0.074	0.441	1.02	-0.152	0.32	0.941	-0.469	0.617	1.152	0.027	0.23
0.789	-0.238	0.426	0.645	-0.184	0.414	0.582	-0.168	0.391	0.922	-0.063	0.371	0.773	-0.406	0.504	0.594	-0.039	0.242	1.043	-0.289	0.367	0.586	-0.148	0.449	0.883	-0.105	0.316	0.965	-0.512	0.633	1.137	-0.098	0.223
0.813	-0.234	0.426	0.625	-0.188	0.406	0.559	-0.188	0.395	0.93	-0.047	0.379	0.781	-0.391	0.5	0.582	-0.051	0.27	0.969	-0.383	0.418	0.586	-0.195	0.449	0.754	-0.098	0.316	1.023	-0.449	0.59	1.109	-0.211	0.223
0.828	-0.227	0.422	0.621	-0.195	0.395	0.539	-0.199	0.398	0.965	-0.035	0.383	0.805	-0.379	0.488	0.57	-0.063	0.281	0.895	-0.477	0.484	0.613	-0.238	0.438	0.652	-0.125	0.344	0.996	-0.438	0.52	1.07	-0.293	0.234
0.828	-0.223	0.418	0.617	-0.195	0.391	0.516	-0.215	0.406	1.023	-0.031	0.383	0.855	-0.355	0.473	0.566	-0.074	0.301	0.863	-0.547	0.551	0.648	-0.27	0.406	0.586	-0.152	0.371	0.949	-0.375	0.441	1.008	-0.352	0.27
0.828	-0.215	0.422	0.617	-0.199	0.387	0.508	-0.223	0.41	1.074	-0.035	0.375	0.902	-0.32	0.441	0.578	-0.086	0.313	0.863	-0.59	0.605	0.688	-0.293	0.367	0.559	-0.152	0.375	0.859	-0.309	0.352	0.934	-0.367	0.297
0.836	-0.199	0.418	0.598	-0.199	0.379	0.512	-0.219	0.406	1.098	-0.039	0.371	0.906	-0.27	0.414	0.609	-0.105	0.336	0.875	-0.602	0.629	0.715	-0.309	0.336	0.559	-0.125	0.367	0.727	-0.219	0.281	0.879	-0.375	0.344
0.875	-0.191	0.414	0.594	-0.191	0.379	0.516	-0.211	0.402	1.121	-0.066	0.359	0.887	-0.227	0.395	0.672	-0.121	0.336	0.902	-0.578	0.629	0.73	-0.34	0.316	0.555	-0.086	0.34	0.605	-0.074	0.262	0.848	-0.379	0.383
0.918	-0.191	0.414	0.582	-0.184	0.379	0.523	-0.203	0.402	1.148	-0.098	0.355	0.852	-0.191	0.395	0.73	-0.125	0.332	0.93	-0.512	0.613	0.75	-0.375	0.309	0.566	-0.059	0.313	0.52	0.063	0.262	0.84	-0.391	0.434
0.941	-0.211	0.422	0.578	-0.18	0.375	0.535	-0.203	0.391	1.152	-0.145	0.355	0.785	-0.16	0.402	0.742	-0.117	0.336	0.969	-0.445	0.578	0.77	-0.414	0.324	0.59	-0.066	0.277	0.453	0.129	0.289	0.84	-0.41	0.465
0.945	-0.219	0.418	0.574	-0.184	0.375	0.555	-0.207	0.391	1.113	-0.195	0.371	0.734	-0.137	0.41	0.719	-0.117	0.348	0.969	-0.359	0.52	0.801	-0.453	0.344	0.633	-0.082	0.254	0.422	0.121	0.328	0.855	-0.426	0.5
0.945	-0.223	0.414	0.574	-0.188	0.375	0.563	-0.23	0.402	1.023	-0.25	0.398	0.691	-0.129	0.43	0.707	-0.121	0.359	0.969	-0.227	0.453	0.852	-0.488	0.363	0.684	-0.133	0.234	0.41	0.09	0.367	0.879	-0.445	0.516
0.973	-0.23	0.41	0.578	-0.199	0.379	0.578	-0.25	0.41	0.926	-0.301	0.43	0.641	-0.125	0.441	0.734	-0.129	0.371	0.938	-0.102	0.391	0.887	-0.516	0.375	0.734	-0.195	0.215	0.422	0.059	0.391	0.879	-0.453	0.504
0.992	-0.242	0.41	0.582	-0.219	0.379	0.613	-0.273	0.426	0.836	-0.336	0.461	0.602	-0.121	0.441	0.801	-0.145	0.375	0.875	0.039	0.348	0.906	-0.523	0.383	0.793	-0.277	0.219	0.457	0.023	0.406	0.871	-0.438	0.469
0.988	-0.246	0.406	0.59	-0.238	0.387	0.648	-0.293	0.434	0.773	-0.324	0.48	0.574	-0.109	0.426	0.887	-0.156	0.371	0.801	0.156	0.344	0.887	-0.523	0.383	0.828	-0.387	0.223	0.523	-0.012	0.406	0.816	-0.414	0.426
0.945	-0.238	0.402	0.613	-0.254	0.395	0.699	-0.309	0.434	0.703	-0.348	0.504	0.555	-0.121	0.402	0.953	-0.164	0.348	0.742	0.199	0.352	0.848	-0.512	0.387	0.852	-0.477	0.223	0.598	-0.063	0.402	0.742	-0.352	0.359
0.887	-0.215	0.395	0.645	-0.27	0.395	0.746	-0.313	0.426	0.668	-0.359	0.527	0.535	-0.137	0.391	0.984	-0.18	0.336	0.711	0.172	0.359	0.801	-0.492	0.395	0.855	-0.543	0.219	0.664	-0.137	0.391	0.676	-0.25	0.297
0.824	-0.188	0.375	0.684	-0.285	0.395	0.789	-0.309	0.422	0.648	-0.359	0.535	0.523	-0.16	0.383	0.992	-0.188	0.32	0.676	0.09	0.367	0.781	-0.5	0.41	0.871	-0.594	0.23	0.711	-0.219	0.371	0.602	-0.125	0.242
0.754	-0.156	0.363	0.734	-0.289	0.398	0.832	-0.293	0.418	0.652	-0.359	0.531	0.516	-0.188	0.387	0.984	-0.223	0.32	0.637	0.027	0.363	0.801	-0.539	0.441	0.879	-0.637	0.25	0.75	-0.305	0.359	0.531	-0.051	0.242
0.695	-0.129	0.348	0.777	-0.289	0.395	0.895	-0.281	0.41	0.676	-0.336	0.504	0.508	-0.223	0.391	0.965	-0.281	0.348	0.637	-0.051	0.359	0.84	-0.578	0.469	0.871	-0.656	0.277	0.797	-0.387	0.34	0.477	-0.027	0.27
0.652	-0.098	0.352	0.809	-0.281	0.402	0.992	-0.273	0.41	0.727	-0.301	0.477	0.516	-0.262	0.395	0.938	-0.352	0.383	0.625	-0.125	0.355	0.863	-0.586	0.477	0.836	-0.672	0.305	0.84	-0.418	0.309	0.449	-0.043	0.313
0.629	-0.086	0.359	0.848	-0.27	0.406	1.059	-0.277	0.41	0.797	-0.246	0.441	0.539	-0.281	0.391	0.895	-0.398	0.426	0.621	-0.188	0.328	0.891	-0.566	0.469	0.805	-0.691	0.344	0.859	-0.441	0.281	0.465	-0.086	0.352
0.629	-0.086	0.352	0.902	-0.266	0.41	1.098	-0.281	0.414	0.84	-0.168	0.395	0.547	-0.309	0.391	0.84	-0.449	0.465	0.621	-0.25	0.301	0.988	-0.512	0.457	0.82	-0.723	0.363	0.84	-0.445	0.273	0.512	-0.117	0.375
0.641	-0.094	0.348	0.961	-0.27	0.418	1.129	-0.285	0.414	0.871	-0.082	0.363	0.551	-0.328	0.391	0.824	-0.473	0.492	0.633	-0.309	0.273	1.129	-0.434	0.438	0.898	-0.719	0.367	0.793	-0.449	0.297	0.574	-0.129	0.379
0.664	-0.098	0.34	0.988	-0.262	0.418	1.137	-0.293	0.406	0.84	0.008	0.348	0.547	-0.344	0.398	0.855	-0.469	0.5	0.637	-0.344	0.254	1.246	-0.344	0.418	1.035	-0.695	0.352	0.793	-0.496	0.348	0.637	-0.148	0.363
0.695	-0.094	0.328	1	-0.254	0.418	1.121	-0.289	0.398	0.797	0.082	0.34	0.547	-0.379	0.402	0.883	-0.441	0.496	0.648	-0.379	0.238	1.27	-0.273	0.422	1.199	-0.656	0.332	0.875	-0.559	0.391	0.695	-0.176	0.34
0.727	-0.098	0.32	1.031	-0.254	0.422	1.07	-0.273	0.391	0.73	0.121	0.344	0.566	-0.406	0.414	0.902	-0.402	0.48	0.668	-0.41	0.242	1.191	-0.223	0.434	1.375	-0.57	0.324	1.004	-0.629	0.418	0.742	-0.215	0.316
0.766	-0.094	0.316	1.074	-0.258	0.418	1.004	-0.258	0.379	0.688	0.137	0.355	0.594	-0.438	0.426	0.938	-0.355	0.453	0.699	-0.441	0.254	1.07	-0.207	0.441	1.449	-0.445	0.324	1.121	-0.707	0.418	0.785	-0.258	0.301
0.797	-0.09	0.297	1.078	-0.262	0.422	0.941	-0.242	0.375	0.656	0.121	0.359	0.641	-0.465	0.434	1.023	-0.301	0.426	0.727	-0.473	0.285	0.965	-0.191	0.426	1.355	-0.332	0.352	1.191	-0.781	0.41	0.816	-0.297	0.293
0.813	-0.074	0.281	1.035	-0.246	0.43	0.867	-0.227	0.375	0.633	0.09	0.363	0.703	-0.461	0.43	1.082	-0.27	0.398	0.758	-0.508	0.313	0.887	-0.172	0.41	1.172	-0.258	0.387	1.25	-0.797	0.391	0.805	-0.32	0.277
0.809	-0.055	0.27	0.984	-0.219	0.422	0.793	-0.207	0.371	0.613	0.047	0.359	0.754	-0.453	0.418	1.109	-0.234	0.387	0.797	-0.527	0.336	0.848	-0.176	0.391	1.02	-0.223	0.406	1.258	-0.734	0.371	0.762	-0.336	0.266
0.809	-0.039	0.262	0.914	-0.184	0.406	0.73	-0.191	0.371	0.59	-0.023	0.359	0.781	-0.438	0.426	1.102	-0.211	0.383	0.82	-0.535	0.352	0.852	-0.199	0.383	0.938	-0.207	0.41	1.27	-0.613	0.375	0.699	-0.363	0.281
0.793	-0.035	0.258	0.828	-0.152	0.395	0.684	-0.172	0.363	0.574	-0.086	0.355	0.805	-0.402	0.422	1.035	-0.207	0.398	0.832	-0.52	0.363	0.91	-0.234	0.383	0.914	-0.207	0.395	1.234	-0.461	0.391	0.664	-0.422	0.316
0.77	-0.031	0.254	0.762	-0.121	0.387	0.664	-0.164	0.355	0.566	-0.145	0.348	0.855	-0.375	0.434	0.938	-0.207	0.402	0.816	-0.496	0.371	1.008	-0.281	0.383	0.953	-0.207	0.367	1.164	-0.324	0.406	0.695	-0.512	0.387
0.742	-0.039	0.262	0.703	-0.102	0.379	0.656	-0.16	0.348	0.57	-0.195	0.344	0.945	-0.363	0.445	0.813	-0.23	0.406	0.789	-0.48	0.379	1.125	-0.309	0.375	1.047	-0.234	0.359	1.082	-0.219	0.422	0.785	-0.613	0.453
0.707	-0.063	0.277	0.672	-0.102	0.371	0.664	-0.156	0.336	0.578	-0.246	0.328	1.012	-0.355	0.449	0.699	-0.246	0.402	0.793	-0.469	0.398	1.18	-0.301	0.363	1.184	-0.27	0.344	1.039	-0.156	0.418	0.91	-0.727	0.516
0.688	-0.078	0.293	0.672	-0.109	0.367	0.676	-0.156	0.328	0.586	-0.285	0.328	1.078	-0.34	0.453	0.59	-0.266	0.395	0.848	-0.473	0.418	1.137	-0.285	0.355	1.336	-0.281	0.313	1.055	-0.129	0.398	0.984	-0.82	0.535
0.68	-0.098	0.301	0.688	-0.117	0.355	0.699	-0.156	0.305	0.598	-0.316	0.344	1.129	-0.348	0.453	0.523	-0.277	0.387	0.902	-0.488	0.441	1.07	-0.215	0.336	1.406	-0.27	0.289	1.121	-0.129	0.371	1.031	-0.848	0.496
0.672	-0.113	0.305	0.723	-0.121	0.348	0.727	-0.152	0.293	0.613	-0.34	0.348	1.191	-0.363	0.441	0.484	-0.289	0.375	0.957	-0.5	0.461	0.992	-0.184	0.34	1.301	-0.23	0.281	1.184	-0.16	0.352	1.109	-0.82	0.434
0.676	-0.129	0.313	0.762	-0.121	0.336	0.762	-0.145	0.277	0.625	-0.355	0.363	1.207	-0.371	0.422	0.492	-0.277	0.352	1.043	-0.496	0.473	0.949	-0.121	0.328	1.145	-0.156	0.273	1.223	-0.203	0.348	1.176	-0.762	0.367
0.676	-0.141	0.309	0.809	-0.125	0.316	0.781	-0.148	0.273	0.629	-0.359	0.379	1.172	-0.348	0.402	0.52	-0.277	0.332	1.141	-0.469	0.465	0.926	-0.043	0.32	1.035	-0.074	0.273	1.195	-0.25	0.355	1.238	-0.648	0.305
0.672	-0.133	0.313	0.848	-0.125	0.297	0.781	-0.137	0.27	0.629	-0.344	0.387	1.07	-0.328	0.395	0.539	-0.281	0.32	1.215	-0.375	0.445	0.875	-0.008	0.316	0.949	-0.055	0.32	1.129	-0.273	0.359	1.266	-0.473	0.262
0.66	-0.125	0.313	0.871	-0.125	0.285	0.758	-0.117	0.262	0.633	-0.328	0.395	0.965	-0.316	0.398	0.547	-0.309	0.313	1.215	-0.266	0.422	0.844	-0.004	0.309	0.926	0.02	0.332	1.035	-0.277	0.355	1.227	-0.301	0.254
0.66	-0.113	0.313	0.871	-0.121	0.273	0.73	-0.094	0.254	0.656	-0.313	0.41	0.875	-0.285	0.406	0.547	-0.34	0.313	1.129	-0.176	0.414	0.82	0.012	0.301	0.883	0.055	0.336	0.969	-0.27	0.363	1.102	-0.172	0.273
0.66	-0.105	0.313	0.855	-0.105	0.273	0.691	-0.078	0.254	0.684	-0.301	0.422	0.813	-0.25	0.398	0.551	-0.352	0.313	0.98	-0.152	0.426	0.809	0.012	0.309	0.836	0.105	0.301	0.883	-0.223	0.355	1.004	-0.094	0.309
0.652	-0.098	0.316	0.816	-0.086	0.262	0.664	-0.07	0.254	0.715	-0.293	0.438	0.777	-0.223	0.402	0.539	-0.355	0.305	0.836	-0.176	0.445	0.805	-0.012	0.313	0.797	0.137	0.254	0.801	-0.184	0.359	0.934	-0.082	0.336
0.652	-0.098	0.328	0.785	-0.07	0.254	0.641	-0.066	0.262	0.75	-0.289	0.449	0.758	-0.207	0.387	0.531	-0.375	0.305	0.766	-0.203	0.457	0.816	-0.027	0.32	0.734	0.137	0.246	0.777	-0.113	0.355	0.914	-0.113	0.359
0.648	-0.102	0.344	0.754	-0.066	0.25	0.617	-0.07	0.273	0.789	-0.281	0.469	0.766	-0.203	0.379	0.523	-0.398	0.309	0.742	-0.223	0.469	0.801	-0.055	0.328	0.707	0.078	0.254	0.746	-0.074	0.359	0.953	-0.16	0.352
0.664	-0.102	0.359	0.711	-0.063	0.254	0.59	-0.086	0.285	0.852	-0.262	0.48	0.793	-0.199	0.359	0.516	-0.43	0.316	0.758	-0.246	0.461	0.805	-0.086	0.324	0.703	0.023	0.262	0.719	-0.043	0.367	0.996	-0.203	0.34
0.672	-0.098	0.359	0.684	-0.07	0.266	0.59	-0.094	0.289	0.949	-0.254	0.488	0.82	-0.191	0.332	0.531	-0.449	0.32	0.797	-0.25	0.449	0.781	-0.105	0.32	0.691	-0.008	0.254	0.707	-0.023	0.359	1.031	-0.227	0.313
0.688	-0.102	0.371	0.66	-0.078	0.277	0.59	-0.102	0.281	1.039	-0.23	0.484	0.848	-0.191	0.301	0.582	-0.477	0.34	0.855	-0.262	0.438	0.754	-0.121	0.316	0.652	-0.043	0.25	0.695	-0.016	0.352	0.988	-0.215	0.297
0.711	-0.098	0.363	0.645	-0.09	0.273	0.598	-0.121	0.281	1.105	-0.191	0.48	0.844	-0.195	0.285	0.629	-0.504	0.359	0.938	-0.281	0.414	0.734	-0.137	0.316	0.637	-0.078	0.25	0.691	-0.008	0.344	0.918	-0.203	0.285
0.742	-0.094	0.355	0.641	-0.105	0.266	0.59	-0.125	0.281	1.117	-0.164	0.48	0.824	-0.199	0.266	0.684	-0.527	0.379	1.02	-0.305	0.391	0.742	-0.148	0.316	0.668	-0.094	0.254	0.695	-0.016	0.328	0.832	-0.168	0.27
0.781	-0.086	0.355	0.637	-0.113	0.262	0.582	-0.133	0.285	1.137	-0.152	0.48	0.789	-0.199	0.254	0.719	-0.547	0.387	1.07	-0.328	0.367	0.758	-0.141	0.324	0.746	-0.102	0.266	0.727	-0.035	0.328	0.746	-0.133	0.258
0.82	-0.082	0.352	0.625	-0.125	0.258	0.582	-0.129	0.289	1.16	-0.152	0.48	0.742	-0.195	0.246	0.738	-0.539	0.383	1.102	-0.332	0.352	0.813	-0.121	0.34	0.848	-0.141	0.277	0.777	-0.059	0.336	0.645	-0.113	0.27
0.836	-0.086	0.352	0.613	-0.133	0.262	0.582	-0.133	0.305	1.168	-0.172	0.48	0.695	-0.184	0.234	0.785	-0.512	0.383	1.059	-0.305	0.348	0.855	-0.105	0.359	0.957	-0.16	0.285	0.832	-0.082	0.352	0.582	-0.09	0.281
0.84	-0.094	0.359	0.602	-0.141	0.262	0.586	-0.125	0.309	1.141	-0.188	0.48	0.656	-0.168	0.238	0.855	-0.484	0.371	0.961	-0.254	0.34	0.914	-0.082	0.375	1.074	-0.133	0.285	0.926	-0.094	0.359	0.551	-0.078	0.305
0.852	-0.105	0.367	0.598	-0.148	0.273	0.602	-0.121	0.316	1.082	-0.199	0.477	0.625	-0.156	0.242	0.957	-0.457	0.363	0.898	-0.156	0.316	0.965	-0.063	0.387	1.125	-0.086	0.285	1.039	-0.105	0.375	0.543	-0.078	0.328
0.875	-0.105	0.371	0.621	-0.141	0.281	0.629	-0.113	0.328	1	-0.199	0.473	0.59	-0.141	0.246	1.051	-0.418	0.352	0.82	-0.109	0.316	0.98	-0.035	0.383	1.105	-0.043	0.297	1.172	-0.117	0.387	0.523	-0.07	0.332
0.926	-0.113	0.375	0.652	-0.129	0.285	0.66	-0.109	0.332	0.898	-0.199	0.465	0.57	-0.133	0.246	1.129	-0.398	0.355	0.809	-0.055	0.316	0.965	0	0.379	1.07	0.016	0.305	1.297	-0.086	0.375	0.527	-0.07	0.324
0.98	-0.121	0.379	0.656	-0.117	0.285	0.68	-0.105	0.344	0.801	-0.199	0.461	0.547	-0.133	0.242	1.199	-0.395	0.355	0.777	-0.004	0.313	0.945	0.02	0.375	1.035	0.078	0.32	1.379	-0.039	0.352	0.559	-0.074	0.316
1.027	-0.129	0.375	0.66	-0.098	0.285	0.707	-0.102	0.348	0.719	-0.195	0.461	0.527	-0.137	0.234	1.254	-0.391	0.34	0.738	0.027	0.297	0.973	0.023	0.371	1	0.117	0.352	1.398	0.023	0.324	0.645	-0.074	0.297
1.051	-0.121	0.363	0.668	-0.082	0.293	0.75	-0.09	0.348	0.676	-0.18	0.449	0.508	-0.137	0.23	1.27	-0.367	0.32	0.715	0.035	0.285	1.004	0.027	0.359	1.008	0.121	0.375	1.398	0.105	0.285	0.734	-0.098	0.289
1.066	-0.121	0.355	0.676	-0.074	0.305	0.801	-0.078	0.348	0.656	-0.168	0.434	0.488	-0.141	0.23	1.219	-0.328	0.309	0.688	0.031	0.281	1.016	0.023	0.348	1.055	0.113	0.367	1.367	0.18	0.27	0.836	-0.102	0.285
1.066	-0.129	0.355	0.699	-0.074	0.313	0.84	-0.063	0.348	0.66	-0.16	0.41	0.484	-0.145	0.227	1.125	-0.305	0.293	0.656	0.027	0.281	1.016	0.008	0.348	1.086	0.082	0.355	1.336	0.254	0.266	0.934	-0.094	0.289
1.043	-0.148	0.363	0.73	-0.066	0.32	0.863	-0.055	0.348	0.684	-0.16	0.391	0.484	-0.152	0.238	1.012	-0.277	0.297	0.648	0.008	0.281	1.027	-0.02	0.355	1.094	0.035	0.336	1.305	0.293	0.273	1.051	-0.055	0.281
0.996	-0.172	0.371	0.758	-0.051	0.32	0.867	-0.055	0.359	0.73	-0.168	0.375	0.488	-0.168	0.246	0.918	-0.262	0.305	0.641	-0.012	0.285	1.027	-0.07	0.375	1.078	-0.031	0.313	1.246	0.289	0.281	1.203	0	0.277
0.941	-0.188	0.387	0.777	-0.043	0.324	0.883	-0.063	0.375	0.777	-0.172	0.355	0.48	-0.164	0.25	0.859	-0.25	0.313	0.637	-0.039	0.289	0.992	-0.129	0.395	1.082	-0.113	0.297	1.176	0.27	0.281	1.305	0.07	0.254
0.879	-0.207	0.41	0.789	-0.035	0.328	0.941	-0.086	0.379	0.82	-0.172	0.336	0.484	-0.16	0.262	0.844	-0.242	0.316	0.621	-0.09	0.305	0.93	-0.18	0.418	1.035	-0.199	0.285	1.102	0.199	0.277	1.355	0.191	0.246
0.824	-0.215	0.434	0.793	-0.031	0.336	1.031	-0.105	0.375	0.828	-0.172	0.328	0.5	-0.152	0.266	0.844	-0.242	0.309	0.641	-0.129	0.313	0.855	-0.23	0.438	1.008	-0.242	0.289	1.059	0.07	0.281	1.371	0.316	0.25
0.773	-0.211	0.445	0.82	-0.031	0.348	1.094	-0.125	0.363	0.848	-0.152	0.32	0.531	-0.156	0.281	0.852	-0.23	0.293	0.695	-0.148	0.316	0.797	-0.254	0.453	0.984	-0.313	0.332	1.023	-0.078	0.273	1.324	0.402	0.289
0.73	-0.199	0.449	0.871	-0.047	0.352	1.109	-0.133	0.359	0.84	-0.105	0.305	0.574	-0.16	0.297	0.879	-0.215	0.27	0.766	-0.129	0.32	0.781	-0.281	0.477	0.984	-0.371	0.383	0.992	-0.199	0.258	1.266	0.41	0.348
0.699	-0.199	0.449	0.934	-0.063	0.355	1.109	-0.145	0.348	0.789	-0.066	0.297	0.637	-0.164	0.305	0.895	-0.211	0.254	0.852	-0.113	0.316	0.805	-0.305	0.5	1.023	-0.438	0.441	0.953	-0.293	0.258	1.27	0.336	0.406
0.676	-0.195	0.445	1	-0.078	0.359	1.109	-0.164	0.348	0.754	-0.039	0.289	0.691	-0.168	0.316	0.887	-0.199	0.242	0.926	-0.094	0.313	0.836	-0.352	0.535	1.086	-0.516	0.484	0.867	-0.363	0.266	1.324	0.23	0.43
0.684	-0.18	0.445	1.043	-0.09	0.359	1.09	-0.203	0.352	0.73	-0.012	0.281	0.738	-0.172	0.32	0.855	-0.191	0.238	1.004	-0.07	0.309	0.895	-0.402	0.563	1.129	-0.566	0.523	0.824	-0.387	0.285	1.344	0.117	0.441
0.711	-0.156	0.438	1.09	-0.109	0.352	1.043	-0.242	0.367	0.703	0.008	0.277	0.773	-0.176	0.336	0.813	-0.188	0.242	1.063	-0.047	0.297	0.965	-0.453	0.574	1.18	-0.578	0.543	0.805	-0.41	0.309	1.355	-0.004	0.438
0.746	-0.121	0.422	1.109	-0.129	0.348	0.977	-0.273	0.391	0.684	0.008	0.281	0.801	-0.184	0.359	0.762	-0.172	0.246	1.094	-0.027	0.297	1.039	-0.469	0.574	1.227	-0.566	0.543	0.805	-0.438	0.352	1.367	-0.117	0.426
0.773	-0.086	0.406	1.094	-0.156	0.348	0.895	-0.305	0.426	0.668	0	0.281	0.824	-0.176	0.379	0.719	-0.16	0.25	1.098	0.008	0.293	1.086	-0.477	0.57	1.242	-0.539	0.531	0.832	-0.484	0.391	1.32	-0.258	0.402
0.793	-0.063	0.395	1.063	-0.18	0.359	0.809	-0.328	0.457	0.648	-0.004	0.281	0.875	-0.176	0.391	0.664	-0.129	0.25	1.094	0.043	0.285	1.102	-0.457	0.535	1.227	-0.492	0.508	0.879	-0.559	0.43	1.449	-0.293	0.34
0.805	-0.055	0.391	1	-0.199	0.371	0.734	-0.34	0.484	0.645	-0.02	0.281	0.949	-0.168	0.383	0.625	-0.102	0.25	1.102	0.078	0.273	1.098	-0.402	0.512	1.148	-0.418	0.477	0.926	-0.621	0.457	1.352	-0.352	0.344
0.816	-0.051	0.398	0.918	-0.215	0.387	0.688	-0.348	0.5	0.621	-0.043	0.281	1.023	-0.16	0.375	0.578	-0.086	0.25	1.117	0.109	0.254	1.059	-0.328	0.477	1.063	-0.328	0.453	0.992	-0.641	0.477	1.227	-0.414	0.375
0.809	-0.059	0.406	0.828	-0.223	0.406	0.648	-0.332	0.5	0.625	-0.066	0.277	1.066	-0.145	0.355	0.531	-0.09	0.258	1.102	0.137	0.238	0.969	-0.238	0.457	0.98	-0.246	0.422	1.004	-0.656	0.48	1.141	-0.434	0.395
0.793	-0.063	0.41	0.758	-0.234	0.43	0.641	-0.297	0.488	0.621	-0.09	0.281	1.082	-0.145	0.336	0.508	-0.094	0.266	1.059	0.141	0.234	0.867	-0.168	0.445	0.855	-0.152	0.395	0.984	-0.613	0.461	1.047	-0.457	0.434
0.766	-0.082	0.41	0.699	-0.25	0.465	0.652	-0.25	0.477	0.633	-0.105	0.285	1.086	-0.168	0.336	0.48	-0.098	0.273	1.039	0.09	0.238	0.785	-0.086	0.441	0.734	-0.051	0.375	0.969	-0.535	0.414	0.988	-0.453	0.48
0.742	-0.105	0.41	0.648	-0.25	0.488	0.691	-0.18	0.445	0.617	-0.117	0.301	1.063	-0.211	0.355	0.469	-0.098	0.281	1.031	0.004	0.246	0.711	-0.027	0.438	0.668	0.039	0.367	0.926	-0.461	0.355	0.961	-0.461	0.516
0.723	-0.125	0.41	0.641	-0.254	0.504	0.754	-0.113	0.418	0.621	-0.125	0.301	1.02	-0.246	0.379	0.477	-0.086	0.281	1.008	-0.105	0.27	0.66	-0.023	0.445	0.574	0.023	0.383	0.809	-0.371	0.297	0.934	-0.449	0.512
0.703	-0.129	0.41	0.656	-0.254	0.504	0.816	-0.055	0.398	0.637	-0.125	0.309	0.961	-0.281	0.41	0.48	-0.09	0.277	0.973	-0.223	0.309	0.641	-0.023	0.441	0.543	-0.02	0.402	0.734	-0.27	0.262	0.906	-0.391	0.477
0.676	-0.141	0.402	0.703	-0.242	0.496	0.863	-0.004	0.387	0.672	-0.113	0.309	0.898	-0.309	0.438	0.504	-0.098	0.273	0.902	-0.32	0.375	0.633	-0.047	0.426	0.523	-0.051	0.402	0.633	-0.109	0.25	0.84	-0.336	0.438
0.66	-0.145	0.398	0.762	-0.207	0.484	0.863	0.02	0.387	0.73	-0.102	0.313	0.848	-0.316	0.457	0.535	-0.098	0.277	0.789	-0.398	0.457	0.645	-0.074	0.398	0.527	-0.055	0.387	0.551	0.059	0.27	0.797	-0.266	0.383
0.645	-0.152	0.391	0.824	-0.172	0.461	0.836	0.02	0.387	0.781	-0.102	0.32	0.801	-0.32	0.469	0.566	-0.102	0.277	0.754	-0.441	0.531	0.66	-0.113	0.375	0.535	-0.063	0.363	0.484	0.148	0.316	0.762	-0.184	0.305
0.641	-0.156	0.387	0.867	-0.137	0.441	0.785	0.004	0.383	0.832	-0.09	0.328	0.766	-0.32	0.48	0.605	-0.098	0.285	0.715	-0.477	0.59	0.676	-0.152	0.355	0.563	-0.082	0.332	0.445	0.137	0.379	0.715	-0.121	0.246
0.641	-0.16	0.383	0.891	-0.09	0.418	0.738	-0.016	0.383	0.855	-0.082	0.336	0.75	-0.34	0.48	0.648	-0.113	0.301	0.73	-0.445	0.621	0.684	-0.188	0.324	0.59	-0.109	0.297	0.441	0.109	0.426	0.633	-0.082	0.219
0.641	-0.16	0.379	0.895	-0.047	0.402	0.699	-0.043	0.383	0.871	-0.066	0.34	0.75	-0.332	0.477	0.711	-0.125	0.313	0.766	-0.414	0.637	0.695	-0.23	0.297	0.633	-0.152	0.262	0.465	0.102	0.449	0.547	-0.055	0.219
0.645	-0.16	0.375	0.867	-0.016	0.387	0.656	-0.074	0.383	0.883	-0.051	0.348	0.773	-0.313	0.461	0.801	-0.133	0.316	0.813	-0.387	0.629	0.703	-0.281	0.289	0.688	-0.207	0.234	0.504	0.098	0.457	0.473	-0.066	0.234
0.66	-0.152	0.371	0.813	-0.012	0.395	0.621	-0.105	0.383	0.895	-0.031	0.355	0.816	-0.285	0.438	0.906	-0.129	0.316	0.832	-0.34	0.602	0.703	-0.332	0.289	0.754	-0.281	0.199	0.539	0.074	0.457	0.438	-0.102	0.266
0.672	-0.141	0.367	0.746	-0.031	0.406	0.59	-0.129	0.379	0.93	-0.012	0.355	0.863	-0.266	0.414	1	-0.109	0.309	0.848	-0.281	0.57	0.707	-0.391	0.305	0.816	-0.367	0.18	0.586	0.02	0.461	0.426	-0.133	0.289
0.672	-0.133	0.367	0.695	-0.055	0.41	0.563	-0.156	0.383	0.965	0	0.355	0.895	-0.254	0.402	1.031	-0.086	0.309	0.867	-0.211	0.52	0.707	-0.457	0.32	0.859	-0.457	0.172	0.645	-0.055	0.465	0.438	-0.141	0.301
0.668	-0.137	0.371	0.66	-0.082	0.414	0.547	-0.18	0.383	1	-0.008	0.352	0.891	-0.242	0.391	0.98	-0.066	0.328	0.871	-0.129	0.465	0.723	-0.516	0.348	0.875	-0.551	0.18	0.715	-0.137	0.461	0.453	-0.156	0.305
0.668	-0.148	0.375	0.637	-0.109	0.418	0.551	-0.195	0.383	1.012	-0.02	0.352	0.848	-0.223	0.395	0.941	-0.039	0.344	0.844	-0.051	0.414	0.742	-0.535	0.371	0.859	-0.629	0.199	0.793	-0.246	0.449	0.465	-0.16	0.297
0.668	-0.164	0.379	0.609	-0.133	0.414	0.555	-0.215	0.391	1.023	-0.039	0.352	0.781	-0.203	0.395	0.926	-0.02	0.352	0.797	0.031	0.387	0.758	-0.543	0.387	0.813	-0.668	0.223	0.875	-0.363	0.414	0.488	-0.172	0.277
0.66	-0.176	0.383	0.59	-0.156	0.406	0.551	-0.23	0.391	1.039	-0.078	0.363	0.715	-0.188	0.402	0.965	-0.008	0.363	0.73	0.094	0.383	0.758	-0.527	0.395	0.773	-0.695	0.262	0.922	-0.453	0.367	0.527	-0.199	0.262
0.664	-0.18	0.383	0.59	-0.176	0.391	0.555	-0.238	0.387	1.039	-0.121	0.379	0.656	-0.191	0.406	1.027	-0.012	0.363	0.66	0.117	0.391	0.742	-0.508	0.406	0.727	-0.711	0.313	0.906	-0.539	0.332	0.582	-0.254	0.262
0.676	-0.188	0.383	0.59	-0.184	0.387	0.555	-0.234	0.387	1.008	-0.176	0.395	0.617	-0.199	0.406	1.066	-0.027	0.355	0.605	0.09	0.41	0.742	-0.5	0.418	0.719	-0.73	0.355	0.84	-0.609	0.332	0.645	-0.332	0.266
0.695	-0.195	0.383	0.59	-0.195	0.383	0.57	-0.215	0.383	0.965	-0.238	0.422	0.59	-0.215	0.406	1.086	-0.035	0.352	0.574	0.031	0.438	0.77	-0.496	0.434	0.738	-0.766	0.406	0.77	-0.676	0.379	0.699	-0.414	0.277
0.723	-0.199	0.383	0.602	-0.211	0.383	0.574	-0.195	0.383	0.902	-0.285	0.453	0.574	-0.219	0.402	1.125	-0.047	0.34	0.566	-0.027	0.453	0.828	-0.52	0.445	0.785	-0.816	0.445	0.77	-0.734	0.461	0.719	-0.488	0.297
0.754	-0.219	0.387	0.609	-0.223	0.383	0.574	-0.188	0.387	0.84	-0.305	0.488	0.559	-0.242	0.402	1.164	-0.086	0.332	0.578	-0.078	0.457	0.887	-0.555	0.457	0.848	-0.836	0.457	0.828	-0.781	0.547	0.711	-0.527	0.313
0.781	-0.227	0.387	0.625	-0.219	0.383	0.578	-0.184	0.395	0.777	-0.313	0.516	0.547	-0.262	0.398	1.137	-0.145	0.344	0.586	-0.125	0.449	0.969	-0.586	0.465	0.945	-0.816	0.441	0.922	-0.801	0.602	0.66	-0.551	0.328
0.801	-0.23	0.383	0.625	-0.207	0.383	0.578	-0.191	0.418	0.746	-0.32	0.535	0.547	-0.281	0.398	1.113	-0.211	0.355	0.586	-0.172	0.445	1.09	-0.602	0.465	1.09	-0.742	0.41	1.043	-0.793	0.613	0.613	-0.551	0.352
0.816	-0.234	0.383	0.621	-0.203	0.379	0.605	-0.199	0.434	0.711	-0.324	0.559	0.547	-0.301	0.395	1.023	-0.285	0.379	0.598	-0.227	0.438	1.207	-0.582	0.438	1.262	-0.602	0.355	1.172	-0.719	0.59	0.641	-0.539	0.371
0.832	-0.23	0.383	0.613	-0.195	0.379	0.637	-0.215	0.441	0.703	-0.32	0.57	0.543	-0.305	0.387	0.934	-0.332	0.406	0.625	-0.277	0.422	1.289	-0.496	0.395	1.402	-0.387	0.293	1.332	-0.586	0.523	0.688	-0.527	0.398
0.879	-0.227	0.383	0.617	-0.191	0.379	0.688	-0.23	0.449	0.727	-0.293	0.574	0.535	-0.309	0.383	0.84	-0.363	0.445	0.648	-0.309	0.41	1.246	-0.387	0.375	1.391	-0.191	0.281	1.449	-0.402	0.449	0.762	-0.535	0.426
0.934	-0.23	0.387	0.625	-0.195	0.383	0.75	-0.242	0.461	0.746	-0.266	0.57	0.531	-0.305	0.379	0.793	-0.355	0.477	0.684	-0.328	0.395	1.117	-0.297	0.391	1.234	-0.055	0.309	1.461	-0.219	0.398	0.871	-0.555	0.438
0.973	-0.227	0.391	0.637	-0.207	0.383	0.801	-0.246	0.453	0.801	-0.227	0.566	0.531	-0.309	0.379	0.758	-0.355	0.504	0.703	-0.359	0.395	0.961	-0.246	0.422	1.07	0.004	0.34	1.336	-0.09	0.391	1.012	-0.586	0.441
0.969	-0.23	0.395	0.66	-0.219	0.383	0.844	-0.238	0.453	0.859	-0.195	0.551	0.516	-0.344	0.398	0.75	-0.336	0.523	0.719	-0.387	0.418	0.848	-0.234	0.457	0.949	-0.004	0.371	1.172	-0.031	0.414	1.164	-0.613	0.418
0.977	-0.23	0.395	0.695	-0.234	0.383	0.867	-0.227	0.449	0.91	-0.145	0.523	0.531	-0.375	0.414	0.789	-0.313	0.523	0.762	-0.406	0.438	0.777	-0.223	0.469	0.883	-0.027	0.383	1.039	-0.023	0.438	1.309	-0.621	0.379
0.984	-0.227	0.395	0.73	-0.246	0.391	0.887	-0.199	0.449	0.902	-0.109	0.5	0.566	-0.391	0.414	0.816	-0.285	0.512	0.816	-0.414	0.449	0.75	-0.207	0.453	0.875	-0.055	0.383	0.973	-0.043	0.449	1.441	-0.594	0.336
1.008	-0.223	0.391	0.758	-0.254	0.395	0.934	-0.172	0.449	0.859	-0.07	0.484	0.617	-0.395	0.414	0.848	-0.258	0.488	0.879	-0.406	0.445	0.754	-0.18	0.418	0.902	-0.098	0.379	0.938	-0.051	0.445	1.531	-0.52	0.293
1.008	-0.219	0.391	0.777	-0.258	0.398	1.016	-0.164	0.461	0.805	-0.027	0.469	0.684	-0.406	0.414	0.875	-0.234	0.461	0.926	-0.387	0.441	0.781	-0.176	0.395	0.988	-0.16	0.383	0.949	-0.059	0.426	1.504	-0.422	0.266
0.969	-0.207	0.395	0.801	-0.254	0.406	1.066	-0.164	0.473	0.742	0.008	0.453	0.734	-0.426	0.414	0.91	-0.191	0.418	0.934	-0.367	0.434	0.844	-0.207	0.367	1.137	-0.238	0.371	0.961	-0.094	0.414	1.383	-0.301	0.262
0.91	-0.191	0.387	0.844	-0.246	0.41	1.094	-0.172	0.484	0.676	0.039	0.438	0.754	-0.445	0.422	0.914	-0.145	0.383	0.914	-0.352	0.426	0.945	-0.254	0.352	1.289	-0.289	0.352	0.996	-0.137	0.406	1.219	-0.188	0.277
0.844	-0.156	0.379	0.918	-0.234	0.41	1.129	-0.211	0.488	0.617	0.063	0.414	0.746	-0.461	0.434	0.895	-0.102	0.344	0.871	-0.355	0.438	1.047	-0.293	0.344	1.281	-0.297	0.328	1.043	-0.223	0.406	1.059	-0.141	0.32
0.777	-0.121	0.367	0.996	-0.242	0.41	1.152	-0.25	0.48	0.598	0.066	0.395	0.742	-0.461	0.434	0.84	-0.063	0.332	0.883	-0.391	0.465	1.137	-0.324	0.344	1.172	-0.285	0.316	1.074	-0.273	0.387	0.926	-0.125	0.363
0.727	-0.086	0.359	1.023	-0.234	0.41	1.145	-0.262	0.457	0.563	0.027	0.387	0.789	-0.457	0.434	0.762	-0.043	0.328	0.969	-0.438	0.492	1.129	-0.32	0.34	1.051	-0.258	0.309	1.051	-0.301	0.375	0.859	-0.152	0.391
0.684	-0.066	0.359	1.035	-0.223	0.41	1.098	-0.234	0.434	0.539	-0.031	0.383	0.863	-0.457	0.441	0.684	-0.039	0.336	1.07	-0.5	0.52	1.039	-0.277	0.34	0.961	-0.227	0.305	0.934	-0.313	0.359	0.848	-0.188	0.402
0.652	-0.063	0.355	1.055	-0.227	0.41	1.004	-0.207	0.414	0.5	-0.117	0.387	0.969	-0.449	0.438	0.625	-0.059	0.355	1.152	-0.578	0.551	0.977	-0.23	0.336	0.898	-0.168	0.309	0.824	-0.293	0.348	0.855	-0.227	0.402
0.645	-0.063	0.355	1.074	-0.234	0.402	0.898	-0.18	0.395	0.477	-0.215	0.395	1.063	-0.441	0.434	0.59	-0.086	0.379	1.195	-0.648	0.578	0.934	-0.16	0.324	0.824	-0.129	0.328	0.777	-0.242	0.336	0.871	-0.25	0.391
0.652	-0.066	0.352	1.063	-0.227	0.406	0.789	-0.152	0.379	0.477	-0.277	0.402	1.141	-0.43	0.43	0.555	-0.113	0.383	1.242	-0.609	0.563	0.887	-0.109	0.324	0.797	-0.086	0.328	0.699	-0.184	0.332	0.859	-0.27	0.367
0.684	-0.07	0.344	1.02	-0.211	0.402	0.699	-0.121	0.375	0.48	-0.34	0.406	1.195	-0.422	0.426	0.547	-0.133	0.383	1.238	-0.469	0.523	0.84	-0.074	0.324	0.785	-0.027	0.316	0.641	-0.133	0.34	0.824	-0.262	0.34
0.719	-0.078	0.336	0.961	-0.199	0.398	0.645	-0.105	0.371	0.484	-0.375	0.41	1.211	-0.406	0.41	0.543	-0.16	0.383	1.207	-0.297	0.465	0.797	-0.059	0.324	0.762	0.016	0.297	0.605	-0.082	0.34	0.766	-0.234	0.316
0.754	-0.094	0.332	0.891	-0.184	0.391	0.637	-0.098	0.379	0.484	-0.391	0.41	1.195	-0.363	0.395	0.555	-0.184	0.371	1.129	-0.148	0.426	0.766	-0.047	0.32	0.742	0.035	0.281	0.582	-0.043	0.336	0.688	-0.203	0.293
0.793	-0.098	0.316	0.82	-0.168	0.387	0.648	-0.102	0.367	0.48	-0.402	0.41	1.133	-0.297	0.383	0.582	-0.195	0.344	1.027	-0.055	0.414	0.75	-0.023	0.316	0.723	0.035	0.266	0.563	-0.02	0.332	0.645	-0.141	0.262
0.836	-0.098	0.301	0.75	-0.16	0.387	0.672	-0.109	0.352	0.508	-0.402	0.41	1.043	-0.25	0.375	0.602	-0.215	0.332	0.926	-0.012	0.414	0.75	-0.008	0.305	0.707	0.012	0.258	0.547	-0.008	0.328	0.578	-0.094	0.254
0.859	-0.09	0.289	0.699	-0.145	0.383	0.703	-0.113	0.332	0.543	-0.387	0.414	0.949	-0.23	0.375	0.621	-0.258	0.34	0.863	0.004	0.422	0.742	-0.02	0.297	0.715	0	0.254	0.547	-0.02	0.328	0.523	-0.066	0.258
0.867	-0.063	0.273	0.668	-0.141	0.379	0.742	-0.125	0.316	0.594	-0.371	0.406	0.871	-0.219	0.383	0.652	-0.281	0.348	0.828	-0.008	0.43	0.738	-0.027	0.289	0.75	-0.039	0.273	0.574	-0.047	0.324	0.48	-0.047	0.277
0.855	-0.035	0.262	0.668	-0.133	0.371	0.789	-0.148	0.309	0.645	-0.359	0.41	0.82	-0.223	0.395	0.664	-0.305	0.355	0.824	-0.02	0.434	0.746	-0.047	0.285	0.793	-0.074	0.301	0.633	-0.078	0.316	0.469	-0.027	0.289
0.836	-0.016	0.262	0.688	-0.137	0.355	0.832	-0.164	0.289	0.707	-0.355	0.41	0.793	-0.23	0.387	0.672	-0.336	0.375	0.836	-0.039	0.426	0.746	-0.066	0.301	0.855	-0.125	0.332	0.707	-0.098	0.324	0.453	-0.016	0.305
0.801	-0.02	0.258	0.703	-0.137	0.34	0.855	-0.16	0.273	0.766	-0.34	0.406	0.793	-0.234	0.379	0.664	-0.367	0.398	0.867	-0.063	0.41	0.762	-0.105	0.328	0.938	-0.176	0.348	0.785	-0.109	0.328	0.445	-0.016	0.313
0.766	-0.023	0.262	0.73	-0.137	0.324	0.84	-0.137	0.262	0.801	-0.313	0.398	0.813	-0.25	0.367	0.648	-0.387	0.426	0.906	-0.102	0.398	0.805	-0.137	0.344	0.977	-0.199	0.367	0.887	-0.125	0.34	0.457	-0.035	0.316
0.73	-0.043	0.277	0.77	-0.141	0.316	0.797	-0.113	0.258	0.816	-0.281	0.383	0.848	-0.25	0.355	0.656	-0.414	0.445	0.938	-0.145	0.375	0.871	-0.152	0.367	0.98	-0.195	0.363	1.031	-0.113	0.34	0.5	-0.051	0.309
0.707	-0.059	0.285	0.82	-0.137	0.301	0.754	-0.078	0.258	0.828	-0.238	0.371	0.898	-0.25	0.332	0.684	-0.434	0.457	0.926	-0.184	0.352	0.941	-0.141	0.375	1.031	-0.172	0.352	1.168	-0.074	0.324	0.57	-0.051	0.297
0.695	-0.078	0.301	0.863	-0.129	0.289	0.715	-0.055	0.254	0.887	-0.227	0.375	0.98	-0.242	0.305	0.715	-0.445	0.473	0.887	-0.211	0.328	1.051	-0.133	0.379	1.074	-0.125	0.348	1.266	-0.031	0.316	0.645	-0.055	0.293
0.688	-0.098	0.301	0.871	-0.113	0.273	0.684	-0.035	0.258	0.98	-0.242	0.387	1.016	-0.215	0.273	0.766	-0.445	0.484	0.82	-0.211	0.313	1.129	-0.09	0.371	1.109	-0.07	0.344	1.336	0.02	0.297	0.734	-0.078	0.297
0.691	-0.117	0.305	0.852	-0.094	0.258	0.652	-0.035	0.273	1.086	-0.254	0.402	0.992	-0.176	0.242	0.809	-0.43	0.488	0.738	-0.191	0.301	1.195	-0.012	0.34	1.117	0.012	0.34	1.363	0.086	0.289	0.871	-0.121	0.297
0.703	-0.133	0.305	0.82	-0.07	0.246	0.629	-0.047	0.281	1.145	-0.266	0.406	0.93	-0.133	0.219	0.836	-0.391	0.484	0.68	-0.164	0.301	1.207	0.074	0.324	1.086	0.121	0.344	1.348	0.172	0.266	1.102	-0.113	0.277
0.703	-0.141	0.301	0.781	-0.051	0.23	0.609	-0.063	0.289	1.203	-0.262	0.402	0.844	-0.109	0.219	0.871	-0.344	0.477	0.652	-0.125	0.297	1.168	0.16	0.316	1.059	0.227	0.352	1.316	0.246	0.246	1.332	-0.043	0.223
0.695	-0.133	0.305	0.754	-0.039	0.227	0.598	-0.082	0.289	1.246	-0.254	0.379	0.77	-0.098	0.215	0.918	-0.305	0.48	0.629	-0.09	0.301	1.141	0.223	0.324	1.063	0.289	0.352	1.293	0.313	0.199	1.453	0.047	0.18
0.691	-0.113	0.305	0.727	-0.035	0.227	0.605	-0.102	0.285	1.227	-0.234	0.348	0.703	-0.07	0.219	0.965	-0.289	0.484	0.617	-0.063	0.305	1.152	0.254	0.32	1.074	0.293	0.355	1.266	0.371	0.152	1.391	0.168	0.188
0.684	-0.102	0.305	0.703	-0.039	0.23	0.609	-0.105	0.285	1.152	-0.211	0.324	0.66	-0.055	0.234	1	-0.273	0.5	0.598	-0.039	0.313	1.18	0.262	0.297	1.07	0.242	0.34	1.219	0.383	0.121	1.277	0.305	0.23
0.68	-0.078	0.313	0.684	-0.047	0.242	0.613	-0.121	0.285	1.059	-0.195	0.313	0.629	-0.051	0.246	1.051	-0.277	0.504	0.578	-0.027	0.297	1.176	0.223	0.285	1.059	0.148	0.316	1.18	0.332	0.117	1.23	0.418	0.273
0.668	-0.063	0.313	0.664	-0.055	0.242	0.613	-0.121	0.285	0.953	-0.188	0.316	0.613	-0.059	0.25	1.121	-0.285	0.512	0.563	-0.023	0.285	1.16	0.141	0.281	1.086	0.016	0.305	1.188	0.207	0.102	1.199	0.492	0.324
0.668	-0.043	0.316	0.645	-0.07	0.238	0.621	-0.129	0.285	0.848	-0.172	0.32	0.582	-0.074	0.254	1.195	-0.289	0.5	0.547	-0.027	0.273	1.145	0.02	0.277	1.063	-0.141	0.305	1.215	0.031	0.094	1.195	0.488	0.363
0.672	-0.031	0.324	0.633	-0.09	0.238	0.621	-0.121	0.285	0.75	-0.168	0.328	0.543	-0.082	0.246	1.23	-0.273	0.469	0.543	-0.047	0.258	1.117	-0.109	0.273	1.016	-0.242	0.301	1.199	-0.152	0.105	1.23	0.445	0.367
0.684	-0.02	0.324	0.629	-0.102	0.242	0.633	-0.102	0.281	0.684	-0.172	0.336	0.516	-0.082	0.23	1.203	-0.25	0.438	0.555	-0.07	0.266	1.078	-0.207	0.277	0.977	-0.316	0.301	1.18	-0.293	0.125	1.277	0.367	0.34
0.703	-0.016	0.328	0.617	-0.109	0.246	0.66	-0.086	0.285	0.637	-0.176	0.336	0.508	-0.086	0.23	1.102	-0.234	0.422	0.57	-0.094	0.27	0.969	-0.305	0.285	0.922	-0.352	0.32	1.117	-0.383	0.156	1.348	0.242	0.309
0.73	-0.012	0.324	0.625	-0.113	0.25	0.699	-0.078	0.293	0.629	-0.188	0.324	0.48	-0.109	0.234	0.977	-0.223	0.406	0.621	-0.113	0.27	0.859	-0.328	0.297	0.906	-0.391	0.359	1.051	-0.438	0.227	1.434	0.098	0.262
0.754	-0.02	0.336	0.637	-0.109	0.25	0.719	-0.063	0.297	0.645	-0.203	0.316	0.457	-0.117	0.234	0.867	-0.211	0.402	0.664	-0.117	0.273	0.785	-0.34	0.332	0.922	-0.434	0.422	0.957	-0.461	0.285	1.418	-0.074	0.246
0.781	-0.039	0.348	0.637	-0.098	0.254	0.715	-0.055	0.305	0.672	-0.234	0.313	0.434	-0.129	0.246	0.801	-0.199	0.395	0.715	-0.133	0.289	0.75	-0.359	0.379	0.961	-0.48	0.48	0.918	-0.48	0.371	1.43	-0.203	0.242
0.793	-0.059	0.355	0.637	-0.086	0.254	0.715	-0.051	0.309	0.719	-0.234	0.293	0.418	-0.137	0.266	0.777	-0.195	0.391	0.77	-0.156	0.309	0.754	-0.371	0.438	1.008	-0.539	0.539	0.934	-0.508	0.453	1.402	-0.262	0.242
0.797	-0.082	0.367	0.633	-0.074	0.258	0.711	-0.039	0.313	0.777	-0.227	0.27	0.426	-0.141	0.277	0.766	-0.207	0.379	0.832	-0.176	0.32	0.801	-0.391	0.488	1.031	-0.582	0.574	0.98	-0.57	0.535	1.355	-0.273	0.277
0.793	-0.086	0.371	0.633	-0.059	0.27	0.727	-0.035	0.309	0.824	-0.203	0.258	0.434	-0.137	0.289	0.777	-0.219	0.359	0.895	-0.176	0.324	0.848	-0.414	0.523	1.043	-0.602	0.586	1.055	-0.633	0.59	1.344	-0.281	0.328
0.801	-0.082	0.371	0.629	-0.059	0.289	0.762	-0.031	0.309	0.844	-0.191	0.25	0.48	-0.129	0.301	0.809	-0.23	0.344	0.969	-0.148	0.328	0.914	-0.434	0.551	1.047	-0.586	0.578	1.109	-0.684	0.613	1.313	-0.297	0.402
0.82	-0.086	0.367	0.641	-0.063	0.301	0.801	-0.043	0.313	0.84	-0.156	0.246	0.531	-0.129	0.309	0.871	-0.242	0.32	1.016	-0.102	0.316	0.992	-0.441	0.547	1	-0.52	0.543	1.105	-0.707	0.605	1.281	-0.313	0.477
0.883	-0.086	0.367	0.672	-0.063	0.309	0.852	-0.055	0.316	0.801	-0.129	0.242	0.57	-0.129	0.313	0.926	-0.285	0.309	0.992	-0.055	0.309	1.055	-0.418	0.508	0.914	-0.445	0.488	1.02	-0.688	0.539	1.242	-0.32	0.543
0.945	-0.09	0.359	0.715	-0.063	0.316	0.887	-0.078	0.316	0.77	-0.094	0.242	0.629	-0.133	0.32	0.957	-0.313	0.297	0.973	-0.004	0.316	1.063	-0.383	0.457	0.836	-0.316	0.43	0.902	-0.602	0.453	1.203	-0.367	0.598
0.996	-0.086	0.355	0.762	-0.066	0.316	0.898	-0.09	0.328	0.742	-0.063	0.242	0.688	-0.137	0.32	0.973	-0.281	0.277	0.973	0.031	0.332	1.035	-0.332	0.395	0.797	-0.195	0.363	0.766	-0.473	0.328	1.113	-0.426	0.621
1.039	-0.09	0.34	0.82	-0.063	0.316	0.883	-0.105	0.348	0.723	-0.043	0.246	0.75	-0.137	0.332	0.926	-0.258	0.27	0.988	0.047	0.344	0.977	-0.242	0.336	0.742	-0.066	0.332	0.605	-0.309	0.195	1.047	-0.43	0.609
1.055	-0.09	0.332	0.863	-0.055	0.313	0.875	-0.121	0.363	0.699	-0.02	0.254	0.789	-0.133	0.34	0.848	-0.215	0.262	1.051	0.023	0.348	0.918	-0.16	0.289	0.691	0.063	0.32	0.48	-0.074	0.156	0.98	-0.398	0.563
1.059	-0.102	0.324	0.891	-0.047	0.316	0.898	-0.125	0.375	0.672	-0.008	0.27	0.816	-0.137	0.363	0.793	-0.148	0.242	1.063	0.012	0.352	0.824	-0.105	0.289	0.645	0.184	0.324	0.391	0.203	0.188	0.883	-0.34	0.477
1.043	-0.117	0.332	0.914	-0.047	0.32	0.938	-0.141	0.371	0.648	-0.016	0.285	0.852	-0.133	0.375	0.746	-0.105	0.242	1.055	-0.02	0.363	0.762	-0.02	0.305	0.602	0.219	0.348	0.289	0.352	0.262	0.785	-0.23	0.398
1.016	-0.141	0.348	0.941	-0.051	0.344	0.984	-0.148	0.371	0.641	-0.031	0.293	0.918	-0.125	0.375	0.742	-0.063	0.234	1.055	-0.063	0.359	0.727	0.016	0.328	0.59	0.184	0.371	0.238	0.32	0.352	0.699	-0.129	0.324
0.965	-0.156	0.359	0.992	-0.063	0.348	1.031	-0.164	0.375	0.621	-0.043	0.301	1.012	-0.109	0.359	0.715	-0.043	0.238	1.063	-0.113	0.355	0.668	-0.012	0.371	0.605	0.156	0.383	0.301	0.23	0.445	0.582	-0.027	0.301
0.91	-0.172	0.367	1.035	-0.074	0.348	1.09	-0.18	0.371	0.621	-0.066	0.309	1.078	-0.094	0.348	0.68	-0.039	0.246	1.043	-0.16	0.355	0.641	-0.07	0.41	0.617	0.125	0.371	0.352	0.172	0.492	0.449	0.035	0.316
0.855	-0.168	0.375	1.055	-0.09	0.348	1.152	-0.199	0.371	0.621	-0.086	0.309	1.113	-0.078	0.328	0.652	-0.031	0.25	1.004	-0.227	0.367	0.625	-0.129	0.445	0.637	0.066	0.371	0.41	0.145	0.516	0.375	0.047	0.348
0.793	-0.168	0.383	1.063	-0.113	0.352	1.176	-0.23	0.379	0.621	-0.105	0.313	1.148	-0.074	0.32	0.625	-0.031	0.254	0.941	-0.293	0.391	0.609	-0.164	0.449	0.699	0.02	0.344	0.469	0.117	0.508	0.348	0.02	0.371
0.723	-0.188	0.395	1.066	-0.141	0.355	1.16	-0.27	0.402	0.613	-0.117	0.316	1.152	-0.098	0.324	0.605	-0.031	0.254	0.887	-0.336	0.418	0.629	-0.191	0.43	0.766	-0.031	0.305	0.539	0.082	0.496	0.344	-0.008	0.387
0.68	-0.211	0.422	1.078	-0.172	0.363	1.09	-0.297	0.434	0.602	-0.125	0.316	1.152	-0.152	0.34	0.582	-0.051	0.254	0.859	-0.359	0.445	0.652	-0.188	0.391	0.848	-0.09	0.258	0.602	0.027	0.48	0.348	-0.027	0.391
0.652	-0.223	0.438	1.063	-0.195	0.375	0.973	-0.324	0.469	0.609	-0.125	0.324	1.113	-0.227	0.371	0.563	-0.063	0.254	0.844	-0.375	0.477	0.68	-0.199	0.355	0.93	-0.172	0.211	0.676	-0.059	0.465	0.367	-0.047	0.383
0.656	-0.223	0.445	1.012	-0.227	0.402	0.875	-0.324	0.492	0.617	-0.121	0.34	1.043	-0.289	0.406	0.559	-0.086	0.254	0.836	-0.367	0.496	0.719	-0.223	0.336	0.992	-0.27	0.172	0.754	-0.188	0.457	0.414	-0.063	0.367
0.684	-0.207	0.449	0.949	-0.254	0.43	0.789	-0.313	0.5	0.633	-0.117	0.348	0.949	-0.336	0.438	0.566	-0.094	0.258	0.844	-0.348	0.512	0.758	-0.266	0.34	0.996	-0.379	0.156	0.832	-0.355	0.445	0.469	-0.086	0.34
0.723	-0.168	0.445	0.867	-0.27	0.453	0.742	-0.281	0.5	0.66	-0.094	0.352	0.883	-0.367	0.477	0.574	-0.102	0.27	0.859	-0.316	0.512	0.805	-0.328	0.355	0.969	-0.488	0.148	0.879	-0.508	0.406	0.555	-0.105	0.301
0.762	-0.129	0.434	0.785	-0.27	0.473	0.711	-0.234	0.48	0.688	-0.078	0.352	0.836	-0.387	0.504	0.578	-0.121	0.289	0.891	-0.277	0.508	0.828	-0.375	0.375	0.934	-0.574	0.156	0.852	-0.605	0.367	0.633	-0.141	0.273
0.805	-0.098	0.422	0.723	-0.266	0.488	0.711	-0.176	0.453	0.727	-0.066	0.352	0.801	-0.406	0.527	0.609	-0.129	0.301	0.914	-0.242	0.488	0.836	-0.406	0.398	0.945	-0.645	0.18	0.793	-0.633	0.355	0.699	-0.191	0.254
0.82	-0.066	0.414	0.68	-0.27	0.5	0.742	-0.102	0.414	0.777	-0.055	0.348	0.801	-0.426	0.539	0.672	-0.133	0.313	0.914	-0.207	0.473	0.848	-0.438	0.422	0.973	-0.684	0.215	0.75	-0.617	0.371	0.758	-0.242	0.227
0.813	-0.051	0.414	0.656	-0.254	0.496	0.766	-0.031	0.371	0.836	-0.035	0.34	0.813	-0.43	0.539	0.73	-0.129	0.324	0.895	-0.172	0.449	0.855	-0.469	0.449	0.934	-0.723	0.254	0.789	-0.602	0.438	0.781	-0.293	0.207
0.797	-0.047	0.414	0.66	-0.234	0.484	0.805	0.023	0.332	0.871	-0.012	0.336	0.844	-0.41	0.52	0.785	-0.129	0.336	0.852	-0.129	0.426	0.844	-0.496	0.48	0.891	-0.766	0.285	0.895	-0.621	0.52	0.758	-0.32	0.199
0.77	-0.059	0.414	0.688	-0.199	0.465	0.816	0.055	0.313	0.863	0.004	0.332	0.891	-0.383	0.496	0.832	-0.129	0.355	0.785	-0.113	0.414	0.816	-0.512	0.512	0.867	-0.828	0.313	1.027	-0.641	0.59	0.691	-0.352	0.215
0.738	-0.082	0.422	0.719	-0.156	0.449	0.805	0.059	0.316	0.859	0.012	0.34	0.926	-0.344	0.473	0.887	-0.125	0.359	0.75	-0.07	0.398	0.793	-0.523	0.539	0.891	-0.883	0.336	1.133	-0.664	0.629	0.668	-0.395	0.258
0.719	-0.102	0.43	0.77	-0.113	0.43	0.793	0.047	0.32	0.891	0	0.344	0.957	-0.27	0.438	0.918	-0.117	0.371	0.707	-0.035	0.391	0.785	-0.555	0.566	0.969	-0.914	0.344	1.207	-0.691	0.625	0.703	-0.449	0.316
0.703	-0.125	0.441	0.82	-0.078	0.41	0.777	0.031	0.32	0.953	-0.027	0.352	0.953	-0.195	0.418	0.941	-0.105	0.371	0.648	-0.023	0.387	0.816	-0.602	0.594	1.055	-0.926	0.34	1.277	-0.715	0.59	0.77	-0.512	0.387
0.688	-0.148	0.438	0.852	-0.051	0.395	0.75	0.008	0.32	1.016	-0.059	0.352	0.906	-0.109	0.402	0.934	-0.074	0.371	0.598	-0.035	0.391	0.875	-0.625	0.598	1.141	-0.875	0.332	1.375	-0.695	0.52	0.836	-0.578	0.457
0.688	-0.168	0.434	0.852	-0.023	0.383	0.711	-0.02	0.32	1.059	-0.082	0.348	0.84	-0.043	0.406	0.93	-0.051	0.383	0.582	-0.055	0.391	0.961	-0.617	0.594	1.23	-0.734	0.324	1.477	-0.59	0.441	0.91	-0.648	0.52
0.691	-0.188	0.434	0.824	-0.016	0.375	0.66	-0.043	0.324	1.109	-0.113	0.344	0.75	0	0.422	0.965	-0.035	0.371	0.57	-0.086	0.387	1.066	-0.602	0.566	1.254	-0.523	0.305	1.488	-0.43	0.379	0.977	-0.703	0.531
0.695	-0.195	0.422	0.789	-0.012	0.359	0.625	-0.063	0.332	1.137	-0.156	0.344	0.672	0.012	0.426	0.988	-0.027	0.367	0.551	-0.117	0.387	1.203	-0.531	0.523	1.188	-0.313	0.297	1.414	-0.27	0.379	1.063	-0.73	0.504
0.703	-0.203	0.422	0.75	-0.023	0.355	0.598	-0.082	0.324	1.145	-0.211	0.348	0.613	0	0.434	0.992	-0.031	0.359	0.563	-0.145	0.379	1.297	-0.43	0.477	1.051	-0.172	0.316	1.289	-0.145	0.395	1.152	-0.734	0.457
0.699	-0.203	0.418	0.715	-0.047	0.352	0.57	-0.09	0.324	1.121	-0.273	0.363	0.586	-0.039	0.426	1.023	-0.043	0.355	0.578	-0.168	0.367	1.289	-0.32	0.457	0.93	-0.09	0.332	1.203	-0.063	0.406	1.242	-0.699	0.387
0.691	-0.195	0.418	0.68	-0.078	0.359	0.559	-0.109	0.32	1.055	-0.328	0.395	0.527	-0.082	0.43	1.07	-0.082	0.352	0.594	-0.188	0.352	1.191	-0.227	0.457	0.891	-0.078	0.336	1.191	-0.031	0.414	1.305	-0.594	0.324
0.68	-0.18	0.414	0.672	-0.109	0.375	0.559	-0.137	0.324	0.969	-0.371	0.426	0.504	-0.133	0.434	1.09	-0.137	0.352	0.605	-0.219	0.332	1.063	-0.18	0.453	0.926	-0.102	0.336	1.23	-0.02	0.402	1.285	-0.426	0.27
0.668	-0.176	0.414	0.648	-0.129	0.371	0.547	-0.168	0.332	0.887	-0.391	0.453	0.488	-0.207	0.445	1.086	-0.195	0.352	0.621	-0.258	0.324	0.961	-0.152	0.453	1.012	-0.164	0.359	1.293	-0.043	0.383	1.207	-0.262	0.234
0.656	-0.168	0.414	0.621	-0.156	0.371	0.543	-0.188	0.336	0.813	-0.398	0.473	0.488	-0.27	0.449	1.035	-0.258	0.367	0.637	-0.297	0.336	0.898	-0.148	0.449	1.117	-0.219	0.352	1.324	-0.078	0.363	1.109	-0.141	0.238
0.652	-0.164	0.414	0.598	-0.18	0.375	0.535	-0.211	0.344	0.758	-0.391	0.492	0.5	-0.301	0.445	0.953	-0.316	0.387	0.637	-0.363	0.363	0.883	-0.156	0.441	1.223	-0.262	0.348	1.371	-0.109	0.344	1.02	-0.078	0.266
0.656	-0.172	0.414	0.594	-0.188	0.371	0.547	-0.223	0.352	0.715	-0.387	0.504	0.492	-0.324	0.426	0.883	-0.344	0.422	0.648	-0.418	0.398	0.906	-0.188	0.438	1.273	-0.297	0.348	1.336	-0.172	0.332	0.961	-0.09	0.289
0.668	-0.184	0.414	0.602	-0.191	0.363	0.566	-0.223	0.355	0.707	-0.355	0.492	0.492	-0.34	0.418	0.848	-0.359	0.457	0.68	-0.469	0.434	0.984	-0.23	0.422	1.238	-0.316	0.352	1.238	-0.191	0.332	0.957	-0.133	0.305
0.695	-0.184	0.418	0.609	-0.191	0.352	0.59	-0.223	0.359	0.703	-0.309	0.473	0.492	-0.352	0.402	0.844	-0.367	0.492	0.707	-0.508	0.457	1.102	-0.285	0.406	1.09	-0.355	0.379	1.094	-0.203	0.324	0.98	-0.18	0.305
0.711	-0.184	0.414	0.617	-0.184	0.352	0.605	-0.227	0.363	0.707	-0.254	0.441	0.5	-0.363	0.391	0.844	-0.379	0.523	0.719	-0.52	0.465	1.219	-0.324	0.383	1.016	-0.34	0.391	0.984	-0.199	0.316	1	-0.207	0.301
0.73	-0.191	0.414	0.613	-0.168	0.352	0.617	-0.23	0.367	0.742	-0.18	0.406	0.496	-0.379	0.387	0.875	-0.363	0.535	0.727	-0.516	0.457	1.258	-0.336	0.363	1.016	-0.27	0.379	0.898	-0.18	0.316	1.02	-0.238	0.309
0.738	-0.191	0.414	0.598	-0.164	0.352	0.633	-0.23	0.371	0.781	-0.086	0.371	0.5	-0.402	0.391	0.914	-0.348	0.527	0.738	-0.5	0.453	1.223	-0.34	0.344	0.973	-0.137	0.355	0.82	-0.164	0.316	1.008	-0.254	0.305
0.758	-0.195	0.414	0.59	-0.152	0.355	0.652	-0.234	0.383	0.805	-0.008	0.355	0.52	-0.406	0.395	0.965	-0.32	0.508	0.746	-0.477	0.449	1.176	-0.25	0.297	0.859	-0.07	0.375	0.727	-0.137	0.328	0.961	-0.215	0.297
0.777	-0.184	0.41	0.582	-0.156	0.355	0.68	-0.242	0.395	0.801	0.055	0.352	0.555	-0.43	0.395	0.961	-0.285	0.477	0.766	-0.461	0.457	1.078	-0.199	0.281	0.844	-0.066	0.41	0.652	-0.109	0.332	0.891	-0.152	0.297
0.789	-0.184	0.406	0.586	-0.16	0.363	0.707	-0.246	0.402	0.762	0.086	0.359	0.605	-0.461	0.402	0.941	-0.219	0.441	0.816	-0.457	0.473	1.051	-0.125	0.254	0.859	-0.07	0.406	0.605	-0.074	0.324	0.809	-0.125	0.32
0.797	-0.176	0.395	0.598	-0.176	0.375	0.75	-0.254	0.398	0.715	0.098	0.371	0.656	-0.484	0.395	0.93	-0.156	0.406	0.902	-0.469	0.492	1.008	-0.055	0.23	0.852	-0.031	0.348	0.578	-0.039	0.316	0.773	-0.078	0.328
0.793	-0.168	0.398	0.621	-0.191	0.379	0.789	-0.242	0.391	0.676	0.086	0.379	0.688	-0.508	0.387	0.871	-0.094	0.383	1.004	-0.457	0.5	0.973	-0.02	0.219	0.84	0.027	0.258	0.547	-0.012	0.301	0.734	-0.043	0.344
0.785	-0.164	0.398	0.645	-0.215	0.387	0.824	-0.238	0.387	0.652	0.051	0.379	0.727	-0.504	0.375	0.801	-0.043	0.367	1.066	-0.441	0.504	0.941	0	0.207	0.836	0.09	0.219	0.535	0.008	0.289	0.672	-0.008	0.332
0.809	-0.164	0.395	0.684	-0.238	0.395	0.84	-0.23	0.383	0.621	0.004	0.375	0.754	-0.492	0.367	0.742	0.004	0.355	1.125	-0.422	0.512	0.895	0.02	0.219	0.809	0.074	0.223	0.523	0	0.277	0.609	0.004	0.316
0.852	-0.18	0.395	0.738	-0.262	0.402	0.844	-0.219	0.387	0.598	-0.043	0.371	0.777	-0.477	0.367	0.691	0.016	0.359	1.207	-0.395	0.52	0.836	0.039	0.23	0.859	0.023	0.23	0.535	-0.023	0.273	0.602	-0.008	0.313
0.895	-0.195	0.398	0.797	-0.277	0.406	0.844	-0.207	0.383	0.563	-0.082	0.359	0.844	-0.465	0.375	0.648	-0.012	0.363	1.289	-0.355	0.504	0.781	0.039	0.246	0.91	-0.004	0.207	0.563	-0.063	0.281	0.625	-0.031	0.32
0.918	-0.207	0.402	0.84	-0.277	0.406	0.855	-0.203	0.379	0.535	-0.121	0.352	0.941	-0.465	0.379	0.617	-0.043	0.363	1.293	-0.285	0.484	0.734	0.035	0.254	0.922	0.008	0.156	0.613	-0.102	0.289	0.66	-0.043	0.316
0.957	-0.219	0.398	0.867	-0.27	0.398	0.91	-0.211	0.383	0.516	-0.164	0.348	1.031	-0.453	0.387	0.609	-0.086	0.367	1.207	-0.211	0.473	0.688	0.027	0.258	0.93	0.043	0.121	0.688	-0.125	0.301	0.691	-0.051	0.305
1.016	-0.227	0.395	0.883	-0.258	0.391	0.969	-0.234	0.383	0.516	-0.195	0.348	1.105	-0.426	0.391	0.609	-0.129	0.359	1.09	-0.156	0.461	0.695	0.004	0.254	0.945	0.066	0.121	0.773	-0.133	0.289	0.742	-0.07	0.305
1.07	-0.238	0.391	0.902	-0.242	0.398	0.988	-0.266	0.383	0.516	-0.223	0.355	1.176	-0.41	0.395	0.605	-0.164	0.348	0.969	-0.133	0.453	0.738	-0.027	0.254	0.941	0.051	0.16	0.859	-0.121	0.273	0.781	-0.102	0.297
1.094	-0.242	0.395	0.945	-0.23	0.406	1.016	-0.297	0.383	0.496	-0.246	0.367	1.238	-0.402	0.406	0.605	-0.195	0.328	0.879	-0.125	0.449	0.773	-0.051	0.254	0.969	0.043	0.207	0.949	-0.09	0.258	0.824	-0.137	0.289
1.063	-0.234	0.398	0.973	-0.23	0.418	1.055	-0.344	0.387	0.48	-0.27	0.395	1.281	-0.402	0.406	0.609	-0.219	0.313	0.82	-0.133	0.441	0.805	-0.078	0.273	1.047	0.035	0.25	0.98	-0.051	0.238	0.867	-0.133	0.273
0.988	-0.203	0.387	0.977	-0.242	0.422	1.09	-0.375	0.383	0.469	-0.313	0.422	1.285	-0.383	0.398	0.621	-0.234	0.285	0.816	-0.148	0.426	0.859	-0.094	0.301	1.109	0.027	0.273	1	-0.004	0.23	0.906	-0.094	0.266
0.906	-0.16	0.375	0.969	-0.254	0.434	1.082	-0.367	0.383	0.473	-0.352	0.453	1.234	-0.363	0.391	0.637	-0.246	0.266	0.848	-0.168	0.402	0.93	-0.074	0.324	1.121	0.016	0.297	1.059	0.051	0.215	0.906	-0.047	0.27
0.828	-0.121	0.359	0.969	-0.273	0.43	1.02	-0.328	0.371	0.484	-0.367	0.469	1.129	-0.344	0.387	0.648	-0.27	0.258	0.895	-0.207	0.379	1.023	-0.027	0.344	1.09	0.004	0.305	1.117	0.09	0.215	0.953	-0.016	0.281
0.754	-0.09	0.359	0.996	-0.289	0.418	0.934	-0.281	0.359	0.516	-0.367	0.477	1.02	-0.277	0.367	0.656	-0.305	0.27	0.938	-0.238	0.352	1.09	0.043	0.34	1.023	-0.004	0.313	1.141	0.117	0.23	1.039	0.004	0.285
0.688	-0.074	0.367	1.023	-0.285	0.406	0.844	-0.238	0.355	0.551	-0.375	0.48	0.922	-0.199	0.34	0.672	-0.336	0.281	0.988	-0.25	0.324	1.102	0.102	0.328	0.992	-0.012	0.324	1.125	0.145	0.223	1.191	0.055	0.266
0.648	-0.066	0.371	1.02	-0.266	0.398	0.758	-0.203	0.352	0.594	-0.383	0.477	0.844	-0.152	0.328	0.684	-0.367	0.297	1.02	-0.23	0.301	1.074	0.137	0.32	1.008	0.008	0.32	1.094	0.172	0.219	1.305	0.133	0.254
0.629	-0.066	0.371	0.992	-0.238	0.398	0.695	-0.168	0.352	0.66	-0.379	0.465	0.793	-0.133	0.32	0.695	-0.383	0.313	0.988	-0.258	0.305	1.035	0.148	0.32	1.023	0.031	0.301	1.063	0.18	0.211	1.332	0.234	0.27
0.629	-0.074	0.355	0.934	-0.223	0.391	0.672	-0.141	0.348	0.723	-0.371	0.453	0.77	-0.129	0.316	0.695	-0.406	0.32	0.945	-0.27	0.313	1.023	0.117	0.336	1.004	0.051	0.289	1.066	0.137	0.199	1.324	0.328	0.273
0.66	-0.07	0.34	0.871	-0.195	0.387	0.68	-0.129	0.352	0.766	-0.367	0.445	0.754	-0.137	0.309	0.703	-0.426	0.336	0.922	-0.223	0.297	1.047	0.086	0.352	0.973	0.031	0.273	1.102	0.051	0.188	1.336	0.406	0.262
0.699	-0.074	0.332	0.816	-0.164	0.383	0.711	-0.137	0.344	0.801	-0.328	0.43	0.75	-0.16	0.285	0.711	-0.441	0.344	0.879	-0.164	0.273	1.098	0.074	0.344	0.949	-0.012	0.258	1.117	-0.059	0.188	1.344	0.434	0.246
0.746	-0.082	0.32	0.766	-0.129	0.379	0.754	-0.152	0.336	0.832	-0.266	0.402	0.766	-0.199	0.277	0.73	-0.453	0.355	0.801	-0.098	0.25	1.113	0.066	0.328	0.934	-0.086	0.25	1.125	-0.164	0.18	1.387	0.383	0.234
0.801	-0.082	0.305	0.723	-0.105	0.375	0.801	-0.156	0.332	0.895	-0.223	0.379	0.789	-0.23	0.262	0.754	-0.461	0.383	0.727	-0.059	0.242	1.082	0.043	0.32	0.941	-0.172	0.254	1.117	-0.273	0.211	1.445	0.27	0.234
0.844	-0.074	0.293	0.688	-0.102	0.375	0.855	-0.164	0.324	1.004	-0.207	0.363	0.785	-0.262	0.254	0.777	-0.457	0.398	0.684	-0.027	0.246	1.055	-0.008	0.316	0.898	-0.305	0.258	1.113	-0.391	0.27	1.48	0.125	0.238
0.859	-0.063	0.281	0.676	-0.102	0.359	0.898	-0.168	0.313	1.125	-0.215	0.355	0.773	-0.281	0.246	0.789	-0.438	0.406	0.664	0	0.25	1.02	-0.059	0.316	0.859	-0.402	0.293	1.082	-0.48	0.336	1.457	-0.027	0.27
0.844	-0.035	0.273	0.695	-0.109	0.352	0.918	-0.16	0.301	1.242	-0.27	0.344	0.758	-0.273	0.23	0.824	-0.414	0.422	0.645	0.02	0.25	1.004	-0.133	0.332	0.832	-0.477	0.344	1.063	-0.582	0.441	1.445	-0.137	0.301
0.832	0	0.258	0.73	-0.121	0.34	0.918	-0.137	0.285	1.309	-0.336	0.328	0.715	-0.242	0.219	0.879	-0.406	0.438	0.625	0.027	0.246	0.91	-0.219	0.34	0.813	-0.527	0.402	1.102	-0.676	0.531	1.375	-0.223	0.336
0.813	0.012	0.25	0.754	-0.129	0.332	0.902	-0.098	0.277	1.332	-0.363	0.293	0.66	-0.211	0.211	0.945	-0.402	0.453	0.605	0.027	0.242	0.84	-0.25	0.352	0.832	-0.563	0.477	1.188	-0.75	0.605	1.281	-0.305	0.379
0.789	0.008	0.246	0.793	-0.137	0.32	0.867	-0.066	0.273	1.32	-0.375	0.266	0.625	-0.176	0.215	1.016	-0.402	0.461	0.605	0.012	0.246	0.77	-0.289	0.371	0.895	-0.59	0.539	1.266	-0.801	0.664	1.219	-0.348	0.426
0.77	0	0.25	0.836	-0.145	0.305	0.824	-0.043	0.266	1.273	-0.348	0.23	0.594	-0.152	0.219	1.074	-0.414	0.473	0.617	-0.008	0.25	0.738	-0.324	0.395	0.984	-0.605	0.59	1.313	-0.836	0.688	1.156	-0.375	0.465
0.742	-0.008	0.262	0.836	-0.133	0.293	0.785	-0.027	0.277	1.18	-0.328	0.223	0.574	-0.137	0.227	1.164	-0.414	0.473	0.633	-0.031	0.25	0.754	-0.367	0.445	1.117	-0.617	0.605	1.324	-0.813	0.688	1.09	-0.379	0.488
0.719	-0.027	0.273	0.828	-0.113	0.281	0.746	-0.02	0.281	1.035	-0.309	0.223	0.543	-0.117	0.242	1.238	-0.398	0.461	0.648	-0.051	0.254	0.805	-0.418	0.492	1.223	-0.586	0.574	1.266	-0.758	0.641	1.02	-0.371	0.508
0.699	-0.043	0.281	0.797	-0.098	0.277	0.711	-0.027	0.289	0.898	-0.273	0.234	0.512	-0.109	0.25	1.27	-0.355	0.434	0.684	-0.07	0.262	0.871	-0.469	0.535	1.254	-0.52	0.516	1.191	-0.629	0.547	0.957	-0.344	0.516
0.684	-0.07	0.285	0.762	-0.078	0.262	0.676	-0.043	0.293	0.793	-0.234	0.238	0.48	-0.105	0.254	1.219	-0.313	0.426	0.734	-0.09	0.262	0.957	-0.496	0.57	1.188	-0.43	0.438	1.094	-0.422	0.391	0.883	-0.309	0.504
0.695	-0.109	0.289	0.727	-0.066	0.258	0.641	-0.066	0.293	0.715	-0.195	0.234	0.465	-0.105	0.262	1.102	-0.266	0.422	0.785	-0.086	0.262	1.063	-0.5	0.578	1.094	-0.305	0.352	0.879	-0.234	0.305	0.789	-0.266	0.48
0.703	-0.137	0.301	0.691	-0.066	0.258	0.617	-0.086	0.297	0.672	-0.156	0.223	0.445	-0.109	0.277	0.969	-0.219	0.422	0.801	-0.086	0.273	1.164	-0.488	0.57	0.992	-0.133	0.297	0.645	0.031	0.277	0.691	-0.215	0.449
0.711	-0.145	0.309	0.66	-0.07	0.27	0.609	-0.086	0.285	0.688	-0.129	0.207	0.438	-0.113	0.289	0.844	-0.188	0.414	0.836	-0.086	0.289	1.234	-0.461	0.547	0.824	-0.027	0.297	0.512	0.25	0.293	0.605	-0.164	0.41
0.715	-0.145	0.313	0.645	-0.078	0.273	0.602	-0.098	0.281	0.711	-0.121	0.191	0.426	-0.125	0.289	0.766	-0.168	0.414	0.863	-0.078	0.301	1.246	-0.441	0.52	0.656	0.098	0.324	0.426	0.324	0.363	0.539	-0.109	0.371
0.711	-0.125	0.316	0.637	-0.094	0.27	0.586	-0.117	0.281	0.746	-0.125	0.18	0.422	-0.137	0.297	0.703	-0.164	0.414	0.871	-0.063	0.313	1.172	-0.418	0.492	0.57	0.164	0.367	0.379	0.262	0.41	0.492	-0.016	0.324
0.711	-0.105	0.316	0.637	-0.102	0.27	0.582	-0.129	0.277	0.777	-0.145	0.164	0.418	-0.141	0.297	0.68	-0.172	0.414	0.879	-0.043	0.316	1.082	-0.359	0.465	0.566	0.18	0.387	0.414	0.211	0.449	0.457	0.066	0.301
0.711	-0.082	0.313	0.625	-0.113	0.277	0.574	-0.141	0.281	0.793	-0.141	0.148	0.422	-0.148	0.309	0.691	-0.191	0.398	0.855	-0.023	0.332	1.012	-0.27	0.438	0.566	0.125	0.402	0.438	0.184	0.469	0.426	0.109	0.301
0.707	-0.07	0.316	0.613	-0.129	0.273	0.57	-0.137	0.285	0.77	-0.125	0.141	0.445	-0.16	0.32	0.75	-0.219	0.379	0.844	-0.012	0.355	0.891	-0.164	0.418	0.563	0.035	0.422	0.465	0.164	0.473	0.426	0.105	0.336
0.695	-0.055	0.332	0.605	-0.133	0.266	0.574	-0.121	0.289	0.73	-0.102	0.137	0.484	-0.184	0.336	0.848	-0.23	0.352	0.871	-0.016	0.375	0.781	-0.055	0.414	0.555	-0.008	0.418	0.512	0.141	0.461	0.441	0.066	0.375
0.684	-0.047	0.344	0.598	-0.129	0.262	0.578	-0.102	0.293	0.699	-0.074	0.133	0.531	-0.191	0.344	0.941	-0.211	0.32	0.961	-0.043	0.387	0.695	0.02	0.414	0.578	-0.055	0.395	0.57	0.102	0.434	0.469	0.012	0.41
0.676	-0.035	0.355	0.586	-0.113	0.266	0.586	-0.086	0.297	0.691	-0.047	0.141	0.578	-0.188	0.363	0.973	-0.215	0.297	1.043	-0.055	0.375	0.656	0.008	0.438	0.621	-0.098	0.352	0.641	0.051	0.395	0.5	-0.004	0.406
0.688	-0.035	0.371	0.582	-0.102	0.266	0.605	-0.074	0.305	0.68	-0.023	0.152	0.629	-0.184	0.371	0.961	-0.207	0.289	1.09	-0.07	0.363	0.629	-0.012	0.441	0.664	-0.129	0.297	0.699	-0.035	0.355	0.516	-0.004	0.363
0.715	-0.043	0.379	0.594	-0.102	0.27	0.633	-0.07	0.313	0.66	-0.004	0.16	0.68	-0.188	0.375	0.949	-0.176	0.27	1.102	-0.09	0.352	0.621	-0.035	0.445	0.711	-0.172	0.246	0.77	-0.168	0.301	0.535	-0.043	0.305
0.746	-0.055	0.383	0.609	-0.098	0.281	0.676	-0.066	0.328	0.637	0.004	0.18	0.738	-0.188	0.383	0.902	-0.145	0.25	1.094	-0.129	0.332	0.621	-0.063	0.438	0.781	-0.242	0.203	0.867	-0.324	0.242	0.559	-0.117	0.262
0.777	-0.063	0.387	0.625	-0.094	0.289	0.73	-0.07	0.336	0.613	0.004	0.203	0.801	-0.195	0.383	0.848	-0.102	0.23	1.059	-0.176	0.34	0.633	-0.094	0.422	0.855	-0.32	0.172	0.93	-0.461	0.176	0.602	-0.211	0.234
0.797	-0.066	0.383	0.633	-0.09	0.301	0.789	-0.074	0.344	0.574	0	0.219	0.848	-0.199	0.387	0.773	-0.07	0.227	1	-0.23	0.348	0.66	-0.133	0.398	0.918	-0.414	0.148	0.934	-0.555	0.121	0.668	-0.324	0.219
0.82	-0.07	0.383	0.637	-0.09	0.301	0.828	-0.074	0.348	0.563	-0.02	0.238	0.891	-0.199	0.383	0.723	-0.063	0.242	0.949	-0.297	0.375	0.676	-0.176	0.371	0.945	-0.523	0.152	0.898	-0.613	0.105	0.719	-0.438	0.195
0.832	-0.078	0.383	0.66	-0.086	0.313	0.848	-0.066	0.352	0.559	-0.016	0.234	0.949	-0.195	0.355	0.695	-0.063	0.266	0.902	-0.344	0.41	0.699	-0.23	0.359	0.957	-0.629	0.172	0.871	-0.645	0.121	0.77	-0.523	0.168
0.844	-0.074	0.383	0.688	-0.09	0.316	0.855	-0.063	0.348	0.57	-0.012	0.23	1.008	-0.184	0.328	0.684	-0.066	0.281	0.875	-0.375	0.449	0.73	-0.313	0.359	0.941	-0.711	0.211	0.867	-0.656	0.172	0.797	-0.57	0.16
0.867	-0.066	0.383	0.73	-0.094	0.324	0.875	-0.055	0.352	0.586	-0.012	0.23	1.063	-0.184	0.305	0.691	-0.059	0.277	0.871	-0.406	0.5	0.781	-0.402	0.371	0.895	-0.762	0.25	0.852	-0.66	0.23	0.797	-0.582	0.152
0.902	-0.066	0.383	0.785	-0.098	0.336	0.914	-0.047	0.352	0.602	-0.035	0.238	1.113	-0.191	0.289	0.68	-0.059	0.262	0.898	-0.414	0.527	0.82	-0.484	0.375	0.824	-0.793	0.293	0.832	-0.695	0.301	0.777	-0.598	0.168
0.941	-0.066	0.383	0.832	-0.098	0.336	0.977	-0.059	0.352	0.605	-0.059	0.246	1.125	-0.223	0.293	0.676	-0.051	0.254	0.922	-0.402	0.527	0.832	-0.547	0.379	0.766	-0.816	0.34	0.828	-0.77	0.391	0.805	-0.633	0.211
0.965	-0.07	0.379	0.867	-0.09	0.34	1.027	-0.074	0.348	0.621	-0.078	0.258	1.121	-0.254	0.305	0.676	-0.074	0.246	0.941	-0.367	0.516	0.828	-0.574	0.379	0.773	-0.848	0.383	0.855	-0.867	0.453	0.875	-0.711	0.273
0.98	-0.074	0.371	0.895	-0.086	0.34	1.051	-0.098	0.352	0.641	-0.094	0.273	1.094	-0.281	0.32	0.664	-0.09	0.242	0.938	-0.332	0.496	0.797	-0.586	0.379	0.805	-0.879	0.402	0.934	-0.961	0.48	0.984	-0.813	0.344
1.008	-0.078	0.363	0.914	-0.078	0.348	1.066	-0.129	0.352	0.652	-0.109	0.289	1.023	-0.316	0.336	0.648	-0.113	0.25	0.969	-0.297	0.469	0.746	-0.574	0.387	0.871	-0.875	0.41	1.059	-0.988	0.465	1.082	-0.914	0.379
1.039	-0.094	0.355	0.953	-0.078	0.352	1.074	-0.164	0.352	0.68	-0.117	0.301	0.949	-0.344	0.363	0.645	-0.121	0.258	0.969	-0.254	0.434	0.699	-0.57	0.414	0.961	-0.82	0.395	1.238	-0.918	0.406	1.172	-0.98	0.387
1.051	-0.109	0.352	1.02	-0.078	0.352	1.055	-0.199	0.363	0.719	-0.121	0.313	0.887	-0.371	0.391	0.633	-0.125	0.273	0.965	-0.199	0.41	0.703	-0.578	0.453	1.102	-0.703	0.367	1.398	-0.711	0.324	1.246	-0.992	0.355
1.023	-0.133	0.352	1.07	-0.086	0.352	1.004	-0.227	0.375	0.746	-0.109	0.316	0.828	-0.391	0.426	0.625	-0.137	0.297	0.934	-0.148	0.391	0.77	-0.602	0.496	1.297	-0.492	0.332	1.43	-0.414	0.277	1.262	-0.953	0.305
0.965	-0.145	0.355	1.082	-0.09	0.352	0.949	-0.238	0.387	0.781	-0.082	0.32	0.793	-0.418	0.453	0.664	-0.133	0.313	0.891	-0.086	0.383	0.855	-0.609	0.516	1.41	-0.273	0.301	1.316	-0.152	0.285	1.238	-0.824	0.246
0.906	-0.152	0.371	1.078	-0.098	0.359	0.883	-0.25	0.406	0.813	-0.055	0.316	0.785	-0.441	0.477	0.73	-0.125	0.316	0.816	-0.051	0.395	0.953	-0.59	0.512	1.359	-0.063	0.32	1.125	0.008	0.332	1.211	-0.629	0.207
0.828	-0.16	0.379	1.074	-0.113	0.359	0.805	-0.258	0.418	0.852	-0.02	0.301	0.801	-0.43	0.469	0.789	-0.121	0.324	0.723	-0.043	0.414	1.055	-0.559	0.488	1.172	0.043	0.352	0.988	0.086	0.375	1.168	-0.402	0.191
0.77	-0.16	0.387	1.043	-0.141	0.363	0.738	-0.27	0.441	0.887	0.012	0.293	0.816	-0.398	0.453	0.836	-0.113	0.328	0.629	-0.055	0.434	1.164	-0.492	0.457	1.023	0.055	0.391	0.918	0.082	0.406	1.094	-0.238	0.227
0.719	-0.176	0.398	1.004	-0.164	0.371	0.703	-0.281	0.453	0.902	0.016	0.289	0.859	-0.352	0.426	0.887	-0.113	0.34	0.582	-0.055	0.445	1.27	-0.395	0.422	0.953	0	0.398	0.918	0.063	0.398	0.98	-0.141	0.266
0.664	-0.195	0.414	0.957	-0.188	0.383	0.68	-0.27	0.465	0.918	-0.008	0.297	0.898	-0.313	0.398	0.902	-0.105	0.344	0.566	-0.055	0.445	1.301	-0.273	0.402	0.949	-0.051	0.402	0.965	0.027	0.398	0.934	-0.094	0.309
0.637	-0.207	0.438	0.895	-0.211	0.402	0.664	-0.258	0.473	0.938	-0.039	0.313	0.91	-0.242	0.375	0.906	-0.09	0.352	0.551	-0.047	0.43	1.25	-0.188	0.402	0.969	-0.129	0.395	1.008	-0.031	0.391	0.953	-0.086	0.352
0.637	-0.223	0.445	0.824	-0.227	0.422	0.68	-0.238	0.469	0.984	-0.078	0.324	0.879	-0.188	0.352	0.91	-0.074	0.359	0.527	-0.121	0.438	1.137	-0.145	0.426	1.063	-0.191	0.379	1.094	-0.086	0.375	0.977	-0.102	0.371
0.656	-0.23	0.449	0.75	-0.234	0.438	0.73	-0.207	0.453	1.027	-0.113	0.332	0.828	-0.141	0.348	0.93	-0.063	0.371	0.512	-0.207	0.445	1.016	-0.145	0.449	1.195	-0.27	0.359	1.137	-0.137	0.359	0.984	-0.117	0.383
0.695	-0.219	0.453	0.688	-0.234	0.449	0.793	-0.172	0.43	1.066	-0.141	0.336	0.758	-0.109	0.352	0.969	-0.043	0.359	0.516	-0.254	0.434	0.93	-0.156	0.449	1.27	-0.324	0.336	1.105	-0.195	0.352	0.949	-0.133	0.391
0.742	-0.199	0.453	0.645	-0.234	0.465	0.848	-0.141	0.414	1.105	-0.168	0.328	0.676	-0.094	0.363	1.004	-0.012	0.344	0.531	-0.262	0.391	0.891	-0.164	0.426	1.219	-0.344	0.332	1.016	-0.234	0.352	0.918	-0.145	0.375
0.781	-0.176	0.449	0.621	-0.238	0.465	0.895	-0.109	0.402	1.156	-0.184	0.324	0.617	-0.098	0.379	1.02	0.004	0.328	0.551	-0.254	0.352	0.887	-0.176	0.395	1.055	-0.367	0.34	0.875	-0.246	0.363	0.871	-0.133	0.359
0.801	-0.145	0.441	0.641	-0.23	0.457	0.895	-0.074	0.395	1.195	-0.203	0.328	0.59	-0.109	0.383	1.043	0.004	0.324	0.57	-0.266	0.324	0.906	-0.195	0.355	0.926	-0.367	0.352	0.746	-0.262	0.367	0.801	-0.113	0.352
0.805	-0.117	0.426	0.664	-0.203	0.453	0.859	-0.051	0.395	1.191	-0.234	0.34	0.574	-0.125	0.383	1.066	-0.027	0.332	0.574	-0.301	0.313	0.945	-0.211	0.313	0.859	-0.355	0.367	0.707	-0.258	0.371	0.707	-0.129	0.363
0.801	-0.09	0.426	0.711	-0.176	0.449	0.797	-0.043	0.398	1.152	-0.25	0.352	0.555	-0.156	0.383	1.055	-0.078	0.355	0.578	-0.352	0.32	1.012	-0.23	0.293	0.82	-0.297	0.379	0.688	-0.219	0.371	0.641	-0.125	0.363
0.785	-0.063	0.422	0.77	-0.148	0.438	0.75	-0.043	0.406	1.074	-0.27	0.367	0.551	-0.184	0.383	1.043	-0.145	0.383	0.59	-0.402	0.348	1.063	-0.254	0.277	0.762	-0.23	0.387	0.66	-0.18	0.375	0.625	-0.105	0.355
0.773	-0.047	0.418	0.828	-0.133	0.434	0.707	-0.055	0.41	0.969	-0.281	0.395	0.551	-0.223	0.383	0.992	-0.215	0.414	0.602	-0.438	0.379	1.09	-0.293	0.281	0.727	-0.176	0.379	0.633	-0.133	0.363	0.566	-0.094	0.348
0.754	-0.051	0.418	0.879	-0.121	0.441	0.68	-0.082	0.406	0.871	-0.285	0.426	0.555	-0.258	0.379	0.914	-0.277	0.445	0.641	-0.469	0.41	1.09	-0.301	0.281	0.715	-0.113	0.359	0.641	-0.086	0.348	0.512	-0.098	0.352
0.73	-0.078	0.43	0.902	-0.125	0.453	0.645	-0.113	0.406	0.789	-0.309	0.457	0.555	-0.293	0.379	0.863	-0.313	0.48	0.699	-0.484	0.438	1.051	-0.266	0.281	0.719	-0.063	0.336	0.656	-0.051	0.332	0.492	-0.102	0.371
0.715	-0.105	0.438	0.898	-0.117	0.453	0.617	-0.156	0.41	0.734	-0.297	0.48	0.551	-0.316	0.379	0.836	-0.34	0.512	0.754	-0.496	0.453	0.965	-0.227	0.285	0.715	-0.027	0.309	0.672	-0.051	0.328	0.508	-0.129	0.402
0.691	-0.125	0.434	0.863	-0.109	0.445	0.594	-0.191	0.41	0.703	-0.277	0.496	0.547	-0.332	0.379	0.828	-0.355	0.539	0.797	-0.496	0.465	0.859	-0.172	0.281	0.703	-0.012	0.285	0.719	-0.066	0.32	0.539	-0.133	0.41
0.664	-0.145	0.434	0.805	-0.105	0.438	0.582	-0.23	0.41	0.691	-0.258	0.496	0.543	-0.348	0.379	0.82	-0.367	0.566	0.809	-0.48	0.477	0.77	-0.117	0.277	0.719	-0.016	0.273	0.758	-0.086	0.309	0.59	-0.117	0.395
0.637	-0.148	0.422	0.742	-0.113	0.434	0.57	-0.25	0.414	0.703	-0.223	0.48	0.543	-0.355	0.379	0.84	-0.383	0.586	0.82	-0.457	0.488	0.727	-0.082	0.277	0.746	-0.027	0.262	0.797	-0.102	0.309	0.652	-0.121	0.371
0.629	-0.156	0.414	0.691	-0.125	0.438	0.566	-0.266	0.414	0.734	-0.172	0.445	0.547	-0.355	0.387	0.883	-0.379	0.586	0.871	-0.43	0.504	0.723	-0.059	0.281	0.785	-0.043	0.258	0.82	-0.102	0.297	0.73	-0.125	0.352
0.617	-0.152	0.406	0.656	-0.141	0.441	0.559	-0.27	0.41	0.773	-0.113	0.414	0.586	-0.359	0.395	0.902	-0.367	0.582	0.961	-0.41	0.516	0.738	-0.035	0.281	0.82	-0.051	0.254	0.852	-0.098	0.285	0.801	-0.141	0.336
0.613	-0.145	0.398	0.629	-0.156	0.438	0.551	-0.266	0.414	0.789	-0.047	0.383	0.633	-0.371	0.406	0.906	-0.34	0.57	1.074	-0.379	0.523	0.762	-0.016	0.27	0.84	-0.051	0.246	0.887	-0.109	0.293	0.875	-0.172	0.344
0.617	-0.145	0.398	0.609	-0.168	0.426	0.543	-0.258	0.418	0.789	0.004	0.355	0.691	-0.363	0.422	0.918	-0.281	0.531	1.191	-0.348	0.512	0.777	-0.004	0.262	0.855	-0.055	0.254	0.926	-0.102	0.305	0.969	-0.18	0.332
0.629	-0.141	0.398	0.59	-0.184	0.418	0.539	-0.242	0.422	0.766	0.039	0.34	0.734	-0.363	0.441	0.906	-0.223	0.496	1.309	-0.324	0.5	0.773	-0.004	0.262	0.898	-0.078	0.277	0.98	-0.109	0.324	1.063	-0.16	0.305
0.645	-0.145	0.391	0.578	-0.188	0.414	0.539	-0.238	0.43	0.715	0.051	0.336	0.777	-0.344	0.449	0.863	-0.16	0.469	1.383	-0.305	0.48	0.793	-0.016	0.273	0.961	-0.113	0.324	1.043	-0.086	0.359	1.105	-0.109	0.277
0.656	-0.152	0.391	0.574	-0.188	0.402	0.547	-0.238	0.441	0.676	0.039	0.34	0.793	-0.332	0.465	0.813	-0.109	0.445	1.383	-0.277	0.457	0.836	-0.035	0.277	1.063	-0.141	0.375	1.152	-0.02	0.375	1.082	-0.035	0.281
0.672	-0.172	0.398	0.574	-0.184	0.391	0.57	-0.254	0.453	0.652	0.008	0.34	0.809	-0.313	0.461	0.758	-0.051	0.422	1.281	-0.246	0.449	0.914	-0.047	0.285	1.18	-0.145	0.395	1.25	0.102	0.371	1.07	0.027	0.309
0.684	-0.184	0.398	0.578	-0.184	0.383	0.598	-0.273	0.469	0.625	-0.016	0.336	0.84	-0.297	0.469	0.723	0.004	0.406	1.137	-0.219	0.441	0.98	-0.059	0.293	1.238	-0.105	0.395	1.297	0.219	0.355	1.086	0.051	0.344
0.695	-0.191	0.402	0.578	-0.176	0.383	0.641	-0.285	0.484	0.59	-0.043	0.336	0.918	-0.293	0.484	0.668	0.02	0.398	0.992	-0.199	0.438	1.063	-0.051	0.289	1.188	-0.055	0.391	1.316	0.332	0.34	1.125	0.047	0.363
0.711	-0.191	0.406	0.574	-0.18	0.383	0.684	-0.305	0.492	0.578	-0.07	0.336	1.012	-0.305	0.5	0.629	0.008	0.398	0.887	-0.18	0.43	1.129	-0.023	0.301	1.113	0.016	0.371	1.289	0.398	0.293	1.156	0.047	0.348
0.73	-0.195	0.41	0.586	-0.184	0.375	0.738	-0.309	0.496	0.555	-0.102	0.34	1.105	-0.34	0.516	0.602	-0.023	0.395	0.82	-0.168	0.418	1.168	-0.016	0.324	1.086	0.082	0.34	1.246	0.383	0.246	1.145	0.063	0.32
0.75	-0.195	0.41	0.586	-0.199	0.379	0.797	-0.305	0.5	0.539	-0.129	0.332	1.188	-0.363	0.52	0.578	-0.059	0.398	0.801	-0.16	0.398	1.199	0.004	0.363	1.07	0.156	0.297	1.207	0.324	0.211	1.113	0.07	0.297
0.766	-0.207	0.414	0.59	-0.215	0.383	0.844	-0.289	0.5	0.531	-0.156	0.332	1.246	-0.387	0.508	0.559	-0.113	0.395	0.848	-0.16	0.367	1.254	0.035	0.379	1.027	0.219	0.258	1.184	0.207	0.184	1.102	0.043	0.277
0.789	-0.215	0.418	0.602	-0.242	0.391	0.875	-0.254	0.484	0.523	-0.176	0.332	1.27	-0.391	0.488	0.563	-0.168	0.402	0.91	-0.18	0.352	1.266	0.09	0.391	0.973	0.242	0.242	1.191	0.039	0.18	1.125	-0.043	0.273
0.809	-0.207	0.418	0.613	-0.254	0.395	0.891	-0.219	0.488	0.523	-0.191	0.332	1.246	-0.359	0.465	0.574	-0.223	0.41	0.984	-0.188	0.332	1.227	0.137	0.402	0.953	0.207	0.23	1.219	-0.133	0.188	1.145	-0.148	0.289
0.828	-0.203	0.418	0.633	-0.266	0.395	0.918	-0.195	0.492	0.516	-0.215	0.344	1.184	-0.316	0.453	0.594	-0.277	0.418	1.035	-0.219	0.32	1.172	0.176	0.406	0.969	0.125	0.23	1.234	-0.266	0.207	1.121	-0.242	0.32
0.836	-0.199	0.414	0.652	-0.277	0.395	0.969	-0.195	0.508	0.531	-0.23	0.355	1.098	-0.285	0.43	0.602	-0.336	0.43	1.074	-0.23	0.305	1.137	0.203	0.414	0.98	-0.004	0.25	1.25	-0.375	0.27	1.113	-0.277	0.344
0.844	-0.195	0.426	0.688	-0.285	0.391	1.012	-0.199	0.516	0.543	-0.242	0.363	0.992	-0.258	0.418	0.602	-0.402	0.445	1.086	-0.188	0.27	1.105	0.188	0.41	0.996	-0.141	0.285	1.191	-0.453	0.32	1.078	-0.301	0.367
0.848	-0.195	0.426	0.727	-0.285	0.395	1.027	-0.207	0.52	0.566	-0.246	0.375	0.887	-0.234	0.41	0.609	-0.453	0.453	1.023	-0.137	0.23	1.086	0.148	0.395	0.941	-0.285	0.336	1.129	-0.457	0.359	1.063	-0.305	0.391
0.855	-0.188	0.418	0.766	-0.293	0.402	1.059	-0.227	0.512	0.59	-0.25	0.383	0.813	-0.219	0.398	0.621	-0.492	0.465	0.926	-0.113	0.211	1.047	0.078	0.375	0.879	-0.367	0.387	1.074	-0.488	0.41	1.047	-0.305	0.414
0.879	-0.191	0.414	0.805	-0.289	0.41	1.121	-0.25	0.496	0.609	-0.25	0.387	0.754	-0.191	0.387	0.645	-0.512	0.469	0.844	-0.094	0.203	1.039	-0.004	0.363	0.809	-0.441	0.453	1.059	-0.496	0.453	1.031	-0.309	0.434
0.918	-0.195	0.414	0.836	-0.277	0.41	1.18	-0.262	0.469	0.625	-0.254	0.398	0.719	-0.176	0.371	0.68	-0.508	0.465	0.777	-0.066	0.223	1.023	-0.105	0.34	0.809	-0.48	0.52	1.023	-0.496	0.484	0.996	-0.328	0.465
0.949	-0.203	0.41	0.891	-0.273	0.41	1.188	-0.246	0.441	0.652	-0.258	0.406	0.727	-0.18	0.344	0.711	-0.508	0.457	0.734	-0.043	0.25	0.992	-0.199	0.32	0.855	-0.504	0.574	1.02	-0.5	0.512	0.961	-0.352	0.488
0.961	-0.207	0.406	0.941	-0.266	0.41	1.125	-0.211	0.422	0.691	-0.266	0.418	0.746	-0.191	0.316	0.734	-0.496	0.445	0.695	-0.027	0.266	0.949	-0.273	0.313	0.922	-0.512	0.609	1.016	-0.535	0.531	0.922	-0.355	0.508
0.961	-0.203	0.402	0.957	-0.277	0.414	1.023	-0.176	0.398	0.738	-0.277	0.438	0.797	-0.188	0.289	0.742	-0.461	0.434	0.66	-0.012	0.277	0.867	-0.324	0.324	0.98	-0.512	0.637	1	-0.535	0.531	0.848	-0.34	0.52
0.965	-0.211	0.398	0.961	-0.273	0.418	0.902	-0.156	0.383	0.781	-0.277	0.449	0.828	-0.199	0.273	0.719	-0.434	0.438	0.625	0	0.273	0.762	-0.332	0.332	1.031	-0.508	0.641	0.98	-0.496	0.488	0.773	-0.32	0.504
0.973	-0.215	0.391	0.973	-0.277	0.418	0.789	-0.133	0.371	0.824	-0.266	0.465	0.863	-0.25	0.266	0.715	-0.398	0.441	0.594	-0.004	0.266	0.723	-0.34	0.367	1.066	-0.465	0.629	0.938	-0.434	0.434	0.691	-0.266	0.473
0.957	-0.223	0.398	1.004	-0.285	0.418	0.715	-0.117	0.359	0.848	-0.258	0.473	0.895	-0.258	0.246	0.75	-0.379	0.457	0.57	-0.008	0.266	0.719	-0.367	0.414	1.047	-0.41	0.605	0.887	-0.344	0.363	0.633	-0.203	0.438
0.926	-0.238	0.41	1.023	-0.301	0.43	0.664	-0.109	0.367	0.863	-0.246	0.48	0.891	-0.223	0.211	0.836	-0.355	0.465	0.555	-0.031	0.273	0.758	-0.395	0.465	1.012	-0.348	0.563	0.793	-0.246	0.281	0.578	-0.129	0.387
0.879	-0.227	0.41	1.012	-0.289	0.434	0.645	-0.117	0.359	0.938	-0.223	0.48	0.848	-0.18	0.191	0.957	-0.336	0.457	0.547	-0.066	0.285	0.82	-0.438	0.52	0.961	-0.285	0.5	0.664	-0.145	0.246	0.531	-0.055	0.344
0.836	-0.207	0.406	0.957	-0.262	0.426	0.641	-0.145	0.352	1.012	-0.203	0.473	0.777	-0.152	0.18	1.043	-0.316	0.465	0.539	-0.094	0.289	0.895	-0.48	0.547	0.902	-0.227	0.449	0.574	0	0.246	0.477	-0.012	0.309
0.785	-0.18	0.391	0.891	-0.23	0.426	0.66	-0.172	0.332	1.063	-0.191	0.461	0.727	-0.133	0.164	1.117	-0.309	0.453	0.531	-0.102	0.297	0.965	-0.488	0.551	0.859	-0.152	0.398	0.473	0.129	0.277	0.434	-0.004	0.301
0.734	-0.148	0.383	0.816	-0.203	0.418	0.695	-0.188	0.305	1.105	-0.184	0.473	0.68	-0.125	0.164	1.188	-0.32	0.441	0.527	-0.113	0.301	1.027	-0.445	0.516	0.781	-0.09	0.375	0.398	0.176	0.336	0.402	-0.031	0.316
0.688	-0.125	0.379	0.758	-0.184	0.406	0.742	-0.191	0.262	1.152	-0.195	0.48	0.648	-0.109	0.176	1.223	-0.324	0.418	0.555	-0.125	0.313	1.07	-0.383	0.48	0.73	-0.012	0.355	0.375	0.129	0.402	0.398	-0.082	0.344
0.656	-0.105	0.371	0.699	-0.156	0.402	0.785	-0.184	0.227	1.191	-0.23	0.492	0.629	-0.098	0.184	1.207	-0.313	0.398	0.602	-0.137	0.336	1.098	-0.324	0.445	0.695	0.055	0.336	0.391	0.07	0.445	0.418	-0.125	0.359
0.656	-0.082	0.359	0.66	-0.148	0.398	0.828	-0.168	0.195	1.172	-0.238	0.484	0.605	-0.094	0.188	1.16	-0.301	0.395	0.656	-0.148	0.352	1.074	-0.281	0.41	0.656	0.082	0.32	0.41	0.043	0.477	0.449	-0.148	0.355
0.664	-0.066	0.355	0.645	-0.145	0.383	0.828	-0.168	0.184	1.082	-0.227	0.469	0.578	-0.102	0.191	1.059	-0.281	0.398	0.707	-0.145	0.363	1.039	-0.246	0.395	0.625	0.059	0.316	0.449	0.027	0.477	0.5	-0.164	0.328
0.688	-0.059	0.348	0.656	-0.145	0.367	0.805	-0.172	0.172	0.965	-0.207	0.453	0.559	-0.109	0.184	0.953	-0.266	0.406	0.73	-0.117	0.359	0.961	-0.223	0.398	0.613	0.004	0.324	0.504	0.008	0.465	0.555	-0.184	0.301
0.719	-0.063	0.344	0.695	-0.145	0.359	0.773	-0.172	0.176	0.863	-0.172	0.441	0.547	-0.109	0.184	0.871	-0.258	0.41	0.738	-0.082	0.355	0.855	-0.188	0.402	0.641	-0.078	0.348	0.57	-0.027	0.441	0.625	-0.223	0.273
0.754	-0.059	0.332	0.742	-0.148	0.352	0.742	-0.164	0.18	0.77	-0.141	0.438	0.535	-0.105	0.18	0.813	-0.254	0.41	0.738	-0.051	0.352	0.773	-0.113	0.41	0.68	-0.176	0.375	0.633	-0.078	0.406	0.688	-0.285	0.262
0.797	-0.051	0.32	0.797	-0.145	0.34	0.715	-0.152	0.176	0.695	-0.121	0.441	0.531	-0.113	0.184	0.789	-0.262	0.395	0.754	-0.035	0.363	0.695	-0.066	0.41	0.738	-0.258	0.387	0.684	-0.141	0.379	0.75	-0.363	0.246
0.832	-0.051	0.309	0.852	-0.137	0.32	0.688	-0.137	0.172	0.664	-0.113	0.445	0.531	-0.125	0.199	0.805	-0.262	0.371	0.793	-0.035	0.387	0.637	-0.051	0.414	0.789	-0.352	0.398	0.727	-0.211	0.34	0.797	-0.453	0.254
0.852	-0.047	0.293	0.895	-0.125	0.301	0.66	-0.121	0.176	0.676	-0.121	0.438	0.543	-0.129	0.223	0.844	-0.258	0.344	0.859	-0.051	0.418	0.613	-0.039	0.41	0.828	-0.434	0.395	0.766	-0.281	0.309	0.773	-0.531	0.258
0.863	-0.031	0.277	0.906	-0.102	0.285	0.633	-0.125	0.18	0.715	-0.133	0.418	0.539	-0.152	0.242	0.902	-0.262	0.316	0.93	-0.063	0.434	0.605	-0.043	0.395	0.871	-0.504	0.379	0.793	-0.352	0.273	0.719	-0.578	0.285
0.863	-0.012	0.273	0.891	-0.074	0.27	0.613	-0.129	0.188	0.742	-0.16	0.414	0.543	-0.172	0.258	0.949	-0.273	0.297	1	-0.086	0.422	0.609	-0.063	0.383	0.898	-0.551	0.363	0.832	-0.41	0.258	0.633	-0.609	0.313
0.844	-0.004	0.258	0.863	-0.055	0.258	0.613	-0.137	0.191	0.781	-0.164	0.391	0.551	-0.184	0.277	0.969	-0.293	0.301	1.055	-0.086	0.398	0.633	-0.098	0.363	0.895	-0.566	0.348	0.875	-0.473	0.27	0.598	-0.613	0.34
0.816	0	0.25	0.828	-0.043	0.254	0.613	-0.133	0.191	0.828	-0.176	0.367	0.574	-0.195	0.305	0.973	-0.297	0.301	1.078	-0.086	0.383	0.676	-0.133	0.336	0.863	-0.555	0.336	0.898	-0.531	0.309	0.633	-0.609	0.359
0.801	-0.004	0.246	0.801	-0.039	0.25	0.605	-0.129	0.199	0.879	-0.168	0.355	0.613	-0.203	0.32	0.977	-0.258	0.285	1.109	-0.117	0.367	0.711	-0.172	0.309	0.82	-0.52	0.34	0.922	-0.559	0.352	0.73	-0.637	0.355
0.77	-0.004	0.246	0.766	-0.035	0.25	0.594	-0.129	0.207	0.918	-0.16	0.348	0.664	-0.195	0.34	0.965	-0.191	0.266	1.141	-0.16	0.359	0.746	-0.223	0.285	0.789	-0.496	0.359	0.969	-0.586	0.391	0.875	-0.66	0.332
0.75	-0.012	0.254	0.73	-0.035	0.258	0.59	-0.121	0.215	0.934	-0.133	0.34	0.707	-0.188	0.348	0.918	-0.125	0.258	1.164	-0.219	0.367	0.773	-0.277	0.273	0.77	-0.516	0.398	1.027	-0.641	0.434	0.996	-0.699	0.297
0.723	-0.023	0.27	0.688	-0.051	0.266	0.582	-0.125	0.227	0.902	-0.086	0.32	0.75	-0.168	0.359	0.871	-0.07	0.254	1.16	-0.305	0.395	0.789	-0.34	0.262	0.781	-0.555	0.441	1.094	-0.719	0.461	1.125	-0.707	0.25
0.703	-0.039	0.281	0.66	-0.078	0.277	0.578	-0.133	0.25	0.855	-0.043	0.309	0.773	-0.16	0.371	0.832	-0.031	0.266	1.137	-0.352	0.422	0.789	-0.395	0.254	0.82	-0.617	0.477	1.129	-0.816	0.477	1.184	-0.715	0.215
0.688	-0.055	0.285	0.652	-0.102	0.277	0.578	-0.141	0.273	0.816	-0.027	0.293	0.797	-0.148	0.379	0.809	0.004	0.27	1.07	-0.391	0.453	0.793	-0.441	0.25	0.883	-0.668	0.48	1.16	-0.883	0.48	1.285	-0.703	0.199
0.691	-0.066	0.285	0.645	-0.117	0.273	0.59	-0.145	0.301	0.777	-0.008	0.289	0.82	-0.125	0.383	0.781	0.02	0.277	1.031	-0.391	0.477	0.813	-0.473	0.262	0.941	-0.684	0.465	1.219	-0.898	0.484	1.383	-0.691	0.195
0.699	-0.094	0.289	0.641	-0.129	0.27	0.605	-0.148	0.324	0.734	-0.008	0.293	0.867	-0.109	0.383	0.758	0.039	0.281	0.988	-0.387	0.496	0.848	-0.492	0.293	1.027	-0.68	0.438	1.281	-0.82	0.473	1.449	-0.602	0.195
0.707	-0.105	0.301	0.637	-0.129	0.273	0.629	-0.156	0.344	0.695	-0.027	0.297	0.922	-0.102	0.379	0.742	0.047	0.289	0.965	-0.371	0.512	0.867	-0.504	0.32	1.168	-0.633	0.402	1.344	-0.652	0.461	1.391	-0.492	0.207
0.695	-0.121	0.313	0.629	-0.133	0.281	0.664	-0.156	0.352	0.66	-0.043	0.301	0.969	-0.098	0.359	0.723	0.039	0.301	0.965	-0.352	0.523	0.84	-0.504	0.355	1.301	-0.535	0.375	1.324	-0.461	0.445	1.266	-0.367	0.227
0.703	-0.121	0.32	0.613	-0.137	0.285	0.703	-0.145	0.363	0.629	-0.059	0.309	0.992	-0.098	0.348	0.695	0.02	0.313	0.977	-0.324	0.512	0.773	-0.504	0.383	1.371	-0.398	0.367	1.246	-0.281	0.438	1.148	-0.266	0.238
0.695	-0.109	0.32	0.602	-0.129	0.297	0.723	-0.133	0.355	0.625	-0.082	0.309	1.027	-0.109	0.336	0.676	-0.012	0.324	0.977	-0.309	0.504	0.73	-0.512	0.418	1.301	-0.277	0.383	1.16	-0.164	0.418	1.066	-0.203	0.246
0.684	-0.094	0.32	0.602	-0.109	0.305	0.742	-0.117	0.355	0.629	-0.094	0.309	1.051	-0.137	0.332	0.672	-0.035	0.324	0.973	-0.277	0.473	0.715	-0.543	0.445	1.152	-0.203	0.426	1.109	-0.113	0.406	0.988	-0.176	0.246
0.68	-0.074	0.328	0.609	-0.094	0.309	0.754	-0.098	0.355	0.652	-0.113	0.313	1.047	-0.188	0.352	0.68	-0.066	0.32	0.945	-0.238	0.441	0.742	-0.586	0.477	1.027	-0.195	0.465	1.098	-0.102	0.383	0.93	-0.18	0.246
0.672	-0.066	0.336	0.617	-0.078	0.309	0.77	-0.086	0.359	0.648	-0.121	0.316	1.016	-0.25	0.375	0.684	-0.078	0.316	0.914	-0.191	0.406	0.793	-0.629	0.5	0.945	-0.195	0.477	1.117	-0.109	0.352	0.883	-0.215	0.25
0.668	-0.063	0.348	0.629	-0.066	0.316	0.777	-0.082	0.371	0.637	-0.125	0.316	0.961	-0.316	0.406	0.684	-0.102	0.32	0.855	-0.148	0.383	0.875	-0.645	0.504	0.926	-0.188	0.469	1.16	-0.117	0.336	0.832	-0.254	0.258
0.672	-0.059	0.355	0.637	-0.063	0.32	0.801	-0.07	0.379	0.621	-0.117	0.313	0.91	-0.359	0.43	0.66	-0.129	0.34	0.777	-0.109	0.367	0.996	-0.629	0.484	0.938	-0.184	0.43	1.199	-0.16	0.324	0.766	-0.289	0.266
0.684	-0.047	0.363	0.641	-0.059	0.328	0.832	-0.066	0.383	0.609	-0.102	0.316	0.867	-0.402	0.457	0.66	-0.148	0.367	0.727	-0.07	0.355	1.156	-0.551	0.453	0.992	-0.184	0.383	1.203	-0.199	0.332	0.691	-0.297	0.266
0.715	-0.055	0.367	0.66	-0.047	0.34	0.891	-0.082	0.387	0.617	-0.086	0.316	0.836	-0.422	0.473	0.691	-0.16	0.383	0.656	-0.059	0.355	1.328	-0.438	0.41	1.094	-0.203	0.34	1.164	-0.234	0.348	0.598	-0.285	0.258
0.75	-0.063	0.371	0.699	-0.047	0.344	0.949	-0.094	0.379	0.641	-0.074	0.32	0.813	-0.422	0.48	0.742	-0.16	0.402	0.594	-0.078	0.359	1.387	-0.301	0.383	1.219	-0.234	0.305	1.09	-0.234	0.348	0.516	-0.238	0.254
0.785	-0.066	0.371	0.75	-0.043	0.344	0.98	-0.117	0.379	0.664	-0.066	0.328	0.832	-0.422	0.488	0.789	-0.148	0.41	0.551	-0.105	0.375	1.297	-0.191	0.395	1.262	-0.266	0.293	0.957	-0.207	0.355	0.477	-0.188	0.258
0.824	-0.07	0.367	0.809	-0.055	0.34	1.023	-0.137	0.383	0.691	-0.051	0.336	0.855	-0.398	0.473	0.844	-0.141	0.418	0.5	-0.137	0.383	1.152	-0.125	0.406	1.18	-0.285	0.301	0.855	-0.168	0.367	0.438	-0.145	0.258
0.848	-0.066	0.359	0.844	-0.063	0.344	1.078	-0.164	0.387	0.727	-0.039	0.34	0.883	-0.359	0.445	0.883	-0.129	0.422	0.457	-0.164	0.391	1.023	-0.105	0.422	1.039	-0.289	0.305	0.805	-0.121	0.359	0.406	-0.102	0.262
0.859	-0.066	0.359	0.863	-0.07	0.348	1.133	-0.211	0.387	0.758	-0.035	0.34	0.922	-0.305	0.418	0.863	-0.113	0.426	0.457	-0.18	0.379	0.926	-0.102	0.418	0.926	-0.277	0.313	0.738	-0.078	0.348	0.402	-0.055	0.258
0.875	-0.063	0.355	0.863	-0.082	0.352	1.148	-0.266	0.402	0.789	-0.035	0.348	0.98	-0.246	0.383	0.848	-0.082	0.422	0.473	-0.188	0.363	0.883	-0.109	0.422	0.836	-0.238	0.316	0.672	-0.066	0.332	0.395	-0.039	0.254
0.902	-0.066	0.359	0.871	-0.098	0.367	1.121	-0.316	0.422	0.82	-0.031	0.348	0.98	-0.207	0.371	0.844	-0.047	0.402	0.484	-0.211	0.355	0.871	-0.137	0.426	0.754	-0.188	0.316	0.629	-0.031	0.32	0.391	-0.027	0.258
0.934	-0.074	0.359	0.902	-0.113	0.375	1.078	-0.355	0.453	0.832	-0.031	0.363	0.941	-0.18	0.375	0.867	-0.008	0.379	0.496	-0.238	0.348	0.93	-0.172	0.426	0.703	-0.133	0.305	0.594	-0.004	0.316	0.391	-0.023	0.258
0.973	-0.09	0.363	0.934	-0.125	0.379	0.996	-0.383	0.492	0.84	-0.039	0.367	0.844	-0.156	0.383	0.93	0.008	0.352	0.516	-0.27	0.34	1.016	-0.219	0.41	0.664	-0.09	0.297	0.594	-0.008	0.305	0.426	-0.039	0.273
0.992	-0.098	0.363	0.969	-0.129	0.379	0.898	-0.391	0.531	0.855	-0.063	0.379	0.766	-0.133	0.391	0.965	0.012	0.332	0.543	-0.313	0.34	1.109	-0.242	0.375	0.641	-0.055	0.273	0.586	-0.016	0.293	0.512	-0.074	0.301
1.02	-0.105	0.359	1.004	-0.129	0.371	0.836	-0.41	0.559	0.906	-0.105	0.398	0.684	-0.121	0.402	1.008	-0.008	0.332	0.574	-0.355	0.352	1.109	-0.234	0.344	0.621	-0.031	0.25	0.602	-0.02	0.285	0.645	-0.113	0.332
1.039	-0.133	0.363	1.039	-0.129	0.367	0.797	-0.41	0.566	0.965	-0.172	0.418	0.617	-0.117	0.41	1.047	-0.055	0.328	0.598	-0.406	0.359	1.012	-0.254	0.34	0.594	-0.012	0.227	0.629	-0.043	0.281	0.801	-0.133	0.34
1.039	-0.148	0.371	1.043	-0.137	0.367	0.766	-0.367	0.547	1.004	-0.211	0.41	0.551	-0.129	0.414	1.09	-0.105	0.324	0.621	-0.445	0.371	0.957	-0.281	0.332	0.582	-0.004	0.195	0.668	-0.055	0.277	0.965	-0.125	0.332
1.012	-0.172	0.383	1.023	-0.152	0.371	0.723	-0.309	0.5	1.051	-0.203	0.402	0.508	-0.152	0.414	1.098	-0.168	0.332	0.652	-0.477	0.375	0.918	-0.277	0.32	0.598	0.004	0.184	0.723	-0.078	0.281	1.117	-0.102	0.32
0.977	-0.188	0.391	0.996	-0.188	0.391	0.715	-0.207	0.441	1.074	-0.176	0.387	0.492	-0.148	0.398	1.055	-0.242	0.352	0.695	-0.504	0.375	0.867	-0.227	0.313	0.633	0.008	0.18	0.762	-0.117	0.297	1.223	-0.031	0.297
0.938	-0.195	0.398	0.965	-0.215	0.406	0.738	-0.102	0.387	1.109	-0.145	0.379	0.496	-0.164	0.398	0.977	-0.313	0.379	0.762	-0.504	0.371	0.844	-0.164	0.305	0.695	-0.016	0.191	0.852	-0.148	0.313	1.242	0.066	0.277
0.891	-0.199	0.406	0.914	-0.234	0.43	0.781	0.012	0.355	1.102	-0.121	0.387	0.504	-0.203	0.391	0.918	-0.352	0.414	0.824	-0.496	0.379	0.82	-0.117	0.305	0.758	-0.051	0.215	0.977	-0.145	0.313	1.266	0.172	0.27
0.832	-0.195	0.41	0.859	-0.246	0.441	0.813	0.086	0.332	1.063	-0.125	0.418	0.492	-0.246	0.402	0.883	-0.383	0.445	0.863	-0.473	0.391	0.742	-0.125	0.316	0.871	-0.063	0.23	1.109	-0.117	0.316	1.301	0.27	0.254
0.785	-0.199	0.418	0.801	-0.258	0.453	0.816	0.121	0.332	1.004	-0.148	0.453	0.488	-0.293	0.41	0.863	-0.422	0.48	0.844	-0.457	0.41	0.711	-0.117	0.301	0.988	-0.07	0.23	1.18	-0.055	0.328	1.305	0.34	0.25
0.754	-0.191	0.422	0.758	-0.266	0.461	0.789	0.113	0.344	0.906	-0.172	0.496	0.484	-0.32	0.406	0.859	-0.441	0.516	0.844	-0.422	0.43	0.699	-0.086	0.289	1.109	-0.039	0.215	1.191	0.051	0.34	1.254	0.348	0.281
0.738	-0.18	0.434	0.715	-0.277	0.473	0.762	0.078	0.352	0.836	-0.184	0.523	0.477	-0.336	0.395	0.891	-0.426	0.531	0.84	-0.398	0.457	0.68	-0.059	0.273	1.211	-0.012	0.199	1.223	0.176	0.324	1.273	0.313	0.305
0.738	-0.168	0.438	0.684	-0.27	0.477	0.734	0.047	0.352	0.77	-0.184	0.543	0.469	-0.34	0.383	0.941	-0.402	0.531	0.883	-0.406	0.488	0.66	-0.043	0.27	1.242	0.039	0.195	1.258	0.297	0.305	1.336	0.273	0.305
0.758	-0.156	0.438	0.684	-0.246	0.48	0.715	0.008	0.344	0.715	-0.176	0.566	0.465	-0.359	0.371	0.996	-0.391	0.531	0.957	-0.422	0.512	0.668	-0.043	0.266	1.238	0.098	0.207	1.242	0.375	0.293	1.367	0.18	0.313
0.785	-0.145	0.43	0.695	-0.211	0.473	0.695	-0.035	0.324	0.699	-0.176	0.578	0.465	-0.379	0.371	1.012	-0.371	0.512	1.035	-0.434	0.527	0.691	-0.047	0.277	1.227	0.164	0.219	1.219	0.379	0.301	1.398	0.051	0.313
0.816	-0.133	0.426	0.727	-0.168	0.457	0.668	-0.078	0.316	0.707	-0.184	0.598	0.48	-0.395	0.379	1.023	-0.313	0.488	1.133	-0.449	0.527	0.734	-0.063	0.277	1.191	0.238	0.223	1.23	0.32	0.305	1.422	-0.078	0.301
0.832	-0.117	0.426	0.789	-0.133	0.445	0.645	-0.121	0.309	0.738	-0.172	0.594	0.508	-0.41	0.383	1.004	-0.238	0.441	1.234	-0.461	0.523	0.805	-0.078	0.281	1.141	0.309	0.227	1.25	0.238	0.293	1.414	-0.223	0.293
0.84	-0.102	0.43	0.852	-0.109	0.438	0.613	-0.156	0.297	0.758	-0.148	0.57	0.559	-0.43	0.383	0.949	-0.164	0.41	1.309	-0.453	0.5	0.871	-0.098	0.281	1.098	0.363	0.223	1.254	0.152	0.281	1.383	-0.301	0.266
0.828	-0.094	0.43	0.895	-0.102	0.43	0.582	-0.191	0.293	0.785	-0.113	0.547	0.621	-0.453	0.391	0.902	-0.059	0.379	1.324	-0.406	0.469	0.91	-0.105	0.297	1.07	0.371	0.203	1.254	0.047	0.266	1.281	-0.332	0.25
0.805	-0.094	0.434	0.902	-0.105	0.434	0.559	-0.219	0.301	0.824	-0.055	0.508	0.688	-0.453	0.395	0.852	0.035	0.359	1.254	-0.352	0.449	0.926	-0.109	0.305	1.055	0.332	0.195	1.25	-0.066	0.25	1.199	-0.324	0.25
0.773	-0.102	0.438	0.875	-0.113	0.43	0.551	-0.238	0.313	0.84	-0.004	0.469	0.734	-0.457	0.398	0.785	0.078	0.363	1.148	-0.301	0.438	0.98	-0.102	0.313	1.074	0.254	0.191	1.254	-0.184	0.262	1.105	-0.344	0.293
0.738	-0.117	0.438	0.82	-0.133	0.426	0.543	-0.258	0.336	0.84	0.039	0.434	0.766	-0.449	0.395	0.703	0.074	0.379	1.039	-0.238	0.422	1.055	-0.082	0.313	1.105	0.125	0.191	1.242	-0.301	0.293	1.047	-0.355	0.348
0.703	-0.129	0.441	0.754	-0.152	0.418	0.535	-0.281	0.363	0.809	0.051	0.418	0.805	-0.441	0.395	0.66	0.047	0.391	0.934	-0.211	0.414	1.105	-0.027	0.309	1.125	-0.027	0.184	1.172	-0.34	0.305	0.992	-0.387	0.414
0.676	-0.137	0.445	0.691	-0.164	0.426	0.543	-0.305	0.387	0.754	0.043	0.422	0.863	-0.445	0.406	0.625	-0.004	0.391	0.852	-0.215	0.422	1.117	0.027	0.313	1.129	-0.188	0.215	1.094	-0.371	0.34	0.965	-0.414	0.484
0.648	-0.141	0.441	0.641	-0.188	0.426	0.559	-0.313	0.402	0.699	0.02	0.418	0.973	-0.461	0.414	0.59	-0.047	0.391	0.816	-0.238	0.438	1.113	0.121	0.313	1.16	-0.324	0.266	1.063	-0.391	0.375	0.969	-0.457	0.539
0.633	-0.148	0.434	0.613	-0.203	0.422	0.566	-0.309	0.406	0.648	-0.012	0.418	1.066	-0.477	0.414	0.563	-0.09	0.379	0.82	-0.27	0.426	1.07	0.219	0.32	1.113	-0.418	0.332	1.063	-0.422	0.43	1.004	-0.473	0.563
0.621	-0.152	0.43	0.594	-0.207	0.41	0.574	-0.305	0.398	0.605	-0.039	0.422	1.16	-0.496	0.414	0.559	-0.133	0.367	0.879	-0.301	0.41	1.023	0.285	0.348	1.078	-0.484	0.398	1.078	-0.457	0.48	0.992	-0.449	0.555
0.613	-0.156	0.422	0.578	-0.219	0.406	0.578	-0.297	0.398	0.57	-0.07	0.422	1.219	-0.523	0.402	0.555	-0.18	0.359	0.934	-0.285	0.367	1.027	0.309	0.355	1.023	-0.539	0.473	1.086	-0.516	0.527	0.961	-0.398	0.516
0.613	-0.152	0.418	0.574	-0.227	0.402	0.598	-0.297	0.41	0.543	-0.109	0.426	1.242	-0.516	0.391	0.57	-0.223	0.352	0.973	-0.266	0.324	1.074	0.273	0.344	1.012	-0.566	0.535	1.105	-0.578	0.57	0.879	-0.34	0.461
0.617	-0.148	0.414	0.578	-0.238	0.402	0.617	-0.305	0.426	0.523	-0.137	0.422	1.203	-0.488	0.379	0.586	-0.266	0.352	0.973	-0.262	0.297	1.078	0.207	0.32	1.02	-0.59	0.586	1.117	-0.629	0.594	0.742	-0.262	0.398
0.617	-0.137	0.414	0.578	-0.234	0.402	0.66	-0.309	0.438	0.527	-0.16	0.414	1.121	-0.445	0.371	0.602	-0.309	0.355	0.93	-0.262	0.289	1.051	0.113	0.305	1.051	-0.609	0.645	1.156	-0.641	0.586	0.645	-0.152	0.336
0.621	-0.133	0.414	0.566	-0.223	0.402	0.711	-0.316	0.457	0.531	-0.191	0.422	1.027	-0.395	0.367	0.602	-0.355	0.367	0.883	-0.246	0.281	1.008	-0.043	0.297	1.125	-0.645	0.695	1.117	-0.613	0.543	0.563	-0.063	0.309
0.629	-0.129	0.414	0.559	-0.195	0.387	0.766	-0.32	0.469	0.543	-0.211	0.418	0.922	-0.344	0.371	0.609	-0.383	0.379	0.844	-0.219	0.273	0.98	-0.18	0.289	1.199	-0.652	0.719	0.996	-0.52	0.453	0.477	0.031	0.32
0.629	-0.129	0.414	0.547	-0.176	0.383	0.805	-0.309	0.473	0.559	-0.223	0.422	0.824	-0.309	0.375	0.625	-0.41	0.387	0.809	-0.16	0.258	0.957	-0.281	0.293	1.309	-0.59	0.691	0.906	-0.379	0.375	0.418	0.086	0.352
0.629	-0.133	0.414	0.547	-0.184	0.383	0.824	-0.281	0.469	0.563	-0.227	0.43	0.77	-0.262	0.371	0.652	-0.418	0.398	0.762	-0.117	0.238	0.891	-0.355	0.305	1.266	-0.496	0.621	0.836	-0.215	0.316	0.41	0.098	0.383
0.637	-0.145	0.418	0.543	-0.203	0.383	0.828	-0.25	0.461	0.555	-0.23	0.441	0.742	-0.219	0.355	0.691	-0.434	0.418	0.707	-0.082	0.223	0.824	-0.402	0.332	1.195	-0.316	0.5	0.723	0.031	0.309	0.445	0.078	0.414
0.641	-0.156	0.434	0.543	-0.234	0.391	0.84	-0.195	0.457	0.551	-0.234	0.445	0.754	-0.191	0.352	0.734	-0.441	0.426	0.664	-0.066	0.23	0.797	-0.438	0.391	1.129	-0.18	0.41	0.633	0.273	0.348	0.5	0.051	0.426
0.652	-0.164	0.438	0.547	-0.262	0.398	0.871	-0.148	0.457	0.559	-0.23	0.449	0.762	-0.18	0.336	0.766	-0.449	0.441	0.621	-0.07	0.242	0.793	-0.457	0.43	0.906	-0.086	0.348	0.543	0.355	0.418	0.547	0.035	0.434
0.664	-0.188	0.438	0.57	-0.289	0.402	0.934	-0.133	0.469	0.57	-0.234	0.453	0.801	-0.195	0.332	0.773	-0.457	0.449	0.574	-0.074	0.25	0.809	-0.48	0.48	0.684	0.035	0.336	0.551	0.316	0.477	0.59	0	0.43
0.68	-0.191	0.441	0.609	-0.313	0.398	1.012	-0.137	0.48	0.594	-0.23	0.469	0.848	-0.207	0.32	0.762	-0.473	0.465	0.539	-0.07	0.25	0.852	-0.5	0.516	0.523	0.105	0.332	0.555	0.258	0.527	0.641	-0.035	0.414
0.688	-0.195	0.438	0.656	-0.32	0.395	1.047	-0.156	0.488	0.645	-0.23	0.48	0.898	-0.203	0.297	0.758	-0.477	0.48	0.52	-0.074	0.25	0.914	-0.516	0.539	0.473	0.063	0.355	0.559	0.207	0.547	0.691	-0.094	0.395
0.707	-0.203	0.441	0.707	-0.34	0.398	1.07	-0.195	0.496	0.703	-0.23	0.508	0.93	-0.191	0.27	0.797	-0.473	0.496	0.512	-0.09	0.254	0.98	-0.535	0.551	0.449	-0.008	0.383	0.551	0.176	0.543	0.75	-0.164	0.379
0.727	-0.199	0.445	0.75	-0.34	0.391	1.113	-0.242	0.488	0.766	-0.242	0.531	0.934	-0.18	0.246	0.875	-0.465	0.504	0.52	-0.102	0.266	1.027	-0.52	0.527	0.449	-0.055	0.402	0.555	0.137	0.516	0.793	-0.242	0.352
0.77	-0.195	0.441	0.793	-0.324	0.387	1.156	-0.281	0.469	0.809	-0.258	0.551	0.902	-0.168	0.246	0.973	-0.449	0.52	0.52	-0.105	0.27	1.102	-0.477	0.488	0.457	-0.094	0.395	0.578	0.09	0.469	0.82	-0.316	0.332
0.801	-0.195	0.441	0.848	-0.305	0.387	1.148	-0.293	0.453	0.852	-0.281	0.578	0.859	-0.148	0.238	1.059	-0.414	0.523	0.527	-0.105	0.262	1.109	-0.422	0.438	0.453	-0.137	0.375	0.617	0.031	0.41	0.805	-0.387	0.332
0.836	-0.188	0.434	0.914	-0.293	0.387	1.094	-0.281	0.434	0.867	-0.316	0.594	0.809	-0.109	0.23	1.137	-0.367	0.516	0.555	-0.094	0.254	1.059	-0.344	0.387	0.461	-0.172	0.344	0.668	-0.039	0.344	0.746	-0.438	0.348
0.855	-0.176	0.438	0.953	-0.285	0.387	0.996	-0.25	0.418	0.926	-0.316	0.598	0.758	-0.078	0.227	1.215	-0.316	0.504	0.582	-0.098	0.258	0.984	-0.258	0.355	0.488	-0.168	0.293	0.73	-0.133	0.281	0.723	-0.477	0.367
0.855	-0.168	0.43	0.973	-0.27	0.387	0.883	-0.219	0.398	1.016	-0.289	0.578	0.711	-0.063	0.238	1.262	-0.262	0.477	0.613	-0.129	0.277	0.859	-0.188	0.348	0.547	-0.188	0.25	0.773	-0.246	0.227	0.73	-0.508	0.395
0.855	-0.156	0.422	1.008	-0.262	0.383	0.781	-0.188	0.387	1.117	-0.25	0.559	0.668	-0.055	0.246	1.25	-0.191	0.457	0.699	-0.148	0.301	0.738	-0.109	0.352	0.621	-0.215	0.199	0.82	-0.348	0.164	0.773	-0.559	0.434
0.887	-0.148	0.43	1.066	-0.27	0.387	0.703	-0.164	0.383	1.168	-0.207	0.551	0.637	-0.055	0.258	1.172	-0.145	0.449	0.758	-0.156	0.328	0.637	-0.063	0.371	0.688	-0.258	0.16	0.824	-0.441	0.102	0.844	-0.617	0.477
0.926	-0.16	0.438	1.125	-0.281	0.383	0.664	-0.145	0.379	1.203	-0.195	0.559	0.602	-0.063	0.27	1.059	-0.125	0.449	0.793	-0.156	0.348	0.563	-0.051	0.379	0.766	-0.328	0.145	0.777	-0.527	0.074	0.969	-0.68	0.496
0.934	-0.184	0.445	1.16	-0.27	0.371	0.648	-0.137	0.379	1.219	-0.211	0.566	0.586	-0.07	0.273	0.949	-0.121	0.445	0.801	-0.16	0.371	0.516	-0.078	0.395	0.836	-0.414	0.141	0.719	-0.602	0.082	1.063	-0.711	0.484
0.914	-0.203	0.449	1.141	-0.242	0.367	0.668	-0.125	0.363	1.215	-0.223	0.559	0.563	-0.066	0.27	0.852	-0.121	0.438	0.797	-0.152	0.391	0.496	-0.098	0.395	0.875	-0.496	0.145	0.66	-0.664	0.133	1.109	-0.734	0.449
0.918	-0.219	0.449	1.086	-0.227	0.359	0.695	-0.125	0.344	1.18	-0.207	0.543	0.547	-0.086	0.27	0.789	-0.129	0.426	0.781	-0.125	0.406	0.488	-0.121	0.383	0.863	-0.551	0.176	0.629	-0.727	0.23	1.168	-0.727	0.398
0.953	-0.234	0.449	1.004	-0.207	0.352	0.734	-0.121	0.32	1.121	-0.18	0.516	0.523	-0.102	0.273	0.77	-0.16	0.422	0.781	-0.098	0.414	0.504	-0.168	0.375	0.82	-0.582	0.23	0.625	-0.801	0.352	1.227	-0.691	0.328
0.98	-0.25	0.441	0.918	-0.195	0.352	0.789	-0.109	0.297	1.035	-0.145	0.488	0.504	-0.121	0.281	0.789	-0.207	0.41	0.824	-0.078	0.426	0.527	-0.207	0.367	0.789	-0.578	0.301	0.68	-0.871	0.477	1.281	-0.621	0.258
0.988	-0.246	0.438	0.828	-0.176	0.352	0.84	-0.117	0.277	0.922	-0.121	0.469	0.508	-0.129	0.293	0.855	-0.23	0.395	0.91	-0.059	0.43	0.57	-0.234	0.348	0.766	-0.555	0.371	0.75	-0.898	0.563	1.305	-0.477	0.207
0.961	-0.23	0.43	0.758	-0.152	0.352	0.883	-0.125	0.266	0.809	-0.098	0.457	0.523	-0.121	0.289	0.938	-0.238	0.367	0.965	-0.039	0.43	0.605	-0.285	0.336	0.789	-0.551	0.434	0.84	-0.902	0.602	1.242	-0.32	0.176
0.902	-0.203	0.418	0.691	-0.137	0.34	0.918	-0.113	0.25	0.715	-0.078	0.453	0.539	-0.117	0.285	0.984	-0.277	0.355	1.004	-0.055	0.426	0.633	-0.371	0.348	0.855	-0.563	0.469	0.953	-0.883	0.594	1.145	-0.16	0.184
0.832	-0.176	0.402	0.656	-0.125	0.328	0.906	-0.086	0.242	0.664	-0.07	0.449	0.543	-0.117	0.301	0.996	-0.301	0.348	1.043	-0.063	0.402	0.656	-0.465	0.367	0.934	-0.598	0.484	1.113	-0.816	0.539	1.051	-0.047	0.211
0.762	-0.148	0.391	0.648	-0.121	0.309	0.875	-0.055	0.23	0.641	-0.074	0.441	0.566	-0.125	0.316	0.992	-0.277	0.336	1.09	-0.086	0.379	0.668	-0.566	0.395	1.008	-0.648	0.461	1.27	-0.68	0.465	0.992	0.023	0.23
0.695	-0.133	0.391	0.664	-0.109	0.293	0.832	-0.012	0.223	0.656	-0.074	0.422	0.586	-0.129	0.328	0.957	-0.246	0.324	1.117	-0.137	0.363	0.66	-0.664	0.422	1.086	-0.699	0.426	1.414	-0.43	0.371	0.961	0.063	0.246
0.652	-0.117	0.395	0.691	-0.102	0.273	0.797	0.016	0.215	0.668	-0.098	0.398	0.621	-0.125	0.332	0.934	-0.203	0.313	1.105	-0.203	0.359	0.664	-0.715	0.441	1.18	-0.691	0.363	1.461	-0.172	0.309	0.965	0.063	0.23
0.633	-0.121	0.395	0.715	-0.098	0.262	0.762	0.031	0.227	0.684	-0.121	0.387	0.664	-0.109	0.344	0.883	-0.168	0.309	1.074	-0.27	0.387	0.684	-0.719	0.445	1.277	-0.605	0.297	1.359	0.043	0.32	0.969	0.051	0.211
0.621	-0.129	0.395	0.75	-0.109	0.254	0.723	0.027	0.234	0.738	-0.16	0.375	0.711	-0.094	0.352	0.82	-0.137	0.309	0.949	-0.367	0.43	0.699	-0.688	0.434	1.316	-0.445	0.25	1.199	0.133	0.363	0.996	-0.02	0.215
0.648	-0.137	0.387	0.773	-0.098	0.246	0.684	0.016	0.238	0.797	-0.191	0.371	0.75	-0.09	0.352	0.785	-0.105	0.305	0.875	-0.41	0.477	0.711	-0.645	0.418	1.273	-0.297	0.25	1.102	0.129	0.406	0.988	-0.105	0.23
0.68	-0.145	0.379	0.793	-0.082	0.234	0.648	-0.012	0.246	0.82	-0.191	0.359	0.785	-0.082	0.352	0.75	-0.066	0.293	0.828	-0.453	0.516	0.711	-0.605	0.414	1.172	-0.176	0.285	1.086	0.07	0.43	0.945	-0.184	0.25
0.715	-0.148	0.367	0.797	-0.066	0.227	0.633	-0.027	0.25	0.828	-0.156	0.344	0.805	-0.09	0.363	0.715	-0.043	0.289	0.832	-0.457	0.543	0.746	-0.578	0.418	1.059	-0.102	0.328	1.129	0.027	0.434	0.891	-0.215	0.262
0.754	-0.148	0.355	0.773	-0.059	0.215	0.617	-0.063	0.258	0.828	-0.117	0.324	0.84	-0.094	0.367	0.699	-0.023	0.285	0.848	-0.449	0.563	0.836	-0.574	0.426	0.988	-0.055	0.352	1.184	-0.035	0.438	0.832	-0.223	0.27
0.801	-0.129	0.34	0.75	-0.035	0.203	0.602	-0.105	0.27	0.793	-0.066	0.309	0.891	-0.098	0.355	0.676	-0.016	0.281	0.898	-0.414	0.555	0.984	-0.531	0.41	0.969	-0.043	0.352	1.258	-0.082	0.414	0.766	-0.188	0.266
0.824	-0.105	0.324	0.719	-0.02	0.207	0.586	-0.137	0.273	0.75	-0.023	0.293	0.957	-0.105	0.332	0.66	-0.023	0.277	0.934	-0.391	0.543	1.145	-0.453	0.375	0.988	-0.039	0.34	1.316	-0.121	0.379	0.695	-0.168	0.277
0.844	-0.082	0.313	0.691	-0.02	0.215	0.574	-0.156	0.281	0.711	0.008	0.285	1.008	-0.121	0.324	0.648	-0.027	0.277	0.984	-0.367	0.512	1.273	-0.375	0.34	1.059	-0.055	0.34	1.32	-0.184	0.371	0.621	-0.168	0.297
0.855	-0.059	0.305	0.656	-0.027	0.219	0.574	-0.164	0.289	0.68	0.023	0.293	1.059	-0.141	0.313	0.637	-0.043	0.281	1.016	-0.336	0.473	1.367	-0.309	0.316	1.176	-0.086	0.34	1.199	-0.238	0.383	0.582	-0.156	0.313
0.859	-0.035	0.293	0.633	-0.047	0.242	0.586	-0.152	0.301	0.66	0.023	0.309	1.113	-0.172	0.316	0.629	-0.055	0.277	1.012	-0.281	0.438	1.395	-0.266	0.297	1.309	-0.109	0.324	1.086	-0.293	0.406	0.555	-0.145	0.336
0.852	-0.023	0.289	0.613	-0.074	0.254	0.617	-0.133	0.309	0.648	0.012	0.316	1.16	-0.223	0.324	0.625	-0.063	0.281	0.965	-0.242	0.41	1.352	-0.242	0.297	1.328	-0.113	0.313	1.031	-0.305	0.406	0.547	-0.145	0.355
0.848	-0.02	0.285	0.594	-0.09	0.27	0.641	-0.109	0.309	0.633	-0.016	0.324	1.188	-0.285	0.34	0.621	-0.066	0.285	0.918	-0.203	0.387	1.27	-0.246	0.309	1.172	-0.129	0.32	0.961	-0.27	0.41	0.559	-0.148	0.363
0.84	-0.023	0.285	0.586	-0.113	0.277	0.664	-0.082	0.309	0.629	-0.047	0.332	1.148	-0.344	0.367	0.648	-0.078	0.293	0.844	-0.16	0.375	1.145	-0.254	0.328	1	-0.148	0.328	0.863	-0.238	0.414	0.602	-0.145	0.359
0.816	-0.023	0.289	0.578	-0.129	0.285	0.664	-0.066	0.316	0.617	-0.082	0.328	1.059	-0.387	0.398	0.707	-0.102	0.309	0.773	-0.113	0.371	1.012	-0.27	0.344	0.875	-0.148	0.328	0.805	-0.207	0.398	0.676	-0.156	0.355
0.789	-0.035	0.289	0.578	-0.145	0.293	0.672	-0.059	0.332	0.609	-0.117	0.328	0.973	-0.406	0.426	0.793	-0.113	0.332	0.695	-0.102	0.383	0.934	-0.297	0.355	0.773	-0.16	0.348	0.727	-0.172	0.375	0.793	-0.16	0.355
0.754	-0.047	0.285	0.578	-0.156	0.309	0.688	-0.047	0.352	0.602	-0.133	0.324	0.895	-0.406	0.453	0.887	-0.117	0.352	0.637	-0.121	0.395	0.906	-0.32	0.355	0.68	-0.148	0.367	0.672	-0.133	0.352	0.914	-0.18	0.352
0.723	-0.063	0.297	0.578	-0.156	0.32	0.719	-0.047	0.367	0.605	-0.133	0.32	0.805	-0.395	0.477	0.953	-0.113	0.348	0.582	-0.172	0.414	0.941	-0.344	0.34	0.613	-0.113	0.371	0.652	-0.09	0.348	1.023	-0.191	0.34
0.707	-0.082	0.293	0.582	-0.145	0.328	0.758	-0.039	0.379	0.625	-0.129	0.332	0.746	-0.398	0.508	0.984	-0.086	0.348	0.566	-0.191	0.426	1.031	-0.348	0.32	0.57	-0.082	0.359	0.625	-0.07	0.348	1.129	-0.188	0.328
0.695	-0.098	0.293	0.59	-0.129	0.324	0.789	-0.035	0.379	0.645	-0.113	0.344	0.75	-0.391	0.52	0.988	-0.047	0.336	0.57	-0.211	0.43	1.125	-0.336	0.293	0.555	-0.059	0.336	0.621	-0.051	0.352	1.254	-0.168	0.313
0.691	-0.109	0.305	0.598	-0.102	0.324	0.828	-0.035	0.383	0.668	-0.098	0.348	0.754	-0.355	0.508	1.004	-0.012	0.34	0.582	-0.211	0.414	1.188	-0.348	0.266	0.574	-0.051	0.313	0.641	-0.051	0.352	1.379	-0.109	0.281
0.68	-0.125	0.309	0.609	-0.078	0.32	0.867	-0.039	0.383	0.676	-0.07	0.352	0.781	-0.32	0.484	1.039	0.016	0.336	0.57	-0.258	0.41	1.184	-0.332	0.258	0.605	-0.047	0.289	0.68	-0.059	0.352	1.438	0.023	0.262
0.676	-0.133	0.313	0.633	-0.059	0.328	0.891	-0.055	0.391	0.688	-0.043	0.352	0.824	-0.273	0.453	1.109	0.043	0.336	0.582	-0.277	0.395	1.137	-0.293	0.238	0.633	-0.055	0.262	0.734	-0.074	0.352	1.398	0.199	0.258
0.668	-0.129	0.316	0.66	-0.047	0.34	0.93	-0.074	0.398	0.715	-0.02	0.355	0.875	-0.234	0.422	1.156	0.059	0.324	0.59	-0.293	0.375	1.027	-0.242	0.23	0.645	-0.063	0.234	0.801	-0.09	0.336	1.336	0.418	0.27
0.664	-0.121	0.324	0.703	-0.055	0.352	0.973	-0.098	0.406	0.75	0	0.363	0.863	-0.18	0.391	1.168	0.055	0.32	0.602	-0.316	0.363	0.91	-0.176	0.227	0.637	-0.066	0.219	0.875	-0.07	0.324	1.262	0.582	0.277
0.672	-0.105	0.328	0.75	-0.066	0.359	1.016	-0.121	0.406	0.809	0.004	0.375	0.848	-0.137	0.371	1.168	0.047	0.32	0.609	-0.348	0.363	0.828	-0.121	0.234	0.668	-0.055	0.203	0.953	-0.066	0.305	1.223	0.625	0.281
0.668	-0.094	0.344	0.801	-0.086	0.375	1.023	-0.133	0.41	0.863	-0.016	0.379	0.813	-0.102	0.355	1.156	0.02	0.324	0.605	-0.406	0.379	0.77	-0.082	0.246	0.695	-0.07	0.207	1.023	-0.027	0.293	1.227	0.582	0.285
0.656	-0.09	0.355	0.859	-0.105	0.379	1.055	-0.145	0.402	0.895	-0.027	0.387	0.762	-0.086	0.355	1.121	-0.027	0.344	0.605	-0.473	0.387	0.715	-0.043	0.266	0.762	-0.09	0.219	1.066	0.012	0.273	1.34	0.496	0.25
0.648	-0.082	0.363	0.895	-0.109	0.383	1.098	-0.164	0.391	0.91	-0.047	0.391	0.703	-0.09	0.359	1.055	-0.102	0.367	0.633	-0.527	0.41	0.668	-0.012	0.277	0.859	-0.094	0.23	1.121	0.074	0.262	1.418	0.391	0.23
0.645	-0.074	0.371	0.91	-0.109	0.383	1.121	-0.188	0.395	0.914	-0.059	0.402	0.656	-0.102	0.367	0.953	-0.18	0.398	0.68	-0.57	0.43	0.629	0.008	0.281	0.973	-0.07	0.227	1.168	0.145	0.254	1.422	0.246	0.203
0.656	-0.066	0.375	0.914	-0.105	0.375	1.117	-0.23	0.402	0.941	-0.074	0.406	0.613	-0.121	0.375	0.824	-0.25	0.434	0.711	-0.59	0.434	0.598	-0.004	0.297	1.074	0	0.223	1.164	0.207	0.258	1.422	0.086	0.195
0.684	-0.07	0.379	0.953	-0.102	0.371	1.094	-0.262	0.418	0.988	-0.09	0.41	0.578	-0.16	0.387	0.723	-0.297	0.484	0.727	-0.602	0.434	0.582	-0.02	0.305	1.117	0.086	0.238	1.125	0.246	0.281	1.418	-0.078	0.188
0.711	-0.07	0.383	1.016	-0.105	0.359	1.039	-0.285	0.438	1.023	-0.102	0.41	0.559	-0.195	0.391	0.652	-0.328	0.523	0.73	-0.59	0.426	0.563	-0.027	0.293	1.098	0.18	0.27	1.133	0.25	0.32	1.391	-0.207	0.191
0.738	-0.059	0.383	1.066	-0.117	0.352	0.965	-0.293	0.457	1.039	-0.117	0.426	0.535	-0.242	0.398	0.641	-0.352	0.563	0.738	-0.578	0.43	0.539	-0.031	0.281	1.086	0.254	0.316	1.176	0.227	0.336	1.305	-0.328	0.219
0.758	-0.055	0.387	1.059	-0.121	0.348	0.891	-0.301	0.469	1.059	-0.141	0.445	0.535	-0.281	0.406	0.66	-0.359	0.586	0.75	-0.574	0.438	0.516	-0.035	0.266	1.113	0.277	0.34	1.199	0.184	0.34	1.246	-0.418	0.258
0.777	-0.055	0.391	1.035	-0.133	0.348	0.824	-0.309	0.477	1.09	-0.188	0.465	0.535	-0.313	0.406	0.688	-0.359	0.598	0.793	-0.57	0.449	0.492	-0.039	0.262	1.145	0.27	0.352	1.207	0.109	0.32	1.176	-0.477	0.305
0.801	-0.059	0.395	1.016	-0.145	0.355	0.773	-0.301	0.488	1.105	-0.254	0.496	0.547	-0.332	0.398	0.738	-0.344	0.602	0.859	-0.535	0.449	0.516	-0.055	0.273	1.172	0.25	0.336	1.238	0	0.297	1.094	-0.5	0.359
0.844	-0.066	0.402	0.996	-0.168	0.359	0.719	-0.273	0.488	1.102	-0.289	0.527	0.559	-0.34	0.391	0.793	-0.34	0.586	0.922	-0.512	0.449	0.578	-0.082	0.281	1.164	0.211	0.32	1.27	-0.141	0.277	0.996	-0.512	0.414
0.898	-0.078	0.406	0.969	-0.195	0.367	0.688	-0.23	0.477	1.063	-0.324	0.566	0.566	-0.348	0.387	0.852	-0.324	0.563	0.957	-0.48	0.445	0.672	-0.098	0.301	1.172	0.133	0.305	1.301	-0.25	0.27	0.934	-0.504	0.457
0.945	-0.098	0.406	0.945	-0.223	0.379	0.691	-0.184	0.461	1.008	-0.355	0.594	0.578	-0.367	0.398	0.883	-0.289	0.52	1.004	-0.461	0.445	0.754	-0.121	0.313	1.207	0.008	0.281	1.305	-0.355	0.273	0.898	-0.504	0.496
0.977	-0.117	0.398	0.906	-0.25	0.398	0.719	-0.129	0.434	0.918	-0.375	0.602	0.598	-0.375	0.41	0.887	-0.242	0.469	1.086	-0.441	0.434	0.84	-0.125	0.328	1.238	-0.137	0.293	1.215	-0.414	0.281	0.883	-0.504	0.504
0.98	-0.125	0.395	0.879	-0.277	0.41	0.77	-0.063	0.402	0.82	-0.41	0.598	0.598	-0.363	0.418	0.879	-0.188	0.418	1.16	-0.422	0.414	0.902	-0.125	0.344	1.281	-0.242	0.297	1.145	-0.445	0.316	0.895	-0.492	0.492
0.992	-0.129	0.387	0.859	-0.305	0.43	0.824	0.008	0.383	0.758	-0.484	0.602	0.605	-0.359	0.434	0.836	-0.129	0.391	1.199	-0.387	0.391	0.945	-0.137	0.375	1.25	-0.324	0.336	1.117	-0.477	0.359	0.863	-0.453	0.441
0.992	-0.137	0.387	0.84	-0.316	0.441	0.848	0.047	0.355	0.75	-0.527	0.609	0.625	-0.355	0.441	0.785	-0.09	0.379	1.188	-0.348	0.367	0.977	-0.141	0.406	1.195	-0.383	0.379	1.113	-0.508	0.426	0.809	-0.367	0.371
0.988	-0.152	0.387	0.82	-0.313	0.441	0.84	0.063	0.344	0.758	-0.551	0.625	0.66	-0.355	0.453	0.738	-0.055	0.379	1.121	-0.316	0.355	1	-0.133	0.43	1.133	-0.426	0.43	1.109	-0.543	0.492	0.766	-0.273	0.297
0.965	-0.172	0.395	0.793	-0.293	0.438	0.809	0.047	0.336	0.762	-0.563	0.648	0.695	-0.355	0.477	0.691	-0.039	0.387	1.035	-0.277	0.34	0.988	-0.105	0.445	1.102	-0.445	0.492	1.098	-0.566	0.551	0.691	-0.203	0.219
0.934	-0.188	0.41	0.766	-0.266	0.422	0.77	0.02	0.336	0.762	-0.602	0.668	0.727	-0.363	0.492	0.641	-0.059	0.395	0.965	-0.262	0.336	0.992	-0.074	0.445	1.094	-0.473	0.539	1.109	-0.563	0.586	0.617	-0.117	0.137
0.906	-0.195	0.418	0.746	-0.199	0.402	0.734	-0.016	0.336	0.77	-0.641	0.68	0.758	-0.367	0.496	0.629	-0.086	0.402	0.918	-0.246	0.324	1.035	-0.023	0.422	1.078	-0.48	0.566	1.09	-0.559	0.59	0.563	-0.02	0.113
0.863	-0.203	0.43	0.738	-0.133	0.395	0.691	-0.063	0.328	0.758	-0.652	0.68	0.781	-0.359	0.504	0.625	-0.113	0.398	0.883	-0.234	0.309	1.074	0.012	0.398	1.082	-0.465	0.574	1.02	-0.527	0.57	0.492	0.043	0.141
0.836	-0.203	0.434	0.738	-0.074	0.391	0.652	-0.105	0.328	0.699	-0.625	0.676	0.805	-0.34	0.504	0.629	-0.156	0.391	0.887	-0.234	0.297	1.07	0.031	0.375	1.102	-0.441	0.57	0.973	-0.48	0.516	0.434	0.016	0.188
0.797	-0.199	0.441	0.758	-0.035	0.387	0.609	-0.137	0.324	0.617	-0.582	0.656	0.848	-0.316	0.5	0.625	-0.188	0.375	0.918	-0.242	0.289	1.07	0.02	0.367	1.105	-0.41	0.551	0.926	-0.406	0.441	0.414	-0.055	0.234
0.758	-0.199	0.445	0.777	-0.02	0.391	0.57	-0.168	0.324	0.535	-0.52	0.641	0.914	-0.309	0.512	0.629	-0.238	0.363	0.961	-0.238	0.281	1.078	-0.039	0.367	1.113	-0.363	0.516	0.848	-0.289	0.344	0.414	-0.117	0.27
0.723	-0.199	0.453	0.793	-0.027	0.395	0.531	-0.188	0.324	0.438	-0.484	0.625	0.996	-0.316	0.508	0.648	-0.289	0.367	0.969	-0.238	0.277	1.105	-0.121	0.379	1.074	-0.273	0.465	0.777	-0.137	0.285	0.43	-0.156	0.285
0.695	-0.195	0.457	0.785	-0.059	0.398	0.504	-0.211	0.328	0.352	-0.484	0.613	1.055	-0.328	0.516	0.684	-0.328	0.359	0.938	-0.242	0.273	1.09	-0.223	0.402	1.012	-0.184	0.406	0.703	0.031	0.262	0.473	-0.18	0.289
0.699	-0.172	0.453	0.773	-0.086	0.398	0.484	-0.223	0.34	0.266	-0.52	0.594	1.094	-0.344	0.516	0.703	-0.371	0.363	0.938	-0.195	0.242	1.039	-0.324	0.43	0.965	-0.129	0.367	0.617	0.156	0.281	0.531	-0.191	0.27
0.719	-0.152	0.445	0.742	-0.105	0.391	0.5	-0.227	0.34	0.215	-0.563	0.574	1.125	-0.375	0.508	0.711	-0.406	0.367	0.91	-0.133	0.207	0.957	-0.391	0.461	0.871	-0.035	0.344	0.555	0.16	0.324	0.586	-0.223	0.258
0.742	-0.129	0.438	0.715	-0.121	0.387	0.52	-0.23	0.348	0.152	-0.574	0.57	1.148	-0.387	0.496	0.707	-0.434	0.387	0.863	-0.098	0.191	0.863	-0.457	0.496	0.742	0.059	0.348	0.535	0.113	0.359	0.645	-0.285	0.254
0.777	-0.105	0.426	0.688	-0.129	0.379	0.535	-0.23	0.348	0.125	-0.563	0.559	1.16	-0.375	0.48	0.684	-0.473	0.41	0.805	-0.074	0.188	0.82	-0.484	0.516	0.629	0.09	0.355	0.527	0.051	0.383	0.707	-0.375	0.27
0.816	-0.094	0.418	0.66	-0.141	0.363	0.551	-0.23	0.348	0.082	-0.523	0.547	1.141	-0.34	0.457	0.688	-0.5	0.445	0.754	-0.063	0.191	0.801	-0.531	0.535	0.543	0.082	0.383	0.523	0.02	0.406	0.75	-0.508	0.293
0.828	-0.094	0.41	0.633	-0.145	0.367	0.555	-0.23	0.348	0.051	-0.488	0.527	1.078	-0.297	0.434	0.707	-0.52	0.473	0.703	-0.051	0.203	0.816	-0.535	0.555	0.508	0.035	0.41	0.551	-0.023	0.414	0.766	-0.652	0.332
0.836	-0.098	0.41	0.609	-0.148	0.367	0.563	-0.223	0.352	0.039	-0.477	0.512	0.973	-0.25	0.406	0.723	-0.504	0.48	0.652	-0.031	0.219	0.848	-0.516	0.566	0.477	-0.023	0.43	0.586	-0.078	0.43	0.734	-0.719	0.371
0.816	-0.109	0.414	0.578	-0.156	0.371	0.574	-0.215	0.355	0.043	-0.473	0.488	0.859	-0.211	0.391	0.734	-0.488	0.496	0.629	-0.016	0.223	0.902	-0.492	0.57	0.469	-0.063	0.43	0.633	-0.141	0.422	0.621	-0.738	0.402
0.781	-0.125	0.41	0.555	-0.156	0.371	0.598	-0.223	0.363	-0.016	-0.508	0.48	0.773	-0.203	0.387	0.758	-0.477	0.504	0.605	-0.012	0.23	0.922	-0.465	0.563	0.484	-0.094	0.414	0.695	-0.199	0.41	0.578	-0.676	0.426
0.746	-0.137	0.418	0.535	-0.168	0.379	0.629	-0.234	0.375	-0.059	-0.492	0.461	0.727	-0.207	0.383	0.762	-0.445	0.5	0.582	-0.02	0.238	0.941	-0.422	0.531	0.527	-0.113	0.383	0.762	-0.27	0.395	0.578	-0.582	0.445
0.719	-0.152	0.426	0.523	-0.176	0.383	0.668	-0.246	0.398	-0.063	-0.453	0.449	0.707	-0.211	0.371	0.801	-0.41	0.508	0.57	-0.039	0.238	0.93	-0.387	0.484	0.57	-0.129	0.352	0.805	-0.34	0.383	0.605	-0.504	0.469
0.699	-0.164	0.426	0.531	-0.188	0.387	0.711	-0.262	0.41	-0.082	-0.43	0.438	0.707	-0.207	0.355	0.844	-0.379	0.52	0.574	-0.051	0.242	0.91	-0.324	0.441	0.613	-0.16	0.316	0.824	-0.406	0.359	0.719	-0.453	0.477
0.676	-0.172	0.422	0.543	-0.195	0.391	0.766	-0.254	0.422	-0.152	-0.445	0.438	0.723	-0.215	0.332	0.926	-0.359	0.523	0.574	-0.051	0.242	0.863	-0.266	0.398	0.648	-0.219	0.301	0.824	-0.449	0.336	0.863	-0.438	0.469
0.656	-0.184	0.422	0.555	-0.199	0.391	0.809	-0.254	0.438	-0.195	-0.508	0.445	0.77	-0.223	0.309	0.992	-0.336	0.531	0.57	-0.059	0.25	0.813	-0.207	0.367	0.684	-0.277	0.289	0.813	-0.461	0.324	1.035	-0.453	0.43
0.645	-0.191	0.418	0.566	-0.207	0.391	0.855	-0.254	0.445	-0.176	-0.531	0.438	0.82	-0.219	0.277	1.031	-0.328	0.543	0.578	-0.055	0.25	0.746	-0.168	0.363	0.715	-0.336	0.289	0.809	-0.473	0.324	1.172	-0.496	0.391
0.641	-0.199	0.418	0.574	-0.207	0.387	0.887	-0.25	0.465	-0.129	-0.555	0.434	0.848	-0.234	0.254	1.066	-0.328	0.547	0.605	-0.051	0.254	0.695	-0.133	0.355	0.75	-0.379	0.289	0.801	-0.48	0.355	1.25	-0.523	0.344
0.641	-0.207	0.422	0.574	-0.215	0.387	0.938	-0.234	0.484	-0.121	-0.574	0.43	0.867	-0.246	0.238	1.121	-0.332	0.531	0.645	-0.078	0.273	0.645	-0.129	0.367	0.789	-0.41	0.289	0.781	-0.508	0.402	1.352	-0.539	0.285
0.641	-0.207	0.422	0.59	-0.215	0.395	1.008	-0.234	0.496	-0.152	-0.598	0.434	0.863	-0.23	0.227	1.168	-0.32	0.496	0.691	-0.113	0.289	0.59	-0.145	0.379	0.813	-0.43	0.289	0.781	-0.543	0.457	1.434	-0.504	0.234
0.645	-0.203	0.422	0.605	-0.223	0.406	1.09	-0.238	0.504	-0.16	-0.602	0.43	0.828	-0.199	0.211	1.168	-0.285	0.461	0.711	-0.125	0.305	0.555	-0.176	0.387	0.813	-0.441	0.301	0.816	-0.605	0.504	1.418	-0.414	0.203
0.645	-0.195	0.43	0.625	-0.23	0.41	1.133	-0.242	0.5	-0.152	-0.605	0.434	0.773	-0.176	0.203	1.121	-0.262	0.43	0.734	-0.129	0.324	0.523	-0.195	0.391	0.773	-0.445	0.316	0.895	-0.668	0.531	1.324	-0.316	0.203
0.641	-0.188	0.43	0.648	-0.242	0.422	1.117	-0.25	0.496	-0.141	-0.609	0.434	0.727	-0.152	0.199	1.031	-0.246	0.402	0.773	-0.133	0.34	0.504	-0.234	0.398	0.73	-0.445	0.34	0.961	-0.699	0.52	1.211	-0.238	0.227
0.633	-0.184	0.434	0.68	-0.25	0.426	1.105	-0.266	0.488	-0.125	-0.609	0.434	0.688	-0.133	0.203	0.938	-0.23	0.391	0.809	-0.133	0.367	0.504	-0.254	0.395	0.75	-0.465	0.367	1.039	-0.695	0.492	1.148	-0.176	0.258
0.629	-0.188	0.434	0.715	-0.254	0.43	1.113	-0.297	0.484	-0.094	-0.609	0.43	0.668	-0.109	0.211	0.867	-0.227	0.387	0.844	-0.129	0.379	0.531	-0.262	0.379	0.844	-0.516	0.395	1.129	-0.656	0.453	1.082	-0.137	0.297
0.629	-0.199	0.445	0.75	-0.254	0.422	1.117	-0.313	0.477	-0.066	-0.637	0.438	0.652	-0.078	0.219	0.828	-0.23	0.391	0.859	-0.102	0.395	0.574	-0.27	0.359	0.953	-0.574	0.422	1.246	-0.563	0.406	1.051	-0.137	0.332
0.641	-0.215	0.449	0.773	-0.254	0.426	1.082	-0.297	0.457	-0.039	-0.691	0.445	0.645	-0.066	0.211	0.809	-0.246	0.395	0.848	-0.066	0.41	0.613	-0.297	0.355	1.039	-0.617	0.426	1.328	-0.445	0.375	1.043	-0.152	0.352
0.648	-0.227	0.461	0.805	-0.25	0.434	1.027	-0.25	0.445	0.004	-0.723	0.441	0.637	-0.066	0.215	0.801	-0.262	0.391	0.875	-0.043	0.422	0.648	-0.328	0.367	1.117	-0.641	0.418	1.316	-0.305	0.367	1.039	-0.195	0.367
0.664	-0.234	0.457	0.84	-0.25	0.438	0.965	-0.211	0.441	0.027	-0.766	0.445	0.629	-0.07	0.219	0.813	-0.277	0.371	0.934	-0.031	0.418	0.676	-0.371	0.379	1.215	-0.613	0.379	1.223	-0.18	0.379	1.016	-0.242	0.363
0.688	-0.23	0.449	0.895	-0.262	0.441	0.895	-0.18	0.438	0.078	-0.777	0.457	0.629	-0.078	0.227	0.852	-0.289	0.352	0.977	-0.027	0.414	0.703	-0.41	0.395	1.293	-0.527	0.34	1.113	-0.094	0.391	0.98	-0.285	0.336
0.723	-0.23	0.441	0.926	-0.277	0.441	0.828	-0.129	0.414	0.168	-0.742	0.445	0.637	-0.102	0.238	0.898	-0.305	0.332	1.012	-0.035	0.402	0.719	-0.441	0.406	1.281	-0.402	0.328	1.008	-0.055	0.395	0.922	-0.301	0.313
0.766	-0.223	0.441	0.953	-0.285	0.445	0.75	-0.063	0.398	0.141	-0.652	0.422	0.621	-0.125	0.258	0.934	-0.316	0.313	1.066	-0.043	0.391	0.734	-0.461	0.426	1.191	-0.285	0.359	0.945	-0.043	0.387	0.855	-0.27	0.273
0.789	-0.219	0.438	0.996	-0.285	0.445	0.719	-0.012	0.383	0.141	-0.527	0.398	0.613	-0.133	0.273	0.93	-0.301	0.293	1.102	-0.074	0.383	0.75	-0.465	0.426	1.066	-0.203	0.395	0.938	-0.043	0.367	0.801	-0.215	0.238
0.801	-0.215	0.43	1.051	-0.313	0.445	0.723	0.023	0.363	0.168	-0.441	0.387	0.605	-0.133	0.277	0.887	-0.289	0.285	1.117	-0.133	0.395	0.758	-0.461	0.43	0.965	-0.152	0.41	0.957	-0.059	0.355	0.758	-0.156	0.211
0.82	-0.207	0.426	1.082	-0.328	0.441	0.746	0.059	0.324	0.137	-0.402	0.387	0.598	-0.129	0.277	0.844	-0.266	0.281	1.113	-0.203	0.422	0.758	-0.449	0.434	0.902	-0.125	0.41	1	-0.086	0.34	0.73	-0.109	0.211
0.836	-0.188	0.422	1.07	-0.316	0.434	0.773	0.074	0.285	0.109	-0.449	0.402	0.598	-0.121	0.281	0.801	-0.203	0.277	1.055	-0.297	0.473	0.746	-0.438	0.441	0.879	-0.113	0.395	1.031	-0.121	0.324	0.711	-0.074	0.219
0.887	-0.172	0.418	1.023	-0.281	0.418	0.758	0.055	0.281	0.129	-0.508	0.426	0.613	-0.117	0.281	0.742	-0.133	0.266	1.008	-0.359	0.52	0.754	-0.441	0.445	0.918	-0.121	0.375	1.02	-0.164	0.316	0.68	-0.043	0.238
0.949	-0.176	0.414	0.961	-0.238	0.395	0.754	-0.02	0.313	0.184	-0.551	0.449	0.652	-0.117	0.293	0.695	-0.098	0.262	0.969	-0.406	0.555	0.816	-0.461	0.465	1.004	-0.152	0.355	0.949	-0.188	0.305	0.641	-0.023	0.246
0.996	-0.18	0.418	0.875	-0.207	0.379	0.816	-0.094	0.324	0.25	-0.563	0.457	0.707	-0.109	0.305	0.66	-0.082	0.277	0.965	-0.418	0.578	0.906	-0.488	0.48	1.105	-0.199	0.34	0.883	-0.195	0.305	0.598	-0.016	0.254
0.988	-0.18	0.418	0.773	-0.168	0.379	0.855	-0.133	0.316	0.313	-0.539	0.457	0.75	-0.113	0.324	0.641	-0.074	0.285	0.957	-0.418	0.594	1	-0.512	0.496	1.164	-0.23	0.316	0.828	-0.203	0.305	0.59	-0.012	0.262
0.988	-0.18	0.418	0.695	-0.145	0.383	0.863	-0.117	0.289	0.367	-0.477	0.457	0.777	-0.121	0.348	0.629	-0.066	0.281	0.973	-0.402	0.594	1.082	-0.512	0.488	1.117	-0.23	0.305	0.789	-0.215	0.313	0.598	-0.031	0.273
0.996	-0.195	0.422	0.641	-0.129	0.387	0.848	-0.102	0.258	0.391	-0.41	0.441	0.766	-0.125	0.371	0.625	-0.051	0.273	0.973	-0.383	0.578	1.168	-0.48	0.469	1.02	-0.23	0.309	0.77	-0.195	0.313	0.652	-0.055	0.277
1.004	-0.211	0.418	0.609	-0.121	0.375	0.813	-0.094	0.234	0.43	-0.352	0.492	0.754	-0.129	0.383	0.633	-0.051	0.273	0.977	-0.359	0.563	1.23	-0.426	0.445	0.941	-0.211	0.313	0.742	-0.168	0.32	0.715	-0.082	0.293
0.977	-0.219	0.418	0.621	-0.121	0.363	0.785	-0.09	0.227	0.406	-0.297	0.465	0.762	-0.141	0.402	0.641	-0.055	0.266	0.988	-0.313	0.531	1.242	-0.348	0.422	0.887	-0.203	0.324	0.715	-0.141	0.316	0.809	-0.129	0.309
0.934	-0.203	0.414	0.664	-0.125	0.344	0.754	-0.098	0.234	0.449	-0.266	0.441	0.801	-0.156	0.418	0.648	-0.055	0.266	0.957	-0.27	0.508	1.16	-0.285	0.418	0.859	-0.176	0.34	0.699	-0.102	0.313	0.906	-0.156	0.324
0.883	-0.18	0.402	0.723	-0.129	0.332	0.738	-0.094	0.234	0.539	-0.23	0.461	0.859	-0.168	0.414	0.648	-0.066	0.266	0.926	-0.207	0.492	1.031	-0.238	0.418	0.836	-0.133	0.348	0.688	-0.078	0.293	1.004	-0.176	0.332
0.832	-0.164	0.391	0.77	-0.129	0.324	0.719	-0.078	0.242	0.551	-0.211	0.492	0.918	-0.184	0.398	0.656	-0.074	0.258	0.883	-0.145	0.488	0.93	-0.215	0.434	0.781	-0.086	0.359	0.68	-0.066	0.289	1.109	-0.152	0.316
0.781	-0.148	0.383	0.824	-0.133	0.316	0.699	-0.078	0.246	0.602	-0.258	0.516	0.953	-0.184	0.375	0.664	-0.07	0.254	0.809	-0.113	0.492	0.859	-0.215	0.441	0.734	-0.07	0.355	0.699	-0.063	0.293	1.184	-0.09	0.305
0.734	-0.125	0.371	0.879	-0.133	0.293	0.688	-0.098	0.254	0.688	-0.453	0.531	0.992	-0.18	0.359	0.68	-0.082	0.254	0.73	-0.07	0.488	0.832	-0.219	0.438	0.711	-0.066	0.34	0.742	-0.066	0.289	1.199	-0.023	0.277
0.691	-0.109	0.367	0.902	-0.105	0.285	0.668	-0.113	0.266	0.652	-0.66	0.57	1.031	-0.184	0.348	0.703	-0.086	0.266	0.652	-0.043	0.473	0.836	-0.23	0.422	0.703	-0.039	0.316	0.82	-0.07	0.293	1.242	0.07	0.242
0.664	-0.102	0.359	0.891	-0.078	0.266	0.633	-0.121	0.277	0.543	-0.855	0.641	1.047	-0.207	0.348	0.746	-0.086	0.285	0.582	-0.047	0.457	0.887	-0.262	0.41	0.695	-0.02	0.285	0.902	-0.082	0.305	1.285	0.145	0.18
0.656	-0.098	0.355	0.863	-0.047	0.258	0.605	-0.125	0.277	0.402	-1.102	0.707	1.039	-0.254	0.359	0.816	-0.094	0.309	0.516	-0.066	0.445	1	-0.297	0.387	0.684	-0.02	0.262	0.965	-0.098	0.309	1.359	0.211	0.141
0.664	-0.102	0.352	0.828	-0.031	0.25	0.59	-0.125	0.266	0.309	-1.109	0.672	0.992	-0.301	0.375	0.891	-0.098	0.324	0.477	-0.098	0.426	1.145	-0.324	0.344	0.68	-0.016	0.246	1.031	-0.102	0.309	1.395	0.242	0.145
0.691	-0.113	0.352	0.789	-0.027	0.25	0.582	-0.117	0.266	0.301	-0.801	0.578	0.941	-0.316	0.402	0.977	-0.086	0.324	0.453	-0.133	0.41	1.262	-0.324	0.301	0.695	-0.012	0.238	1.117	-0.09	0.301	1.391	0.258	0.156
0.727	-0.117	0.344	0.746	-0.02	0.258	0.578	-0.113	0.273	0.277	-0.504	0.52	0.895	-0.332	0.43	0.988	-0.07	0.328	0.449	-0.152	0.398	1.238	-0.305	0.289	0.742	-0.035	0.25	1.207	-0.059	0.301	1.371	0.266	0.18
0.766	-0.125	0.336	0.715	-0.027	0.27	0.574	-0.117	0.281	0.281	-0.422	0.52	0.859	-0.344	0.461	0.98	-0.043	0.328	0.457	-0.172	0.383	1.129	-0.285	0.285	0.816	-0.059	0.273	1.281	0.02	0.328	1.316	0.289	0.188
0.809	-0.117	0.324	0.688	-0.051	0.281	0.574	-0.121	0.285	0.32	-0.523	0.48	0.84	-0.344	0.488	0.949	-0.023	0.344	0.473	-0.203	0.363	1.027	-0.25	0.285	0.898	-0.07	0.297	1.289	0.105	0.363	1.254	0.301	0.195
0.828	-0.109	0.316	0.664	-0.078	0.297	0.57	-0.117	0.293	0.422	-0.641	0.461	0.848	-0.34	0.508	0.965	-0.016	0.352	0.473	-0.246	0.355	0.957	-0.199	0.285	0.98	-0.07	0.305	1.277	0.203	0.395	1.219	0.227	0.203
0.836	-0.102	0.301	0.648	-0.102	0.305	0.57	-0.102	0.301	0.496	-0.613	0.469	0.883	-0.336	0.508	1.008	-0.008	0.367	0.48	-0.293	0.348	0.883	-0.152	0.305	1.027	-0.047	0.305	1.23	0.301	0.406	1.176	0.074	0.215
0.828	-0.07	0.293	0.645	-0.133	0.309	0.586	-0.094	0.305	0.387	-0.57	0.508	0.926	-0.309	0.492	1.047	-0.008	0.363	0.496	-0.332	0.34	0.824	-0.109	0.316	1.078	0.008	0.293	1.191	0.367	0.414	1.113	-0.102	0.219
0.813	-0.047	0.285	0.641	-0.152	0.305	0.613	-0.082	0.313	0.27	-0.5	0.527	0.953	-0.262	0.473	1.063	-0.02	0.367	0.52	-0.348	0.324	0.766	-0.063	0.336	1.125	0.07	0.289	1.168	0.371	0.414	1.086	-0.223	0.23
0.789	-0.031	0.273	0.637	-0.16	0.293	0.652	-0.07	0.316	0.195	-0.488	0.535	0.965	-0.227	0.449	1.078	-0.043	0.371	0.551	-0.371	0.32	0.723	-0.031	0.34	1.148	0.121	0.289	1.191	0.324	0.398	1.008	-0.328	0.25
0.766	-0.031	0.277	0.633	-0.164	0.289	0.703	-0.07	0.328	0.18	-0.602	0.59	0.961	-0.199	0.43	1.086	-0.09	0.379	0.563	-0.41	0.313	0.68	-0.02	0.336	1.137	0.16	0.305	1.219	0.238	0.379	0.953	-0.406	0.301
0.738	-0.031	0.285	0.629	-0.172	0.293	0.758	-0.07	0.324	0.234	-0.664	0.594	0.922	-0.148	0.414	1.086	-0.145	0.387	0.586	-0.438	0.316	0.652	-0.008	0.32	1.129	0.215	0.316	1.262	0.156	0.352	0.918	-0.48	0.371
0.727	-0.039	0.285	0.625	-0.172	0.297	0.82	-0.066	0.332	0.32	-0.621	0.57	0.852	-0.094	0.398	1.043	-0.215	0.402	0.613	-0.457	0.32	0.629	-0.012	0.305	1.145	0.262	0.328	1.281	0.047	0.336	0.887	-0.551	0.465
0.723	-0.055	0.297	0.625	-0.148	0.297	0.855	-0.063	0.336	0.324	-0.602	0.559	0.777	-0.043	0.391	0.969	-0.273	0.426	0.648	-0.496	0.328	0.613	-0.027	0.293	1.16	0.281	0.328	1.332	-0.039	0.309	0.895	-0.613	0.559
0.711	-0.07	0.301	0.625	-0.129	0.297	0.871	-0.055	0.348	0.324	-0.555	0.535	0.727	0	0.371	0.875	-0.301	0.449	0.691	-0.527	0.328	0.594	-0.047	0.297	1.184	0.266	0.32	1.313	-0.141	0.285	0.93	-0.684	0.648
0.695	-0.078	0.297	0.629	-0.113	0.305	0.887	-0.055	0.359	0.309	-0.586	0.504	0.676	0.016	0.359	0.813	-0.309	0.473	0.727	-0.539	0.336	0.594	-0.066	0.309	1.184	0.215	0.316	1.285	-0.254	0.273	0.973	-0.742	0.715
0.684	-0.082	0.293	0.617	-0.105	0.313	0.926	-0.059	0.359	0.324	-0.633	0.504	0.645	0.008	0.355	0.773	-0.32	0.512	0.746	-0.547	0.344	0.613	-0.098	0.336	1.184	0.137	0.309	1.203	-0.34	0.281	1.035	-0.75	0.711
0.672	-0.082	0.289	0.617	-0.102	0.316	0.984	-0.063	0.355	0.313	-0.68	0.48	0.629	-0.039	0.352	0.762	-0.32	0.539	0.77	-0.539	0.336	0.645	-0.125	0.352	1.191	0.023	0.293	1.129	-0.383	0.297	1.07	-0.66	0.633
0.668	-0.094	0.289	0.613	-0.105	0.324	1.035	-0.07	0.352	0.332	-0.637	0.488	0.609	-0.078	0.355	0.77	-0.324	0.559	0.816	-0.527	0.34	0.684	-0.125	0.371	1.188	-0.109	0.297	1.043	-0.414	0.336	1.055	-0.52	0.527
0.664	-0.098	0.301	0.613	-0.113	0.336	1.063	-0.086	0.355	0.305	-0.633	0.582	0.598	-0.125	0.355	0.805	-0.32	0.566	0.875	-0.52	0.344	0.73	-0.113	0.383	1.211	-0.223	0.281	0.977	-0.445	0.391	1.004	-0.418	0.414
0.656	-0.094	0.305	0.625	-0.117	0.34	1.09	-0.113	0.363	0.246	-0.613	0.652	0.582	-0.172	0.348	0.832	-0.297	0.566	0.957	-0.508	0.352	0.816	-0.07	0.379	1.184	-0.32	0.297	0.945	-0.465	0.453	0.961	-0.313	0.27
0.664	-0.078	0.305	0.656	-0.121	0.344	1.125	-0.148	0.371	0.277	-0.484	0.672	0.578	-0.207	0.344	0.863	-0.289	0.563	1.027	-0.508	0.367	0.906	-0.031	0.387	1.113	-0.398	0.332	0.945	-0.48	0.512	0.941	-0.172	0.191
0.664	-0.07	0.305	0.688	-0.121	0.336	1.137	-0.191	0.379	0.297	-0.465	0.699	0.586	-0.23	0.328	0.883	-0.273	0.543	1.105	-0.496	0.367	0.984	0.004	0.395	1.031	-0.426	0.359	0.953	-0.496	0.555	0.84	-0.094	0.199
0.668	-0.066	0.316	0.715	-0.125	0.328	1.113	-0.246	0.402	0.27	-0.523	0.641	0.609	-0.254	0.313	0.906	-0.25	0.516	1.176	-0.5	0.359	1.031	0.043	0.395	0.965	-0.438	0.406	0.969	-0.504	0.574	0.684	-0.082	0.242
0.664	-0.074	0.336	0.738	-0.125	0.336	1.047	-0.289	0.426	0.32	-0.488	0.547	0.633	-0.277	0.301	0.898	-0.23	0.496	1.238	-0.488	0.34	1.066	0.078	0.395	0.949	-0.445	0.453	0.945	-0.484	0.563	0.563	-0.086	0.285
0.664	-0.082	0.363	0.766	-0.125	0.344	0.961	-0.32	0.461	0.375	-0.496	0.527	0.652	-0.309	0.301	0.859	-0.188	0.461	1.27	-0.445	0.324	1.063	0.121	0.398	0.949	-0.457	0.504	0.883	-0.438	0.527	0.516	-0.105	0.309
0.676	-0.078	0.371	0.785	-0.133	0.359	0.867	-0.34	0.496	0.363	-0.586	0.535	0.676	-0.332	0.305	0.82	-0.141	0.43	1.23	-0.391	0.316	1.027	0.141	0.41	0.984	-0.469	0.539	0.828	-0.363	0.469	0.496	-0.09	0.336
0.695	-0.078	0.379	0.84	-0.148	0.367	0.793	-0.348	0.52	0.379	-0.512	0.508	0.684	-0.348	0.316	0.766	-0.09	0.398	1.129	-0.34	0.324	1.008	0.137	0.422	1.031	-0.477	0.566	0.73	-0.293	0.41	0.492	-0.063	0.344
0.734	-0.078	0.375	0.926	-0.156	0.375	0.746	-0.367	0.543	0.398	-0.52	0.535	0.688	-0.367	0.34	0.707	-0.059	0.379	1.004	-0.297	0.32	1.039	0.137	0.422	1.066	-0.453	0.563	0.633	-0.211	0.344	0.484	-0.059	0.348
0.766	-0.078	0.375	1.023	-0.16	0.375	0.727	-0.367	0.559	0.355	-0.594	0.539	0.691	-0.402	0.371	0.648	-0.063	0.363	0.895	-0.258	0.32	1.09	0.137	0.414	1.102	-0.402	0.539	0.555	-0.082	0.293	0.512	-0.063	0.324
0.801	-0.074	0.371	1.086	-0.148	0.363	0.695	-0.34	0.551	0.352	-0.535	0.52	0.691	-0.426	0.398	0.59	-0.082	0.363	0.813	-0.242	0.328	1.113	0.137	0.395	1.059	-0.336	0.488	0.488	0.074	0.285	0.555	-0.066	0.289
0.836	-0.07	0.379	1.129	-0.137	0.355	0.707	-0.293	0.512	0.355	-0.543	0.504	0.684	-0.441	0.418	0.559	-0.109	0.359	0.773	-0.23	0.324	1.137	0.102	0.379	0.977	-0.211	0.418	0.449	0.168	0.305	0.617	-0.094	0.258
0.863	-0.074	0.387	1.145	-0.129	0.348	0.734	-0.207	0.465	0.375	-0.598	0.551	0.699	-0.449	0.441	0.555	-0.125	0.355	0.773	-0.227	0.316	1.148	-0.004	0.367	0.902	-0.117	0.355	0.426	0.168	0.336	0.688	-0.137	0.223
0.887	-0.094	0.402	1.125	-0.141	0.336	0.785	-0.117	0.422	0.367	-0.512	0.555	0.715	-0.453	0.449	0.566	-0.16	0.352	0.781	-0.277	0.328	1.141	-0.156	0.367	0.848	-0.02	0.316	0.434	0.09	0.371	0.746	-0.195	0.172
0.898	-0.102	0.418	1.098	-0.16	0.352	0.824	-0.027	0.391	0.379	-0.492	0.566	0.742	-0.449	0.457	0.59	-0.199	0.348	0.84	-0.289	0.32	1.148	-0.316	0.359	0.766	0.105	0.309	0.465	0.016	0.395	0.789	-0.266	0.137
0.93	-0.102	0.422	1.055	-0.203	0.371	0.836	0.031	0.375	0.363	-0.535	0.57	0.777	-0.43	0.461	0.605	-0.234	0.344	0.879	-0.289	0.305	1.055	-0.461	0.387	0.664	0.156	0.328	0.484	-0.004	0.395	0.77	-0.332	0.105
0.969	-0.098	0.414	0.984	-0.238	0.395	0.828	0.059	0.375	0.348	-0.504	0.566	0.793	-0.402	0.469	0.613	-0.277	0.344	0.91	-0.285	0.289	0.902	-0.512	0.41	0.621	0.133	0.355	0.539	-0.039	0.383	0.695	-0.398	0.109
0.992	-0.082	0.414	0.902	-0.258	0.406	0.797	0.059	0.383	0.355	-0.496	0.543	0.805	-0.375	0.473	0.613	-0.332	0.348	0.926	-0.262	0.262	0.816	-0.508	0.441	0.605	0.082	0.371	0.586	-0.066	0.363	0.621	-0.465	0.125
0.992	-0.074	0.41	0.82	-0.277	0.434	0.773	0.043	0.383	0.41	-0.535	0.52	0.84	-0.348	0.48	0.605	-0.391	0.363	0.91	-0.203	0.23	0.789	-0.5	0.457	0.605	0.027	0.387	0.648	-0.109	0.34	0.617	-0.535	0.176
1.008	-0.078	0.402	0.754	-0.305	0.461	0.746	0.023	0.375	0.426	-0.469	0.473	0.918	-0.332	0.492	0.586	-0.449	0.387	0.836	-0.156	0.207	0.789	-0.477	0.496	0.59	-0.027	0.391	0.707	-0.18	0.316	0.711	-0.633	0.25
1.023	-0.102	0.402	0.707	-0.336	0.484	0.727	-0.012	0.363	0.461	-0.414	0.465	0.984	-0.324	0.5	0.586	-0.504	0.414	0.758	-0.129	0.207	0.82	-0.441	0.527	0.578	-0.078	0.387	0.754	-0.273	0.293	0.871	-0.758	0.34
1.016	-0.125	0.406	0.676	-0.352	0.496	0.695	-0.047	0.352	0.43	-0.449	0.48	1.027	-0.316	0.512	0.621	-0.543	0.43	0.707	-0.113	0.223	0.887	-0.402	0.539	0.613	-0.102	0.355	0.797	-0.379	0.262	1.051	-0.887	0.387
0.984	-0.148	0.414	0.66	-0.328	0.48	0.668	-0.082	0.344	0.426	-0.52	0.512	1.09	-0.316	0.523	0.668	-0.566	0.441	0.676	-0.086	0.238	0.941	-0.367	0.535	0.645	-0.137	0.32	0.785	-0.484	0.25	1.121	-0.996	0.398
0.93	-0.176	0.426	0.668	-0.281	0.453	0.633	-0.121	0.332	0.43	-0.512	0.512	1.156	-0.324	0.523	0.715	-0.574	0.445	0.648	-0.074	0.262	1.004	-0.336	0.508	0.676	-0.172	0.285	0.75	-0.574	0.246	1.168	-1.027	0.344
0.867	-0.191	0.441	0.691	-0.215	0.414	0.594	-0.156	0.32	0.426	-0.527	0.512	1.215	-0.316	0.504	0.742	-0.566	0.441	0.625	-0.055	0.277	1.082	-0.297	0.465	0.711	-0.227	0.27	0.699	-0.633	0.258	1.23	-0.953	0.254
0.813	-0.199	0.445	0.742	-0.145	0.379	0.559	-0.191	0.316	0.461	-0.457	0.477	1.223	-0.285	0.48	0.754	-0.551	0.426	0.605	-0.051	0.285	1.117	-0.262	0.418	0.742	-0.297	0.273	0.691	-0.664	0.301	1.359	-0.758	0.172
0.77	-0.191	0.438	0.793	-0.09	0.363	0.539	-0.215	0.32	0.477	-0.41	0.457	1.16	-0.246	0.457	0.734	-0.508	0.406	0.586	-0.055	0.297	1.082	-0.215	0.371	0.77	-0.367	0.281	0.742	-0.691	0.363	1.461	-0.48	0.141
0.73	-0.176	0.43	0.848	-0.063	0.363	0.527	-0.234	0.332	0.453	-0.445	0.48	1.043	-0.207	0.445	0.719	-0.461	0.395	0.563	-0.059	0.293	1.012	-0.176	0.348	0.801	-0.426	0.289	0.82	-0.727	0.426	1.402	-0.219	0.16
0.691	-0.172	0.426	0.871	-0.063	0.367	0.516	-0.242	0.348	0.461	-0.465	0.504	0.91	-0.18	0.434	0.758	-0.426	0.402	0.555	-0.063	0.289	0.902	-0.152	0.34	0.836	-0.465	0.305	0.898	-0.766	0.48	1.289	-0.043	0.203
0.68	-0.172	0.434	0.859	-0.07	0.379	0.516	-0.246	0.355	0.473	-0.523	0.496	0.797	-0.18	0.434	0.871	-0.402	0.434	0.547	-0.063	0.285	0.785	-0.105	0.344	0.867	-0.488	0.313	0.98	-0.816	0.504	1.23	0.035	0.266
0.676	-0.18	0.434	0.82	-0.086	0.387	0.527	-0.25	0.359	0.5	-0.543	0.402	0.73	-0.188	0.434	1.02	-0.359	0.449	0.539	-0.078	0.281	0.68	-0.09	0.363	0.836	-0.496	0.332	1.047	-0.832	0.488	1.23	0.043	0.313
0.688	-0.184	0.445	0.781	-0.102	0.391	0.543	-0.246	0.359	0.559	-0.441	0.305	0.711	-0.203	0.441	1.098	-0.281	0.449	0.543	-0.082	0.281	0.586	-0.094	0.379	0.785	-0.508	0.363	1.137	-0.793	0.449	1.258	0.039	0.324
0.719	-0.176	0.438	0.723	-0.121	0.402	0.563	-0.254	0.359	0.539	-0.426	0.328	0.723	-0.219	0.434	1.145	-0.203	0.453	0.547	-0.094	0.293	0.523	-0.121	0.398	0.766	-0.504	0.395	1.246	-0.68	0.383	1.305	-0.004	0.324
0.758	-0.152	0.422	0.68	-0.141	0.406	0.578	-0.258	0.375	0.535	-0.496	0.406	0.773	-0.23	0.426	1.195	-0.148	0.457	0.555	-0.098	0.305	0.477	-0.184	0.43	0.793	-0.523	0.422	1.359	-0.496	0.332	1.316	-0.043	0.309
0.789	-0.133	0.41	0.652	-0.152	0.402	0.594	-0.266	0.387	0.5	-0.488	0.434	0.859	-0.23	0.387	1.246	-0.121	0.441	0.57	-0.113	0.328	0.449	-0.23	0.449	0.855	-0.563	0.445	1.418	-0.297	0.316	1.297	-0.09	0.293
0.816	-0.117	0.395	0.625	-0.156	0.395	0.609	-0.281	0.406	0.461	-0.496	0.43	0.93	-0.238	0.348	1.273	-0.105	0.422	0.594	-0.125	0.355	0.441	-0.273	0.457	0.934	-0.605	0.457	1.367	-0.148	0.328	1.215	-0.129	0.301
0.813	-0.105	0.391	0.598	-0.16	0.391	0.641	-0.297	0.418	0.504	-0.551	0.441	0.98	-0.211	0.305	1.246	-0.109	0.41	0.629	-0.141	0.383	0.453	-0.289	0.445	1.012	-0.637	0.453	1.25	-0.051	0.352	1.129	-0.152	0.309
0.789	-0.094	0.387	0.57	-0.16	0.387	0.688	-0.309	0.434	0.262	-0.563	0.371	0.984	-0.199	0.285	1.152	-0.125	0.41	0.684	-0.141	0.402	0.488	-0.305	0.426	1.113	-0.641	0.438	1.141	-0.023	0.379	1.047	-0.168	0.324
0.773	-0.094	0.379	0.547	-0.168	0.379	0.746	-0.316	0.445	0.836	-0.523	0.457	0.941	-0.195	0.281	1.008	-0.148	0.406	0.75	-0.141	0.402	0.539	-0.313	0.406	1.242	-0.59	0.395	1.082	-0.039	0.383	0.973	-0.156	0.344
0.758	-0.109	0.383	0.535	-0.188	0.375	0.797	-0.32	0.461	0.512	-0.449	0.398	0.938	-0.18	0.262	0.879	-0.168	0.402	0.809	-0.137	0.398	0.586	-0.336	0.398	1.34	-0.453	0.352	1.059	-0.078	0.383	0.898	-0.152	0.367
0.742	-0.125	0.391	0.523	-0.203	0.367	0.836	-0.316	0.469	0.516	-0.43	0.344	0.91	-0.145	0.25	0.773	-0.191	0.402	0.871	-0.125	0.395	0.641	-0.375	0.395	1.32	-0.313	0.34	1.094	-0.113	0.355	0.805	-0.148	0.379
0.727	-0.137	0.402	0.539	-0.199	0.359	0.844	-0.305	0.473	0.496	-0.414	0.336	0.84	-0.105	0.238	0.711	-0.223	0.41	0.914	-0.117	0.391	0.684	-0.422	0.391	1.188	-0.195	0.375	1.141	-0.164	0.336	0.754	-0.129	0.375
0.707	-0.148	0.398	0.535	-0.199	0.355	0.855	-0.281	0.477	0.512	-0.457	0.336	0.777	-0.086	0.23	0.684	-0.254	0.402	0.945	-0.113	0.387	0.73	-0.465	0.383	1.023	-0.133	0.422	1.172	-0.238	0.348	0.727	-0.113	0.371
0.688	-0.145	0.391	0.52	-0.203	0.352	0.895	-0.246	0.477	0.492	-0.469	0.391	0.742	-0.082	0.242	0.68	-0.285	0.398	1	-0.117	0.371	0.758	-0.492	0.379	0.906	-0.117	0.457	1.18	-0.309	0.359	0.707	-0.117	0.379
0.672	-0.148	0.387	0.512	-0.207	0.348	0.957	-0.219	0.48	0.531	-0.395	0.313	0.723	-0.082	0.246	0.703	-0.305	0.391	1.082	-0.105	0.352	0.766	-0.5	0.367	0.852	-0.117	0.473	1.141	-0.316	0.371	0.719	-0.102	0.391
0.656	-0.148	0.387	0.512	-0.215	0.34	1.035	-0.195	0.488	0.512	-0.418	0.324	0.703	-0.07	0.25	0.762	-0.328	0.375	1.121	-0.098	0.332	0.746	-0.48	0.371	0.859	-0.117	0.457	1.02	-0.34	0.375	0.73	-0.094	0.391
0.652	-0.152	0.391	0.512	-0.23	0.344	1.059	-0.191	0.496	0.523	-0.406	0.352	0.695	-0.07	0.254	0.813	-0.34	0.355	1.141	-0.098	0.324	0.707	-0.465	0.379	0.91	-0.109	0.43	0.969	-0.297	0.363	0.734	-0.098	0.383
0.645	-0.156	0.395	0.52	-0.254	0.344	1.078	-0.18	0.5	0.535	-0.395	0.309	0.664	-0.074	0.254	0.84	-0.352	0.336	1.18	-0.117	0.328	0.684	-0.461	0.398	0.977	-0.117	0.387	0.895	-0.238	0.359	0.762	-0.098	0.379
0.633	-0.148	0.395	0.539	-0.277	0.348	1.121	-0.195	0.504	0.602	-0.352	0.25	0.637	-0.086	0.254	0.855	-0.324	0.309	1.211	-0.156	0.34	0.676	-0.469	0.438	1.055	-0.137	0.348	0.844	-0.16	0.344	0.809	-0.109	0.375
0.633	-0.145	0.402	0.57	-0.289	0.348	1.152	-0.219	0.488	0.598	-0.375	0.258	0.613	-0.098	0.258	0.867	-0.273	0.293	1.211	-0.227	0.363	0.723	-0.488	0.473	1.098	-0.172	0.324	0.75	-0.113	0.328	0.906	-0.133	0.367
0.633	-0.156	0.41	0.613	-0.309	0.336	1.125	-0.23	0.484	0.617	-0.34	0.219	0.578	-0.109	0.262	0.848	-0.211	0.273	1.152	-0.301	0.391	0.816	-0.516	0.5	1.07	-0.195	0.313	0.699	-0.074	0.32	1.016	-0.156	0.363
0.641	-0.16	0.414	0.668	-0.336	0.336	1.066	-0.223	0.461	0.602	-0.332	0.223	0.574	-0.102	0.262	0.813	-0.129	0.258	1.047	-0.352	0.422	0.914	-0.523	0.516	0.973	-0.23	0.32	0.645	-0.043	0.309	1.137	-0.152	0.332
0.637	-0.172	0.426	0.738	-0.359	0.332	0.977	-0.203	0.441	0.602	-0.359	0.246	0.574	-0.102	0.266	0.777	-0.074	0.262	0.957	-0.383	0.441	1.047	-0.523	0.512	0.875	-0.258	0.336	0.613	0	0.293	1.242	-0.125	0.281
0.637	-0.188	0.434	0.789	-0.359	0.32	0.879	-0.176	0.418	0.602	-0.375	0.273	0.574	-0.098	0.262	0.75	-0.02	0.258	0.898	-0.391	0.449	1.184	-0.508	0.488	0.805	-0.266	0.344	0.59	0.023	0.289	1.324	-0.098	0.262
0.641	-0.199	0.441	0.82	-0.34	0.313	0.785	-0.164	0.41	0.617	-0.363	0.227	0.578	-0.098	0.273	0.715	0.012	0.258	0.852	-0.387	0.449	1.344	-0.449	0.457	0.766	-0.246	0.352	0.574	0.02	0.285	1.324	-0.074	0.273
0.645	-0.215	0.445	0.848	-0.316	0.309	0.707	-0.148	0.406	0.625	-0.352	0.227	0.605	-0.086	0.277	0.676	0.035	0.266	0.832	-0.375	0.445	1.469	-0.371	0.414	0.727	-0.211	0.352	0.594	0.008	0.285	1.301	-0.039	0.289
0.648	-0.227	0.457	0.887	-0.293	0.309	0.656	-0.145	0.402	0.609	-0.375	0.238	0.617	-0.098	0.285	0.652	0.051	0.277	0.84	-0.352	0.441	1.488	-0.285	0.402	0.68	-0.16	0.355	0.633	-0.012	0.285	1.305	0.008	0.313
0.656	-0.242	0.457	0.953	-0.297	0.313	0.648	-0.145	0.395	0.617	-0.375	0.23	0.633	-0.105	0.305	0.629	0.066	0.273	0.883	-0.324	0.422	1.383	-0.227	0.406	0.629	-0.125	0.355	0.695	-0.031	0.289	1.328	0.074	0.336
0.676	-0.254	0.453	0.996	-0.313	0.316	0.668	-0.145	0.391	0.621	-0.324	0.211	0.652	-0.109	0.316	0.609	0.066	0.281	0.934	-0.305	0.414	1.234	-0.207	0.43	0.605	-0.105	0.344	0.77	-0.055	0.297	1.332	0.145	0.348
0.699	-0.266	0.457	1.012	-0.324	0.32	0.695	-0.148	0.371	0.625	-0.324	0.234	0.676	-0.113	0.328	0.605	0.043	0.277	0.977	-0.289	0.398	1.098	-0.188	0.441	0.602	-0.078	0.324	0.84	-0.082	0.309	1.289	0.195	0.336
0.715	-0.266	0.453	1.027	-0.34	0.32	0.734	-0.152	0.352	0.617	-0.344	0.246	0.715	-0.117	0.344	0.609	0	0.285	0.996	-0.273	0.391	1	-0.172	0.426	0.602	-0.07	0.316	0.875	-0.094	0.32	1.215	0.223	0.313
0.738	-0.258	0.445	1.035	-0.363	0.32	0.77	-0.156	0.328	0.637	-0.359	0.238	0.746	-0.121	0.352	0.617	-0.047	0.305	0.973	-0.234	0.371	0.934	-0.164	0.406	0.621	-0.059	0.301	0.945	-0.098	0.316	1.156	0.191	0.285
0.754	-0.25	0.441	1.02	-0.395	0.332	0.809	-0.16	0.316	0.645	-0.348	0.211	0.77	-0.133	0.359	0.629	-0.09	0.32	0.953	-0.152	0.336	0.914	-0.18	0.379	0.66	-0.063	0.297	1.039	-0.105	0.313	1.094	0.117	0.277
0.77	-0.23	0.43	0.984	-0.398	0.332	0.848	-0.16	0.305	0.648	-0.336	0.211	0.777	-0.145	0.371	0.648	-0.113	0.324	0.883	-0.07	0.289	0.949	-0.199	0.352	0.738	-0.09	0.316	1.148	-0.105	0.289	1.043	-0.008	0.262
0.789	-0.207	0.426	0.926	-0.375	0.328	0.875	-0.16	0.293	0.641	-0.309	0.227	0.789	-0.148	0.387	0.664	-0.121	0.336	0.824	0.004	0.258	1.059	-0.242	0.34	0.863	-0.117	0.324	1.254	-0.066	0.258	1.027	-0.117	0.266
0.805	-0.188	0.422	0.859	-0.348	0.316	0.867	-0.152	0.285	0.637	-0.305	0.242	0.824	-0.152	0.371	0.688	-0.125	0.34	0.75	0.023	0.254	1.18	-0.277	0.332	1.031	-0.109	0.316	1.34	-0.035	0.227	0.918	-0.223	0.258
0.859	-0.168	0.414	0.805	-0.316	0.309	0.832	-0.125	0.285	0.617	-0.309	0.242	0.875	-0.141	0.355	0.73	-0.121	0.348	0.668	0	0.266	1.219	-0.297	0.328	1.156	-0.082	0.293	1.359	0.027	0.211	0.863	-0.289	0.266
0.926	-0.164	0.418	0.762	-0.285	0.309	0.797	-0.102	0.277	0.613	-0.316	0.258	0.93	-0.145	0.336	0.785	-0.117	0.352	0.617	-0.063	0.289	1.148	-0.305	0.324	1.227	-0.047	0.285	1.324	0.07	0.234	0.844	-0.352	0.289
0.961	-0.168	0.41	0.73	-0.254	0.313	0.766	-0.074	0.27	0.617	-0.328	0.285	1	-0.141	0.32	0.848	-0.117	0.359	0.574	-0.137	0.309	1.023	-0.281	0.32	1.223	-0.039	0.305	1.285	0.102	0.254	0.852	-0.426	0.324
0.965	-0.168	0.41	0.711	-0.223	0.313	0.734	-0.051	0.266	0.605	-0.328	0.293	1.063	-0.164	0.324	0.887	-0.109	0.367	0.551	-0.188	0.316	0.91	-0.219	0.301	1.23	-0.027	0.328	1.215	0.094	0.281	0.879	-0.5	0.367
0.965	-0.168	0.406	0.691	-0.203	0.309	0.699	-0.039	0.27	0.621	-0.316	0.262	1.098	-0.211	0.34	0.93	-0.098	0.371	0.539	-0.223	0.32	0.801	-0.152	0.289	1.27	-0.012	0.344	1.148	0.07	0.301	0.914	-0.57	0.414
0.984	-0.191	0.406	0.672	-0.195	0.309	0.668	-0.035	0.273	0.637	-0.285	0.203	1.113	-0.273	0.367	0.938	-0.082	0.379	0.531	-0.246	0.313	0.719	-0.098	0.281	1.281	0.035	0.344	1.117	0.027	0.313	0.941	-0.609	0.438
0.996	-0.207	0.406	0.672	-0.195	0.305	0.648	-0.031	0.273	0.637	-0.309	0.18	1.117	-0.328	0.398	0.941	-0.066	0.379	0.535	-0.266	0.301	0.664	-0.066	0.281	1.242	0.059	0.355	1.074	-0.023	0.324	0.941	-0.613	0.449
0.977	-0.215	0.402	0.664	-0.191	0.293	0.633	-0.031	0.262	0.605	-0.359	0.199	1.059	-0.363	0.438	0.977	-0.059	0.383	0.539	-0.293	0.281	0.633	-0.031	0.293	1.203	0.066	0.367	1.047	-0.09	0.324	0.949	-0.582	0.441
0.934	-0.199	0.398	0.68	-0.18	0.285	0.609	-0.039	0.258	0.598	-0.387	0.23	0.996	-0.395	0.469	1.047	-0.055	0.383	0.551	-0.309	0.273	0.602	-0.004	0.293	1.203	0.066	0.371	1.012	-0.164	0.324	0.957	-0.527	0.414
0.895	-0.184	0.387	0.703	-0.168	0.27	0.609	-0.055	0.262	0.605	-0.387	0.258	0.938	-0.426	0.508	1.145	-0.047	0.359	0.566	-0.32	0.262	0.574	0.012	0.297	1.223	0.078	0.355	0.945	-0.207	0.324	0.906	-0.441	0.363
0.855	-0.172	0.383	0.738	-0.156	0.254	0.609	-0.063	0.266	0.613	-0.367	0.281	0.863	-0.441	0.547	1.203	-0.047	0.332	0.594	-0.328	0.27	0.555	0.004	0.293	1.211	0.086	0.328	0.914	-0.227	0.324	0.867	-0.348	0.313
0.813	-0.148	0.375	0.762	-0.141	0.234	0.598	-0.07	0.266	0.609	-0.371	0.301	0.793	-0.461	0.57	1.219	-0.051	0.313	0.629	-0.34	0.277	0.547	-0.008	0.289	1.172	0.09	0.305	0.871	-0.258	0.328	0.848	-0.277	0.258
0.785	-0.133	0.367	0.77	-0.121	0.223	0.594	-0.078	0.27	0.605	-0.363	0.293	0.77	-0.461	0.582	1.223	-0.07	0.293	0.656	-0.352	0.285	0.539	-0.023	0.285	1.137	0.063	0.285	0.895	-0.25	0.332	0.813	-0.227	0.219
0.754	-0.113	0.359	0.758	-0.102	0.203	0.598	-0.078	0.273	0.598	-0.359	0.254	0.742	-0.434	0.578	1.207	-0.113	0.285	0.688	-0.363	0.301	0.535	-0.035	0.281	1.113	0	0.262	0.914	-0.262	0.348	0.785	-0.168	0.184
0.723	-0.102	0.355	0.727	-0.086	0.191	0.605	-0.07	0.281	0.563	-0.383	0.305	0.727	-0.391	0.559	1.16	-0.156	0.297	0.703	-0.379	0.32	0.547	-0.059	0.281	1.051	-0.07	0.262	0.926	-0.273	0.375	0.754	-0.141	0.191
0.703	-0.098	0.348	0.707	-0.086	0.191	0.613	-0.059	0.281	0.57	-0.402	0.27	0.758	-0.352	0.523	1.074	-0.211	0.32	0.711	-0.406	0.348	0.586	-0.086	0.289	0.969	-0.141	0.266	0.949	-0.289	0.418	0.719	-0.156	0.215
0.684	-0.09	0.336	0.676	-0.086	0.191	0.629	-0.055	0.289	0.566	-0.41	0.285	0.809	-0.297	0.484	0.973	-0.262	0.371	0.727	-0.422	0.367	0.645	-0.098	0.289	0.879	-0.203	0.277	0.996	-0.32	0.441	0.688	-0.184	0.238
0.684	-0.086	0.336	0.645	-0.094	0.195	0.652	-0.059	0.305	0.57	-0.434	0.289	0.82	-0.25	0.457	0.875	-0.309	0.426	0.727	-0.441	0.379	0.715	-0.098	0.285	0.805	-0.238	0.313	1.031	-0.355	0.461	0.684	-0.199	0.242
0.691	-0.082	0.324	0.625	-0.109	0.211	0.684	-0.066	0.316	0.539	-0.477	0.332	0.813	-0.211	0.449	0.789	-0.344	0.496	0.719	-0.453	0.395	0.801	-0.109	0.305	0.691	-0.293	0.363	1.016	-0.375	0.469	0.707	-0.191	0.242
