# Supplementary material for: “What Is a Step?” Differences in How a Step Is Detected among Three Popular Activity Monitors That Have Impacted Physical Activity Research
Source: Sensors (Basel). 2018 Apr 15;18(4):1206. doi: 10.3390/s18041206 (PMC5948774; doi:10.3390/s18041206)
Supplement: Supplementary file 1 [file sensors-18-01206-s001.zip › Supplementary material/Clean dataset GT9X wrist/WSS12.csv]

2			2.2			2.4			2.6			2.8			3			3.2			3.4			3.6			3.8			4
x	y	z	x	y	z	x	y	z	x	y	z	x	y	z	x	y	z	x	y	z	x	y	z	x	y	z	x	y	z	x	y	z
-1.016	0.664	0.43	-1.074	0.52	0.313	-1.445	0.668	0.203	-1.039	0.59	0.301	-0.961	0.355	0.289	-1.406	0.582	0.379	-1.438	0.395	0.383	-1.77	0.777	0.383	-0.785	0.582	0.285	-0.758	0.504	0.383	-1.246	0.594	0.27
-1.027	0.734	0.406	-1.023	0.508	0.316	-1.535	0.68	0.18	-1.023	0.598	0.305	-0.953	0.324	0.324	-1.367	0.531	0.406	-1.395	0.398	0.445	-1.773	0.793	0.426	-0.754	0.598	0.262	-0.82	0.477	0.375	-1.41	0.59	0.27
-1.027	0.797	0.336	-1.004	0.504	0.305	-1.59	0.66	0.184	-1.027	0.613	0.297	-0.953	0.367	0.344	-1.328	0.438	0.426	-1.418	0.426	0.473	-1.711	0.77	0.398	-0.727	0.617	0.258	-0.891	0.457	0.359	-1.52	0.652	0.246
-0.98	0.934	0.367	-0.996	0.512	0.293	-1.574	0.609	0.211	-1.047	0.637	0.289	-0.945	0.414	0.348	-1.402	0.348	0.414	-1.441	0.41	0.438	-1.641	0.707	0.324	-0.699	0.645	0.262	-1.016	0.453	0.328	-1.547	0.777	0.215
-0.93	1.121	0.441	-1	0.535	0.285	-1.469	0.559	0.266	-1.07	0.676	0.266	-0.93	0.449	0.352	-1.582	0.293	0.383	-1.438	0.313	0.379	-1.598	0.613	0.25	-0.672	0.695	0.27	-1.18	0.488	0.285	-1.559	0.891	0.219
-0.965	1.094	0.555	-1.012	0.551	0.285	-1.313	0.52	0.324	-1.098	0.715	0.234	-0.918	0.461	0.332	-1.73	0.285	0.352	-1.461	0.281	0.285	-1.512	0.527	0.223	-0.637	0.754	0.266	-1.348	0.531	0.258	-1.629	0.953	0.25
-0.895	1.031	0.527	-1.008	0.555	0.281	-1.152	0.527	0.367	-1.133	0.758	0.211	-0.906	0.461	0.316	-1.762	0.266	0.328	-1.496	0.254	0.246	-1.391	0.43	0.246	-0.613	0.789	0.273	-1.508	0.543	0.234	-1.758	0.984	0.293
-0.844	0.785	0.477	-0.996	0.566	0.277	-1.027	0.547	0.398	-1.152	0.785	0.199	-0.91	0.465	0.309	-1.699	0.258	0.309	-1.5	0.191	0.23	-1.273	0.355	0.293	-0.609	0.781	0.301	-1.613	0.543	0.215	-1.871	1.016	0.305
-0.797	0.527	0.492	-0.988	0.57	0.27	-0.973	0.539	0.402	-1.164	0.777	0.211	-0.938	0.488	0.301	-1.555	0.289	0.301	-1.418	0.191	0.227	-1.18	0.301	0.34	-0.609	0.773	0.332	-1.645	0.543	0.195	-1.891	1.063	0.332
-0.852	0.25	0.676	-0.98	0.578	0.258	-0.996	0.512	0.375	-1.164	0.758	0.23	-0.98	0.527	0.305	-1.379	0.348	0.328	-1.305	0.254	0.23	-1.098	0.281	0.371	-0.605	0.777	0.344	-1.574	0.512	0.168	-1.855	1.133	0.324
-0.855	0.422	0.789	-0.984	0.598	0.258	-1.086	0.477	0.328	-1.156	0.75	0.266	-1.031	0.555	0.297	-1.25	0.414	0.352	-1.211	0.348	0.238	-1.023	0.273	0.391	-0.625	0.781	0.34	-1.527	0.461	0.141	-1.73	1.188	0.313
-0.922	0.684	0.723	-0.996	0.609	0.266	-1.176	0.438	0.277	-1.129	0.754	0.289	-1.066	0.566	0.301	-1.203	0.438	0.363	-1.109	0.402	0.266	-0.953	0.293	0.391	-0.633	0.801	0.316	-1.559	0.422	0.09	-1.551	1.18	0.281
-0.883	0.906	0.656	-1.012	0.633	0.258	-1.227	0.41	0.234	-1.102	0.762	0.309	-1.113	0.578	0.289	-1.246	0.402	0.367	-1.016	0.43	0.277	-0.891	0.328	0.363	-0.637	0.84	0.281	-1.523	0.402	0.051	-1.328	1.117	0.254
-0.863	1.012	0.613	-1.039	0.676	0.254	-1.25	0.391	0.211	-1.07	0.758	0.316	-1.16	0.602	0.277	-1.309	0.34	0.324	-0.938	0.441	0.277	-0.855	0.375	0.332	-0.648	0.887	0.254	-1.395	0.406	0.047	-1.109	0.988	0.262
-0.852	0.84	0.672	-1.082	0.707	0.254	-1.246	0.371	0.211	-1.055	0.754	0.309	-1.207	0.613	0.262	-1.316	0.258	0.246	-0.891	0.438	0.293	-0.824	0.418	0.293	-0.668	0.949	0.223	-1.285	0.453	0.066	-0.914	0.863	0.285
-0.836	0.645	0.699	-1.105	0.715	0.262	-1.227	0.371	0.234	-1.055	0.723	0.281	-1.238	0.617	0.258	-1.32	0.176	0.188	-0.859	0.422	0.293	-0.785	0.465	0.258	-0.727	1.004	0.207	-1.254	0.547	0.121	-0.773	0.766	0.316
-0.77	0.605	0.672	-1.117	0.707	0.266	-1.184	0.391	0.277	-1.137	0.691	0.254	-1.254	0.625	0.27	-1.293	0.133	0.188	-0.844	0.426	0.273	-0.746	0.465	0.234	-0.836	1.035	0.203	-1.375	0.668	0.188	-0.668	0.742	0.324
-0.715	0.668	0.66	-1.137	0.691	0.262	-1.141	0.434	0.305	-1.289	0.68	0.254	-1.254	0.648	0.277	-1.238	0.172	0.211	-0.824	0.418	0.258	-0.715	0.465	0.242	-0.957	1.031	0.227	-1.617	0.773	0.234	-0.602	0.758	0.328
-0.734	0.66	0.699	-1.152	0.668	0.258	-1.121	0.469	0.324	-1.344	0.68	0.258	-1.246	0.668	0.277	-1.164	0.305	0.207	-0.832	0.441	0.25	-0.688	0.492	0.234	-1.07	1.008	0.27	-1.813	0.82	0.25	-0.531	0.754	0.344
-0.758	0.563	0.793	-1.176	0.645	0.23	-1.094	0.496	0.316	-1.293	0.688	0.27	-1.234	0.68	0.281	-1.051	0.371	0.23	-0.863	0.488	0.234	-0.66	0.531	0.242	-1.168	0.961	0.297	-1.863	0.777	0.258	-0.469	0.73	0.355
-0.777	0.441	0.926	-1.219	0.625	0.203	-1.066	0.512	0.305	-1.309	0.691	0.254	-1.223	0.672	0.281	-0.98	0.375	0.23	-0.879	0.512	0.227	-0.648	0.563	0.258	-1.25	0.883	0.273	-1.785	0.645	0.242	-0.383	0.711	0.352
-0.73	0.387	0.898	-1.313	0.621	0.191	-1.051	0.516	0.281	-1.332	0.68	0.23	-1.203	0.645	0.273	-0.914	0.391	0.203	-0.891	0.492	0.238	-0.641	0.586	0.273	-1.34	0.801	0.227	-1.633	0.516	0.211	-0.273	0.73	0.355
-0.699	0.426	0.852	-1.395	0.629	0.191	-1.031	0.523	0.262	-1.324	0.633	0.223	-1.219	0.633	0.258	-0.855	0.402	0.164	-0.898	0.48	0.262	-0.645	0.598	0.301	-1.48	0.73	0.184	-1.453	0.418	0.191	-0.234	0.754	0.395
-0.738	0.484	0.809	-1.371	0.629	0.195	-1.02	0.512	0.254	-1.305	0.594	0.199	-1.277	0.617	0.23	-0.84	0.422	0.137	-0.895	0.48	0.277	-0.641	0.594	0.316	-1.551	0.699	0.16	-1.266	0.359	0.23	-0.262	0.73	0.406
-0.793	0.48	0.781	-1.309	0.621	0.195	-0.996	0.504	0.262	-1.305	0.566	0.176	-1.41	0.609	0.207	-0.859	0.457	0.125	-0.898	0.488	0.293	-0.656	0.578	0.324	-1.539	0.699	0.148	-1.082	0.355	0.277	-0.313	0.773	0.355
-0.832	0.457	0.785	-1.285	0.609	0.203	-0.984	0.492	0.273	-1.305	0.512	0.164	-1.566	0.613	0.188	-0.914	0.504	0.137	-0.914	0.496	0.305	-0.699	0.582	0.32	-1.539	0.699	0.141	-0.945	0.352	0.324	-0.363	0.824	0.313
-0.871	0.453	0.789	-1.258	0.609	0.211	-0.965	0.484	0.289	-1.293	0.461	0.152	-1.605	0.578	0.188	-0.961	0.531	0.137	-0.922	0.516	0.313	-0.766	0.609	0.316	-1.594	0.699	0.129	-0.844	0.371	0.359	-0.395	0.809	0.281
-0.934	0.441	0.789	-1.211	0.609	0.215	-0.957	0.496	0.297	-1.277	0.43	0.156	-1.539	0.531	0.188	-0.988	0.523	0.141	-0.941	0.52	0.313	-0.855	0.652	0.301	-1.668	0.688	0.105	-0.77	0.414	0.375	-0.445	0.758	0.266
-0.969	0.367	0.789	-1.188	0.609	0.207	-0.953	0.516	0.297	-1.262	0.422	0.16	-1.473	0.488	0.191	-1.016	0.5	0.156	-0.969	0.523	0.305	-0.934	0.699	0.277	-1.75	0.668	0.066	-0.719	0.441	0.371	-0.457	0.738	0.254
-0.992	0.227	0.758	-1.184	0.609	0.191	-0.949	0.531	0.285	-1.258	0.438	0.168	-1.418	0.453	0.195	-1.031	0.512	0.164	-1.023	0.531	0.297	-1.023	0.742	0.238	-1.816	0.656	0.012	-0.684	0.465	0.355	-0.418	0.805	0.262
-1.043	0.082	0.656	-1.172	0.586	0.176	-0.949	0.547	0.266	-1.242	0.449	0.172	-1.355	0.422	0.195	-1.027	0.531	0.172	-1.082	0.535	0.289	-1.133	0.789	0.168	-1.879	0.637	-0.035	-0.652	0.484	0.32	-0.43	0.871	0.285
-1.109	0.066	0.48	-1.16	0.574	0.16	-0.945	0.559	0.254	-1.223	0.461	0.164	-1.297	0.395	0.184	-1.012	0.531	0.191	-1.125	0.539	0.27	-1.238	0.824	0.102	-1.902	0.594	-0.082	-0.617	0.504	0.281	-0.453	0.926	0.297
-1.199	0.191	0.273	-1.152	0.551	0.16	-0.941	0.57	0.234	-1.223	0.473	0.148	-1.27	0.387	0.145	-1.012	0.523	0.215	-1.164	0.559	0.254	-1.352	0.855	0.063	-1.863	0.531	-0.102	-0.605	0.516	0.246	-0.465	0.992	0.277
-1.27	0.348	0.082	-1.141	0.52	0.172	-0.93	0.574	0.23	-1.223	0.477	0.133	-1.254	0.367	0.117	-1.008	0.527	0.227	-1.195	0.582	0.238	-1.414	0.883	0.051	-1.746	0.477	-0.082	-0.594	0.547	0.23	-0.504	1.086	0.246
-1.297	0.445	-0.047	-1.141	0.492	0.184	-0.93	0.582	0.234	-1.223	0.457	0.137	-1.281	0.359	0.082	-0.992	0.535	0.227	-1.215	0.609	0.234	-1.441	0.887	0.063	-1.598	0.438	-0.02	-0.598	0.586	0.234	-0.563	1.141	0.184
-1.32	0.535	-0.102	-1.145	0.469	0.176	-0.961	0.59	0.227	-1.219	0.43	0.133	-1.281	0.359	0.082	-0.984	0.543	0.242	-1.23	0.625	0.246	-1.434	0.855	0.094	-1.453	0.441	0.066	-0.613	0.613	0.246	-0.609	1.188	0.168
-1.398	0.645	-0.082	-1.156	0.453	0.172	-0.984	0.609	0.227	-1.199	0.414	0.125	-1.289	0.309	0.09	-0.992	0.555	0.25	-1.242	0.641	0.262	-1.406	0.793	0.125	-1.332	0.473	0.145	-0.617	0.637	0.25	-0.715	1.207	0.211
-1.477	0.695	-0.027	-1.168	0.453	0.156	-1.012	0.621	0.227	-1.172	0.379	0.105	-1.305	0.297	0.109	-1.012	0.578	0.25	-1.242	0.66	0.277	-1.371	0.723	0.148	-1.23	0.516	0.199	-0.613	0.645	0.254	-0.836	1.188	0.293
-1.5	0.691	0.063	-1.184	0.469	0.145	-1.043	0.633	0.227	-1.145	0.371	0.102	-1.309	0.309	0.129	-1.035	0.602	0.246	-1.242	0.664	0.285	-1.379	0.656	0.141	-1.156	0.527	0.23	-0.633	0.645	0.254	-0.957	1.176	0.367
-1.492	0.695	0.105	-1.203	0.488	0.133	-1.07	0.637	0.227	-1.109	0.379	0.105	-1.309	0.344	0.129	-1.074	0.609	0.25	-1.25	0.66	0.281	-1.5	0.633	0.148	-1.102	0.488	0.25	-0.625	0.68	0.246	-1.082	1.137	0.383
-1.441	0.723	0.117	-1.215	0.5	0.133	-1.086	0.637	0.219	-1.078	0.395	0.109	-1.301	0.371	0.125	-1.121	0.617	0.25	-1.277	0.645	0.25	-1.652	0.66	0.172	-1.035	0.418	0.246	-0.637	0.699	0.23	-1.184	1.02	0.41
-1.367	0.734	0.113	-1.227	0.504	0.137	-1.086	0.637	0.223	-1.059	0.426	0.117	-1.277	0.336	0.121	-1.16	0.625	0.262	-1.375	0.633	0.23	-1.609	0.695	0.215	-0.953	0.465	0.223	-0.676	0.703	0.219	-1.297	1.012	0.387
-1.285	0.738	0.113	-1.227	0.508	0.137	-1.082	0.637	0.227	-1.055	0.453	0.129	-1.242	0.309	0.113	-1.207	0.621	0.281	-1.527	0.613	0.227	-1.434	0.707	0.25	-0.902	0.496	0.207	-0.723	0.715	0.195	-1.379	1.109	0.324
-1.227	0.719	0.133	-1.207	0.496	0.148	-1.074	0.641	0.234	-1.051	0.48	0.129	-1.246	0.301	0.125	-1.238	0.629	0.297	-1.582	0.59	0.234	-1.32	0.703	0.238	-0.84	0.48	0.211	-0.773	0.734	0.16	-1.438	1.184	0.27
-1.176	0.68	0.168	-1.191	0.48	0.141	-1.07	0.645	0.234	-1.051	0.496	0.129	-1.191	0.344	0.133	-1.262	0.637	0.313	-1.5	0.57	0.254	-1.266	0.688	0.191	-0.785	0.457	0.211	-0.84	0.766	0.137	-1.477	1.172	0.27
-1.148	0.645	0.191	-1.191	0.473	0.141	-1.07	0.66	0.23	-1.039	0.504	0.129	-1.188	0.348	0.152	-1.281	0.641	0.316	-1.422	0.539	0.258	-1.277	0.672	0.129	-0.723	0.449	0.215	-0.918	0.813	0.129	-1.488	1.129	0.277
-1.125	0.617	0.211	-1.211	0.469	0.141	-1.074	0.672	0.227	-1.016	0.504	0.125	-1.148	0.355	0.148	-1.297	0.641	0.328	-1.387	0.531	0.254	-1.359	0.668	0.074	-0.656	0.445	0.219	-1.027	0.863	0.121	-1.484	1.098	0.285
-1.109	0.598	0.211	-1.227	0.473	0.137	-1.082	0.691	0.223	-0.98	0.5	0.129	-1.121	0.359	0.152	-1.305	0.637	0.344	-1.359	0.555	0.238	-1.473	0.633	0.043	-0.609	0.422	0.23	-1.129	0.922	0.125	-1.469	1.008	0.309
-1.094	0.605	0.203	-1.234	0.473	0.141	-1.086	0.703	0.234	-0.953	0.5	0.137	-1.082	0.367	0.156	-1.32	0.633	0.34	-1.367	0.563	0.199	-1.574	0.582	0.023	-0.563	0.387	0.242	-1.215	0.957	0.141	-1.43	0.875	0.336
-1.094	0.602	0.203	-1.223	0.465	0.141	-1.078	0.707	0.242	-0.934	0.504	0.152	-1.043	0.363	0.156	-1.336	0.617	0.34	-1.414	0.543	0.152	-1.637	0.512	0.02	-0.516	0.359	0.266	-1.27	0.938	0.156	-1.418	0.793	0.336
-1.09	0.582	0.199	-1.191	0.457	0.141	-1.07	0.695	0.25	-0.926	0.508	0.176	-1.012	0.367	0.156	-1.348	0.582	0.328	-1.469	0.5	0.133	-1.656	0.445	0.023	-0.48	0.332	0.277	-1.285	0.898	0.156	-1.391	0.75	0.309
-1.09	0.563	0.191	-1.152	0.453	0.148	-1.066	0.688	0.266	-0.934	0.516	0.188	-0.98	0.375	0.164	-1.348	0.547	0.32	-1.504	0.449	0.109	-1.617	0.387	0.051	-0.457	0.316	0.289	-1.348	0.855	0.156	-1.348	0.691	0.27
-1.082	0.547	0.172	-1.113	0.453	0.152	-1.063	0.684	0.258	-0.949	0.52	0.195	-0.965	0.375	0.176	-1.32	0.504	0.313	-1.496	0.426	0.098	-1.543	0.375	0.09	-0.445	0.301	0.281	-1.453	0.836	0.164	-1.293	0.652	0.254
-1.074	0.547	0.16	-1.074	0.449	0.152	-1.074	0.684	0.25	-0.957	0.535	0.18	-0.961	0.387	0.188	-1.285	0.469	0.301	-1.48	0.418	0.098	-1.473	0.371	0.133	-0.449	0.285	0.273	-1.477	0.832	0.18	-1.195	0.668	0.238
-1.055	0.535	0.148	-1.043	0.457	0.156	-1.109	0.672	0.215	-0.953	0.582	0.164	-0.949	0.406	0.188	-1.316	0.461	0.285	-1.457	0.43	0.125	-1.395	0.391	0.16	-0.461	0.27	0.254	-1.41	0.828	0.195	-1.082	0.645	0.258
-1.035	0.539	0.137	-1.016	0.461	0.168	-1.219	0.664	0.195	-0.949	0.637	0.16	-0.941	0.414	0.188	-1.422	0.492	0.285	-1.445	0.441	0.164	-1.301	0.398	0.164	-0.5	0.27	0.238	-1.426	0.813	0.188	-0.949	0.59	0.293
-1.02	0.543	0.129	-1	0.457	0.18	-1.359	0.668	0.195	-0.926	0.688	0.148	-0.926	0.414	0.184	-1.473	0.527	0.297	-1.422	0.445	0.199	-1.219	0.387	0.16	-0.57	0.293	0.211	-1.551	0.797	0.156	-0.824	0.461	0.301
-1.012	0.547	0.141	-0.992	0.453	0.191	-1.387	0.68	0.215	-0.906	0.738	0.152	-0.918	0.414	0.168	-1.414	0.543	0.305	-1.375	0.453	0.203	-1.148	0.383	0.145	-0.672	0.328	0.195	-1.668	0.777	0.109	-0.727	0.355	0.293
-1.016	0.559	0.164	-0.992	0.457	0.199	-1.324	0.664	0.23	-0.887	0.797	0.152	-0.918	0.434	0.16	-1.355	0.559	0.293	-1.313	0.461	0.184	-1.082	0.398	0.129	-0.805	0.363	0.195	-1.77	0.754	0.035	-0.645	0.332	0.285
-1.031	0.57	0.184	-0.992	0.461	0.203	-1.316	0.633	0.234	-0.848	0.844	0.137	-0.914	0.453	0.156	-1.348	0.563	0.266	-1.254	0.457	0.156	-1.023	0.422	0.125	-0.996	0.406	0.172	-1.84	0.719	-0.035	-0.563	0.344	0.289
-1.039	0.563	0.199	-0.988	0.461	0.203	-1.316	0.605	0.23	-0.797	0.883	0.117	-0.902	0.477	0.156	-1.32	0.551	0.238	-1.199	0.461	0.137	-0.988	0.434	0.137	-1.203	0.461	0.176	-1.887	0.664	-0.082	-0.496	0.316	0.32
-1.035	0.551	0.207	-0.977	0.469	0.199	-1.289	0.59	0.223	-0.777	0.91	0.098	-0.906	0.52	0.148	-1.301	0.512	0.207	-1.16	0.473	0.133	-0.961	0.434	0.148	-1.387	0.516	0.188	-1.891	0.594	-0.102	-0.48	0.285	0.328
-1.031	0.543	0.207	-0.973	0.477	0.211	-1.258	0.582	0.219	-0.77	0.918	0.094	-0.914	0.563	0.148	-1.332	0.477	0.176	-1.156	0.465	0.156	-0.926	0.426	0.152	-1.508	0.566	0.207	-1.848	0.535	-0.086	-0.48	0.277	0.313
-1.031	0.559	0.211	-0.957	0.488	0.219	-1.238	0.57	0.211	-0.781	0.91	0.109	-0.934	0.578	0.16	-1.371	0.43	0.156	-1.148	0.441	0.172	-0.898	0.414	0.156	-1.535	0.59	0.234	-1.754	0.504	-0.035	-0.465	0.379	0.258
-1.039	0.551	0.23	-0.945	0.516	0.219	-1.223	0.543	0.195	-0.801	0.906	0.145	-0.93	0.574	0.184	-1.398	0.387	0.125	-1.121	0.422	0.176	-0.863	0.418	0.16	-1.563	0.598	0.246	-1.641	0.488	0.031	-0.457	0.535	0.211
-1.043	0.535	0.25	-0.949	0.555	0.211	-1.199	0.527	0.184	-0.82	0.895	0.172	-0.918	0.578	0.203	-1.402	0.348	0.102	-1.09	0.41	0.176	-0.832	0.414	0.164	-1.703	0.586	0.219	-1.512	0.496	0.109	-0.512	0.664	0.18
-1.074	0.535	0.25	-0.957	0.578	0.227	-1.176	0.539	0.176	-0.836	0.887	0.191	-0.914	0.609	0.207	-1.387	0.328	0.082	-1.047	0.398	0.164	-0.789	0.41	0.172	-1.871	0.57	0.168	-1.375	0.5	0.164	-0.508	0.754	0.184
-1.105	0.547	0.238	-0.957	0.594	0.246	-1.152	0.543	0.176	-0.848	0.887	0.203	-0.945	0.641	0.211	-1.352	0.336	0.086	-1.016	0.398	0.16	-0.738	0.406	0.18	-1.969	0.539	0.133	-1.25	0.488	0.203	-0.488	0.668	0.211
-1.141	0.555	0.227	-0.938	0.629	0.25	-1.137	0.539	0.176	-0.855	0.898	0.223	-1	0.652	0.223	-1.328	0.352	0.098	-0.973	0.406	0.156	-0.691	0.391	0.188	-2	0.543	0.125	-1.129	0.48	0.199	-0.598	0.617	0.203
-1.164	0.578	0.223	-0.934	0.668	0.238	-1.133	0.539	0.168	-0.887	0.895	0.234	-1.051	0.66	0.258	-1.324	0.371	0.121	-0.934	0.414	0.172	-0.656	0.387	0.191	-2.012	0.59	0.164	-1.016	0.477	0.191	-0.672	0.691	0.152
-1.195	0.633	0.219	-0.93	0.695	0.227	-1.152	0.539	0.164	-0.926	0.879	0.254	-1.078	0.668	0.285	-1.316	0.395	0.121	-0.898	0.422	0.195	-0.633	0.375	0.195	-2.051	0.645	0.238	-0.938	0.473	0.184	-0.672	0.77	0.125
-1.23	0.652	0.238	-0.934	0.715	0.219	-1.172	0.531	0.164	-0.957	0.855	0.27	-1.102	0.672	0.297	-1.293	0.402	0.109	-0.855	0.434	0.207	-0.633	0.363	0.199	-2.098	0.664	0.297	-0.871	0.477	0.188	-0.727	0.809	0.086
-1.25	0.637	0.273	-0.93	0.73	0.223	-1.188	0.531	0.156	-0.996	0.824	0.277	-1.109	0.656	0.309	-1.25	0.406	0.082	-0.828	0.441	0.211	-0.648	0.359	0.203	-2.082	0.637	0.316	-0.828	0.473	0.203	-0.789	0.813	0.074
-1.266	0.609	0.297	-0.93	0.75	0.234	-1.188	0.52	0.152	-1.055	0.777	0.262	-1.109	0.637	0.32	-1.215	0.398	0.074	-0.809	0.438	0.199	-0.684	0.371	0.215	-1.984	0.547	0.266	-0.789	0.473	0.215	-0.844	0.801	0.066
-1.246	0.563	0.316	-0.934	0.77	0.234	-1.199	0.504	0.141	-1.156	0.727	0.254	-1.117	0.621	0.34	-1.184	0.398	0.074	-0.797	0.438	0.195	-0.734	0.391	0.227	-1.84	0.434	0.242	-0.762	0.457	0.227	-0.883	0.742	0.063
-1.223	0.484	0.313	-0.918	0.801	0.238	-1.199	0.484	0.129	-1.285	0.68	0.234	-1.121	0.609	0.379	-1.16	0.402	0.094	-0.789	0.438	0.195	-0.785	0.41	0.227	-1.688	0.453	0.234	-0.73	0.441	0.227	-1.008	0.699	0.023
-1.242	0.418	0.305	-0.898	0.824	0.262	-1.184	0.477	0.129	-1.395	0.637	0.223	-1.152	0.582	0.398	-1.137	0.41	0.102	-0.785	0.441	0.199	-0.852	0.43	0.242	-1.504	0.492	0.203	-0.715	0.41	0.227	-1.16	0.766	-0.027
-1.352	0.375	0.285	-0.883	0.844	0.285	-1.16	0.48	0.145	-1.426	0.609	0.215	-1.199	0.574	0.383	-1.109	0.406	0.105	-0.793	0.445	0.211	-0.902	0.449	0.258	-1.309	0.449	0.246	-0.691	0.398	0.215	-1.301	0.82	-0.074
-1.469	0.328	0.273	-0.887	0.848	0.316	-1.133	0.469	0.156	-1.371	0.57	0.223	-1.289	0.594	0.332	-1.078	0.402	0.098	-0.801	0.453	0.219	-0.945	0.469	0.273	-1.152	0.438	0.281	-0.676	0.387	0.207	-1.418	0.82	-0.07
-1.496	0.277	0.254	-0.91	0.836	0.34	-1.117	0.461	0.172	-1.266	0.551	0.258	-1.402	0.605	0.266	-1.059	0.41	0.082	-0.805	0.461	0.223	-0.992	0.484	0.285	-1.035	0.441	0.289	-0.672	0.371	0.199	-1.48	0.773	-0.043
-1.488	0.281	0.203	-0.945	0.813	0.336	-1.105	0.457	0.18	-1.172	0.516	0.313	-1.508	0.605	0.203	-1.031	0.422	0.082	-0.824	0.477	0.211	-1.063	0.484	0.293	-0.941	0.43	0.285	-0.672	0.359	0.199	-1.48	0.727	-0.023
-1.414	0.316	0.156	-0.984	0.773	0.336	-1.086	0.453	0.188	-1.113	0.473	0.367	-1.559	0.594	0.18	-1	0.426	0.098	-0.859	0.492	0.203	-1.148	0.492	0.289	-0.863	0.438	0.285	-0.668	0.348	0.195	-1.477	0.637	0.008
-1.223	0.344	0.168	-1.047	0.734	0.32	-1.063	0.453	0.191	-1.086	0.445	0.387	-1.559	0.566	0.191	-0.965	0.434	0.113	-0.895	0.523	0.195	-1.254	0.488	0.297	-0.797	0.457	0.281	-0.672	0.34	0.199	-1.492	0.582	0.02
-1.004	0.359	0.207	-1.156	0.715	0.277	-1.051	0.457	0.191	-1.094	0.43	0.375	-1.441	0.574	0.211	-0.93	0.449	0.133	-0.949	0.547	0.195	-1.34	0.492	0.324	-0.727	0.484	0.262	-0.688	0.344	0.195	-1.488	0.566	0.023
-0.859	0.395	0.266	-1.301	0.707	0.23	-1.055	0.469	0.191	-1.156	0.418	0.316	-1.285	0.574	0.25	-0.887	0.465	0.16	-1.023	0.563	0.203	-1.414	0.52	0.355	-0.664	0.516	0.242	-0.727	0.348	0.195	-1.496	0.563	0.02
-0.809	0.426	0.324	-1.406	0.66	0.172	-1.055	0.477	0.191	-1.215	0.402	0.246	-1.137	0.57	0.297	-0.855	0.473	0.168	-1.086	0.574	0.219	-1.473	0.543	0.352	-0.617	0.551	0.215	-0.785	0.348	0.188	-1.465	0.547	0.012
-0.887	0.445	0.355	-1.445	0.59	0.145	-1.039	0.473	0.199	-1.242	0.391	0.199	-1.074	0.512	0.324	-0.836	0.484	0.176	-1.129	0.574	0.223	-1.582	0.555	0.32	-0.586	0.566	0.191	-0.863	0.367	0.18	-1.367	0.559	0.059
-1.047	0.469	0.332	-1.457	0.52	0.145	-1.035	0.473	0.211	-1.242	0.387	0.156	-1.105	0.461	0.32	-0.813	0.5	0.164	-1.145	0.566	0.238	-1.75	0.566	0.281	-0.57	0.555	0.184	-0.957	0.391	0.164	-1.277	0.641	0.109
-1.207	0.492	0.273	-1.441	0.469	0.16	-1.031	0.48	0.203	-1.219	0.387	0.145	-1.18	0.449	0.285	-0.801	0.523	0.156	-1.164	0.547	0.25	-1.852	0.57	0.223	-0.555	0.566	0.188	-1.074	0.422	0.152	-1.238	0.672	0.164
-1.305	0.496	0.195	-1.391	0.461	0.188	-1.035	0.488	0.199	-1.172	0.395	0.145	-1.254	0.41	0.223	-0.797	0.547	0.156	-1.238	0.52	0.25	-1.84	0.574	0.207	-0.559	0.582	0.176	-1.207	0.438	0.137	-1.297	0.555	0.234
-1.336	0.484	0.129	-1.32	0.457	0.227	-1.039	0.496	0.195	-1.141	0.414	0.16	-1.293	0.316	0.16	-0.801	0.563	0.156	-1.387	0.535	0.238	-1.789	0.59	0.242	-0.57	0.613	0.176	-1.297	0.441	0.129	-1.477	0.5	0.258
-1.309	0.469	0.09	-1.25	0.453	0.242	-1.051	0.496	0.195	-1.113	0.441	0.195	-1.324	0.258	0.117	-0.813	0.57	0.156	-1.52	0.559	0.215	-1.738	0.633	0.301	-0.602	0.617	0.188	-1.285	0.43	0.156	-1.586	0.477	0.293
-1.23	0.469	0.098	-1.172	0.418	0.25	-1.051	0.504	0.211	-1.113	0.457	0.23	-1.348	0.23	0.109	-0.824	0.57	0.16	-1.563	0.566	0.195	-1.68	0.648	0.379	-0.648	0.637	0.195	-1.27	0.414	0.195	-1.598	0.371	0.289
-1.133	0.449	0.152	-1.16	0.406	0.23	-1.051	0.504	0.223	-1.117	0.477	0.25	-1.355	0.246	0.129	-0.828	0.566	0.176	-1.469	0.555	0.207	-1.652	0.621	0.441	-0.711	0.676	0.184	-1.348	0.418	0.188	-1.504	0.328	0.219
-1.07	0.438	0.211	-1.191	0.41	0.219	-1.035	0.5	0.234	-1.117	0.5	0.262	-1.34	0.309	0.152	-0.828	0.57	0.195	-1.328	0.563	0.238	-1.656	0.57	0.418	-0.762	0.695	0.18	-1.449	0.426	0.168	-1.34	0.391	0.141
-1.02	0.457	0.258	-1.23	0.383	0.18	-1.02	0.504	0.234	-1.109	0.516	0.258	-1.309	0.371	0.176	-0.824	0.59	0.203	-1.266	0.586	0.301	-1.637	0.492	0.344	-0.816	0.699	0.164	-1.441	0.43	0.141	-1.195	0.492	0.066
-1	0.496	0.277	-1.238	0.336	0.148	-0.996	0.523	0.238	-1.09	0.512	0.242	-1.266	0.383	0.195	-0.832	0.625	0.207	-1.281	0.586	0.363	-1.602	0.41	0.281	-0.883	0.703	0.164	-1.414	0.441	0.133	-1.078	0.566	0.012
-0.98	0.527	0.277	-1.223	0.266	0.141	-0.965	0.539	0.25	-1.07	0.496	0.227	-1.207	0.375	0.195	-0.855	0.66	0.199	-1.371	0.547	0.402	-1.578	0.348	0.266	-0.969	0.695	0.184	-1.469	0.477	0.137	-0.957	0.566	0.008
-0.965	0.555	0.258	-1.203	0.223	0.156	-0.953	0.547	0.262	-1.043	0.496	0.215	-1.121	0.348	0.199	-0.887	0.684	0.195	-1.527	0.488	0.383	-1.543	0.324	0.258	-1.066	0.684	0.195	-1.617	0.531	0.16	-0.828	0.457	0.035
-0.957	0.578	0.23	-1.184	0.23	0.203	-0.945	0.559	0.277	-1.008	0.512	0.215	-1.074	0.297	0.223	-0.926	0.707	0.191	-1.656	0.414	0.328	-1.453	0.359	0.242	-1.164	0.676	0.211	-1.84	0.598	0.188	-0.727	0.391	0.035
-0.938	0.582	0.207	-1.16	0.254	0.242	-0.941	0.574	0.297	-0.992	0.531	0.223	-1.027	0.246	0.246	-0.957	0.723	0.207	-1.676	0.348	0.25	-1.328	0.387	0.238	-1.258	0.66	0.227	-2.074	0.648	0.223	-0.656	0.387	-0.008
-0.938	0.578	0.195	-1.133	0.285	0.27	-0.945	0.59	0.305	-0.992	0.535	0.238	-1	0.273	0.254	-0.984	0.715	0.23	-1.594	0.313	0.188	-1.203	0.402	0.258	-1.328	0.648	0.246	-2.188	0.668	0.293	-0.625	0.457	-0.051
-0.961	0.566	0.199	-1.133	0.324	0.27	-0.953	0.598	0.293	-0.984	0.551	0.246	-0.992	0.32	0.246	-1.004	0.703	0.246	-1.5	0.316	0.164	-1.086	0.441	0.293	-1.383	0.656	0.262	-2.141	0.672	0.367	-0.594	0.539	-0.07
-0.988	0.551	0.211	-1.133	0.363	0.258	-0.977	0.586	0.285	-0.984	0.566	0.25	-0.992	0.363	0.238	-1.016	0.691	0.281	-1.418	0.344	0.188	-0.969	0.449	0.297	-1.402	0.676	0.273	-1.988	0.66	0.438	-0.539	0.531	-0.051
-0.996	0.535	0.227	-1.117	0.41	0.238	-1.004	0.59	0.258	-0.988	0.578	0.262	-0.996	0.383	0.219	-1.027	0.691	0.313	-1.348	0.395	0.223	-0.875	0.445	0.281	-1.395	0.688	0.289	-1.809	0.629	0.469	-0.477	0.492	-0.02
-0.996	0.527	0.246	-1.113	0.43	0.227	-1.023	0.59	0.25	-0.992	0.594	0.262	-0.973	0.344	0.23	-1.055	0.691	0.328	-1.281	0.426	0.281	-0.785	0.43	0.27	-1.348	0.688	0.293	-1.594	0.59	0.469	-0.43	0.461	0.008
-0.988	0.516	0.262	-1.109	0.43	0.227	-1.035	0.605	0.258	-0.988	0.602	0.262	-0.961	0.34	0.234	-1.137	0.684	0.316	-1.215	0.453	0.309	-0.715	0.414	0.262	-1.355	0.66	0.277	-1.395	0.574	0.457	-0.398	0.473	0.023
-0.973	0.527	0.277	-1.102	0.41	0.242	-1.051	0.621	0.266	-0.992	0.605	0.258	-0.957	0.379	0.246	-1.281	0.676	0.281	-1.141	0.457	0.32	-0.672	0.422	0.234	-1.473	0.648	0.266	-1.227	0.551	0.402	-0.383	0.543	0.047
-0.965	0.547	0.281	-1.113	0.41	0.238	-1.07	0.637	0.289	-1.004	0.602	0.258	-0.961	0.418	0.25	-1.418	0.676	0.242	-1.055	0.449	0.297	-0.652	0.453	0.203	-1.582	0.641	0.285	-1.094	0.566	0.371	-0.355	0.57	0.078
-0.961	0.566	0.273	-1.121	0.426	0.23	-1.09	0.648	0.305	-1.027	0.602	0.258	-0.961	0.441	0.258	-1.508	0.691	0.203	-0.988	0.449	0.277	-0.637	0.484	0.18	-1.527	0.66	0.328	-0.961	0.586	0.348	-0.352	0.57	0.086
-0.977	0.57	0.27	-1.125	0.449	0.23	-1.117	0.656	0.313	-1.043	0.594	0.273	-0.941	0.473	0.262	-1.535	0.688	0.172	-0.926	0.445	0.254	-0.629	0.508	0.168	-1.441	0.664	0.363	-0.867	0.586	0.328	-0.402	0.594	0.055
-1.012	0.578	0.254	-1.117	0.469	0.234	-1.148	0.652	0.316	-1.051	0.59	0.285	-0.93	0.492	0.258	-1.504	0.68	0.156	-0.883	0.449	0.234	-0.641	0.531	0.164	-1.438	0.66	0.367	-0.801	0.559	0.316	-0.469	0.617	0.008
-1.059	0.578	0.242	-1.117	0.492	0.246	-1.172	0.66	0.32	-1.055	0.582	0.297	-0.918	0.523	0.25	-1.422	0.668	0.176	-0.863	0.461	0.227	-0.66	0.559	0.172	-1.473	0.664	0.344	-0.734	0.559	0.301	-0.531	0.691	-0.051
-1.09	0.574	0.234	-1.109	0.52	0.242	-1.203	0.66	0.313	-1.066	0.582	0.297	-0.902	0.551	0.242	-1.367	0.676	0.207	-0.863	0.484	0.227	-0.691	0.566	0.184	-1.543	0.66	0.277	-0.707	0.535	0.289	-0.613	0.813	-0.105
-1.109	0.551	0.246	-1.105	0.512	0.246	-1.293	0.652	0.285	-1.059	0.586	0.293	-0.891	0.547	0.246	-1.324	0.688	0.227	-0.883	0.512	0.223	-0.707	0.574	0.188	-1.609	0.645	0.195	-0.68	0.535	0.277	-0.703	0.875	-0.133
-1.113	0.535	0.258	-1.086	0.512	0.25	-1.48	0.629	0.242	-1.055	0.594	0.305	-0.895	0.547	0.246	-1.328	0.668	0.238	-0.887	0.531	0.219	-0.727	0.566	0.199	-1.656	0.613	0.105	-0.652	0.547	0.27	-0.813	0.926	-0.164
-1.113	0.531	0.266	-1.059	0.52	0.258	-1.629	0.586	0.188	-1.07	0.602	0.305	-0.922	0.559	0.25	-1.383	0.613	0.223	-0.875	0.535	0.207	-0.746	0.566	0.219	-1.664	0.566	0.031	-0.633	0.563	0.254	-0.887	0.984	-0.191
-1.117	0.535	0.273	-1.043	0.527	0.27	-1.688	0.531	0.172	-1.094	0.609	0.313	-0.965	0.582	0.254	-1.418	0.539	0.199	-0.887	0.547	0.199	-0.793	0.57	0.242	-1.625	0.527	0.004	-0.605	0.574	0.23	-0.969	1.051	-0.215
-1.117	0.535	0.277	-1.02	0.531	0.27	-1.691	0.492	0.184	-1.125	0.629	0.313	-1.031	0.602	0.258	-1.402	0.434	0.172	-0.898	0.566	0.195	-0.855	0.59	0.25	-1.555	0.504	0.016	-0.586	0.582	0.211	-1.086	1.152	-0.27
-1.129	0.547	0.262	-1	0.535	0.273	-1.582	0.48	0.203	-1.156	0.641	0.309	-1.094	0.617	0.258	-1.355	0.344	0.16	-0.922	0.586	0.207	-0.91	0.598	0.238	-1.477	0.496	0.051	-0.59	0.598	0.18	-1.211	1.281	-0.305
-1.148	0.559	0.242	-0.992	0.535	0.277	-1.367	0.461	0.238	-1.18	0.66	0.297	-1.137	0.629	0.25	-1.289	0.289	0.168	-0.945	0.594	0.227	-0.977	0.586	0.207	-1.387	0.496	0.109	-0.629	0.602	0.164	-1.301	1.387	-0.336
-1.16	0.566	0.23	-0.996	0.539	0.277	-1.141	0.445	0.273	-1.203	0.688	0.277	-1.168	0.633	0.242	-1.211	0.27	0.199	-0.965	0.594	0.25	-1.051	0.594	0.188	-1.313	0.504	0.16	-0.688	0.629	0.148	-1.32	1.438	-0.363
-1.164	0.566	0.227	-1.008	0.543	0.27	-0.973	0.426	0.316	-1.207	0.711	0.254	-1.18	0.633	0.23	-1.141	0.293	0.227	-0.973	0.602	0.262	-1.137	0.617	0.184	-1.23	0.508	0.203	-0.758	0.672	0.141	-1.32	1.344	-0.297
-1.148	0.555	0.223	-1.008	0.531	0.258	-0.898	0.43	0.344	-1.219	0.734	0.234	-1.18	0.637	0.234	-1.07	0.34	0.246	-0.992	0.605	0.266	-1.223	0.652	0.176	-1.145	0.508	0.211	-0.836	0.738	0.098	-1.387	1.172	-0.203
-1.129	0.539	0.223	-1.016	0.52	0.246	-0.922	0.445	0.328	-1.23	0.734	0.219	-1.184	0.641	0.25	-1.008	0.363	0.266	-1.023	0.621	0.266	-1.289	0.688	0.184	-1.09	0.512	0.219	-0.926	0.816	0.059	-1.469	0.973	-0.168
-1.094	0.531	0.223	-1.035	0.527	0.242	-1	0.43	0.273	-1.238	0.73	0.203	-1.188	0.652	0.258	-0.957	0.359	0.273	-1.066	0.617	0.254	-1.309	0.715	0.184	-1.031	0.512	0.191	-1.023	0.879	0.043	-1.434	0.828	-0.117
-1.07	0.523	0.215	-1.055	0.527	0.234	-1.102	0.387	0.207	-1.23	0.691	0.195	-1.184	0.664	0.266	-0.918	0.332	0.262	-1.109	0.621	0.238	-1.324	0.727	0.184	-0.984	0.512	0.164	-1.156	0.926	0.027	-1.398	0.781	-0.066
-1.117	0.543	0.199	-1.074	0.539	0.238	-1.188	0.332	0.16	-1.227	0.648	0.188	-1.184	0.676	0.266	-0.902	0.324	0.246	-1.152	0.613	0.227	-1.324	0.742	0.18	-0.965	0.48	0.156	-1.313	0.949	0.008	-1.383	0.734	-0.063
-1.203	0.566	0.195	-1.082	0.539	0.238	-1.242	0.289	0.152	-1.27	0.605	0.18	-1.176	0.668	0.25	-0.926	0.34	0.227	-1.188	0.609	0.227	-1.316	0.742	0.184	-0.934	0.465	0.137	-1.434	0.965	0.039	-1.336	0.715	-0.082
-1.25	0.59	0.191	-1.086	0.531	0.238	-1.266	0.266	0.172	-1.391	0.602	0.184	-1.164	0.652	0.227	-0.957	0.355	0.203	-1.211	0.605	0.234	-1.301	0.738	0.188	-0.906	0.488	0.125	-1.535	0.922	0.117	-1.199	0.805	-0.074
-1.258	0.602	0.188	-1.082	0.52	0.234	-1.281	0.277	0.203	-1.457	0.598	0.191	-1.227	0.633	0.191	-0.984	0.383	0.191	-1.211	0.594	0.238	-1.273	0.715	0.168	-0.895	0.488	0.121	-1.594	0.848	0.227	-1.168	0.867	-0.082
-1.313	0.613	0.172	-1.094	0.52	0.227	-1.285	0.305	0.227	-1.422	0.582	0.199	-1.359	0.621	0.168	-1.004	0.398	0.184	-1.203	0.609	0.227	-1.328	0.676	0.141	-0.875	0.469	0.141	-1.59	0.773	0.316	-1.148	0.918	-0.113
-1.375	0.609	0.16	-1.113	0.531	0.219	-1.27	0.344	0.254	-1.395	0.559	0.199	-1.438	0.625	0.164	-1.035	0.43	0.168	-1.195	0.625	0.223	-1.5	0.656	0.137	-0.84	0.434	0.168	-1.543	0.723	0.355	-1.078	0.969	-0.145
-1.375	0.605	0.16	-1.125	0.539	0.211	-1.246	0.371	0.266	-1.359	0.543	0.195	-1.418	0.617	0.172	-1.059	0.465	0.168	-1.176	0.656	0.207	-1.59	0.668	0.16	-0.793	0.414	0.195	-1.465	0.672	0.344	-0.992	0.949	-0.133
-1.313	0.59	0.168	-1.129	0.543	0.203	-1.207	0.383	0.27	-1.293	0.512	0.207	-1.383	0.609	0.18	-1.074	0.5	0.168	-1.164	0.68	0.207	-1.504	0.691	0.203	-0.742	0.395	0.215	-1.445	0.598	0.289	-0.957	0.91	-0.105
-1.234	0.582	0.176	-1.133	0.563	0.203	-1.172	0.398	0.254	-1.25	0.5	0.203	-1.379	0.605	0.188	-1.063	0.52	0.176	-1.137	0.672	0.195	-1.418	0.711	0.219	-0.707	0.371	0.223	-1.516	0.547	0.273	-0.961	0.934	-0.039
-1.184	0.574	0.18	-1.145	0.57	0.203	-1.141	0.418	0.25	-1.203	0.516	0.188	-1.379	0.602	0.184	-1.035	0.535	0.191	-1.203	0.691	0.172	-1.402	0.719	0.207	-0.676	0.348	0.23	-1.523	0.559	0.309	-0.965	0.918	0.012
-1.156	0.574	0.176	-1.152	0.57	0.203	-1.113	0.422	0.246	-1.195	0.492	0.188	-1.367	0.578	0.168	-1.004	0.543	0.199	-1.348	0.707	0.152	-1.402	0.734	0.176	-0.637	0.328	0.227	-1.395	0.625	0.336	-0.93	0.863	0.066
-1.152	0.578	0.168	-1.16	0.574	0.199	-1.078	0.418	0.25	-1.211	0.461	0.188	-1.379	0.523	0.145	-0.98	0.559	0.215	-1.434	0.703	0.18	-1.402	0.738	0.137	-0.625	0.324	0.23	-1.305	0.707	0.324	-0.859	0.813	0.141
-1.184	0.594	0.145	-1.164	0.566	0.195	-1.031	0.434	0.262	-1.211	0.43	0.184	-1.391	0.441	0.105	-0.961	0.57	0.23	-1.438	0.715	0.207	-1.426	0.723	0.094	-0.625	0.336	0.227	-1.324	0.754	0.281	-0.844	0.742	0.211
-1.207	0.613	0.133	-1.152	0.559	0.195	-1.004	0.457	0.281	-1.207	0.402	0.18	-1.395	0.359	0.074	-0.941	0.59	0.246	-1.469	0.727	0.219	-1.473	0.684	0.059	-0.668	0.355	0.219	-1.41	0.754	0.211	-0.855	0.695	0.293
-1.227	0.617	0.129	-1.129	0.559	0.188	-0.984	0.453	0.305	-1.199	0.395	0.172	-1.383	0.305	0.066	-0.922	0.617	0.258	-1.512	0.707	0.227	-1.508	0.637	0.047	-0.723	0.383	0.203	-1.504	0.762	0.145	-0.895	0.625	0.387
-1.246	0.621	0.125	-1.141	0.559	0.172	-0.961	0.449	0.316	-1.188	0.395	0.176	-1.355	0.285	0.078	-0.918	0.637	0.27	-1.523	0.672	0.207	-1.527	0.59	0.051	-0.789	0.406	0.188	-1.617	0.766	0.078	-0.93	0.5	0.484
-1.254	0.605	0.129	-1.211	0.566	0.172	-0.938	0.449	0.316	-1.176	0.414	0.164	-1.328	0.285	0.098	-0.938	0.648	0.277	-1.527	0.629	0.164	-1.527	0.551	0.066	-0.867	0.426	0.188	-1.684	0.734	0.023	-0.926	0.383	0.559
-1.258	0.574	0.129	-1.297	0.574	0.184	-0.93	0.469	0.316	-1.168	0.441	0.164	-1.309	0.301	0.113	-0.961	0.664	0.258	-1.551	0.566	0.117	-1.508	0.52	0.09	-0.957	0.445	0.176	-1.672	0.66	0.02	-0.891	0.313	0.59
-1.258	0.547	0.145	-1.336	0.586	0.18	-0.941	0.492	0.301	-1.184	0.449	0.164	-1.289	0.305	0.152	-1.004	0.672	0.242	-1.57	0.492	0.074	-1.449	0.492	0.109	-1.063	0.469	0.172	-1.66	0.586	0.043	-0.824	0.277	0.602
-1.273	0.543	0.125	-1.355	0.598	0.18	-0.961	0.508	0.289	-1.207	0.465	0.148	-1.273	0.293	0.18	-1.051	0.68	0.227	-1.563	0.41	0.047	-1.375	0.48	0.125	-1.172	0.484	0.172	-1.656	0.535	0.066	-0.758	0.285	0.578
-1.277	0.543	0.117	-1.387	0.605	0.18	-0.992	0.531	0.281	-1.238	0.461	0.133	-1.254	0.281	0.199	-1.09	0.695	0.203	-1.527	0.363	0.055	-1.297	0.473	0.152	-1.277	0.5	0.172	-1.613	0.512	0.102	-0.734	0.324	0.555
-1.258	0.555	0.109	-1.379	0.602	0.176	-1.023	0.527	0.277	-1.234	0.441	0.117	-1.215	0.262	0.18	-1.125	0.711	0.203	-1.488	0.363	0.078	-1.234	0.477	0.168	-1.316	0.508	0.195	-1.531	0.508	0.145	-0.77	0.324	0.539
-1.234	0.539	0.113	-1.359	0.59	0.172	-1.039	0.527	0.281	-1.23	0.387	0.113	-1.188	0.281	0.156	-1.156	0.734	0.203	-1.457	0.398	0.109	-1.184	0.477	0.176	-1.305	0.504	0.238	-1.449	0.504	0.18	-0.742	0.348	0.512
-1.191	0.535	0.133	-1.332	0.566	0.16	-1.043	0.52	0.289	-1.203	0.348	0.121	-1.148	0.289	0.141	-1.184	0.754	0.203	-1.441	0.438	0.137	-1.133	0.465	0.164	-1.348	0.516	0.258	-1.363	0.496	0.211	-0.703	0.379	0.465
-1.16	0.516	0.145	-1.289	0.543	0.156	-1.043	0.52	0.293	-1.172	0.348	0.133	-1.109	0.258	0.148	-1.207	0.762	0.203	-1.418	0.473	0.152	-1.082	0.453	0.148	-1.492	0.535	0.238	-1.273	0.488	0.234	-0.684	0.422	0.426
-1.133	0.492	0.172	-1.234	0.527	0.152	-1.039	0.531	0.301	-1.148	0.328	0.156	-1.086	0.305	0.145	-1.215	0.766	0.203	-1.379	0.484	0.145	-1.039	0.449	0.145	-1.621	0.559	0.195	-1.18	0.484	0.23	-0.664	0.488	0.383
-1.117	0.48	0.184	-1.176	0.531	0.152	-1.023	0.535	0.305	-1.117	0.328	0.172	-1.035	0.348	0.16	-1.238	0.766	0.207	-1.352	0.484	0.133	-1.004	0.449	0.145	-1.609	0.563	0.168	-1.078	0.484	0.215	-0.719	0.508	0.348
-1.121	0.465	0.18	-1.125	0.531	0.156	-1.02	0.547	0.301	-1.102	0.324	0.176	-1.043	0.375	0.16	-1.258	0.723	0.199	-1.324	0.473	0.121	-0.977	0.449	0.156	-1.535	0.566	0.16	-0.988	0.465	0.211	-0.77	0.527	0.309
-1.105	0.453	0.18	-1.086	0.539	0.18	-1.043	0.566	0.289	-1.086	0.34	0.176	-1.051	0.398	0.168	-1.281	0.672	0.195	-1.297	0.449	0.109	-0.957	0.445	0.168	-1.523	0.59	0.188	-0.93	0.441	0.211	-0.781	0.551	0.289
-1.105	0.453	0.176	-1.074	0.555	0.199	-1.074	0.578	0.273	-1.078	0.367	0.176	-1.059	0.41	0.16	-1.285	0.625	0.203	-1.262	0.422	0.113	-0.938	0.434	0.184	-1.621	0.645	0.238	-0.891	0.414	0.219	-0.781	0.574	0.281
-1.105	0.461	0.168	-1.098	0.574	0.199	-1.086	0.605	0.254	-1.074	0.387	0.172	-1.047	0.418	0.152	-1.328	0.59	0.191	-1.215	0.398	0.117	-0.914	0.418	0.188	-1.813	0.707	0.285	-0.867	0.398	0.227	-0.789	0.602	0.273
-1.113	0.465	0.16	-1.125	0.586	0.191	-1.09	0.629	0.23	-1.078	0.41	0.164	-1.043	0.418	0.148	-1.438	0.605	0.184	-1.168	0.387	0.121	-0.879	0.406	0.195	-1.98	0.742	0.328	-0.848	0.398	0.238	-0.844	0.629	0.258
-1.121	0.465	0.16	-1.141	0.574	0.164	-1.098	0.637	0.223	-1.078	0.438	0.164	-1.027	0.418	0.137	-1.512	0.633	0.191	-1.125	0.383	0.129	-0.836	0.398	0.203	-1.996	0.746	0.332	-0.828	0.391	0.246	-0.945	0.648	0.234
-1.129	0.453	0.164	-1.145	0.547	0.141	-1.117	0.641	0.227	-1.074	0.449	0.156	-1.008	0.441	0.133	-1.465	0.645	0.199	-1.086	0.383	0.148	-0.793	0.391	0.203	-1.883	0.695	0.285	-0.801	0.375	0.254	-1.098	0.668	0.211
-1.113	0.445	0.168	-1.148	0.504	0.113	-1.121	0.645	0.238	-1.059	0.453	0.168	-0.992	0.457	0.141	-1.371	0.605	0.215	-1.059	0.379	0.176	-0.758	0.391	0.207	-1.711	0.594	0.219	-0.777	0.371	0.254	-1.246	0.707	0.23
-1.09	0.445	0.172	-1.168	0.48	0.102	-1.121	0.656	0.258	-1.055	0.453	0.18	-0.988	0.465	0.137	-1.324	0.563	0.215	-1.02	0.379	0.191	-0.738	0.383	0.215	-1.523	0.492	0.191	-0.766	0.363	0.254	-1.324	0.75	0.27
-1.066	0.438	0.176	-1.18	0.473	0.113	-1.125	0.664	0.266	-1.051	0.457	0.184	-0.977	0.488	0.141	-1.297	0.527	0.199	-0.98	0.379	0.188	-0.738	0.387	0.219	-1.344	0.438	0.215	-0.746	0.355	0.25	-1.27	0.777	0.316
-1.039	0.43	0.176	-1.18	0.465	0.129	-1.121	0.664	0.27	-1.055	0.465	0.188	-0.965	0.516	0.145	-1.305	0.523	0.168	-0.938	0.363	0.176	-0.742	0.387	0.234	-1.18	0.445	0.258	-0.746	0.348	0.246	-1.195	0.746	0.348
-1.004	0.43	0.184	-1.18	0.469	0.133	-1.133	0.668	0.254	-1.066	0.465	0.191	-0.973	0.57	0.133	-1.336	0.516	0.141	-0.891	0.359	0.168	-0.758	0.391	0.238	-1.059	0.465	0.301	-0.758	0.344	0.242	-1.227	0.676	0.348
-0.969	0.434	0.195	-1.168	0.477	0.133	-1.141	0.668	0.242	-1.066	0.469	0.188	-0.984	0.609	0.125	-1.375	0.488	0.105	-0.84	0.359	0.176	-0.773	0.402	0.238	-0.977	0.465	0.32	-0.766	0.328	0.242	-1.27	0.586	0.324
-0.941	0.43	0.215	-1.148	0.484	0.129	-1.152	0.672	0.223	-1.047	0.48	0.176	-0.992	0.637	0.121	-1.387	0.441	0.078	-0.797	0.355	0.188	-0.805	0.41	0.238	-0.91	0.453	0.316	-0.777	0.32	0.234	-1.258	0.527	0.289
-0.914	0.43	0.223	-1.133	0.492	0.129	-1.188	0.652	0.203	-1.016	0.504	0.184	-0.988	0.66	0.125	-1.395	0.383	0.07	-0.758	0.355	0.191	-0.844	0.418	0.23	-0.848	0.445	0.305	-0.816	0.324	0.227	-1.234	0.512	0.262
-0.906	0.441	0.223	-1.121	0.496	0.133	-1.277	0.641	0.188	-0.98	0.57	0.207	-0.973	0.684	0.129	-1.395	0.355	0.082	-0.727	0.352	0.195	-0.887	0.43	0.227	-0.797	0.469	0.293	-0.875	0.324	0.219	-1.25	0.516	0.258
-0.918	0.445	0.219	-1.129	0.488	0.137	-1.375	0.637	0.191	-0.965	0.672	0.242	-0.953	0.695	0.145	-1.383	0.344	0.102	-0.703	0.348	0.195	-0.938	0.445	0.227	-0.75	0.492	0.277	-0.938	0.332	0.219	-1.391	0.527	0.277
-0.938	0.453	0.211	-1.133	0.477	0.137	-1.383	0.637	0.211	-0.945	0.73	0.273	-0.926	0.707	0.152	-1.359	0.34	0.129	-0.699	0.348	0.188	-1.023	0.457	0.234	-0.707	0.52	0.262	-1.027	0.348	0.203	-1.641	0.504	0.293
-0.949	0.469	0.203	-1.133	0.461	0.137	-1.328	0.633	0.23	-0.914	0.695	0.289	-0.906	0.699	0.176	-1.336	0.363	0.145	-0.699	0.359	0.191	-1.133	0.469	0.242	-0.668	0.543	0.246	-1.117	0.367	0.191	-1.891	0.504	0.293
-0.973	0.477	0.195	-1.121	0.449	0.129	-1.305	0.609	0.238	-0.879	0.625	0.301	-0.898	0.699	0.188	-1.281	0.391	0.141	-0.727	0.375	0.199	-1.242	0.473	0.246	-0.633	0.563	0.23	-1.191	0.395	0.18	-2.02	0.527	0.285
-0.984	0.484	0.191	-1.109	0.438	0.129	-1.273	0.586	0.23	-0.867	0.582	0.301	-0.906	0.703	0.191	-1.223	0.406	0.133	-0.758	0.387	0.211	-1.305	0.469	0.25	-0.605	0.59	0.215	-1.219	0.406	0.184	-1.992	0.559	0.273
-0.996	0.48	0.199	-1.105	0.438	0.129	-1.242	0.578	0.215	-0.891	0.574	0.309	-0.941	0.707	0.199	-1.172	0.426	0.133	-0.785	0.402	0.199	-1.293	0.473	0.258	-0.598	0.633	0.203	-1.176	0.418	0.188	-1.895	0.578	0.258
-1.008	0.477	0.211	-1.105	0.449	0.137	-1.223	0.57	0.203	-0.934	0.59	0.309	-0.988	0.711	0.199	-1.133	0.449	0.133	-0.824	0.418	0.195	-1.25	0.48	0.273	-0.613	0.656	0.219	-1.156	0.426	0.211	-1.75	0.594	0.23
-1	0.492	0.219	-1.102	0.453	0.148	-1.199	0.551	0.203	-0.984	0.633	0.32	-1.039	0.715	0.195	-1.098	0.461	0.137	-0.871	0.43	0.188	-1.254	0.492	0.305	-0.633	0.676	0.242	-1.285	0.418	0.211	-1.578	0.605	0.215
-1.008	0.504	0.23	-1.09	0.449	0.152	-1.176	0.543	0.195	-1.02	0.66	0.32	-1.098	0.715	0.191	-1.078	0.453	0.129	-0.926	0.445	0.18	-1.367	0.492	0.313	-0.672	0.68	0.254	-1.41	0.426	0.203	-1.402	0.633	0.184
-1.035	0.527	0.242	-1.078	0.461	0.152	-1.168	0.547	0.188	-1.047	0.668	0.309	-1.145	0.703	0.203	-1.059	0.449	0.129	-0.992	0.477	0.184	-1.504	0.496	0.293	-0.723	0.676	0.273	-1.445	0.426	0.188	-1.207	0.617	0.176
-1.063	0.551	0.254	-1.07	0.469	0.148	-1.172	0.539	0.191	-1.059	0.66	0.289	-1.168	0.668	0.234	-1.043	0.449	0.129	-1.059	0.492	0.207	-1.539	0.504	0.25	-0.785	0.676	0.285	-1.449	0.438	0.168	-1.047	0.59	0.168
-1.094	0.563	0.277	-1.063	0.465	0.137	-1.164	0.527	0.203	-1.074	0.637	0.281	-1.18	0.613	0.262	-1.027	0.445	0.145	-1.117	0.512	0.238	-1.551	0.496	0.211	-0.867	0.68	0.285	-1.504	0.453	0.168	-0.898	0.594	0.172
-1.141	0.582	0.301	-1.055	0.461	0.137	-1.16	0.52	0.203	-1.094	0.609	0.277	-1.152	0.559	0.297	-1.023	0.441	0.164	-1.164	0.52	0.266	-1.559	0.492	0.184	-0.93	0.688	0.289	-1.641	0.488	0.176	-0.805	0.605	0.203
-1.195	0.602	0.301	-1.031	0.465	0.137	-1.152	0.52	0.203	-1.121	0.586	0.301	-1.121	0.52	0.32	-1.02	0.434	0.18	-1.188	0.539	0.277	-1.566	0.516	0.184	-0.992	0.699	0.293	-1.863	0.543	0.18	-0.75	0.629	0.223
-1.285	0.609	0.281	-1.016	0.461	0.148	-1.145	0.512	0.195	-1.16	0.57	0.305	-1.145	0.492	0.305	-1.02	0.438	0.188	-1.238	0.543	0.273	-1.609	0.566	0.195	-1.07	0.723	0.297	-2.102	0.586	0.188	-0.711	0.641	0.25
-1.418	0.609	0.254	-0.984	0.473	0.152	-1.137	0.52	0.188	-1.238	0.539	0.281	-1.242	0.512	0.27	-1	0.434	0.188	-1.375	0.543	0.258	-1.691	0.602	0.223	-1.16	0.75	0.277	-2.25	0.613	0.215	-0.691	0.629	0.262
-1.512	0.582	0.227	-0.969	0.48	0.164	-1.148	0.523	0.172	-1.375	0.469	0.25	-1.34	0.539	0.238	-0.977	0.434	0.18	-1.598	0.559	0.23	-1.754	0.625	0.246	-1.258	0.758	0.262	-2.223	0.629	0.246	-0.695	0.613	0.25
-1.566	0.555	0.184	-0.949	0.484	0.172	-1.164	0.516	0.164	-1.523	0.391	0.199	-1.398	0.52	0.227	-0.938	0.441	0.172	-1.801	0.59	0.195	-1.77	0.633	0.258	-1.344	0.75	0.254	-2.082	0.609	0.258	-0.703	0.605	0.234
-1.582	0.539	0.141	-0.941	0.496	0.18	-1.176	0.496	0.152	-1.621	0.328	0.164	-1.422	0.473	0.219	-0.906	0.449	0.18	-1.887	0.617	0.164	-1.715	0.629	0.254	-1.395	0.75	0.254	-1.867	0.578	0.254	-0.723	0.625	0.23
-1.523	0.531	0.133	-0.949	0.504	0.188	-1.191	0.477	0.141	-1.664	0.313	0.145	-1.379	0.426	0.227	-0.887	0.457	0.203	-1.816	0.641	0.18	-1.617	0.617	0.238	-1.395	0.746	0.258	-1.613	0.555	0.25	-0.746	0.648	0.23
-1.406	0.535	0.156	-0.953	0.52	0.188	-1.195	0.461	0.141	-1.613	0.336	0.168	-1.277	0.406	0.262	-0.875	0.465	0.215	-1.707	0.676	0.223	-1.488	0.594	0.227	-1.348	0.73	0.254	-1.375	0.539	0.242	-0.781	0.68	0.234
-1.254	0.551	0.223	-0.949	0.527	0.191	-1.184	0.449	0.145	-1.512	0.355	0.219	-1.176	0.426	0.309	-0.863	0.465	0.223	-1.637	0.711	0.281	-1.363	0.563	0.215	-1.309	0.703	0.219	-1.199	0.531	0.262	-0.828	0.699	0.234
-1.07	0.586	0.309	-0.949	0.535	0.191	-1.148	0.438	0.148	-1.383	0.387	0.273	-1.117	0.453	0.348	-0.863	0.453	0.223	-1.633	0.758	0.34	-1.246	0.547	0.223	-1.332	0.656	0.18	-1.066	0.57	0.273	-0.852	0.711	0.223
-0.973	0.637	0.363	-0.953	0.535	0.191	-1.117	0.43	0.152	-1.266	0.41	0.32	-1.105	0.461	0.391	-0.848	0.445	0.219	-1.625	0.77	0.359	-1.16	0.543	0.223	-1.387	0.641	0.168	-0.949	0.566	0.297	-0.863	0.715	0.23
-0.922	0.688	0.355	-0.973	0.539	0.203	-1.082	0.418	0.148	-1.195	0.387	0.352	-1.152	0.43	0.41	-0.84	0.441	0.219	-1.598	0.723	0.336	-1.094	0.547	0.223	-1.359	0.652	0.184	-0.875	0.543	0.309	-0.891	0.711	0.227
-0.953	0.664	0.313	-0.988	0.543	0.219	-1.055	0.434	0.145	-1.191	0.352	0.352	-1.215	0.379	0.395	-0.836	0.441	0.219	-1.535	0.598	0.285	-1.035	0.547	0.227	-1.309	0.695	0.199	-0.809	0.543	0.293	-0.949	0.703	0.207
-1.09	0.625	0.234	-1.004	0.539	0.223	-1.051	0.449	0.129	-1.234	0.297	0.34	-1.262	0.313	0.332	-0.852	0.453	0.223	-1.492	0.465	0.246	-0.988	0.543	0.23	-1.324	0.73	0.199	-0.738	0.559	0.27	-1.043	0.691	0.191
-1.27	0.598	0.133	-1.031	0.543	0.223	-1.051	0.469	0.129	-1.262	0.25	0.309	-1.293	0.262	0.266	-0.867	0.457	0.234	-1.465	0.359	0.242	-0.941	0.512	0.23	-1.375	0.746	0.176	-0.699	0.566	0.258	-1.141	0.688	0.18
-1.41	0.586	0.063	-1.047	0.547	0.223	-1.063	0.477	0.129	-1.266	0.195	0.285	-1.301	0.238	0.215	-0.887	0.469	0.238	-1.391	0.32	0.258	-0.887	0.465	0.238	-1.41	0.738	0.148	-0.68	0.559	0.25	-1.242	0.699	0.164
-1.477	0.527	0.055	-1.078	0.563	0.219	-1.082	0.48	0.133	-1.258	0.164	0.281	-1.301	0.234	0.191	-0.91	0.48	0.246	-1.301	0.316	0.305	-0.816	0.414	0.258	-1.484	0.727	0.094	-0.668	0.563	0.25	-1.309	0.727	0.168
-1.449	0.449	0.09	-1.105	0.582	0.223	-1.102	0.477	0.141	-1.258	0.145	0.305	-1.305	0.258	0.199	-0.926	0.504	0.25	-1.199	0.301	0.336	-0.773	0.395	0.277	-1.582	0.695	0.031	-0.664	0.578	0.242	-1.379	0.746	0.18
-1.367	0.395	0.164	-1.133	0.617	0.215	-1.102	0.461	0.145	-1.254	0.148	0.328	-1.285	0.293	0.215	-0.953	0.523	0.242	-1.094	0.289	0.352	-0.723	0.391	0.285	-1.641	0.645	-0.016	-0.664	0.594	0.246	-1.445	0.762	0.215
-1.281	0.367	0.246	-1.156	0.66	0.199	-1.086	0.445	0.145	-1.238	0.188	0.344	-1.238	0.332	0.23	-0.992	0.539	0.234	-1.02	0.285	0.359	-0.664	0.41	0.293	-1.652	0.598	-0.031	-0.676	0.605	0.25	-1.488	0.762	0.23
-1.199	0.387	0.305	-1.176	0.707	0.164	-1.066	0.441	0.145	-1.188	0.234	0.344	-1.168	0.344	0.242	-1.039	0.551	0.23	-0.977	0.285	0.371	-0.605	0.453	0.289	-1.629	0.57	-0.023	-0.695	0.645	0.234	-1.5	0.727	0.199
-1.109	0.434	0.332	-1.195	0.75	0.113	-1.043	0.438	0.152	-1.148	0.289	0.328	-1.109	0.352	0.246	-1.094	0.551	0.25	-0.93	0.313	0.367	-0.566	0.5	0.27	-1.578	0.551	0.031	-0.75	0.668	0.242	-1.539	0.695	0.172
-1.023	0.5	0.313	-1.234	0.773	0.059	-1.016	0.438	0.16	-1.117	0.348	0.305	-1.063	0.363	0.242	-1.16	0.559	0.266	-0.891	0.34	0.348	-0.52	0.547	0.25	-1.508	0.523	0.105	-0.809	0.703	0.254	-1.656	0.676	0.188
-0.965	0.543	0.277	-1.305	0.785	0.035	-1	0.445	0.168	-1.09	0.387	0.277	-1.027	0.379	0.227	-1.215	0.578	0.289	-0.867	0.348	0.32	-0.48	0.563	0.242	-1.414	0.512	0.18	-0.871	0.727	0.25	-1.684	0.68	0.215
-0.926	0.566	0.242	-1.383	0.793	0.012	-0.996	0.465	0.168	-1.078	0.41	0.27	-1.008	0.379	0.223	-1.242	0.582	0.309	-0.863	0.383	0.297	-0.473	0.57	0.266	-1.293	0.5	0.23	-0.918	0.719	0.234	-1.598	0.68	0.246
-0.922	0.574	0.223	-1.457	0.785	0	-0.996	0.492	0.168	-1.074	0.371	0.281	-1	0.383	0.223	-1.25	0.582	0.313	-0.863	0.414	0.289	-0.512	0.578	0.277	-1.172	0.504	0.25	-0.988	0.703	0.211	-1.547	0.656	0.273
-0.941	0.566	0.215	-1.496	0.766	0.016	-0.992	0.527	0.172	-1.074	0.328	0.305	-1	0.398	0.223	-1.297	0.563	0.301	-0.859	0.438	0.285	-0.609	0.609	0.277	-1.063	0.508	0.27	-1.078	0.703	0.188	-1.559	0.633	0.262
-0.961	0.543	0.207	-1.441	0.719	0.059	-0.992	0.574	0.176	-1.059	0.336	0.313	-1.012	0.414	0.223	-1.426	0.582	0.277	-0.855	0.469	0.285	-0.77	0.633	0.25	-0.957	0.512	0.277	-1.176	0.719	0.152	-1.582	0.621	0.215
-0.969	0.508	0.219	-1.34	0.629	0.098	-0.984	0.605	0.191	-1.043	0.363	0.313	-1.012	0.43	0.227	-1.648	0.629	0.238	-0.84	0.5	0.281	-0.957	0.648	0.223	-0.879	0.512	0.27	-1.273	0.742	0.129	-1.613	0.609	0.164
-0.988	0.488	0.238	-1.215	0.543	0.176	-0.965	0.625	0.215	-1.043	0.387	0.305	-1.012	0.438	0.23	-1.828	0.668	0.191	-0.828	0.523	0.277	-1.129	0.648	0.188	-0.832	0.516	0.266	-1.383	0.777	0.105	-1.641	0.586	0.109
-1.008	0.48	0.262	-1.094	0.516	0.238	-0.941	0.66	0.227	-1.035	0.371	0.305	-1.008	0.449	0.242	-1.855	0.664	0.16	-0.828	0.531	0.281	-1.262	0.637	0.156	-0.809	0.523	0.258	-1.477	0.832	0.105	-1.652	0.551	0.082
-1.016	0.48	0.281	-1.031	0.539	0.285	-0.914	0.695	0.242	-1.023	0.367	0.309	-0.988	0.473	0.254	-1.727	0.648	0.172	-0.824	0.516	0.285	-1.375	0.641	0.141	-0.801	0.523	0.262	-1.508	0.875	0.129	-1.672	0.508	0.074
-1.004	0.484	0.293	-1.023	0.535	0.293	-0.902	0.723	0.25	-1.02	0.406	0.305	-0.98	0.492	0.262	-1.539	0.645	0.215	-0.828	0.496	0.289	-1.449	0.641	0.152	-0.793	0.508	0.258	-1.465	0.883	0.16	-1.703	0.473	0.082
-0.996	0.488	0.309	-1.059	0.48	0.27	-0.906	0.754	0.258	-1.012	0.441	0.293	-0.977	0.504	0.262	-1.344	0.66	0.289	-0.852	0.48	0.293	-1.488	0.645	0.188	-0.785	0.484	0.254	-1.426	0.824	0.18	-1.715	0.441	0.094
-1	0.5	0.301	-1.117	0.414	0.234	-0.934	0.793	0.242	-1.02	0.461	0.285	-0.98	0.512	0.266	-1.23	0.629	0.387	-0.883	0.473	0.293	-1.516	0.668	0.23	-0.785	0.461	0.242	-1.426	0.742	0.215	-1.672	0.414	0.105
-1.008	0.52	0.277	-1.148	0.328	0.203	-0.965	0.816	0.223	-1.016	0.473	0.285	-0.992	0.523	0.277	-1.211	0.563	0.438	-0.918	0.477	0.293	-1.535	0.691	0.258	-0.781	0.438	0.227	-1.531	0.684	0.262	-1.586	0.398	0.117
-1.016	0.531	0.262	-1.219	0.258	0.176	-0.992	0.816	0.191	-1.023	0.477	0.285	-1.016	0.531	0.285	-1.242	0.457	0.406	-0.965	0.488	0.281	-1.52	0.703	0.266	-0.777	0.414	0.219	-1.59	0.695	0.32	-1.461	0.398	0.113
-1.027	0.547	0.254	-1.238	0.242	0.191	-1.027	0.797	0.168	-1.043	0.488	0.281	-1.031	0.531	0.301	-1.266	0.336	0.34	-1.039	0.516	0.254	-1.469	0.668	0.25	-0.77	0.398	0.207	-1.492	0.734	0.371	-1.348	0.406	0.109
-1.035	0.563	0.254	-1.238	0.219	0.227	-1.055	0.766	0.172	-1.07	0.5	0.281	-1.02	0.508	0.324	-1.277	0.246	0.285	-1.129	0.551	0.219	-1.402	0.605	0.242	-0.766	0.383	0.203	-1.406	0.773	0.363	-1.242	0.414	0.117
-1.043	0.566	0.254	-1.246	0.207	0.258	-1.078	0.738	0.188	-1.102	0.504	0.285	-1.012	0.5	0.328	-1.297	0.191	0.25	-1.238	0.582	0.199	-1.367	0.543	0.227	-0.758	0.375	0.203	-1.461	0.773	0.313	-1.156	0.426	0.141
-1.051	0.555	0.266	-1.238	0.293	0.273	-1.082	0.703	0.223	-1.113	0.508	0.289	-1.012	0.508	0.32	-1.305	0.188	0.234	-1.332	0.598	0.188	-1.457	0.52	0.23	-0.746	0.375	0.215	-1.551	0.766	0.238	-1.094	0.434	0.172
-1.055	0.539	0.277	-1.223	0.379	0.262	-1.078	0.668	0.25	-1.109	0.508	0.289	-1.02	0.531	0.309	-1.266	0.219	0.23	-1.379	0.598	0.188	-1.668	0.555	0.258	-0.738	0.379	0.23	-1.648	0.773	0.164	-1.051	0.434	0.18
-1.063	0.516	0.281	-1.188	0.426	0.254	-1.086	0.656	0.273	-1.094	0.52	0.293	-1.02	0.551	0.309	-1.199	0.258	0.246	-1.395	0.594	0.191	-1.691	0.574	0.301	-0.754	0.387	0.242	-1.793	0.777	0.082	-0.996	0.422	0.18
-1.066	0.52	0.281	-1.145	0.445	0.238	-1.113	0.656	0.273	-1.082	0.547	0.289	-1.031	0.57	0.297	-1.133	0.277	0.258	-1.391	0.594	0.199	-1.52	0.574	0.32	-0.793	0.402	0.242	-1.918	0.762	0.008	-0.938	0.402	0.18
-1.09	0.512	0.27	-1.121	0.445	0.223	-1.148	0.68	0.258	-1.082	0.586	0.289	-1.059	0.594	0.285	-1.07	0.301	0.266	-1.395	0.602	0.215	-1.457	0.578	0.301	-0.859	0.422	0.227	-1.945	0.688	-0.027	-0.891	0.391	0.176
-1.121	0.516	0.258	-1.098	0.438	0.215	-1.219	0.672	0.246	-1.094	0.613	0.289	-1.09	0.613	0.273	-1.012	0.313	0.273	-1.363	0.617	0.219	-1.52	0.594	0.246	-0.957	0.449	0.211	-1.938	0.586	-0.031	-0.859	0.387	0.188
-1.145	0.516	0.254	-1.09	0.422	0.223	-1.313	0.648	0.227	-1.102	0.625	0.289	-1.125	0.637	0.262	-0.965	0.313	0.281	-1.328	0.629	0.215	-1.582	0.586	0.176	-1.094	0.469	0.195	-1.895	0.504	-0.02	-0.836	0.383	0.191
-1.137	0.523	0.25	-1.09	0.402	0.227	-1.375	0.598	0.215	-1.105	0.609	0.305	-1.164	0.656	0.258	-0.938	0.336	0.273	-1.293	0.625	0.203	-1.652	0.559	0.109	-1.254	0.477	0.164	-1.785	0.461	0.012	-0.816	0.371	0.199
-1.125	0.523	0.254	-1.098	0.406	0.223	-1.43	0.547	0.207	-1.121	0.59	0.316	-1.195	0.664	0.27	-0.914	0.359	0.254	-1.309	0.594	0.188	-1.742	0.496	0.063	-1.387	0.473	0.145	-1.656	0.449	0.051	-0.793	0.359	0.203
-1.109	0.531	0.254	-1.105	0.426	0.223	-1.461	0.504	0.203	-1.152	0.578	0.324	-1.234	0.664	0.273	-0.898	0.375	0.242	-1.445	0.578	0.18	-1.781	0.438	0.039	-1.395	0.453	0.133	-1.535	0.449	0.098	-0.781	0.34	0.211
-1.09	0.543	0.254	-1.121	0.449	0.223	-1.418	0.473	0.215	-1.18	0.57	0.32	-1.266	0.672	0.281	-0.91	0.395	0.234	-1.547	0.594	0.188	-1.758	0.371	0.051	-1.313	0.426	0.148	-1.41	0.449	0.137	-0.777	0.336	0.211
-1.082	0.555	0.254	-1.133	0.449	0.223	-1.313	0.469	0.246	-1.223	0.555	0.316	-1.301	0.668	0.281	-0.918	0.406	0.234	-1.5	0.629	0.203	-1.703	0.332	0.082	-1.324	0.426	0.195	-1.285	0.469	0.172	-0.777	0.328	0.199
-1.066	0.563	0.254	-1.129	0.449	0.219	-1.199	0.48	0.289	-1.254	0.547	0.313	-1.328	0.648	0.277	-0.93	0.391	0.246	-1.418	0.637	0.215	-1.656	0.324	0.113	-1.461	0.441	0.195	-1.168	0.488	0.203	-0.789	0.324	0.191
-1.074	0.566	0.254	-1.121	0.461	0.207	-1.086	0.5	0.34	-1.262	0.547	0.309	-1.328	0.617	0.262	-0.969	0.398	0.25	-1.359	0.617	0.223	-1.59	0.336	0.152	-1.543	0.441	0.184	-1.063	0.512	0.211	-0.797	0.32	0.176
-1.098	0.574	0.234	-1.113	0.469	0.203	-0.988	0.523	0.379	-1.234	0.559	0.305	-1.332	0.574	0.238	-0.992	0.426	0.23	-1.316	0.586	0.227	-1.5	0.375	0.188	-1.473	0.41	0.176	-0.977	0.516	0.203	-0.797	0.313	0.16
-1.172	0.59	0.223	-1.09	0.461	0.215	-0.945	0.539	0.379	-1.199	0.566	0.309	-1.398	0.559	0.203	-1.012	0.449	0.215	-1.289	0.578	0.203	-1.426	0.41	0.203	-1.387	0.383	0.16	-0.906	0.516	0.199	-0.801	0.297	0.156
-1.246	0.609	0.215	-1.066	0.465	0.223	-0.973	0.512	0.352	-1.168	0.57	0.301	-1.535	0.566	0.195	-1.031	0.473	0.191	-1.313	0.586	0.168	-1.352	0.438	0.199	-1.387	0.41	0.156	-0.875	0.504	0.211	-0.824	0.289	0.156
-1.242	0.609	0.215	-1.055	0.473	0.23	-1.039	0.449	0.297	-1.148	0.566	0.289	-1.582	0.547	0.215	-1.051	0.5	0.176	-1.363	0.566	0.145	-1.281	0.438	0.176	-1.48	0.488	0.18	-0.855	0.48	0.219	-0.875	0.285	0.164
-1.223	0.605	0.207	-1.051	0.484	0.238	-1.125	0.383	0.234	-1.211	0.566	0.27	-1.527	0.516	0.223	-1.066	0.527	0.191	-1.422	0.516	0.129	-1.203	0.422	0.148	-1.652	0.566	0.207	-0.848	0.453	0.223	-0.973	0.297	0.164
-1.246	0.598	0.199	-1.035	0.5	0.242	-1.184	0.34	0.188	-1.371	0.566	0.266	-1.453	0.496	0.238	-1.082	0.535	0.211	-1.465	0.477	0.121	-1.133	0.418	0.129	-1.84	0.641	0.23	-0.844	0.426	0.223	-1.074	0.313	0.16
-1.27	0.602	0.195	-1.02	0.508	0.242	-1.23	0.324	0.168	-1.469	0.574	0.258	-1.398	0.496	0.25	-1.094	0.535	0.238	-1.496	0.434	0.117	-1.066	0.41	0.125	-1.992	0.668	0.238	-0.832	0.391	0.215	-1.152	0.352	0.145
-1.27	0.609	0.191	-1.016	0.504	0.234	-1.266	0.328	0.18	-1.441	0.582	0.262	-1.328	0.5	0.242	-1.082	0.531	0.254	-1.492	0.414	0.121	-1.004	0.41	0.133	-1.988	0.648	0.242	-0.816	0.352	0.215	-1.172	0.387	0.156
-1.27	0.617	0.18	-1.008	0.504	0.23	-1.273	0.348	0.191	-1.395	0.57	0.27	-1.277	0.473	0.23	-1.074	0.535	0.246	-1.461	0.41	0.133	-0.961	0.406	0.148	-1.848	0.539	0.234	-0.793	0.324	0.223	-1.145	0.422	0.191
-1.281	0.613	0.176	-1	0.5	0.23	-1.254	0.387	0.203	-1.355	0.551	0.27	-1.289	0.453	0.184	-1.074	0.559	0.246	-1.418	0.422	0.156	-0.93	0.398	0.16	-1.695	0.453	0.32	-0.785	0.301	0.23	-1.168	0.453	0.246
-1.273	0.617	0.176	-1.004	0.504	0.238	-1.219	0.426	0.223	-1.293	0.512	0.27	-1.309	0.426	0.141	-1.078	0.578	0.246	-1.383	0.438	0.164	-0.898	0.391	0.176	-1.52	0.551	0.301	-0.785	0.281	0.238	-1.305	0.484	0.266
-1.25	0.633	0.168	-1.004	0.5	0.242	-1.176	0.449	0.227	-1.258	0.465	0.25	-1.336	0.398	0.109	-1.074	0.598	0.25	-1.328	0.461	0.16	-0.855	0.383	0.18	-1.301	0.547	0.379	-0.789	0.262	0.242	-1.441	0.52	0.254
-1.238	0.641	0.16	-1.004	0.5	0.242	-1.137	0.473	0.219	-1.262	0.426	0.234	-1.348	0.344	0.109	-1.078	0.605	0.254	-1.262	0.469	0.152	-0.82	0.379	0.188	-1.125	0.527	0.438	-0.797	0.238	0.246	-1.484	0.531	0.223
-1.246	0.637	0.141	-1.008	0.496	0.238	-1.102	0.496	0.199	-1.277	0.395	0.215	-1.367	0.297	0.129	-1.086	0.605	0.254	-1.207	0.473	0.141	-0.773	0.379	0.195	-0.996	0.531	0.438	-0.797	0.227	0.242	-1.496	0.52	0.215
-1.258	0.621	0.129	-1.016	0.5	0.23	-1.074	0.504	0.184	-1.281	0.375	0.199	-1.367	0.281	0.156	-1.109	0.609	0.25	-1.16	0.48	0.129	-0.73	0.379	0.199	-0.891	0.516	0.418	-0.813	0.223	0.238	-1.539	0.52	0.234
-1.27	0.609	0.125	-1.035	0.504	0.223	-1.055	0.492	0.176	-1.273	0.367	0.191	-1.344	0.309	0.176	-1.141	0.609	0.246	-1.129	0.477	0.133	-0.695	0.363	0.203	-0.797	0.539	0.398	-0.848	0.227	0.227	-1.699	0.543	0.273
-1.273	0.594	0.125	-1.051	0.516	0.223	-1.055	0.48	0.176	-1.254	0.375	0.191	-1.332	0.363	0.188	-1.148	0.609	0.246	-1.102	0.461	0.16	-0.656	0.355	0.195	-0.738	0.551	0.387	-0.902	0.246	0.215	-2	0.586	0.316
-1.262	0.594	0.125	-1.059	0.516	0.219	-1.063	0.484	0.18	-1.227	0.379	0.207	-1.328	0.414	0.176	-1.164	0.609	0.25	-1.086	0.441	0.18	-0.625	0.344	0.191	-0.691	0.582	0.371	-0.977	0.277	0.199	-2.297	0.602	0.328
-1.254	0.582	0.137	-1.078	0.523	0.219	-1.066	0.496	0.191	-1.199	0.402	0.223	-1.301	0.43	0.164	-1.18	0.598	0.246	-1.078	0.43	0.188	-0.598	0.336	0.188	-0.66	0.594	0.344	-1.082	0.316	0.188	-2.371	0.613	0.309
-1.238	0.574	0.156	-1.094	0.527	0.211	-1.055	0.496	0.207	-1.168	0.441	0.23	-1.262	0.406	0.145	-1.203	0.59	0.242	-1.055	0.402	0.191	-0.598	0.332	0.188	-0.625	0.598	0.328	-1.176	0.367	0.18	-2.234	0.59	0.297
-1.227	0.559	0.16	-1.105	0.531	0.211	-1.039	0.484	0.227	-1.156	0.488	0.227	-1.227	0.375	0.125	-1.203	0.574	0.234	-1.027	0.379	0.188	-0.613	0.336	0.191	-0.609	0.605	0.316	-1.203	0.406	0.184	-2.035	0.543	0.297
-1.215	0.547	0.156	-1.105	0.535	0.207	-1.039	0.48	0.23	-1.168	0.52	0.207	-1.195	0.352	0.109	-1.191	0.555	0.223	-0.992	0.367	0.188	-0.633	0.348	0.199	-0.602	0.609	0.289	-1.176	0.426	0.191	-1.813	0.523	0.309
-1.191	0.535	0.16	-1.121	0.539	0.211	-1.043	0.484	0.23	-1.188	0.523	0.191	-1.184	0.348	0.109	-1.242	0.555	0.188	-0.953	0.367	0.191	-0.668	0.363	0.215	-0.582	0.625	0.281	-1.172	0.438	0.223	-1.559	0.535	0.313
-1.164	0.531	0.16	-1.137	0.547	0.207	-1.047	0.496	0.234	-1.211	0.504	0.18	-1.16	0.348	0.121	-1.375	0.578	0.176	-0.918	0.375	0.191	-0.723	0.379	0.219	-0.594	0.621	0.273	-1.262	0.445	0.23	-1.332	0.551	0.324
-1.137	0.516	0.168	-1.137	0.551	0.199	-1.063	0.504	0.234	-1.215	0.48	0.184	-1.133	0.363	0.137	-1.488	0.613	0.184	-0.883	0.379	0.199	-0.801	0.398	0.211	-0.617	0.602	0.277	-1.328	0.445	0.211	-1.168	0.598	0.305
-1.117	0.5	0.168	-1.129	0.547	0.188	-1.066	0.512	0.234	-1.219	0.461	0.188	-1.105	0.391	0.145	-1.492	0.629	0.188	-0.844	0.383	0.199	-0.891	0.418	0.195	-0.66	0.586	0.297	-1.301	0.445	0.184	-1.016	0.613	0.301
-1.102	0.488	0.168	-1.207	0.555	0.172	-1.066	0.508	0.234	-1.219	0.449	0.188	-1.074	0.406	0.152	-1.453	0.625	0.188	-0.805	0.387	0.203	-0.996	0.438	0.176	-0.73	0.578	0.316	-1.258	0.426	0.164	-0.934	0.57	0.305
-1.09	0.465	0.18	-1.348	0.57	0.176	-1.051	0.523	0.242	-1.215	0.414	0.195	-1.055	0.418	0.156	-1.43	0.602	0.18	-0.777	0.395	0.203	-1.094	0.453	0.176	-0.82	0.57	0.32	-1.277	0.418	0.176	-0.879	0.551	0.293
-1.082	0.465	0.18	-1.41	0.59	0.184	-1.043	0.535	0.25	-1.18	0.41	0.203	-1.031	0.438	0.148	-1.414	0.586	0.16	-0.758	0.398	0.203	-1.188	0.48	0.191	-0.879	0.566	0.301	-1.402	0.434	0.211	-0.824	0.563	0.273
-1.078	0.473	0.176	-1.363	0.598	0.191	-1.023	0.555	0.262	-1.156	0.402	0.203	-1.008	0.457	0.141	-1.418	0.555	0.141	-0.742	0.402	0.207	-1.273	0.516	0.238	-0.934	0.563	0.273	-1.684	0.5	0.219	-0.801	0.566	0.258
-1.066	0.461	0.184	-1.344	0.582	0.195	-1	0.566	0.27	-1.141	0.41	0.195	-0.98	0.461	0.133	-1.438	0.527	0.121	-0.727	0.414	0.219	-1.355	0.535	0.285	-1.016	0.563	0.242	-2.078	0.586	0.219	-0.785	0.563	0.25
-1.047	0.465	0.184	-1.363	0.578	0.203	-0.977	0.57	0.27	-1.121	0.41	0.191	-0.957	0.473	0.145	-1.457	0.5	0.105	-0.719	0.434	0.207	-1.383	0.563	0.324	-1.125	0.566	0.23	-2.445	0.652	0.195	-0.77	0.563	0.254
-1.02	0.461	0.191	-1.34	0.582	0.195	-0.973	0.57	0.273	-1.113	0.434	0.191	-0.93	0.477	0.145	-1.453	0.48	0.094	-0.723	0.445	0.207	-1.457	0.559	0.34	-1.219	0.574	0.211	-2.563	0.699	0.18	-0.746	0.582	0.254
-0.992	0.465	0.191	-1.316	0.586	0.176	-0.984	0.578	0.281	-1.121	0.441	0.184	-0.918	0.473	0.152	-1.441	0.457	0.09	-0.742	0.461	0.207	-1.613	0.547	0.328	-1.313	0.586	0.199	-2.383	0.719	0.18	-0.723	0.633	0.246
-0.973	0.469	0.191	-1.309	0.57	0.16	-0.992	0.59	0.277	-1.102	0.465	0.188	-0.918	0.477	0.148	-1.434	0.43	0.098	-0.766	0.477	0.207	-1.762	0.543	0.285	-1.426	0.605	0.195	-2.133	0.691	0.164	-0.723	0.66	0.238
-0.961	0.477	0.195	-1.301	0.563	0.145	-1	0.602	0.262	-1.109	0.457	0.191	-0.934	0.496	0.145	-1.402	0.426	0.109	-0.816	0.496	0.207	-1.762	0.566	0.23	-1.52	0.637	0.195	-1.836	0.645	0.152	-0.723	0.703	0.223
-0.957	0.484	0.191	-1.285	0.551	0.148	-1.02	0.617	0.254	-1.098	0.465	0.188	-0.949	0.531	0.145	-1.344	0.418	0.125	-0.879	0.508	0.211	-1.684	0.602	0.203	-1.578	0.684	0.199	-1.551	0.629	0.18	-0.73	0.738	0.203
-0.961	0.48	0.191	-1.27	0.555	0.148	-1.035	0.641	0.238	-1.086	0.457	0.188	-0.961	0.57	0.145	-1.285	0.43	0.141	-0.953	0.512	0.211	-1.656	0.633	0.207	-1.563	0.707	0.199	-1.328	0.691	0.191	-0.742	0.773	0.203
-0.977	0.48	0.191	-1.242	0.559	0.16	-1.039	0.66	0.23	-1.066	0.449	0.191	-0.973	0.598	0.16	-1.227	0.461	0.145	-1.051	0.512	0.211	-1.684	0.684	0.242	-1.484	0.695	0.188	-1.148	0.703	0.227	-0.766	0.777	0.219
-0.988	0.477	0.188	-1.203	0.559	0.18	-1.039	0.668	0.227	-1.055	0.449	0.191	-0.953	0.656	0.164	-1.188	0.48	0.152	-1.145	0.531	0.203	-1.723	0.738	0.289	-1.438	0.648	0.172	-1.043	0.648	0.266	-0.785	0.758	0.223
-0.992	0.469	0.188	-1.16	0.555	0.191	-1.055	0.68	0.227	-1.047	0.461	0.184	-0.922	0.703	0.176	-1.148	0.492	0.145	-1.238	0.539	0.219	-1.762	0.773	0.309	-1.551	0.617	0.184	-0.969	0.586	0.266	-0.824	0.734	0.215
-0.988	0.465	0.191	-1.141	0.566	0.199	-1.066	0.691	0.227	-1.039	0.473	0.18	-0.895	0.742	0.184	-1.121	0.5	0.137	-1.313	0.555	0.246	-1.77	0.742	0.301	-1.715	0.645	0.211	-0.926	0.547	0.254	-0.895	0.723	0.188
-0.977	0.461	0.203	-1.141	0.574	0.191	-1.102	0.691	0.23	-1.023	0.492	0.184	-0.855	0.77	0.191	-1.094	0.488	0.137	-1.375	0.574	0.273	-1.699	0.66	0.277	-1.645	0.711	0.258	-0.891	0.57	0.223	-0.996	0.715	0.148
-0.969	0.473	0.219	-1.145	0.582	0.168	-1.133	0.699	0.23	-0.988	0.508	0.191	-0.828	0.777	0.199	-1.094	0.461	0.133	-1.426	0.598	0.266	-1.609	0.551	0.262	-1.512	0.75	0.297	-0.891	0.57	0.211	-1.117	0.723	0.129
-0.965	0.477	0.223	-1.152	0.578	0.156	-1.156	0.684	0.23	-0.953	0.531	0.188	-0.82	0.777	0.211	-1.066	0.449	0.133	-1.496	0.594	0.242	-1.52	0.457	0.277	-1.477	0.754	0.293	-0.875	0.574	0.211	-1.23	0.73	0.113
-0.965	0.484	0.227	-1.168	0.563	0.141	-1.172	0.664	0.211	-0.926	0.566	0.191	-0.816	0.777	0.211	-1.039	0.438	0.137	-1.641	0.586	0.203	-1.43	0.445	0.316	-1.477	0.715	0.25	-0.852	0.574	0.219	-1.324	0.746	0.133
-0.965	0.496	0.227	-1.184	0.543	0.133	-1.199	0.652	0.191	-0.91	0.59	0.203	-0.828	0.77	0.219	-1.012	0.426	0.137	-1.766	0.555	0.156	-1.313	0.488	0.336	-1.492	0.672	0.188	-0.809	0.602	0.223	-1.371	0.762	0.16
-0.98	0.512	0.219	-1.199	0.52	0.145	-1.273	0.652	0.184	-0.91	0.621	0.203	-0.863	0.762	0.215	-0.992	0.402	0.148	-1.828	0.535	0.113	-1.219	0.496	0.34	-1.555	0.625	0.121	-0.777	0.621	0.238	-1.402	0.766	0.184
-0.996	0.531	0.215	-1.199	0.504	0.152	-1.367	0.664	0.18	-0.906	0.648	0.215	-0.914	0.754	0.211	-0.973	0.398	0.148	-1.844	0.52	0.117	-1.141	0.461	0.309	-1.645	0.559	0.074	-0.746	0.641	0.246	-1.371	0.734	0.191
-1.031	0.543	0.215	-1.191	0.484	0.156	-1.41	0.672	0.172	-0.898	0.676	0.23	-0.957	0.75	0.207	-0.961	0.41	0.156	-1.781	0.52	0.164	-1.07	0.402	0.293	-1.711	0.48	0.055	-0.711	0.652	0.25	-1.324	0.68	0.172
-1.059	0.547	0.207	-1.168	0.469	0.156	-1.391	0.66	0.176	-0.906	0.688	0.258	-1.008	0.738	0.211	-0.941	0.414	0.16	-1.684	0.5	0.234	-0.996	0.387	0.289	-1.73	0.41	0.055	-0.699	0.668	0.246	-1.375	0.641	0.164
-1.086	0.543	0.219	-1.145	0.457	0.156	-1.395	0.613	0.176	-0.914	0.688	0.281	-1.051	0.727	0.227	-0.926	0.414	0.172	-1.582	0.473	0.313	-0.922	0.41	0.285	-1.719	0.355	0.082	-0.707	0.688	0.215	-1.527	0.637	0.191
-1.113	0.539	0.23	-1.117	0.453	0.156	-1.379	0.574	0.188	-0.914	0.695	0.293	-1.07	0.691	0.27	-0.914	0.414	0.172	-1.508	0.422	0.375	-0.848	0.434	0.281	-1.641	0.313	0.145	-0.754	0.715	0.18	-1.574	0.656	0.25
-1.129	0.547	0.25	-1.105	0.457	0.156	-1.328	0.531	0.199	-0.91	0.695	0.293	-1.066	0.641	0.301	-0.902	0.43	0.168	-1.484	0.391	0.391	-0.789	0.445	0.273	-1.516	0.313	0.199	-0.809	0.738	0.141	-1.508	0.691	0.297
-1.168	0.547	0.273	-1.113	0.465	0.152	-1.273	0.5	0.215	-0.914	0.688	0.289	-1.043	0.59	0.309	-0.891	0.43	0.172	-1.461	0.367	0.375	-0.746	0.461	0.258	-1.398	0.352	0.238	-0.875	0.758	0.117	-1.473	0.723	0.305
-1.203	0.57	0.293	-1.121	0.473	0.152	-1.242	0.48	0.219	-0.934	0.684	0.305	-1.082	0.531	0.301	-0.895	0.422	0.176	-1.414	0.336	0.324	-0.699	0.496	0.234	-1.305	0.402	0.258	-0.949	0.77	0.105	-1.52	0.734	0.258
-1.238	0.586	0.301	-1.125	0.473	0.148	-1.246	0.488	0.223	-0.961	0.672	0.328	-1.168	0.52	0.277	-0.895	0.418	0.172	-1.367	0.344	0.297	-0.656	0.547	0.207	-1.234	0.441	0.25	-1.035	0.777	0.098	-1.605	0.715	0.184
-1.293	0.602	0.301	-1.125	0.465	0.152	-1.246	0.5	0.203	-0.98	0.652	0.344	-1.27	0.516	0.25	-0.898	0.418	0.176	-1.301	0.371	0.277	-0.629	0.578	0.195	-1.176	0.461	0.215	-1.152	0.789	0.082	-1.691	0.676	0.105
-1.43	0.609	0.266	-1.113	0.457	0.152	-1.246	0.5	0.176	-0.977	0.641	0.355	-1.313	0.492	0.234	-0.898	0.414	0.18	-1.215	0.328	0.293	-0.598	0.598	0.195	-1.121	0.457	0.184	-1.305	0.805	0.07	-1.742	0.625	0.063
-1.602	0.605	0.223	-1.102	0.453	0.152	-1.25	0.484	0.156	-1	0.633	0.352	-1.301	0.445	0.234	-0.898	0.414	0.184	-1.133	0.324	0.297	-0.574	0.605	0.207	-1.078	0.457	0.164	-1.457	0.813	0.074	-1.762	0.578	0.043
-1.738	0.586	0.184	-1.082	0.449	0.152	-1.25	0.461	0.152	-1.102	0.613	0.328	-1.246	0.406	0.242	-0.902	0.414	0.184	-1.063	0.371	0.309	-0.57	0.609	0.234	-1.055	0.465	0.16	-1.527	0.824	0.074	-1.781	0.539	0.051
-1.82	0.547	0.152	-1.063	0.465	0.152	-1.246	0.438	0.152	-1.234	0.594	0.297	-1.195	0.41	0.254	-0.906	0.418	0.188	-1.008	0.43	0.328	-0.582	0.609	0.246	-1.02	0.453	0.172	-1.523	0.809	0.059	-1.816	0.488	0.07
-1.813	0.488	0.133	-1.039	0.461	0.156	-1.23	0.422	0.152	-1.359	0.555	0.27	-1.156	0.441	0.27	-0.914	0.43	0.191	-0.977	0.453	0.344	-0.613	0.605	0.25	-0.984	0.434	0.184	-1.535	0.75	0.043	-1.793	0.434	0.094
-1.645	0.434	0.172	-1.031	0.465	0.156	-1.199	0.422	0.156	-1.445	0.527	0.242	-1.152	0.48	0.301	-0.926	0.445	0.191	-0.949	0.426	0.336	-0.668	0.602	0.262	-0.949	0.414	0.188	-1.664	0.715	0.074	-1.684	0.391	0.125
-1.391	0.398	0.246	-1.039	0.48	0.145	-1.168	0.438	0.164	-1.516	0.527	0.227	-1.172	0.5	0.32	-0.949	0.469	0.199	-0.906	0.406	0.305	-0.75	0.59	0.262	-0.91	0.395	0.184	-1.719	0.723	0.129	-1.539	0.379	0.156
-1.148	0.438	0.324	-1.043	0.5	0.141	-1.156	0.441	0.172	-1.508	0.559	0.25	-1.195	0.449	0.336	-0.977	0.492	0.191	-0.879	0.383	0.289	-0.832	0.594	0.258	-0.867	0.375	0.188	-1.617	0.727	0.199	-1.418	0.406	0.176
-0.977	0.496	0.398	-1.047	0.504	0.137	-1.164	0.434	0.176	-1.41	0.582	0.316	-1.234	0.391	0.324	-1.012	0.52	0.195	-0.879	0.402	0.273	-0.941	0.598	0.242	-0.828	0.363	0.195	-1.551	0.688	0.246	-1.305	0.441	0.188
-0.898	0.551	0.449	-1.039	0.535	0.133	-1.172	0.438	0.168	-1.273	0.598	0.383	-1.301	0.355	0.277	-1.059	0.543	0.195	-0.879	0.441	0.262	-1.047	0.594	0.23	-0.793	0.348	0.203	-1.582	0.621	0.262	-1.207	0.465	0.203
-0.906	0.59	0.43	-1.039	0.563	0.133	-1.16	0.43	0.164	-1.137	0.605	0.43	-1.367	0.328	0.227	-1.121	0.563	0.203	-0.883	0.473	0.262	-1.137	0.59	0.211	-0.773	0.344	0.215	-1.664	0.559	0.211	-1.125	0.477	0.207
-0.949	0.574	0.352	-1.031	0.57	0.16	-1.145	0.43	0.156	-1.051	0.574	0.453	-1.398	0.316	0.188	-1.18	0.57	0.215	-0.879	0.492	0.262	-1.188	0.582	0.199	-0.758	0.328	0.223	-1.773	0.543	0.141	-1.055	0.48	0.203
-1.027	0.555	0.289	-1	0.574	0.188	-1.148	0.422	0.152	-1.063	0.527	0.434	-1.391	0.316	0.172	-1.23	0.57	0.234	-0.871	0.516	0.262	-1.238	0.578	0.195	-0.738	0.316	0.223	-1.906	0.543	0.078	-1.004	0.461	0.195
-1.094	0.563	0.23	-0.957	0.586	0.211	-1.145	0.414	0.164	-1.141	0.488	0.379	-1.359	0.336	0.191	-1.262	0.566	0.262	-0.848	0.547	0.25	-1.281	0.598	0.195	-0.734	0.305	0.215	-2.027	0.504	0.012	-0.977	0.445	0.191
-1.145	0.496	0.203	-0.914	0.59	0.23	-1.141	0.414	0.172	-1.23	0.449	0.32	-1.32	0.363	0.211	-1.262	0.551	0.289	-0.816	0.574	0.246	-1.324	0.621	0.199	-0.734	0.309	0.211	-2.082	0.43	-0.027	-0.941	0.434	0.176
-1.172	0.457	0.195	-0.883	0.602	0.242	-1.105	0.41	0.172	-1.281	0.438	0.262	-1.266	0.387	0.227	-1.266	0.5	0.289	-0.793	0.594	0.234	-1.344	0.664	0.195	-0.738	0.313	0.215	-2.047	0.363	-0.035	-0.914	0.43	0.164
-1.133	0.469	0.211	-0.863	0.633	0.25	-1.066	0.402	0.168	-1.289	0.418	0.223	-1.211	0.418	0.227	-1.324	0.418	0.273	-0.777	0.602	0.234	-1.344	0.691	0.191	-0.762	0.332	0.211	-1.945	0.313	-0.016	-0.895	0.434	0.16
-1.094	0.414	0.262	-0.852	0.676	0.238	-1.035	0.406	0.172	-1.273	0.406	0.219	-1.164	0.441	0.211	-1.504	0.379	0.242	-0.785	0.598	0.246	-1.332	0.707	0.172	-0.789	0.336	0.211	-1.824	0.309	0.027	-0.887	0.434	0.16
-1.023	0.387	0.297	-0.852	0.711	0.23	-1.016	0.422	0.168	-1.254	0.387	0.242	-1.129	0.457	0.195	-1.746	0.398	0.215	-0.832	0.59	0.262	-1.289	0.703	0.148	-0.824	0.352	0.199	-1.699	0.34	0.078	-0.879	0.422	0.168
-0.941	0.438	0.301	-0.855	0.742	0.219	-1.008	0.449	0.164	-1.238	0.383	0.27	-1.105	0.469	0.184	-1.844	0.438	0.188	-0.895	0.586	0.277	-1.332	0.664	0.117	-0.875	0.371	0.199	-1.59	0.383	0.125	-0.875	0.41	0.18
-0.902	0.492	0.301	-0.875	0.758	0.215	-1.004	0.465	0.164	-1.211	0.406	0.277	-1.094	0.465	0.18	-1.809	0.469	0.184	-0.945	0.574	0.281	-1.496	0.668	0.109	-0.949	0.398	0.207	-1.484	0.422	0.156	-0.867	0.395	0.195
-0.898	0.516	0.281	-0.879	0.762	0.219	-1.012	0.473	0.176	-1.156	0.441	0.281	-1.098	0.484	0.18	-1.672	0.473	0.211	-1.004	0.574	0.277	-1.641	0.695	0.129	-1.043	0.434	0.215	-1.383	0.449	0.172	-0.859	0.371	0.215
-0.93	0.531	0.242	-0.887	0.742	0.23	-1.012	0.469	0.172	-1.121	0.465	0.281	-1.098	0.5	0.188	-1.461	0.457	0.27	-1.078	0.555	0.273	-1.578	0.738	0.18	-1.09	0.469	0.238	-1.281	0.457	0.18	-0.852	0.359	0.227
-0.965	0.547	0.207	-0.891	0.715	0.238	-0.996	0.473	0.164	-1.09	0.473	0.258	-1.09	0.512	0.191	-1.328	0.441	0.332	-1.148	0.547	0.258	-1.465	0.758	0.227	-1.078	0.477	0.254	-1.199	0.453	0.172	-0.836	0.352	0.23
-1.004	0.551	0.188	-0.914	0.699	0.25	-0.98	0.473	0.156	-1.063	0.469	0.238	-1.066	0.531	0.195	-1.301	0.422	0.391	-1.242	0.539	0.246	-1.406	0.766	0.227	-1.09	0.473	0.277	-1.121	0.434	0.18	-0.824	0.34	0.23
-1.039	0.551	0.188	-0.93	0.691	0.27	-0.973	0.477	0.156	-1.051	0.441	0.23	-1.039	0.531	0.211	-1.359	0.363	0.406	-1.32	0.559	0.23	-1.402	0.75	0.199	-1.207	0.473	0.266	-1.039	0.418	0.188	-0.828	0.324	0.227
-1.051	0.527	0.215	-0.945	0.695	0.293	-0.977	0.477	0.156	-1.059	0.426	0.223	-1.02	0.539	0.219	-1.43	0.266	0.363	-1.363	0.582	0.223	-1.41	0.723	0.141	-1.391	0.496	0.238	-0.961	0.406	0.176	-0.832	0.32	0.227
-1.039	0.492	0.25	-0.969	0.699	0.305	-0.977	0.48	0.172	-1.07	0.418	0.227	-1.023	0.559	0.234	-1.473	0.164	0.293	-1.379	0.59	0.238	-1.453	0.688	0.082	-1.563	0.52	0.203	-0.898	0.402	0.176	-0.852	0.316	0.223
-1.02	0.469	0.27	-0.992	0.707	0.305	-0.988	0.48	0.18	-1.074	0.43	0.227	-1.02	0.559	0.258	-1.465	0.086	0.238	-1.398	0.605	0.254	-1.527	0.629	0.023	-1.688	0.531	0.188	-0.848	0.387	0.184	-0.883	0.332	0.223
-1.008	0.469	0.262	-1.031	0.715	0.285	-0.992	0.5	0.18	-1.074	0.457	0.227	-1.012	0.566	0.277	-1.445	0.066	0.227	-1.422	0.625	0.25	-1.57	0.559	0.008	-1.758	0.543	0.223	-0.82	0.375	0.191	-0.938	0.355	0.223
-0.98	0.496	0.25	-1.102	0.715	0.262	-0.984	0.523	0.176	-1.07	0.473	0.223	-1.016	0.57	0.289	-1.398	0.055	0.242	-1.426	0.609	0.25	-1.598	0.508	0.027	-1.824	0.582	0.273	-0.805	0.371	0.199	-1.016	0.395	0.219
-0.984	0.531	0.246	-1.207	0.699	0.23	-0.992	0.547	0.18	-1.059	0.477	0.223	-1.012	0.582	0.285	-1.336	0.086	0.273	-1.387	0.574	0.25	-1.602	0.48	0.059	-1.977	0.629	0.324	-0.793	0.359	0.215	-1.078	0.41	0.219
-1	0.563	0.238	-1.324	0.66	0.219	-0.992	0.586	0.184	-1.043	0.477	0.223	-0.996	0.586	0.27	-1.242	0.168	0.285	-1.363	0.555	0.238	-1.582	0.457	0.098	-2.172	0.656	0.344	-0.781	0.336	0.215	-1.109	0.414	0.207
-1.016	0.582	0.242	-1.414	0.617	0.227	-1.008	0.613	0.191	-1.027	0.484	0.234	-0.973	0.582	0.266	-1.152	0.258	0.285	-1.398	0.551	0.215	-1.523	0.445	0.121	-2.277	0.652	0.34	-0.781	0.316	0.211	-1.117	0.398	0.219
-1.035	0.59	0.246	-1.453	0.586	0.23	-1.008	0.637	0.199	-1.016	0.496	0.246	-0.977	0.57	0.273	-1.055	0.34	0.262	-1.523	0.563	0.211	-1.438	0.461	0.148	-2.203	0.613	0.32	-0.77	0.297	0.211	-1.16	0.387	0.246
-1.047	0.57	0.246	-1.418	0.582	0.227	-1.008	0.648	0.207	-1.02	0.52	0.25	-0.988	0.566	0.324	-0.996	0.406	0.234	-1.605	0.555	0.23	-1.355	0.492	0.156	-2.027	0.555	0.281	-0.758	0.273	0.207	-1.313	0.402	0.242
-1.027	0.543	0.262	-1.316	0.594	0.227	-1.012	0.637	0.219	-1.027	0.531	0.262	-1.004	0.563	0.355	-0.934	0.438	0.215	-1.535	0.547	0.246	-1.285	0.527	0.156	-1.793	0.504	0.234	-0.754	0.258	0.211	-1.496	0.438	0.195
-1.023	0.516	0.273	-1.199	0.594	0.246	-1.035	0.633	0.223	-1.043	0.539	0.266	-1.012	0.551	0.355	-0.898	0.461	0.207	-1.441	0.543	0.266	-1.242	0.543	0.164	-1.555	0.449	0.266	-0.762	0.25	0.199	-1.605	0.453	0.148
-1.031	0.504	0.281	-1.102	0.586	0.27	-1.07	0.633	0.215	-1.043	0.551	0.277	-1.031	0.523	0.348	-0.871	0.465	0.215	-1.395	0.539	0.266	-1.199	0.531	0.152	-1.375	0.531	0.273	-0.785	0.246	0.188	-1.637	0.465	0.129
-1.039	0.5	0.285	-1.02	0.594	0.301	-1.09	0.633	0.203	-1.043	0.563	0.285	-1.059	0.504	0.324	-0.859	0.457	0.246	-1.363	0.547	0.234	-1.152	0.504	0.137	-1.215	0.57	0.285	-0.809	0.234	0.188	-1.668	0.473	0.16
-1.043	0.5	0.285	-0.98	0.609	0.32	-1.113	0.633	0.207	-1.031	0.57	0.297	-1.066	0.504	0.305	-0.855	0.441	0.277	-1.352	0.563	0.199	-1.102	0.477	0.129	-1.07	0.516	0.313	-0.836	0.238	0.188	-1.734	0.5	0.215
-1.051	0.52	0.273	-0.984	0.637	0.324	-1.133	0.637	0.223	-1.023	0.594	0.301	-1.086	0.527	0.289	-0.852	0.43	0.289	-1.371	0.578	0.16	-1.055	0.457	0.125	-0.961	0.438	0.324	-0.875	0.254	0.188	-1.887	0.539	0.258
-1.063	0.539	0.262	-1.02	0.625	0.305	-1.152	0.645	0.25	-1.012	0.613	0.309	-1.125	0.563	0.285	-0.84	0.41	0.289	-1.43	0.578	0.129	-1	0.449	0.137	-0.906	0.398	0.32	-0.93	0.293	0.188	-2.086	0.551	0.277
-1.066	0.555	0.25	-1.078	0.563	0.266	-1.168	0.641	0.277	-0.996	0.633	0.32	-1.168	0.598	0.285	-0.855	0.422	0.273	-1.48	0.57	0.125	-0.965	0.449	0.168	-0.848	0.418	0.316	-1.004	0.344	0.184	-2.219	0.547	0.281
-1.074	0.559	0.254	-1.137	0.48	0.234	-1.184	0.641	0.301	-0.98	0.656	0.328	-1.199	0.609	0.285	-0.879	0.453	0.266	-1.523	0.543	0.125	-0.949	0.438	0.188	-0.781	0.457	0.305	-1.078	0.383	0.176	-2.215	0.516	0.266
-1.098	0.563	0.258	-1.172	0.406	0.215	-1.199	0.641	0.313	-0.988	0.668	0.324	-1.227	0.613	0.285	-0.898	0.484	0.258	-1.555	0.5	0.129	-0.918	0.422	0.199	-0.719	0.488	0.293	-1.078	0.406	0.172	-2.051	0.484	0.242
-1.129	0.551	0.262	-1.176	0.363	0.23	-1.223	0.637	0.297	-1	0.672	0.316	-1.258	0.629	0.27	-0.938	0.488	0.258	-1.559	0.461	0.129	-0.883	0.402	0.207	-0.668	0.527	0.281	-1.016	0.402	0.184	-1.809	0.469	0.242
-1.168	0.543	0.262	-1.18	0.344	0.246	-1.273	0.633	0.27	-1.012	0.676	0.309	-1.277	0.637	0.258	-0.988	0.477	0.258	-1.531	0.438	0.125	-0.852	0.387	0.203	-0.621	0.566	0.258	-1.027	0.398	0.195	-1.551	0.473	0.234
-1.195	0.535	0.262	-1.199	0.367	0.258	-1.352	0.605	0.25	-1.035	0.676	0.297	-1.281	0.625	0.242	-1.016	0.465	0.254	-1.484	0.422	0.125	-0.82	0.383	0.203	-0.598	0.586	0.227	-1.137	0.406	0.195	-1.336	0.492	0.254
-1.211	0.531	0.258	-1.238	0.398	0.293	-1.461	0.582	0.223	-1.07	0.684	0.297	-1.281	0.59	0.211	-1.051	0.473	0.254	-1.422	0.426	0.121	-0.793	0.379	0.211	-0.563	0.613	0.199	-1.254	0.41	0.184	-1.203	0.516	0.273
-1.215	0.535	0.262	-1.277	0.426	0.305	-1.535	0.566	0.223	-1.105	0.68	0.305	-1.332	0.535	0.195	-1.078	0.492	0.266	-1.355	0.438	0.129	-0.777	0.379	0.223	-0.566	0.625	0.184	-1.363	0.414	0.164	-1.098	0.531	0.293
-1.215	0.543	0.258	-1.301	0.438	0.289	-1.516	0.551	0.254	-1.129	0.691	0.305	-1.488	0.531	0.188	-1.105	0.488	0.285	-1.309	0.445	0.125	-0.77	0.375	0.234	-0.605	0.633	0.184	-1.516	0.434	0.137	-1	0.512	0.305
-1.207	0.559	0.266	-1.262	0.43	0.254	-1.414	0.551	0.273	-1.148	0.688	0.305	-1.645	0.555	0.211	-1.117	0.48	0.301	-1.277	0.445	0.133	-0.773	0.379	0.227	-0.652	0.633	0.188	-1.707	0.473	0.121	-0.926	0.504	0.281
-1.207	0.563	0.262	-1.199	0.418	0.223	-1.258	0.547	0.281	-1.168	0.676	0.309	-1.645	0.578	0.238	-1.125	0.461	0.309	-1.227	0.445	0.129	-0.773	0.371	0.227	-0.699	0.637	0.195	-1.941	0.52	0.109	-0.867	0.516	0.258
-1.203	0.566	0.25	-1.141	0.422	0.207	-1.082	0.535	0.289	-1.184	0.672	0.309	-1.52	0.555	0.246	-1.117	0.453	0.316	-1.18	0.438	0.121	-0.77	0.371	0.227	-0.75	0.617	0.199	-2.238	0.566	0.113	-0.832	0.531	0.227
-1.262	0.574	0.227	-1.102	0.438	0.215	-0.977	0.512	0.313	-1.18	0.66	0.305	-1.445	0.492	0.238	-1.125	0.465	0.316	-1.133	0.422	0.121	-0.781	0.371	0.223	-0.809	0.594	0.195	-2.469	0.609	0.117	-0.801	0.559	0.211
-1.359	0.594	0.211	-1.07	0.484	0.223	-0.945	0.512	0.332	-1.172	0.637	0.293	-1.418	0.418	0.223	-1.148	0.48	0.316	-1.09	0.398	0.133	-0.809	0.383	0.223	-0.879	0.582	0.191	-2.48	0.637	0.145	-0.77	0.598	0.207
-1.363	0.602	0.219	-1.059	0.523	0.227	-0.984	0.52	0.34	-1.188	0.617	0.266	-1.375	0.367	0.199	-1.184	0.496	0.316	-1.039	0.395	0.148	-0.852	0.398	0.219	-0.969	0.586	0.188	-2.34	0.648	0.199	-0.73	0.637	0.211
-1.316	0.598	0.215	-1.066	0.535	0.227	-1.055	0.508	0.313	-1.297	0.625	0.242	-1.363	0.336	0.172	-1.234	0.496	0.313	-0.992	0.395	0.172	-0.906	0.414	0.219	-1.09	0.621	0.172	-2.152	0.641	0.234	-0.711	0.668	0.227
-1.328	0.582	0.207	-1.074	0.551	0.207	-1.117	0.477	0.273	-1.434	0.645	0.25	-1.371	0.305	0.145	-1.27	0.465	0.313	-0.957	0.387	0.191	-0.977	0.422	0.215	-1.219	0.668	0.145	-1.918	0.637	0.277	-0.703	0.742	0.234
-1.371	0.578	0.203	-1.086	0.566	0.195	-1.16	0.426	0.238	-1.465	0.641	0.262	-1.375	0.277	0.152	-1.32	0.465	0.301	-0.914	0.387	0.195	-1.059	0.438	0.219	-1.332	0.73	0.125	-1.664	0.637	0.293	-0.723	0.77	0.242
-1.375	0.59	0.207	-1.09	0.574	0.18	-1.188	0.398	0.207	-1.422	0.609	0.266	-1.367	0.227	0.156	-1.359	0.48	0.289	-0.863	0.398	0.195	-1.152	0.445	0.223	-1.441	0.785	0.133	-1.434	0.625	0.289	-0.73	0.797	0.25
-1.352	0.594	0.207	-1.074	0.578	0.172	-1.203	0.379	0.195	-1.395	0.574	0.258	-1.355	0.203	0.18	-1.363	0.492	0.281	-0.824	0.41	0.188	-1.203	0.453	0.227	-1.563	0.816	0.156	-1.254	0.574	0.277	-0.777	0.813	0.285
-1.324	0.598	0.207	-1.051	0.578	0.172	-1.215	0.363	0.203	-1.379	0.543	0.238	-1.344	0.207	0.207	-1.348	0.496	0.293	-0.789	0.414	0.172	-1.219	0.457	0.238	-1.621	0.813	0.18	-1.105	0.523	0.258	-0.887	0.852	0.305
-1.281	0.602	0.207	-1.016	0.57	0.18	-1.207	0.375	0.215	-1.34	0.539	0.211	-1.324	0.25	0.219	-1.309	0.465	0.316	-0.766	0.434	0.164	-1.199	0.473	0.266	-1.594	0.777	0.211	-1.004	0.496	0.246	-1	0.887	0.289
-1.211	0.605	0.207	-0.988	0.559	0.203	-1.18	0.398	0.223	-1.324	0.523	0.199	-1.305	0.32	0.203	-1.266	0.418	0.324	-0.75	0.453	0.168	-1.188	0.48	0.305	-1.551	0.691	0.215	-0.93	0.504	0.23	-1.066	0.883	0.266
-1.16	0.609	0.199	-0.984	0.547	0.219	-1.133	0.402	0.227	-1.32	0.48	0.191	-1.301	0.379	0.176	-1.227	0.383	0.309	-0.742	0.445	0.176	-1.238	0.488	0.32	-1.59	0.563	0.215	-0.875	0.523	0.215	-1.121	0.84	0.258
-1.133	0.609	0.195	-0.988	0.547	0.223	-1.086	0.402	0.23	-1.32	0.418	0.188	-1.301	0.395	0.148	-1.262	0.402	0.277	-0.734	0.441	0.188	-1.371	0.492	0.313	-1.699	0.461	0.234	-0.848	0.543	0.211	-1.176	0.805	0.258
-1.141	0.586	0.188	-0.988	0.563	0.211	-1.055	0.41	0.23	-1.297	0.383	0.18	-1.285	0.355	0.152	-1.402	0.461	0.254	-0.723	0.441	0.191	-1.504	0.492	0.27	-1.695	0.438	0.281	-0.848	0.555	0.215	-1.199	0.813	0.273
-1.145	0.566	0.18	-0.98	0.578	0.199	-1.039	0.426	0.227	-1.27	0.379	0.164	-1.219	0.285	0.156	-1.5	0.512	0.227	-0.719	0.434	0.195	-1.582	0.484	0.215	-1.57	0.457	0.324	-0.82	0.574	0.219	-1.23	0.832	0.301
-1.156	0.551	0.18	-0.984	0.598	0.18	-1.016	0.438	0.223	-1.242	0.387	0.16	-1.145	0.215	0.18	-1.473	0.516	0.215	-0.715	0.43	0.195	-1.613	0.48	0.156	-1.5	0.492	0.332	-0.801	0.59	0.223	-1.262	0.844	0.34
-1.164	0.563	0.176	-1	0.613	0.18	-0.996	0.43	0.215	-1.223	0.422	0.16	-1.109	0.215	0.188	-1.418	0.484	0.211	-0.738	0.43	0.199	-1.625	0.484	0.145	-1.48	0.523	0.309	-0.789	0.598	0.223	-1.297	0.84	0.367
-1.16	0.566	0.18	-1.004	0.621	0.191	-0.973	0.422	0.211	-1.219	0.461	0.164	-1.086	0.266	0.203	-1.375	0.449	0.207	-0.766	0.441	0.215	-1.633	0.52	0.172	-1.473	0.531	0.266	-0.77	0.617	0.223	-1.328	0.809	0.355
-1.164	0.555	0.188	-0.992	0.609	0.203	-0.98	0.418	0.207	-1.219	0.508	0.16	-1.09	0.309	0.207	-1.336	0.449	0.207	-0.805	0.453	0.227	-1.703	0.586	0.207	-1.48	0.531	0.199	-0.762	0.629	0.223	-1.348	0.742	0.281
-1.172	0.547	0.199	-0.988	0.594	0.211	-0.996	0.426	0.215	-1.23	0.527	0.156	-1.098	0.355	0.191	-1.32	0.457	0.203	-0.852	0.48	0.227	-1.824	0.648	0.242	-1.52	0.535	0.133	-0.77	0.66	0.242	-1.422	0.656	0.203
-1.172	0.539	0.195	-0.984	0.594	0.207	-1.023	0.438	0.223	-1.262	0.523	0.152	-1.109	0.383	0.16	-1.344	0.457	0.188	-0.91	0.5	0.23	-1.914	0.688	0.262	-1.535	0.539	0.086	-0.824	0.695	0.246	-1.531	0.59	0.152
-1.18	0.531	0.188	-0.984	0.598	0.207	-1.055	0.449	0.227	-1.266	0.496	0.152	-1.117	0.387	0.148	-1.402	0.441	0.168	-0.973	0.523	0.234	-1.902	0.703	0.25	-1.543	0.539	0.051	-0.871	0.727	0.246	-1.523	0.559	0.164
-1.172	0.527	0.172	-0.988	0.605	0.211	-1.066	0.457	0.234	-1.242	0.457	0.145	-1.09	0.363	0.141	-1.461	0.41	0.145	-1.043	0.555	0.25	-1.777	0.684	0.211	-1.543	0.52	0.039	-0.91	0.73	0.242	-1.512	0.559	0.172
-1.16	0.508	0.164	-0.988	0.625	0.219	-1.082	0.473	0.23	-1.219	0.426	0.145	-1.078	0.352	0.145	-1.488	0.371	0.125	-1.105	0.574	0.273	-1.609	0.59	0.164	-1.52	0.512	0.051	-0.973	0.734	0.23	-1.641	0.547	0.129
-1.145	0.492	0.172	-1.004	0.629	0.219	-1.086	0.496	0.227	-1.168	0.422	0.141	-1.066	0.332	0.16	-1.484	0.32	0.125	-1.141	0.586	0.297	-1.469	0.59	0.141	-1.48	0.512	0.086	-1.043	0.754	0.246	-1.809	0.441	0.043
-1.129	0.492	0.18	-1.016	0.641	0.219	-1.098	0.504	0.234	-1.121	0.41	0.156	-1.051	0.34	0.18	-1.457	0.281	0.133	-1.156	0.582	0.316	-1.313	0.602	0.141	-1.441	0.508	0.125	-1.133	0.777	0.254	-1.883	0.293	-0.02
-1.117	0.48	0.195	-1.035	0.656	0.211	-1.098	0.508	0.246	-1.074	0.41	0.172	-1.035	0.355	0.191	-1.414	0.285	0.145	-1.199	0.574	0.316	-1.219	0.543	0.199	-1.395	0.504	0.156	-1.242	0.809	0.262	-1.895	0.18	-0.051
-1.102	0.477	0.195	-1.055	0.66	0.203	-1.094	0.523	0.258	-1.035	0.43	0.188	-1.027	0.375	0.191	-1.379	0.324	0.164	-1.32	0.574	0.313	-1.117	0.555	0.238	-1.316	0.492	0.172	-1.348	0.82	0.277	-1.898	0.145	-0.055
-1.094	0.461	0.191	-1.074	0.656	0.199	-1.078	0.543	0.27	-1.023	0.438	0.191	-1.02	0.402	0.184	-1.34	0.352	0.18	-1.465	0.582	0.285	-1.031	0.531	0.25	-1.223	0.473	0.172	-1.461	0.824	0.27	-1.883	0.156	-0.023
-1.082	0.473	0.188	-1.082	0.664	0.199	-1.07	0.563	0.277	-1.035	0.445	0.191	-1.016	0.418	0.176	-1.277	0.359	0.172	-1.547	0.586	0.25	-0.98	0.512	0.246	-1.121	0.473	0.16	-1.543	0.816	0.25	-1.844	0.199	0.027
-1.063	0.477	0.188	-1.09	0.668	0.203	-1.055	0.57	0.281	-1.047	0.453	0.184	-1.004	0.441	0.176	-1.219	0.363	0.168	-1.578	0.578	0.234	-0.945	0.527	0.23	-1.059	0.477	0.156	-1.574	0.777	0.219	-1.781	0.25	0.074
-1.055	0.477	0.188	-1.098	0.668	0.211	-1.043	0.578	0.281	-1.047	0.457	0.184	-0.988	0.469	0.176	-1.156	0.398	0.156	-1.563	0.566	0.242	-0.902	0.539	0.223	-1.02	0.48	0.164	-1.523	0.699	0.172	-1.703	0.32	0.09
-1.059	0.48	0.191	-1.09	0.66	0.219	-1.023	0.578	0.293	-1.043	0.453	0.172	-0.969	0.488	0.176	-1.117	0.438	0.148	-1.547	0.57	0.27	-0.848	0.539	0.215	-1	0.477	0.176	-1.492	0.617	0.172	-1.594	0.387	0.102
-1.063	0.469	0.199	-1.098	0.645	0.227	-1.012	0.574	0.305	-1.027	0.449	0.172	-0.953	0.516	0.184	-1.094	0.477	0.152	-1.578	0.59	0.297	-0.801	0.531	0.199	-0.992	0.473	0.184	-1.621	0.563	0.207	-1.461	0.441	0.113
-1.063	0.465	0.195	-1.117	0.633	0.211	-1.012	0.586	0.305	-1.035	0.426	0.172	-0.953	0.535	0.184	-1.094	0.477	0.168	-1.637	0.613	0.32	-0.762	0.539	0.188	-0.977	0.449	0.188	-1.715	0.547	0.258	-1.352	0.477	0.125
-1.059	0.453	0.188	-1.18	0.641	0.176	-1.023	0.59	0.305	-1.02	0.43	0.176	-0.953	0.566	0.18	-1.109	0.461	0.184	-1.688	0.629	0.344	-0.746	0.566	0.168	-0.957	0.422	0.184	-1.672	0.539	0.309	-1.266	0.48	0.145
-1.051	0.453	0.172	-1.285	0.66	0.168	-1.043	0.586	0.297	-1.012	0.41	0.172	-0.949	0.578	0.184	-1.109	0.445	0.184	-1.695	0.621	0.348	-0.738	0.605	0.172	-0.934	0.406	0.18	-1.617	0.535	0.32	-1.199	0.465	0.152
-1.047	0.453	0.168	-1.332	0.66	0.176	-1.063	0.598	0.285	-1	0.406	0.184	-0.941	0.586	0.188	-1.117	0.422	0.156	-1.66	0.586	0.324	-0.738	0.625	0.172	-0.91	0.398	0.18	-1.617	0.539	0.285	-1.141	0.438	0.141
-1.043	0.449	0.168	-1.32	0.652	0.172	-1.07	0.613	0.273	-0.988	0.402	0.188	-0.934	0.594	0.184	-1.113	0.414	0.141	-1.582	0.52	0.281	-0.723	0.637	0.164	-0.895	0.391	0.188	-1.637	0.512	0.223	-1.09	0.414	0.129
-1.035	0.449	0.18	-1.344	0.645	0.16	-1.078	0.629	0.27	-0.984	0.41	0.195	-0.938	0.605	0.18	-1.113	0.406	0.137	-1.473	0.461	0.238	-0.699	0.637	0.172	-0.871	0.391	0.195	-1.66	0.488	0.148	-1.012	0.402	0.129
-1.02	0.441	0.188	-1.363	0.617	0.16	-1.086	0.637	0.262	-0.992	0.426	0.211	-0.949	0.621	0.176	-1.102	0.402	0.148	-1.363	0.414	0.242	-0.707	0.629	0.203	-0.859	0.387	0.203	-1.699	0.5	0.086	-0.969	0.398	0.141
-1.004	0.441	0.191	-1.352	0.582	0.156	-1.086	0.637	0.258	-1	0.438	0.219	-0.965	0.629	0.176	-1.086	0.402	0.145	-1.281	0.492	0.219	-0.738	0.617	0.23	-0.84	0.375	0.211	-1.746	0.527	0.027	-0.949	0.395	0.16
-0.992	0.441	0.191	-1.336	0.563	0.16	-1.094	0.633	0.25	-0.996	0.449	0.223	-0.984	0.633	0.188	-1.051	0.398	0.145	-1.184	0.5	0.246	-0.75	0.617	0.242	-0.844	0.359	0.211	-1.805	0.551	0.008	-0.941	0.395	0.164
-0.973	0.441	0.191	-1.344	0.539	0.18	-1.133	0.629	0.242	-0.992	0.465	0.23	-1.016	0.641	0.199	-1.004	0.391	0.141	-1.137	0.473	0.258	-0.766	0.602	0.25	-0.844	0.355	0.211	-1.836	0.555	-0.008	-0.93	0.371	0.18
-0.957	0.441	0.195	-1.352	0.516	0.188	-1.18	0.621	0.238	-1	0.473	0.242	-1.047	0.645	0.215	-0.961	0.398	0.137	-1.082	0.473	0.266	-0.816	0.578	0.254	-0.863	0.355	0.219	-1.801	0.547	-0.004	-0.906	0.352	0.18
-0.941	0.449	0.199	-1.344	0.484	0.176	-1.203	0.609	0.227	-0.996	0.48	0.25	-1.07	0.648	0.234	-0.934	0.402	0.141	-1.031	0.48	0.262	-0.875	0.563	0.254	-0.902	0.359	0.219	-1.707	0.523	0.016	-0.887	0.34	0.184
-0.93	0.457	0.207	-1.328	0.461	0.152	-1.215	0.598	0.215	-0.992	0.48	0.266	-1.098	0.641	0.25	-0.914	0.414	0.152	-0.977	0.488	0.254	-0.938	0.57	0.25	-0.953	0.363	0.199	-1.574	0.512	0.043	-0.879	0.324	0.203
-0.926	0.469	0.207	-1.309	0.457	0.129	-1.246	0.59	0.191	-0.996	0.465	0.277	-1.113	0.621	0.27	-0.906	0.418	0.16	-0.938	0.469	0.242	-1.02	0.586	0.25	-0.992	0.367	0.188	-1.457	0.504	0.09	-0.887	0.316	0.227
-0.93	0.477	0.211	-1.277	0.461	0.125	-1.332	0.602	0.191	-0.992	0.457	0.293	-1.113	0.602	0.277	-0.898	0.426	0.16	-0.914	0.473	0.23	-1.121	0.602	0.25	-1.043	0.359	0.172	-1.348	0.496	0.129	-0.898	0.32	0.238
-0.934	0.492	0.199	-1.23	0.457	0.125	-1.414	0.609	0.191	-0.996	0.457	0.293	-1.121	0.582	0.266	-0.895	0.418	0.164	-0.887	0.496	0.223	-1.227	0.617	0.254	-1.098	0.375	0.176	-1.246	0.477	0.156	-0.891	0.316	0.246
-0.945	0.496	0.195	-1.191	0.457	0.133	-1.418	0.59	0.199	-1	0.469	0.289	-1.191	0.57	0.254	-0.895	0.418	0.172	-0.855	0.531	0.203	-1.313	0.648	0.258	-1.145	0.398	0.191	-1.156	0.453	0.168	-0.875	0.297	0.25
-0.957	0.512	0.191	-1.156	0.453	0.137	-1.383	0.563	0.195	-1.016	0.477	0.293	-1.285	0.547	0.23	-0.898	0.43	0.172	-0.84	0.555	0.203	-1.375	0.672	0.262	-1.156	0.418	0.207	-1.059	0.434	0.172	-0.859	0.289	0.254
-1	0.523	0.207	-1.137	0.465	0.145	-1.363	0.535	0.188	-1.043	0.5	0.293	-1.375	0.52	0.223	-0.922	0.43	0.168	-0.824	0.57	0.203	-1.414	0.684	0.27	-1.105	0.418	0.242	-0.977	0.422	0.164	-0.867	0.293	0.266
-1.043	0.523	0.215	-1.125	0.48	0.152	-1.324	0.523	0.191	-1.07	0.523	0.301	-1.406	0.492	0.23	-0.938	0.426	0.172	-0.805	0.578	0.207	-1.422	0.672	0.262	-1.059	0.414	0.273	-0.898	0.426	0.168	-0.906	0.305	0.293
-1.086	0.539	0.227	-1.121	0.496	0.145	-1.273	0.523	0.199	-1.129	0.547	0.309	-1.41	0.508	0.234	-0.953	0.43	0.18	-0.789	0.578	0.211	-1.426	0.645	0.242	-1.133	0.414	0.273	-0.852	0.426	0.18	-0.973	0.324	0.289
-1.121	0.539	0.23	-1.109	0.508	0.148	-1.25	0.527	0.195	-1.188	0.563	0.32	-1.375	0.527	0.254	-0.969	0.434	0.184	-0.781	0.578	0.219	-1.438	0.613	0.215	-1.27	0.438	0.238	-0.824	0.426	0.191	-1.004	0.34	0.27
-1.156	0.551	0.234	-1.102	0.508	0.141	-1.246	0.527	0.195	-1.25	0.563	0.336	-1.293	0.527	0.27	-1	0.438	0.199	-0.789	0.586	0.223	-1.516	0.57	0.18	-1.375	0.469	0.164	-0.805	0.426	0.199	-1.004	0.352	0.25
-1.191	0.57	0.23	-1.105	0.496	0.145	-1.242	0.516	0.191	-1.273	0.57	0.336	-1.219	0.531	0.289	-1.039	0.441	0.215	-0.789	0.59	0.234	-1.625	0.547	0.137	-1.457	0.484	0.121	-0.809	0.414	0.203	-1.008	0.367	0.23
-1.23	0.586	0.242	-1.109	0.465	0.141	-1.227	0.504	0.188	-1.273	0.578	0.324	-1.156	0.516	0.316	-1.086	0.445	0.215	-0.797	0.594	0.234	-1.629	0.551	0.141	-1.523	0.492	0.125	-0.82	0.398	0.203	-1.027	0.391	0.234
-1.266	0.598	0.238	-1.109	0.438	0.145	-1.195	0.492	0.18	-1.285	0.578	0.293	-1.145	0.484	0.34	-1.117	0.461	0.211	-0.816	0.578	0.238	-1.535	0.57	0.164	-1.613	0.52	0.148	-0.844	0.391	0.199	-1.066	0.426	0.258
-1.352	0.602	0.219	-1.094	0.426	0.148	-1.164	0.477	0.18	-1.402	0.574	0.258	-1.188	0.465	0.348	-1.137	0.477	0.211	-0.867	0.566	0.242	-1.457	0.605	0.188	-1.742	0.547	0.195	-0.875	0.375	0.191	-1.082	0.438	0.293
-1.484	0.59	0.199	-1.07	0.414	0.164	-1.152	0.461	0.188	-1.59	0.582	0.227	-1.242	0.438	0.34	-1.148	0.488	0.227	-0.922	0.574	0.23	-1.414	0.652	0.195	-1.91	0.563	0.242	-0.895	0.363	0.18	-1.082	0.449	0.328
-1.578	0.574	0.172	-1.047	0.414	0.184	-1.156	0.461	0.199	-1.754	0.59	0.191	-1.293	0.398	0.313	-1.168	0.508	0.242	-0.984	0.586	0.223	-1.387	0.68	0.191	-2.086	0.555	0.293	-0.906	0.332	0.18	-1.156	0.465	0.34
-1.621	0.57	0.16	-1.047	0.414	0.191	-1.172	0.473	0.195	-1.805	0.602	0.18	-1.289	0.352	0.277	-1.172	0.535	0.262	-1.055	0.602	0.219	-1.395	0.684	0.156	-2.141	0.539	0.316	-0.93	0.313	0.18	-1.309	0.477	0.32
-1.645	0.57	0.148	-1.047	0.426	0.195	-1.172	0.492	0.18	-1.727	0.613	0.188	-1.27	0.305	0.258	-1.227	0.547	0.266	-1.137	0.609	0.219	-1.449	0.676	0.09	-2.039	0.523	0.32	-0.953	0.297	0.184	-1.449	0.484	0.297
-1.609	0.566	0.164	-1.039	0.438	0.199	-1.168	0.504	0.156	-1.555	0.625	0.211	-1.266	0.293	0.25	-1.363	0.555	0.266	-1.219	0.625	0.223	-1.516	0.641	0.031	-1.863	0.52	0.297	-1.012	0.289	0.184	-1.563	0.5	0.285
-1.492	0.574	0.211	-1.027	0.449	0.195	-1.195	0.504	0.145	-1.34	0.629	0.254	-1.234	0.297	0.254	-1.539	0.594	0.238	-1.289	0.637	0.219	-1.531	0.59	-0.012	-1.656	0.512	0.281	-1.082	0.285	0.172	-1.672	0.535	0.289
-1.332	0.594	0.281	-1.023	0.469	0.191	-1.207	0.504	0.145	-1.152	0.613	0.316	-1.188	0.305	0.254	-1.695	0.621	0.195	-1.336	0.637	0.234	-1.504	0.535	-0.02	-1.441	0.492	0.277	-1.141	0.273	0.16	-1.773	0.563	0.305
-1.172	0.609	0.332	-1.02	0.469	0.18	-1.207	0.508	0.148	-1.066	0.582	0.375	-1.129	0.309	0.258	-1.754	0.645	0.18	-1.355	0.641	0.242	-1.473	0.496	0	-1.254	0.469	0.281	-1.168	0.281	0.156	-1.926	0.555	0.32
-1.055	0.633	0.352	-1	0.469	0.168	-1.191	0.516	0.152	-1.02	0.543	0.41	-1.094	0.313	0.254	-1.68	0.676	0.188	-1.355	0.652	0.246	-1.465	0.484	0.055	-1.113	0.469	0.301	-1.176	0.313	0.148	-2.09	0.496	0.301
-1.016	0.645	0.336	-0.98	0.477	0.148	-1.18	0.488	0.156	-1.043	0.492	0.414	-1.074	0.32	0.25	-1.578	0.703	0.211	-1.355	0.664	0.227	-1.465	0.484	0.102	-0.996	0.492	0.313	-1.176	0.355	0.148	-2.176	0.449	0.262
-1.004	0.625	0.313	-0.957	0.484	0.137	-1.148	0.48	0.156	-1.109	0.426	0.406	-1.063	0.32	0.242	-1.469	0.73	0.266	-1.324	0.668	0.203	-1.418	0.484	0.125	-0.91	0.543	0.309	-1.195	0.395	0.16	-2.129	0.406	0.234
-1.039	0.59	0.266	-0.938	0.504	0.129	-1.125	0.484	0.16	-1.184	0.34	0.375	-1.07	0.34	0.227	-1.359	0.742	0.352	-1.359	0.637	0.188	-1.336	0.465	0.129	-0.844	0.574	0.293	-1.207	0.426	0.188	-2.004	0.391	0.223
-1.094	0.531	0.234	-0.934	0.535	0.137	-1.105	0.492	0.172	-1.203	0.266	0.332	-1.07	0.316	0.227	-1.34	0.719	0.422	-1.52	0.625	0.184	-1.25	0.453	0.105	-0.781	0.582	0.281	-1.188	0.445	0.223	-1.844	0.422	0.211
-1.16	0.5	0.207	-0.945	0.574	0.152	-1.113	0.496	0.176	-1.188	0.215	0.293	-1.074	0.316	0.223	-1.348	0.684	0.418	-1.621	0.617	0.203	-1.172	0.473	0.098	-0.75	0.566	0.262	-1.145	0.453	0.27	-1.668	0.477	0.215
-1.207	0.5	0.195	-0.957	0.59	0.172	-1.113	0.508	0.172	-1.191	0.188	0.266	-1.074	0.336	0.23	-1.316	0.574	0.363	-1.594	0.609	0.234	-1.109	0.484	0.113	-0.723	0.555	0.238	-1.152	0.438	0.301	-1.5	0.539	0.223
-1.227	0.449	0.223	-0.965	0.598	0.184	-1.102	0.52	0.176	-1.191	0.207	0.25	-1.063	0.344	0.246	-1.277	0.453	0.301	-1.516	0.59	0.262	-1.07	0.48	0.133	-0.707	0.57	0.219	-1.242	0.441	0.293	-1.352	0.594	0.227
-1.246	0.363	0.27	-0.977	0.605	0.172	-1.094	0.52	0.172	-1.168	0.246	0.242	-1.051	0.363	0.254	-1.262	0.316	0.285	-1.449	0.578	0.277	-1.039	0.48	0.141	-0.703	0.574	0.203	-1.285	0.453	0.266	-1.199	0.625	0.227
-1.238	0.383	0.277	-0.984	0.609	0.156	-1.082	0.52	0.168	-1.129	0.281	0.25	-1.027	0.363	0.266	-1.266	0.211	0.266	-1.379	0.574	0.254	-1.02	0.457	0.141	-0.699	0.602	0.195	-1.277	0.453	0.238	-1.047	0.633	0.246
-1.184	0.441	0.27	-0.992	0.625	0.152	-1.074	0.551	0.156	-1.105	0.316	0.25	-1.016	0.367	0.277	-1.234	0.156	0.273	-1.352	0.57	0.23	-0.992	0.434	0.137	-0.715	0.629	0.195	-1.309	0.461	0.223	-0.926	0.617	0.25
-1.113	0.457	0.266	-0.992	0.637	0.156	-1.074	0.566	0.156	-1.105	0.352	0.25	-1.016	0.402	0.281	-1.199	0.141	0.262	-1.383	0.566	0.188	-0.969	0.418	0.129	-0.734	0.656	0.207	-1.398	0.477	0.227	-0.836	0.582	0.242
-1.059	0.473	0.254	-1	0.66	0.156	-1.074	0.551	0.168	-1.113	0.359	0.254	-1.02	0.434	0.285	-1.152	0.195	0.25	-1.453	0.559	0.145	-0.945	0.414	0.129	-0.758	0.676	0.227	-1.551	0.504	0.246	-0.754	0.535	0.246
-1.027	0.504	0.25	-1.016	0.68	0.156	-1.078	0.543	0.188	-1.098	0.336	0.254	-1.035	0.445	0.281	-1.082	0.289	0.25	-1.527	0.539	0.125	-0.93	0.402	0.141	-0.801	0.672	0.234	-1.77	0.52	0.254	-0.711	0.508	0.25
-1.031	0.539	0.227	-1.043	0.688	0.145	-1.078	0.527	0.203	-1.074	0.332	0.25	-1.035	0.453	0.281	-1.027	0.387	0.258	-1.574	0.516	0.113	-0.922	0.395	0.16	-0.828	0.672	0.23	-2	0.527	0.258	-0.68	0.52	0.25
-1.059	0.559	0.203	-1.059	0.684	0.145	-1.082	0.52	0.215	-1.059	0.352	0.246	-1.043	0.43	0.285	-1	0.453	0.246	-1.57	0.484	0.109	-0.898	0.387	0.18	-0.84	0.66	0.223	-2.145	0.508	0.246	-0.652	0.543	0.254
-1.07	0.551	0.191	-1.074	0.676	0.145	-1.074	0.512	0.223	-1.051	0.375	0.246	-1.047	0.418	0.301	-0.969	0.473	0.227	-1.523	0.473	0.117	-0.867	0.375	0.188	-0.863	0.652	0.203	-2.148	0.496	0.242	-0.637	0.582	0.254
-1.063	0.508	0.199	-1.098	0.668	0.145	-1.059	0.52	0.219	-1.043	0.398	0.258	-1.055	0.438	0.313	-0.953	0.477	0.199	-1.469	0.473	0.121	-0.836	0.359	0.191	-0.926	0.656	0.184	-2.016	0.492	0.25	-0.652	0.598	0.262
-1.035	0.461	0.227	-1.117	0.66	0.152	-1.039	0.527	0.223	-1.008	0.383	0.281	-1.059	0.461	0.316	-0.938	0.453	0.188	-1.414	0.488	0.133	-0.813	0.352	0.199	-1.023	0.664	0.168	-1.848	0.496	0.258	-0.676	0.617	0.254
-1.02	0.434	0.25	-1.137	0.656	0.145	-1.008	0.543	0.227	-0.977	0.363	0.285	-1.063	0.492	0.313	-0.941	0.457	0.188	-1.348	0.5	0.145	-0.793	0.352	0.203	-1.121	0.68	0.152	-1.641	0.508	0.273	-0.707	0.609	0.234
-1.02	0.434	0.266	-1.145	0.66	0.137	-0.977	0.559	0.227	-0.953	0.383	0.27	-1.07	0.512	0.297	-0.934	0.488	0.188	-1.293	0.5	0.152	-0.773	0.352	0.211	-1.195	0.699	0.148	-1.438	0.52	0.289	-0.754	0.605	0.23
-1.008	0.441	0.273	-1.145	0.668	0.145	-0.945	0.59	0.227	-0.969	0.426	0.258	-1.098	0.547	0.293	-0.926	0.523	0.191	-1.258	0.492	0.152	-0.77	0.359	0.219	-1.285	0.723	0.145	-1.273	0.531	0.297	-0.793	0.605	0.219
-0.996	0.449	0.273	-1.133	0.668	0.156	-0.93	0.621	0.227	-0.988	0.465	0.242	-1.125	0.566	0.289	-0.91	0.547	0.191	-1.215	0.484	0.148	-0.766	0.379	0.223	-1.355	0.758	0.145	-1.141	0.551	0.297	-0.844	0.594	0.195
-1.008	0.473	0.262	-1.125	0.676	0.172	-0.918	0.648	0.23	-1	0.48	0.238	-1.152	0.563	0.297	-0.898	0.527	0.188	-1.176	0.473	0.141	-0.777	0.387	0.215	-1.395	0.785	0.145	-1.027	0.547	0.293	-0.891	0.582	0.191
-1.016	0.508	0.234	-1.109	0.672	0.184	-0.906	0.668	0.234	-1.016	0.488	0.246	-1.203	0.551	0.297	-0.875	0.496	0.188	-1.141	0.461	0.133	-0.809	0.398	0.215	-1.395	0.781	0.137	-0.93	0.559	0.266	-0.953	0.582	0.184
-1.012	0.523	0.227	-1.109	0.668	0.168	-0.895	0.676	0.23	-1.043	0.488	0.258	-1.246	0.563	0.297	-0.871	0.48	0.195	-1.105	0.449	0.133	-0.867	0.41	0.203	-1.355	0.754	0.125	-0.859	0.566	0.242	-1.02	0.598	0.176
-0.996	0.535	0.223	-1.16	0.656	0.16	-0.887	0.672	0.23	-1.055	0.477	0.277	-1.27	0.582	0.305	-0.883	0.484	0.203	-1.059	0.445	0.137	-0.918	0.434	0.195	-1.348	0.707	0.102	-0.809	0.578	0.227	-1.109	0.609	0.168
-0.992	0.523	0.238	-1.234	0.645	0.152	-0.883	0.668	0.238	-1.059	0.461	0.285	-1.273	0.59	0.313	-0.895	0.496	0.215	-1.016	0.449	0.148	-0.984	0.449	0.191	-1.453	0.684	0.102	-0.766	0.598	0.219	-1.203	0.645	0.16
-0.977	0.504	0.246	-1.301	0.625	0.156	-0.891	0.668	0.246	-1.07	0.453	0.305	-1.266	0.59	0.324	-0.906	0.5	0.215	-1	0.461	0.16	-1.078	0.469	0.184	-1.555	0.699	0.137	-0.746	0.609	0.223	-1.277	0.699	0.164
-0.973	0.488	0.25	-1.355	0.617	0.16	-0.898	0.652	0.25	-1.082	0.461	0.316	-1.258	0.594	0.328	-0.934	0.504	0.211	-0.988	0.461	0.172	-1.168	0.48	0.203	-1.5	0.738	0.172	-0.738	0.617	0.227	-1.355	0.742	0.184
-0.984	0.484	0.25	-1.391	0.609	0.18	-0.898	0.645	0.262	-1.109	0.484	0.332	-1.242	0.602	0.336	-0.973	0.52	0.203	-0.965	0.453	0.184	-1.254	0.492	0.211	-1.449	0.758	0.188	-0.742	0.625	0.219	-1.422	0.77	0.188
-0.988	0.48	0.254	-1.352	0.605	0.195	-0.902	0.656	0.258	-1.121	0.504	0.34	-1.246	0.594	0.348	-1.023	0.539	0.195	-0.941	0.441	0.191	-1.297	0.492	0.227	-1.484	0.762	0.164	-0.773	0.637	0.207	-1.457	0.781	0.172
-1	0.492	0.25	-1.258	0.594	0.211	-0.891	0.668	0.266	-1.125	0.508	0.34	-1.25	0.586	0.352	-1.078	0.555	0.195	-0.914	0.438	0.199	-1.273	0.496	0.238	-1.492	0.75	0.125	-0.805	0.637	0.195	-1.457	0.762	0.156
-1.012	0.496	0.25	-1.184	0.574	0.23	-0.906	0.676	0.273	-1.125	0.508	0.348	-1.262	0.566	0.332	-1.129	0.566	0.199	-0.879	0.422	0.215	-1.25	0.484	0.246	-1.496	0.727	0.07	-0.844	0.645	0.176	-1.5	0.707	0.137
-1.023	0.508	0.254	-1.129	0.555	0.254	-0.949	0.684	0.293	-1.137	0.512	0.359	-1.313	0.535	0.305	-1.168	0.574	0.195	-0.844	0.41	0.223	-1.32	0.48	0.25	-1.539	0.688	0.02	-0.906	0.664	0.16	-1.641	0.656	0.148
-1.055	0.52	0.254	-1.055	0.535	0.281	-0.98	0.688	0.301	-1.16	0.512	0.355	-1.418	0.512	0.273	-1.203	0.57	0.195	-0.801	0.402	0.23	-1.461	0.477	0.234	-1.574	0.621	0.004	-0.957	0.703	0.137	-1.789	0.609	0.203
-1.074	0.5	0.25	-0.98	0.531	0.301	-0.996	0.684	0.297	-1.184	0.496	0.328	-1.539	0.531	0.258	-1.242	0.574	0.191	-0.762	0.402	0.234	-1.555	0.484	0.195	-1.586	0.559	0.004	-1.008	0.715	0.137	-1.711	0.602	0.27
-1.094	0.496	0.242	-0.941	0.523	0.309	-1.039	0.672	0.27	-1.172	0.484	0.285	-1.566	0.527	0.258	-1.266	0.578	0.191	-0.715	0.395	0.242	-1.594	0.492	0.16	-1.59	0.516	0.02	-1.051	0.723	0.148	-1.598	0.609	0.316
-1.109	0.504	0.246	-0.957	0.504	0.309	-1.125	0.664	0.234	-1.164	0.5	0.25	-1.488	0.488	0.258	-1.273	0.59	0.191	-0.672	0.387	0.25	-1.594	0.496	0.148	-1.578	0.488	0.047	-1.09	0.742	0.152	-1.605	0.621	0.313
-1.129	0.512	0.242	-1.02	0.473	0.297	-1.238	0.648	0.203	-1.164	0.543	0.246	-1.406	0.438	0.254	-1.281	0.605	0.207	-0.648	0.398	0.254	-1.598	0.508	0.164	-1.547	0.469	0.074	-1.145	0.762	0.168	-1.625	0.605	0.254
-1.137	0.523	0.242	-1.102	0.457	0.277	-1.352	0.641	0.195	-1.172	0.586	0.254	-1.328	0.398	0.254	-1.297	0.621	0.219	-0.633	0.422	0.246	-1.629	0.527	0.199	-1.477	0.469	0.105	-1.242	0.785	0.176	-1.637	0.57	0.16
-1.133	0.527	0.254	-1.172	0.43	0.258	-1.422	0.633	0.195	-1.16	0.609	0.27	-1.266	0.391	0.262	-1.301	0.633	0.227	-0.641	0.445	0.23	-1.695	0.551	0.219	-1.391	0.48	0.141	-1.359	0.809	0.191	-1.664	0.52	0.082
-1.121	0.543	0.266	-1.238	0.402	0.246	-1.41	0.625	0.207	-1.148	0.609	0.277	-1.246	0.395	0.238	-1.305	0.629	0.238	-0.652	0.473	0.227	-1.758	0.566	0.227	-1.313	0.48	0.156	-1.469	0.824	0.191	-1.688	0.457	0.047
-1.113	0.563	0.258	-1.281	0.387	0.242	-1.324	0.617	0.23	-1.141	0.609	0.281	-1.246	0.395	0.215	-1.293	0.617	0.242	-0.68	0.488	0.215	-1.77	0.563	0.223	-1.238	0.48	0.16	-1.512	0.82	0.195	-1.707	0.422	0.039
-1.109	0.574	0.254	-1.285	0.383	0.254	-1.207	0.609	0.273	-1.133	0.605	0.281	-1.266	0.359	0.195	-1.266	0.594	0.246	-0.746	0.492	0.211	-1.723	0.57	0.219	-1.168	0.457	0.145	-1.477	0.797	0.191	-1.723	0.395	0.059
-1.105	0.578	0.246	-1.285	0.391	0.273	-1.098	0.605	0.324	-1.121	0.605	0.273	-1.289	0.324	0.172	-1.215	0.566	0.246	-0.832	0.5	0.215	-1.598	0.574	0.191	-1.102	0.441	0.141	-1.449	0.734	0.18	-1.727	0.383	0.09
-1.113	0.582	0.23	-1.273	0.395	0.293	-1.035	0.613	0.379	-1.125	0.586	0.258	-1.301	0.328	0.156	-1.203	0.543	0.234	-0.93	0.512	0.211	-1.484	0.52	0.203	-1.047	0.43	0.145	-1.465	0.656	0.18	-1.711	0.383	0.117
-1.152	0.59	0.211	-1.258	0.398	0.297	-1.031	0.629	0.41	-1.156	0.57	0.242	-1.301	0.359	0.141	-1.289	0.539	0.23	-1.055	0.508	0.219	-1.359	0.594	0.234	-1	0.43	0.156	-1.602	0.613	0.211	-1.645	0.398	0.129
-1.246	0.59	0.195	-1.227	0.402	0.273	-1.082	0.613	0.402	-1.254	0.574	0.234	-1.305	0.391	0.133	-1.371	0.566	0.238	-1.16	0.523	0.238	-1.238	0.664	0.23	-0.973	0.43	0.176	-1.699	0.609	0.258	-1.547	0.426	0.141
-1.309	0.598	0.195	-1.18	0.398	0.254	-1.141	0.52	0.355	-1.324	0.594	0.227	-1.293	0.359	0.137	-1.363	0.594	0.242	-1.246	0.535	0.258	-1.145	0.625	0.27	-0.957	0.426	0.191	-1.633	0.613	0.281	-1.445	0.445	0.145
-1.309	0.602	0.191	-1.129	0.406	0.242	-1.188	0.41	0.301	-1.309	0.602	0.227	-1.266	0.328	0.137	-1.332	0.609	0.238	-1.297	0.551	0.277	-1.074	0.609	0.262	-0.934	0.422	0.203	-1.57	0.586	0.273	-1.352	0.449	0.145
-1.328	0.605	0.18	-1.09	0.414	0.23	-1.211	0.332	0.262	-1.301	0.582	0.223	-1.254	0.348	0.129	-1.34	0.617	0.23	-1.305	0.547	0.328	-1.016	0.598	0.227	-0.906	0.418	0.215	-1.605	0.555	0.238	-1.254	0.453	0.137
-1.379	0.605	0.18	-1.055	0.406	0.246	-1.246	0.305	0.234	-1.34	0.566	0.211	-1.25	0.367	0.125	-1.359	0.629	0.227	-1.289	0.543	0.355	-0.961	0.578	0.211	-0.887	0.414	0.215	-1.637	0.539	0.191	-1.176	0.445	0.129
-1.395	0.609	0.176	-1.043	0.402	0.266	-1.254	0.332	0.254	-1.332	0.555	0.195	-1.25	0.383	0.121	-1.355	0.617	0.207	-1.332	0.539	0.344	-0.926	0.586	0.207	-0.855	0.414	0.211	-1.688	0.543	0.141	-1.109	0.438	0.121
-1.355	0.621	0.164	-1.043	0.402	0.281	-1.25	0.348	0.273	-1.309	0.547	0.172	-1.234	0.395	0.117	-1.379	0.582	0.191	-1.438	0.527	0.316	-0.895	0.582	0.215	-0.836	0.41	0.203	-1.777	0.57	0.074	-1.047	0.434	0.125
-1.301	0.625	0.152	-1.047	0.414	0.293	-1.227	0.379	0.293	-1.289	0.543	0.16	-1.211	0.41	0.102	-1.422	0.535	0.164	-1.578	0.516	0.27	-0.855	0.566	0.223	-0.828	0.414	0.211	-1.859	0.566	0.02	-1.004	0.422	0.141
-1.246	0.633	0.141	-1.035	0.422	0.281	-1.199	0.406	0.289	-1.289	0.555	0.145	-1.199	0.398	0.098	-1.453	0.492	0.121	-1.711	0.52	0.223	-0.809	0.547	0.227	-0.824	0.406	0.215	-1.875	0.527	-0.012	-0.957	0.402	0.141
-1.211	0.637	0.137	-1.023	0.438	0.266	-1.176	0.438	0.27	-1.293	0.543	0.133	-1.164	0.379	0.098	-1.461	0.457	0.078	-1.793	0.531	0.18	-0.766	0.539	0.23	-0.824	0.402	0.219	-1.836	0.477	-0.016	-0.887	0.387	0.133
-1.219	0.641	0.137	-1.016	0.453	0.246	-1.156	0.465	0.242	-1.297	0.551	0.145	-1.133	0.367	0.109	-1.445	0.43	0.063	-1.758	0.555	0.195	-0.723	0.547	0.227	-0.824	0.391	0.23	-1.777	0.426	0.004	-0.793	0.387	0.145
-1.238	0.637	0.141	-1.004	0.469	0.234	-1.148	0.473	0.211	-1.293	0.559	0.145	-1.105	0.371	0.109	-1.402	0.43	0.055	-1.637	0.574	0.219	-0.684	0.563	0.238	-0.836	0.387	0.227	-1.707	0.41	0.039	-0.723	0.387	0.18
-1.238	0.625	0.137	-0.992	0.504	0.227	-1.156	0.48	0.191	-1.289	0.555	0.133	-1.086	0.379	0.125	-1.363	0.441	0.059	-1.539	0.578	0.281	-0.648	0.586	0.258	-0.863	0.387	0.223	-1.625	0.41	0.082	-0.695	0.406	0.223
-1.219	0.621	0.145	-1	0.531	0.227	-1.164	0.469	0.188	-1.258	0.543	0.129	-1.063	0.387	0.137	-1.332	0.449	0.082	-1.508	0.598	0.359	-0.621	0.605	0.262	-0.902	0.391	0.219	-1.543	0.422	0.121	-0.707	0.43	0.258
-1.191	0.609	0.145	-1.004	0.535	0.227	-1.156	0.445	0.191	-1.227	0.539	0.145	-1.027	0.395	0.148	-1.305	0.449	0.094	-1.508	0.613	0.434	-0.602	0.617	0.258	-0.965	0.406	0.207	-1.453	0.43	0.145	-0.734	0.445	0.277
-1.164	0.605	0.152	-1	0.527	0.223	-1.145	0.434	0.223	-1.211	0.547	0.152	-1.016	0.422	0.137	-1.262	0.453	0.094	-1.488	0.578	0.449	-0.609	0.613	0.254	-1.047	0.418	0.211	-1.348	0.422	0.156	-0.766	0.434	0.273
-1.141	0.598	0.152	-0.996	0.512	0.223	-1.113	0.418	0.246	-1.219	0.543	0.164	-1.004	0.441	0.129	-1.219	0.469	0.09	-1.434	0.496	0.402	-0.641	0.609	0.254	-1.148	0.434	0.211	-1.238	0.418	0.16	-0.77	0.406	0.254
-1.133	0.586	0.152	-0.992	0.508	0.223	-1.07	0.414	0.262	-1.234	0.543	0.152	-0.996	0.445	0.133	-1.18	0.48	0.082	-1.371	0.406	0.324	-0.699	0.617	0.254	-1.23	0.457	0.207	-1.141	0.422	0.156	-0.77	0.375	0.246
-1.141	0.586	0.156	-1.004	0.512	0.219	-1.023	0.422	0.262	-1.238	0.516	0.137	-0.984	0.461	0.141	-1.141	0.488	0.078	-1.301	0.344	0.254	-0.781	0.629	0.266	-1.254	0.461	0.223	-1.051	0.43	0.152	-0.77	0.352	0.211
-1.164	0.578	0.16	-1.031	0.523	0.219	-0.984	0.441	0.262	-1.238	0.48	0.121	-0.969	0.461	0.137	-1.102	0.488	0.07	-1.242	0.34	0.207	-0.875	0.633	0.258	-1.219	0.438	0.234	-0.969	0.422	0.156	-0.77	0.34	0.18
-1.195	0.57	0.16	-1.051	0.535	0.223	-0.965	0.461	0.266	-1.215	0.48	0.113	-0.969	0.473	0.133	-1.063	0.465	0.082	-1.203	0.387	0.188	-0.957	0.621	0.25	-1.148	0.406	0.25	-0.906	0.418	0.168	-0.773	0.332	0.156
-1.211	0.555	0.16	-1.059	0.543	0.227	-0.949	0.473	0.27	-1.191	0.465	0.125	-0.965	0.477	0.137	-1.031	0.445	0.086	-1.16	0.402	0.191	-1.031	0.598	0.242	-1.168	0.379	0.27	-0.855	0.414	0.184	-0.82	0.336	0.141
-1.203	0.535	0.156	-1.051	0.543	0.223	-0.961	0.477	0.27	-1.172	0.465	0.141	-0.961	0.484	0.141	-1.004	0.426	0.094	-1.129	0.398	0.199	-1.113	0.586	0.234	-1.316	0.375	0.258	-0.816	0.406	0.188	-0.91	0.344	0.148
-1.172	0.527	0.152	-1.047	0.543	0.223	-0.98	0.48	0.27	-1.152	0.445	0.156	-0.965	0.504	0.145	-0.984	0.41	0.105	-1.098	0.418	0.203	-1.215	0.59	0.223	-1.457	0.414	0.238	-0.785	0.402	0.199	-1.031	0.34	0.141
-1.156	0.516	0.156	-1.051	0.559	0.215	-1.004	0.48	0.27	-1.133	0.441	0.16	-0.961	0.523	0.156	-0.969	0.41	0.113	-1.063	0.445	0.195	-1.332	0.605	0.211	-1.52	0.426	0.223	-0.758	0.383	0.199	-1.16	0.352	0.137
-1.137	0.512	0.16	-1.051	0.578	0.223	-1.031	0.488	0.27	-1.105	0.441	0.156	-0.957	0.539	0.172	-0.957	0.406	0.125	-1.02	0.48	0.199	-1.43	0.629	0.199	-1.535	0.449	0.219	-0.746	0.367	0.199	-1.234	0.367	0.129
-1.141	0.504	0.18	-1.059	0.578	0.223	-1.063	0.496	0.273	-1.09	0.445	0.156	-0.953	0.555	0.176	-0.941	0.41	0.137	-0.992	0.516	0.191	-1.48	0.652	0.195	-1.586	0.52	0.223	-0.738	0.355	0.199	-1.23	0.387	0.137
-1.141	0.504	0.188	-1.066	0.574	0.223	-1.078	0.484	0.27	-1.09	0.445	0.156	-0.934	0.563	0.172	-0.914	0.422	0.129	-0.953	0.535	0.184	-1.477	0.668	0.191	-1.66	0.578	0.246	-0.746	0.348	0.195	-1.164	0.414	0.16
-1.148	0.48	0.191	-1.074	0.57	0.223	-1.094	0.469	0.273	-1.098	0.441	0.156	-0.906	0.57	0.18	-0.891	0.438	0.129	-0.91	0.551	0.176	-1.438	0.668	0.188	-1.742	0.617	0.277	-0.785	0.34	0.191	-1.105	0.434	0.215
-1.148	0.461	0.184	-1.074	0.578	0.219	-1.113	0.496	0.273	-1.102	0.445	0.152	-0.887	0.582	0.184	-0.875	0.449	0.129	-0.879	0.563	0.18	-1.391	0.66	0.164	-1.82	0.621	0.324	-0.832	0.328	0.176	-1.098	0.445	0.262
-1.148	0.453	0.164	-1.094	0.586	0.219	-1.129	0.539	0.27	-1.098	0.441	0.148	-0.883	0.59	0.195	-0.871	0.449	0.141	-0.852	0.57	0.18	-1.441	0.641	0.133	-1.867	0.582	0.375	-0.898	0.313	0.168	-1.188	0.469	0.27
-1.137	0.473	0.152	-1.109	0.605	0.227	-1.148	0.563	0.262	-1.086	0.426	0.152	-0.895	0.598	0.207	-0.867	0.449	0.152	-0.828	0.578	0.188	-1.676	0.641	0.125	-1.855	0.523	0.395	-0.949	0.293	0.148	-1.301	0.5	0.254
-1.125	0.488	0.148	-1.129	0.613	0.227	-1.152	0.578	0.246	-1.07	0.414	0.152	-0.914	0.605	0.219	-0.863	0.449	0.176	-0.816	0.574	0.195	-1.813	0.676	0.148	-1.762	0.453	0.387	-0.996	0.273	0.125	-1.402	0.535	0.203
-1.117	0.496	0.148	-1.133	0.629	0.227	-1.152	0.586	0.246	-1.051	0.418	0.152	-0.941	0.605	0.223	-0.863	0.465	0.184	-0.801	0.578	0.207	-1.719	0.715	0.191	-1.594	0.387	0.355	-1.059	0.262	0.105	-1.531	0.563	0.141
-1.105	0.484	0.16	-1.148	0.621	0.227	-1.145	0.582	0.254	-1.02	0.422	0.156	-0.984	0.609	0.223	-0.855	0.484	0.188	-0.801	0.574	0.219	-1.586	0.711	0.211	-1.438	0.363	0.309	-1.133	0.262	0.086	-1.648	0.59	0.117
-1.094	0.469	0.188	-1.148	0.609	0.23	-1.148	0.574	0.262	-1	0.422	0.16	-1.043	0.613	0.223	-0.844	0.496	0.191	-0.801	0.566	0.23	-1.484	0.668	0.211	-1.313	0.383	0.258	-1.207	0.277	0.07	-1.75	0.602	0.121
-1.078	0.449	0.203	-1.145	0.594	0.23	-1.168	0.574	0.27	-0.98	0.434	0.164	-1.09	0.625	0.238	-0.844	0.508	0.191	-0.809	0.578	0.234	-1.406	0.613	0.172	-1.223	0.438	0.238	-1.246	0.305	0.07	-1.863	0.617	0.148
-1.051	0.434	0.199	-1.164	0.586	0.211	-1.191	0.582	0.27	-0.965	0.453	0.168	-1.109	0.633	0.258	-0.844	0.523	0.207	-0.832	0.586	0.246	-1.395	0.594	0.125	-1.141	0.48	0.246	-1.262	0.336	0.066	-1.992	0.625	0.188
-1.023	0.418	0.188	-1.246	0.578	0.188	-1.211	0.594	0.258	-0.961	0.473	0.172	-1.113	0.629	0.277	-0.852	0.531	0.207	-0.871	0.582	0.258	-1.457	0.598	0.098	-1.063	0.5	0.273	-1.238	0.359	0.098	-2.102	0.602	0.262
-1	0.414	0.18	-1.344	0.586	0.195	-1.215	0.578	0.246	-0.953	0.48	0.18	-1.105	0.621	0.309	-0.887	0.578	0.199	-0.914	0.582	0.254	-1.547	0.602	0.07	-0.988	0.535	0.281	-1.18	0.383	0.148	-2.133	0.578	0.32
-0.977	0.426	0.176	-1.367	0.59	0.195	-1.207	0.563	0.234	-0.934	0.496	0.18	-1.113	0.609	0.344	-0.918	0.637	0.188	-0.992	0.59	0.25	-1.598	0.586	0.059	-0.922	0.559	0.273	-1.148	0.402	0.207	-2.043	0.566	0.332
-0.965	0.441	0.176	-1.344	0.578	0.191	-1.203	0.563	0.23	-0.91	0.52	0.18	-1.133	0.586	0.344	-0.98	0.652	0.191	-1.086	0.594	0.242	-1.609	0.547	0.055	-0.855	0.57	0.254	-1.203	0.414	0.234	-1.852	0.566	0.301
-0.961	0.449	0.191	-1.359	0.574	0.191	-1.188	0.563	0.246	-0.902	0.535	0.18	-1.195	0.535	0.32	-1.047	0.633	0.191	-1.191	0.598	0.238	-1.59	0.508	0.059	-0.805	0.574	0.227	-1.297	0.434	0.223	-1.637	0.555	0.238
-0.953	0.457	0.203	-1.348	0.574	0.199	-1.164	0.531	0.27	-0.898	0.555	0.188	-1.336	0.508	0.273	-1.113	0.594	0.188	-1.293	0.602	0.234	-1.539	0.492	0.066	-0.77	0.578	0.203	-1.32	0.457	0.191	-1.441	0.539	0.191
-0.941	0.469	0.195	-1.293	0.582	0.195	-1.176	0.492	0.273	-0.895	0.582	0.195	-1.52	0.531	0.23	-1.164	0.555	0.195	-1.375	0.605	0.227	-1.469	0.488	0.094	-0.742	0.59	0.203	-1.309	0.477	0.148	-1.277	0.535	0.203
-0.93	0.473	0.195	-1.258	0.582	0.195	-1.246	0.453	0.285	-0.887	0.605	0.207	-1.676	0.539	0.203	-1.195	0.52	0.227	-1.438	0.594	0.234	-1.383	0.496	0.121	-0.727	0.598	0.215	-1.348	0.527	0.133	-1.156	0.563	0.234
-0.922	0.465	0.191	-1.242	0.574	0.188	-1.344	0.449	0.293	-0.898	0.633	0.211	-1.773	0.488	0.188	-1.215	0.473	0.273	-1.457	0.59	0.246	-1.297	0.484	0.133	-0.699	0.621	0.227	-1.461	0.59	0.148	-1.051	0.602	0.266
-0.91	0.469	0.191	-1.203	0.578	0.18	-1.375	0.461	0.27	-0.922	0.652	0.211	-1.73	0.434	0.176	-1.203	0.457	0.313	-1.457	0.602	0.254	-1.223	0.465	0.133	-0.676	0.633	0.227	-1.648	0.629	0.168	-0.953	0.629	0.277
-0.918	0.473	0.191	-1.176	0.578	0.172	-1.371	0.457	0.242	-0.949	0.664	0.199	-1.555	0.414	0.188	-1.191	0.469	0.332	-1.434	0.617	0.25	-1.152	0.445	0.125	-0.676	0.629	0.23	-1.852	0.605	0.195	-0.883	0.609	0.285
-0.938	0.477	0.191	-1.164	0.574	0.172	-1.406	0.461	0.219	-0.977	0.66	0.195	-1.379	0.43	0.219	-1.234	0.5	0.32	-1.402	0.613	0.254	-1.094	0.441	0.125	-0.691	0.625	0.242	-2	0.523	0.234	-0.813	0.59	0.289
-0.961	0.48	0.195	-1.168	0.566	0.176	-1.438	0.496	0.215	-0.996	0.656	0.191	-1.25	0.461	0.273	-1.344	0.523	0.285	-1.359	0.605	0.254	-1.039	0.445	0.129	-0.738	0.645	0.25	-2.074	0.445	0.25	-0.754	0.578	0.301
-0.992	0.477	0.203	-1.18	0.547	0.188	-1.43	0.523	0.199	-1.023	0.648	0.191	-1.176	0.477	0.336	-1.5	0.547	0.246	-1.32	0.582	0.254	-1	0.453	0.145	-0.809	0.672	0.262	-2.039	0.395	0.262	-0.703	0.586	0.309
-1.012	0.492	0.203	-1.191	0.543	0.191	-1.395	0.535	0.191	-1.039	0.648	0.195	-1.176	0.469	0.371	-1.617	0.582	0.207	-1.301	0.555	0.234	-0.977	0.449	0.164	-0.891	0.691	0.254	-1.918	0.387	0.266	-0.656	0.613	0.316
-1.035	0.512	0.215	-1.199	0.531	0.191	-1.348	0.488	0.188	-1.066	0.656	0.211	-1.207	0.457	0.348	-1.613	0.602	0.199	-1.379	0.563	0.227	-0.961	0.445	0.184	-0.973	0.688	0.223	-1.758	0.426	0.262	-0.629	0.629	0.313
-1.051	0.523	0.223	-1.203	0.512	0.188	-1.305	0.453	0.211	-1.102	0.676	0.219	-1.242	0.426	0.293	-1.48	0.602	0.227	-1.508	0.594	0.234	-0.934	0.445	0.195	-1.051	0.695	0.191	-1.574	0.488	0.258	-0.598	0.656	0.285
-1.066	0.539	0.23	-1.195	0.512	0.172	-1.266	0.426	0.234	-1.137	0.684	0.227	-1.262	0.379	0.238	-1.324	0.605	0.277	-1.504	0.621	0.25	-0.902	0.43	0.203	-1.129	0.707	0.172	-1.395	0.543	0.25	-0.582	0.691	0.254
-1.09	0.551	0.246	-1.207	0.523	0.156	-1.23	0.379	0.266	-1.18	0.688	0.223	-1.266	0.344	0.191	-1.246	0.59	0.352	-1.395	0.617	0.266	-0.871	0.41	0.211	-1.219	0.75	0.16	-1.258	0.602	0.234	-0.609	0.727	0.242
-1.121	0.563	0.254	-1.211	0.527	0.141	-1.203	0.348	0.293	-1.285	0.68	0.207	-1.254	0.316	0.164	-1.258	0.586	0.398	-1.34	0.602	0.254	-0.848	0.406	0.215	-1.301	0.773	0.156	-1.113	0.645	0.219	-0.68	0.754	0.25
-1.168	0.582	0.266	-1.23	0.52	0.137	-1.172	0.328	0.305	-1.422	0.656	0.176	-1.227	0.324	0.168	-1.359	0.602	0.41	-1.313	0.586	0.238	-0.813	0.395	0.219	-1.387	0.785	0.16	-0.996	0.652	0.207	-0.762	0.777	0.254
-1.266	0.602	0.254	-1.234	0.508	0.125	-1.152	0.313	0.289	-1.531	0.617	0.152	-1.176	0.348	0.184	-1.461	0.586	0.383	-1.285	0.594	0.211	-0.789	0.395	0.23	-1.441	0.805	0.172	-0.906	0.66	0.195	-0.828	0.777	0.238
-1.398	0.621	0.227	-1.219	0.496	0.121	-1.133	0.32	0.262	-1.613	0.582	0.152	-1.113	0.363	0.215	-1.488	0.535	0.328	-1.293	0.605	0.188	-0.773	0.395	0.246	-1.484	0.832	0.184	-0.836	0.664	0.184	-0.883	0.766	0.211
-1.535	0.625	0.199	-1.18	0.477	0.125	-1.145	0.348	0.23	-1.641	0.574	0.16	-1.047	0.383	0.246	-1.477	0.473	0.258	-1.336	0.605	0.168	-0.77	0.387	0.246	-1.543	0.832	0.156	-0.77	0.672	0.172	-0.938	0.754	0.199
-1.637	0.621	0.184	-1.145	0.461	0.137	-1.156	0.414	0.203	-1.543	0.574	0.195	-0.996	0.406	0.254	-1.418	0.414	0.223	-1.371	0.598	0.148	-0.773	0.387	0.246	-1.563	0.777	0.133	-0.727	0.66	0.156	-1.02	0.758	0.184
-1.719	0.609	0.199	-1.105	0.449	0.145	-1.16	0.465	0.184	-1.371	0.57	0.227	-0.941	0.41	0.246	-1.367	0.375	0.234	-1.402	0.57	0.141	-0.77	0.395	0.246	-1.586	0.715	0.125	-0.711	0.645	0.156	-1.113	0.777	0.168
-1.754	0.586	0.203	-1.078	0.453	0.16	-1.164	0.488	0.176	-1.203	0.59	0.273	-0.898	0.414	0.23	-1.293	0.348	0.25	-1.441	0.535	0.129	-0.766	0.402	0.238	-1.715	0.707	0.172	-0.719	0.645	0.172	-1.223	0.789	0.18
-1.66	0.551	0.191	-1.063	0.449	0.16	-1.176	0.473	0.176	-1.074	0.621	0.316	-0.875	0.43	0.215	-1.191	0.285	0.273	-1.453	0.508	0.125	-0.75	0.398	0.242	-1.762	0.73	0.246	-0.746	0.641	0.195	-1.297	0.789	0.191
-1.473	0.484	0.195	-1.043	0.453	0.16	-1.18	0.426	0.184	-1.016	0.645	0.332	-0.867	0.449	0.207	-1.117	0.262	0.305	-1.438	0.48	0.129	-0.75	0.387	0.246	-1.57	0.746	0.34	-0.793	0.648	0.215	-1.328	0.793	0.203
-1.297	0.469	0.234	-1.039	0.469	0.16	-1.172	0.406	0.188	-1.027	0.641	0.32	-0.867	0.461	0.207	-1.039	0.297	0.313	-1.387	0.461	0.145	-0.777	0.391	0.25	-1.406	0.738	0.395	-0.82	0.676	0.219	-1.355	0.816	0.195
-1.152	0.492	0.301	-1.035	0.477	0.156	-1.168	0.422	0.191	-1.078	0.586	0.285	-0.887	0.48	0.203	-0.969	0.332	0.328	-1.328	0.449	0.148	-0.828	0.418	0.254	-1.344	0.707	0.391	-0.852	0.68	0.207	-1.406	0.828	0.18
-1.063	0.559	0.355	-1.035	0.48	0.156	-1.188	0.441	0.207	-1.145	0.488	0.246	-0.91	0.484	0.215	-0.914	0.344	0.332	-1.266	0.438	0.152	-0.91	0.453	0.238	-1.324	0.668	0.34	-0.887	0.664	0.199	-1.445	0.813	0.168
-1.031	0.625	0.367	-1.039	0.48	0.156	-1.184	0.469	0.207	-1.203	0.398	0.211	-0.934	0.5	0.219	-0.883	0.371	0.324	-1.207	0.445	0.152	-1.016	0.5	0.215	-1.34	0.629	0.262	-0.934	0.664	0.195	-1.41	0.762	0.145
-1.039	0.633	0.324	-1.035	0.473	0.156	-1.176	0.477	0.195	-1.23	0.348	0.191	-0.965	0.504	0.23	-0.855	0.418	0.305	-1.168	0.453	0.148	-1.133	0.559	0.18	-1.391	0.586	0.188	-1.008	0.68	0.195	-1.418	0.695	0.133
-1.051	0.59	0.258	-1.043	0.465	0.164	-1.156	0.484	0.18	-1.242	0.324	0.207	-1	0.508	0.238	-0.844	0.457	0.285	-1.137	0.461	0.141	-1.23	0.598	0.148	-1.484	0.555	0.125	-1.074	0.699	0.207	-1.563	0.66	0.145
-1.074	0.555	0.191	-1.027	0.461	0.16	-1.137	0.484	0.16	-1.238	0.313	0.23	-1.027	0.516	0.238	-0.844	0.465	0.281	-1.109	0.465	0.133	-1.273	0.613	0.141	-1.582	0.52	0.07	-1.117	0.707	0.191	-1.594	0.668	0.168
-1.105	0.547	0.152	-1.008	0.457	0.16	-1.137	0.484	0.156	-1.219	0.32	0.246	-1.023	0.527	0.246	-0.844	0.461	0.27	-1.09	0.457	0.125	-1.258	0.621	0.156	-1.645	0.469	0.051	-1.156	0.711	0.168	-1.488	0.695	0.184
-1.148	0.527	0.164	-0.996	0.453	0.168	-1.117	0.484	0.16	-1.195	0.375	0.254	-1.031	0.543	0.25	-0.844	0.477	0.258	-1.066	0.453	0.125	-1.203	0.641	0.184	-1.656	0.387	0.051	-1.203	0.723	0.152	-1.438	0.703	0.168
-1.176	0.445	0.203	-0.992	0.449	0.172	-1.09	0.48	0.176	-1.164	0.418	0.262	-1.023	0.57	0.25	-0.875	0.488	0.25	-1.047	0.449	0.129	-1.199	0.656	0.18	-1.617	0.297	0.074	-1.277	0.762	0.137	-1.488	0.695	0.137
-1.199	0.383	0.25	-0.992	0.477	0.176	-1.063	0.484	0.176	-1.125	0.441	0.27	-1.027	0.586	0.266	-0.91	0.512	0.234	-1.031	0.441	0.133	-1.285	0.672	0.145	-1.551	0.246	0.121	-1.371	0.797	0.137	-1.547	0.676	0.094
-1.211	0.363	0.273	-0.992	0.504	0.164	-1.035	0.488	0.176	-1.082	0.457	0.258	-1.043	0.594	0.277	-0.938	0.547	0.227	-1.004	0.434	0.141	-1.355	0.695	0.094	-1.477	0.258	0.16	-1.43	0.809	0.125	-1.605	0.652	0.043
-1.199	0.363	0.277	-1.008	0.535	0.168	-1.008	0.496	0.172	-1.047	0.445	0.254	-1.066	0.602	0.293	-0.969	0.586	0.234	-0.98	0.422	0.148	-1.344	0.711	0.066	-1.398	0.297	0.184	-1.418	0.746	0.109	-1.664	0.605	0.008
-1.148	0.391	0.266	-1.016	0.559	0.184	-0.996	0.512	0.16	-1.004	0.426	0.258	-1.094	0.617	0.289	-0.996	0.602	0.25	-0.961	0.418	0.152	-1.316	0.711	0.047	-1.313	0.344	0.188	-1.414	0.656	0.086	-1.688	0.516	-0.008
-1.086	0.434	0.25	-1.012	0.586	0.191	-0.996	0.527	0.164	-0.969	0.426	0.27	-1.094	0.613	0.281	-1	0.605	0.258	-0.934	0.406	0.152	-1.293	0.719	0.047	-1.227	0.383	0.18	-1.488	0.582	0.094	-1.676	0.441	-0.004
-1.02	0.465	0.238	-1.004	0.617	0.195	-1.004	0.535	0.172	-0.941	0.426	0.281	-1.109	0.621	0.258	-0.996	0.578	0.262	-0.906	0.395	0.16	-1.273	0.742	0.074	-1.156	0.406	0.164	-1.66	0.547	0.145	-1.637	0.398	0.016
-0.977	0.477	0.234	-0.996	0.633	0.191	-1.016	0.539	0.184	-0.926	0.426	0.289	-1.152	0.633	0.227	-1.016	0.559	0.258	-0.895	0.402	0.168	-1.289	0.762	0.121	-1.098	0.418	0.148	-1.664	0.504	0.238	-1.57	0.387	0.051
-0.957	0.48	0.242	-0.98	0.648	0.191	-1.016	0.535	0.188	-0.918	0.398	0.289	-1.176	0.652	0.188	-1.043	0.566	0.25	-0.879	0.41	0.16	-1.336	0.762	0.18	-1.035	0.422	0.148	-1.535	0.473	0.332	-1.48	0.402	0.082
-0.941	0.48	0.242	-0.969	0.676	0.188	-1.012	0.535	0.176	-0.926	0.402	0.281	-1.172	0.684	0.156	-1.082	0.582	0.242	-0.871	0.414	0.168	-1.441	0.738	0.23	-0.988	0.43	0.172	-1.559	0.484	0.363	-1.383	0.43	0.113
-0.941	0.477	0.246	-0.957	0.699	0.195	-1.004	0.551	0.172	-0.941	0.434	0.266	-1.176	0.734	0.109	-1.129	0.598	0.238	-0.871	0.414	0.176	-1.551	0.699	0.277	-0.965	0.43	0.191	-1.652	0.531	0.316	-1.289	0.453	0.141
-0.957	0.48	0.25	-0.949	0.73	0.203	-0.988	0.559	0.18	-0.961	0.461	0.25	-1.18	0.781	0.078	-1.18	0.602	0.23	-0.871	0.41	0.176	-1.602	0.645	0.313	-0.934	0.438	0.203	-1.707	0.594	0.223	-1.207	0.469	0.145
-0.98	0.484	0.254	-0.953	0.754	0.203	-0.973	0.57	0.199	-0.992	0.484	0.238	-1.176	0.816	0.066	-1.23	0.594	0.227	-0.871	0.41	0.188	-1.578	0.582	0.301	-0.91	0.441	0.207	-1.801	0.625	0.109	-1.125	0.477	0.141
-1.004	0.48	0.258	-0.961	0.762	0.207	-0.945	0.578	0.223	-1.035	0.473	0.242	-1.156	0.828	0.059	-1.258	0.582	0.234	-0.883	0.406	0.188	-1.512	0.5	0.266	-0.875	0.438	0.207	-1.895	0.582	0.031	-1.047	0.473	0.129
-1.031	0.48	0.254	-0.977	0.758	0.215	-0.91	0.586	0.238	-1.063	0.461	0.254	-1.137	0.82	0.059	-1.25	0.578	0.227	-0.891	0.402	0.195	-1.418	0.414	0.23	-0.848	0.426	0.211	-1.914	0.473	0.016	-0.984	0.457	0.125
-1.066	0.48	0.25	-0.996	0.746	0.234	-0.895	0.578	0.246	-1.078	0.461	0.27	-1.121	0.785	0.074	-1.227	0.566	0.234	-0.91	0.41	0.215	-1.328	0.348	0.203	-0.84	0.418	0.219	-1.914	0.387	0.043	-0.922	0.453	0.133
-1.105	0.48	0.25	-1.008	0.738	0.246	-0.883	0.586	0.25	-1.078	0.473	0.285	-1.109	0.73	0.105	-1.211	0.57	0.246	-0.941	0.41	0.258	-1.262	0.309	0.203	-0.836	0.414	0.227	-1.918	0.359	0.078	-0.883	0.445	0.148
-1.129	0.484	0.254	-1.027	0.727	0.25	-0.887	0.594	0.246	-1.055	0.477	0.289	-1.09	0.672	0.121	-1.195	0.59	0.273	-0.984	0.43	0.305	-1.191	0.367	0.238	-0.84	0.398	0.23	-1.898	0.355	0.109	-0.863	0.441	0.172
-1.137	0.484	0.262	-1.051	0.719	0.254	-0.914	0.609	0.23	-1.031	0.5	0.293	-1.098	0.641	0.117	-1.172	0.617	0.297	-1.047	0.457	0.316	-1.105	0.414	0.277	-0.848	0.375	0.234	-1.84	0.367	0.145	-0.852	0.434	0.188
-1.129	0.484	0.27	-1.066	0.715	0.258	-0.945	0.605	0.227	-1.027	0.531	0.285	-1.176	0.621	0.102	-1.156	0.629	0.309	-1.109	0.473	0.316	-1.023	0.402	0.301	-0.863	0.355	0.246	-1.742	0.391	0.156	-0.836	0.422	0.199
-1.109	0.48	0.273	-1.066	0.715	0.273	-0.988	0.586	0.219	-1.035	0.566	0.277	-1.285	0.617	0.098	-1.164	0.637	0.313	-1.18	0.477	0.289	-0.965	0.426	0.285	-0.883	0.352	0.262	-1.617	0.418	0.156	-0.82	0.414	0.215
-1.078	0.484	0.277	-1.074	0.715	0.281	-1.035	0.563	0.215	-1.047	0.586	0.281	-1.332	0.617	0.102	-1.172	0.637	0.313	-1.25	0.477	0.262	-0.902	0.457	0.254	-0.898	0.348	0.273	-1.48	0.43	0.152	-0.805	0.414	0.227
-1.047	0.492	0.285	-1.098	0.707	0.285	-1.047	0.543	0.207	-1.066	0.586	0.281	-1.328	0.613	0.113	-1.172	0.633	0.305	-1.301	0.488	0.254	-0.844	0.469	0.227	-0.93	0.34	0.281	-1.344	0.434	0.16	-0.789	0.414	0.223
-1.039	0.504	0.285	-1.184	0.684	0.277	-1.031	0.527	0.215	-1.078	0.57	0.285	-1.316	0.609	0.109	-1.18	0.609	0.289	-1.324	0.5	0.254	-0.789	0.492	0.203	-0.965	0.34	0.293	-1.227	0.418	0.176	-0.785	0.406	0.227
-1.031	0.52	0.281	-1.32	0.629	0.254	-1.023	0.531	0.23	-1.078	0.566	0.281	-1.301	0.594	0.113	-1.246	0.57	0.258	-1.309	0.512	0.262	-0.754	0.523	0.191	-1.004	0.348	0.297	-1.125	0.402	0.195	-0.809	0.398	0.242
-1.031	0.527	0.273	-1.434	0.582	0.234	-1.039	0.543	0.277	-1.09	0.563	0.281	-1.289	0.566	0.109	-1.367	0.547	0.25	-1.313	0.535	0.262	-0.723	0.559	0.168	-1.051	0.359	0.301	-1.039	0.383	0.199	-0.852	0.398	0.254
-1.031	0.527	0.27	-1.512	0.555	0.215	-1.078	0.586	0.332	-1.109	0.551	0.277	-1.285	0.535	0.102	-1.496	0.555	0.266	-1.402	0.539	0.262	-0.707	0.586	0.152	-1.098	0.379	0.293	-0.969	0.363	0.199	-0.879	0.395	0.258
-1.047	0.504	0.277	-1.547	0.547	0.203	-1.152	0.621	0.332	-1.141	0.555	0.277	-1.297	0.492	0.09	-1.52	0.574	0.285	-1.48	0.547	0.25	-0.699	0.609	0.145	-1.148	0.406	0.289	-0.906	0.344	0.207	-0.891	0.387	0.254
-1.066	0.5	0.277	-1.461	0.551	0.215	-1.266	0.598	0.301	-1.176	0.563	0.281	-1.328	0.461	0.07	-1.434	0.582	0.297	-1.492	0.555	0.234	-0.703	0.629	0.133	-1.164	0.43	0.289	-0.867	0.332	0.199	-0.91	0.383	0.25
-1.078	0.492	0.281	-1.301	0.535	0.242	-1.375	0.563	0.25	-1.219	0.57	0.281	-1.355	0.438	0.063	-1.367	0.566	0.285	-1.457	0.555	0.223	-0.723	0.641	0.125	-1.145	0.445	0.293	-0.84	0.344	0.195	-0.934	0.379	0.246
-1.078	0.488	0.273	-1.133	0.508	0.289	-1.461	0.555	0.207	-1.242	0.578	0.277	-1.367	0.422	0.066	-1.352	0.547	0.238	-1.438	0.566	0.227	-0.758	0.637	0.121	-1.133	0.457	0.297	-0.82	0.352	0.195	-0.961	0.383	0.25
-1.082	0.492	0.266	-0.992	0.523	0.332	-1.496	0.566	0.184	-1.25	0.582	0.273	-1.34	0.414	0.078	-1.352	0.531	0.203	-1.414	0.605	0.25	-0.809	0.629	0.137	-1.238	0.473	0.289	-0.801	0.355	0.195	-1.035	0.387	0.25
-1.098	0.496	0.262	-0.906	0.551	0.375	-1.441	0.551	0.184	-1.246	0.582	0.266	-1.301	0.41	0.09	-1.355	0.527	0.16	-1.402	0.652	0.285	-0.879	0.621	0.172	-1.348	0.488	0.262	-0.781	0.359	0.191	-1.125	0.395	0.25
-1.117	0.516	0.254	-0.898	0.551	0.395	-1.332	0.516	0.219	-1.238	0.582	0.258	-1.266	0.414	0.102	-1.387	0.523	0.145	-1.41	0.695	0.305	-0.965	0.617	0.199	-1.359	0.488	0.223	-0.77	0.363	0.191	-1.211	0.418	0.25
-1.125	0.535	0.25	-0.953	0.539	0.359	-1.238	0.539	0.289	-1.223	0.578	0.262	-1.242	0.43	0.109	-1.441	0.508	0.129	-1.434	0.715	0.309	-1.02	0.613	0.219	-1.324	0.469	0.203	-0.758	0.359	0.191	-1.25	0.438	0.25
-1.133	0.547	0.25	-1.039	0.488	0.316	-1.211	0.613	0.367	-1.207	0.563	0.258	-1.227	0.441	0.109	-1.465	0.5	0.121	-1.473	0.691	0.293	-1.063	0.598	0.223	-1.332	0.48	0.215	-0.754	0.352	0.188	-1.219	0.445	0.258
-1.129	0.551	0.246	-1.121	0.422	0.266	-1.238	0.695	0.402	-1.23	0.551	0.242	-1.227	0.453	0.102	-1.461	0.477	0.117	-1.473	0.625	0.273	-1.094	0.586	0.199	-1.414	0.516	0.25	-0.758	0.336	0.176	-1.176	0.438	0.273
-1.133	0.563	0.238	-1.18	0.355	0.227	-1.266	0.723	0.395	-1.32	0.563	0.23	-1.219	0.445	0.109	-1.445	0.465	0.121	-1.434	0.555	0.246	-1.156	0.602	0.176	-1.594	0.547	0.285	-0.77	0.324	0.168	-1.168	0.426	0.285
-1.121	0.559	0.227	-1.203	0.324	0.207	-1.285	0.664	0.344	-1.414	0.578	0.23	-1.188	0.434	0.117	-1.402	0.477	0.117	-1.367	0.492	0.227	-1.219	0.629	0.172	-1.82	0.555	0.301	-0.805	0.32	0.16	-1.246	0.426	0.297
-1.105	0.547	0.223	-1.203	0.316	0.223	-1.309	0.598	0.266	-1.418	0.594	0.234	-1.145	0.418	0.109	-1.359	0.488	0.113	-1.281	0.434	0.227	-1.273	0.66	0.18	-2.051	0.555	0.277	-0.84	0.305	0.148	-1.375	0.434	0.285
-1.105	0.543	0.207	-1.223	0.324	0.234	-1.289	0.559	0.215	-1.391	0.582	0.227	-1.082	0.398	0.117	-1.328	0.5	0.113	-1.188	0.402	0.242	-1.336	0.703	0.195	-2.188	0.543	0.246	-0.883	0.297	0.145	-1.512	0.43	0.254
-1.168	0.559	0.195	-1.258	0.367	0.25	-1.254	0.504	0.211	-1.387	0.563	0.227	-1.047	0.387	0.117	-1.297	0.492	0.113	-1.125	0.391	0.266	-1.371	0.742	0.219	-2.164	0.531	0.195	-0.934	0.289	0.133	-1.629	0.414	0.219
-1.254	0.566	0.203	-1.25	0.395	0.266	-1.238	0.461	0.246	-1.344	0.566	0.223	-1.008	0.395	0.121	-1.262	0.48	0.125	-1.063	0.406	0.262	-1.383	0.742	0.25	-2.039	0.531	0.145	-1.004	0.297	0.113	-1.719	0.406	0.172
-1.258	0.586	0.207	-1.215	0.41	0.27	-1.25	0.434	0.301	-1.273	0.582	0.219	-0.977	0.406	0.133	-1.207	0.461	0.129	-1.012	0.426	0.258	-1.371	0.738	0.266	-1.875	0.547	0.121	-1.078	0.32	0.105	-1.773	0.426	0.148
-1.23	0.59	0.203	-1.16	0.43	0.25	-1.234	0.414	0.332	-1.234	0.598	0.203	-0.973	0.41	0.148	-1.145	0.453	0.145	-0.984	0.445	0.242	-1.355	0.715	0.254	-1.695	0.555	0.148	-1.145	0.355	0.102	-1.84	0.461	0.133
-1.277	0.59	0.195	-1.109	0.445	0.227	-1.184	0.391	0.336	-1.215	0.605	0.199	-0.977	0.426	0.156	-1.086	0.43	0.156	-0.961	0.465	0.227	-1.379	0.668	0.242	-1.523	0.637	0.227	-1.156	0.387	0.113	-1.898	0.5	0.129
-1.336	0.602	0.199	-1.09	0.445	0.211	-1.121	0.363	0.313	-1.195	0.609	0.195	-0.984	0.445	0.164	-1.023	0.43	0.164	-0.953	0.488	0.211	-1.512	0.625	0.234	-1.336	0.719	0.277	-1.113	0.402	0.133	-1.926	0.512	0.129
-1.34	0.617	0.195	-1.066	0.438	0.219	-1.07	0.344	0.293	-1.184	0.617	0.184	-0.98	0.469	0.152	-0.984	0.43	0.16	-0.934	0.496	0.215	-1.645	0.625	0.234	-1.125	0.703	0.336	-1.094	0.406	0.184	-1.906	0.512	0.141
-1.32	0.629	0.18	-1.059	0.426	0.238	-1.043	0.359	0.285	-1.188	0.613	0.172	-0.98	0.473	0.137	-0.965	0.438	0.172	-0.926	0.508	0.223	-1.652	0.633	0.266	-0.98	0.645	0.344	-1.188	0.422	0.227	-1.836	0.504	0.156
-1.313	0.617	0.172	-1.051	0.426	0.25	-1.031	0.371	0.277	-1.207	0.605	0.156	-0.977	0.477	0.121	-0.957	0.441	0.176	-0.914	0.527	0.23	-1.543	0.637	0.293	-0.863	0.613	0.32	-1.328	0.453	0.23	-1.699	0.492	0.176
-1.297	0.609	0.16	-1.051	0.434	0.25	-1.043	0.379	0.258	-1.219	0.59	0.16	-0.953	0.484	0.121	-0.941	0.441	0.184	-0.902	0.551	0.242	-1.414	0.617	0.293	-0.781	0.59	0.316	-1.387	0.492	0.227	-1.527	0.484	0.184
-1.258	0.609	0.145	-1.047	0.445	0.234	-1.055	0.395	0.238	-1.234	0.574	0.172	-0.941	0.508	0.121	-0.926	0.445	0.176	-0.891	0.57	0.242	-1.359	0.586	0.273	-0.742	0.586	0.297	-1.391	0.504	0.238	-1.359	0.477	0.188
-1.23	0.621	0.137	-1.043	0.469	0.234	-1.066	0.406	0.211	-1.242	0.543	0.184	-0.949	0.527	0.137	-0.91	0.43	0.168	-0.879	0.594	0.242	-1.359	0.574	0.23	-0.703	0.582	0.293	-1.43	0.504	0.258	-1.215	0.484	0.184
-1.219	0.617	0.141	-1.059	0.492	0.234	-1.078	0.41	0.207	-1.242	0.523	0.176	-0.965	0.535	0.152	-0.895	0.426	0.168	-0.863	0.605	0.234	-1.41	0.566	0.184	-0.68	0.566	0.297	-1.555	0.516	0.277	-1.105	0.523	0.168
-1.199	0.605	0.156	-1.074	0.512	0.227	-1.082	0.398	0.211	-1.238	0.508	0.16	-0.98	0.543	0.156	-0.871	0.434	0.168	-0.852	0.625	0.246	-1.48	0.551	0.133	-0.641	0.574	0.297	-1.773	0.527	0.285	-1.016	0.555	0.156
-1.18	0.586	0.18	-1.078	0.527	0.234	-1.07	0.391	0.227	-1.238	0.5	0.137	-0.98	0.555	0.156	-0.867	0.441	0.164	-0.836	0.629	0.25	-1.555	0.516	0.102	-0.621	0.574	0.285	-2.055	0.551	0.27	-0.949	0.586	0.145
-1.16	0.574	0.184	-1.094	0.535	0.238	-1.047	0.402	0.242	-1.234	0.488	0.133	-0.977	0.563	0.152	-0.871	0.441	0.16	-0.82	0.617	0.266	-1.602	0.48	0.074	-0.617	0.59	0.281	-2.289	0.543	0.238	-0.895	0.602	0.145
-1.152	0.578	0.184	-1.098	0.527	0.246	-1.027	0.414	0.266	-1.207	0.465	0.125	-0.961	0.574	0.148	-0.879	0.449	0.145	-0.816	0.609	0.277	-1.625	0.457	0.051	-0.629	0.598	0.285	-2.316	0.512	0.219	-0.852	0.613	0.148
-1.141	0.586	0.184	-1.098	0.535	0.258	-1.012	0.438	0.27	-1.188	0.453	0.133	-0.934	0.59	0.152	-0.895	0.508	0.098	-0.813	0.609	0.27	-1.617	0.449	0.051	-0.656	0.617	0.289	-2.188	0.492	0.207	-0.824	0.629	0.156
-1.141	0.59	0.172	-1.109	0.535	0.273	-1.008	0.457	0.281	-1.156	0.449	0.148	-0.914	0.602	0.156	-0.918	0.609	0.063	-0.84	0.605	0.277	-1.57	0.449	0.066	-0.691	0.645	0.289	-1.992	0.492	0.215	-0.797	0.633	0.176
-1.16	0.586	0.152	-1.094	0.551	0.281	-1	0.465	0.285	-1.148	0.43	0.16	-0.898	0.609	0.156	-0.922	0.664	0.078	-0.863	0.609	0.281	-1.516	0.465	0.082	-0.746	0.66	0.27	-1.805	0.504	0.234	-0.773	0.629	0.184
-1.191	0.598	0.141	-1.078	0.563	0.285	-1	0.469	0.293	-1.145	0.414	0.156	-0.898	0.617	0.164	-0.914	0.648	0.133	-0.918	0.609	0.285	-1.445	0.488	0.113	-0.781	0.648	0.242	-1.598	0.504	0.254	-0.746	0.613	0.184
-1.242	0.586	0.141	-1.055	0.566	0.285	-1.004	0.461	0.309	-1.137	0.414	0.145	-0.902	0.621	0.172	-0.902	0.59	0.191	-1.008	0.617	0.273	-1.367	0.504	0.121	-0.832	0.641	0.211	-1.422	0.516	0.324	-0.719	0.629	0.168
-1.27	0.547	0.145	-1.047	0.574	0.289	-1.027	0.473	0.309	-1.129	0.422	0.129	-0.914	0.625	0.168	-0.895	0.539	0.242	-1.078	0.625	0.262	-1.289	0.504	0.117	-0.887	0.645	0.184	-1.293	0.613	0.348	-0.719	0.668	0.145
-1.281	0.516	0.137	-1.02	0.574	0.289	-1.023	0.492	0.297	-1.125	0.434	0.113	-0.945	0.621	0.172	-0.891	0.496	0.285	-1.16	0.621	0.238	-1.191	0.504	0.105	-0.93	0.68	0.148	-1.109	0.625	0.367	-0.746	0.734	0.113
-1.246	0.496	0.133	-0.988	0.57	0.293	-1.012	0.496	0.293	-1.121	0.453	0.109	-0.98	0.625	0.184	-0.891	0.461	0.305	-1.254	0.633	0.223	-1.109	0.5	0.105	-0.992	0.727	0.117	-1	0.566	0.348	-0.805	0.844	0.094
-1.211	0.465	0.137	-0.969	0.57	0.293	-1.004	0.492	0.277	-1.117	0.469	0.113	-1.012	0.625	0.184	-0.906	0.453	0.313	-1.324	0.648	0.207	-1.043	0.484	0.113	-1.074	0.754	0.086	-0.883	0.563	0.301	-0.871	0.949	0.109
-1.184	0.438	0.148	-0.961	0.57	0.289	-1.012	0.5	0.266	-1.109	0.465	0.117	-1.035	0.633	0.188	-0.941	0.465	0.313	-1.355	0.676	0.219	-0.988	0.465	0.137	-1.191	0.762	0.063	-0.805	0.551	0.27	-0.965	1.012	0.121
-1.164	0.441	0.156	-0.961	0.578	0.281	-1.039	0.52	0.262	-1.102	0.453	0.121	-1.059	0.637	0.207	-0.996	0.508	0.316	-1.383	0.684	0.23	-0.938	0.457	0.152	-1.293	0.789	0.043	-0.75	0.563	0.258	-1.047	1.031	0.141
-1.145	0.465	0.16	-0.961	0.602	0.27	-1.078	0.539	0.258	-1.086	0.449	0.129	-1.086	0.637	0.227	-1.059	0.547	0.352	-1.402	0.66	0.246	-0.906	0.453	0.172	-1.387	0.832	0.02	-0.719	0.566	0.262	-1.133	1	0.184
-1.141	0.484	0.164	-0.965	0.625	0.262	-1.09	0.539	0.27	-1.074	0.441	0.129	-1.105	0.637	0.238	-1.109	0.574	0.395	-1.375	0.625	0.254	-0.871	0.438	0.18	-1.457	0.855	-0.016	-0.699	0.57	0.27	-1.219	0.953	0.254
-1.145	0.484	0.172	-0.984	0.648	0.262	-1.086	0.531	0.266	-1.066	0.43	0.129	-1.121	0.637	0.234	-1.16	0.594	0.441	-1.359	0.594	0.246	-0.836	0.414	0.188	-1.586	0.84	-0.047	-0.668	0.57	0.281	-1.289	0.945	0.316
-1.148	0.48	0.164	-1.004	0.652	0.258	-1.09	0.539	0.266	-1.063	0.418	0.129	-1.156	0.613	0.219	-1.188	0.59	0.5	-1.457	0.59	0.23	-0.813	0.402	0.191	-1.766	0.801	-0.055	-0.648	0.574	0.285	-1.309	0.977	0.367
-1.121	0.473	0.164	-1.031	0.656	0.258	-1.105	0.559	0.262	-1.035	0.414	0.129	-1.246	0.586	0.195	-1.18	0.563	0.543	-1.637	0.613	0.242	-0.809	0.391	0.191	-1.801	0.777	-0.016	-0.621	0.602	0.277	-1.297	0.984	0.395
-1.086	0.465	0.16	-1.066	0.652	0.258	-1.133	0.574	0.254	-1	0.426	0.133	-1.41	0.57	0.18	-1.156	0.52	0.543	-1.727	0.633	0.25	-0.816	0.383	0.184	-1.676	0.738	0.023	-0.621	0.656	0.258	-1.238	0.949	0.383
-1.043	0.453	0.156	-1.09	0.656	0.258	-1.172	0.582	0.238	-0.973	0.441	0.137	-1.59	0.598	0.172	-1.191	0.484	0.496	-1.652	0.625	0.27	-0.816	0.383	0.164	-1.566	0.676	0.059	-0.648	0.703	0.242	-1.176	0.883	0.355
-1	0.445	0.156	-1.113	0.66	0.254	-1.211	0.594	0.234	-0.949	0.457	0.145	-1.711	0.637	0.176	-1.293	0.449	0.426	-1.527	0.578	0.281	-0.824	0.387	0.16	-1.551	0.586	0.074	-0.703	0.758	0.234	-1.141	0.836	0.328
-0.984	0.438	0.156	-1.125	0.668	0.254	-1.23	0.594	0.23	-0.941	0.473	0.152	-1.676	0.66	0.184	-1.426	0.414	0.363	-1.434	0.531	0.262	-0.832	0.395	0.156	-1.57	0.543	0.055	-0.766	0.84	0.223	-1.145	0.781	0.313
-0.973	0.438	0.168	-1.141	0.668	0.254	-1.238	0.602	0.219	-0.934	0.484	0.152	-1.477	0.648	0.227	-1.508	0.391	0.332	-1.391	0.523	0.219	-0.852	0.406	0.16	-1.605	0.559	0.027	-0.84	0.875	0.219	-1.129	0.699	0.301
-0.973	0.441	0.18	-1.148	0.668	0.254	-1.242	0.602	0.23	-0.926	0.512	0.148	-1.277	0.574	0.273	-1.535	0.395	0.332	-1.414	0.535	0.172	-0.852	0.41	0.164	-1.637	0.551	0	-0.914	0.871	0.195	-1.117	0.645	0.297
-0.98	0.441	0.184	-1.152	0.652	0.254	-1.242	0.594	0.246	-0.906	0.551	0.141	-1.133	0.484	0.324	-1.52	0.438	0.352	-1.488	0.539	0.129	-0.84	0.418	0.172	-1.668	0.543	0	-0.992	0.836	0.18	-1.133	0.633	0.309
-0.973	0.441	0.191	-1.148	0.641	0.25	-1.246	0.602	0.262	-0.891	0.578	0.141	-1.039	0.445	0.387	-1.461	0.492	0.371	-1.555	0.52	0.098	-0.816	0.426	0.188	-1.68	0.543	0	-1.066	0.813	0.164	-1.125	0.633	0.316
-0.965	0.434	0.191	-1.152	0.625	0.219	-1.246	0.602	0.27	-0.863	0.613	0.141	-1.051	0.469	0.418	-1.379	0.531	0.414	-1.59	0.492	0.09	-0.801	0.43	0.195	-1.668	0.539	0.016	-1.168	0.82	0.16	-1.109	0.652	0.309
-0.945	0.438	0.188	-1.238	0.637	0.199	-1.227	0.586	0.277	-0.844	0.633	0.148	-1.133	0.523	0.387	-1.332	0.566	0.449	-1.602	0.465	0.094	-0.793	0.441	0.203	-1.609	0.543	0.023	-1.27	0.832	0.176	-1.172	0.668	0.293
-0.93	0.441	0.184	-1.348	0.645	0.207	-1.223	0.563	0.273	-0.832	0.656	0.152	-1.23	0.504	0.32	-1.332	0.586	0.441	-1.578	0.434	0.113	-0.805	0.445	0.195	-1.531	0.551	0.043	-1.371	0.84	0.199	-1.363	0.664	0.242
-0.918	0.438	0.188	-1.371	0.656	0.215	-1.277	0.555	0.266	-0.844	0.664	0.16	-1.281	0.438	0.246	-1.34	0.57	0.398	-1.512	0.406	0.125	-0.84	0.453	0.188	-1.441	0.547	0.07	-1.434	0.852	0.215	-1.559	0.633	0.164
-0.922	0.438	0.188	-1.324	0.652	0.207	-1.363	0.57	0.254	-0.867	0.66	0.184	-1.309	0.363	0.188	-1.32	0.535	0.344	-1.441	0.398	0.141	-0.895	0.465	0.18	-1.359	0.551	0.117	-1.473	0.84	0.227	-1.621	0.578	0.063
-0.926	0.441	0.188	-1.32	0.641	0.199	-1.375	0.578	0.254	-0.906	0.652	0.223	-1.324	0.305	0.164	-1.277	0.5	0.289	-1.352	0.406	0.145	-0.965	0.469	0.176	-1.277	0.539	0.152	-1.488	0.816	0.223	-1.559	0.563	-0.02
-0.941	0.445	0.188	-1.297	0.629	0.203	-1.336	0.574	0.25	-0.953	0.645	0.262	-1.305	0.277	0.188	-1.238	0.477	0.246	-1.273	0.418	0.148	-1.051	0.48	0.176	-1.203	0.512	0.168	-1.484	0.758	0.199	-1.465	0.59	-0.074
-0.969	0.465	0.188	-1.254	0.629	0.203	-1.332	0.57	0.234	-0.996	0.652	0.297	-1.25	0.27	0.227	-1.199	0.453	0.23	-1.207	0.434	0.141	-1.133	0.496	0.195	-1.133	0.469	0.18	-1.461	0.652	0.18	-1.449	0.645	-0.086
-0.996	0.48	0.188	-1.234	0.617	0.195	-1.344	0.57	0.23	-1.035	0.66	0.316	-1.199	0.277	0.281	-1.164	0.434	0.242	-1.16	0.445	0.133	-1.188	0.508	0.227	-1.07	0.434	0.184	-1.516	0.555	0.203	-1.512	0.703	-0.051
-1.031	0.5	0.18	-1.246	0.602	0.191	-1.32	0.551	0.234	-1.07	0.668	0.324	-1.148	0.355	0.293	-1.125	0.434	0.25	-1.121	0.449	0.125	-1.18	0.504	0.266	-1.02	0.418	0.195	-1.57	0.535	0.242	-1.613	0.699	0.039
-1.063	0.508	0.191	-1.262	0.582	0.188	-1.27	0.535	0.238	-1.082	0.684	0.344	-1.078	0.367	0.305	-1.086	0.441	0.258	-1.078	0.449	0.125	-1.164	0.492	0.277	-0.961	0.414	0.195	-1.5	0.563	0.289	-1.699	0.652	0.113
-1.078	0.516	0.195	-1.258	0.57	0.176	-1.219	0.527	0.238	-1.094	0.699	0.332	-1.039	0.363	0.285	-1.043	0.445	0.262	-1.039	0.449	0.125	-1.227	0.48	0.262	-0.922	0.414	0.207	-1.418	0.59	0.309	-1.68	0.578	0.156
-1.094	0.523	0.211	-1.262	0.551	0.172	-1.176	0.52	0.242	-1.148	0.707	0.309	-0.992	0.383	0.258	-1	0.438	0.25	-0.988	0.43	0.125	-1.348	0.492	0.234	-0.887	0.418	0.223	-1.441	0.613	0.297	-1.563	0.488	0.18
-1.117	0.531	0.234	-1.254	0.531	0.172	-1.145	0.531	0.234	-1.234	0.703	0.281	-0.969	0.352	0.25	-0.969	0.43	0.23	-0.945	0.422	0.125	-1.461	0.516	0.191	-0.863	0.414	0.242	-1.5	0.625	0.254	-1.418	0.426	0.18
-1.145	0.547	0.25	-1.238	0.531	0.18	-1.133	0.547	0.227	-1.328	0.688	0.25	-0.969	0.316	0.25	-0.938	0.434	0.215	-0.91	0.422	0.121	-1.527	0.559	0.164	-0.828	0.41	0.25	-1.566	0.625	0.188	-1.305	0.387	0.188
-1.184	0.559	0.273	-1.227	0.535	0.184	-1.133	0.543	0.223	-1.414	0.66	0.223	-0.969	0.309	0.254	-0.91	0.453	0.203	-0.895	0.426	0.121	-1.551	0.617	0.172	-0.797	0.402	0.254	-1.645	0.59	0.125	-1.203	0.383	0.207
-1.246	0.582	0.281	-1.207	0.531	0.188	-1.125	0.535	0.211	-1.473	0.637	0.215	-0.992	0.328	0.262	-0.902	0.48	0.207	-0.879	0.418	0.125	-1.566	0.656	0.215	-0.77	0.391	0.254	-1.699	0.531	0.074	-1.152	0.402	0.234
-1.336	0.602	0.262	-1.184	0.527	0.191	-1.125	0.516	0.199	-1.48	0.609	0.227	-1.027	0.344	0.266	-0.898	0.52	0.207	-0.875	0.426	0.133	-1.645	0.66	0.258	-0.75	0.387	0.246	-1.734	0.469	0.039	-1.145	0.414	0.262
-1.449	0.617	0.238	-1.176	0.527	0.195	-1.148	0.504	0.176	-1.422	0.609	0.27	-1.051	0.367	0.266	-0.891	0.547	0.199	-0.871	0.438	0.148	-1.73	0.641	0.313	-0.758	0.383	0.242	-1.75	0.43	0.016	-1.133	0.43	0.258
-1.543	0.629	0.215	-1.176	0.516	0.195	-1.152	0.5	0.172	-1.324	0.625	0.352	-1.031	0.367	0.27	-0.871	0.566	0.191	-0.855	0.449	0.152	-1.801	0.621	0.352	-0.766	0.387	0.246	-1.738	0.414	0.016	-1.117	0.449	0.234
-1.617	0.633	0.195	-1.191	0.492	0.191	-1.168	0.488	0.172	-1.238	0.648	0.422	-1.012	0.355	0.277	-0.875	0.57	0.188	-0.844	0.469	0.152	-1.824	0.605	0.336	-0.781	0.387	0.254	-1.691	0.422	0.043	-1.094	0.449	0.207
-1.641	0.645	0.207	-1.184	0.488	0.188	-1.199	0.473	0.176	-1.184	0.68	0.438	-1.016	0.371	0.281	-0.902	0.574	0.184	-0.844	0.492	0.148	-1.742	0.563	0.309	-0.809	0.395	0.258	-1.605	0.441	0.078	-1.082	0.449	0.18
-1.609	0.652	0.219	-1.172	0.484	0.18	-1.242	0.449	0.176	-1.191	0.688	0.402	-1.023	0.406	0.277	-0.934	0.578	0.184	-0.84	0.508	0.141	-1.617	0.477	0.285	-0.836	0.395	0.258	-1.504	0.465	0.121	-1.07	0.441	0.168
-1.5	0.645	0.23	-1.137	0.469	0.176	-1.285	0.434	0.164	-1.23	0.66	0.348	-1.027	0.434	0.281	-0.957	0.57	0.191	-0.828	0.527	0.133	-1.508	0.391	0.262	-0.855	0.395	0.254	-1.395	0.484	0.164	-1.055	0.426	0.172
-1.352	0.633	0.242	-1.102	0.461	0.188	-1.285	0.438	0.164	-1.266	0.605	0.285	-1.035	0.457	0.281	-0.98	0.566	0.203	-0.82	0.543	0.133	-1.395	0.363	0.254	-0.891	0.398	0.246	-1.309	0.488	0.195	-1.027	0.414	0.176
-1.223	0.621	0.266	-1.074	0.453	0.191	-1.27	0.441	0.156	-1.277	0.531	0.227	-1.047	0.465	0.285	-1.004	0.555	0.223	-0.813	0.547	0.137	-1.277	0.391	0.277	-0.934	0.406	0.238	-1.207	0.484	0.199	-0.988	0.387	0.184
-1.137	0.633	0.293	-1.055	0.449	0.195	-1.234	0.445	0.168	-1.289	0.473	0.219	-1.047	0.48	0.289	-1.02	0.563	0.23	-0.797	0.547	0.148	-1.16	0.426	0.293	-0.992	0.426	0.227	-1.113	0.473	0.195	-0.957	0.344	0.191
-1.113	0.641	0.309	-1.031	0.449	0.203	-1.195	0.453	0.176	-1.281	0.414	0.242	-1.039	0.5	0.289	-1.023	0.566	0.242	-0.785	0.563	0.156	-1.039	0.426	0.297	-1.078	0.453	0.207	-1.027	0.453	0.168	-0.922	0.305	0.199
-1.133	0.633	0.305	-1.02	0.445	0.203	-1.16	0.441	0.188	-1.262	0.379	0.25	-1.035	0.516	0.285	-1.02	0.574	0.246	-0.785	0.559	0.168	-0.938	0.406	0.293	-1.168	0.516	0.188	-0.965	0.43	0.148	-0.906	0.273	0.195
-1.156	0.617	0.27	-1.02	0.453	0.207	-1.137	0.438	0.188	-1.246	0.371	0.262	-1.035	0.531	0.285	-1.043	0.586	0.246	-0.785	0.559	0.18	-0.863	0.383	0.285	-1.215	0.586	0.176	-0.918	0.41	0.137	-0.898	0.238	0.188
-1.184	0.582	0.23	-1.02	0.453	0.203	-1.121	0.438	0.18	-1.207	0.379	0.262	-1.051	0.547	0.281	-1.086	0.609	0.242	-0.813	0.563	0.18	-0.801	0.387	0.273	-1.172	0.602	0.191	-0.883	0.406	0.145	-0.875	0.199	0.172
-1.207	0.555	0.199	-1.016	0.461	0.195	-1.102	0.441	0.176	-1.145	0.402	0.254	-1.074	0.559	0.277	-1.121	0.637	0.234	-0.855	0.57	0.18	-0.77	0.398	0.254	-1.105	0.523	0.23	-0.871	0.402	0.16	-0.848	0.133	0.164
-1.215	0.492	0.211	-1.012	0.461	0.188	-1.082	0.445	0.168	-1.063	0.422	0.254	-1.113	0.566	0.277	-1.141	0.66	0.234	-0.938	0.59	0.188	-0.746	0.406	0.23	-1.145	0.449	0.238	-0.867	0.395	0.176	-0.844	0.102	0.156
-1.211	0.43	0.227	-1.012	0.461	0.184	-1.063	0.453	0.164	-0.996	0.41	0.262	-1.145	0.578	0.27	-1.16	0.688	0.234	-1.035	0.613	0.207	-0.754	0.43	0.199	-1.27	0.418	0.219	-0.859	0.387	0.184	-0.871	0.137	0.156
-1.18	0.387	0.242	-1.012	0.461	0.184	-1.043	0.453	0.164	-0.965	0.395	0.281	-1.168	0.582	0.258	-1.199	0.699	0.238	-1.105	0.641	0.223	-0.77	0.469	0.168	-1.336	0.359	0.199	-0.855	0.383	0.18	-0.945	0.223	0.176
-1.152	0.391	0.262	-1.004	0.461	0.188	-1.02	0.449	0.18	-0.957	0.379	0.289	-1.18	0.59	0.25	-1.242	0.703	0.246	-1.137	0.648	0.254	-0.801	0.527	0.129	-1.332	0.309	0.195	-0.848	0.379	0.176	-1.039	0.336	0.199
-1.121	0.406	0.266	-1	0.465	0.188	-1	0.445	0.188	-0.961	0.391	0.285	-1.199	0.598	0.242	-1.27	0.699	0.25	-1.137	0.621	0.297	-0.848	0.586	0.098	-1.336	0.32	0.211	-0.848	0.379	0.172	-1.098	0.43	0.238
-1.09	0.422	0.262	-0.996	0.473	0.188	-0.977	0.441	0.191	-0.973	0.402	0.277	-1.203	0.605	0.234	-1.273	0.676	0.254	-1.133	0.582	0.348	-0.891	0.625	0.082	-1.41	0.367	0.258	-0.844	0.375	0.164	-1.078	0.461	0.297
-1.055	0.441	0.25	-0.984	0.484	0.188	-0.965	0.441	0.18	-0.98	0.406	0.27	-1.207	0.609	0.238	-1.27	0.652	0.254	-1.145	0.539	0.359	-0.926	0.645	0.082	-1.559	0.402	0.332	-0.84	0.367	0.156	-1.082	0.461	0.355
-1.016	0.449	0.238	-0.98	0.5	0.188	-0.961	0.445	0.172	-0.969	0.414	0.273	-1.211	0.617	0.246	-1.254	0.641	0.25	-1.211	0.52	0.324	-0.934	0.656	0.086	-1.754	0.441	0.395	-0.84	0.355	0.156	-1.18	0.48	0.352
-0.984	0.473	0.219	-0.984	0.52	0.188	-0.969	0.445	0.164	-0.957	0.406	0.285	-1.215	0.621	0.25	-1.242	0.621	0.238	-1.305	0.535	0.258	-0.922	0.656	0.102	-1.949	0.492	0.434	-0.84	0.348	0.164	-1.301	0.496	0.305
-0.984	0.504	0.203	-0.98	0.531	0.191	-0.965	0.457	0.156	-0.949	0.398	0.297	-1.219	0.625	0.234	-1.297	0.609	0.223	-1.352	0.559	0.207	-0.922	0.652	0.133	-2.074	0.551	0.449	-0.852	0.352	0.168	-1.395	0.504	0.238
-0.98	0.508	0.195	-0.969	0.551	0.195	-0.965	0.484	0.156	-0.941	0.395	0.309	-1.234	0.625	0.203	-1.434	0.609	0.211	-1.355	0.574	0.188	-0.965	0.652	0.16	-2.066	0.586	0.422	-0.895	0.359	0.176	-1.488	0.484	0.191
-0.988	0.496	0.195	-0.953	0.57	0.199	-0.973	0.508	0.164	-0.926	0.414	0.316	-1.242	0.625	0.199	-1.504	0.637	0.227	-1.332	0.602	0.191	-1.031	0.664	0.211	-1.934	0.578	0.355	-0.945	0.367	0.18	-1.57	0.48	0.184
-0.996	0.484	0.203	-0.953	0.594	0.211	-0.969	0.539	0.168	-0.902	0.441	0.324	-1.25	0.641	0.223	-1.461	0.668	0.246	-1.324	0.625	0.23	-1.117	0.668	0.242	-1.742	0.523	0.27	-1.008	0.379	0.18	-1.656	0.488	0.215
-1.004	0.469	0.223	-0.953	0.629	0.219	-0.969	0.555	0.18	-0.895	0.469	0.324	-1.242	0.648	0.242	-1.398	0.68	0.254	-1.355	0.629	0.281	-1.172	0.664	0.227	-1.551	0.48	0.195	-1.07	0.395	0.168	-1.789	0.516	0.285
-1.012	0.457	0.238	-0.957	0.672	0.223	-0.965	0.566	0.191	-0.898	0.48	0.313	-1.258	0.613	0.242	-1.371	0.676	0.246	-1.457	0.609	0.332	-1.199	0.629	0.184	-1.391	0.484	0.16	-1.129	0.414	0.172	-1.953	0.527	0.367
-1.012	0.453	0.246	-0.953	0.684	0.223	-0.953	0.57	0.219	-0.922	0.496	0.301	-1.348	0.563	0.215	-1.34	0.668	0.234	-1.609	0.57	0.395	-1.23	0.609	0.141	-1.266	0.523	0.184	-1.176	0.418	0.184	-2.109	0.523	0.406
-1.016	0.449	0.246	-0.953	0.676	0.219	-0.934	0.586	0.238	-0.965	0.508	0.285	-1.434	0.535	0.211	-1.316	0.66	0.219	-1.723	0.516	0.445	-1.258	0.629	0.117	-1.152	0.57	0.227	-1.184	0.398	0.203	-2.164	0.508	0.398
-1	0.461	0.246	-0.957	0.672	0.219	-0.914	0.602	0.246	-1.043	0.516	0.266	-1.469	0.535	0.219	-1.32	0.629	0.207	-1.723	0.469	0.461	-1.289	0.664	0.117	-1.039	0.605	0.273	-1.141	0.383	0.234	-2.051	0.477	0.387
-0.996	0.473	0.246	-0.98	0.668	0.215	-0.906	0.617	0.25	-1.129	0.512	0.254	-1.426	0.566	0.227	-1.348	0.578	0.219	-1.648	0.422	0.438	-1.309	0.711	0.125	-0.941	0.613	0.281	-1.113	0.379	0.254	-1.879	0.453	0.363
-0.996	0.492	0.246	-1.012	0.668	0.215	-0.906	0.625	0.242	-1.195	0.516	0.262	-1.383	0.563	0.223	-1.359	0.543	0.219	-1.523	0.395	0.387	-1.297	0.738	0.133	-0.871	0.59	0.27	-1.195	0.41	0.262	-1.707	0.469	0.324
-1	0.508	0.246	-1.039	0.668	0.223	-0.918	0.633	0.23	-1.211	0.523	0.277	-1.328	0.531	0.219	-1.363	0.512	0.195	-1.383	0.402	0.336	-1.27	0.738	0.137	-0.809	0.574	0.25	-1.313	0.453	0.242	-1.52	0.523	0.281
-1.008	0.512	0.25	-1.059	0.684	0.23	-0.93	0.645	0.215	-1.188	0.535	0.289	-1.273	0.516	0.203	-1.344	0.48	0.16	-1.258	0.426	0.301	-1.219	0.723	0.125	-0.777	0.566	0.246	-1.402	0.484	0.215	-1.348	0.594	0.266
-1.027	0.512	0.25	-1.063	0.699	0.242	-0.953	0.652	0.207	-1.148	0.539	0.305	-1.242	0.52	0.172	-1.316	0.461	0.145	-1.172	0.457	0.289	-1.203	0.711	0.098	-0.75	0.559	0.242	-1.492	0.5	0.188	-1.211	0.633	0.273
-1.043	0.512	0.25	-1.055	0.707	0.254	-0.98	0.656	0.219	-1.117	0.563	0.313	-1.254	0.52	0.145	-1.281	0.473	0.137	-1.117	0.496	0.281	-1.297	0.703	0.082	-0.73	0.559	0.25	-1.617	0.52	0.164	-1.082	0.637	0.301
-1.047	0.52	0.258	-1.047	0.711	0.266	-0.992	0.648	0.246	-1.105	0.578	0.328	-1.27	0.512	0.129	-1.246	0.48	0.145	-1.074	0.516	0.273	-1.434	0.719	0.105	-0.715	0.574	0.25	-1.746	0.531	0.172	-0.977	0.648	0.305
-1.035	0.512	0.27	-1.043	0.715	0.266	-1.004	0.645	0.281	-1.113	0.609	0.336	-1.277	0.508	0.113	-1.219	0.492	0.168	-1.023	0.531	0.246	-1.488	0.73	0.137	-0.715	0.578	0.25	-1.879	0.535	0.188	-0.887	0.645	0.277
-1.016	0.504	0.27	-1.051	0.727	0.27	-1.02	0.641	0.309	-1.125	0.637	0.324	-1.262	0.496	0.102	-1.203	0.488	0.188	-0.98	0.52	0.23	-1.453	0.734	0.164	-0.73	0.578	0.25	-2.012	0.535	0.207	-0.813	0.637	0.246
-1	0.5	0.277	-1.07	0.738	0.27	-1.031	0.637	0.336	-1.137	0.656	0.313	-1.242	0.48	0.094	-1.176	0.477	0.195	-0.957	0.496	0.203	-1.445	0.719	0.18	-0.773	0.602	0.25	-2.066	0.508	0.23	-0.762	0.621	0.211
-0.996	0.5	0.281	-1.105	0.73	0.27	-1.059	0.637	0.344	-1.145	0.66	0.293	-1.227	0.465	0.105	-1.133	0.461	0.199	-0.938	0.496	0.188	-1.434	0.691	0.168	-0.82	0.668	0.242	-2.008	0.48	0.246	-0.73	0.625	0.195
-1.012	0.527	0.285	-1.219	0.715	0.258	-1.121	0.641	0.328	-1.152	0.664	0.277	-1.199	0.453	0.105	-1.094	0.445	0.184	-0.926	0.512	0.172	-1.426	0.664	0.152	-0.883	0.695	0.23	-1.875	0.473	0.258	-0.711	0.629	0.191
-1.035	0.531	0.289	-1.332	0.691	0.234	-1.234	0.648	0.293	-1.16	0.672	0.262	-1.18	0.449	0.109	-1.051	0.441	0.164	-0.906	0.531	0.176	-1.449	0.625	0.125	-0.934	0.688	0.223	-1.711	0.477	0.277	-0.703	0.641	0.203
-1.07	0.512	0.293	-1.414	0.664	0.223	-1.379	0.656	0.238	-1.152	0.676	0.266	-1.176	0.434	0.102	-1.012	0.449	0.156	-0.891	0.539	0.188	-1.488	0.578	0.102	-0.977	0.656	0.223	-1.531	0.496	0.293	-0.688	0.695	0.211
-1.113	0.52	0.285	-1.484	0.625	0.215	-1.492	0.617	0.188	-1.148	0.676	0.27	-1.176	0.426	0.094	-0.973	0.457	0.156	-0.879	0.523	0.195	-1.543	0.539	0.098	-1.043	0.645	0.211	-1.355	0.512	0.301	-0.73	0.688	0.238
-1.145	0.539	0.273	-1.527	0.59	0.23	-1.555	0.574	0.152	-1.164	0.672	0.273	-1.172	0.43	0.074	-0.941	0.461	0.164	-0.867	0.516	0.199	-1.582	0.523	0.094	-1.09	0.691	0.215	-1.207	0.516	0.305	-0.766	0.699	0.242
-1.148	0.563	0.266	-1.504	0.586	0.266	-1.59	0.566	0.152	-1.176	0.668	0.281	-1.16	0.422	0.07	-0.906	0.457	0.176	-0.863	0.523	0.211	-1.602	0.508	0.098	-1.109	0.762	0.219	-1.098	0.578	0.281	-0.785	0.695	0.234
-1.141	0.57	0.262	-1.434	0.598	0.301	-1.555	0.609	0.184	-1.176	0.652	0.273	-1.145	0.402	0.074	-0.879	0.453	0.188	-0.871	0.551	0.211	-1.594	0.48	0.098	-1.145	0.816	0.23	-0.984	0.59	0.277	-0.801	0.68	0.23
-1.133	0.57	0.258	-1.332	0.59	0.313	-1.469	0.625	0.242	-1.195	0.633	0.25	-1.117	0.398	0.074	-0.848	0.449	0.191	-0.887	0.574	0.211	-1.547	0.465	0.098	-1.223	0.836	0.23	-0.898	0.551	0.266	-0.836	0.68	0.242
-1.121	0.574	0.266	-1.215	0.555	0.316	-1.328	0.594	0.293	-1.285	0.633	0.223	-1.098	0.395	0.098	-0.832	0.449	0.184	-0.906	0.598	0.223	-1.465	0.473	0.102	-1.316	0.863	0.223	-0.828	0.551	0.258	-0.918	0.688	0.23
-1.113	0.578	0.254	-1.098	0.492	0.328	-1.172	0.555	0.344	-1.426	0.633	0.211	-1.082	0.398	0.105	-0.828	0.453	0.164	-0.941	0.605	0.227	-1.383	0.492	0.113	-1.398	0.879	0.207	-0.773	0.566	0.246	-1.02	0.715	0.207
-1.168	0.59	0.242	-1.035	0.441	0.316	-1.063	0.531	0.379	-1.523	0.641	0.207	-1.063	0.402	0.117	-0.855	0.465	0.145	-0.977	0.598	0.242	-1.305	0.504	0.125	-1.426	0.859	0.18	-0.738	0.574	0.242	-1.098	0.73	0.195
-1.27	0.609	0.23	-1.055	0.422	0.297	-1.027	0.5	0.387	-1.527	0.637	0.215	-1.043	0.402	0.121	-0.902	0.48	0.137	-1.008	0.586	0.246	-1.234	0.5	0.141	-1.426	0.789	0.164	-0.711	0.574	0.238	-1.145	0.727	0.18
-1.316	0.621	0.227	-1.121	0.395	0.266	-1.047	0.48	0.371	-1.5	0.617	0.219	-1.047	0.406	0.121	-0.949	0.496	0.141	-1.043	0.563	0.25	-1.168	0.488	0.148	-1.414	0.688	0.145	-0.691	0.586	0.242	-1.164	0.738	0.172
-1.313	0.613	0.215	-1.18	0.355	0.238	-1.102	0.449	0.332	-1.48	0.594	0.219	-1.035	0.414	0.117	-0.988	0.508	0.16	-1.09	0.551	0.242	-1.109	0.473	0.145	-1.465	0.594	0.16	-0.68	0.598	0.23	-1.188	0.766	0.18
-1.328	0.605	0.207	-1.23	0.32	0.215	-1.148	0.414	0.289	-1.418	0.574	0.227	-1.023	0.434	0.109	-1.012	0.516	0.18	-1.152	0.551	0.238	-1.055	0.457	0.141	-1.629	0.582	0.203	-0.699	0.621	0.211	-1.246	0.805	0.191
-1.34	0.605	0.215	-1.258	0.293	0.215	-1.176	0.371	0.246	-1.305	0.551	0.234	-1.004	0.445	0.117	-1.012	0.535	0.195	-1.211	0.559	0.223	-1.004	0.441	0.133	-1.66	0.617	0.258	-0.711	0.66	0.184	-1.316	0.828	0.191
-1.309	0.621	0.215	-1.262	0.266	0.223	-1.199	0.344	0.219	-1.199	0.535	0.238	-0.988	0.449	0.129	-1	0.559	0.191	-1.242	0.578	0.223	-0.961	0.426	0.137	-1.574	0.625	0.297	-0.754	0.688	0.172	-1.418	0.781	0.172
-1.281	0.629	0.215	-1.234	0.258	0.25	-1.207	0.332	0.223	-1.133	0.508	0.242	-0.965	0.465	0.137	-0.98	0.586	0.184	-1.27	0.586	0.223	-0.934	0.418	0.148	-1.551	0.598	0.281	-0.805	0.715	0.172	-1.441	0.688	0.141
-1.277	0.629	0.195	-1.203	0.285	0.266	-1.227	0.348	0.234	-1.113	0.484	0.227	-0.953	0.477	0.145	-0.965	0.602	0.188	-1.285	0.598	0.219	-0.902	0.41	0.152	-1.598	0.535	0.219	-0.863	0.734	0.188	-1.457	0.57	0.129
-1.273	0.625	0.176	-1.156	0.344	0.273	-1.234	0.379	0.246	-1.125	0.48	0.195	-0.961	0.484	0.148	-0.941	0.621	0.207	-1.297	0.602	0.211	-0.883	0.402	0.16	-1.621	0.473	0.141	-0.922	0.777	0.191	-1.551	0.523	0.172
-1.262	0.625	0.16	-1.098	0.398	0.285	-1.207	0.422	0.25	-1.145	0.469	0.184	-0.973	0.508	0.141	-0.949	0.652	0.234	-1.305	0.602	0.207	-0.852	0.391	0.176	-1.613	0.43	0.082	-0.984	0.813	0.191	-1.609	0.586	0.219
-1.266	0.613	0.156	-1.039	0.434	0.285	-1.156	0.438	0.246	-1.16	0.457	0.176	-0.988	0.543	0.137	-0.988	0.691	0.277	-1.305	0.59	0.219	-0.824	0.379	0.184	-1.621	0.418	0.066	-1.059	0.848	0.199	-1.527	0.691	0.258
-1.27	0.602	0.152	-0.992	0.48	0.285	-1.109	0.465	0.23	-1.168	0.43	0.172	-0.992	0.582	0.133	-1.047	0.711	0.324	-1.289	0.582	0.23	-0.797	0.359	0.184	-1.645	0.395	0.066	-1.113	0.887	0.223	-1.461	0.742	0.273
-1.25	0.582	0.148	-0.957	0.504	0.273	-1.086	0.473	0.207	-1.168	0.395	0.18	-0.996	0.621	0.137	-1.094	0.711	0.363	-1.27	0.559	0.23	-0.777	0.355	0.176	-1.637	0.395	0.07	-1.168	0.914	0.242	-1.512	0.758	0.223
-1.227	0.574	0.156	-0.945	0.484	0.258	-1.066	0.461	0.203	-1.16	0.367	0.195	-1	0.66	0.141	-1.113	0.703	0.395	-1.258	0.527	0.219	-0.773	0.355	0.168	-1.621	0.402	0.082	-1.211	0.926	0.25	-1.625	0.684	0.137
-1.227	0.566	0.156	-0.961	0.488	0.242	-1.051	0.461	0.195	-1.16	0.383	0.203	-0.984	0.695	0.148	-1.109	0.684	0.422	-1.313	0.508	0.211	-0.781	0.363	0.156	-1.605	0.43	0.078	-1.254	0.941	0.254	-1.656	0.578	0.063
-1.215	0.566	0.16	-0.977	0.52	0.23	-1.039	0.465	0.199	-1.164	0.395	0.199	-0.961	0.723	0.152	-1.102	0.656	0.426	-1.426	0.543	0.238	-0.824	0.379	0.156	-1.574	0.461	0.078	-1.289	0.934	0.262	-1.637	0.477	0.016
-1.191	0.566	0.156	-0.992	0.488	0.242	-1.047	0.469	0.207	-1.168	0.406	0.191	-0.945	0.738	0.156	-1.09	0.629	0.418	-1.484	0.59	0.266	-0.852	0.391	0.16	-1.5	0.477	0.082	-1.289	0.887	0.27	-1.645	0.418	0.02
-1.184	0.57	0.164	-1	0.457	0.25	-1.051	0.473	0.211	-1.164	0.418	0.184	-0.93	0.734	0.16	-1.063	0.602	0.402	-1.418	0.637	0.289	-0.867	0.406	0.156	-1.41	0.48	0.086	-1.273	0.813	0.273	-1.637	0.387	0.047
-1.184	0.563	0.16	-1.012	0.461	0.25	-1.059	0.465	0.227	-1.152	0.434	0.172	-0.926	0.73	0.172	-1.051	0.59	0.395	-1.332	0.66	0.293	-0.875	0.422	0.156	-1.316	0.48	0.102	-1.25	0.738	0.285	-1.621	0.367	0.105
-1.18	0.563	0.156	-1.031	0.469	0.262	-1.07	0.453	0.242	-1.137	0.449	0.168	-0.934	0.727	0.184	-1.063	0.574	0.371	-1.301	0.648	0.285	-0.883	0.438	0.164	-1.23	0.48	0.117	-1.258	0.695	0.277	-1.621	0.355	0.172
-1.184	0.547	0.156	-1.047	0.473	0.277	-1.078	0.453	0.242	-1.129	0.453	0.16	-0.949	0.734	0.191	-1.125	0.555	0.32	-1.297	0.637	0.25	-0.906	0.461	0.164	-1.156	0.477	0.125	-1.297	0.676	0.266	-1.574	0.352	0.211
-1.172	0.531	0.156	-1.047	0.488	0.273	-1.082	0.461	0.246	-1.129	0.445	0.16	-0.973	0.734	0.211	-1.242	0.52	0.258	-1.332	0.609	0.203	-0.938	0.488	0.16	-1.086	0.465	0.141	-1.363	0.684	0.277	-1.457	0.34	0.23
-1.176	0.5	0.156	-1.051	0.523	0.27	-1.074	0.469	0.246	-1.121	0.449	0.16	-1	0.734	0.227	-1.328	0.488	0.199	-1.391	0.566	0.16	-1.008	0.508	0.164	-1.031	0.453	0.152	-1.355	0.672	0.289	-1.355	0.348	0.238
-1.164	0.48	0.16	-1.055	0.547	0.258	-1.059	0.48	0.25	-1.109	0.445	0.164	-1.035	0.715	0.238	-1.367	0.465	0.176	-1.434	0.52	0.121	-1.078	0.512	0.164	-0.992	0.438	0.168	-1.305	0.625	0.293	-1.27	0.375	0.223
-1.18	0.48	0.156	-1.07	0.555	0.25	-1.047	0.5	0.258	-1.109	0.445	0.164	-1.043	0.703	0.25	-1.383	0.461	0.145	-1.461	0.496	0.105	-1.133	0.508	0.164	-0.965	0.422	0.168	-1.336	0.59	0.273	-1.188	0.418	0.203
-1.18	0.473	0.16	-1.078	0.559	0.246	-1.035	0.508	0.27	-1.121	0.43	0.172	-1.043	0.676	0.27	-1.34	0.484	0.145	-1.457	0.484	0.113	-1.16	0.496	0.176	-0.949	0.418	0.172	-1.414	0.559	0.211	-1.129	0.457	0.195
-1.191	0.453	0.16	-1.082	0.574	0.246	-1.023	0.523	0.281	-1.102	0.418	0.172	-1.043	0.648	0.293	-1.254	0.504	0.184	-1.445	0.48	0.133	-1.152	0.492	0.211	-0.938	0.406	0.176	-1.512	0.543	0.121	-1.113	0.457	0.223
-1.191	0.449	0.156	-1.082	0.574	0.25	-1.043	0.535	0.285	-1.066	0.426	0.18	-1.035	0.633	0.313	-1.195	0.527	0.25	-1.434	0.477	0.16	-1.145	0.496	0.25	-0.918	0.402	0.184	-1.598	0.539	0.023	-1.098	0.449	0.234
-1.168	0.445	0.156	-1.098	0.578	0.25	-1.066	0.539	0.297	-1.023	0.441	0.172	-1.047	0.613	0.32	-1.195	0.555	0.305	-1.402	0.477	0.188	-1.191	0.496	0.273	-0.891	0.395	0.188	-1.668	0.543	-0.043	-1.074	0.449	0.227
-1.141	0.438	0.156	-1.105	0.578	0.254	-1.078	0.543	0.305	-0.984	0.461	0.168	-1.09	0.59	0.297	-1.238	0.602	0.332	-1.359	0.48	0.211	-1.297	0.488	0.258	-0.863	0.387	0.207	-1.711	0.527	-0.066	-1.047	0.441	0.215
-1.113	0.438	0.152	-1.102	0.574	0.254	-1.082	0.555	0.305	-0.969	0.477	0.164	-1.172	0.57	0.258	-1.324	0.602	0.32	-1.309	0.465	0.215	-1.398	0.48	0.227	-0.84	0.387	0.223	-1.738	0.496	-0.059	-1.016	0.422	0.207
-1.078	0.449	0.152	-1.086	0.574	0.25	-1.078	0.551	0.305	-0.965	0.488	0.168	-1.25	0.57	0.219	-1.402	0.578	0.266	-1.246	0.449	0.199	-1.445	0.477	0.188	-0.828	0.387	0.23	-1.742	0.477	-0.031	-0.992	0.418	0.207
-1.063	0.453	0.16	-1.078	0.586	0.254	-1.074	0.551	0.305	-0.961	0.512	0.172	-1.32	0.566	0.195	-1.438	0.551	0.184	-1.188	0.438	0.176	-1.438	0.504	0.156	-0.801	0.379	0.23	-1.711	0.477	0.02	-0.973	0.422	0.215
-1.039	0.465	0.16	-1.07	0.609	0.25	-1.082	0.551	0.301	-0.957	0.547	0.16	-1.371	0.555	0.195	-1.445	0.535	0.117	-1.145	0.441	0.156	-1.445	0.555	0.152	-0.773	0.363	0.234	-1.648	0.48	0.082	-0.961	0.438	0.223
-1.023	0.469	0.168	-1.063	0.625	0.25	-1.086	0.563	0.301	-0.957	0.586	0.16	-1.363	0.508	0.215	-1.41	0.512	0.082	-1.109	0.449	0.141	-1.461	0.609	0.168	-0.75	0.352	0.234	-1.551	0.496	0.121	-0.926	0.445	0.227
-1.012	0.461	0.164	-1.055	0.633	0.246	-1.105	0.57	0.293	-0.945	0.605	0.156	-1.316	0.477	0.238	-1.316	0.488	0.109	-1.078	0.457	0.145	-1.496	0.652	0.203	-0.738	0.352	0.238	-1.426	0.512	0.148	-0.891	0.441	0.234
-0.992	0.449	0.164	-1.051	0.637	0.246	-1.121	0.582	0.289	-0.922	0.609	0.148	-1.277	0.48	0.258	-1.227	0.465	0.164	-1.055	0.457	0.148	-1.57	0.664	0.246	-0.742	0.352	0.242	-1.309	0.496	0.164	-0.859	0.422	0.242
-0.977	0.445	0.164	-1.043	0.633	0.246	-1.133	0.594	0.281	-0.898	0.617	0.156	-1.254	0.484	0.289	-1.148	0.461	0.23	-1.043	0.445	0.152	-1.625	0.652	0.289	-0.785	0.359	0.25	-1.188	0.492	0.16	-0.824	0.395	0.25
-0.965	0.441	0.164	-1.039	0.637	0.242	-1.16	0.605	0.27	-0.887	0.629	0.176	-1.254	0.465	0.328	-1.074	0.477	0.277	-1.02	0.438	0.156	-1.656	0.633	0.324	-0.852	0.375	0.254	-1.09	0.496	0.172	-0.805	0.375	0.266
-0.953	0.438	0.176	-1.039	0.648	0.238	-1.188	0.613	0.262	-0.883	0.637	0.211	-1.281	0.445	0.352	-1	0.496	0.301	-1	0.426	0.156	-1.648	0.613	0.324	-0.934	0.387	0.242	-1.012	0.504	0.191	-0.797	0.359	0.27
-0.941	0.438	0.184	-1.039	0.66	0.242	-1.207	0.617	0.258	-0.883	0.637	0.238	-1.301	0.426	0.348	-0.957	0.5	0.309	-0.969	0.414	0.145	-1.598	0.586	0.305	-1.035	0.395	0.223	-0.973	0.488	0.211	-0.801	0.336	0.277
-0.949	0.438	0.188	-1.043	0.668	0.246	-1.219	0.609	0.258	-0.887	0.637	0.262	-1.293	0.395	0.301	-0.922	0.516	0.297	-0.941	0.414	0.141	-1.504	0.543	0.266	-1.141	0.406	0.211	-0.934	0.453	0.234	-0.805	0.336	0.277
-0.949	0.426	0.195	-1.043	0.668	0.242	-1.211	0.598	0.266	-0.91	0.629	0.27	-1.266	0.355	0.254	-0.898	0.531	0.273	-0.91	0.418	0.137	-1.383	0.496	0.23	-1.246	0.422	0.215	-0.898	0.426	0.234	-0.824	0.336	0.281
-0.949	0.43	0.199	-1.035	0.664	0.238	-1.207	0.59	0.262	-0.938	0.637	0.262	-1.234	0.336	0.211	-0.887	0.547	0.258	-0.898	0.43	0.137	-1.254	0.48	0.203	-1.289	0.438	0.215	-0.863	0.406	0.234	-0.875	0.344	0.266
-0.949	0.438	0.199	-1.027	0.656	0.242	-1.176	0.578	0.27	-0.977	0.641	0.258	-1.184	0.332	0.207	-0.883	0.551	0.254	-0.887	0.438	0.129	-1.148	0.512	0.199	-1.23	0.445	0.234	-0.84	0.391	0.227	-0.938	0.355	0.27
-0.961	0.457	0.199	-1.023	0.645	0.246	-1.133	0.574	0.27	-1.02	0.629	0.258	-1.137	0.324	0.219	-0.871	0.547	0.273	-0.875	0.441	0.141	-1.059	0.523	0.211	-1.191	0.449	0.25	-0.824	0.383	0.215	-1.016	0.379	0.258
-0.98	0.465	0.199	-1.016	0.641	0.25	-1.121	0.574	0.254	-1.043	0.629	0.258	-1.086	0.336	0.238	-0.848	0.547	0.293	-0.875	0.445	0.141	-0.969	0.52	0.227	-1.258	0.449	0.242	-0.824	0.387	0.207	-1.078	0.414	0.25
-0.996	0.477	0.195	-1.02	0.633	0.246	-1.184	0.598	0.246	-1.055	0.621	0.262	-1.059	0.348	0.254	-0.824	0.543	0.313	-0.883	0.449	0.133	-0.906	0.516	0.242	-1.344	0.445	0.207	-0.84	0.383	0.199	-1.105	0.441	0.246
-1.02	0.496	0.191	-1.035	0.637	0.219	-1.258	0.605	0.246	-1.055	0.613	0.281	-1.016	0.391	0.262	-0.789	0.539	0.324	-0.887	0.457	0.125	-0.863	0.504	0.246	-1.391	0.445	0.172	-0.852	0.379	0.191	-1.098	0.457	0.254
-1.043	0.508	0.18	-1.141	0.656	0.199	-1.238	0.617	0.25	-1.051	0.617	0.305	-1	0.406	0.25	-0.75	0.551	0.344	-0.883	0.469	0.121	-0.828	0.5	0.242	-1.434	0.461	0.156	-0.852	0.363	0.191	-1.105	0.461	0.258
-1.051	0.52	0.188	-1.281	0.676	0.195	-1.227	0.621	0.25	-1.051	0.629	0.328	-0.988	0.41	0.227	-0.742	0.574	0.363	-0.883	0.488	0.125	-0.801	0.5	0.238	-1.523	0.492	0.176	-0.863	0.344	0.191	-1.203	0.465	0.254
-1.055	0.531	0.195	-1.313	0.676	0.199	-1.273	0.594	0.246	-1.066	0.617	0.328	-0.977	0.414	0.207	-0.75	0.617	0.363	-0.891	0.508	0.125	-0.781	0.5	0.246	-1.664	0.559	0.223	-0.855	0.336	0.184	-1.336	0.469	0.23
-1.063	0.547	0.211	-1.281	0.664	0.191	-1.293	0.566	0.25	-1.117	0.59	0.305	-0.973	0.434	0.191	-0.766	0.668	0.344	-0.902	0.531	0.125	-0.766	0.508	0.258	-1.836	0.617	0.27	-0.867	0.332	0.191	-1.445	0.473	0.207
-1.07	0.563	0.223	-1.293	0.637	0.18	-1.27	0.551	0.242	-1.234	0.57	0.258	-0.98	0.457	0.184	-0.801	0.715	0.316	-0.926	0.547	0.125	-0.762	0.523	0.258	-2.008	0.598	0.313	-0.891	0.332	0.203	-1.531	0.477	0.195
-1.078	0.57	0.242	-1.301	0.613	0.188	-1.246	0.535	0.227	-1.383	0.551	0.234	-0.996	0.477	0.188	-0.828	0.754	0.285	-0.949	0.559	0.129	-0.758	0.531	0.27	-2.105	0.539	0.324	-0.906	0.344	0.207	-1.598	0.496	0.207
-1.078	0.598	0.254	-1.273	0.598	0.188	-1.223	0.504	0.223	-1.492	0.508	0.227	-1.004	0.492	0.191	-0.871	0.773	0.262	-0.984	0.57	0.121	-0.77	0.523	0.277	-2.086	0.465	0.297	-0.926	0.352	0.203	-1.688	0.531	0.227
-1.09	0.621	0.273	-1.246	0.594	0.18	-1.207	0.496	0.207	-1.496	0.48	0.234	-1.016	0.516	0.199	-0.918	0.781	0.234	-1.016	0.574	0.125	-0.785	0.512	0.281	-1.965	0.422	0.25	-0.945	0.363	0.199	-1.832	0.559	0.25
-1.102	0.641	0.281	-1.254	0.574	0.188	-1.203	0.488	0.184	-1.438	0.449	0.25	-1.016	0.539	0.211	-0.965	0.773	0.219	-1.051	0.574	0.152	-0.801	0.52	0.281	-1.797	0.402	0.215	-0.973	0.371	0.191	-2.008	0.586	0.277
-1.129	0.672	0.273	-1.27	0.555	0.191	-1.199	0.484	0.176	-1.313	0.449	0.273	-1.016	0.551	0.219	-1.016	0.758	0.223	-1.082	0.574	0.191	-0.832	0.531	0.301	-1.613	0.41	0.211	-1.031	0.391	0.184	-2.113	0.613	0.285
-1.176	0.711	0.258	-1.285	0.559	0.184	-1.199	0.48	0.18	-1.168	0.43	0.301	-1.008	0.566	0.227	-1.063	0.754	0.227	-1.102	0.563	0.238	-0.867	0.543	0.309	-1.449	0.441	0.234	-1.109	0.414	0.176	-2.063	0.629	0.285
-1.238	0.742	0.25	-1.309	0.578	0.164	-1.184	0.477	0.188	-1.051	0.426	0.344	-1	0.566	0.23	-1.113	0.754	0.238	-1.098	0.551	0.277	-0.902	0.559	0.313	-1.309	0.508	0.266	-1.156	0.434	0.18	-1.898	0.617	0.281
-1.324	0.727	0.254	-1.316	0.594	0.148	-1.16	0.484	0.195	-1.012	0.445	0.387	-1.008	0.57	0.238	-1.156	0.766	0.242	-1.078	0.535	0.316	-0.945	0.578	0.305	-1.18	0.598	0.27	-1.145	0.422	0.203	-1.703	0.578	0.262
-1.398	0.676	0.25	-1.293	0.602	0.137	-1.164	0.488	0.191	-1.066	0.445	0.395	-1.023	0.574	0.238	-1.188	0.766	0.238	-1.09	0.52	0.328	-0.992	0.594	0.297	-1.07	0.617	0.27	-1.098	0.371	0.238	-1.496	0.527	0.238
-1.457	0.613	0.254	-1.254	0.594	0.129	-1.172	0.492	0.184	-1.156	0.418	0.352	-1.02	0.582	0.242	-1.199	0.777	0.23	-1.18	0.523	0.313	-1.043	0.625	0.281	-0.965	0.586	0.246	-1.152	0.359	0.27	-1.328	0.477	0.219
-1.527	0.566	0.254	-1.211	0.602	0.125	-1.18	0.477	0.172	-1.273	0.379	0.281	-1.008	0.582	0.238	-1.203	0.793	0.219	-1.32	0.523	0.277	-1.098	0.66	0.277	-0.898	0.578	0.215	-1.297	0.406	0.266	-1.219	0.527	0.199
-1.586	0.551	0.25	-1.168	0.602	0.137	-1.184	0.441	0.152	-1.387	0.32	0.227	-0.996	0.574	0.227	-1.203	0.805	0.215	-1.406	0.527	0.242	-1.168	0.684	0.281	-0.84	0.594	0.18	-1.43	0.461	0.234	-1.102	0.605	0.195
-1.551	0.547	0.25	-1.141	0.586	0.141	-1.191	0.418	0.133	-1.461	0.27	0.203	-1.004	0.586	0.23	-1.184	0.805	0.207	-1.453	0.52	0.215	-1.238	0.703	0.289	-0.801	0.605	0.164	-1.559	0.508	0.199	-1.016	0.574	0.234
-1.434	0.555	0.266	-1.133	0.578	0.152	-1.176	0.398	0.113	-1.445	0.242	0.219	-1.02	0.605	0.234	-1.145	0.789	0.215	-1.465	0.488	0.215	-1.305	0.723	0.305	-0.777	0.625	0.156	-1.676	0.535	0.184	-0.949	0.578	0.262
-1.273	0.559	0.277	-1.133	0.566	0.156	-1.156	0.383	0.117	-1.387	0.242	0.258	-1.031	0.648	0.23	-1.094	0.754	0.211	-1.449	0.473	0.23	-1.359	0.719	0.305	-0.766	0.629	0.152	-1.793	0.559	0.176	-0.879	0.594	0.258
-1.148	0.527	0.289	-1.137	0.555	0.156	-1.129	0.391	0.121	-1.316	0.273	0.297	-1.047	0.688	0.215	-1.086	0.719	0.199	-1.441	0.496	0.262	-1.395	0.707	0.293	-0.738	0.637	0.152	-1.934	0.578	0.184	-0.832	0.59	0.25
-1.055	0.461	0.305	-1.145	0.547	0.156	-1.109	0.395	0.125	-1.254	0.332	0.316	-1.078	0.707	0.199	-1.203	0.695	0.168	-1.465	0.508	0.305	-1.422	0.688	0.293	-0.719	0.637	0.156	-2.102	0.57	0.211	-0.805	0.574	0.234
-1.004	0.426	0.324	-1.148	0.535	0.164	-1.09	0.395	0.137	-1.188	0.363	0.305	-1.098	0.703	0.191	-1.355	0.695	0.16	-1.508	0.512	0.363	-1.445	0.672	0.273	-0.699	0.629	0.164	-2.195	0.543	0.238	-0.77	0.566	0.227
-1.035	0.426	0.309	-1.141	0.531	0.168	-1.07	0.402	0.137	-1.129	0.359	0.273	-1.113	0.684	0.195	-1.379	0.703	0.156	-1.563	0.496	0.406	-1.512	0.656	0.254	-0.656	0.594	0.18	-2.148	0.512	0.273	-0.754	0.57	0.215
-1.113	0.422	0.262	-1.121	0.523	0.184	-1.055	0.414	0.137	-1.09	0.34	0.254	-1.141	0.691	0.211	-1.32	0.707	0.152	-1.582	0.473	0.398	-1.645	0.645	0.23	-0.613	0.531	0.188	-1.988	0.477	0.305	-0.73	0.598	0.215
-1.223	0.387	0.199	-1.105	0.504	0.191	-1.043	0.426	0.133	-1.059	0.355	0.25	-1.18	0.688	0.23	-1.289	0.707	0.156	-1.563	0.43	0.363	-1.762	0.629	0.219	-0.613	0.496	0.211	-1.793	0.473	0.336	-0.723	0.613	0.223
-1.32	0.359	0.145	-1.078	0.496	0.195	-1.043	0.441	0.137	-1.047	0.398	0.238	-1.203	0.684	0.254	-1.25	0.703	0.156	-1.504	0.359	0.316	-1.734	0.625	0.234	-0.652	0.512	0.23	-1.574	0.492	0.352	-0.715	0.629	0.223
-1.371	0.336	0.113	-1.063	0.496	0.199	-1.047	0.461	0.141	-1.043	0.434	0.219	-1.215	0.688	0.273	-1.207	0.699	0.156	-1.418	0.313	0.277	-1.617	0.621	0.246	-0.723	0.566	0.238	-1.367	0.512	0.359	-0.715	0.637	0.23
-1.34	0.324	0.117	-1.055	0.484	0.203	-1.051	0.473	0.137	-1.051	0.441	0.211	-1.238	0.699	0.289	-1.215	0.684	0.156	-1.328	0.297	0.258	-1.523	0.594	0.238	-0.805	0.621	0.215	-1.199	0.531	0.352	-0.727	0.648	0.234
-1.27	0.32	0.141	-1.055	0.48	0.199	-1.055	0.473	0.148	-1.086	0.426	0.211	-1.273	0.699	0.293	-1.262	0.66	0.156	-1.246	0.316	0.254	-1.469	0.566	0.219	-0.902	0.656	0.188	-1.063	0.547	0.34	-0.734	0.66	0.262
-1.211	0.332	0.191	-1.063	0.48	0.199	-1.051	0.465	0.152	-1.109	0.434	0.219	-1.297	0.66	0.289	-1.336	0.629	0.137	-1.18	0.355	0.25	-1.43	0.555	0.191	-1.039	0.668	0.141	-0.949	0.547	0.332	-0.73	0.672	0.305
-1.152	0.359	0.242	-1.074	0.48	0.195	-1.027	0.469	0.156	-1.133	0.453	0.23	-1.305	0.574	0.281	-1.398	0.598	0.105	-1.105	0.387	0.254	-1.414	0.547	0.148	-1.199	0.68	0.098	-0.84	0.535	0.32	-0.715	0.711	0.348
-1.105	0.391	0.289	-1.09	0.48	0.191	-1.004	0.469	0.168	-1.148	0.465	0.238	-1.359	0.5	0.27	-1.426	0.559	0.078	-1.039	0.406	0.25	-1.418	0.559	0.102	-1.375	0.695	0.074	-0.766	0.523	0.316	-0.738	0.773	0.371
-1.063	0.422	0.301	-1.09	0.484	0.188	-1	0.477	0.168	-1.145	0.473	0.246	-1.484	0.488	0.266	-1.422	0.516	0.066	-0.98	0.41	0.25	-1.43	0.547	0.078	-1.559	0.715	0.066	-0.715	0.508	0.313	-0.816	0.844	0.379
-1.02	0.441	0.273	-1.086	0.496	0.191	-1	0.496	0.18	-1.129	0.461	0.246	-1.609	0.527	0.293	-1.387	0.488	0.07	-0.934	0.406	0.246	-1.438	0.535	0.074	-1.68	0.738	0.07	-0.684	0.5	0.297	-0.938	0.898	0.371
-1	0.449	0.234	-1.078	0.504	0.191	-0.992	0.516	0.191	-1.117	0.469	0.258	-1.629	0.559	0.301	-1.336	0.477	0.09	-0.898	0.41	0.242	-1.43	0.531	0.066	-1.688	0.754	0.094	-0.672	0.5	0.289	-1.098	0.945	0.344
-0.992	0.465	0.191	-1.059	0.516	0.195	-0.988	0.535	0.191	-1.113	0.48	0.27	-1.57	0.539	0.297	-1.277	0.484	0.109	-0.879	0.438	0.234	-1.402	0.516	0.066	-1.613	0.742	0.125	-0.652	0.52	0.285	-1.285	0.961	0.293
-0.992	0.465	0.168	-1.043	0.52	0.195	-0.969	0.559	0.188	-1.098	0.488	0.277	-1.504	0.492	0.285	-1.227	0.504	0.133	-0.867	0.473	0.223	-1.371	0.496	0.078	-1.508	0.719	0.145	-0.641	0.551	0.262	-1.477	0.938	0.234
-1.008	0.453	0.176	-1.027	0.527	0.207	-0.953	0.582	0.188	-1.086	0.496	0.281	-1.422	0.465	0.285	-1.18	0.527	0.145	-0.859	0.512	0.207	-1.344	0.48	0.102	-1.441	0.688	0.145	-0.633	0.602	0.242	-1.609	0.891	0.176
-1.031	0.43	0.211	-1.016	0.543	0.195	-0.949	0.598	0.195	-1.082	0.492	0.285	-1.336	0.438	0.277	-1.148	0.535	0.156	-0.867	0.535	0.195	-1.301	0.457	0.117	-1.547	0.66	0.156	-0.645	0.66	0.23	-1.656	0.813	0.133
-1.063	0.402	0.238	-1.016	0.563	0.184	-0.953	0.617	0.199	-1.078	0.492	0.273	-1.285	0.41	0.258	-1.113	0.543	0.152	-0.875	0.563	0.184	-1.254	0.453	0.121	-1.703	0.66	0.195	-0.691	0.707	0.223	-1.602	0.719	0.105
-1.078	0.406	0.25	-1.016	0.578	0.184	-0.961	0.629	0.199	-1.07	0.504	0.273	-1.266	0.363	0.242	-1.09	0.539	0.137	-0.887	0.582	0.172	-1.191	0.453	0.102	-1.633	0.641	0.258	-0.738	0.773	0.203	-1.609	0.594	0.105
-1.098	0.418	0.254	-1.016	0.598	0.188	-0.984	0.641	0.199	-1.059	0.492	0.277	-1.27	0.324	0.195	-1.074	0.527	0.129	-0.91	0.594	0.16	-1.133	0.449	0.098	-1.449	0.617	0.297	-0.82	0.809	0.199	-1.805	0.5	0.137
-1.121	0.449	0.242	-0.996	0.621	0.199	-1.016	0.66	0.195	-1.055	0.488	0.281	-1.297	0.293	0.172	-1.059	0.512	0.133	-0.953	0.598	0.156	-1.066	0.457	0.082	-1.387	0.605	0.309	-0.891	0.848	0.188	-1.859	0.434	0.176
-1.129	0.477	0.23	-0.965	0.641	0.211	-1.055	0.672	0.195	-1.063	0.492	0.277	-1.301	0.266	0.164	-1.031	0.492	0.148	-0.988	0.602	0.156	-1.012	0.473	0.09	-1.398	0.602	0.285	-0.984	0.84	0.207	-1.73	0.379	0.234
-1.141	0.496	0.227	-0.926	0.656	0.223	-1.078	0.691	0.199	-1.059	0.523	0.27	-1.293	0.27	0.176	-1.004	0.473	0.16	-1.012	0.594	0.176	-0.973	0.48	0.117	-1.422	0.605	0.23	-1.059	0.84	0.223	-1.684	0.316	0.254
-1.145	0.504	0.234	-0.887	0.672	0.242	-1.105	0.699	0.203	-1.063	0.551	0.27	-1.285	0.293	0.191	-0.984	0.461	0.176	-1.023	0.59	0.184	-0.949	0.48	0.145	-1.508	0.609	0.164	-1.117	0.855	0.215	-1.691	0.258	0.223
-1.145	0.496	0.254	-0.848	0.695	0.258	-1.129	0.699	0.211	-1.051	0.566	0.266	-1.277	0.32	0.184	-0.969	0.445	0.191	-1.02	0.574	0.195	-0.918	0.465	0.152	-1.617	0.582	0.09	-1.121	0.883	0.191	-1.688	0.23	0.168
-1.125	0.484	0.277	-0.816	0.715	0.281	-1.145	0.684	0.215	-1.051	0.563	0.273	-1.262	0.344	0.164	-0.941	0.43	0.195	-1	0.563	0.207	-0.898	0.453	0.145	-1.695	0.543	0.02	-1.125	0.887	0.176	-1.688	0.266	0.113
-1.102	0.469	0.281	-0.801	0.73	0.309	-1.164	0.676	0.223	-1.055	0.563	0.281	-1.25	0.344	0.145	-0.918	0.422	0.199	-1.016	0.563	0.211	-0.895	0.445	0.137	-1.723	0.492	-0.016	-1.168	0.875	0.176	-1.688	0.344	0.074
-1.082	0.477	0.281	-0.785	0.75	0.32	-1.184	0.664	0.238	-1.078	0.566	0.285	-1.23	0.344	0.125	-0.902	0.418	0.195	-1.035	0.582	0.211	-0.887	0.434	0.137	-1.711	0.465	-0.004	-1.219	0.867	0.191	-1.672	0.41	0.063
-1.063	0.48	0.285	-0.785	0.777	0.324	-1.203	0.648	0.258	-1.105	0.566	0.301	-1.207	0.332	0.113	-0.887	0.418	0.191	-1.066	0.613	0.207	-0.887	0.426	0.137	-1.688	0.453	0.031	-1.273	0.855	0.207	-1.645	0.441	0.055
-1.047	0.496	0.281	-0.789	0.781	0.313	-1.211	0.637	0.273	-1.133	0.563	0.305	-1.195	0.313	0.117	-0.867	0.438	0.191	-1.109	0.641	0.203	-0.883	0.438	0.133	-1.621	0.434	0.07	-1.316	0.816	0.23	-1.605	0.453	0.047
-1.043	0.496	0.285	-0.816	0.777	0.297	-1.207	0.625	0.293	-1.148	0.559	0.313	-1.176	0.309	0.121	-0.852	0.449	0.188	-1.152	0.656	0.199	-0.887	0.445	0.145	-1.516	0.418	0.121	-1.297	0.754	0.234	-1.574	0.461	0.055
-1.031	0.484	0.285	-0.84	0.758	0.285	-1.188	0.605	0.305	-1.164	0.555	0.313	-1.164	0.316	0.117	-0.836	0.473	0.191	-1.195	0.664	0.215	-0.875	0.449	0.152	-1.418	0.418	0.164	-1.258	0.68	0.215	-1.531	0.457	0.063
-1.023	0.477	0.277	-0.867	0.742	0.281	-1.168	0.582	0.313	-1.188	0.559	0.309	-1.141	0.336	0.121	-0.816	0.492	0.191	-1.242	0.668	0.234	-0.859	0.469	0.152	-1.32	0.434	0.188	-1.258	0.625	0.199	-1.465	0.461	0.086
-1.012	0.477	0.27	-0.887	0.73	0.289	-1.184	0.559	0.297	-1.207	0.566	0.297	-1.121	0.359	0.117	-0.809	0.52	0.191	-1.297	0.672	0.234	-0.84	0.496	0.148	-1.23	0.441	0.195	-1.305	0.598	0.199	-1.395	0.457	0.109
-1.016	0.461	0.27	-0.914	0.719	0.305	-1.273	0.527	0.266	-1.23	0.57	0.281	-1.098	0.383	0.121	-0.824	0.551	0.199	-1.324	0.68	0.227	-0.828	0.523	0.16	-1.156	0.449	0.191	-1.348	0.617	0.219	-1.32	0.453	0.129
-1.035	0.457	0.262	-0.941	0.715	0.316	-1.383	0.52	0.246	-1.246	0.559	0.262	-1.07	0.418	0.113	-0.82	0.586	0.203	-1.316	0.676	0.215	-0.809	0.539	0.18	-1.09	0.449	0.188	-1.367	0.672	0.242	-1.25	0.445	0.145
-1.047	0.488	0.254	-0.973	0.711	0.316	-1.453	0.508	0.215	-1.266	0.535	0.234	-1.094	0.41	0.113	-0.805	0.621	0.195	-1.289	0.648	0.199	-0.77	0.555	0.188	-1.031	0.441	0.184	-1.391	0.699	0.238	-1.176	0.422	0.152
-1.063	0.527	0.23	-1.004	0.703	0.316	-1.496	0.492	0.211	-1.289	0.512	0.223	-1.109	0.418	0.113	-0.801	0.656	0.176	-1.313	0.613	0.188	-0.727	0.586	0.195	-0.984	0.438	0.184	-1.445	0.68	0.215	-1.102	0.406	0.156
-1.078	0.563	0.219	-1.035	0.68	0.313	-1.434	0.461	0.23	-1.398	0.504	0.219	-1.105	0.43	0.121	-0.801	0.691	0.164	-1.406	0.594	0.191	-0.711	0.633	0.207	-0.949	0.438	0.18	-1.527	0.621	0.16	-1.027	0.398	0.172
-1.098	0.586	0.203	-1.07	0.664	0.289	-1.301	0.445	0.246	-1.512	0.523	0.23	-1.086	0.441	0.117	-0.824	0.703	0.156	-1.508	0.59	0.219	-0.746	0.68	0.215	-0.926	0.43	0.172	-1.57	0.543	0.098	-0.969	0.398	0.172
-1.125	0.613	0.195	-1.172	0.652	0.25	-1.16	0.441	0.273	-1.504	0.527	0.242	-1.059	0.449	0.105	-0.867	0.707	0.164	-1.516	0.598	0.246	-0.828	0.695	0.238	-0.91	0.422	0.168	-1.551	0.473	0.047	-0.934	0.395	0.18
-1.145	0.633	0.191	-1.316	0.633	0.215	-1.063	0.457	0.309	-1.457	0.508	0.234	-1.039	0.449	0.109	-0.906	0.707	0.18	-1.5	0.609	0.27	-0.914	0.672	0.254	-0.902	0.422	0.16	-1.52	0.434	0.023	-0.902	0.395	0.188
-1.152	0.637	0.195	-1.434	0.613	0.199	-1.039	0.465	0.336	-1.449	0.504	0.219	-1.012	0.457	0.105	-0.949	0.695	0.195	-1.488	0.609	0.285	-0.992	0.645	0.266	-0.891	0.43	0.164	-1.516	0.434	0.012	-0.891	0.387	0.207
-1.148	0.621	0.199	-1.512	0.586	0.195	-1.078	0.449	0.34	-1.418	0.523	0.195	-1	0.477	0.109	-0.988	0.699	0.215	-1.48	0.602	0.273	-1.074	0.605	0.27	-0.891	0.418	0.156	-1.535	0.449	0.012	-0.887	0.383	0.219
-1.129	0.613	0.199	-1.539	0.566	0.195	-1.145	0.402	0.324	-1.332	0.527	0.184	-0.996	0.496	0.121	-1.031	0.695	0.234	-1.484	0.574	0.242	-1.129	0.574	0.27	-0.887	0.406	0.156	-1.563	0.48	0.02	-0.875	0.379	0.227
-1.129	0.598	0.203	-1.48	0.555	0.211	-1.199	0.359	0.281	-1.262	0.504	0.191	-1.008	0.52	0.129	-1.055	0.691	0.262	-1.496	0.523	0.195	-1.141	0.535	0.293	-0.879	0.398	0.156	-1.566	0.512	0.035	-0.859	0.359	0.23
-1.129	0.59	0.199	-1.352	0.559	0.242	-1.246	0.324	0.242	-1.215	0.477	0.211	-1.004	0.563	0.133	-1.066	0.699	0.297	-1.504	0.461	0.145	-1.102	0.504	0.309	-0.875	0.387	0.16	-1.523	0.531	0.039	-0.836	0.348	0.227
-1.172	0.598	0.18	-1.215	0.555	0.277	-1.281	0.305	0.219	-1.176	0.461	0.219	-0.992	0.598	0.129	-1.078	0.711	0.324	-1.523	0.418	0.113	-1.086	0.492	0.309	-0.863	0.387	0.172	-1.441	0.539	0.039	-0.813	0.34	0.234
-1.305	0.617	0.18	-1.105	0.539	0.316	-1.297	0.289	0.219	-1.152	0.453	0.219	-0.984	0.625	0.129	-1.098	0.711	0.344	-1.508	0.414	0.105	-1.129	0.477	0.297	-0.844	0.383	0.176	-1.336	0.539	0.055	-0.797	0.332	0.246
-1.398	0.625	0.203	-1.051	0.527	0.34	-1.273	0.297	0.234	-1.148	0.441	0.223	-0.961	0.648	0.129	-1.152	0.703	0.316	-1.492	0.418	0.105	-1.266	0.508	0.277	-0.84	0.387	0.172	-1.223	0.535	0.09	-0.781	0.336	0.262
-1.371	0.625	0.207	-1.078	0.535	0.336	-1.223	0.336	0.262	-1.176	0.426	0.223	-0.938	0.664	0.129	-1.258	0.68	0.25	-1.461	0.418	0.117	-1.387	0.531	0.227	-0.859	0.402	0.172	-1.125	0.535	0.129	-0.77	0.336	0.27
-1.344	0.609	0.215	-1.137	0.539	0.305	-1.141	0.367	0.293	-1.195	0.395	0.234	-0.914	0.68	0.141	-1.379	0.652	0.191	-1.422	0.43	0.129	-1.426	0.523	0.18	-0.898	0.422	0.168	-1.035	0.531	0.152	-0.75	0.34	0.266
-1.375	0.605	0.219	-1.203	0.512	0.262	-1.059	0.395	0.309	-1.211	0.387	0.219	-0.902	0.676	0.172	-1.473	0.645	0.133	-1.367	0.449	0.152	-1.418	0.508	0.16	-0.953	0.438	0.164	-0.969	0.512	0.176	-0.734	0.34	0.258
-1.34	0.594	0.215	-1.254	0.453	0.227	-0.984	0.422	0.305	-1.227	0.379	0.207	-0.898	0.672	0.188	-1.516	0.637	0.117	-1.305	0.469	0.172	-1.41	0.457	0.188	-1.035	0.453	0.152	-0.926	0.492	0.188	-0.73	0.344	0.254
-1.273	0.582	0.195	-1.301	0.395	0.207	-0.945	0.418	0.289	-1.234	0.34	0.188	-0.898	0.668	0.199	-1.484	0.645	0.133	-1.258	0.484	0.188	-1.441	0.43	0.254	-1.105	0.457	0.145	-0.898	0.48	0.199	-0.758	0.355	0.25
-1.219	0.559	0.172	-1.309	0.348	0.207	-0.945	0.398	0.285	-1.234	0.313	0.184	-0.902	0.668	0.215	-1.375	0.652	0.199	-1.203	0.48	0.203	-1.527	0.465	0.305	-1.156	0.457	0.133	-0.898	0.477	0.211	-0.805	0.387	0.25
-1.18	0.516	0.168	-1.27	0.328	0.223	-0.957	0.402	0.273	-1.195	0.285	0.188	-0.918	0.664	0.215	-1.258	0.656	0.281	-1.141	0.469	0.207	-1.645	0.5	0.336	-1.176	0.453	0.141	-0.902	0.48	0.223	-0.879	0.414	0.25
-1.145	0.508	0.164	-1.215	0.336	0.234	-0.961	0.41	0.258	-1.164	0.285	0.188	-0.934	0.664	0.23	-1.176	0.66	0.355	-1.078	0.453	0.195	-1.738	0.469	0.352	-1.16	0.457	0.168	-0.91	0.457	0.234	-0.965	0.445	0.262
-1.125	0.531	0.176	-1.168	0.367	0.254	-0.961	0.422	0.25	-1.133	0.258	0.199	-0.949	0.652	0.242	-1.148	0.656	0.414	-1.031	0.43	0.184	-1.742	0.41	0.324	-1.133	0.453	0.199	-0.906	0.441	0.23	-1.078	0.469	0.293
-1.125	0.551	0.188	-1.125	0.41	0.273	-0.949	0.426	0.238	-1.137	0.27	0.199	-0.957	0.652	0.27	-1.207	0.617	0.414	-0.988	0.434	0.164	-1.672	0.352	0.281	-1.148	0.445	0.223	-0.895	0.418	0.227	-1.184	0.488	0.328
-1.141	0.559	0.195	-1.09	0.453	0.277	-0.961	0.434	0.238	-1.152	0.344	0.172	-0.969	0.637	0.297	-1.309	0.566	0.379	-0.961	0.445	0.137	-1.543	0.305	0.234	-1.219	0.438	0.211	-0.879	0.398	0.219	-1.223	0.488	0.348
-1.145	0.566	0.195	-1.066	0.492	0.262	-0.977	0.441	0.246	-1.148	0.379	0.156	-0.969	0.609	0.32	-1.402	0.504	0.305	-0.941	0.449	0.141	-1.379	0.301	0.215	-1.277	0.441	0.195	-0.855	0.395	0.23	-1.223	0.461	0.363
-1.164	0.57	0.188	-1.055	0.52	0.246	-0.996	0.457	0.254	-1.141	0.383	0.137	-0.973	0.59	0.34	-1.43	0.43	0.238	-0.926	0.449	0.145	-1.219	0.352	0.227	-1.328	0.438	0.172	-0.852	0.387	0.246	-1.305	0.426	0.336
-1.184	0.57	0.172	-1.051	0.531	0.223	-1.035	0.473	0.254	-1.121	0.387	0.121	-1.008	0.555	0.348	-1.41	0.359	0.195	-0.91	0.461	0.148	-1.094	0.43	0.25	-1.395	0.453	0.16	-0.84	0.383	0.258	-1.484	0.383	0.281
-1.191	0.555	0.16	-1.051	0.531	0.199	-1.074	0.504	0.246	-1.086	0.379	0.117	-1.066	0.504	0.324	-1.375	0.313	0.188	-0.895	0.477	0.145	-0.996	0.504	0.262	-1.441	0.477	0.172	-0.84	0.367	0.266	-1.641	0.34	0.211
-1.176	0.531	0.145	-1.051	0.508	0.199	-1.109	0.52	0.234	-1.074	0.375	0.125	-1.148	0.438	0.293	-1.301	0.285	0.207	-0.891	0.496	0.137	-0.922	0.547	0.266	-1.516	0.527	0.195	-0.828	0.355	0.277	-1.762	0.336	0.145
-1.168	0.504	0.137	-1.059	0.492	0.203	-1.133	0.523	0.23	-1.063	0.379	0.137	-1.246	0.348	0.258	-1.215	0.281	0.238	-0.887	0.52	0.137	-0.871	0.57	0.258	-1.621	0.57	0.207	-0.816	0.348	0.281	-1.836	0.367	0.121
-1.164	0.48	0.148	-1.059	0.488	0.215	-1.137	0.512	0.238	-1.051	0.371	0.152	-1.348	0.332	0.219	-1.145	0.309	0.258	-0.879	0.547	0.133	-0.824	0.578	0.238	-1.746	0.578	0.223	-0.832	0.359	0.285	-1.867	0.422	0.133
-1.16	0.465	0.156	-1.059	0.488	0.227	-1.125	0.5	0.25	-1.051	0.379	0.148	-1.445	0.383	0.199	-1.074	0.352	0.266	-0.875	0.559	0.113	-0.777	0.574	0.227	-1.848	0.559	0.246	-0.883	0.375	0.285	-1.949	0.504	0.148
-1.148	0.461	0.16	-1.055	0.488	0.238	-1.121	0.504	0.27	-1.043	0.402	0.137	-1.477	0.457	0.199	-1	0.383	0.266	-0.863	0.582	0.102	-0.75	0.566	0.211	-1.902	0.52	0.262	-0.973	0.398	0.293	-2.074	0.57	0.18
-1.125	0.453	0.168	-1.043	0.5	0.242	-1.113	0.523	0.293	-1.039	0.434	0.129	-1.402	0.492	0.227	-0.941	0.402	0.258	-0.844	0.602	0.078	-0.738	0.555	0.199	-1.859	0.48	0.27	-1.086	0.41	0.289	-2.137	0.586	0.234
-1.102	0.445	0.16	-1.035	0.512	0.246	-1.098	0.535	0.309	-1.047	0.445	0.125	-1.285	0.477	0.266	-0.91	0.43	0.23	-0.836	0.609	0.066	-0.75	0.57	0.184	-1.75	0.441	0.281	-1.195	0.43	0.27	-2.074	0.559	0.277
-1.074	0.445	0.16	-1.023	0.527	0.25	-1.094	0.543	0.305	-1.047	0.457	0.129	-1.203	0.465	0.313	-0.879	0.441	0.207	-0.816	0.605	0.063	-0.77	0.598	0.184	-1.598	0.414	0.277	-1.254	0.43	0.27	-1.926	0.5	0.305
-1.059	0.453	0.156	-1.012	0.535	0.25	-1.094	0.559	0.305	-1.051	0.465	0.125	-1.191	0.453	0.363	-0.867	0.426	0.195	-0.809	0.598	0.066	-0.797	0.613	0.195	-1.434	0.426	0.27	-1.215	0.438	0.281	-1.75	0.449	0.297
-1.051	0.473	0.145	-1.004	0.543	0.246	-1.094	0.566	0.309	-1.043	0.488	0.125	-1.262	0.434	0.391	-0.883	0.418	0.195	-0.797	0.582	0.078	-0.82	0.629	0.207	-1.293	0.465	0.262	-1.137	0.441	0.316	-1.578	0.352	0.262
-1.063	0.48	0.137	-0.992	0.559	0.242	-1.086	0.57	0.313	-1.031	0.5	0.129	-1.355	0.398	0.383	-0.902	0.41	0.191	-0.789	0.566	0.098	-0.852	0.637	0.219	-1.164	0.504	0.262	-1.129	0.434	0.336	-1.43	0.387	0.223
-1.074	0.484	0.133	-0.98	0.566	0.238	-1.094	0.566	0.313	-1.016	0.531	0.129	-1.414	0.34	0.328	-0.934	0.43	0.199	-0.801	0.547	0.125	-0.895	0.656	0.215	-1.043	0.543	0.266	-1.238	0.441	0.316	-1.332	0.465	0.168
-1.086	0.473	0.141	-0.969	0.566	0.238	-1.113	0.566	0.313	-0.992	0.563	0.129	-1.41	0.285	0.258	-0.961	0.457	0.215	-0.82	0.543	0.145	-0.93	0.676	0.207	-0.949	0.57	0.266	-1.367	0.445	0.281	-1.191	0.469	0.168
-1.086	0.465	0.148	-0.98	0.57	0.246	-1.141	0.57	0.305	-0.969	0.578	0.145	-1.391	0.262	0.211	-0.973	0.484	0.215	-0.852	0.543	0.156	-0.953	0.715	0.195	-0.863	0.574	0.262	-1.477	0.473	0.246	-1.121	0.496	0.191
-1.078	0.453	0.145	-0.996	0.574	0.25	-1.16	0.57	0.313	-0.957	0.59	0.164	-1.359	0.273	0.199	-0.961	0.512	0.219	-0.883	0.547	0.156	-1	0.75	0.188	-0.801	0.586	0.242	-1.59	0.527	0.219	-1.047	0.543	0.207
-1.074	0.441	0.141	-1.012	0.574	0.25	-1.164	0.57	0.313	-0.934	0.605	0.195	-1.309	0.305	0.219	-0.957	0.527	0.219	-0.93	0.563	0.156	-1.047	0.77	0.188	-0.773	0.594	0.227	-1.703	0.563	0.219	-0.953	0.535	0.227
-1.059	0.434	0.148	-1.02	0.57	0.25	-1.168	0.578	0.305	-0.926	0.621	0.215	-1.254	0.348	0.242	-0.961	0.543	0.219	-0.984	0.574	0.16	-1.078	0.797	0.195	-0.758	0.586	0.215	-1.836	0.574	0.238	-0.883	0.516	0.223
-1.051	0.441	0.152	-1.039	0.578	0.246	-1.168	0.594	0.309	-0.926	0.637	0.227	-1.191	0.383	0.258	-0.961	0.563	0.227	-1.031	0.566	0.172	-1.098	0.813	0.195	-0.75	0.578	0.211	-2.004	0.563	0.25	-0.82	0.508	0.215
-1.063	0.457	0.148	-1.055	0.578	0.246	-1.16	0.598	0.313	-0.941	0.656	0.227	-1.129	0.398	0.262	-0.953	0.574	0.246	-1.043	0.559	0.195	-1.133	0.805	0.191	-0.738	0.582	0.219	-2.145	0.527	0.246	-0.766	0.531	0.211
-1.078	0.465	0.145	-1.066	0.586	0.246	-1.156	0.59	0.313	-0.961	0.668	0.223	-1.074	0.391	0.246	-0.938	0.586	0.258	-1.051	0.535	0.215	-1.18	0.781	0.18	-0.742	0.578	0.238	-2.188	0.461	0.227	-0.73	0.559	0.199
-1.086	0.477	0.137	-1.07	0.59	0.238	-1.168	0.578	0.301	-0.988	0.68	0.215	-1.031	0.379	0.23	-0.941	0.598	0.27	-1.074	0.5	0.234	-1.238	0.75	0.176	-0.762	0.574	0.258	-2.102	0.426	0.203	-0.723	0.578	0.211
-1.066	0.492	0.137	-1.078	0.594	0.238	-1.168	0.574	0.285	-1.02	0.68	0.211	-1.023	0.398	0.219	-0.953	0.621	0.266	-1.133	0.492	0.246	-1.305	0.727	0.172	-0.805	0.574	0.262	-1.91	0.418	0.199	-0.703	0.605	0.219
-1.051	0.512	0.145	-1.102	0.602	0.234	-1.168	0.57	0.254	-1.051	0.68	0.207	-1.039	0.422	0.207	-0.984	0.656	0.258	-1.238	0.496	0.25	-1.352	0.723	0.176	-0.852	0.59	0.27	-1.656	0.43	0.227	-0.727	0.605	0.238
-1.035	0.516	0.152	-1.125	0.605	0.23	-1.227	0.563	0.219	-1.09	0.672	0.215	-1.055	0.449	0.199	-1.031	0.688	0.246	-1.344	0.504	0.23	-1.387	0.723	0.184	-0.926	0.621	0.27	-1.426	0.461	0.266	-0.73	0.605	0.246
-1.039	0.52	0.156	-1.129	0.605	0.238	-1.352	0.566	0.199	-1.125	0.664	0.227	-1.063	0.473	0.195	-1.082	0.703	0.234	-1.406	0.5	0.207	-1.398	0.727	0.195	-0.988	0.66	0.258	-1.254	0.496	0.297	-0.75	0.602	0.262
-1.039	0.52	0.16	-1.145	0.602	0.234	-1.473	0.574	0.195	-1.152	0.664	0.246	-1.059	0.48	0.207	-1.133	0.723	0.227	-1.434	0.48	0.207	-1.387	0.711	0.191	-1.035	0.691	0.258	-1.105	0.531	0.301	-0.762	0.617	0.266
-1.039	0.527	0.168	-1.164	0.598	0.223	-1.477	0.559	0.203	-1.176	0.668	0.266	-1.055	0.477	0.211	-1.199	0.73	0.227	-1.418	0.48	0.219	-1.328	0.684	0.195	-1.086	0.707	0.234	-0.98	0.539	0.281	-0.797	0.641	0.277
-1.047	0.555	0.172	-1.188	0.59	0.211	-1.422	0.516	0.215	-1.184	0.688	0.289	-1.031	0.484	0.203	-1.277	0.734	0.234	-1.41	0.512	0.25	-1.266	0.652	0.188	-1.121	0.73	0.203	-0.883	0.516	0.262	-0.852	0.652	0.281
-1.059	0.57	0.176	-1.203	0.582	0.211	-1.395	0.492	0.223	-1.199	0.691	0.305	-1.02	0.508	0.211	-1.332	0.73	0.242	-1.441	0.535	0.289	-1.277	0.637	0.164	-1.152	0.75	0.168	-0.805	0.508	0.234	-0.891	0.664	0.266
-1.074	0.594	0.18	-1.203	0.574	0.211	-1.352	0.477	0.227	-1.227	0.676	0.289	-1.008	0.535	0.207	-1.355	0.723	0.25	-1.504	0.531	0.336	-1.359	0.633	0.172	-1.199	0.77	0.137	-0.73	0.531	0.207	-0.93	0.672	0.242
-1.082	0.617	0.184	-1.195	0.574	0.219	-1.289	0.473	0.238	-1.262	0.652	0.258	-0.996	0.563	0.199	-1.352	0.723	0.262	-1.586	0.52	0.367	-1.367	0.637	0.211	-1.262	0.805	0.117	-0.68	0.563	0.191	-0.996	0.684	0.227
-1.078	0.637	0.191	-1.18	0.57	0.215	-1.234	0.477	0.242	-1.348	0.613	0.219	-0.992	0.578	0.195	-1.332	0.719	0.27	-1.645	0.512	0.352	-1.34	0.664	0.234	-1.324	0.844	0.117	-0.641	0.586	0.184	-1.094	0.703	0.203
-1.074	0.652	0.207	-1.148	0.57	0.219	-1.191	0.477	0.242	-1.445	0.574	0.207	-0.996	0.586	0.199	-1.305	0.719	0.273	-1.648	0.496	0.293	-1.383	0.699	0.23	-1.383	0.879	0.129	-0.621	0.59	0.188	-1.195	0.727	0.191
-1.059	0.664	0.227	-1.121	0.578	0.223	-1.184	0.48	0.23	-1.52	0.531	0.23	-1.023	0.582	0.223	-1.27	0.695	0.262	-1.586	0.457	0.238	-1.441	0.723	0.215	-1.414	0.895	0.121	-0.625	0.566	0.191	-1.293	0.738	0.191
-1.043	0.672	0.242	-1.094	0.586	0.227	-1.172	0.473	0.227	-1.586	0.5	0.238	-1.055	0.59	0.227	-1.305	0.664	0.242	-1.496	0.422	0.18	-1.465	0.738	0.172	-1.387	0.879	0.117	-0.605	0.574	0.195	-1.352	0.727	0.199
-1.031	0.664	0.262	-1.086	0.586	0.219	-1.156	0.469	0.238	-1.574	0.469	0.246	-1.086	0.594	0.227	-1.434	0.66	0.238	-1.426	0.434	0.152	-1.5	0.727	0.105	-1.348	0.832	0.117	-0.609	0.574	0.184	-1.426	0.699	0.211
-1.027	0.656	0.277	-1.133	0.602	0.195	-1.141	0.457	0.242	-1.418	0.383	0.273	-1.098	0.586	0.219	-1.508	0.668	0.234	-1.336	0.441	0.172	-1.559	0.652	0.051	-1.422	0.789	0.121	-0.629	0.586	0.168	-1.492	0.68	0.238
-1.035	0.648	0.277	-1.23	0.625	0.191	-1.125	0.453	0.234	-1.227	0.316	0.301	-1.109	0.598	0.219	-1.461	0.68	0.238	-1.262	0.422	0.223	-1.574	0.566	-0.004	-1.57	0.762	0.137	-0.66	0.625	0.152	-1.496	0.66	0.23
-1.039	0.641	0.281	-1.277	0.633	0.199	-1.113	0.449	0.219	-1.059	0.324	0.332	-1.141	0.605	0.223	-1.371	0.664	0.238	-1.191	0.418	0.289	-1.57	0.504	-0.02	-1.617	0.73	0.184	-0.715	0.676	0.137	-1.551	0.629	0.203
-1.051	0.637	0.281	-1.234	0.625	0.207	-1.121	0.441	0.203	-0.965	0.379	0.379	-1.164	0.609	0.23	-1.281	0.641	0.234	-1.109	0.414	0.348	-1.555	0.461	-0.004	-1.566	0.73	0.227	-0.766	0.699	0.125	-1.711	0.609	0.215
-1.063	0.645	0.285	-1.223	0.617	0.199	-1.141	0.449	0.184	-0.93	0.43	0.406	-1.176	0.609	0.23	-1.191	0.629	0.227	-1.039	0.418	0.371	-1.523	0.434	0.039	-1.531	0.73	0.242	-0.809	0.695	0.121	-1.738	0.609	0.258
-1.07	0.641	0.285	-1.262	0.598	0.191	-1.172	0.465	0.164	-0.93	0.43	0.418	-1.188	0.609	0.246	-1.152	0.633	0.215	-0.973	0.441	0.355	-1.488	0.418	0.086	-1.547	0.715	0.199	-0.871	0.668	0.141	-1.633	0.59	0.297
-1.086	0.637	0.297	-1.266	0.586	0.188	-1.207	0.453	0.152	-0.984	0.379	0.391	-1.195	0.621	0.258	-1.168	0.641	0.191	-0.922	0.465	0.324	-1.43	0.43	0.129	-1.598	0.676	0.129	-0.918	0.66	0.152	-1.566	0.52	0.309
-1.086	0.625	0.305	-1.254	0.578	0.172	-1.242	0.434	0.148	-1.086	0.301	0.336	-1.188	0.625	0.277	-1.223	0.637	0.164	-0.875	0.488	0.313	-1.359	0.441	0.156	-1.664	0.629	0.055	-0.965	0.707	0.152	-1.594	0.418	0.266
-1.094	0.613	0.309	-1.273	0.59	0.156	-1.246	0.41	0.152	-1.203	0.25	0.285	-1.184	0.633	0.281	-1.273	0.621	0.137	-0.859	0.5	0.309	-1.277	0.449	0.156	-1.715	0.594	-0.012	-1.016	0.773	0.137	-1.629	0.316	0.184
-1.156	0.59	0.309	-1.309	0.582	0.152	-1.223	0.391	0.152	-1.305	0.254	0.258	-1.184	0.625	0.285	-1.32	0.594	0.125	-0.852	0.527	0.305	-1.195	0.469	0.137	-1.742	0.566	-0.047	-1.082	0.828	0.121	-1.652	0.238	0.109
-1.262	0.574	0.289	-1.328	0.574	0.141	-1.188	0.375	0.148	-1.348	0.309	0.25	-1.207	0.617	0.273	-1.355	0.559	0.113	-0.855	0.559	0.293	-1.113	0.484	0.113	-1.742	0.547	-0.051	-1.168	0.867	0.109	-1.688	0.207	0.082
-1.352	0.551	0.258	-1.332	0.57	0.141	-1.152	0.359	0.148	-1.348	0.363	0.254	-1.254	0.602	0.25	-1.371	0.512	0.113	-0.855	0.566	0.285	-1.043	0.492	0.109	-1.711	0.523	-0.023	-1.273	0.871	0.113	-1.707	0.195	0.094
-1.406	0.535	0.238	-1.328	0.555	0.137	-1.137	0.367	0.137	-1.32	0.398	0.254	-1.309	0.582	0.242	-1.355	0.473	0.117	-0.852	0.555	0.273	-0.988	0.473	0.113	-1.648	0.508	0.02	-1.375	0.832	0.133	-1.719	0.188	0.117
-1.465	0.531	0.211	-1.316	0.531	0.145	-1.125	0.395	0.129	-1.238	0.391	0.254	-1.305	0.551	0.254	-1.332	0.457	0.121	-0.855	0.547	0.262	-0.945	0.453	0.125	-1.555	0.504	0.07	-1.41	0.773	0.156	-1.734	0.164	0.164
-1.469	0.543	0.203	-1.289	0.512	0.164	-1.117	0.426	0.121	-1.16	0.379	0.25	-1.25	0.508	0.273	-1.293	0.441	0.121	-0.875	0.555	0.25	-0.91	0.438	0.137	-1.449	0.496	0.109	-1.344	0.684	0.184	-1.711	0.168	0.188
-1.387	0.543	0.207	-1.27	0.504	0.164	-1.121	0.445	0.113	-1.094	0.371	0.246	-1.215	0.465	0.281	-1.25	0.434	0.129	-0.895	0.563	0.25	-0.875	0.426	0.141	-1.344	0.492	0.141	-1.273	0.605	0.199	-1.633	0.215	0.184
-1.285	0.543	0.227	-1.246	0.492	0.16	-1.137	0.453	0.113	-1.039	0.379	0.234	-1.258	0.438	0.266	-1.211	0.434	0.129	-0.914	0.574	0.25	-0.852	0.418	0.152	-1.254	0.48	0.152	-1.324	0.594	0.227	-1.52	0.301	0.16
-1.184	0.539	0.262	-1.227	0.48	0.16	-1.133	0.445	0.113	-1.008	0.395	0.223	-1.391	0.461	0.273	-1.176	0.441	0.133	-0.961	0.582	0.262	-0.824	0.406	0.168	-1.164	0.469	0.148	-1.473	0.66	0.262	-1.422	0.383	0.148
-1.078	0.539	0.293	-1.215	0.477	0.16	-1.109	0.438	0.121	-1.012	0.402	0.219	-1.523	0.488	0.277	-1.156	0.445	0.129	-0.996	0.578	0.277	-0.793	0.406	0.172	-1.098	0.445	0.145	-1.531	0.766	0.281	-1.352	0.426	0.152
-1.008	0.535	0.316	-1.203	0.473	0.16	-1.074	0.422	0.137	-1.012	0.391	0.223	-1.563	0.492	0.262	-1.141	0.438	0.117	-1.043	0.574	0.281	-0.766	0.41	0.18	-1.039	0.426	0.141	-1.496	0.844	0.27	-1.297	0.441	0.152
-0.98	0.531	0.316	-1.191	0.473	0.164	-1.051	0.426	0.137	-1	0.371	0.238	-1.504	0.473	0.246	-1.121	0.434	0.105	-1.098	0.563	0.277	-0.738	0.414	0.184	-0.992	0.414	0.148	-1.523	0.832	0.25	-1.258	0.422	0.152
-1.012	0.523	0.289	-1.184	0.488	0.16	-1.035	0.438	0.152	-0.988	0.367	0.242	-1.426	0.43	0.23	-1.105	0.426	0.098	-1.156	0.57	0.262	-0.715	0.43	0.188	-0.957	0.402	0.16	-1.578	0.773	0.219	-1.207	0.398	0.145
-1.074	0.504	0.258	-1.168	0.473	0.16	-1.035	0.441	0.168	-0.977	0.379	0.242	-1.352	0.375	0.223	-1.086	0.422	0.105	-1.223	0.57	0.242	-0.703	0.438	0.191	-0.93	0.414	0.18	-1.609	0.695	0.188	-1.145	0.375	0.141
-1.121	0.469	0.219	-1.141	0.426	0.176	-1.051	0.449	0.184	-0.98	0.414	0.246	-1.305	0.352	0.211	-1.066	0.418	0.121	-1.27	0.586	0.227	-0.711	0.445	0.184	-0.906	0.418	0.191	-1.656	0.652	0.148	-1.09	0.371	0.137
-1.164	0.414	0.199	-1.109	0.391	0.188	-1.051	0.465	0.191	-0.988	0.422	0.25	-1.301	0.336	0.199	-1.055	0.41	0.137	-1.301	0.605	0.227	-0.734	0.441	0.172	-0.883	0.406	0.195	-1.699	0.629	0.125	-1.027	0.383	0.145
-1.188	0.391	0.188	-1.074	0.371	0.199	-1.059	0.465	0.211	-1.016	0.398	0.258	-1.316	0.336	0.172	-1.035	0.402	0.152	-1.328	0.625	0.223	-0.766	0.445	0.164	-0.859	0.391	0.188	-1.738	0.586	0.125	-0.98	0.398	0.168
-1.191	0.379	0.188	-1.063	0.352	0.207	-1.059	0.465	0.223	-1.047	0.387	0.254	-1.336	0.316	0.145	-1	0.406	0.156	-1.336	0.641	0.219	-0.785	0.445	0.172	-0.84	0.371	0.188	-1.758	0.539	0.125	-0.941	0.406	0.199
-1.188	0.383	0.195	-1.035	0.34	0.211	-1.047	0.477	0.23	-1.086	0.41	0.262	-1.336	0.289	0.133	-0.965	0.41	0.152	-1.348	0.641	0.211	-0.813	0.445	0.164	-0.832	0.355	0.188	-1.73	0.496	0.125	-0.914	0.406	0.223
-1.184	0.41	0.203	-0.996	0.332	0.215	-1.043	0.477	0.227	-1.113	0.441	0.266	-1.32	0.27	0.125	-0.941	0.414	0.145	-1.34	0.609	0.207	-0.848	0.453	0.16	-0.836	0.348	0.188	-1.652	0.453	0.129	-0.879	0.406	0.223
-1.176	0.453	0.227	-0.988	0.359	0.203	-1.035	0.492	0.23	-1.125	0.469	0.273	-1.285	0.277	0.125	-0.914	0.418	0.145	-1.316	0.559	0.223	-0.898	0.461	0.148	-0.863	0.348	0.184	-1.535	0.438	0.141	-0.832	0.387	0.227
-1.137	0.484	0.242	-0.988	0.398	0.195	-1.02	0.527	0.234	-1.129	0.484	0.289	-1.242	0.32	0.121	-0.902	0.422	0.141	-1.285	0.535	0.242	-0.961	0.48	0.137	-0.902	0.344	0.18	-1.422	0.441	0.172	-0.781	0.367	0.234
-1.098	0.488	0.238	-0.984	0.406	0.191	-1.004	0.57	0.25	-1.129	0.465	0.305	-1.215	0.352	0.109	-0.891	0.43	0.141	-1.277	0.527	0.238	-1.039	0.516	0.133	-0.941	0.336	0.172	-1.324	0.453	0.203	-0.75	0.355	0.246
-1.043	0.508	0.23	-1.004	0.391	0.184	-0.996	0.598	0.281	-1.121	0.461	0.313	-1.203	0.383	0.098	-0.871	0.43	0.133	-1.363	0.531	0.242	-1.129	0.551	0.125	-0.977	0.344	0.16	-1.242	0.477	0.223	-0.762	0.352	0.254
-0.996	0.492	0.223	-1.008	0.387	0.184	-0.984	0.617	0.305	-1.121	0.465	0.316	-1.199	0.41	0.09	-0.828	0.441	0.098	-1.512	0.559	0.258	-1.223	0.578	0.125	-1	0.348	0.156	-1.172	0.465	0.219	-0.797	0.363	0.262
-0.988	0.465	0.211	-1.031	0.383	0.191	-0.973	0.637	0.32	-1.109	0.473	0.313	-1.195	0.414	0.082	-0.797	0.445	0.094	-1.566	0.594	0.273	-1.281	0.582	0.141	-1.039	0.359	0.152	-1.102	0.395	0.219	-0.852	0.371	0.262
-0.977	0.461	0.207	-1.047	0.402	0.191	-0.969	0.648	0.32	-1.102	0.492	0.316	-1.156	0.391	0.086	-0.758	0.449	0.098	-1.523	0.617	0.281	-1.289	0.543	0.176	-1.086	0.367	0.145	-1.035	0.359	0.23	-0.887	0.363	0.258
-0.992	0.453	0.203	-1.07	0.391	0.199	-0.98	0.664	0.316	-1.082	0.504	0.316	-1.113	0.355	0.09	-0.73	0.477	0.113	-1.453	0.59	0.289	-1.242	0.516	0.227	-1.141	0.379	0.133	-1	0.371	0.242	-0.922	0.348	0.254
-1.008	0.465	0.199	-1.082	0.402	0.203	-0.969	0.688	0.305	-1.066	0.496	0.316	-1.078	0.355	0.094	-0.715	0.504	0.137	-1.359	0.543	0.293	-1.234	0.527	0.258	-1.168	0.383	0.133	-0.988	0.398	0.254	-0.973	0.348	0.242
-1.02	0.473	0.207	-1.082	0.426	0.207	-0.98	0.707	0.289	-1.051	0.484	0.324	-1.059	0.32	0.113	-0.734	0.527	0.168	-1.273	0.516	0.27	-1.301	0.563	0.258	-1.191	0.391	0.141	-0.973	0.406	0.246	-1.063	0.348	0.23
-1.027	0.469	0.215	-1.094	0.465	0.199	-1.004	0.707	0.285	-1.047	0.469	0.332	-1.051	0.211	0.16	-0.762	0.551	0.195	-1.25	0.52	0.238	-1.391	0.59	0.242	-1.207	0.406	0.16	-0.965	0.402	0.238	-1.148	0.332	0.223
-1.023	0.473	0.211	-1.098	0.492	0.199	-1.023	0.695	0.293	-1.051	0.477	0.348	-1.035	0.324	0.148	-0.797	0.574	0.23	-1.293	0.531	0.195	-1.414	0.578	0.219	-1.188	0.418	0.184	-0.949	0.391	0.219	-1.227	0.32	0.219
-1.016	0.48	0.219	-1.094	0.508	0.203	-1.043	0.676	0.309	-1.059	0.504	0.352	-1.02	0.328	0.148	-0.848	0.602	0.246	-1.363	0.527	0.164	-1.352	0.539	0.211	-1.133	0.43	0.223	-0.93	0.383	0.203	-1.289	0.328	0.207
-1.016	0.488	0.223	-1.086	0.516	0.207	-1.059	0.68	0.305	-1.07	0.535	0.344	-1.008	0.262	0.156	-0.918	0.637	0.25	-1.426	0.523	0.133	-1.34	0.535	0.199	-1.082	0.438	0.258	-0.906	0.363	0.203	-1.309	0.359	0.195
-1.016	0.504	0.23	-1.07	0.535	0.207	-1.094	0.711	0.309	-1.074	0.555	0.324	-1.043	0.391	0.113	-1	0.664	0.242	-1.441	0.508	0.121	-1.355	0.551	0.199	-1.121	0.445	0.277	-0.887	0.359	0.211	-1.262	0.367	0.207
-1.027	0.52	0.234	-1.059	0.566	0.215	-1.109	0.703	0.309	-1.098	0.566	0.301	-1.047	0.43	0.102	-1.086	0.691	0.223	-1.422	0.477	0.121	-1.395	0.566	0.23	-1.215	0.453	0.273	-0.871	0.344	0.227	-1.176	0.344	0.23
-1.035	0.531	0.227	-1.055	0.594	0.23	-1.121	0.66	0.285	-1.133	0.59	0.285	-1.035	0.449	0.109	-1.148	0.699	0.215	-1.402	0.461	0.125	-1.48	0.59	0.262	-1.273	0.457	0.258	-0.844	0.332	0.238	-1.137	0.297	0.254
-1.047	0.547	0.238	-1.055	0.613	0.238	-1.188	0.602	0.254	-1.156	0.598	0.289	-1.027	0.469	0.109	-1.191	0.684	0.25	-1.383	0.449	0.133	-1.609	0.582	0.297	-1.289	0.473	0.207	-0.828	0.34	0.246	-1.199	0.313	0.254
-1.051	0.559	0.242	-1.055	0.621	0.238	-1.297	0.543	0.234	-1.176	0.598	0.301	-1.023	0.48	0.125	-1.211	0.637	0.297	-1.332	0.449	0.145	-1.727	0.566	0.309	-1.309	0.484	0.164	-0.824	0.34	0.254	-1.324	0.352	0.234
-1.051	0.559	0.25	-1.051	0.625	0.234	-1.406	0.492	0.234	-1.223	0.598	0.293	-1.02	0.492	0.145	-1.223	0.578	0.359	-1.266	0.453	0.16	-1.793	0.535	0.289	-1.348	0.488	0.164	-0.809	0.348	0.262	-1.426	0.391	0.191
-1.051	0.559	0.254	-1.047	0.621	0.23	-1.512	0.469	0.238	-1.266	0.582	0.289	-0.996	0.496	0.145	-1.242	0.559	0.41	-1.227	0.465	0.168	-1.777	0.5	0.25	-1.449	0.508	0.172	-0.816	0.359	0.262	-1.516	0.406	0.141
-1.051	0.551	0.254	-1.051	0.617	0.227	-1.574	0.461	0.25	-1.313	0.547	0.273	-0.992	0.516	0.129	-1.316	0.578	0.414	-1.191	0.469	0.172	-1.68	0.465	0.199	-1.613	0.543	0.18	-0.84	0.367	0.254	-1.59	0.426	0.102
-1.055	0.547	0.254	-1.07	0.613	0.238	-1.535	0.445	0.266	-1.387	0.527	0.254	-0.996	0.535	0.113	-1.496	0.613	0.371	-1.164	0.457	0.168	-1.543	0.438	0.176	-1.809	0.574	0.191	-0.875	0.375	0.254	-1.664	0.457	0.082
-1.051	0.543	0.25	-1.094	0.617	0.242	-1.422	0.402	0.301	-1.531	0.551	0.246	-1.016	0.559	0.102	-1.652	0.598	0.32	-1.137	0.453	0.148	-1.387	0.414	0.184	-1.992	0.586	0.207	-0.926	0.387	0.242	-1.781	0.496	0.066
-1.063	0.555	0.25	-1.113	0.613	0.25	-1.293	0.359	0.316	-1.621	0.57	0.25	-1.023	0.582	0.094	-1.656	0.492	0.285	-1.102	0.441	0.141	-1.262	0.477	0.219	-2.074	0.605	0.223	-1	0.398	0.215	-1.953	0.535	0.063
-1.09	0.563	0.25	-1.113	0.613	0.262	-1.191	0.336	0.352	-1.594	0.547	0.234	-1.043	0.605	0.094	-1.578	0.438	0.273	-1.059	0.438	0.133	-1.133	0.559	0.242	-2.016	0.633	0.234	-1.074	0.406	0.211	-2.098	0.57	0.074
-1.109	0.566	0.25	-1.105	0.609	0.27	-1.133	0.301	0.375	-1.594	0.504	0.211	-1.043	0.621	0.098	-1.484	0.449	0.305	-1.016	0.441	0.129	-1.027	0.527	0.293	-1.871	0.641	0.223	-1.156	0.41	0.23	-2.129	0.59	0.117
-1.125	0.578	0.25	-1.098	0.613	0.281	-1.125	0.289	0.383	-1.578	0.469	0.207	-1.035	0.609	0.113	-1.375	0.504	0.348	-0.996	0.441	0.129	-0.957	0.5	0.297	-1.684	0.621	0.199	-1.211	0.426	0.258	-2.023	0.586	0.152
-1.141	0.586	0.254	-1.09	0.613	0.285	-1.172	0.281	0.355	-1.48	0.461	0.207	-1.004	0.598	0.125	-1.297	0.574	0.379	-0.98	0.434	0.133	-0.875	0.469	0.285	-1.504	0.609	0.184	-1.191	0.438	0.27	-1.855	0.531	0.23
-1.148	0.586	0.258	-1.121	0.609	0.27	-1.191	0.258	0.301	-1.355	0.453	0.219	-0.988	0.594	0.129	-1.281	0.594	0.406	-0.969	0.441	0.145	-0.832	0.434	0.27	-1.363	0.621	0.188	-1.184	0.445	0.273	-1.652	0.574	0.23
-1.16	0.578	0.258	-1.211	0.605	0.242	-1.207	0.223	0.254	-1.25	0.43	0.227	-0.988	0.586	0.148	-1.336	0.547	0.418	-0.953	0.449	0.148	-0.793	0.441	0.258	-1.227	0.66	0.199	-1.289	0.449	0.254	-1.438	0.559	0.215
-1.176	0.578	0.254	-1.34	0.578	0.234	-1.215	0.207	0.23	-1.164	0.398	0.238	-1	0.59	0.168	-1.402	0.465	0.387	-0.93	0.449	0.152	-0.754	0.465	0.25	-1.098	0.68	0.219	-1.414	0.445	0.219	-1.285	0.523	0.199
-1.18	0.582	0.262	-1.445	0.547	0.223	-1.234	0.215	0.234	-1.113	0.383	0.23	-1.016	0.598	0.172	-1.441	0.371	0.332	-0.91	0.449	0.152	-0.719	0.504	0.246	-0.996	0.664	0.234	-1.48	0.441	0.188	-1.191	0.555	0.176
-1.18	0.582	0.258	-1.496	0.496	0.223	-1.215	0.234	0.246	-1.094	0.391	0.219	-1.035	0.594	0.168	-1.449	0.297	0.281	-0.898	0.449	0.148	-0.695	0.535	0.242	-0.918	0.656	0.227	-1.543	0.449	0.164	-1.09	0.574	0.172
-1.18	0.582	0.254	-1.492	0.445	0.227	-1.168	0.254	0.273	-1.098	0.406	0.199	-1.051	0.602	0.16	-1.438	0.266	0.262	-0.891	0.457	0.148	-0.68	0.555	0.246	-0.875	0.652	0.223	-1.613	0.465	0.168	-1	0.555	0.195
-1.164	0.578	0.246	-1.438	0.418	0.25	-1.105	0.285	0.297	-1.121	0.414	0.188	-1.07	0.605	0.16	-1.398	0.273	0.254	-0.879	0.465	0.145	-0.672	0.559	0.25	-0.848	0.652	0.223	-1.73	0.496	0.184	-0.926	0.516	0.223
-1.145	0.57	0.234	-1.34	0.402	0.289	-1.051	0.328	0.316	-1.16	0.426	0.18	-1.09	0.617	0.172	-1.332	0.281	0.266	-0.867	0.465	0.152	-0.656	0.563	0.258	-0.82	0.637	0.238	-1.895	0.543	0.191	-0.871	0.508	0.23
-1.129	0.566	0.234	-1.223	0.391	0.324	-1.012	0.387	0.313	-1.191	0.438	0.172	-1.109	0.617	0.18	-1.258	0.285	0.277	-0.863	0.457	0.156	-0.633	0.563	0.27	-0.797	0.637	0.246	-2.082	0.586	0.191	-0.84	0.496	0.25
-1.109	0.563	0.238	-1.117	0.363	0.355	-0.984	0.43	0.289	-1.211	0.418	0.168	-1.117	0.609	0.188	-1.168	0.305	0.273	-0.855	0.457	0.156	-0.629	0.566	0.285	-0.766	0.637	0.254	-2.172	0.617	0.191	-0.805	0.5	0.27
-1.098	0.57	0.234	-1.07	0.348	0.371	-0.965	0.445	0.266	-1.219	0.383	0.156	-1.109	0.594	0.203	-1.098	0.348	0.262	-0.848	0.449	0.172	-0.66	0.582	0.305	-0.703	0.637	0.27	-2.109	0.625	0.207	-0.77	0.52	0.281
-1.156	0.586	0.223	-1.086	0.34	0.363	-0.973	0.445	0.246	-1.223	0.348	0.145	-1.102	0.582	0.215	-1.016	0.391	0.246	-0.855	0.449	0.172	-0.707	0.609	0.309	-0.648	0.629	0.281	-1.926	0.621	0.223	-0.75	0.543	0.301
-1.258	0.598	0.215	-1.117	0.328	0.344	-0.996	0.461	0.23	-1.219	0.324	0.133	-1.098	0.586	0.238	-0.953	0.414	0.23	-0.883	0.453	0.168	-0.766	0.629	0.313	-0.617	0.613	0.281	-1.688	0.598	0.262	-0.715	0.57	0.309
-1.277	0.609	0.203	-1.172	0.297	0.313	-1.016	0.477	0.23	-1.219	0.301	0.125	-1.121	0.582	0.262	-0.914	0.414	0.223	-0.914	0.457	0.172	-0.832	0.652	0.297	-0.594	0.586	0.273	-1.441	0.566	0.277	-0.688	0.602	0.305
-1.258	0.609	0.199	-1.238	0.246	0.281	-1.039	0.488	0.234	-1.215	0.305	0.129	-1.168	0.574	0.258	-0.879	0.395	0.207	-0.961	0.473	0.176	-0.938	0.668	0.27	-0.613	0.566	0.258	-1.246	0.5	0.285	-0.68	0.621	0.313
-1.305	0.598	0.188	-1.301	0.203	0.262	-1.059	0.484	0.238	-1.195	0.324	0.141	-1.242	0.555	0.242	-0.863	0.395	0.203	-1.012	0.484	0.18	-1.082	0.684	0.246	-0.668	0.566	0.242	-1.102	0.477	0.305	-0.691	0.637	0.316
-1.32	0.59	0.188	-1.32	0.195	0.262	-1.078	0.488	0.238	-1.18	0.352	0.137	-1.336	0.52	0.203	-0.863	0.414	0.195	-1.055	0.496	0.188	-1.23	0.695	0.203	-0.746	0.598	0.203	-0.988	0.504	0.301	-0.734	0.672	0.332
-1.285	0.582	0.191	-1.32	0.227	0.277	-1.117	0.496	0.234	-1.152	0.375	0.125	-1.414	0.477	0.164	-0.879	0.438	0.199	-1.098	0.508	0.191	-1.352	0.695	0.172	-0.84	0.637	0.145	-0.867	0.496	0.305	-0.824	0.707	0.324
-1.277	0.582	0.184	-1.281	0.285	0.309	-1.148	0.504	0.238	-1.137	0.391	0.117	-1.426	0.422	0.141	-0.895	0.465	0.199	-1.137	0.512	0.215	-1.43	0.68	0.16	-0.949	0.68	0.094	-0.809	0.492	0.301	-0.871	0.742	0.309
-1.301	0.57	0.172	-1.211	0.344	0.328	-1.137	0.492	0.254	-1.113	0.406	0.113	-1.371	0.398	0.148	-0.902	0.492	0.199	-1.168	0.52	0.242	-1.473	0.668	0.156	-1.074	0.727	0.066	-0.758	0.504	0.289	-0.945	0.738	0.281
-1.297	0.563	0.172	-1.125	0.383	0.332	-1.113	0.484	0.27	-1.094	0.414	0.105	-1.27	0.406	0.176	-0.898	0.516	0.211	-1.191	0.516	0.266	-1.516	0.672	0.168	-1.191	0.762	0.043	-0.711	0.527	0.277	-1.086	0.715	0.25
-1.273	0.563	0.16	-1.051	0.402	0.313	-1.094	0.477	0.285	-1.082	0.414	0.121	-1.176	0.445	0.223	-0.895	0.535	0.223	-1.188	0.496	0.281	-1.543	0.688	0.184	-1.309	0.781	0.035	-0.676	0.539	0.27	-1.254	0.688	0.23
-1.246	0.566	0.152	-1	0.41	0.297	-1.09	0.488	0.293	-1.078	0.414	0.129	-1.105	0.508	0.27	-0.895	0.543	0.227	-1.242	0.473	0.27	-1.551	0.691	0.195	-1.449	0.785	0.031	-0.656	0.555	0.266	-1.426	0.688	0.219
-1.23	0.551	0.148	-0.973	0.414	0.285	-1.082	0.504	0.305	-1.082	0.414	0.133	-1.098	0.559	0.309	-0.895	0.543	0.223	-1.344	0.457	0.254	-1.527	0.668	0.195	-1.57	0.781	0.008	-0.66	0.574	0.25	-1.563	0.691	0.219
-1.203	0.551	0.152	-0.957	0.41	0.281	-1.074	0.523	0.301	-1.09	0.418	0.121	-1.148	0.574	0.32	-0.895	0.543	0.227	-1.414	0.457	0.23	-1.504	0.633	0.191	-1.59	0.77	-0.02	-0.68	0.586	0.238	-1.605	0.664	0.223
-1.172	0.559	0.16	-0.965	0.41	0.27	-1.078	0.535	0.309	-1.09	0.426	0.117	-1.219	0.535	0.297	-0.898	0.551	0.234	-1.461	0.48	0.211	-1.559	0.617	0.176	-1.539	0.766	-0.027	-0.707	0.625	0.23	-1.59	0.641	0.258
-1.16	0.566	0.16	-1.004	0.426	0.25	-1.082	0.539	0.309	-1.086	0.441	0.117	-1.273	0.465	0.254	-0.898	0.559	0.238	-1.457	0.5	0.203	-1.699	0.617	0.168	-1.5	0.715	-0.012	-0.773	0.648	0.23	-1.578	0.637	0.273
-1.168	0.57	0.168	-1.039	0.457	0.223	-1.086	0.539	0.309	-1.066	0.473	0.121	-1.305	0.398	0.207	-0.91	0.566	0.246	-1.402	0.488	0.219	-1.672	0.637	0.195	-1.563	0.66	0.039	-0.828	0.676	0.227	-1.547	0.609	0.254
-1.172	0.57	0.16	-1.074	0.484	0.199	-1.094	0.543	0.313	-1.047	0.508	0.117	-1.297	0.352	0.164	-0.945	0.582	0.25	-1.34	0.496	0.254	-1.461	0.645	0.23	-1.715	0.621	0.145	-0.875	0.684	0.211	-1.547	0.52	0.234
-1.203	0.559	0.152	-1.109	0.504	0.191	-1.105	0.539	0.316	-1.02	0.535	0.129	-1.293	0.328	0.188	-0.98	0.598	0.246	-1.355	0.512	0.285	-1.328	0.637	0.234	-1.762	0.609	0.258	-0.902	0.68	0.203	-1.641	0.473	0.246
-1.223	0.531	0.152	-1.133	0.516	0.207	-1.102	0.539	0.313	-0.98	0.551	0.137	-1.277	0.34	0.238	-1.02	0.617	0.23	-1.43	0.535	0.32	-1.305	0.617	0.219	-1.672	0.602	0.309	-0.918	0.664	0.207	-1.66	0.461	0.324
-1.254	0.547	0.141	-1.137	0.508	0.23	-1.113	0.551	0.313	-0.945	0.566	0.141	-1.254	0.324	0.277	-1.051	0.633	0.219	-1.543	0.551	0.355	-1.309	0.613	0.18	-1.637	0.574	0.301	-0.949	0.668	0.203	-1.582	0.422	0.391
-1.238	0.531	0.129	-1.121	0.504	0.254	-1.137	0.563	0.316	-0.93	0.547	0.16	-1.164	0.379	0.305	-1.078	0.656	0.203	-1.621	0.547	0.363	-1.324	0.617	0.137	-1.656	0.531	0.234	-1.023	0.688	0.215	-1.559	0.32	0.371
-1.223	0.422	0.145	-1.105	0.504	0.277	-1.145	0.578	0.32	-0.926	0.52	0.188	-1.109	0.375	0.313	-1.125	0.688	0.195	-1.629	0.523	0.336	-1.387	0.609	0.086	-1.688	0.496	0.137	-1.121	0.703	0.207	-1.648	0.129	0.273
-1.195	0.398	0.148	-1.086	0.508	0.301	-1.148	0.582	0.328	-0.934	0.496	0.219	-1.063	0.359	0.285	-1.16	0.715	0.188	-1.594	0.469	0.277	-1.457	0.594	0.051	-1.707	0.469	0.051	-1.215	0.719	0.199	-1.699	-0.055	0.148
-1.145	0.465	0.164	-1.059	0.527	0.309	-1.148	0.586	0.328	-0.941	0.484	0.25	-1	0.395	0.25	-1.176	0.75	0.191	-1.512	0.41	0.227	-1.496	0.566	0.035	-1.699	0.438	0.004	-1.285	0.727	0.195	-1.68	-0.152	0.098
-1.141	0.453	0.188	-1.039	0.547	0.309	-1.145	0.594	0.32	-0.938	0.48	0.266	-0.969	0.418	0.23	-1.203	0.762	0.199	-1.395	0.371	0.203	-1.488	0.527	0.035	-1.66	0.363	0.012	-1.352	0.746	0.188	-1.645	-0.152	0.105
-1.129	0.43	0.203	-1.023	0.563	0.305	-1.156	0.602	0.316	-0.945	0.496	0.285	-0.973	0.422	0.227	-1.238	0.766	0.215	-1.305	0.387	0.207	-1.438	0.496	0.047	-1.602	0.293	0.039	-1.422	0.773	0.168	-1.582	-0.098	0.129
-1.098	0.457	0.184	-1.012	0.566	0.301	-1.156	0.613	0.313	-0.961	0.523	0.305	-0.988	0.434	0.223	-1.285	0.75	0.238	-1.23	0.41	0.246	-1.383	0.484	0.078	-1.543	0.281	0.082	-1.469	0.793	0.145	-1.516	-0.039	0.184
-1.078	0.488	0.164	-1.008	0.555	0.301	-1.148	0.617	0.313	-0.98	0.551	0.316	-1.016	0.449	0.223	-1.313	0.723	0.246	-1.184	0.418	0.277	-1.324	0.488	0.109	-1.477	0.32	0.117	-1.48	0.777	0.133	-1.492	0.012	0.211
-1.082	0.48	0.152	-0.996	0.543	0.305	-1.152	0.617	0.297	-0.988	0.582	0.328	-1.043	0.461	0.227	-1.309	0.703	0.25	-1.129	0.41	0.285	-1.27	0.5	0.141	-1.402	0.371	0.145	-1.422	0.738	0.121	-1.477	0.105	0.219
-1.102	0.457	0.156	-1.004	0.543	0.313	-1.156	0.613	0.285	-1	0.602	0.324	-1.059	0.457	0.23	-1.324	0.66	0.234	-1.078	0.395	0.273	-1.219	0.492	0.164	-1.344	0.402	0.156	-1.344	0.68	0.109	-1.465	0.207	0.164
-1.098	0.453	0.16	-1.012	0.539	0.313	-1.164	0.609	0.262	-1.02	0.625	0.32	-1.066	0.453	0.234	-1.418	0.613	0.227	-1.027	0.383	0.258	-1.164	0.484	0.172	-1.262	0.422	0.16	-1.379	0.641	0.133	-1.445	0.285	0.098
-1.082	0.461	0.176	-1.035	0.539	0.313	-1.219	0.605	0.238	-1.027	0.625	0.34	-1.055	0.449	0.242	-1.539	0.602	0.234	-0.988	0.363	0.254	-1.098	0.477	0.168	-1.16	0.438	0.16	-1.453	0.641	0.188	-1.418	0.324	0.055
-1.086	0.441	0.176	-1.051	0.551	0.309	-1.336	0.605	0.227	-1.047	0.609	0.363	-1.043	0.449	0.25	-1.527	0.617	0.266	-0.965	0.379	0.246	-1.043	0.473	0.164	-1.082	0.457	0.164	-1.422	0.672	0.262	-1.344	0.32	0.063
-1.074	0.441	0.172	-1.063	0.563	0.313	-1.422	0.605	0.227	-1.074	0.602	0.387	-1.031	0.461	0.254	-1.449	0.609	0.285	-0.941	0.398	0.238	-0.992	0.473	0.168	-1.047	0.461	0.176	-1.406	0.734	0.297	-1.234	0.25	0.098
-1.07	0.434	0.168	-1.066	0.574	0.309	-1.406	0.586	0.238	-1.117	0.598	0.414	-1.023	0.48	0.254	-1.43	0.59	0.273	-0.914	0.43	0.23	-0.945	0.465	0.18	-1.012	0.453	0.195	-1.496	0.781	0.309	-1.125	0.211	0.137
-1.059	0.434	0.164	-1.074	0.582	0.309	-1.375	0.566	0.234	-1.164	0.617	0.43	-1.027	0.496	0.254	-1.422	0.57	0.246	-0.895	0.465	0.227	-0.898	0.453	0.188	-0.988	0.426	0.199	-1.586	0.793	0.281	-1.031	0.215	0.168
-1.051	0.438	0.172	-1.078	0.586	0.309	-1.359	0.563	0.234	-1.176	0.668	0.418	-1.055	0.508	0.254	-1.406	0.566	0.207	-0.879	0.492	0.223	-0.871	0.441	0.199	-0.973	0.398	0.199	-1.625	0.77	0.211	-0.949	0.234	0.191
-1.031	0.438	0.176	-1.09	0.598	0.301	-1.328	0.535	0.227	-1.156	0.719	0.383	-1.078	0.527	0.254	-1.418	0.57	0.176	-0.867	0.52	0.215	-0.836	0.422	0.211	-0.969	0.375	0.195	-1.652	0.691	0.137	-0.906	0.25	0.211
-1.02	0.438	0.18	-1.098	0.609	0.293	-1.285	0.508	0.215	-1.129	0.727	0.336	-1.09	0.539	0.25	-1.434	0.574	0.152	-0.852	0.543	0.219	-0.809	0.406	0.219	-0.961	0.375	0.191	-1.68	0.574	0.09	-0.883	0.27	0.203
-1.004	0.441	0.18	-1.117	0.629	0.289	-1.25	0.488	0.223	-1.191	0.676	0.289	-1.098	0.535	0.258	-1.438	0.563	0.133	-0.848	0.559	0.234	-0.789	0.391	0.223	-0.961	0.387	0.188	-1.719	0.441	0.07	-0.867	0.285	0.172
-0.988	0.453	0.176	-1.121	0.633	0.285	-1.23	0.477	0.223	-1.359	0.652	0.234	-1.102	0.531	0.262	-1.434	0.523	0.137	-0.859	0.555	0.246	-0.773	0.383	0.223	-0.965	0.387	0.191	-1.742	0.355	0.086	-0.852	0.281	0.145
-0.977	0.473	0.172	-1.121	0.637	0.27	-1.207	0.477	0.227	-1.527	0.68	0.172	-1.098	0.523	0.27	-1.402	0.492	0.148	-0.871	0.547	0.266	-0.766	0.375	0.223	-0.965	0.395	0.195	-1.754	0.32	0.125	-0.84	0.273	0.137
-0.977	0.484	0.18	-1.125	0.641	0.258	-1.184	0.473	0.227	-1.574	0.699	0.133	-1.094	0.52	0.273	-1.355	0.465	0.168	-0.891	0.543	0.281	-0.762	0.359	0.223	-0.961	0.402	0.211	-1.742	0.313	0.16	-0.828	0.293	0.133
-0.984	0.512	0.191	-1.137	0.629	0.25	-1.168	0.465	0.23	-1.543	0.691	0.145	-1.086	0.535	0.281	-1.313	0.441	0.18	-0.906	0.563	0.293	-0.762	0.359	0.219	-0.934	0.406	0.219	-1.68	0.316	0.18	-0.824	0.324	0.141
-0.988	0.531	0.207	-1.172	0.629	0.246	-1.152	0.461	0.23	-1.449	0.652	0.211	-1.098	0.551	0.273	-1.27	0.445	0.176	-0.938	0.582	0.289	-0.77	0.359	0.223	-0.918	0.406	0.223	-1.578	0.34	0.184	-0.824	0.355	0.16
-0.988	0.539	0.219	-1.207	0.609	0.25	-1.125	0.449	0.227	-1.289	0.609	0.273	-1.129	0.57	0.27	-1.234	0.43	0.184	-0.98	0.617	0.27	-0.781	0.367	0.219	-0.883	0.398	0.234	-1.457	0.363	0.18	-0.816	0.383	0.199
-0.984	0.547	0.227	-1.238	0.59	0.242	-1.105	0.453	0.223	-1.137	0.578	0.301	-1.156	0.582	0.254	-1.203	0.434	0.172	-1.047	0.629	0.254	-0.801	0.379	0.215	-0.84	0.387	0.238	-1.344	0.395	0.18	-0.805	0.418	0.234
-0.984	0.555	0.227	-1.289	0.578	0.227	-1.094	0.449	0.211	-1.027	0.52	0.301	-1.176	0.578	0.246	-1.172	0.445	0.16	-1.121	0.605	0.246	-0.82	0.395	0.211	-0.801	0.379	0.246	-1.254	0.422	0.184	-0.805	0.445	0.25
-0.984	0.566	0.23	-1.398	0.57	0.219	-1.105	0.453	0.203	-1.004	0.41	0.289	-1.188	0.574	0.238	-1.145	0.453	0.156	-1.203	0.566	0.219	-0.848	0.406	0.203	-0.793	0.383	0.25	-1.176	0.453	0.18	-0.82	0.453	0.25
-0.988	0.574	0.234	-1.477	0.57	0.211	-1.129	0.457	0.188	-1.07	0.344	0.281	-1.195	0.566	0.234	-1.117	0.441	0.145	-1.266	0.531	0.211	-0.875	0.43	0.207	-0.801	0.395	0.246	-1.105	0.465	0.176	-0.82	0.457	0.238
-0.992	0.582	0.238	-1.426	0.563	0.207	-1.172	0.453	0.168	-1.18	0.34	0.254	-1.195	0.566	0.227	-1.09	0.434	0.141	-1.297	0.543	0.234	-0.918	0.457	0.207	-0.824	0.406	0.242	-1.043	0.457	0.164	-0.859	0.449	0.219
-1.004	0.602	0.246	-1.371	0.547	0.199	-1.215	0.445	0.152	-1.254	0.355	0.207	-1.211	0.57	0.238	-1.059	0.434	0.133	-1.324	0.594	0.25	-0.992	0.492	0.203	-0.879	0.414	0.234	-0.996	0.438	0.152	-0.914	0.453	0.203
-1.012	0.613	0.25	-1.375	0.547	0.199	-1.246	0.422	0.145	-1.297	0.379	0.152	-1.215	0.574	0.246	-1.035	0.43	0.133	-1.352	0.672	0.246	-1.082	0.508	0.203	-0.945	0.438	0.23	-0.949	0.422	0.16	-0.996	0.461	0.195
-1.027	0.625	0.254	-1.348	0.551	0.211	-1.242	0.41	0.141	-1.301	0.391	0.121	-1.211	0.582	0.246	-1.02	0.422	0.133	-1.359	0.734	0.238	-1.191	0.516	0.203	-1.043	0.453	0.227	-0.895	0.398	0.172	-1.121	0.473	0.199
-1.031	0.629	0.262	-1.281	0.547	0.211	-1.223	0.395	0.141	-1.273	0.375	0.129	-1.211	0.582	0.242	-1.008	0.418	0.129	-1.332	0.773	0.227	-1.281	0.527	0.211	-1.145	0.453	0.227	-0.855	0.387	0.188	-1.285	0.484	0.211
-1.043	0.633	0.273	-1.254	0.547	0.219	-1.188	0.383	0.145	-1.219	0.359	0.156	-1.23	0.586	0.215	-1.004	0.426	0.125	-1.281	0.77	0.223	-1.344	0.535	0.227	-1.223	0.461	0.23	-0.824	0.387	0.207	-1.387	0.504	0.238
-1.047	0.641	0.289	-1.266	0.551	0.207	-1.16	0.379	0.152	-1.168	0.352	0.191	-1.273	0.586	0.191	-1.008	0.434	0.121	-1.25	0.734	0.215	-1.344	0.539	0.258	-1.258	0.461	0.25	-0.797	0.383	0.215	-1.355	0.488	0.273
-1.051	0.648	0.297	-1.273	0.555	0.207	-1.137	0.387	0.152	-1.137	0.332	0.234	-1.348	0.602	0.188	-1.004	0.441	0.125	-1.332	0.68	0.238	-1.332	0.512	0.289	-1.234	0.449	0.254	-0.781	0.363	0.219	-1.234	0.484	0.309
-1.059	0.648	0.301	-1.285	0.551	0.199	-1.113	0.398	0.145	-1.109	0.344	0.266	-1.418	0.602	0.195	-0.984	0.441	0.133	-1.496	0.668	0.285	-1.391	0.492	0.289	-1.219	0.418	0.25	-0.777	0.355	0.223	-1.207	0.473	0.328
-1.07	0.637	0.293	-1.301	0.535	0.195	-1.098	0.41	0.141	-1.086	0.363	0.277	-1.414	0.598	0.199	-0.969	0.438	0.145	-1.539	0.688	0.316	-1.52	0.484	0.273	-1.305	0.391	0.242	-0.785	0.344	0.223	-1.34	0.441	0.309
-1.105	0.641	0.281	-1.301	0.516	0.211	-1.09	0.434	0.133	-1.059	0.355	0.273	-1.363	0.574	0.207	-0.945	0.434	0.152	-1.465	0.68	0.313	-1.578	0.465	0.254	-1.438	0.387	0.219	-0.781	0.332	0.223	-1.52	0.398	0.273
-1.219	0.637	0.262	-1.277	0.508	0.219	-1.102	0.457	0.125	-1.043	0.363	0.262	-1.305	0.543	0.219	-0.914	0.43	0.168	-1.398	0.621	0.289	-1.484	0.441	0.262	-1.535	0.398	0.191	-0.801	0.32	0.215	-1.617	0.363	0.223
-1.344	0.629	0.242	-1.242	0.508	0.223	-1.113	0.469	0.121	-1.031	0.363	0.25	-1.234	0.523	0.219	-0.895	0.426	0.184	-1.359	0.566	0.258	-1.422	0.457	0.273	-1.57	0.43	0.164	-0.82	0.313	0.199	-1.648	0.379	0.176
-1.418	0.621	0.223	-1.219	0.516	0.215	-1.121	0.465	0.121	-1.016	0.359	0.242	-1.188	0.523	0.207	-0.875	0.43	0.191	-1.316	0.547	0.234	-1.43	0.469	0.316	-1.578	0.457	0.168	-0.84	0.297	0.191	-1.645	0.422	0.156
-1.48	0.613	0.199	-1.195	0.527	0.211	-1.113	0.457	0.129	-1.012	0.359	0.254	-1.184	0.512	0.199	-0.859	0.438	0.199	-1.316	0.555	0.211	-1.461	0.508	0.348	-1.594	0.492	0.176	-0.863	0.293	0.191	-1.652	0.465	0.156
-1.523	0.613	0.195	-1.188	0.547	0.207	-1.098	0.449	0.141	-1.008	0.367	0.273	-1.223	0.516	0.18	-0.844	0.453	0.199	-1.371	0.543	0.18	-1.555	0.563	0.348	-1.637	0.531	0.188	-0.918	0.293	0.191	-1.723	0.488	0.184
-1.488	0.621	0.195	-1.188	0.57	0.199	-1.082	0.438	0.156	-1.004	0.375	0.281	-1.246	0.531	0.168	-0.844	0.484	0.199	-1.418	0.523	0.156	-1.684	0.582	0.328	-1.711	0.555	0.211	-1	0.313	0.188	-1.801	0.492	0.23
-1.391	0.621	0.199	-1.184	0.582	0.199	-1.066	0.434	0.164	-1.004	0.402	0.285	-1.281	0.516	0.16	-0.844	0.516	0.195	-1.453	0.523	0.137	-1.781	0.566	0.305	-1.77	0.555	0.238	-1.074	0.328	0.18	-1.801	0.469	0.262
-1.281	0.648	0.207	-1.176	0.582	0.203	-1.051	0.438	0.164	-1.012	0.43	0.289	-1.313	0.484	0.145	-0.836	0.535	0.211	-1.48	0.5	0.133	-1.781	0.473	0.258	-1.801	0.531	0.262	-1.121	0.355	0.184	-1.727	0.402	0.301
-1.176	0.676	0.227	-1.156	0.57	0.211	-1.051	0.457	0.156	-1.016	0.441	0.289	-1.316	0.449	0.145	-0.824	0.559	0.227	-1.508	0.461	0.125	-1.711	0.359	0.234	-1.785	0.484	0.27	-1.121	0.375	0.195	-1.617	0.355	0.332
-1.102	0.664	0.242	-1.129	0.551	0.215	-1.031	0.5	0.148	-1.027	0.465	0.289	-1.285	0.426	0.141	-0.82	0.582	0.246	-1.512	0.406	0.117	-1.625	0.281	0.23	-1.699	0.441	0.27	-1.082	0.387	0.227	-1.484	0.379	0.32
-1.105	0.633	0.234	-1.09	0.539	0.219	-1.016	0.535	0.152	-1.047	0.477	0.281	-1.25	0.426	0.137	-0.844	0.594	0.266	-1.473	0.359	0.109	-1.527	0.281	0.246	-1.566	0.418	0.254	-1.09	0.398	0.266	-1.297	0.391	0.285
-1.141	0.598	0.211	-1.066	0.516	0.219	-1.004	0.566	0.16	-1.063	0.48	0.289	-1.219	0.43	0.137	-0.883	0.594	0.266	-1.414	0.355	0.109	-1.422	0.332	0.285	-1.41	0.418	0.242	-1.188	0.41	0.27	-1.164	0.324	0.273
-1.219	0.508	0.168	-1.055	0.496	0.223	-1	0.598	0.176	-1.074	0.484	0.297	-1.211	0.426	0.133	-0.941	0.594	0.258	-1.355	0.375	0.117	-1.313	0.387	0.301	-1.273	0.453	0.246	-1.285	0.422	0.242	-1.086	0.324	0.254
-1.258	0.406	0.172	-1.039	0.484	0.223	-0.984	0.629	0.176	-1.078	0.492	0.301	-1.203	0.43	0.148	-1.008	0.59	0.262	-1.313	0.41	0.137	-1.215	0.418	0.301	-1.16	0.512	0.254	-1.363	0.422	0.207	-0.984	0.383	0.242
-1.262	0.328	0.18	-1.02	0.484	0.227	-0.973	0.672	0.18	-1.078	0.492	0.309	-1.191	0.43	0.164	-1.086	0.602	0.285	-1.293	0.434	0.152	-1.117	0.422	0.289	-1.066	0.563	0.266	-1.473	0.434	0.176	-0.902	0.434	0.254
-1.234	0.309	0.191	-1.008	0.477	0.223	-0.957	0.715	0.172	-1.063	0.496	0.313	-1.18	0.445	0.172	-1.164	0.609	0.313	-1.273	0.426	0.152	-1.023	0.418	0.273	-0.973	0.574	0.266	-1.586	0.453	0.16	-0.84	0.449	0.258
-1.184	0.328	0.215	-1.004	0.469	0.223	-0.941	0.742	0.172	-1.027	0.52	0.316	-1.141	0.418	0.184	-1.207	0.613	0.352	-1.234	0.402	0.133	-0.949	0.41	0.254	-0.891	0.57	0.262	-1.695	0.484	0.164	-0.789	0.461	0.254
-1.148	0.344	0.223	-1.008	0.465	0.211	-0.93	0.738	0.191	-1.02	0.535	0.309	-1.125	0.398	0.164	-1.215	0.617	0.383	-1.172	0.387	0.102	-0.875	0.387	0.242	-0.832	0.574	0.25	-1.84	0.527	0.184	-0.75	0.477	0.25
-1.129	0.344	0.242	-1.008	0.473	0.203	-0.93	0.727	0.207	-1.031	0.555	0.289	-1.078	0.426	0.152	-1.215	0.613	0.391	-1.125	0.375	0.09	-0.828	0.395	0.25	-0.77	0.574	0.238	-2.004	0.566	0.207	-0.711	0.484	0.25
-1.117	0.355	0.238	-1.008	0.465	0.203	-0.926	0.707	0.223	-1.059	0.57	0.281	-1.055	0.441	0.156	-1.273	0.594	0.383	-1.086	0.375	0.098	-0.801	0.426	0.242	-0.723	0.57	0.238	-2.102	0.594	0.262	-0.695	0.496	0.25
-1.09	0.387	0.23	-0.996	0.457	0.191	-0.93	0.684	0.234	-1.082	0.59	0.27	-1.031	0.449	0.156	-1.434	0.57	0.332	-1.07	0.398	0.094	-0.77	0.461	0.234	-0.695	0.574	0.227	-2.102	0.613	0.301	-0.688	0.504	0.254
-1.031	0.395	0.215	-0.984	0.453	0.188	-0.941	0.68	0.242	-1.098	0.605	0.266	-1.004	0.465	0.152	-1.633	0.551	0.246	-1.059	0.414	0.094	-0.754	0.48	0.215	-0.672	0.586	0.234	-2.004	0.617	0.328	-0.668	0.508	0.254
-1.004	0.387	0.203	-0.98	0.445	0.195	-0.953	0.684	0.25	-1.113	0.613	0.273	-1.004	0.48	0.141	-1.727	0.527	0.16	-1.016	0.406	0.098	-0.719	0.465	0.211	-0.664	0.602	0.246	-1.855	0.613	0.32	-0.645	0.52	0.254
-1.004	0.41	0.195	-0.973	0.445	0.199	-0.965	0.691	0.254	-1.117	0.613	0.277	-1.012	0.477	0.145	-1.641	0.523	0.125	-0.965	0.391	0.109	-0.703	0.465	0.211	-0.668	0.613	0.25	-1.664	0.598	0.281	-0.656	0.543	0.262
-1.027	0.438	0.195	-0.965	0.445	0.195	-0.977	0.703	0.258	-1.121	0.625	0.281	-0.996	0.457	0.145	-1.434	0.527	0.129	-0.918	0.391	0.121	-0.695	0.484	0.223	-0.684	0.633	0.254	-1.488	0.574	0.23	-0.691	0.563	0.266
-1.063	0.445	0.199	-0.949	0.453	0.195	-0.996	0.711	0.277	-1.129	0.633	0.281	-0.992	0.457	0.145	-1.234	0.516	0.168	-0.879	0.398	0.141	-0.688	0.5	0.227	-0.715	0.652	0.254	-1.34	0.555	0.195	-0.711	0.602	0.281
-1.082	0.426	0.211	-0.934	0.457	0.191	-1.023	0.719	0.293	-1.141	0.645	0.277	-0.977	0.48	0.148	-1.102	0.492	0.223	-0.871	0.383	0.18	-0.695	0.496	0.246	-0.766	0.664	0.254	-1.215	0.551	0.195	-0.754	0.613	0.305
-1.098	0.41	0.219	-0.926	0.465	0.195	-1.039	0.715	0.313	-1.156	0.656	0.273	-0.969	0.484	0.156	-1.074	0.508	0.313	-0.863	0.352	0.203	-0.719	0.469	0.27	-0.813	0.68	0.238	-1.105	0.559	0.215	-0.805	0.617	0.313
-1.125	0.41	0.234	-0.922	0.484	0.195	-1.047	0.703	0.324	-1.168	0.672	0.27	-0.961	0.504	0.16	-1.156	0.551	0.371	-0.848	0.32	0.227	-0.766	0.477	0.281	-0.859	0.688	0.234	-0.996	0.574	0.234	-0.836	0.621	0.297
-1.137	0.426	0.246	-0.922	0.512	0.199	-1.07	0.688	0.328	-1.164	0.676	0.262	-0.949	0.539	0.148	-1.313	0.59	0.375	-0.816	0.293	0.23	-0.813	0.508	0.289	-0.922	0.68	0.227	-0.902	0.578	0.254	-0.891	0.621	0.266
-1.121	0.445	0.246	-0.918	0.543	0.207	-1.176	0.676	0.32	-1.172	0.668	0.258	-0.934	0.578	0.145	-1.422	0.586	0.32	-0.785	0.273	0.223	-0.883	0.527	0.285	-1.004	0.68	0.219	-0.832	0.578	0.262	-0.961	0.625	0.223
-1.09	0.453	0.246	-0.91	0.57	0.207	-1.336	0.656	0.309	-1.168	0.656	0.254	-0.934	0.609	0.141	-1.449	0.523	0.238	-0.766	0.277	0.223	-0.941	0.539	0.266	-1.098	0.684	0.211	-0.781	0.566	0.277	-1.043	0.66	0.188
-1.066	0.461	0.25	-0.902	0.605	0.215	-1.465	0.629	0.281	-1.16	0.629	0.254	-0.938	0.637	0.129	-1.445	0.469	0.156	-0.773	0.301	0.227	-1.012	0.547	0.246	-1.199	0.695	0.195	-0.719	0.57	0.285	-1.117	0.691	0.168
-1.035	0.484	0.254	-0.895	0.648	0.219	-1.527	0.605	0.25	-1.184	0.605	0.23	-0.934	0.66	0.125	-1.406	0.445	0.117	-0.793	0.344	0.227	-1.109	0.559	0.234	-1.301	0.727	0.168	-0.684	0.59	0.297	-1.176	0.719	0.172
-1.016	0.5	0.266	-0.891	0.695	0.215	-1.496	0.594	0.234	-1.281	0.598	0.219	-0.922	0.672	0.129	-1.336	0.445	0.133	-0.828	0.387	0.23	-1.211	0.59	0.227	-1.406	0.758	0.152	-0.668	0.598	0.309	-1.223	0.742	0.184
-1.02	0.516	0.277	-0.887	0.734	0.215	-1.398	0.586	0.234	-1.371	0.594	0.234	-0.906	0.672	0.145	-1.246	0.449	0.176	-0.879	0.406	0.227	-1.316	0.602	0.227	-1.504	0.785	0.152	-0.648	0.637	0.344	-1.281	0.762	0.191
-1.031	0.512	0.281	-0.895	0.754	0.223	-1.262	0.594	0.27	-1.344	0.602	0.23	-0.891	0.664	0.172	-1.184	0.465	0.23	-0.949	0.422	0.207	-1.414	0.598	0.23	-1.547	0.793	0.16	-0.676	0.676	0.371	-1.316	0.758	0.195
-1.016	0.508	0.293	-0.914	0.754	0.23	-1.129	0.602	0.32	-1.297	0.594	0.215	-0.875	0.664	0.184	-1.133	0.492	0.262	-1.031	0.438	0.195	-1.488	0.602	0.242	-1.516	0.785	0.164	-0.695	0.715	0.367	-1.313	0.734	0.172
-1.008	0.523	0.281	-0.938	0.738	0.23	-1.02	0.578	0.375	-1.316	0.59	0.195	-0.875	0.676	0.191	-1.066	0.523	0.273	-1.113	0.445	0.184	-1.516	0.605	0.258	-1.484	0.742	0.141	-0.734	0.711	0.355	-1.406	0.707	0.156
-1.004	0.523	0.285	-0.957	0.719	0.227	-0.957	0.531	0.41	-1.328	0.57	0.188	-0.883	0.688	0.184	-1	0.543	0.266	-1.188	0.453	0.184	-1.504	0.613	0.262	-1.543	0.715	0.129	-0.785	0.703	0.313	-1.621	0.684	0.164
-0.988	0.527	0.293	-0.98	0.703	0.23	-0.965	0.5	0.414	-1.289	0.555	0.199	-0.902	0.691	0.176	-0.949	0.551	0.25	-1.242	0.453	0.203	-1.473	0.59	0.254	-1.672	0.715	0.164	-0.848	0.68	0.289	-1.723	0.707	0.195
-0.988	0.512	0.293	-1.012	0.703	0.262	-1	0.492	0.371	-1.262	0.531	0.211	-0.934	0.691	0.168	-0.887	0.539	0.23	-1.277	0.461	0.227	-1.5	0.555	0.242	-1.684	0.742	0.227	-0.965	0.668	0.266	-1.684	0.746	0.234
-1.016	0.496	0.297	-1.031	0.719	0.281	-1.043	0.484	0.301	-1.219	0.496	0.211	-0.984	0.676	0.172	-0.848	0.523	0.215	-1.289	0.473	0.258	-1.645	0.547	0.23	-1.57	0.766	0.281	-1.105	0.684	0.273	-1.68	0.758	0.242
-1.043	0.504	0.289	-1.047	0.738	0.305	-1.078	0.457	0.238	-1.176	0.461	0.199	-1.043	0.668	0.176	-0.828	0.52	0.219	-1.297	0.477	0.277	-1.746	0.559	0.25	-1.5	0.758	0.281	-1.266	0.691	0.266	-1.719	0.734	0.195
-1.051	0.527	0.277	-1.07	0.754	0.316	-1.086	0.434	0.188	-1.148	0.453	0.176	-1.094	0.652	0.191	-0.813	0.523	0.227	-1.34	0.477	0.277	-1.684	0.566	0.277	-1.5	0.723	0.242	-1.414	0.699	0.238	-1.758	0.652	0.125
-1.066	0.539	0.27	-1.098	0.762	0.313	-1.105	0.426	0.168	-1.137	0.457	0.164	-1.121	0.629	0.215	-0.809	0.535	0.238	-1.449	0.484	0.262	-1.566	0.547	0.305	-1.531	0.668	0.176	-1.52	0.711	0.215	-1.762	0.551	0.07
-1.078	0.543	0.258	-1.168	0.758	0.297	-1.117	0.418	0.164	-1.141	0.465	0.172	-1.117	0.598	0.254	-0.816	0.539	0.254	-1.602	0.504	0.23	-1.48	0.512	0.309	-1.586	0.602	0.109	-1.555	0.734	0.191	-1.75	0.477	0.051
-1.082	0.551	0.258	-1.301	0.734	0.273	-1.125	0.426	0.172	-1.148	0.465	0.18	-1.086	0.555	0.297	-0.824	0.543	0.266	-1.727	0.535	0.18	-1.422	0.5	0.277	-1.66	0.523	0.063	-1.551	0.746	0.164	-1.719	0.43	0.074
-1.09	0.555	0.246	-1.434	0.703	0.254	-1.141	0.445	0.188	-1.184	0.453	0.172	-1.078	0.508	0.324	-0.836	0.543	0.277	-1.781	0.586	0.129	-1.41	0.531	0.223	-1.719	0.457	0.051	-1.496	0.738	0.133	-1.672	0.414	0.129
-1.121	0.559	0.238	-1.504	0.676	0.242	-1.172	0.469	0.211	-1.211	0.457	0.16	-1.168	0.484	0.309	-0.852	0.543	0.273	-1.711	0.66	0.113	-1.469	0.555	0.16	-1.719	0.41	0.059	-1.391	0.715	0.129	-1.625	0.402	0.176
-1.137	0.559	0.234	-1.527	0.652	0.266	-1.195	0.512	0.215	-1.223	0.465	0.148	-1.336	0.484	0.262	-0.867	0.539	0.281	-1.578	0.719	0.145	-1.523	0.551	0.117	-1.688	0.375	0.086	-1.359	0.688	0.137	-1.578	0.391	0.199
-1.145	0.563	0.227	-1.488	0.641	0.309	-1.18	0.535	0.203	-1.234	0.469	0.133	-1.512	0.512	0.195	-0.883	0.535	0.273	-1.5	0.723	0.227	-1.543	0.523	0.102	-1.625	0.359	0.117	-1.508	0.695	0.176	-1.508	0.387	0.199
-1.16	0.563	0.223	-1.375	0.645	0.352	-1.125	0.539	0.191	-1.238	0.457	0.129	-1.617	0.531	0.133	-0.891	0.547	0.277	-1.465	0.684	0.328	-1.555	0.496	0.098	-1.543	0.371	0.129	-1.598	0.699	0.262	-1.418	0.398	0.156
-1.164	0.566	0.219	-1.23	0.641	0.395	-1.078	0.539	0.168	-1.23	0.438	0.129	-1.582	0.531	0.105	-0.91	0.559	0.277	-1.465	0.629	0.449	-1.551	0.453	0.117	-1.449	0.418	0.137	-1.473	0.672	0.328	-1.316	0.426	0.117
-1.164	0.566	0.219	-1.082	0.641	0.43	-1.059	0.543	0.16	-1.207	0.434	0.129	-1.434	0.52	0.113	-0.926	0.57	0.281	-1.52	0.563	0.539	-1.527	0.422	0.145	-1.359	0.457	0.145	-1.375	0.625	0.348	-1.223	0.449	0.098
-1.156	0.563	0.219	-0.992	0.645	0.445	-1.051	0.547	0.164	-1.184	0.422	0.137	-1.289	0.508	0.145	-0.961	0.586	0.281	-1.566	0.465	0.559	-1.469	0.406	0.176	-1.273	0.477	0.16	-1.438	0.586	0.328	-1.133	0.469	0.09
-1.164	0.563	0.207	-0.973	0.633	0.422	-1.039	0.543	0.184	-1.176	0.434	0.148	-1.191	0.508	0.211	-1.004	0.598	0.285	-1.543	0.332	0.508	-1.398	0.426	0.188	-1.199	0.473	0.16	-1.535	0.574	0.262	-1.055	0.488	0.094
-1.18	0.559	0.188	-1.012	0.594	0.379	-1.023	0.527	0.215	-1.156	0.453	0.164	-1.188	0.508	0.289	-1.047	0.605	0.285	-1.461	0.219	0.418	-1.332	0.457	0.195	-1.129	0.457	0.156	-1.605	0.578	0.188	-0.992	0.492	0.098
-1.207	0.559	0.16	-1.078	0.551	0.332	-1.027	0.516	0.242	-1.148	0.449	0.172	-1.266	0.5	0.344	-1.098	0.609	0.281	-1.359	0.117	0.348	-1.273	0.488	0.191	-1.055	0.426	0.141	-1.68	0.566	0.109	-0.922	0.477	0.109
-1.32	0.566	0.148	-1.172	0.504	0.281	-1.027	0.523	0.258	-1.145	0.457	0.164	-1.352	0.465	0.359	-1.152	0.609	0.266	-1.262	0.074	0.301	-1.211	0.496	0.191	-0.992	0.398	0.133	-1.715	0.516	0.055	-0.863	0.465	0.117
-1.441	0.582	0.156	-1.242	0.461	0.25	-1.016	0.52	0.262	-1.137	0.453	0.16	-1.391	0.395	0.332	-1.207	0.609	0.254	-1.18	0.105	0.262	-1.156	0.484	0.188	-0.938	0.391	0.129	-1.734	0.457	0.027	-0.816	0.457	0.129
-1.395	0.594	0.16	-1.273	0.418	0.234	-1.027	0.512	0.266	-1.137	0.453	0.156	-1.375	0.32	0.277	-1.242	0.617	0.254	-1.121	0.188	0.242	-1.105	0.473	0.168	-0.898	0.383	0.141	-1.754	0.422	0.016	-0.777	0.445	0.148
-1.305	0.586	0.156	-1.238	0.379	0.246	-1.066	0.504	0.27	-1.137	0.449	0.156	-1.332	0.285	0.219	-1.281	0.629	0.242	-1.07	0.25	0.23	-1.055	0.461	0.164	-0.879	0.383	0.152	-1.754	0.414	0.02	-0.738	0.43	0.168
-1.305	0.578	0.156	-1.195	0.359	0.27	-1.098	0.5	0.27	-1.125	0.441	0.16	-1.27	0.289	0.199	-1.316	0.637	0.23	-1.023	0.324	0.203	-1.016	0.438	0.16	-0.875	0.387	0.168	-1.699	0.422	0.039	-0.711	0.43	0.184
-1.297	0.59	0.164	-1.156	0.371	0.277	-1.121	0.512	0.273	-1.113	0.434	0.16	-1.203	0.313	0.211	-1.32	0.645	0.23	-0.969	0.414	0.172	-0.969	0.441	0.16	-0.859	0.383	0.176	-1.605	0.441	0.07	-0.699	0.426	0.199
-1.242	0.602	0.16	-1.141	0.402	0.297	-1.129	0.512	0.289	-1.09	0.438	0.176	-1.145	0.34	0.254	-1.289	0.66	0.223	-0.926	0.484	0.145	-0.941	0.438	0.164	-0.84	0.371	0.184	-1.504	0.461	0.113	-0.688	0.418	0.207
-1.207	0.605	0.156	-1.133	0.438	0.309	-1.121	0.512	0.316	-1.063	0.441	0.188	-1.105	0.367	0.297	-1.234	0.66	0.211	-0.895	0.504	0.145	-0.914	0.441	0.176	-0.832	0.359	0.188	-1.398	0.473	0.145	-0.684	0.398	0.215
-1.199	0.598	0.152	-1.113	0.473	0.309	-1.094	0.508	0.336	-1.047	0.449	0.195	-1.047	0.387	0.316	-1.215	0.637	0.195	-0.879	0.516	0.133	-0.902	0.445	0.188	-0.82	0.359	0.195	-1.289	0.484	0.168	-0.703	0.395	0.219
-1.195	0.594	0.145	-1.07	0.5	0.289	-1.055	0.516	0.352	-1.043	0.457	0.195	-0.996	0.387	0.309	-1.281	0.629	0.168	-0.859	0.512	0.141	-0.895	0.438	0.195	-0.828	0.359	0.195	-1.191	0.484	0.18	-0.707	0.395	0.219
-1.199	0.602	0.141	-1.023	0.496	0.262	-1.035	0.527	0.363	-1.039	0.461	0.184	-0.945	0.387	0.281	-1.434	0.652	0.152	-0.871	0.527	0.148	-0.883	0.43	0.195	-0.844	0.367	0.199	-1.109	0.488	0.18	-0.723	0.395	0.223
-1.211	0.605	0.141	-1	0.496	0.223	-1.031	0.539	0.363	-1.039	0.465	0.176	-0.934	0.371	0.254	-1.535	0.688	0.148	-0.887	0.543	0.164	-0.867	0.426	0.195	-0.875	0.367	0.195	-1.027	0.484	0.176	-0.73	0.398	0.227
-1.219	0.586	0.152	-1.004	0.496	0.215	-1.039	0.555	0.352	-1.031	0.473	0.168	-0.941	0.367	0.238	-1.488	0.703	0.156	-0.887	0.559	0.188	-0.863	0.426	0.191	-0.887	0.367	0.195	-0.965	0.469	0.176	-0.758	0.414	0.227
-1.207	0.563	0.164	-1.012	0.488	0.215	-1.059	0.555	0.336	-1.008	0.484	0.172	-0.961	0.387	0.219	-1.391	0.684	0.164	-0.891	0.551	0.207	-0.855	0.449	0.191	-0.906	0.359	0.184	-0.922	0.453	0.188	-0.797	0.426	0.223
-1.176	0.551	0.16	-1.031	0.477	0.219	-1.063	0.559	0.324	-0.984	0.492	0.191	-0.98	0.422	0.199	-1.309	0.652	0.16	-0.902	0.543	0.215	-0.852	0.477	0.188	-0.941	0.348	0.184	-0.891	0.449	0.199	-0.875	0.445	0.211
-1.156	0.547	0.145	-1.039	0.465	0.234	-1.074	0.574	0.309	-0.961	0.492	0.199	-1.035	0.453	0.199	-1.25	0.629	0.148	-0.91	0.543	0.215	-0.844	0.496	0.195	-0.973	0.352	0.18	-0.859	0.445	0.211	-1.004	0.461	0.203
-1.145	0.559	0.145	-1.035	0.453	0.246	-1.082	0.598	0.297	-0.934	0.492	0.203	-1.07	0.469	0.215	-1.234	0.625	0.141	-0.906	0.543	0.203	-0.836	0.504	0.199	-1.035	0.363	0.188	-0.84	0.43	0.219	-1.176	0.477	0.211
-1.145	0.57	0.145	-1.027	0.461	0.25	-1.082	0.621	0.301	-0.906	0.496	0.195	-1.078	0.457	0.227	-1.254	0.617	0.129	-0.914	0.563	0.211	-0.84	0.516	0.195	-1.109	0.379	0.191	-0.809	0.418	0.219	-1.324	0.48	0.219
-1.152	0.578	0.148	-1.02	0.473	0.25	-1.098	0.633	0.305	-0.895	0.504	0.191	-1.09	0.449	0.227	-1.305	0.609	0.109	-0.941	0.574	0.223	-0.844	0.516	0.195	-1.18	0.387	0.199	-0.805	0.41	0.223	-1.391	0.484	0.219
-1.18	0.578	0.148	-1.008	0.5	0.254	-1.113	0.648	0.313	-0.895	0.512	0.191	-1.105	0.457	0.227	-1.344	0.59	0.086	-0.98	0.578	0.234	-0.844	0.52	0.195	-1.203	0.398	0.203	-0.805	0.395	0.215	-1.348	0.477	0.227
-1.207	0.563	0.145	-0.996	0.523	0.254	-1.129	0.652	0.313	-0.898	0.535	0.195	-1.121	0.473	0.227	-1.363	0.563	0.063	-1.02	0.57	0.242	-0.848	0.523	0.207	-1.184	0.406	0.215	-0.813	0.383	0.207	-1.273	0.445	0.242
-1.242	0.547	0.141	-0.992	0.531	0.25	-1.129	0.664	0.313	-0.91	0.563	0.203	-1.129	0.477	0.238	-1.363	0.523	0.059	-1.059	0.543	0.242	-0.879	0.535	0.207	-1.133	0.41	0.238	-0.82	0.371	0.203	-1.305	0.398	0.25
-1.242	0.527	0.133	-0.992	0.539	0.25	-1.121	0.668	0.301	-0.938	0.578	0.207	-1.121	0.488	0.246	-1.348	0.512	0.074	-1.109	0.543	0.242	-0.922	0.551	0.207	-1.129	0.41	0.27	-0.848	0.352	0.215	-1.441	0.387	0.219
-1.215	0.527	0.141	-0.992	0.547	0.262	-1.129	0.676	0.289	-0.965	0.598	0.203	-1.105	0.496	0.25	-1.316	0.504	0.094	-1.16	0.566	0.254	-0.984	0.555	0.219	-1.23	0.414	0.285	-0.895	0.348	0.223	-1.559	0.383	0.18
-1.176	0.535	0.145	-1.004	0.543	0.277	-1.145	0.676	0.285	-0.996	0.602	0.215	-1.086	0.523	0.25	-1.285	0.504	0.113	-1.203	0.566	0.289	-1.051	0.566	0.227	-1.348	0.434	0.246	-0.961	0.352	0.227	-1.613	0.383	0.164
-1.152	0.441	0.164	-1.012	0.547	0.293	-1.145	0.672	0.289	-1.023	0.605	0.219	-1.074	0.516	0.27	-1.258	0.488	0.117	-1.238	0.57	0.332	-1.086	0.566	0.246	-1.371	0.445	0.191	-1.02	0.344	0.238	-1.629	0.41	0.168
-1.113	0.324	0.18	-1	0.559	0.289	-1.137	0.66	0.285	-1.039	0.621	0.227	-1.07	0.523	0.281	-1.219	0.477	0.117	-1.273	0.574	0.363	-1.086	0.551	0.289	-1.359	0.441	0.145	-1.09	0.328	0.242	-1.66	0.465	0.191
-1.09	0.375	0.168	-0.992	0.563	0.285	-1.141	0.648	0.277	-1.059	0.625	0.223	-1.059	0.551	0.285	-1.18	0.465	0.109	-1.297	0.59	0.367	-1.059	0.531	0.336	-1.398	0.449	0.145	-1.156	0.328	0.246	-1.738	0.531	0.215
-1.074	0.473	0.184	-0.977	0.57	0.293	-1.16	0.641	0.25	-1.074	0.629	0.219	-1.059	0.582	0.293	-1.145	0.473	0.109	-1.316	0.582	0.359	-1.105	0.512	0.355	-1.48	0.48	0.172	-1.234	0.332	0.25	-1.848	0.559	0.23
-1.086	0.453	0.199	-0.973	0.57	0.297	-1.27	0.641	0.23	-1.102	0.633	0.211	-1.066	0.609	0.293	-1.117	0.469	0.117	-1.313	0.566	0.316	-1.227	0.5	0.324	-1.637	0.539	0.199	-1.289	0.34	0.25	-1.922	0.566	0.23
-1.086	0.441	0.191	-0.973	0.574	0.297	-1.359	0.645	0.234	-1.125	0.637	0.215	-1.086	0.613	0.297	-1.09	0.465	0.121	-1.277	0.559	0.258	-1.305	0.504	0.27	-1.848	0.59	0.234	-1.293	0.359	0.266	-1.918	0.551	0.227
-1.094	0.496	0.168	-0.992	0.582	0.289	-1.336	0.641	0.242	-1.152	0.641	0.234	-1.113	0.59	0.301	-1.063	0.465	0.129	-1.273	0.555	0.215	-1.305	0.523	0.215	-2.059	0.609	0.273	-1.238	0.379	0.277	-1.816	0.5	0.234
-1.09	0.539	0.148	-1.039	0.582	0.281	-1.32	0.617	0.23	-1.223	0.641	0.254	-1.148	0.578	0.309	-1.027	0.453	0.141	-1.328	0.566	0.184	-1.316	0.535	0.176	-2.18	0.617	0.293	-1.188	0.395	0.289	-1.656	0.43	0.25
-1.105	0.516	0.152	-1.082	0.586	0.273	-1.355	0.59	0.23	-1.355	0.637	0.27	-1.191	0.605	0.313	-0.996	0.445	0.148	-1.461	0.59	0.184	-1.363	0.535	0.168	-2.152	0.613	0.289	-1.219	0.406	0.293	-1.453	0.402	0.254
-1.102	0.492	0.156	-1.105	0.598	0.27	-1.344	0.547	0.234	-1.516	0.602	0.277	-1.207	0.633	0.324	-0.973	0.438	0.156	-1.582	0.629	0.207	-1.406	0.543	0.191	-2	0.594	0.27	-1.301	0.414	0.285	-1.273	0.414	0.262
-1.074	0.473	0.156	-1.117	0.598	0.277	-1.313	0.512	0.227	-1.621	0.512	0.285	-1.191	0.637	0.32	-0.961	0.43	0.16	-1.582	0.676	0.242	-1.465	0.563	0.23	-1.789	0.543	0.203	-1.301	0.418	0.281	-1.145	0.461	0.262
-1.07	0.457	0.156	-1.133	0.602	0.281	-1.281	0.496	0.215	-1.645	0.469	0.266	-1.188	0.633	0.316	-0.957	0.43	0.16	-1.52	0.68	0.277	-1.574	0.57	0.262	-1.605	0.508	0.238	-1.285	0.434	0.262	-1.047	0.516	0.262
-1.063	0.453	0.156	-1.133	0.613	0.289	-1.242	0.473	0.207	-1.574	0.457	0.242	-1.203	0.629	0.309	-0.949	0.441	0.168	-1.465	0.645	0.285	-1.703	0.563	0.293	-1.414	0.668	0.23	-1.324	0.449	0.25	-0.965	0.555	0.266
-1.063	0.453	0.156	-1.133	0.621	0.289	-1.195	0.453	0.195	-1.418	0.473	0.242	-1.215	0.645	0.289	-0.934	0.461	0.172	-1.438	0.586	0.254	-1.797	0.523	0.313	-1.227	0.688	0.273	-1.395	0.461	0.262	-0.887	0.555	0.266
-1.066	0.457	0.156	-1.125	0.637	0.281	-1.164	0.449	0.195	-1.234	0.516	0.254	-1.242	0.66	0.277	-0.914	0.473	0.164	-1.422	0.551	0.199	-1.797	0.496	0.309	-1.059	0.699	0.305	-1.516	0.488	0.273	-0.82	0.559	0.246
-1.074	0.449	0.156	-1.129	0.645	0.281	-1.16	0.449	0.207	-1.086	0.539	0.285	-1.262	0.652	0.273	-0.902	0.484	0.16	-1.465	0.527	0.141	-1.715	0.484	0.285	-0.918	0.707	0.293	-1.68	0.52	0.277	-0.777	0.566	0.215
-1.066	0.457	0.16	-1.141	0.648	0.273	-1.152	0.453	0.23	-1.023	0.563	0.316	-1.27	0.609	0.266	-0.891	0.488	0.156	-1.555	0.508	0.094	-1.59	0.469	0.262	-0.844	0.609	0.289	-1.828	0.539	0.273	-0.75	0.574	0.188
-1.051	0.469	0.16	-1.141	0.652	0.266	-1.152	0.461	0.238	-1.047	0.559	0.328	-1.281	0.566	0.254	-0.883	0.496	0.16	-1.637	0.477	0.051	-1.426	0.449	0.25	-0.793	0.578	0.285	-1.914	0.523	0.262	-0.738	0.598	0.168
-1.027	0.484	0.16	-1.129	0.641	0.277	-1.168	0.469	0.23	-1.117	0.559	0.309	-1.348	0.543	0.234	-0.883	0.504	0.176	-1.652	0.402	0.051	-1.273	0.449	0.246	-0.766	0.594	0.277	-1.91	0.508	0.25	-0.742	0.629	0.16
-1.004	0.488	0.16	-1.121	0.629	0.281	-1.168	0.457	0.211	-1.199	0.59	0.234	-1.441	0.531	0.23	-0.879	0.512	0.191	-1.617	0.324	0.059	-1.152	0.48	0.258	-0.727	0.605	0.273	-1.836	0.504	0.227	-0.762	0.676	0.176
-0.98	0.5	0.16	-1.105	0.617	0.285	-1.156	0.434	0.199	-1.254	0.527	0.18	-1.465	0.52	0.227	-0.867	0.512	0.191	-1.574	0.297	0.078	-1.051	0.504	0.27	-0.699	0.586	0.262	-1.73	0.504	0.195	-0.797	0.73	0.188
-0.953	0.512	0.168	-1.09	0.605	0.281	-1.164	0.418	0.191	-1.25	0.398	0.172	-1.406	0.496	0.223	-0.855	0.516	0.188	-1.512	0.305	0.109	-0.973	0.523	0.27	-0.676	0.574	0.25	-1.613	0.492	0.168	-0.828	0.77	0.207
-0.941	0.523	0.168	-1.121	0.613	0.262	-1.172	0.402	0.191	-1.266	0.328	0.195	-1.367	0.445	0.207	-0.867	0.531	0.172	-1.441	0.324	0.148	-0.906	0.527	0.262	-0.68	0.586	0.23	-1.477	0.496	0.156	-0.836	0.789	0.211
-0.93	0.539	0.176	-1.227	0.633	0.246	-1.191	0.383	0.195	-1.258	0.324	0.23	-1.344	0.41	0.207	-0.895	0.555	0.16	-1.375	0.352	0.152	-0.859	0.516	0.25	-0.672	0.621	0.219	-1.359	0.504	0.148	-0.855	0.797	0.207
-0.93	0.559	0.18	-1.316	0.66	0.246	-1.211	0.379	0.203	-1.223	0.309	0.27	-1.297	0.391	0.219	-0.914	0.586	0.156	-1.32	0.371	0.145	-0.82	0.508	0.23	-0.707	0.633	0.223	-1.266	0.527	0.164	-0.84	0.797	0.203
-0.926	0.578	0.195	-1.32	0.66	0.242	-1.211	0.391	0.219	-1.195	0.301	0.297	-1.254	0.379	0.219	-0.941	0.605	0.156	-1.273	0.379	0.133	-0.801	0.508	0.207	-0.746	0.645	0.223	-1.184	0.559	0.191	-0.832	0.793	0.207
-0.93	0.598	0.211	-1.332	0.645	0.234	-1.188	0.391	0.227	-1.156	0.301	0.293	-1.234	0.371	0.207	-0.973	0.629	0.152	-1.242	0.379	0.121	-0.785	0.52	0.184	-0.793	0.656	0.215	-1.086	0.598	0.207	-0.859	0.789	0.219
-0.945	0.613	0.219	-1.355	0.629	0.227	-1.16	0.391	0.219	-1.117	0.309	0.266	-1.238	0.363	0.184	-1.008	0.637	0.152	-1.215	0.379	0.105	-0.781	0.535	0.164	-0.832	0.648	0.203	-0.988	0.621	0.215	-0.922	0.797	0.207
-0.953	0.613	0.223	-1.32	0.625	0.215	-1.137	0.395	0.203	-1.094	0.316	0.254	-1.234	0.363	0.164	-1.051	0.652	0.152	-1.164	0.379	0.102	-0.777	0.555	0.156	-0.871	0.633	0.195	-0.914	0.633	0.203	-0.984	0.816	0.184
-0.961	0.609	0.223	-1.27	0.621	0.195	-1.129	0.402	0.203	-1.074	0.328	0.242	-1.227	0.363	0.145	-1.078	0.672	0.145	-1.117	0.375	0.117	-0.785	0.574	0.152	-0.906	0.617	0.191	-0.848	0.641	0.191	-1.039	0.828	0.164
-0.98	0.605	0.227	-1.254	0.621	0.172	-1.121	0.418	0.199	-1.051	0.352	0.219	-1.234	0.375	0.148	-1.082	0.691	0.141	-1.082	0.383	0.129	-0.789	0.59	0.152	-0.957	0.613	0.191	-0.805	0.645	0.188	-1.109	0.836	0.148
-0.988	0.609	0.23	-1.25	0.617	0.156	-1.113	0.426	0.199	-1.047	0.371	0.219	-1.227	0.391	0.152	-1.082	0.699	0.152	-1.039	0.383	0.137	-0.793	0.602	0.16	-1.047	0.613	0.184	-0.781	0.641	0.199	-1.188	0.863	0.133
-0.996	0.609	0.246	-1.246	0.605	0.145	-1.098	0.43	0.199	-1.047	0.367	0.23	-1.219	0.387	0.16	-1.066	0.695	0.176	-1	0.383	0.145	-0.793	0.613	0.18	-1.137	0.633	0.176	-0.805	0.629	0.219	-1.266	0.871	0.141
-1.02	0.609	0.273	-1.246	0.602	0.133	-1.094	0.434	0.191	-1.059	0.359	0.242	-1.215	0.371	0.172	-1.055	0.691	0.215	-0.953	0.383	0.152	-0.813	0.621	0.188	-1.25	0.664	0.164	-0.82	0.621	0.25	-1.324	0.844	0.16
-1.063	0.613	0.285	-1.254	0.582	0.125	-1.086	0.438	0.188	-1.063	0.363	0.25	-1.215	0.367	0.164	-1.07	0.684	0.242	-0.914	0.383	0.156	-0.855	0.641	0.199	-1.367	0.711	0.156	-0.863	0.602	0.262	-1.316	0.762	0.184
-1.094	0.625	0.27	-1.234	0.57	0.133	-1.086	0.445	0.191	-1.059	0.379	0.258	-1.219	0.383	0.16	-1.141	0.672	0.246	-0.887	0.383	0.164	-0.91	0.652	0.203	-1.461	0.762	0.148	-0.883	0.621	0.262	-1.309	0.664	0.18
-1.16	0.613	0.238	-1.195	0.563	0.148	-1.07	0.445	0.191	-1.059	0.387	0.277	-1.23	0.391	0.156	-1.258	0.668	0.23	-0.855	0.379	0.168	-0.965	0.664	0.199	-1.516	0.801	0.117	-0.922	0.613	0.273	-1.359	0.617	0.16
-1.285	0.582	0.203	-1.164	0.559	0.141	-1.055	0.438	0.199	-1.055	0.387	0.281	-1.242	0.391	0.145	-1.355	0.672	0.188	-0.828	0.367	0.172	-1.016	0.672	0.195	-1.52	0.805	0.082	-0.957	0.621	0.293	-1.484	0.621	0.168
-1.41	0.559	0.18	-1.137	0.547	0.137	-1.039	0.449	0.203	-1.031	0.406	0.277	-1.223	0.395	0.129	-1.379	0.66	0.148	-0.793	0.359	0.176	-1.082	0.68	0.188	-1.477	0.762	0.055	-1	0.633	0.293	-1.496	0.645	0.184
-1.516	0.547	0.168	-1.121	0.527	0.141	-1.035	0.453	0.207	-1.023	0.434	0.273	-1.195	0.391	0.129	-1.344	0.641	0.125	-0.766	0.352	0.184	-1.141	0.695	0.176	-1.441	0.707	0.059	-1.039	0.66	0.293	-1.422	0.684	0.199
-1.602	0.559	0.16	-1.109	0.523	0.145	-1.031	0.465	0.207	-1.043	0.449	0.281	-1.18	0.387	0.133	-1.27	0.617	0.145	-0.746	0.352	0.184	-1.195	0.715	0.168	-1.551	0.684	0.098	-1.078	0.66	0.285	-1.477	0.695	0.164
-1.605	0.547	0.164	-1.117	0.535	0.145	-1.023	0.477	0.211	-1.059	0.457	0.281	-1.156	0.387	0.137	-1.195	0.609	0.188	-0.73	0.352	0.191	-1.23	0.738	0.16	-1.617	0.695	0.148	-1.133	0.645	0.285	-1.621	0.672	0.098
-1.496	0.539	0.184	-1.141	0.555	0.141	-1.02	0.492	0.211	-1.066	0.473	0.281	-1.137	0.383	0.148	-1.133	0.602	0.238	-0.734	0.355	0.203	-1.27	0.754	0.156	-1.504	0.723	0.199	-1.176	0.652	0.277	-1.734	0.586	0.035
-1.363	0.543	0.207	-1.148	0.551	0.141	-1.02	0.504	0.215	-1.07	0.484	0.273	-1.125	0.375	0.152	-1.109	0.586	0.285	-0.75	0.367	0.215	-1.309	0.773	0.156	-1.426	0.711	0.23	-1.223	0.668	0.289	-1.754	0.48	-0.012
-1.242	0.559	0.238	-1.16	0.453	0.148	-1.008	0.527	0.223	-1.078	0.492	0.27	-1.113	0.383	0.156	-1.16	0.57	0.328	-0.77	0.379	0.219	-1.344	0.777	0.156	-1.488	0.688	0.211	-1.305	0.684	0.293	-1.727	0.383	-0.027
-1.148	0.574	0.281	-1.16	0.441	0.148	-1.008	0.563	0.211	-1.066	0.5	0.262	-1.109	0.395	0.156	-1.277	0.578	0.332	-0.809	0.395	0.211	-1.344	0.77	0.168	-1.551	0.645	0.168	-1.391	0.695	0.285	-1.684	0.332	-0.02
-1.109	0.586	0.301	-1.137	0.512	0.145	-1.004	0.602	0.215	-1.055	0.512	0.266	-1.105	0.422	0.141	-1.387	0.582	0.316	-0.863	0.402	0.207	-1.305	0.734	0.176	-1.598	0.598	0.109	-1.434	0.676	0.27	-1.637	0.316	0.012
-1.105	0.59	0.293	-1.129	0.508	0.152	-1.012	0.629	0.23	-1.055	0.52	0.273	-1.102	0.441	0.125	-1.434	0.563	0.273	-0.918	0.41	0.199	-1.254	0.695	0.172	-1.66	0.555	0.051	-1.406	0.637	0.242	-1.586	0.344	0.047
-1.113	0.543	0.262	-1.121	0.488	0.16	-1	0.641	0.254	-1.074	0.523	0.285	-1.094	0.445	0.117	-1.414	0.504	0.23	-0.977	0.418	0.199	-1.281	0.676	0.16	-1.719	0.508	0.02	-1.352	0.609	0.207	-1.547	0.395	0.098
-1.129	0.473	0.223	-1.098	0.508	0.152	-0.992	0.66	0.262	-1.086	0.527	0.289	-1.066	0.445	0.121	-1.371	0.438	0.203	-1.039	0.426	0.203	-1.461	0.688	0.172	-1.758	0.461	0.023	-1.375	0.598	0.184	-1.527	0.449	0.137
-1.145	0.414	0.203	-1.086	0.535	0.148	-0.977	0.68	0.266	-1.105	0.531	0.285	-1.043	0.465	0.121	-1.309	0.398	0.207	-1.102	0.43	0.219	-1.594	0.727	0.203	-1.754	0.422	0.047	-1.5	0.617	0.191	-1.469	0.469	0.129
-1.164	0.391	0.191	-1.078	0.523	0.152	-0.961	0.691	0.258	-1.125	0.535	0.266	-1.027	0.473	0.133	-1.246	0.375	0.23	-1.156	0.441	0.234	-1.496	0.762	0.227	-1.727	0.391	0.09	-1.555	0.664	0.227	-1.367	0.453	0.098
-1.199	0.406	0.195	-1.063	0.492	0.168	-0.957	0.734	0.234	-1.137	0.543	0.254	-1.031	0.48	0.145	-1.184	0.379	0.25	-1.215	0.453	0.234	-1.406	0.762	0.23	-1.676	0.375	0.145	-1.465	0.711	0.262	-1.266	0.414	0.074
-1.227	0.43	0.207	-1.055	0.465	0.184	-0.949	0.781	0.23	-1.145	0.559	0.25	-1.031	0.504	0.141	-1.125	0.406	0.273	-1.25	0.469	0.234	-1.43	0.746	0.211	-1.59	0.367	0.176	-1.375	0.719	0.262	-1.172	0.406	0.063
-1.246	0.465	0.223	-1.055	0.453	0.195	-0.953	0.816	0.246	-1.156	0.57	0.25	-1.035	0.527	0.133	-1.09	0.441	0.273	-1.27	0.469	0.238	-1.438	0.723	0.176	-1.492	0.375	0.188	-1.383	0.691	0.234	-1.09	0.395	0.063
-1.223	0.465	0.238	-1.055	0.449	0.203	-0.969	0.832	0.262	-1.168	0.578	0.254	-1.043	0.539	0.121	-1.047	0.465	0.258	-1.293	0.492	0.238	-1.43	0.699	0.137	-1.391	0.391	0.184	-1.453	0.668	0.18	-1.008	0.398	0.078
-1.168	0.449	0.246	-1.051	0.453	0.203	-0.992	0.832	0.273	-1.176	0.598	0.254	-1.043	0.551	0.117	-0.992	0.457	0.242	-1.355	0.539	0.238	-1.48	0.656	0.098	-1.313	0.422	0.164	-1.508	0.664	0.109	-0.945	0.402	0.105
-1.125	0.465	0.234	-1.051	0.449	0.203	-1.004	0.797	0.293	-1.168	0.605	0.246	-1.035	0.559	0.121	-0.949	0.445	0.227	-1.477	0.57	0.215	-1.547	0.609	0.07	-1.25	0.457	0.148	-1.547	0.66	0.059	-0.902	0.398	0.129
-1.078	0.477	0.223	-1.051	0.445	0.195	-1.012	0.77	0.309	-1.172	0.605	0.242	-1.031	0.563	0.129	-0.918	0.445	0.215	-1.586	0.59	0.18	-1.598	0.566	0.063	-1.191	0.48	0.16	-1.617	0.629	0.039	-0.871	0.406	0.145
-1.043	0.484	0.207	-1.051	0.445	0.188	-1.043	0.758	0.313	-1.188	0.598	0.242	-1.016	0.559	0.145	-0.91	0.445	0.207	-1.672	0.582	0.125	-1.641	0.52	0.059	-1.148	0.473	0.18	-1.691	0.57	0.043	-0.848	0.41	0.16
-1.027	0.488	0.195	-1.051	0.461	0.18	-1.082	0.75	0.328	-1.207	0.586	0.23	-0.992	0.547	0.152	-0.906	0.445	0.215	-1.715	0.57	0.082	-1.66	0.473	0.063	-1.113	0.453	0.191	-1.691	0.516	0.047	-0.828	0.414	0.176
-1.02	0.484	0.195	-1.047	0.48	0.168	-1.113	0.727	0.332	-1.207	0.586	0.227	-0.973	0.535	0.156	-0.902	0.457	0.223	-1.723	0.586	0.078	-1.637	0.438	0.066	-1.07	0.438	0.195	-1.637	0.477	0.055	-0.809	0.426	0.184
-1.02	0.473	0.195	-1.051	0.508	0.164	-1.113	0.691	0.328	-1.191	0.578	0.219	-0.957	0.535	0.172	-0.902	0.477	0.223	-1.684	0.625	0.113	-1.578	0.422	0.078	-1.02	0.414	0.188	-1.555	0.48	0.074	-0.789	0.434	0.199
-1.02	0.457	0.195	-1.047	0.535	0.176	-1.141	0.668	0.313	-1.211	0.57	0.203	-0.961	0.527	0.188	-0.91	0.496	0.227	-1.641	0.668	0.18	-1.488	0.441	0.09	-0.977	0.383	0.188	-1.512	0.52	0.113	-0.781	0.434	0.211
-1.031	0.449	0.203	-1.043	0.547	0.18	-1.23	0.645	0.293	-1.289	0.566	0.195	-0.969	0.551	0.211	-0.914	0.504	0.234	-1.586	0.688	0.262	-1.391	0.477	0.109	-0.922	0.363	0.188	-1.527	0.555	0.145	-0.785	0.426	0.215
-1.043	0.461	0.195	-1.043	0.559	0.176	-1.336	0.605	0.273	-1.355	0.57	0.211	-0.996	0.59	0.234	-0.918	0.508	0.238	-1.543	0.676	0.309	-1.305	0.5	0.125	-0.883	0.359	0.195	-1.492	0.57	0.168	-0.789	0.418	0.219
-1.051	0.48	0.195	-1.047	0.574	0.164	-1.438	0.563	0.246	-1.332	0.582	0.215	-1.035	0.621	0.242	-0.922	0.527	0.242	-1.492	0.609	0.305	-1.234	0.516	0.141	-0.855	0.355	0.203	-1.383	0.539	0.18	-0.809	0.402	0.219
-1.051	0.492	0.203	-1.039	0.609	0.152	-1.543	0.516	0.211	-1.277	0.582	0.207	-1.059	0.637	0.23	-0.922	0.547	0.242	-1.457	0.52	0.258	-1.164	0.5	0.145	-0.84	0.352	0.215	-1.273	0.5	0.164	-0.832	0.391	0.223
-1.059	0.5	0.195	-1.027	0.641	0.156	-1.543	0.461	0.215	-1.285	0.563	0.184	-1.066	0.633	0.234	-0.938	0.559	0.254	-1.426	0.457	0.188	-1.102	0.469	0.145	-0.82	0.344	0.234	-1.156	0.469	0.156	-0.863	0.375	0.223
-1.059	0.516	0.203	-1.012	0.68	0.176	-1.414	0.41	0.238	-1.32	0.555	0.164	-1.063	0.602	0.254	-0.945	0.563	0.273	-1.402	0.422	0.148	-1.023	0.445	0.141	-0.797	0.34	0.238	-1.086	0.469	0.16	-0.898	0.359	0.227
-1.07	0.512	0.211	-0.996	0.695	0.195	-1.254	0.395	0.285	-1.324	0.563	0.152	-1.063	0.582	0.305	-0.957	0.574	0.281	-1.316	0.453	0.16	-0.973	0.434	0.133	-0.77	0.34	0.246	-1.078	0.477	0.18	-0.934	0.359	0.223
-1.078	0.508	0.211	-0.973	0.707	0.207	-1.109	0.402	0.34	-1.313	0.551	0.168	-1.078	0.559	0.355	-0.992	0.582	0.273	-1.246	0.504	0.18	-0.922	0.426	0.133	-0.75	0.336	0.246	-1.07	0.477	0.199	-0.973	0.363	0.223
-1.086	0.52	0.219	-0.949	0.707	0.203	-1.008	0.414	0.395	-1.289	0.527	0.191	-1.082	0.547	0.391	-1.031	0.59	0.258	-1.18	0.512	0.215	-0.883	0.41	0.141	-0.746	0.344	0.242	-1.035	0.457	0.227	-1.039	0.375	0.215
-1.082	0.531	0.219	-0.934	0.707	0.211	-0.965	0.414	0.414	-1.25	0.516	0.211	-1.082	0.555	0.406	-1.074	0.602	0.23	-1.105	0.477	0.242	-0.848	0.398	0.152	-0.762	0.336	0.234	-0.992	0.434	0.238	-1.125	0.398	0.203
-1.078	0.539	0.219	-0.914	0.727	0.219	-0.965	0.395	0.391	-1.203	0.508	0.219	-1.09	0.555	0.402	-1.102	0.613	0.199	-1.035	0.457	0.246	-0.82	0.387	0.168	-0.785	0.34	0.215	-0.953	0.41	0.242	-1.207	0.426	0.207
-1.07	0.539	0.223	-0.902	0.73	0.223	-0.996	0.367	0.344	-1.168	0.508	0.219	-1.141	0.527	0.395	-1.125	0.633	0.176	-0.973	0.453	0.234	-0.801	0.379	0.18	-0.813	0.34	0.203	-0.93	0.395	0.246	-1.254	0.449	0.215
-1.063	0.543	0.227	-0.918	0.703	0.223	-1.039	0.34	0.285	-1.148	0.512	0.211	-1.258	0.477	0.359	-1.152	0.652	0.164	-0.926	0.473	0.227	-0.77	0.363	0.191	-0.887	0.359	0.203	-0.934	0.379	0.242	-1.242	0.453	0.219
-1.055	0.543	0.238	-0.934	0.68	0.223	-1.086	0.316	0.238	-1.141	0.52	0.207	-1.383	0.469	0.293	-1.172	0.664	0.164	-0.883	0.52	0.219	-0.75	0.355	0.191	-1.023	0.383	0.195	-0.957	0.363	0.246	-1.199	0.438	0.223
-1.055	0.527	0.242	-0.941	0.672	0.227	-1.117	0.316	0.215	-1.148	0.508	0.199	-1.516	0.449	0.215	-1.172	0.676	0.172	-0.852	0.563	0.219	-0.734	0.352	0.191	-1.172	0.402	0.184	-0.984	0.344	0.242	-1.168	0.418	0.227
-1.051	0.523	0.238	-0.945	0.672	0.238	-1.148	0.316	0.223	-1.148	0.492	0.191	-1.598	0.426	0.16	-1.168	0.684	0.184	-0.832	0.586	0.207	-0.734	0.359	0.199	-1.266	0.422	0.18	-1.012	0.324	0.234	-1.211	0.414	0.223
-1.051	0.527	0.238	-0.953	0.672	0.246	-1.176	0.328	0.242	-1.141	0.473	0.184	-1.551	0.418	0.16	-1.176	0.699	0.176	-0.816	0.594	0.195	-0.734	0.371	0.195	-1.246	0.414	0.195	-1.023	0.301	0.219	-1.297	0.426	0.207
-1.055	0.535	0.238	-0.977	0.68	0.262	-1.203	0.375	0.254	-1.156	0.461	0.172	-1.414	0.418	0.207	-1.195	0.723	0.172	-0.801	0.594	0.199	-0.734	0.379	0.191	-1.164	0.414	0.25	-1.027	0.273	0.203	-1.391	0.434	0.18
-1.047	0.551	0.234	-0.992	0.695	0.277	-1.203	0.418	0.258	-1.191	0.449	0.16	-1.309	0.449	0.27	-1.211	0.734	0.164	-0.793	0.582	0.195	-0.746	0.383	0.199	-1.121	0.391	0.32	-1.027	0.258	0.188	-1.504	0.441	0.148
-1.051	0.559	0.23	-1.027	0.699	0.289	-1.184	0.445	0.254	-1.207	0.422	0.164	-1.254	0.453	0.344	-1.227	0.727	0.16	-0.793	0.574	0.199	-0.762	0.398	0.207	-1.199	0.387	0.332	-1.051	0.246	0.168	-1.609	0.449	0.137
-1.051	0.57	0.234	-1.063	0.703	0.277	-1.145	0.449	0.254	-1.215	0.391	0.156	-1.238	0.445	0.398	-1.223	0.688	0.156	-0.793	0.574	0.195	-0.789	0.418	0.219	-1.316	0.402	0.273	-1.094	0.254	0.152	-1.699	0.473	0.141
-1.051	0.574	0.242	-1.137	0.699	0.258	-1.117	0.457	0.246	-1.195	0.363	0.16	-1.293	0.418	0.41	-1.234	0.637	0.148	-0.781	0.582	0.203	-0.836	0.445	0.223	-1.387	0.418	0.207	-1.141	0.258	0.137	-1.809	0.516	0.137
-1.074	0.574	0.246	-1.262	0.68	0.234	-1.102	0.473	0.23	-1.168	0.363	0.156	-1.328	0.391	0.363	-1.316	0.621	0.137	-0.781	0.605	0.211	-0.914	0.465	0.207	-1.465	0.418	0.172	-1.176	0.285	0.125	-1.918	0.551	0.141
-1.09	0.574	0.25	-1.395	0.645	0.211	-1.094	0.477	0.223	-1.148	0.375	0.152	-1.332	0.367	0.262	-1.391	0.625	0.164	-0.789	0.629	0.227	-0.992	0.48	0.184	-1.551	0.441	0.172	-1.203	0.305	0.109	-1.984	0.566	0.133
-1.105	0.566	0.25	-1.496	0.621	0.188	-1.102	0.477	0.223	-1.145	0.391	0.156	-1.332	0.336	0.184	-1.406	0.633	0.184	-0.844	0.652	0.254	-1.07	0.5	0.16	-1.652	0.488	0.203	-1.199	0.328	0.113	-1.938	0.539	0.145
-1.125	0.559	0.25	-1.566	0.605	0.18	-1.105	0.473	0.223	-1.148	0.406	0.152	-1.309	0.316	0.125	-1.383	0.617	0.195	-0.906	0.668	0.273	-1.145	0.52	0.145	-1.813	0.539	0.242	-1.168	0.34	0.129	-1.828	0.484	0.168
-1.137	0.555	0.246	-1.535	0.594	0.203	-1.117	0.48	0.234	-1.148	0.434	0.141	-1.316	0.348	0.109	-1.34	0.59	0.191	-0.973	0.68	0.27	-1.195	0.551	0.148	-2.023	0.57	0.27	-1.164	0.348	0.148	-1.68	0.449	0.18
-1.152	0.57	0.234	-1.438	0.594	0.242	-1.117	0.496	0.242	-1.141	0.441	0.125	-1.25	0.414	0.109	-1.301	0.555	0.188	-1.047	0.66	0.262	-1.23	0.566	0.168	-2.176	0.59	0.281	-1.262	0.359	0.148	-1.508	0.418	0.184
-1.16	0.57	0.223	-1.328	0.598	0.273	-1.098	0.492	0.242	-1.145	0.441	0.117	-1.188	0.395	0.141	-1.246	0.555	0.176	-1.121	0.645	0.254	-1.23	0.59	0.195	-2.172	0.586	0.289	-1.348	0.363	0.133	-1.344	0.426	0.199
-1.172	0.57	0.219	-1.223	0.582	0.301	-1.082	0.488	0.25	-1.145	0.438	0.125	-1.137	0.363	0.152	-1.223	0.551	0.18	-1.18	0.633	0.246	-1.207	0.609	0.227	-2.039	0.578	0.309	-1.328	0.363	0.129	-1.207	0.445	0.215
-1.164	0.563	0.211	-1.156	0.57	0.309	-1.07	0.488	0.25	-1.125	0.422	0.148	-1.082	0.371	0.156	-1.242	0.543	0.168	-1.23	0.617	0.246	-1.164	0.637	0.262	-1.852	0.566	0.332	-1.285	0.402	0.129	-1.09	0.484	0.23
-1.172	0.563	0.195	-1.109	0.551	0.316	-1.066	0.488	0.25	-1.113	0.395	0.16	-1.023	0.379	0.168	-1.289	0.539	0.16	-1.27	0.605	0.25	-1.156	0.668	0.273	-1.633	0.563	0.332	-1.262	0.445	0.152	-0.98	0.535	0.246
-1.242	0.574	0.188	-1.102	0.504	0.32	-1.074	0.504	0.258	-1.094	0.387	0.164	-0.98	0.395	0.164	-1.316	0.52	0.156	-1.297	0.598	0.258	-1.23	0.707	0.262	-1.406	0.559	0.32	-1.332	0.48	0.195	-0.879	0.566	0.258
-1.305	0.59	0.191	-1.113	0.453	0.324	-1.082	0.5	0.266	-1.086	0.375	0.172	-0.961	0.387	0.156	-1.332	0.504	0.133	-1.316	0.594	0.27	-1.336	0.711	0.227	-1.23	0.57	0.305	-1.512	0.516	0.23	-0.793	0.59	0.266
-1.277	0.605	0.203	-1.133	0.398	0.313	-1.086	0.504	0.273	-1.066	0.371	0.168	-0.957	0.398	0.164	-1.34	0.488	0.109	-1.313	0.598	0.273	-1.418	0.637	0.188	-1.117	0.594	0.281	-1.719	0.547	0.254	-0.742	0.59	0.277
-1.238	0.605	0.195	-1.156	0.367	0.293	-1.078	0.512	0.285	-1.051	0.387	0.16	-0.961	0.402	0.188	-1.34	0.48	0.105	-1.293	0.598	0.27	-1.492	0.52	0.156	-1.023	0.59	0.273	-1.895	0.566	0.27	-0.711	0.578	0.293
-1.262	0.609	0.191	-1.176	0.363	0.277	-1.066	0.516	0.297	-1.043	0.402	0.16	-0.961	0.383	0.211	-1.332	0.48	0.105	-1.262	0.594	0.262	-1.559	0.438	0.152	-0.945	0.602	0.266	-1.973	0.555	0.277	-0.68	0.566	0.285
-1.285	0.617	0.188	-1.203	0.363	0.277	-1.059	0.527	0.305	-1.023	0.426	0.16	-0.941	0.367	0.223	-1.316	0.477	0.109	-1.238	0.586	0.238	-1.605	0.406	0.176	-0.898	0.609	0.246	-1.922	0.539	0.273	-0.641	0.547	0.277
-1.285	0.629	0.18	-1.219	0.359	0.273	-1.035	0.543	0.313	-1.004	0.441	0.176	-0.93	0.371	0.23	-1.289	0.48	0.117	-1.293	0.594	0.207	-1.633	0.422	0.223	-0.871	0.621	0.227	-1.785	0.504	0.262	-0.609	0.527	0.277
-1.313	0.625	0.176	-1.227	0.363	0.281	-1.023	0.551	0.316	-0.973	0.457	0.184	-0.938	0.406	0.227	-1.258	0.484	0.113	-1.414	0.605	0.195	-1.691	0.453	0.285	-0.852	0.633	0.219	-1.656	0.461	0.242	-0.605	0.539	0.262
-1.344	0.621	0.168	-1.211	0.375	0.285	-1.031	0.566	0.313	-0.941	0.48	0.184	-0.969	0.453	0.227	-1.227	0.488	0.121	-1.48	0.621	0.195	-1.738	0.5	0.328	-0.828	0.629	0.223	-1.504	0.461	0.223	-0.609	0.574	0.254
-1.34	0.605	0.16	-1.16	0.379	0.293	-1.051	0.582	0.313	-0.93	0.5	0.184	-1	0.465	0.238	-1.191	0.484	0.121	-1.453	0.629	0.191	-1.75	0.551	0.332	-0.801	0.629	0.223	-1.375	0.461	0.23	-0.633	0.598	0.262
-1.316	0.598	0.145	-1.109	0.379	0.301	-1.082	0.586	0.305	-0.926	0.516	0.188	-1.031	0.449	0.258	-1.168	0.465	0.129	-1.41	0.629	0.195	-1.715	0.582	0.301	-0.762	0.621	0.223	-1.285	0.531	0.25	-0.68	0.625	0.27
-1.293	0.586	0.141	-1.051	0.375	0.305	-1.125	0.594	0.305	-0.926	0.539	0.191	-1.055	0.453	0.27	-1.129	0.457	0.125	-1.383	0.613	0.199	-1.59	0.598	0.246	-0.738	0.633	0.207	-1.141	0.578	0.27	-0.715	0.641	0.277
-1.273	0.559	0.148	-1.016	0.375	0.297	-1.148	0.609	0.293	-0.934	0.566	0.195	-1.066	0.469	0.281	-1.109	0.453	0.133	-1.359	0.609	0.207	-1.422	0.582	0.199	-0.75	0.621	0.215	-1.027	0.555	0.289	-0.75	0.656	0.277
-1.246	0.527	0.156	-0.98	0.402	0.289	-1.148	0.621	0.289	-0.941	0.598	0.207	-1.07	0.48	0.301	-1.078	0.441	0.133	-1.355	0.602	0.191	-1.266	0.59	0.172	-0.754	0.648	0.227	-0.934	0.574	0.285	-0.813	0.656	0.27
-1.223	0.512	0.164	-0.945	0.434	0.277	-1.137	0.641	0.285	-0.969	0.613	0.219	-1.082	0.492	0.309	-1.059	0.422	0.148	-1.391	0.598	0.156	-1.133	0.582	0.188	-0.777	0.668	0.23	-0.855	0.582	0.266	-0.922	0.652	0.262
-1.184	0.52	0.156	-0.926	0.457	0.273	-1.137	0.66	0.285	-1.004	0.629	0.223	-1.098	0.504	0.313	-1.039	0.43	0.148	-1.438	0.582	0.117	-1.051	0.559	0.215	-0.797	0.691	0.223	-0.797	0.598	0.258	-1.051	0.648	0.234
-1.172	0.52	0.16	-0.922	0.473	0.277	-1.137	0.688	0.293	-1.039	0.645	0.23	-1.129	0.523	0.309	-1.027	0.438	0.156	-1.48	0.559	0.105	-0.98	0.535	0.242	-0.824	0.688	0.215	-0.77	0.609	0.262	-1.164	0.648	0.191
-1.172	0.523	0.164	-0.926	0.473	0.273	-1.141	0.711	0.297	-1.066	0.648	0.238	-1.168	0.539	0.293	-1.039	0.445	0.172	-1.488	0.523	0.063	-0.93	0.516	0.258	-0.871	0.672	0.199	-0.766	0.625	0.27	-1.254	0.648	0.164
-1.191	0.508	0.156	-0.934	0.465	0.281	-1.148	0.734	0.293	-1.07	0.645	0.246	-1.207	0.559	0.285	-1.035	0.445	0.176	-1.488	0.504	0.055	-0.887	0.512	0.266	-0.93	0.672	0.176	-0.766	0.645	0.281	-1.332	0.652	0.152
-1.203	0.492	0.156	-0.945	0.457	0.285	-1.152	0.734	0.289	-1.07	0.637	0.258	-1.23	0.563	0.281	-1.027	0.445	0.176	-1.453	0.484	0.059	-0.832	0.516	0.258	-1.012	0.691	0.152	-0.793	0.66	0.289	-1.406	0.676	0.152
-1.211	0.492	0.156	-0.977	0.473	0.285	-1.16	0.727	0.281	-1.07	0.637	0.273	-1.25	0.543	0.289	-1.012	0.445	0.164	-1.434	0.48	0.09	-0.793	0.527	0.238	-1.121	0.707	0.133	-0.848	0.664	0.281	-1.473	0.672	0.156
-1.23	0.488	0.141	-1.004	0.512	0.285	-1.168	0.711	0.273	-1.074	0.645	0.285	-1.273	0.539	0.305	-0.996	0.445	0.16	-1.379	0.426	0.152	-0.758	0.539	0.227	-1.234	0.73	0.117	-0.895	0.664	0.273	-1.535	0.652	0.168
-1.246	0.488	0.129	-1.027	0.531	0.27	-1.164	0.684	0.27	-1.082	0.652	0.285	-1.301	0.539	0.313	-0.98	0.445	0.168	-1.348	0.453	0.168	-0.73	0.547	0.227	-1.328	0.75	0.113	-0.918	0.664	0.258	-1.551	0.598	0.176
-1.25	0.465	0.125	-1.035	0.547	0.277	-1.16	0.637	0.281	-1.109	0.664	0.266	-1.301	0.535	0.313	-0.973	0.449	0.184	-1.297	0.48	0.16	-0.715	0.559	0.227	-1.402	0.758	0.109	-0.965	0.648	0.254	-1.547	0.508	0.164
-1.223	0.453	0.137	-1.039	0.539	0.277	-1.164	0.613	0.281	-1.195	0.68	0.234	-1.297	0.52	0.313	-0.965	0.457	0.191	-1.223	0.496	0.148	-0.707	0.574	0.227	-1.426	0.766	0.113	-1.004	0.645	0.254	-1.637	0.492	0.172
-1.207	0.434	0.152	-1.039	0.527	0.281	-1.211	0.613	0.27	-1.328	0.672	0.188	-1.285	0.508	0.316	-0.957	0.457	0.199	-1.172	0.488	0.121	-0.711	0.59	0.227	-1.422	0.762	0.117	-1.059	0.645	0.258	-1.695	0.551	0.191
-1.176	0.422	0.152	-1.031	0.535	0.285	-1.301	0.625	0.266	-1.43	0.676	0.148	-1.277	0.512	0.316	-0.953	0.465	0.203	-1.141	0.504	0.102	-0.723	0.609	0.223	-1.406	0.742	0.121	-1.086	0.656	0.27	-1.59	0.605	0.219
-1.148	0.414	0.148	-1.023	0.535	0.297	-1.355	0.625	0.262	-1.469	0.668	0.137	-1.262	0.52	0.316	-0.949	0.473	0.195	-1.102	0.516	0.105	-0.727	0.621	0.223	-1.398	0.703	0.117	-1.121	0.672	0.277	-1.438	0.582	0.258
-1.109	0.406	0.152	-1.02	0.547	0.297	-1.309	0.613	0.242	-1.457	0.629	0.16	-1.238	0.508	0.32	-0.945	0.48	0.191	-1.074	0.496	0.117	-0.73	0.637	0.215	-1.504	0.668	0.129	-1.199	0.695	0.277	-1.387	0.531	0.258
-1.074	0.414	0.148	-1.02	0.57	0.285	-1.273	0.566	0.227	-1.348	0.609	0.195	-1.215	0.488	0.316	-0.949	0.5	0.176	-1.055	0.469	0.125	-0.75	0.645	0.203	-1.656	0.641	0.172	-1.32	0.73	0.273	-1.422	0.492	0.215
-1.043	0.43	0.152	-1.016	0.602	0.27	-1.273	0.52	0.211	-1.219	0.52	0.262	-1.191	0.492	0.301	-0.957	0.512	0.172	-1.016	0.438	0.125	-0.785	0.652	0.199	-1.633	0.617	0.211	-1.449	0.754	0.262	-1.473	0.477	0.145
-1.008	0.445	0.168	-1.02	0.637	0.25	-1.25	0.504	0.219	-1.121	0.414	0.332	-1.207	0.492	0.281	-0.969	0.523	0.172	-0.984	0.418	0.121	-0.84	0.648	0.203	-1.527	0.609	0.242	-1.512	0.766	0.246	-1.523	0.457	0.086
-0.988	0.457	0.172	-1.035	0.672	0.23	-1.223	0.52	0.219	-1.082	0.348	0.375	-1.277	0.512	0.27	-0.98	0.527	0.18	-0.949	0.406	0.121	-0.914	0.637	0.211	-1.523	0.598	0.25	-1.504	0.758	0.23	-1.563	0.391	0.063
-0.988	0.453	0.176	-1.047	0.691	0.223	-1.203	0.516	0.223	-1.094	0.32	0.402	-1.355	0.523	0.273	-1.008	0.531	0.191	-0.922	0.406	0.125	-0.977	0.633	0.219	-1.531	0.598	0.227	-1.465	0.73	0.207	-1.605	0.324	0.074
-0.996	0.449	0.164	-1.055	0.699	0.219	-1.199	0.496	0.223	-1.129	0.332	0.395	-1.387	0.527	0.281	-1.039	0.535	0.191	-0.891	0.41	0.129	-1.078	0.629	0.223	-1.531	0.602	0.188	-1.438	0.703	0.176	-1.629	0.281	0.09
-0.996	0.438	0.156	-1.07	0.703	0.223	-1.195	0.477	0.207	-1.164	0.348	0.344	-1.371	0.504	0.281	-1.059	0.539	0.199	-0.859	0.414	0.137	-1.207	0.633	0.219	-1.594	0.605	0.129	-1.5	0.672	0.168	-1.629	0.246	0.109
-0.992	0.43	0.156	-1.07	0.707	0.223	-1.195	0.477	0.191	-1.199	0.348	0.285	-1.371	0.488	0.273	-1.082	0.547	0.215	-0.82	0.414	0.145	-1.336	0.652	0.215	-1.648	0.582	0.078	-1.617	0.648	0.207	-1.59	0.242	0.133
-0.992	0.426	0.156	-1.063	0.727	0.215	-1.191	0.449	0.188	-1.234	0.352	0.238	-1.359	0.469	0.258	-1.129	0.559	0.227	-0.777	0.41	0.156	-1.441	0.66	0.203	-1.66	0.535	0.047	-1.594	0.641	0.25	-1.523	0.266	0.156
-0.984	0.426	0.16	-1.066	0.754	0.215	-1.184	0.43	0.176	-1.262	0.34	0.223	-1.344	0.457	0.242	-1.172	0.559	0.238	-0.742	0.414	0.16	-1.508	0.668	0.191	-1.656	0.5	0.043	-1.473	0.629	0.273	-1.449	0.309	0.172
-0.973	0.422	0.16	-1.07	0.75	0.227	-1.164	0.406	0.168	-1.277	0.309	0.238	-1.336	0.434	0.227	-1.176	0.539	0.254	-0.715	0.426	0.164	-1.508	0.656	0.184	-1.648	0.484	0.051	-1.449	0.617	0.27	-1.359	0.352	0.16
-0.961	0.418	0.176	-1.074	0.758	0.238	-1.164	0.391	0.172	-1.289	0.301	0.25	-1.34	0.422	0.203	-1.145	0.516	0.277	-0.703	0.422	0.16	-1.461	0.645	0.184	-1.625	0.465	0.07	-1.5	0.582	0.234	-1.273	0.379	0.133
-0.945	0.414	0.191	-1.082	0.77	0.246	-1.176	0.398	0.172	-1.301	0.313	0.254	-1.324	0.41	0.184	-1.156	0.496	0.285	-0.699	0.422	0.156	-1.406	0.629	0.188	-1.566	0.453	0.098	-1.57	0.555	0.176	-1.199	0.395	0.121
-0.934	0.422	0.191	-1.086	0.789	0.262	-1.188	0.418	0.18	-1.285	0.344	0.25	-1.301	0.398	0.16	-1.258	0.496	0.273	-0.688	0.43	0.148	-1.352	0.605	0.184	-1.488	0.449	0.125	-1.645	0.539	0.098	-1.133	0.41	0.121
-0.918	0.434	0.191	-1.086	0.789	0.285	-1.203	0.41	0.184	-1.246	0.395	0.242	-1.285	0.398	0.137	-1.391	0.523	0.234	-0.691	0.434	0.137	-1.367	0.594	0.164	-1.395	0.453	0.148	-1.699	0.5	0.023	-1.086	0.43	0.133
-0.918	0.449	0.195	-1.086	0.777	0.305	-1.219	0.41	0.176	-1.195	0.406	0.254	-1.273	0.395	0.129	-1.488	0.559	0.176	-0.699	0.441	0.133	-1.52	0.605	0.16	-1.297	0.457	0.164	-1.699	0.461	-0.016	-1.063	0.434	0.148
-0.918	0.469	0.195	-1.098	0.75	0.313	-1.219	0.391	0.168	-1.141	0.387	0.258	-1.262	0.406	0.129	-1.52	0.574	0.137	-0.727	0.441	0.125	-1.605	0.645	0.184	-1.199	0.461	0.164	-1.695	0.441	-0.027	-1.051	0.426	0.16
-0.922	0.48	0.199	-1.105	0.715	0.316	-1.203	0.387	0.16	-1.09	0.379	0.258	-1.25	0.418	0.137	-1.457	0.563	0.133	-0.785	0.441	0.098	-1.516	0.68	0.211	-1.117	0.465	0.156	-1.68	0.457	0	-1.031	0.426	0.16
-0.926	0.496	0.199	-1.117	0.684	0.293	-1.184	0.379	0.168	-1.059	0.359	0.27	-1.242	0.438	0.141	-1.336	0.57	0.156	-0.859	0.438	0.07	-1.426	0.672	0.227	-1.043	0.457	0.16	-1.645	0.488	0.027	-1.012	0.418	0.16
-0.938	0.508	0.207	-1.164	0.664	0.27	-1.145	0.371	0.172	-1.035	0.324	0.281	-1.234	0.445	0.129	-1.254	0.578	0.203	-0.941	0.426	0.066	-1.441	0.664	0.223	-0.984	0.449	0.172	-1.563	0.504	0.063	-0.973	0.402	0.156
-0.961	0.527	0.215	-1.258	0.672	0.277	-1.113	0.379	0.172	-1.027	0.32	0.281	-1.223	0.441	0.121	-1.203	0.586	0.246	-1.035	0.434	0.066	-1.453	0.668	0.211	-0.938	0.445	0.195	-1.449	0.488	0.109	-0.945	0.387	0.16
-0.992	0.539	0.223	-1.281	0.703	0.281	-1.09	0.398	0.176	-1.023	0.371	0.273	-1.211	0.438	0.109	-1.203	0.586	0.289	-1.105	0.449	0.086	-1.453	0.688	0.172	-0.906	0.445	0.207	-1.344	0.465	0.129	-0.922	0.383	0.172
-1.031	0.551	0.219	-1.242	0.711	0.273	-1.082	0.41	0.168	-1.035	0.445	0.254	-1.191	0.434	0.109	-1.27	0.586	0.316	-1.172	0.473	0.121	-1.484	0.684	0.129	-0.879	0.43	0.207	-1.234	0.453	0.137	-0.902	0.379	0.195
-1.074	0.555	0.219	-1.266	0.703	0.254	-1.074	0.43	0.164	-1.027	0.496	0.242	-1.168	0.434	0.105	-1.34	0.578	0.313	-1.23	0.492	0.168	-1.531	0.637	0.086	-0.852	0.418	0.203	-1.141	0.449	0.137	-0.891	0.375	0.219
-1.121	0.559	0.215	-1.316	0.688	0.254	-1.078	0.445	0.156	-1.016	0.477	0.246	-1.156	0.402	0.113	-1.375	0.563	0.277	-1.258	0.527	0.207	-1.543	0.578	0.063	-0.84	0.402	0.203	-1.066	0.438	0.137	-0.891	0.359	0.234
-1.16	0.582	0.199	-1.309	0.672	0.266	-1.082	0.457	0.16	-1.008	0.43	0.258	-1.133	0.398	0.117	-1.379	0.535	0.219	-1.281	0.57	0.246	-1.527	0.523	0.066	-0.832	0.391	0.195	-1.004	0.438	0.137	-0.895	0.34	0.23
-1.184	0.602	0.203	-1.289	0.66	0.266	-1.09	0.453	0.16	-1	0.414	0.266	-1.102	0.402	0.121	-1.379	0.516	0.152	-1.367	0.605	0.258	-1.492	0.496	0.09	-0.828	0.391	0.199	-0.973	0.441	0.145	-0.887	0.32	0.215
-1.195	0.625	0.211	-1.277	0.633	0.254	-1.09	0.453	0.16	-1	0.453	0.277	-1.082	0.402	0.129	-1.363	0.5	0.145	-1.559	0.613	0.246	-1.461	0.469	0.105	-0.836	0.387	0.211	-0.945	0.445	0.156	-0.871	0.305	0.199
-1.199	0.645	0.227	-1.258	0.598	0.227	-1.074	0.461	0.16	-1	0.484	0.297	-1.063	0.414	0.133	-1.336	0.516	0.156	-1.75	0.594	0.219	-1.398	0.461	0.125	-0.848	0.387	0.219	-0.945	0.449	0.16	-0.863	0.293	0.184
-1.188	0.664	0.242	-1.25	0.574	0.203	-1.059	0.465	0.16	-1.012	0.488	0.305	-1.055	0.406	0.137	-1.27	0.477	0.18	-1.84	0.559	0.184	-1.316	0.469	0.137	-0.871	0.391	0.223	-0.945	0.449	0.172	-0.902	0.305	0.176
-1.195	0.676	0.234	-1.254	0.559	0.176	-1.051	0.473	0.172	-1.02	0.465	0.313	-1.035	0.418	0.129	-1.203	0.43	0.191	-1.813	0.523	0.164	-1.246	0.48	0.145	-0.895	0.391	0.234	-0.957	0.441	0.164	-0.98	0.324	0.172
-1.254	0.68	0.223	-1.246	0.563	0.168	-1.051	0.477	0.172	-1.027	0.457	0.313	-1.035	0.414	0.125	-1.133	0.418	0.191	-1.727	0.5	0.172	-1.188	0.5	0.148	-0.918	0.391	0.238	-0.969	0.422	0.156	-1.063	0.348	0.172
-1.398	0.676	0.195	-1.223	0.559	0.168	-1.055	0.48	0.172	-1.047	0.449	0.305	-1.027	0.414	0.125	-1.082	0.422	0.211	-1.629	0.492	0.23	-1.141	0.508	0.152	-0.945	0.391	0.23	-0.965	0.406	0.145	-1.125	0.375	0.176
-1.535	0.672	0.16	-1.207	0.555	0.164	-1.066	0.488	0.184	-1.078	0.457	0.293	-1.02	0.422	0.125	-1.035	0.449	0.242	-1.578	0.535	0.332	-1.109	0.492	0.145	-0.984	0.395	0.227	-0.961	0.379	0.152	-1.188	0.398	0.188
-1.617	0.66	0.133	-1.195	0.555	0.172	-1.074	0.496	0.191	-1.105	0.473	0.289	-1.004	0.418	0.125	-1.004	0.48	0.262	-1.531	0.617	0.426	-1.078	0.465	0.145	-1.023	0.387	0.227	-0.957	0.359	0.164	-1.238	0.43	0.215
-1.727	0.645	0.102	-1.184	0.559	0.176	-1.07	0.508	0.199	-1.129	0.48	0.285	-1	0.418	0.137	-0.965	0.48	0.262	-1.488	0.699	0.473	-1.039	0.438	0.133	-1.066	0.379	0.223	-0.941	0.344	0.18	-1.25	0.449	0.258
-1.777	0.652	0.109	-1.184	0.559	0.18	-1.07	0.516	0.195	-1.141	0.492	0.281	-0.984	0.426	0.129	-0.938	0.469	0.254	-1.469	0.719	0.457	-0.992	0.418	0.125	-1.133	0.371	0.211	-0.914	0.336	0.188	-1.223	0.445	0.297
-1.621	0.66	0.148	-1.18	0.547	0.176	-1.055	0.527	0.199	-1.137	0.516	0.277	-0.988	0.434	0.121	-0.914	0.469	0.242	-1.457	0.668	0.414	-0.953	0.406	0.125	-1.199	0.371	0.199	-0.906	0.328	0.188	-1.242	0.438	0.301
-1.391	0.668	0.188	-1.184	0.527	0.164	-1.031	0.539	0.195	-1.137	0.531	0.281	-1.004	0.445	0.109	-0.898	0.484	0.238	-1.434	0.609	0.355	-0.922	0.398	0.133	-1.219	0.371	0.195	-0.926	0.316	0.184	-1.32	0.422	0.27
-1.176	0.656	0.223	-1.191	0.508	0.148	-1.016	0.559	0.195	-1.137	0.535	0.281	-0.996	0.457	0.102	-0.887	0.508	0.234	-1.398	0.535	0.309	-0.895	0.402	0.148	-1.133	0.371	0.207	-0.957	0.316	0.18	-1.387	0.422	0.23
-1.016	0.648	0.266	-1.188	0.492	0.133	-1	0.566	0.188	-1.145	0.539	0.281	-0.977	0.469	0.098	-0.879	0.516	0.246	-1.348	0.516	0.273	-0.863	0.406	0.164	-1.012	0.367	0.227	-1.012	0.316	0.18	-1.445	0.457	0.195
-0.938	0.633	0.301	-1.164	0.488	0.117	-0.996	0.578	0.18	-1.16	0.539	0.281	-0.969	0.48	0.098	-0.875	0.508	0.258	-1.285	0.504	0.262	-0.836	0.402	0.176	-0.969	0.363	0.25	-1.098	0.332	0.16	-1.539	0.516	0.172
-0.961	0.648	0.297	-1.141	0.484	0.117	-0.977	0.617	0.172	-1.176	0.543	0.281	-0.961	0.484	0.102	-0.871	0.504	0.27	-1.215	0.465	0.266	-0.813	0.398	0.188	-1.059	0.387	0.254	-1.164	0.344	0.148	-1.617	0.574	0.188
-1.016	0.672	0.266	-1.117	0.48	0.117	-0.961	0.672	0.168	-1.199	0.563	0.273	-0.961	0.508	0.098	-0.859	0.516	0.277	-1.133	0.453	0.285	-0.785	0.398	0.191	-1.129	0.43	0.242	-1.199	0.359	0.145	-1.707	0.609	0.227
-1.102	0.605	0.227	-1.09	0.473	0.121	-0.945	0.738	0.16	-1.211	0.57	0.266	-0.98	0.531	0.113	-0.859	0.531	0.293	-1.039	0.469	0.309	-0.762	0.406	0.191	-1.141	0.469	0.234	-1.199	0.359	0.145	-1.816	0.605	0.27
-1.176	0.488	0.191	-1.063	0.473	0.125	-0.93	0.797	0.148	-1.234	0.578	0.258	-0.996	0.539	0.133	-0.875	0.547	0.305	-0.965	0.465	0.324	-0.75	0.414	0.188	-1.172	0.492	0.227	-1.125	0.34	0.172	-1.887	0.586	0.293
-1.223	0.438	0.16	-1.043	0.473	0.125	-0.918	0.828	0.133	-1.246	0.598	0.246	-1.023	0.543	0.148	-0.883	0.559	0.309	-0.887	0.445	0.32	-0.758	0.418	0.184	-1.266	0.527	0.23	-1.047	0.305	0.207	-1.902	0.555	0.301
-1.246	0.438	0.164	-1.023	0.473	0.125	-0.91	0.816	0.129	-1.25	0.578	0.254	-1.043	0.527	0.156	-0.891	0.563	0.313	-0.82	0.426	0.309	-0.766	0.434	0.18	-1.453	0.582	0.242	-1.09	0.289	0.219	-1.84	0.512	0.301
-1.254	0.461	0.203	-1.012	0.477	0.129	-0.906	0.781	0.148	-1.242	0.531	0.27	-1.051	0.508	0.176	-0.926	0.566	0.301	-0.77	0.426	0.289	-0.781	0.453	0.176	-1.742	0.633	0.25	-1.207	0.313	0.203	-1.695	0.492	0.305
-1.262	0.488	0.262	-1.016	0.48	0.137	-0.918	0.75	0.18	-1.227	0.492	0.266	-1.055	0.492	0.184	-0.969	0.574	0.289	-0.742	0.441	0.262	-0.805	0.461	0.188	-2.035	0.656	0.242	-1.273	0.316	0.195	-1.52	0.473	0.285
-1.277	0.492	0.301	-1.016	0.477	0.148	-0.934	0.727	0.219	-1.219	0.461	0.262	-1.055	0.527	0.203	-1.031	0.574	0.277	-0.734	0.48	0.25	-0.836	0.465	0.191	-2.184	0.625	0.215	-1.297	0.289	0.172	-1.367	0.434	0.293
-1.262	0.457	0.316	-1.02	0.48	0.164	-0.965	0.723	0.25	-1.262	0.453	0.258	-1.059	0.57	0.246	-1.102	0.574	0.266	-0.758	0.508	0.25	-0.883	0.473	0.188	-2.164	0.539	0.195	-1.336	0.301	0.16	-1.238	0.508	0.254
-1.223	0.445	0.313	-1.02	0.465	0.184	-1	0.738	0.27	-1.363	0.449	0.273	-1.059	0.602	0.305	-1.176	0.566	0.254	-0.789	0.523	0.238	-0.941	0.477	0.176	-2.066	0.453	0.172	-1.414	0.383	0.18	-1.141	0.578	0.223
-1.168	0.414	0.301	-1.02	0.449	0.191	-1.043	0.766	0.289	-1.398	0.457	0.297	-1.059	0.621	0.355	-1.238	0.566	0.238	-0.809	0.52	0.23	-1.008	0.48	0.16	-1.914	0.406	0.16	-1.563	0.488	0.207	-0.969	0.555	0.242
-1.109	0.395	0.305	-1.008	0.434	0.195	-1.063	0.766	0.305	-1.383	0.453	0.301	-1.047	0.598	0.363	-1.281	0.57	0.227	-0.809	0.516	0.234	-1.09	0.484	0.156	-1.703	0.418	0.184	-1.762	0.527	0.258	-0.898	0.512	0.246
-1.078	0.391	0.324	-0.984	0.426	0.191	-1.059	0.754	0.316	-1.391	0.43	0.281	-1.039	0.559	0.336	-1.297	0.574	0.219	-0.813	0.512	0.242	-1.16	0.484	0.148	-1.5	0.457	0.246	-1.961	0.563	0.32	-0.836	0.527	0.242
-1.055	0.387	0.328	-0.965	0.422	0.184	-1.07	0.73	0.301	-1.398	0.414	0.262	-1.074	0.527	0.324	-1.305	0.594	0.207	-0.82	0.504	0.25	-1.211	0.488	0.148	-1.352	0.492	0.32	-2.117	0.582	0.359	-0.773	0.559	0.238
-1.043	0.395	0.328	-0.949	0.43	0.184	-1.156	0.691	0.258	-1.375	0.406	0.25	-1.188	0.52	0.328	-1.293	0.613	0.207	-0.844	0.5	0.273	-1.242	0.484	0.16	-1.188	0.5	0.387	-2.141	0.535	0.367	-0.73	0.57	0.234
-1.027	0.391	0.324	-0.941	0.445	0.188	-1.328	0.664	0.203	-1.34	0.395	0.234	-1.363	0.527	0.309	-1.277	0.629	0.215	-0.879	0.52	0.27	-1.23	0.48	0.18	-1.055	0.488	0.406	-2.027	0.457	0.344	-0.703	0.559	0.23
-1.023	0.383	0.32	-0.93	0.457	0.199	-1.516	0.637	0.207	-1.309	0.395	0.227	-1.547	0.547	0.281	-1.258	0.645	0.219	-0.934	0.527	0.27	-1.184	0.488	0.215	-0.93	0.477	0.391	-1.871	0.406	0.297	-0.68	0.563	0.223
-1.016	0.387	0.297	-0.922	0.477	0.215	-1.641	0.621	0.242	-1.27	0.41	0.223	-1.648	0.547	0.254	-1.227	0.652	0.215	-0.984	0.535	0.273	-1.18	0.48	0.23	-0.836	0.461	0.359	-1.676	0.391	0.25	-0.684	0.574	0.215
-1.012	0.383	0.273	-0.926	0.492	0.219	-1.648	0.563	0.25	-1.23	0.441	0.207	-1.621	0.531	0.246	-1.211	0.656	0.191	-1.031	0.543	0.277	-1.277	0.488	0.223	-0.773	0.465	0.336	-1.5	0.426	0.223	-0.703	0.602	0.223
-1	0.383	0.258	-0.93	0.508	0.211	-1.457	0.453	0.223	-1.199	0.461	0.195	-1.504	0.5	0.25	-1.27	0.648	0.168	-1.051	0.547	0.262	-1.387	0.504	0.184	-0.723	0.492	0.32	-1.344	0.48	0.238	-0.742	0.617	0.238
-1.004	0.383	0.238	-0.941	0.516	0.215	-1.211	0.332	0.238	-1.188	0.469	0.211	-1.387	0.477	0.254	-1.375	0.664	0.164	-1.078	0.547	0.254	-1.434	0.512	0.145	-0.688	0.527	0.313	-1.203	0.539	0.262	-0.773	0.637	0.25
-1.016	0.406	0.223	-0.957	0.531	0.238	-1.047	0.293	0.289	-1.184	0.465	0.238	-1.266	0.48	0.266	-1.438	0.684	0.164	-1.117	0.551	0.234	-1.461	0.52	0.109	-0.672	0.555	0.301	-1.063	0.535	0.277	-0.773	0.652	0.246
-1.031	0.414	0.219	-0.961	0.563	0.258	-0.977	0.355	0.336	-1.18	0.461	0.262	-1.184	0.488	0.313	-1.402	0.688	0.184	-1.164	0.566	0.219	-1.5	0.523	0.094	-0.66	0.578	0.285	-0.941	0.512	0.27	-0.797	0.656	0.238
-1.031	0.418	0.219	-0.965	0.598	0.258	-0.984	0.43	0.352	-1.172	0.453	0.262	-1.156	0.508	0.344	-1.336	0.648	0.191	-1.207	0.574	0.211	-1.535	0.551	0.098	-0.656	0.598	0.273	-0.848	0.48	0.258	-0.824	0.664	0.23
-1.031	0.426	0.223	-0.973	0.621	0.258	-1.039	0.438	0.328	-1.16	0.445	0.246	-1.203	0.488	0.328	-1.262	0.617	0.191	-1.242	0.582	0.207	-1.586	0.594	0.117	-0.656	0.605	0.258	-0.805	0.469	0.254	-0.863	0.672	0.227
-1.023	0.418	0.23	-0.992	0.625	0.254	-1.105	0.41	0.277	-1.16	0.445	0.223	-1.27	0.418	0.262	-1.203	0.617	0.172	-1.266	0.598	0.207	-1.664	0.637	0.156	-0.668	0.602	0.258	-0.77	0.484	0.25	-0.918	0.688	0.223
-1.012	0.418	0.246	-1.012	0.633	0.25	-1.176	0.391	0.23	-1.184	0.461	0.191	-1.309	0.32	0.184	-1.18	0.613	0.145	-1.27	0.613	0.207	-1.738	0.668	0.219	-0.707	0.613	0.266	-0.742	0.512	0.246	-1	0.699	0.219
-0.992	0.414	0.25	-1.039	0.637	0.25	-1.23	0.375	0.211	-1.203	0.477	0.176	-1.328	0.254	0.133	-1.207	0.613	0.129	-1.273	0.633	0.184	-1.785	0.664	0.281	-0.754	0.648	0.273	-0.711	0.543	0.238	-1.102	0.703	0.199
-0.973	0.422	0.246	-1.074	0.633	0.254	-1.234	0.344	0.211	-1.188	0.48	0.164	-1.32	0.223	0.121	-1.266	0.605	0.113	-1.273	0.66	0.145	-1.738	0.648	0.309	-0.805	0.695	0.27	-0.699	0.578	0.227	-1.184	0.715	0.176
-0.965	0.438	0.246	-1.109	0.625	0.27	-1.203	0.328	0.219	-1.164	0.473	0.156	-1.285	0.234	0.133	-1.32	0.609	0.098	-1.262	0.707	0.117	-1.594	0.602	0.316	-0.871	0.75	0.254	-0.695	0.637	0.215	-1.262	0.715	0.164
-0.957	0.465	0.242	-1.137	0.621	0.277	-1.195	0.359	0.227	-1.148	0.461	0.156	-1.219	0.242	0.168	-1.371	0.586	0.074	-1.266	0.715	0.105	-1.41	0.516	0.289	-0.945	0.781	0.234	-0.734	0.66	0.227	-1.316	0.727	0.156
-0.953	0.496	0.246	-1.164	0.621	0.281	-1.188	0.395	0.242	-1.145	0.457	0.16	-1.172	0.266	0.195	-1.398	0.555	0.07	-1.332	0.688	0.117	-1.254	0.418	0.27	-1.027	0.793	0.215	-0.789	0.684	0.219	-1.371	0.734	0.141
-0.957	0.508	0.25	-1.184	0.625	0.277	-1.18	0.422	0.246	-1.133	0.457	0.164	-1.125	0.313	0.191	-1.391	0.523	0.074	-1.445	0.641	0.148	-1.133	0.367	0.27	-1.086	0.809	0.195	-0.855	0.684	0.207	-1.402	0.746	0.121
-0.969	0.516	0.254	-1.207	0.641	0.258	-1.148	0.438	0.254	-1.117	0.457	0.164	-1.098	0.371	0.176	-1.359	0.512	0.086	-1.5	0.613	0.195	-1.059	0.395	0.266	-1.16	0.828	0.172	-0.93	0.648	0.203	-1.414	0.719	0.117
-0.988	0.527	0.258	-1.215	0.656	0.238	-1.117	0.457	0.273	-1.121	0.445	0.164	-1.098	0.41	0.16	-1.336	0.5	0.109	-1.473	0.594	0.25	-0.973	0.418	0.273	-1.238	0.855	0.16	-0.957	0.645	0.195	-1.371	0.664	0.117
-1.02	0.539	0.258	-1.234	0.656	0.23	-1.102	0.484	0.273	-1.141	0.441	0.164	-1.105	0.422	0.141	-1.32	0.484	0.125	-1.445	0.574	0.281	-0.914	0.414	0.277	-1.328	0.887	0.156	-1.004	0.637	0.195	-1.367	0.598	0.121
-1.039	0.559	0.254	-1.285	0.641	0.215	-1.082	0.512	0.258	-1.152	0.434	0.16	-1.102	0.406	0.129	-1.289	0.477	0.129	-1.434	0.563	0.293	-0.863	0.43	0.262	-1.398	0.91	0.168	-1.082	0.633	0.195	-1.441	0.551	0.164
-1.063	0.59	0.238	-1.402	0.609	0.199	-1.063	0.52	0.227	-1.141	0.43	0.16	-1.094	0.371	0.133	-1.238	0.465	0.125	-1.426	0.563	0.289	-0.84	0.441	0.242	-1.41	0.91	0.16	-1.172	0.633	0.195	-1.434	0.566	0.234
-1.078	0.625	0.219	-1.535	0.605	0.168	-1.063	0.52	0.195	-1.129	0.422	0.168	-1.086	0.348	0.148	-1.188	0.461	0.113	-1.441	0.57	0.254	-0.82	0.461	0.227	-1.379	0.879	0.152	-1.262	0.652	0.199	-1.375	0.645	0.262
-1.098	0.672	0.191	-1.625	0.637	0.141	-1.066	0.543	0.168	-1.117	0.418	0.176	-1.086	0.375	0.168	-1.141	0.457	0.113	-1.473	0.559	0.203	-0.789	0.477	0.207	-1.391	0.832	0.133	-1.332	0.684	0.215	-1.383	0.703	0.234
-1.109	0.715	0.16	-1.688	0.66	0.117	-1.051	0.555	0.16	-1.086	0.414	0.188	-1.094	0.418	0.199	-1.098	0.457	0.125	-1.508	0.531	0.152	-0.758	0.516	0.203	-1.539	0.805	0.141	-1.402	0.719	0.227	-1.48	0.684	0.156
-1.113	0.746	0.125	-1.656	0.668	0.137	-1.027	0.555	0.16	-1.074	0.402	0.203	-1.09	0.445	0.227	-1.074	0.453	0.148	-1.504	0.492	0.113	-0.738	0.555	0.203	-1.684	0.813	0.168	-1.445	0.77	0.219	-1.555	0.621	0.078
-1.125	0.773	0.098	-1.531	0.676	0.176	-1.023	0.547	0.172	-1.043	0.414	0.215	-1.074	0.461	0.246	-1.055	0.449	0.176	-1.465	0.465	0.098	-0.715	0.582	0.203	-1.637	0.84	0.191	-1.473	0.777	0.199	-1.586	0.535	0.023
-1.121	0.789	0.074	-1.383	0.715	0.223	-1.016	0.547	0.184	-1.031	0.438	0.215	-1.051	0.457	0.262	-1.027	0.449	0.176	-1.434	0.445	0.102	-0.688	0.602	0.215	-1.543	0.832	0.211	-1.41	0.746	0.18	-1.609	0.484	0.004
-1.121	0.789	0.066	-1.23	0.758	0.277	-1.008	0.547	0.199	-1.016	0.461	0.207	-1.027	0.441	0.27	-1.008	0.434	0.176	-1.383	0.441	0.121	-0.695	0.602	0.23	-1.535	0.793	0.199	-1.328	0.699	0.152	-1.637	0.449	0.02
-1.129	0.77	0.063	-1.094	0.711	0.332	-0.992	0.551	0.219	-1.008	0.488	0.195	-1.008	0.445	0.277	-1.004	0.422	0.168	-1.324	0.441	0.152	-0.703	0.613	0.246	-1.57	0.738	0.16	-1.348	0.656	0.156	-1.648	0.434	0.051
-1.133	0.73	0.074	-1.008	0.613	0.383	-0.992	0.563	0.242	-0.988	0.523	0.18	-0.984	0.449	0.285	-0.996	0.418	0.16	-1.262	0.445	0.168	-0.734	0.613	0.25	-1.605	0.691	0.109	-1.504	0.641	0.18	-1.656	0.418	0.098
-1.145	0.676	0.086	-1	0.535	0.387	-1.008	0.566	0.254	-0.965	0.551	0.168	-0.969	0.457	0.289	-0.988	0.43	0.156	-1.195	0.461	0.184	-0.773	0.617	0.258	-1.648	0.664	0.055	-1.535	0.637	0.246	-1.66	0.414	0.117
-1.215	0.652	0.102	-1.016	0.496	0.332	-1.016	0.57	0.258	-0.934	0.563	0.184	-0.965	0.48	0.297	-0.988	0.441	0.156	-1.129	0.473	0.18	-0.824	0.625	0.27	-1.691	0.633	0.02	-1.449	0.641	0.309	-1.629	0.391	0.117
-1.293	0.672	0.117	-1.039	0.457	0.281	-1.02	0.574	0.254	-0.906	0.57	0.215	-0.965	0.508	0.293	-0.977	0.441	0.16	-1.082	0.504	0.16	-0.883	0.633	0.266	-1.711	0.59	0	-1.465	0.664	0.316	-1.535	0.352	0.102
-1.27	0.703	0.125	-1.078	0.391	0.242	-1.027	0.574	0.246	-0.898	0.586	0.242	-0.977	0.531	0.285	-0.961	0.445	0.164	-1.023	0.512	0.164	-0.945	0.641	0.258	-1.715	0.559	0.012	-1.531	0.668	0.285	-1.41	0.336	0.098
-1.234	0.715	0.129	-1.109	0.348	0.215	-1.035	0.574	0.246	-0.895	0.602	0.266	-1.008	0.535	0.281	-0.945	0.461	0.156	-0.996	0.508	0.16	-1.035	0.637	0.254	-1.699	0.539	0.031	-1.59	0.637	0.211	-1.285	0.34	0.121
-1.27	0.711	0.109	-1.121	0.336	0.207	-1.039	0.582	0.246	-0.883	0.621	0.27	-1.035	0.543	0.281	-0.941	0.461	0.156	-0.973	0.516	0.156	-1.156	0.641	0.242	-1.668	0.539	0.059	-1.68	0.555	0.125	-1.199	0.344	0.16
-1.277	0.715	0.086	-1.105	0.355	0.211	-1.047	0.586	0.25	-0.875	0.648	0.266	-1.082	0.563	0.281	-0.934	0.473	0.145	-0.941	0.516	0.148	-1.25	0.656	0.227	-1.602	0.539	0.082	-1.766	0.457	0.063	-1.133	0.336	0.184
-1.25	0.711	0.07	-1.113	0.371	0.219	-1.051	0.59	0.254	-0.887	0.668	0.258	-1.109	0.57	0.277	-0.93	0.48	0.137	-0.922	0.496	0.145	-1.336	0.664	0.215	-1.512	0.527	0.102	-1.816	0.363	0.035	-1.07	0.328	0.191
-1.227	0.699	0.078	-1.109	0.426	0.238	-1.051	0.586	0.266	-0.918	0.691	0.25	-1.133	0.582	0.281	-0.91	0.492	0.133	-0.906	0.473	0.137	-1.406	0.676	0.199	-1.395	0.504	0.109	-1.852	0.313	0.035	-1.012	0.336	0.195
-1.219	0.656	0.109	-1.098	0.484	0.238	-1.055	0.586	0.266	-0.969	0.691	0.238	-1.148	0.594	0.273	-0.891	0.504	0.152	-0.895	0.457	0.141	-1.465	0.707	0.184	-1.281	0.477	0.117	-1.871	0.293	0.047	-0.961	0.375	0.191
-1.219	0.602	0.141	-1.066	0.449	0.25	-1.066	0.605	0.27	-1.008	0.684	0.227	-1.164	0.594	0.262	-0.891	0.512	0.184	-0.883	0.441	0.145	-1.488	0.738	0.176	-1.184	0.461	0.125	-1.84	0.293	0.059	-0.938	0.422	0.195
-1.219	0.547	0.168	-1.039	0.422	0.246	-1.086	0.621	0.27	-1.039	0.672	0.223	-1.184	0.598	0.254	-0.891	0.527	0.211	-0.875	0.43	0.152	-1.488	0.746	0.164	-1.094	0.449	0.133	-1.773	0.324	0.078	-0.934	0.441	0.191
-1.242	0.5	0.191	-1.031	0.422	0.246	-1.109	0.625	0.266	-1.051	0.656	0.227	-1.211	0.602	0.25	-0.898	0.531	0.23	-0.867	0.43	0.16	-1.457	0.738	0.148	-1.023	0.445	0.145	-1.672	0.371	0.109	-0.934	0.43	0.195
-1.258	0.488	0.203	-1.016	0.406	0.242	-1.113	0.629	0.273	-1.066	0.641	0.242	-1.234	0.594	0.234	-0.918	0.523	0.25	-0.852	0.438	0.164	-1.402	0.711	0.145	-0.965	0.438	0.152	-1.543	0.418	0.141	-0.926	0.406	0.195
-1.254	0.488	0.199	-1.016	0.398	0.246	-1.117	0.633	0.27	-1.082	0.629	0.25	-1.242	0.582	0.23	-0.938	0.516	0.27	-0.848	0.438	0.16	-1.32	0.664	0.148	-0.91	0.43	0.18	-1.414	0.457	0.168	-0.898	0.391	0.199
-1.223	0.512	0.184	-1.027	0.395	0.25	-1.129	0.637	0.258	-1.113	0.625	0.27	-1.25	0.563	0.227	-0.973	0.52	0.27	-0.844	0.441	0.156	-1.285	0.613	0.148	-0.867	0.422	0.195	-1.309	0.484	0.188	-0.883	0.387	0.203
-1.195	0.527	0.172	-1.043	0.398	0.25	-1.145	0.652	0.254	-1.133	0.617	0.277	-1.266	0.543	0.227	-1.023	0.535	0.27	-0.844	0.445	0.156	-1.375	0.586	0.164	-0.828	0.422	0.207	-1.191	0.52	0.195	-0.875	0.379	0.207
-1.172	0.539	0.148	-1.051	0.418	0.246	-1.148	0.672	0.246	-1.145	0.609	0.266	-1.277	0.504	0.227	-1.09	0.535	0.262	-0.852	0.449	0.156	-1.492	0.617	0.199	-0.805	0.414	0.215	-1.098	0.523	0.199	-0.867	0.367	0.234
-1.156	0.559	0.125	-1.051	0.434	0.25	-1.148	0.691	0.25	-1.18	0.59	0.242	-1.313	0.457	0.207	-1.145	0.539	0.254	-0.855	0.457	0.152	-1.457	0.676	0.219	-0.793	0.402	0.211	-1.02	0.516	0.195	-0.859	0.367	0.25
-1.148	0.551	0.117	-1.047	0.441	0.25	-1.152	0.695	0.25	-1.254	0.547	0.207	-1.398	0.438	0.195	-1.168	0.531	0.266	-0.855	0.461	0.152	-1.371	0.715	0.223	-0.773	0.387	0.207	-0.949	0.5	0.188	-0.84	0.363	0.258
-1.137	0.531	0.113	-1.047	0.465	0.246	-1.152	0.68	0.25	-1.328	0.508	0.184	-1.512	0.449	0.203	-1.16	0.516	0.281	-0.871	0.457	0.156	-1.336	0.715	0.203	-0.77	0.363	0.203	-0.906	0.469	0.188	-0.824	0.352	0.262
-1.148	0.516	0.117	-1.047	0.477	0.242	-1.148	0.66	0.242	-1.395	0.465	0.184	-1.551	0.453	0.211	-1.141	0.496	0.305	-0.906	0.457	0.156	-1.34	0.695	0.168	-0.762	0.34	0.199	-0.871	0.453	0.188	-0.824	0.348	0.262
-1.156	0.504	0.121	-1.063	0.48	0.242	-1.203	0.652	0.219	-1.445	0.434	0.191	-1.516	0.445	0.215	-1.129	0.496	0.332	-0.953	0.457	0.156	-1.336	0.695	0.117	-0.75	0.324	0.191	-0.859	0.434	0.203	-0.84	0.344	0.254
-1.156	0.488	0.133	-1.074	0.484	0.246	-1.309	0.648	0.199	-1.41	0.422	0.191	-1.488	0.406	0.219	-1.168	0.512	0.324	-1.008	0.473	0.152	-1.379	0.688	0.063	-0.758	0.316	0.184	-0.844	0.422	0.219	-0.898	0.355	0.254
-1.172	0.484	0.129	-1.086	0.484	0.25	-1.395	0.641	0.188	-1.328	0.414	0.207	-1.465	0.348	0.215	-1.281	0.535	0.301	-1.082	0.484	0.148	-1.457	0.648	0.031	-0.758	0.313	0.18	-0.844	0.402	0.223	-0.973	0.375	0.258
-1.168	0.48	0.121	-1.098	0.496	0.254	-1.418	0.621	0.184	-1.246	0.422	0.23	-1.43	0.313	0.203	-1.398	0.551	0.266	-1.164	0.496	0.137	-1.512	0.594	-0.004	-0.754	0.305	0.188	-0.836	0.371	0.234	-1.039	0.391	0.254
-1.176	0.457	0.117	-1.113	0.492	0.258	-1.41	0.594	0.184	-1.184	0.426	0.27	-1.391	0.297	0.172	-1.453	0.551	0.234	-1.238	0.504	0.129	-1.547	0.539	-0.012	-0.766	0.324	0.203	-0.816	0.348	0.227	-1.105	0.418	0.25
-1.137	0.457	0.121	-1.117	0.496	0.262	-1.387	0.555	0.207	-1.141	0.426	0.297	-1.359	0.289	0.152	-1.469	0.535	0.211	-1.293	0.504	0.125	-1.574	0.496	-0.012	-0.781	0.352	0.215	-0.801	0.328	0.223	-1.156	0.438	0.246
-1.121	0.457	0.117	-1.113	0.504	0.266	-1.352	0.508	0.227	-1.133	0.398	0.305	-1.332	0.293	0.141	-1.469	0.527	0.195	-1.313	0.492	0.148	-1.582	0.465	0.012	-0.82	0.387	0.223	-0.797	0.313	0.219	-1.203	0.438	0.242
-1.09	0.465	0.125	-1.102	0.52	0.273	-1.305	0.484	0.238	-1.145	0.371	0.289	-1.305	0.293	0.141	-1.445	0.539	0.195	-1.305	0.496	0.184	-1.563	0.445	0.047	-0.887	0.441	0.223	-0.805	0.301	0.223	-1.203	0.438	0.246
-1.082	0.469	0.137	-1.078	0.535	0.281	-1.262	0.484	0.242	-1.184	0.336	0.262	-1.281	0.27	0.148	-1.414	0.539	0.223	-1.281	0.504	0.215	-1.492	0.441	0.086	-0.988	0.488	0.223	-0.82	0.289	0.227	-1.234	0.449	0.246
-1.086	0.465	0.145	-1.059	0.543	0.289	-1.211	0.477	0.23	-1.238	0.32	0.223	-1.254	0.293	0.16	-1.387	0.543	0.254	-1.242	0.52	0.25	-1.402	0.445	0.109	-1.094	0.516	0.219	-0.84	0.285	0.227	-1.34	0.477	0.23
-1.09	0.461	0.152	-1.043	0.563	0.293	-1.176	0.477	0.215	-1.285	0.324	0.199	-1.227	0.297	0.168	-1.391	0.547	0.293	-1.211	0.52	0.277	-1.316	0.457	0.121	-1.164	0.508	0.227	-0.867	0.277	0.211	-1.445	0.5	0.207
-1.086	0.465	0.145	-1.02	0.57	0.301	-1.148	0.477	0.203	-1.316	0.328	0.203	-1.207	0.313	0.176	-1.414	0.535	0.328	-1.27	0.531	0.27	-1.238	0.469	0.125	-1.16	0.512	0.246	-0.883	0.27	0.199	-1.484	0.523	0.195
-1.078	0.465	0.137	-1.004	0.582	0.309	-1.137	0.477	0.195	-1.301	0.355	0.215	-1.191	0.348	0.152	-1.434	0.523	0.328	-1.367	0.57	0.254	-1.176	0.477	0.121	-1.141	0.516	0.27	-0.914	0.258	0.191	-1.488	0.539	0.211
-1.074	0.453	0.129	-0.988	0.594	0.289	-1.121	0.457	0.195	-1.266	0.359	0.238	-1.191	0.348	0.133	-1.43	0.488	0.305	-1.422	0.594	0.219	-1.121	0.48	0.117	-1.172	0.5	0.301	-0.965	0.273	0.168	-1.488	0.547	0.25
-1.063	0.453	0.125	-0.988	0.598	0.258	-1.125	0.445	0.195	-1.211	0.387	0.262	-1.184	0.32	0.109	-1.422	0.438	0.273	-1.449	0.586	0.191	-1.086	0.477	0.117	-1.273	0.469	0.293	-1.027	0.309	0.16	-1.563	0.563	0.277
-1.043	0.457	0.141	-0.992	0.594	0.242	-1.141	0.43	0.199	-1.152	0.426	0.289	-1.156	0.289	0.102	-1.395	0.398	0.23	-1.469	0.57	0.195	-1.066	0.477	0.113	-1.367	0.434	0.262	-1.086	0.355	0.156	-1.73	0.559	0.289
-1.031	0.465	0.145	-0.996	0.586	0.238	-1.164	0.422	0.203	-1.105	0.465	0.305	-1.133	0.27	0.086	-1.34	0.379	0.215	-1.445	0.578	0.223	-1.047	0.457	0.117	-1.391	0.422	0.227	-1.121	0.398	0.16	-1.941	0.555	0.254
-1.039	0.473	0.152	-1.012	0.629	0.227	-1.168	0.441	0.195	-1.063	0.492	0.309	-1.121	0.277	0.09	-1.27	0.371	0.23	-1.418	0.594	0.262	-1.02	0.449	0.117	-1.441	0.434	0.195	-1.102	0.426	0.188	-2.074	0.543	0.215
-1.043	0.477	0.156	-1.027	0.68	0.23	-1.168	0.445	0.191	-1.031	0.473	0.313	-1.121	0.289	0.109	-1.203	0.438	0.23	-1.414	0.617	0.316	-1	0.438	0.121	-1.543	0.488	0.211	-1.051	0.438	0.215	-2.039	0.531	0.191
-1.039	0.484	0.148	-1.043	0.703	0.242	-1.168	0.449	0.176	-1.035	0.434	0.301	-1.117	0.316	0.113	-1.094	0.406	0.262	-1.418	0.637	0.383	-0.98	0.422	0.137	-1.66	0.543	0.27	-1.074	0.445	0.246	-1.875	0.539	0.195
-1.012	0.496	0.148	-1.066	0.711	0.25	-1.164	0.449	0.152	-1.047	0.418	0.289	-1.113	0.324	0.125	-1.051	0.398	0.277	-1.426	0.66	0.426	-0.953	0.41	0.152	-1.797	0.578	0.34	-1.219	0.457	0.254	-1.648	0.555	0.215
-0.992	0.512	0.152	-1.082	0.719	0.254	-1.18	0.406	0.164	-1.039	0.383	0.301	-1.098	0.348	0.129	-0.98	0.438	0.285	-1.395	0.648	0.398	-0.93	0.398	0.176	-1.902	0.582	0.41	-1.355	0.469	0.215	-1.422	0.543	0.242
-0.98	0.535	0.168	-1.094	0.715	0.262	-1.168	0.363	0.184	-1.023	0.34	0.313	-1.074	0.383	0.117	-0.926	0.434	0.285	-1.379	0.586	0.363	-0.906	0.387	0.191	-1.98	0.547	0.441	-1.457	0.473	0.16	-1.242	0.539	0.25
-0.973	0.57	0.18	-1.102	0.707	0.246	-1.133	0.363	0.191	-1.008	0.34	0.316	-1.055	0.395	0.105	-0.879	0.445	0.277	-1.344	0.543	0.262	-0.883	0.371	0.207	-1.984	0.484	0.434	-1.574	0.473	0.102	-1.113	0.52	0.266
-0.945	0.613	0.184	-1.109	0.68	0.234	-1.102	0.371	0.207	-1.004	0.359	0.301	-1.039	0.406	0.102	-0.852	0.441	0.27	-1.258	0.445	0.242	-0.863	0.359	0.211	-1.91	0.438	0.398	-1.68	0.488	0.098	-0.996	0.523	0.262
-0.922	0.656	0.168	-1.105	0.652	0.227	-1.086	0.379	0.211	-1.031	0.375	0.266	-1.023	0.43	0.098	-0.828	0.441	0.262	-1.211	0.402	0.215	-0.84	0.355	0.203	-1.785	0.43	0.344	-1.809	0.531	0.137	-0.898	0.527	0.27
-0.898	0.695	0.141	-1.121	0.625	0.223	-1.07	0.402	0.203	-1.063	0.375	0.238	-1.035	0.438	0.098	-0.813	0.453	0.25	-1.152	0.379	0.234	-0.832	0.348	0.199	-1.648	0.457	0.305	-1.996	0.559	0.184	-0.82	0.535	0.258
-0.898	0.734	0.102	-1.176	0.629	0.223	-1.07	0.434	0.191	-1.074	0.363	0.227	-1.039	0.43	0.098	-0.82	0.477	0.246	-1.109	0.344	0.25	-0.832	0.352	0.191	-1.496	0.48	0.285	-2.191	0.57	0.238	-0.77	0.52	0.246
-0.898	0.762	0.074	-1.266	0.656	0.227	-1.078	0.449	0.184	-1.09	0.375	0.23	-1.059	0.434	0.102	-0.82	0.5	0.242	-1.059	0.359	0.246	-0.824	0.355	0.195	-1.352	0.52	0.277	-2.27	0.574	0.273	-0.738	0.512	0.238
-0.902	0.77	0.066	-1.32	0.676	0.23	-1.09	0.441	0.172	-1.109	0.398	0.238	-1.039	0.43	0.121	-0.813	0.523	0.238	-1.012	0.391	0.25	-0.824	0.371	0.207	-1.227	0.547	0.285	-2.219	0.566	0.289	-0.707	0.508	0.227
-0.906	0.773	0.082	-1.332	0.684	0.219	-1.094	0.422	0.164	-1.113	0.41	0.246	-1.008	0.43	0.129	-0.813	0.539	0.242	-0.961	0.414	0.254	-0.836	0.391	0.219	-1.125	0.566	0.301	-2.055	0.547	0.297	-0.676	0.52	0.219
-0.914	0.758	0.102	-1.34	0.668	0.199	-1.102	0.406	0.164	-1.121	0.422	0.25	-0.977	0.441	0.137	-0.824	0.559	0.25	-0.926	0.43	0.254	-0.859	0.406	0.227	-1.023	0.574	0.301	-1.84	0.512	0.273	-0.652	0.535	0.215
-0.91	0.723	0.129	-1.332	0.637	0.199	-1.086	0.402	0.172	-1.137	0.445	0.254	-0.961	0.445	0.137	-0.84	0.578	0.258	-0.895	0.457	0.238	-0.891	0.422	0.211	-0.93	0.566	0.293	-1.598	0.496	0.242	-0.641	0.582	0.195
-0.914	0.699	0.164	-1.281	0.598	0.195	-1.063	0.41	0.18	-1.148	0.473	0.25	-0.957	0.465	0.125	-0.855	0.586	0.262	-0.871	0.488	0.223	-0.934	0.441	0.195	-0.844	0.559	0.281	-1.375	0.488	0.223	-0.664	0.629	0.195
-0.926	0.699	0.18	-1.223	0.574	0.191	-1.047	0.426	0.188	-1.164	0.492	0.25	-0.949	0.5	0.109	-0.887	0.602	0.266	-0.871	0.508	0.223	-1	0.469	0.184	-0.789	0.551	0.266	-1.211	0.496	0.215	-0.711	0.703	0.188
-0.934	0.703	0.188	-1.184	0.555	0.203	-1.027	0.441	0.188	-1.176	0.48	0.25	-0.934	0.539	0.102	-0.93	0.613	0.266	-0.887	0.516	0.219	-1.082	0.488	0.176	-0.738	0.547	0.25	-1.098	0.523	0.223	-0.77	0.785	0.18
-0.938	0.715	0.191	-1.16	0.543	0.215	-1.023	0.449	0.195	-1.16	0.48	0.258	-0.922	0.57	0.105	-0.977	0.629	0.258	-0.887	0.516	0.219	-1.133	0.504	0.184	-0.703	0.555	0.234	-0.988	0.555	0.238	-0.813	0.809	0.188
-0.957	0.715	0.191	-1.141	0.543	0.219	-1.039	0.457	0.195	-1.148	0.512	0.27	-0.902	0.605	0.125	-1.027	0.645	0.246	-0.891	0.508	0.219	-1.164	0.496	0.207	-0.684	0.566	0.223	-0.895	0.57	0.25	-0.816	0.789	0.191
-0.992	0.715	0.191	-1.121	0.555	0.211	-1.059	0.48	0.191	-1.145	0.539	0.281	-0.918	0.656	0.145	-1.074	0.66	0.238	-0.875	0.508	0.223	-1.145	0.5	0.246	-0.68	0.59	0.211	-0.836	0.57	0.246	-0.805	0.773	0.195
-1.066	0.703	0.172	-1.117	0.563	0.184	-1.066	0.488	0.172	-1.145	0.563	0.285	-0.945	0.719	0.176	-1.137	0.676	0.23	-0.852	0.5	0.238	-1.113	0.5	0.289	-0.691	0.605	0.211	-0.793	0.566	0.234	-0.809	0.758	0.211
-1.172	0.68	0.164	-1.129	0.566	0.164	-1.047	0.492	0.168	-1.148	0.574	0.285	-0.98	0.773	0.207	-1.191	0.691	0.219	-0.832	0.508	0.246	-1.133	0.508	0.305	-0.738	0.625	0.211	-0.77	0.566	0.227	-0.871	0.75	0.219
-1.273	0.645	0.156	-1.152	0.57	0.156	-1.027	0.5	0.164	-1.16	0.582	0.273	-1.031	0.77	0.234	-1.238	0.699	0.215	-0.828	0.523	0.254	-1.246	0.508	0.289	-0.789	0.641	0.215	-0.742	0.559	0.211	-0.969	0.742	0.207
-1.34	0.617	0.137	-1.168	0.566	0.16	-1.008	0.535	0.176	-1.172	0.59	0.27	-1.07	0.727	0.25	-1.262	0.695	0.215	-0.848	0.539	0.254	-1.387	0.516	0.254	-0.836	0.664	0.203	-0.723	0.566	0.203	-1.078	0.73	0.195
-1.383	0.586	0.129	-1.191	0.559	0.16	-0.996	0.586	0.184	-1.18	0.594	0.266	-1.098	0.648	0.262	-1.277	0.699	0.215	-0.855	0.559	0.254	-1.41	0.531	0.195	-0.863	0.691	0.184	-0.727	0.57	0.215	-1.195	0.734	0.188
-1.387	0.547	0.141	-1.219	0.566	0.176	-0.996	0.637	0.199	-1.191	0.59	0.27	-1.137	0.586	0.266	-1.297	0.703	0.223	-0.863	0.566	0.258	-1.379	0.551	0.148	-0.883	0.762	0.102	-0.734	0.57	0.223	-1.285	0.75	0.172
-1.313	0.535	0.164	-1.246	0.555	0.184	-0.984	0.676	0.215	-1.215	0.578	0.273	-1.168	0.539	0.273	-1.289	0.723	0.23	-0.891	0.582	0.254	-1.391	0.543	0.125	-0.926	0.879	0	-0.766	0.582	0.23	-1.363	0.777	0.176
-1.195	0.527	0.199	-1.254	0.496	0.172	-0.977	0.723	0.211	-1.246	0.574	0.266	-1.191	0.527	0.289	-1.305	0.707	0.238	-0.934	0.598	0.266	-1.43	0.535	0.129	-0.992	1.027	-0.074	-0.777	0.617	0.234	-1.426	0.785	0.188
-1.07	0.547	0.234	-1.242	0.422	0.156	-0.969	0.766	0.207	-1.25	0.574	0.258	-1.219	0.539	0.305	-1.301	0.68	0.23	-0.984	0.602	0.262	-1.512	0.555	0.16	-1.074	1.109	-0.105	-0.824	0.637	0.23	-1.41	0.758	0.176
-0.992	0.578	0.27	-1.215	0.426	0.129	-0.961	0.785	0.199	-1.242	0.555	0.254	-1.238	0.551	0.293	-1.281	0.633	0.234	-1.043	0.602	0.254	-1.621	0.566	0.203	-1.133	1.137	-0.105	-0.855	0.648	0.219	-1.363	0.695	0.16
-0.992	0.605	0.297	-1.199	0.477	0.117	-0.953	0.793	0.203	-1.219	0.539	0.25	-1.23	0.559	0.285	-1.254	0.594	0.234	-1.098	0.605	0.246	-1.73	0.578	0.25	-1.16	1.137	-0.102	-0.867	0.66	0.203	-1.379	0.641	0.148
-1.07	0.637	0.309	-1.16	0.477	0.121	-0.953	0.781	0.215	-1.195	0.516	0.25	-1.191	0.555	0.281	-1.238	0.563	0.227	-1.148	0.605	0.234	-1.816	0.602	0.273	-1.188	1.109	-0.105	-0.891	0.664	0.203	-1.496	0.629	0.176
-1.188	0.664	0.289	-1.121	0.484	0.125	-0.977	0.777	0.23	-1.164	0.512	0.242	-1.211	0.543	0.258	-1.316	0.551	0.223	-1.191	0.617	0.234	-1.832	0.617	0.266	-1.234	1.043	-0.105	-0.953	0.664	0.207	-1.535	0.695	0.203
-1.273	0.656	0.262	-1.094	0.504	0.129	-1.012	0.766	0.23	-1.148	0.527	0.23	-1.355	0.5	0.199	-1.41	0.566	0.227	-1.234	0.637	0.242	-1.75	0.602	0.254	-1.246	0.957	-0.082	-1.047	0.668	0.215	-1.48	0.777	0.219
-1.313	0.605	0.219	-1.066	0.512	0.137	-1.047	0.754	0.246	-1.211	0.539	0.238	-1.578	0.426	0.152	-1.395	0.602	0.238	-1.262	0.656	0.25	-1.609	0.57	0.223	-1.246	0.887	-0.043	-1.133	0.68	0.207	-1.496	0.813	0.199
-1.293	0.543	0.18	-1.059	0.5	0.152	-1.078	0.746	0.254	-1.293	0.555	0.223	-1.762	0.313	0.117	-1.313	0.609	0.25	-1.281	0.664	0.254	-1.457	0.527	0.203	-1.242	0.824	-0.023	-1.25	0.691	0.219	-1.586	0.781	0.148
-1.246	0.484	0.168	-1.043	0.484	0.16	-1.105	0.738	0.262	-1.34	0.563	0.195	-1.816	0.215	0.109	-1.281	0.602	0.25	-1.293	0.672	0.254	-1.32	0.5	0.199	-1.258	0.777	-0.02	-1.367	0.707	0.223	-1.637	0.719	0.082
-1.195	0.434	0.195	-1.027	0.48	0.16	-1.117	0.734	0.277	-1.383	0.551	0.168	-1.703	0.203	0.125	-1.262	0.582	0.246	-1.289	0.668	0.242	-1.223	0.5	0.207	-1.309	0.793	-0.012	-1.477	0.73	0.219	-1.645	0.668	0.031
-1.168	0.43	0.23	-1.02	0.469	0.156	-1.113	0.711	0.297	-1.434	0.527	0.141	-1.457	0.215	0.191	-1.254	0.574	0.23	-1.266	0.656	0.219	-1.129	0.516	0.219	-1.258	0.855	0.016	-1.535	0.742	0.199	-1.645	0.617	0.016
-1.172	0.438	0.266	-1.023	0.461	0.156	-1.121	0.68	0.309	-1.445	0.516	0.137	-1.211	0.227	0.254	-1.293	0.57	0.203	-1.297	0.637	0.188	-1.059	0.516	0.23	-1.172	0.871	0.02	-1.527	0.707	0.184	-1.625	0.547	0.027
-1.156	0.477	0.281	-1.023	0.461	0.156	-1.152	0.641	0.305	-1.414	0.504	0.141	-1.02	0.285	0.313	-1.371	0.547	0.176	-1.438	0.633	0.18	-0.984	0.52	0.234	-1.176	0.848	0.004	-1.477	0.652	0.18	-1.621	0.488	0.094
-1.129	0.508	0.277	-1.02	0.453	0.16	-1.23	0.617	0.285	-1.352	0.48	0.145	-0.926	0.332	0.348	-1.43	0.512	0.145	-1.547	0.648	0.188	-0.922	0.52	0.234	-1.234	0.816	-0.016	-1.488	0.598	0.191	-1.664	0.453	0.141
-1.094	0.516	0.258	-1.02	0.469	0.16	-1.344	0.594	0.242	-1.277	0.445	0.152	-0.977	0.332	0.332	-1.469	0.477	0.125	-1.492	0.684	0.207	-0.859	0.512	0.238	-1.332	0.793	-0.031	-1.59	0.566	0.234	-1.672	0.43	0.16
-1.063	0.516	0.238	-1.023	0.488	0.156	-1.426	0.563	0.215	-1.215	0.418	0.156	-1.09	0.313	0.285	-1.477	0.457	0.121	-1.418	0.695	0.215	-0.824	0.512	0.23	-1.465	0.77	-0.051	-1.633	0.559	0.297	-1.57	0.363	0.18
-1.031	0.512	0.211	-1.031	0.496	0.148	-1.496	0.512	0.211	-1.176	0.41	0.16	-1.199	0.273	0.219	-1.473	0.426	0.125	-1.43	0.684	0.199	-0.797	0.516	0.227	-1.582	0.711	-0.059	-1.555	0.578	0.336	-1.422	0.324	0.168
-1.004	0.496	0.207	-1.043	0.508	0.16	-1.516	0.469	0.227	-1.156	0.41	0.172	-1.27	0.207	0.191	-1.43	0.426	0.137	-1.465	0.668	0.168	-0.777	0.531	0.219	-1.672	0.633	-0.066	-1.516	0.594	0.336	-1.293	0.336	0.152
-0.98	0.492	0.211	-1.047	0.531	0.168	-1.414	0.445	0.254	-1.156	0.402	0.176	-1.313	0.168	0.188	-1.387	0.438	0.145	-1.496	0.633	0.129	-0.754	0.555	0.207	-1.715	0.559	-0.074	-1.563	0.586	0.293	-1.184	0.363	0.148
-0.961	0.492	0.223	-1.043	0.539	0.172	-1.246	0.422	0.297	-1.16	0.391	0.172	-1.32	0.168	0.207	-1.348	0.461	0.152	-1.539	0.605	0.09	-0.738	0.578	0.199	-1.695	0.508	-0.066	-1.613	0.59	0.23	-1.094	0.395	0.164
-0.945	0.5	0.23	-1.023	0.555	0.176	-1.063	0.414	0.336	-1.18	0.379	0.16	-1.293	0.195	0.242	-1.293	0.48	0.164	-1.555	0.578	0.066	-0.723	0.598	0.188	-1.617	0.465	-0.039	-1.66	0.602	0.141	-1.016	0.41	0.184
-0.953	0.504	0.23	-0.984	0.578	0.184	-0.93	0.426	0.375	-1.215	0.391	0.141	-1.234	0.262	0.277	-1.223	0.496	0.16	-1.535	0.543	0.066	-0.715	0.609	0.191	-1.523	0.441	0	-1.695	0.602	0.047	-0.949	0.41	0.207
-0.957	0.508	0.234	-0.953	0.605	0.191	-0.875	0.441	0.398	-1.246	0.41	0.121	-1.172	0.324	0.313	-1.156	0.5	0.145	-1.48	0.508	0.074	-0.711	0.617	0.191	-1.434	0.445	0.051	-1.719	0.582	-0.012	-0.898	0.414	0.199
-0.961	0.527	0.234	-0.934	0.648	0.199	-0.93	0.449	0.379	-1.258	0.422	0.105	-1.113	0.355	0.34	-1.105	0.496	0.152	-1.41	0.488	0.109	-0.703	0.633	0.207	-1.352	0.461	0.105	-1.727	0.547	-0.023	-0.852	0.434	0.191
-0.957	0.535	0.227	-0.926	0.695	0.215	-1.027	0.453	0.324	-1.234	0.414	0.102	-1.063	0.359	0.34	-1.059	0.488	0.152	-1.363	0.48	0.148	-0.723	0.633	0.219	-1.254	0.477	0.156	-1.738	0.512	-0.008	-0.813	0.445	0.191
-0.961	0.539	0.223	-0.938	0.73	0.23	-1.125	0.43	0.27	-1.207	0.395	0.105	-1.031	0.352	0.316	-1.02	0.488	0.152	-1.32	0.484	0.172	-0.773	0.641	0.234	-1.164	0.492	0.184	-1.723	0.488	0.02	-0.773	0.445	0.191
-0.973	0.543	0.223	-0.961	0.754	0.242	-1.195	0.41	0.234	-1.156	0.348	0.113	-1.035	0.332	0.293	-0.992	0.477	0.168	-1.262	0.504	0.18	-0.848	0.648	0.25	-1.074	0.484	0.199	-1.668	0.465	0.055	-0.742	0.441	0.203
-1	0.547	0.23	-0.98	0.766	0.25	-1.258	0.41	0.211	-1.125	0.313	0.125	-1.055	0.32	0.281	-0.973	0.461	0.168	-1.207	0.52	0.168	-0.914	0.664	0.27	-0.988	0.488	0.211	-1.582	0.453	0.102	-0.707	0.426	0.219
-1.023	0.547	0.234	-1.004	0.77	0.254	-1.281	0.41	0.219	-1.098	0.305	0.125	-1.07	0.336	0.27	-0.961	0.449	0.172	-1.164	0.527	0.156	-0.973	0.676	0.281	-0.922	0.484	0.215	-1.473	0.445	0.137	-0.684	0.41	0.242
-1.043	0.551	0.246	-1.043	0.75	0.254	-1.277	0.422	0.242	-1.09	0.313	0.133	-1.086	0.359	0.27	-0.957	0.445	0.172	-1.137	0.508	0.156	-1.055	0.695	0.277	-0.875	0.473	0.223	-1.348	0.441	0.168	-0.672	0.387	0.266
-1.051	0.543	0.25	-1.078	0.738	0.262	-1.246	0.438	0.27	-1.082	0.328	0.133	-1.109	0.371	0.266	-0.969	0.445	0.18	-1.109	0.488	0.156	-1.16	0.711	0.254	-0.84	0.473	0.238	-1.246	0.434	0.195	-0.668	0.367	0.281
-1.043	0.543	0.25	-1.113	0.715	0.289	-1.203	0.457	0.293	-1.063	0.355	0.137	-1.121	0.371	0.258	-0.996	0.445	0.188	-1.078	0.465	0.156	-1.266	0.719	0.211	-0.816	0.457	0.242	-1.156	0.434	0.211	-0.676	0.359	0.293
-1.043	0.555	0.246	-1.148	0.688	0.316	-1.156	0.477	0.305	-1.039	0.391	0.129	-1.117	0.371	0.266	-1.012	0.445	0.195	-1.035	0.449	0.168	-1.359	0.719	0.176	-0.805	0.445	0.242	-1.074	0.438	0.199	-0.699	0.371	0.289
-1.039	0.574	0.25	-1.168	0.668	0.32	-1.109	0.492	0.305	-1.051	0.41	0.125	-1.105	0.367	0.273	-1.02	0.449	0.203	-1	0.43	0.172	-1.461	0.719	0.168	-0.793	0.426	0.238	-1.008	0.434	0.184	-0.734	0.395	0.277
-1.047	0.586	0.25	-1.16	0.641	0.328	-1.059	0.496	0.285	-1.059	0.418	0.125	-1.094	0.375	0.27	-1.016	0.445	0.199	-0.973	0.41	0.18	-1.543	0.715	0.172	-0.781	0.402	0.234	-0.945	0.418	0.176	-0.781	0.414	0.266
-1.059	0.605	0.254	-1.148	0.609	0.34	-1.031	0.496	0.273	-1.047	0.418	0.121	-1.098	0.395	0.27	-1	0.445	0.199	-0.961	0.398	0.184	-1.559	0.699	0.18	-0.781	0.383	0.23	-0.898	0.414	0.172	-0.824	0.426	0.258
-1.07	0.613	0.254	-1.145	0.578	0.328	-1.016	0.492	0.266	-1.031	0.41	0.125	-1.113	0.406	0.266	-0.98	0.441	0.191	-0.953	0.395	0.184	-1.539	0.672	0.168	-0.773	0.371	0.227	-0.859	0.414	0.172	-0.875	0.449	0.254
-1.086	0.609	0.262	-1.141	0.563	0.313	-1.016	0.492	0.258	-1.02	0.406	0.133	-1.117	0.414	0.27	-0.965	0.441	0.188	-0.941	0.391	0.18	-1.484	0.625	0.172	-0.773	0.359	0.23	-0.836	0.422	0.184	-0.953	0.469	0.262
-1.109	0.613	0.266	-1.125	0.539	0.289	-1.027	0.496	0.258	-1.004	0.406	0.137	-1.117	0.426	0.281	-0.945	0.441	0.191	-0.926	0.395	0.188	-1.449	0.586	0.184	-0.785	0.352	0.238	-0.828	0.414	0.188	-1.047	0.48	0.266
-1.137	0.613	0.262	-1.129	0.527	0.262	-1.035	0.516	0.254	-0.996	0.41	0.141	-1.109	0.422	0.305	-0.934	0.434	0.203	-0.906	0.402	0.188	-1.551	0.59	0.211	-0.789	0.352	0.254	-0.836	0.402	0.184	-1.152	0.492	0.266
-1.16	0.613	0.258	-1.195	0.535	0.238	-1.039	0.531	0.254	-0.992	0.426	0.145	-1.094	0.422	0.316	-0.922	0.438	0.215	-0.883	0.406	0.191	-1.656	0.633	0.254	-0.793	0.359	0.262	-0.855	0.391	0.184	-1.242	0.5	0.262
-1.184	0.605	0.262	-1.266	0.531	0.23	-1.027	0.547	0.246	-0.992	0.438	0.152	-1.07	0.445	0.324	-0.906	0.441	0.215	-0.863	0.418	0.191	-1.543	0.672	0.289	-0.797	0.375	0.277	-0.875	0.375	0.184	-1.277	0.477	0.258
-1.184	0.609	0.266	-1.305	0.508	0.227	-1.035	0.543	0.238	-0.992	0.445	0.156	-1.059	0.48	0.328	-0.898	0.445	0.211	-0.84	0.43	0.188	-1.418	0.695	0.277	-0.816	0.379	0.285	-0.895	0.367	0.184	-1.219	0.445	0.266
-1.184	0.609	0.266	-1.324	0.469	0.223	-1.035	0.52	0.246	-0.992	0.453	0.156	-1.066	0.508	0.328	-0.895	0.445	0.207	-0.824	0.441	0.18	-1.434	0.699	0.238	-0.871	0.398	0.273	-0.926	0.352	0.176	-1.125	0.43	0.273
-1.176	0.617	0.27	-1.316	0.43	0.215	-1.043	0.5	0.254	-0.992	0.457	0.156	-1.082	0.531	0.336	-0.895	0.453	0.207	-0.809	0.449	0.176	-1.445	0.691	0.18	-0.949	0.438	0.262	-0.949	0.348	0.16	-1.117	0.434	0.262
-1.172	0.621	0.27	-1.277	0.422	0.199	-1.035	0.5	0.262	-0.996	0.457	0.152	-1.105	0.551	0.344	-0.898	0.465	0.207	-0.801	0.453	0.172	-1.441	0.695	0.117	-1.066	0.461	0.25	-0.973	0.332	0.148	-1.223	0.473	0.25
-1.164	0.621	0.266	-1.195	0.422	0.203	-1.027	0.516	0.277	-1.004	0.469	0.152	-1.109	0.559	0.355	-0.922	0.484	0.215	-0.797	0.473	0.168	-1.488	0.691	0.059	-1.184	0.48	0.242	-0.992	0.32	0.148	-1.352	0.488	0.215
-1.145	0.609	0.266	-1.113	0.438	0.211	-1.02	0.527	0.289	-1.008	0.477	0.156	-1.098	0.563	0.363	-0.965	0.496	0.223	-0.797	0.496	0.168	-1.551	0.664	0.031	-1.254	0.488	0.258	-1.02	0.305	0.152	-1.445	0.488	0.18
-1.121	0.602	0.258	-1.047	0.457	0.23	-1.004	0.535	0.297	-1.02	0.484	0.16	-1.102	0.57	0.363	-1.016	0.512	0.234	-0.824	0.527	0.176	-1.586	0.613	0.031	-1.273	0.484	0.262	-1.059	0.309	0.145	-1.527	0.473	0.141
-1.129	0.609	0.23	-1.008	0.477	0.27	-1.004	0.543	0.301	-1.043	0.496	0.172	-1.125	0.594	0.355	-1.059	0.531	0.242	-0.844	0.555	0.184	-1.598	0.555	0.031	-1.238	0.48	0.254	-1.07	0.313	0.145	-1.625	0.465	0.145
-1.23	0.621	0.215	-1	0.488	0.305	-1.023	0.543	0.289	-1.059	0.5	0.188	-1.16	0.613	0.352	-1.094	0.531	0.25	-0.863	0.578	0.172	-1.602	0.512	0.051	-1.254	0.457	0.234	-1.082	0.32	0.141	-1.742	0.473	0.168
-1.328	0.629	0.219	-1.043	0.484	0.309	-1.039	0.543	0.281	-1.078	0.504	0.207	-1.18	0.625	0.34	-1.109	0.527	0.273	-0.898	0.594	0.164	-1.586	0.484	0.066	-1.375	0.441	0.207	-1.098	0.348	0.145	-1.844	0.484	0.207
-1.328	0.621	0.234	-1.113	0.457	0.27	-1.051	0.539	0.273	-1.098	0.516	0.219	-1.207	0.625	0.324	-1.117	0.512	0.316	-0.949	0.598	0.168	-1.535	0.492	0.086	-1.477	0.445	0.172	-1.113	0.379	0.152	-1.898	0.496	0.25
-1.297	0.602	0.23	-1.188	0.398	0.238	-1.051	0.539	0.281	-1.121	0.527	0.23	-1.227	0.613	0.316	-1.137	0.496	0.355	-1.02	0.602	0.172	-1.461	0.496	0.102	-1.496	0.445	0.148	-1.098	0.41	0.176	-1.902	0.496	0.273
-1.328	0.602	0.227	-1.238	0.328	0.203	-1.059	0.539	0.293	-1.141	0.543	0.246	-1.25	0.605	0.313	-1.16	0.473	0.363	-1.082	0.602	0.188	-1.383	0.512	0.125	-1.52	0.461	0.145	-1.066	0.426	0.207	-1.859	0.488	0.27
-1.355	0.602	0.227	-1.289	0.266	0.188	-1.055	0.555	0.293	-1.152	0.574	0.273	-1.27	0.598	0.313	-1.25	0.469	0.344	-1.137	0.602	0.211	-1.301	0.52	0.137	-1.59	0.496	0.164	-1.059	0.434	0.23	-1.734	0.488	0.25
-1.32	0.598	0.223	-1.316	0.25	0.184	-1.055	0.586	0.289	-1.164	0.633	0.293	-1.281	0.582	0.313	-1.426	0.5	0.305	-1.168	0.605	0.234	-1.223	0.516	0.133	-1.707	0.543	0.203	-1.145	0.441	0.238	-1.563	0.48	0.211
-1.289	0.59	0.211	-1.32	0.254	0.203	-1.063	0.621	0.273	-1.184	0.688	0.305	-1.289	0.555	0.313	-1.602	0.535	0.25	-1.16	0.602	0.273	-1.145	0.508	0.129	-1.863	0.582	0.223	-1.242	0.445	0.227	-1.398	0.473	0.172
-1.285	0.578	0.191	-1.281	0.297	0.219	-1.07	0.656	0.258	-1.172	0.746	0.313	-1.293	0.52	0.297	-1.676	0.555	0.211	-1.152	0.578	0.301	-1.082	0.488	0.125	-2.02	0.602	0.223	-1.328	0.434	0.207	-1.266	0.484	0.168
-1.285	0.566	0.168	-1.207	0.352	0.223	-1.074	0.684	0.246	-1.152	0.785	0.309	-1.328	0.496	0.273	-1.621	0.547	0.219	-1.207	0.563	0.301	-1.031	0.48	0.121	-2.074	0.574	0.203	-1.434	0.43	0.172	-1.16	0.547	0.164
-1.289	0.555	0.156	-1.133	0.398	0.23	-1.082	0.691	0.25	-1.125	0.777	0.313	-1.418	0.488	0.258	-1.504	0.523	0.238	-1.348	0.57	0.277	-1	0.461	0.121	-2.004	0.531	0.176	-1.563	0.438	0.164	-1.07	0.563	0.184
-1.293	0.555	0.148	-1.066	0.414	0.23	-1.102	0.684	0.262	-1.117	0.738	0.297	-1.488	0.496	0.258	-1.418	0.508	0.27	-1.484	0.578	0.227	-0.977	0.453	0.133	-1.871	0.5	0.156	-1.719	0.457	0.164	-0.988	0.578	0.191
-1.289	0.559	0.141	-1.02	0.434	0.234	-1.125	0.664	0.27	-1.203	0.695	0.27	-1.465	0.504	0.254	-1.355	0.535	0.32	-1.52	0.555	0.188	-0.961	0.434	0.145	-1.676	0.484	0.145	-1.922	0.496	0.184	-0.914	0.605	0.191
-1.262	0.566	0.145	-0.984	0.441	0.234	-1.137	0.648	0.277	-1.387	0.688	0.203	-1.398	0.477	0.25	-1.348	0.57	0.383	-1.465	0.512	0.188	-0.949	0.41	0.148	-1.496	0.438	0.203	-2.129	0.535	0.215	-0.867	0.625	0.191
-1.211	0.566	0.148	-0.961	0.441	0.23	-1.145	0.641	0.273	-1.508	0.664	0.141	-1.359	0.426	0.23	-1.418	0.594	0.426	-1.426	0.52	0.199	-0.93	0.391	0.156	-1.336	0.508	0.293	-2.246	0.559	0.242	-0.82	0.621	0.203
-1.16	0.566	0.152	-0.961	0.441	0.227	-1.148	0.652	0.273	-1.516	0.613	0.125	-1.316	0.391	0.219	-1.461	0.594	0.395	-1.422	0.559	0.234	-0.914	0.375	0.164	-1.207	0.66	0.305	-2.184	0.578	0.281	-0.773	0.617	0.227
-1.125	0.563	0.156	-0.977	0.453	0.227	-1.145	0.664	0.27	-1.504	0.559	0.125	-1.281	0.379	0.203	-1.438	0.504	0.324	-1.469	0.586	0.285	-0.91	0.363	0.184	-1.035	0.684	0.32	-2	0.578	0.301	-0.73	0.609	0.254
-1.109	0.559	0.156	-1	0.469	0.223	-1.141	0.668	0.266	-1.402	0.559	0.164	-1.289	0.367	0.188	-1.418	0.383	0.238	-1.539	0.586	0.336	-0.906	0.348	0.207	-0.914	0.59	0.32	-1.785	0.547	0.313	-0.695	0.598	0.289
-1.094	0.547	0.148	-1.027	0.469	0.223	-1.156	0.66	0.262	-1.238	0.605	0.215	-1.32	0.359	0.16	-1.406	0.32	0.191	-1.621	0.539	0.367	-0.895	0.344	0.219	-0.84	0.539	0.281	-1.543	0.504	0.32	-0.66	0.59	0.309
-1.102	0.52	0.133	-1.043	0.461	0.219	-1.164	0.652	0.266	-1.121	0.633	0.266	-1.352	0.332	0.145	-1.363	0.336	0.188	-1.656	0.477	0.363	-0.879	0.328	0.219	-0.77	0.539	0.273	-1.352	0.465	0.324	-0.625	0.578	0.313
-1.129	0.504	0.125	-1.059	0.473	0.215	-1.152	0.641	0.258	-1.055	0.617	0.313	-1.352	0.305	0.145	-1.301	0.367	0.211	-1.602	0.406	0.332	-0.855	0.313	0.211	-0.711	0.547	0.27	-1.227	0.445	0.313	-0.586	0.59	0.313
-1.148	0.496	0.125	-1.074	0.492	0.219	-1.184	0.641	0.23	-1.047	0.551	0.336	-1.355	0.305	0.137	-1.227	0.387	0.23	-1.504	0.344	0.301	-0.832	0.305	0.195	-0.664	0.539	0.273	-1.125	0.449	0.305	-0.574	0.613	0.316
-1.141	0.488	0.129	-1.082	0.516	0.223	-1.254	0.648	0.219	-1.086	0.469	0.313	-1.34	0.309	0.145	-1.164	0.391	0.246	-1.379	0.301	0.297	-0.816	0.305	0.172	-0.629	0.531	0.258	-1.047	0.48	0.301	-0.586	0.68	0.336
-1.109	0.477	0.141	-1.078	0.535	0.238	-1.297	0.652	0.219	-1.148	0.395	0.25	-1.324	0.277	0.168	-1.102	0.406	0.246	-1.273	0.309	0.305	-0.809	0.316	0.16	-0.602	0.531	0.246	-0.969	0.52	0.301	-0.617	0.762	0.344
-1.078	0.457	0.152	-1.086	0.551	0.242	-1.262	0.641	0.215	-1.211	0.313	0.203	-1.293	0.242	0.188	-1.023	0.414	0.242	-1.176	0.371	0.313	-0.813	0.336	0.156	-0.598	0.543	0.23	-0.895	0.539	0.297	-0.652	0.82	0.316
-1.043	0.445	0.156	-1.09	0.563	0.238	-1.25	0.637	0.203	-1.27	0.238	0.18	-1.25	0.254	0.184	-0.977	0.418	0.234	-1.094	0.43	0.32	-0.828	0.359	0.156	-0.617	0.563	0.23	-0.82	0.551	0.289	-0.707	0.848	0.266
-1.016	0.438	0.164	-1.09	0.578	0.238	-1.273	0.629	0.199	-1.305	0.18	0.176	-1.227	0.289	0.172	-0.934	0.422	0.215	-1.012	0.461	0.32	-0.855	0.375	0.156	-0.641	0.574	0.227	-0.762	0.555	0.27	-0.766	0.859	0.219
-1	0.441	0.164	-1.094	0.59	0.238	-1.262	0.609	0.203	-1.305	0.148	0.188	-1.211	0.336	0.145	-0.926	0.426	0.211	-0.941	0.457	0.309	-0.895	0.391	0.156	-0.691	0.59	0.223	-0.723	0.551	0.254	-0.852	0.883	0.195
-0.992	0.449	0.156	-1.098	0.586	0.246	-1.219	0.605	0.199	-1.285	0.164	0.215	-1.191	0.375	0.117	-0.906	0.445	0.203	-0.891	0.445	0.281	-0.961	0.41	0.152	-0.75	0.617	0.227	-0.691	0.551	0.234	-0.941	0.926	0.168
-1.004	0.461	0.148	-1.109	0.59	0.25	-1.203	0.586	0.199	-1.258	0.211	0.238	-1.188	0.375	0.113	-0.898	0.48	0.195	-0.836	0.445	0.262	-1.047	0.438	0.137	-0.801	0.637	0.234	-0.68	0.559	0.227	-1.051	0.969	0.18
-1.02	0.473	0.141	-1.109	0.602	0.254	-1.188	0.563	0.199	-1.203	0.27	0.254	-1.195	0.332	0.117	-0.895	0.488	0.203	-0.797	0.449	0.25	-1.102	0.461	0.133	-0.855	0.668	0.219	-0.688	0.566	0.227	-1.156	0.988	0.195
-1.043	0.473	0.133	-1.113	0.598	0.262	-1.164	0.543	0.199	-1.133	0.305	0.266	-1.184	0.254	0.141	-0.898	0.48	0.215	-0.777	0.461	0.238	-1.129	0.473	0.156	-0.93	0.707	0.199	-0.727	0.59	0.23	-1.262	0.992	0.215
-1.051	0.465	0.129	-1.117	0.609	0.262	-1.152	0.531	0.195	-1.074	0.313	0.262	-1.152	0.23	0.164	-0.906	0.484	0.219	-0.773	0.48	0.238	-1.109	0.473	0.191	-1.02	0.746	0.188	-0.781	0.617	0.23	-1.336	0.953	0.219
-1.047	0.453	0.133	-1.117	0.637	0.262	-1.152	0.523	0.191	-1.027	0.285	0.254	-1.113	0.25	0.172	-0.91	0.5	0.211	-0.789	0.504	0.238	-1.09	0.477	0.242	-1.105	0.777	0.184	-0.824	0.66	0.207	-1.379	0.867	0.168
-1.031	0.449	0.129	-1.117	0.652	0.262	-1.16	0.512	0.191	-1.016	0.273	0.258	-1.086	0.262	0.191	-0.918	0.516	0.219	-0.816	0.535	0.223	-1.117	0.477	0.281	-1.168	0.809	0.176	-0.844	0.688	0.184	-1.449	0.77	0.105
-1.004	0.445	0.133	-1.117	0.652	0.266	-1.156	0.512	0.172	-1.012	0.281	0.258	-1.082	0.289	0.203	-0.938	0.527	0.223	-0.844	0.559	0.203	-1.23	0.492	0.281	-1.215	0.832	0.176	-0.875	0.707	0.188	-1.605	0.699	0.109
-0.996	0.449	0.145	-1.121	0.648	0.273	-1.16	0.508	0.164	-1.031	0.301	0.27	-1.113	0.328	0.199	-0.957	0.531	0.234	-0.863	0.586	0.191	-1.316	0.52	0.246	-1.246	0.863	0.168	-0.934	0.727	0.207	-1.68	0.699	0.148
-1.008	0.469	0.133	-1.141	0.641	0.285	-1.168	0.523	0.16	-1.051	0.324	0.266	-1.148	0.371	0.176	-0.977	0.539	0.25	-0.879	0.598	0.188	-1.336	0.535	0.203	-1.285	0.887	0.156	-1.004	0.766	0.18	-1.621	0.73	0.172
-1.027	0.492	0.129	-1.152	0.629	0.285	-1.176	0.527	0.156	-1.066	0.352	0.25	-1.152	0.391	0.176	-0.992	0.543	0.254	-0.895	0.598	0.188	-1.379	0.563	0.16	-1.34	0.891	0.152	-1.082	0.832	0.137	-1.594	0.75	0.156
-1.027	0.512	0.137	-1.156	0.621	0.285	-1.18	0.512	0.148	-1.078	0.352	0.25	-1.152	0.387	0.176	-1.023	0.543	0.262	-0.91	0.594	0.191	-1.461	0.578	0.148	-1.371	0.863	0.156	-1.195	0.883	0.117	-1.656	0.719	0.105
-1.031	0.531	0.141	-1.148	0.621	0.277	-1.188	0.488	0.145	-1.09	0.367	0.25	-1.129	0.387	0.176	-1.047	0.547	0.266	-0.941	0.602	0.195	-1.527	0.621	0.188	-1.406	0.797	0.16	-1.313	0.902	0.145	-1.734	0.613	0.051
-1.023	0.539	0.148	-1.152	0.617	0.266	-1.199	0.473	0.145	-1.086	0.402	0.254	-1.09	0.398	0.184	-1.066	0.539	0.266	-0.961	0.586	0.203	-1.594	0.688	0.242	-1.395	0.719	0.156	-1.387	0.922	0.188	-1.742	0.516	0.016
-1.004	0.566	0.145	-1.164	0.629	0.254	-1.207	0.457	0.145	-1.086	0.438	0.262	-1.047	0.41	0.199	-1.078	0.539	0.266	-0.98	0.578	0.211	-1.723	0.719	0.297	-1.363	0.656	0.148	-1.406	0.969	0.215	-1.688	0.473	0.004
-0.98	0.598	0.148	-1.176	0.629	0.25	-1.184	0.449	0.156	-1.09	0.465	0.266	-1.035	0.414	0.215	-1.105	0.551	0.262	-1.02	0.582	0.215	-1.875	0.711	0.32	-1.402	0.645	0.156	-1.395	1.012	0.227	-1.625	0.457	0.02
-0.977	0.621	0.16	-1.176	0.613	0.254	-1.164	0.441	0.16	-1.094	0.477	0.27	-1.035	0.414	0.234	-1.133	0.563	0.254	-1.063	0.602	0.215	-1.965	0.691	0.324	-1.453	0.684	0.191	-1.359	0.996	0.23	-1.594	0.457	0.043
-0.965	0.637	0.18	-1.156	0.602	0.254	-1.141	0.441	0.164	-1.098	0.488	0.27	-1.027	0.41	0.246	-1.16	0.57	0.254	-1.129	0.621	0.215	-1.93	0.676	0.297	-1.426	0.738	0.219	-1.305	0.934	0.227	-1.566	0.469	0.078
-0.953	0.656	0.207	-1.137	0.582	0.242	-1.109	0.441	0.168	-1.094	0.5	0.277	-1.027	0.41	0.246	-1.195	0.57	0.25	-1.207	0.629	0.203	-1.785	0.637	0.297	-1.406	0.773	0.219	-1.277	0.859	0.211	-1.516	0.488	0.102
-0.938	0.672	0.219	-1.176	0.582	0.234	-1.086	0.441	0.172	-1.09	0.516	0.285	-1.02	0.422	0.238	-1.219	0.578	0.25	-1.258	0.633	0.195	-1.617	0.566	0.305	-1.453	0.75	0.18	-1.332	0.828	0.195	-1.438	0.52	0.113
-0.941	0.68	0.227	-1.238	0.594	0.238	-1.074	0.441	0.18	-1.09	0.535	0.285	-1.008	0.441	0.227	-1.23	0.59	0.254	-1.297	0.637	0.188	-1.441	0.504	0.309	-1.496	0.703	0.129	-1.355	0.836	0.199	-1.336	0.523	0.117
-0.953	0.68	0.227	-1.27	0.594	0.25	-1.07	0.441	0.176	-1.082	0.551	0.289	-1	0.484	0.215	-1.227	0.605	0.262	-1.316	0.637	0.188	-1.285	0.461	0.313	-1.52	0.664	0.074	-1.254	0.863	0.199	-1.234	0.504	0.125
-0.957	0.676	0.223	-1.289	0.59	0.25	-1.074	0.445	0.18	-1.078	0.555	0.293	-0.992	0.527	0.219	-1.219	0.605	0.262	-1.332	0.645	0.199	-1.18	0.457	0.301	-1.551	0.609	0.039	-1.18	0.879	0.191	-1.133	0.48	0.137
-0.965	0.672	0.215	-1.313	0.594	0.238	-1.066	0.457	0.18	-1.07	0.563	0.297	-0.98	0.559	0.23	-1.219	0.598	0.27	-1.348	0.648	0.223	-1.109	0.5	0.293	-1.578	0.547	0.031	-1.223	0.852	0.16	-1.055	0.445	0.148
-0.988	0.664	0.215	-1.352	0.594	0.227	-1.078	0.449	0.18	-1.059	0.57	0.289	-0.965	0.574	0.25	-1.207	0.59	0.262	-1.367	0.641	0.246	-1.059	0.543	0.293	-1.582	0.5	0.031	-1.332	0.816	0.125	-0.977	0.422	0.152
-1.016	0.66	0.227	-1.367	0.578	0.207	-1.082	0.453	0.188	-1.055	0.582	0.285	-0.949	0.594	0.266	-1.207	0.586	0.242	-1.375	0.621	0.25	-1.02	0.563	0.301	-1.574	0.465	0.055	-1.457	0.801	0.07	-0.902	0.406	0.156
-1.039	0.656	0.242	-1.348	0.555	0.191	-1.082	0.453	0.191	-1.055	0.59	0.27	-0.957	0.602	0.273	-1.293	0.59	0.223	-1.367	0.594	0.254	-0.969	0.574	0.293	-1.563	0.453	0.074	-1.586	0.762	0.008	-0.828	0.402	0.16
-1.07	0.656	0.27	-1.328	0.523	0.184	-1.059	0.457	0.191	-1.055	0.617	0.246	-0.969	0.605	0.273	-1.445	0.609	0.211	-1.316	0.563	0.25	-0.914	0.57	0.285	-1.535	0.449	0.098	-1.68	0.68	-0.043	-0.77	0.406	0.16
-1.078	0.66	0.285	-1.289	0.508	0.18	-1.031	0.453	0.191	-1.051	0.66	0.227	-0.984	0.605	0.281	-1.539	0.625	0.215	-1.305	0.523	0.242	-0.871	0.563	0.258	-1.5	0.453	0.113	-1.707	0.57	-0.07	-0.73	0.414	0.176
-1.086	0.656	0.297	-1.246	0.5	0.176	-1.016	0.449	0.195	-1.051	0.699	0.227	-1.012	0.605	0.281	-1.516	0.609	0.23	-1.398	0.527	0.25	-0.824	0.563	0.242	-1.449	0.453	0.117	-1.691	0.48	-0.063	-0.715	0.426	0.191
-1.09	0.652	0.293	-1.207	0.496	0.18	-1.008	0.461	0.191	-1.047	0.715	0.238	-1.047	0.598	0.277	-1.445	0.582	0.246	-1.508	0.566	0.27	-0.785	0.59	0.219	-1.363	0.449	0.113	-1.672	0.434	-0.023	-0.707	0.441	0.199
-1.105	0.645	0.281	-1.184	0.496	0.184	-1.004	0.484	0.191	-1.055	0.707	0.25	-1.074	0.59	0.27	-1.367	0.57	0.242	-1.465	0.602	0.301	-0.754	0.613	0.211	-1.266	0.438	0.109	-1.672	0.422	0.031	-0.695	0.457	0.211
-1.152	0.637	0.25	-1.176	0.5	0.184	-0.996	0.512	0.199	-1.066	0.688	0.262	-1.086	0.598	0.281	-1.301	0.566	0.234	-1.387	0.613	0.313	-0.742	0.641	0.211	-1.176	0.422	0.105	-1.645	0.43	0.086	-0.691	0.453	0.215
-1.277	0.641	0.211	-1.188	0.516	0.172	-0.992	0.543	0.211	-1.094	0.672	0.266	-1.09	0.609	0.285	-1.281	0.566	0.219	-1.375	0.594	0.309	-0.73	0.652	0.203	-1.094	0.426	0.109	-1.559	0.418	0.117	-0.691	0.449	0.219
-1.41	0.625	0.176	-1.195	0.523	0.164	-0.996	0.574	0.199	-1.121	0.664	0.258	-1.094	0.613	0.309	-1.313	0.566	0.195	-1.375	0.586	0.277	-0.715	0.656	0.207	-1.023	0.418	0.121	-1.438	0.402	0.137	-0.695	0.449	0.211
-1.52	0.59	0.148	-1.203	0.508	0.152	-0.984	0.609	0.199	-1.145	0.664	0.25	-1.086	0.613	0.32	-1.359	0.57	0.164	-1.348	0.586	0.246	-0.727	0.664	0.219	-0.973	0.414	0.137	-1.297	0.383	0.145	-0.699	0.449	0.207
-1.59	0.57	0.145	-1.203	0.48	0.145	-0.973	0.633	0.203	-1.164	0.664	0.238	-1.094	0.605	0.32	-1.41	0.566	0.137	-1.355	0.582	0.207	-0.754	0.672	0.215	-0.934	0.41	0.156	-1.168	0.398	0.156	-0.699	0.457	0.219
-1.59	0.563	0.172	-1.215	0.441	0.145	-0.961	0.664	0.215	-1.184	0.672	0.219	-1.152	0.586	0.285	-1.445	0.547	0.125	-1.391	0.559	0.176	-0.781	0.664	0.227	-0.906	0.414	0.172	-1.059	0.406	0.188	-0.695	0.461	0.234
-1.477	0.555	0.227	-1.227	0.418	0.141	-0.938	0.684	0.234	-1.199	0.66	0.207	-1.242	0.559	0.23	-1.438	0.516	0.125	-1.422	0.531	0.145	-0.801	0.645	0.242	-0.883	0.41	0.184	-0.988	0.418	0.215	-0.703	0.469	0.242
-1.301	0.547	0.285	-1.223	0.406	0.148	-0.918	0.703	0.246	-1.211	0.637	0.199	-1.34	0.512	0.176	-1.398	0.492	0.145	-1.445	0.512	0.117	-0.844	0.629	0.246	-0.855	0.41	0.191	-0.941	0.438	0.227	-0.73	0.477	0.246
-1.117	0.559	0.328	-1.203	0.398	0.152	-0.902	0.723	0.254	-1.223	0.613	0.188	-1.449	0.484	0.145	-1.348	0.48	0.16	-1.465	0.504	0.102	-0.926	0.613	0.246	-0.836	0.41	0.207	-0.914	0.445	0.223	-0.781	0.48	0.242
-0.988	0.57	0.344	-1.172	0.395	0.152	-0.914	0.75	0.25	-1.309	0.605	0.18	-1.547	0.523	0.129	-1.301	0.484	0.164	-1.465	0.48	0.113	-1.039	0.605	0.242	-0.813	0.406	0.203	-0.902	0.418	0.223	-0.863	0.484	0.242
-0.945	0.57	0.352	-1.137	0.402	0.148	-0.93	0.77	0.242	-1.406	0.602	0.184	-1.52	0.566	0.16	-1.262	0.492	0.164	-1.449	0.469	0.133	-1.141	0.605	0.23	-0.793	0.402	0.203	-0.887	0.402	0.211	-0.977	0.488	0.234
-0.977	0.57	0.332	-1.102	0.422	0.141	-0.949	0.777	0.238	-1.391	0.602	0.203	-1.406	0.559	0.215	-1.211	0.5	0.16	-1.414	0.461	0.148	-1.227	0.609	0.211	-0.785	0.391	0.211	-0.852	0.398	0.207	-1.121	0.5	0.215
-1.027	0.555	0.305	-1.094	0.434	0.141	-0.957	0.789	0.238	-1.328	0.586	0.215	-1.266	0.492	0.289	-1.168	0.516	0.148	-1.355	0.449	0.152	-1.297	0.629	0.195	-0.797	0.383	0.219	-0.816	0.387	0.211	-1.285	0.504	0.199
-1.086	0.523	0.277	-1.094	0.445	0.148	-0.969	0.789	0.234	-1.301	0.57	0.207	-1.145	0.418	0.352	-1.137	0.523	0.141	-1.277	0.449	0.148	-1.359	0.652	0.184	-0.824	0.379	0.23	-0.793	0.383	0.227	-1.379	0.492	0.191
-1.141	0.484	0.254	-1.102	0.461	0.145	-0.984	0.781	0.246	-1.258	0.539	0.195	-1.121	0.379	0.414	-1.109	0.508	0.141	-1.215	0.453	0.141	-1.426	0.672	0.176	-0.84	0.383	0.238	-0.793	0.371	0.242	-1.336	0.473	0.199
-1.16	0.441	0.242	-1.102	0.469	0.137	-0.996	0.762	0.266	-1.203	0.516	0.191	-1.164	0.367	0.434	-1.082	0.492	0.141	-1.164	0.465	0.145	-1.445	0.691	0.184	-0.859	0.383	0.242	-0.789	0.355	0.25	-1.262	0.434	0.23
-1.16	0.41	0.254	-1.098	0.461	0.125	-1.008	0.746	0.289	-1.16	0.496	0.18	-1.223	0.367	0.391	-1.047	0.484	0.148	-1.133	0.461	0.152	-1.457	0.684	0.18	-0.891	0.391	0.242	-0.781	0.332	0.25	-1.316	0.418	0.23
-1.125	0.387	0.273	-1.086	0.457	0.117	-1.012	0.719	0.297	-1.145	0.484	0.168	-1.254	0.336	0.309	-1.016	0.473	0.145	-1.098	0.445	0.156	-1.422	0.66	0.172	-0.945	0.406	0.242	-0.77	0.316	0.254	-1.457	0.43	0.203
-1.137	0.375	0.289	-1.07	0.453	0.125	-1	0.691	0.297	-1.145	0.477	0.168	-1.285	0.27	0.242	-0.988	0.461	0.152	-1.066	0.418	0.156	-1.359	0.613	0.16	-1.047	0.43	0.23	-0.766	0.309	0.254	-1.531	0.441	0.184
-1.125	0.445	0.293	-1.059	0.445	0.137	-0.992	0.66	0.289	-1.16	0.477	0.168	-1.313	0.25	0.203	-0.969	0.453	0.156	-1.016	0.398	0.152	-1.355	0.57	0.152	-1.148	0.457	0.215	-0.777	0.313	0.254	-1.57	0.453	0.176
-1.137	0.488	0.289	-1.047	0.445	0.148	-1.016	0.641	0.273	-1.18	0.473	0.168	-1.316	0.273	0.203	-0.953	0.449	0.168	-0.98	0.391	0.145	-1.496	0.531	0.164	-1.227	0.484	0.199	-0.809	0.328	0.25	-1.609	0.5	0.184
-1.145	0.508	0.27	-1.035	0.453	0.16	-1.109	0.629	0.254	-1.207	0.461	0.164	-1.266	0.301	0.23	-0.953	0.449	0.184	-0.953	0.391	0.141	-1.551	0.547	0.199	-1.262	0.492	0.199	-0.855	0.34	0.254	-1.668	0.543	0.199
-1.129	0.527	0.242	-1.023	0.473	0.148	-1.262	0.586	0.23	-1.219	0.453	0.164	-1.199	0.313	0.266	-0.961	0.449	0.188	-0.922	0.387	0.145	-1.434	0.578	0.223	-1.254	0.492	0.227	-0.906	0.363	0.25	-1.785	0.574	0.215
-1.152	0.516	0.207	-1.004	0.516	0.137	-1.402	0.531	0.199	-1.219	0.453	0.16	-1.145	0.316	0.281	-0.961	0.465	0.18	-0.906	0.395	0.145	-1.336	0.57	0.238	-1.215	0.5	0.254	-0.973	0.391	0.246	-1.941	0.586	0.219
-1.141	0.508	0.203	-1	0.566	0.129	-1.52	0.488	0.184	-1.219	0.449	0.156	-1.086	0.305	0.285	-0.961	0.488	0.164	-0.879	0.418	0.141	-1.332	0.547	0.238	-1.176	0.52	0.293	-1.047	0.41	0.238	-2.02	0.559	0.215
-1.113	0.477	0.219	-1.004	0.605	0.137	-1.566	0.441	0.188	-1.215	0.453	0.16	-1.023	0.277	0.289	-0.961	0.504	0.156	-0.867	0.434	0.129	-1.344	0.555	0.223	-1.156	0.512	0.313	-1.105	0.43	0.234	-1.953	0.508	0.211
-1.086	0.449	0.242	-1.008	0.625	0.152	-1.512	0.406	0.211	-1.219	0.438	0.16	-0.988	0.289	0.293	-0.957	0.527	0.156	-0.855	0.438	0.125	-1.387	0.59	0.191	-1.203	0.488	0.32	-1.125	0.438	0.242	-1.789	0.441	0.223
-1.059	0.438	0.258	-0.984	0.629	0.176	-1.406	0.387	0.25	-1.215	0.418	0.168	-0.992	0.316	0.289	-0.953	0.559	0.152	-0.844	0.445	0.121	-1.457	0.605	0.145	-1.313	0.473	0.301	-1.121	0.441	0.242	-1.586	0.383	0.242
-1.023	0.445	0.27	-0.965	0.621	0.191	-1.297	0.375	0.289	-1.176	0.379	0.168	-1.008	0.328	0.277	-0.941	0.582	0.137	-0.824	0.449	0.125	-1.527	0.598	0.094	-1.398	0.453	0.27	-1.168	0.457	0.242	-1.391	0.363	0.25
-1.004	0.461	0.266	-0.941	0.605	0.203	-1.18	0.363	0.316	-1.145	0.34	0.176	-1.031	0.332	0.258	-0.93	0.598	0.125	-0.805	0.438	0.133	-1.602	0.563	0.047	-1.473	0.449	0.223	-1.313	0.469	0.219	-1.234	0.387	0.266
-0.992	0.5	0.258	-0.918	0.602	0.215	-1.098	0.352	0.34	-1.117	0.34	0.176	-1.047	0.316	0.254	-0.914	0.605	0.125	-0.789	0.395	0.16	-1.66	0.527	0.023	-1.547	0.449	0.188	-1.492	0.477	0.195	-1.121	0.441	0.266
-0.973	0.535	0.246	-0.895	0.598	0.234	-1.078	0.352	0.336	-1.109	0.344	0.18	-1.059	0.297	0.262	-0.895	0.617	0.133	-0.762	0.355	0.172	-1.699	0.477	0.023	-1.578	0.453	0.18	-1.645	0.48	0.168	-1.035	0.492	0.27
-0.965	0.559	0.238	-0.863	0.605	0.246	-1.117	0.332	0.301	-1.094	0.359	0.188	-1.07	0.301	0.273	-0.875	0.637	0.156	-0.727	0.348	0.164	-1.699	0.453	0.031	-1.586	0.461	0.18	-1.75	0.5	0.148	-0.961	0.52	0.289
-0.98	0.563	0.242	-0.855	0.629	0.254	-1.184	0.293	0.254	-1.066	0.387	0.188	-1.074	0.332	0.281	-0.852	0.672	0.172	-0.715	0.379	0.16	-1.637	0.43	0.063	-1.621	0.477	0.168	-1.852	0.527	0.148	-0.895	0.52	0.281
-0.98	0.539	0.25	-0.852	0.645	0.258	-1.242	0.273	0.215	-1.059	0.41	0.176	-1.078	0.371	0.285	-0.844	0.703	0.184	-0.723	0.41	0.16	-1.52	0.43	0.094	-1.648	0.48	0.16	-1.992	0.551	0.152	-0.824	0.523	0.262
-0.984	0.52	0.258	-0.855	0.656	0.258	-1.27	0.258	0.215	-1.055	0.438	0.164	-1.063	0.398	0.285	-0.836	0.734	0.18	-0.758	0.422	0.156	-1.406	0.434	0.125	-1.684	0.465	0.156	-2.168	0.574	0.16	-0.766	0.512	0.246
-0.996	0.5	0.27	-0.863	0.664	0.266	-1.289	0.254	0.223	-1.063	0.441	0.156	-1.059	0.41	0.281	-0.836	0.738	0.184	-0.809	0.418	0.156	-1.313	0.438	0.152	-1.68	0.465	0.145	-2.281	0.57	0.172	-0.723	0.504	0.23
-1.02	0.504	0.277	-0.879	0.672	0.27	-1.266	0.266	0.242	-1.074	0.438	0.148	-1.063	0.41	0.281	-0.855	0.727	0.188	-0.867	0.406	0.148	-1.234	0.445	0.176	-1.633	0.477	0.133	-2.242	0.555	0.184	-0.684	0.508	0.234
-1.039	0.531	0.277	-0.895	0.672	0.273	-1.23	0.293	0.27	-1.074	0.43	0.145	-1.07	0.402	0.289	-0.875	0.715	0.211	-0.945	0.41	0.137	-1.172	0.441	0.176	-1.547	0.484	0.129	-2.066	0.52	0.207	-0.648	0.527	0.25
-1.043	0.547	0.281	-0.926	0.672	0.273	-1.18	0.34	0.289	-1.063	0.426	0.152	-1.09	0.406	0.293	-0.926	0.703	0.223	-1.043	0.426	0.129	-1.113	0.434	0.16	-1.453	0.465	0.109	-1.816	0.469	0.238	-0.641	0.551	0.266
-1.027	0.566	0.277	-0.957	0.668	0.285	-1.125	0.395	0.297	-1.035	0.418	0.164	-1.117	0.402	0.305	-0.973	0.688	0.23	-1.156	0.445	0.141	-1.051	0.43	0.152	-1.355	0.543	0.117	-1.547	0.438	0.266	-0.633	0.574	0.27
-1.02	0.578	0.273	-0.98	0.664	0.289	-1.078	0.434	0.301	-1.02	0.422	0.176	-1.141	0.418	0.309	-0.984	0.684	0.258	-1.246	0.477	0.148	-1.008	0.43	0.152	-1.242	0.645	0.117	-1.324	0.398	0.285	-0.625	0.594	0.266
-1.031	0.574	0.27	-1.004	0.66	0.301	-1.055	0.465	0.273	-1	0.441	0.176	-1.145	0.438	0.309	-0.984	0.656	0.289	-1.32	0.508	0.172	-0.98	0.438	0.148	-1.117	0.629	0.148	-1.176	0.379	0.293	-0.633	0.602	0.254
-1.039	0.574	0.27	-1.039	0.652	0.309	-1.031	0.465	0.25	-0.984	0.473	0.184	-1.137	0.457	0.305	-0.965	0.629	0.316	-1.363	0.52	0.203	-0.965	0.441	0.156	-1.008	0.633	0.168	-1.09	0.414	0.285	-0.641	0.598	0.246
-1.066	0.574	0.262	-1.066	0.648	0.313	-1.023	0.477	0.23	-0.98	0.52	0.191	-1.145	0.477	0.301	-0.941	0.613	0.332	-1.363	0.523	0.227	-0.949	0.445	0.168	-0.898	0.66	0.176	-1.004	0.434	0.285	-0.66	0.594	0.234
-1.082	0.574	0.258	-1.105	0.641	0.305	-1.016	0.492	0.211	-0.988	0.563	0.203	-1.148	0.512	0.293	-0.945	0.609	0.344	-1.422	0.477	0.223	-0.934	0.434	0.18	-0.816	0.656	0.18	-0.914	0.449	0.281	-0.707	0.582	0.219
-1.105	0.582	0.266	-1.188	0.648	0.277	-1.039	0.504	0.199	-1	0.605	0.215	-1.16	0.535	0.289	-1.027	0.605	0.328	-1.578	0.434	0.18	-0.918	0.422	0.188	-0.754	0.625	0.191	-0.836	0.473	0.262	-0.766	0.574	0.195
-1.121	0.594	0.27	-1.316	0.656	0.258	-1.074	0.531	0.191	-1.023	0.629	0.211	-1.176	0.563	0.285	-1.16	0.617	0.297	-1.75	0.418	0.113	-0.898	0.414	0.188	-0.695	0.586	0.207	-0.777	0.496	0.242	-0.824	0.574	0.148
-1.141	0.598	0.266	-1.445	0.641	0.25	-1.105	0.547	0.188	-1.039	0.633	0.203	-1.191	0.574	0.285	-1.289	0.613	0.258	-1.809	0.406	0.051	-0.883	0.395	0.188	-0.652	0.578	0.219	-0.734	0.508	0.223	-0.898	0.598	0.09
-1.168	0.602	0.262	-1.555	0.621	0.234	-1.117	0.543	0.188	-1.047	0.617	0.199	-1.211	0.574	0.285	-1.348	0.594	0.219	-1.746	0.406	0.047	-0.871	0.387	0.191	-0.629	0.582	0.23	-0.695	0.52	0.203	-0.992	0.664	0.02
-1.18	0.609	0.262	-1.633	0.594	0.215	-1.113	0.523	0.191	-1.035	0.594	0.188	-1.215	0.574	0.297	-1.352	0.57	0.191	-1.617	0.438	0.109	-0.863	0.383	0.195	-0.613	0.59	0.242	-0.66	0.535	0.188	-1.09	0.801	-0.031
-1.168	0.621	0.258	-1.605	0.555	0.207	-1.094	0.496	0.207	-1.035	0.582	0.188	-1.223	0.59	0.297	-1.328	0.531	0.191	-1.516	0.48	0.219	-0.859	0.371	0.203	-0.609	0.609	0.25	-0.629	0.547	0.18	-1.188	0.977	-0.063
-1.145	0.625	0.258	-1.457	0.512	0.211	-1.082	0.492	0.227	-1.051	0.574	0.188	-1.234	0.598	0.309	-1.285	0.512	0.207	-1.461	0.523	0.355	-0.859	0.371	0.211	-0.621	0.629	0.258	-0.621	0.559	0.176	-1.27	1.117	-0.102
-1.129	0.629	0.262	-1.266	0.508	0.23	-1.082	0.5	0.246	-1.078	0.57	0.184	-1.25	0.602	0.313	-1.262	0.516	0.23	-1.461	0.551	0.426	-0.855	0.363	0.211	-0.672	0.66	0.27	-0.637	0.566	0.168	-1.316	1.188	-0.133
-1.121	0.625	0.258	-1.109	0.535	0.266	-1.086	0.523	0.262	-1.102	0.574	0.18	-1.266	0.605	0.305	-1.27	0.512	0.27	-1.48	0.48	0.43	-0.848	0.359	0.215	-0.754	0.691	0.262	-0.66	0.578	0.188	-1.355	1.141	-0.121
-1.105	0.625	0.258	-0.996	0.578	0.316	-1.082	0.555	0.273	-1.113	0.578	0.176	-1.285	0.602	0.297	-1.316	0.523	0.305	-1.504	0.348	0.367	-0.84	0.359	0.223	-0.84	0.723	0.234	-0.707	0.598	0.211	-1.352	1.031	-0.055
-1.102	0.629	0.242	-0.957	0.637	0.348	-1.082	0.566	0.273	-1.121	0.57	0.176	-1.285	0.586	0.285	-1.414	0.539	0.324	-1.527	0.227	0.289	-0.855	0.371	0.227	-0.902	0.758	0.199	-0.773	0.617	0.215	-1.383	0.918	0.055
-1.164	0.633	0.223	-0.988	0.688	0.336	-1.078	0.57	0.281	-1.137	0.555	0.172	-1.262	0.563	0.262	-1.484	0.539	0.328	-1.523	0.18	0.246	-0.883	0.383	0.23	-1	0.797	0.172	-0.82	0.637	0.203	-1.559	0.855	0.215
-1.281	0.637	0.207	-1.047	0.699	0.301	-1.07	0.563	0.281	-1.145	0.547	0.176	-1.281	0.531	0.234	-1.488	0.496	0.32	-1.473	0.254	0.234	-0.926	0.398	0.223	-1.125	0.844	0.16	-0.883	0.621	0.191	-1.617	0.867	0.34
-1.328	0.637	0.207	-1.109	0.656	0.234	-1.051	0.566	0.293	-1.145	0.551	0.191	-1.383	0.504	0.223	-1.449	0.441	0.293	-1.379	0.348	0.23	-0.988	0.406	0.219	-1.25	0.879	0.156	-0.969	0.617	0.184	-1.52	0.891	0.383
-1.273	0.633	0.203	-1.152	0.578	0.188	-1.023	0.57	0.305	-1.137	0.563	0.211	-1.465	0.496	0.227	-1.391	0.387	0.262	-1.285	0.391	0.246	-1.063	0.426	0.219	-1.316	0.898	0.156	-1.07	0.641	0.18	-1.523	0.848	0.348
-1.281	0.621	0.203	-1.191	0.484	0.176	-1	0.566	0.32	-1.105	0.578	0.219	-1.461	0.516	0.234	-1.293	0.363	0.25	-1.168	0.441	0.258	-1.137	0.434	0.215	-1.344	0.902	0.16	-1.18	0.676	0.168	-1.641	0.758	0.258
-1.32	0.617	0.215	-1.215	0.41	0.199	-0.988	0.574	0.332	-1.078	0.578	0.238	-1.426	0.527	0.234	-1.191	0.363	0.246	-1.063	0.473	0.27	-1.176	0.441	0.227	-1.391	0.891	0.156	-1.285	0.707	0.16	-1.746	0.648	0.184
-1.297	0.613	0.219	-1.215	0.359	0.246	-0.984	0.598	0.332	-1.07	0.574	0.254	-1.391	0.508	0.211	-1.109	0.379	0.258	-0.973	0.5	0.262	-1.164	0.449	0.246	-1.441	0.879	0.172	-1.371	0.73	0.172	-1.828	0.539	0.129
-1.27	0.609	0.203	-1.184	0.344	0.281	-1	0.621	0.328	-1.055	0.535	0.277	-1.348	0.441	0.199	-1.063	0.422	0.27	-0.906	0.488	0.258	-1.121	0.457	0.285	-1.461	0.852	0.184	-1.445	0.758	0.188	-1.902	0.461	0.105
-1.273	0.594	0.195	-1.156	0.395	0.293	-1.043	0.633	0.32	-1.063	0.496	0.273	-1.297	0.398	0.184	-1.031	0.469	0.273	-0.875	0.445	0.25	-1.113	0.473	0.305	-1.469	0.801	0.188	-1.492	0.797	0.18	-1.918	0.402	0.094
-1.277	0.59	0.191	-1.141	0.449	0.289	-1.07	0.637	0.305	-1.172	0.473	0.246	-1.25	0.367	0.176	-1	0.5	0.266	-0.84	0.441	0.25	-1.215	0.488	0.293	-1.422	0.734	0.191	-1.5	0.805	0.16	-1.879	0.355	0.094
-1.273	0.602	0.176	-1.109	0.492	0.281	-1.102	0.633	0.281	-1.316	0.461	0.215	-1.227	0.336	0.18	-0.965	0.496	0.254	-0.828	0.445	0.242	-1.359	0.527	0.262	-1.344	0.664	0.191	-1.484	0.773	0.133	-1.828	0.348	0.105
-1.273	0.609	0.16	-1.074	0.523	0.258	-1.152	0.633	0.262	-1.457	0.449	0.184	-1.219	0.313	0.172	-0.934	0.484	0.238	-0.836	0.473	0.238	-1.453	0.551	0.219	-1.352	0.641	0.203	-1.434	0.711	0.113	-1.766	0.375	0.121
-1.273	0.594	0.16	-1.059	0.543	0.234	-1.195	0.641	0.254	-1.57	0.438	0.141	-1.215	0.313	0.16	-0.918	0.477	0.227	-0.84	0.5	0.242	-1.504	0.551	0.184	-1.426	0.691	0.246	-1.469	0.664	0.117	-1.703	0.43	0.137
-1.254	0.566	0.164	-1.031	0.566	0.219	-1.207	0.656	0.254	-1.621	0.48	0.129	-1.215	0.32	0.156	-0.926	0.484	0.219	-0.867	0.523	0.246	-1.574	0.543	0.168	-1.336	0.754	0.277	-1.605	0.672	0.156	-1.633	0.441	0.148
-1.227	0.551	0.164	-1.004	0.543	0.207	-1.215	0.652	0.262	-1.527	0.539	0.152	-1.227	0.332	0.152	-0.938	0.508	0.207	-0.898	0.539	0.246	-1.645	0.559	0.184	-1.227	0.801	0.285	-1.648	0.699	0.207	-1.559	0.414	0.156
-1.191	0.543	0.16	-0.988	0.512	0.203	-1.223	0.645	0.266	-1.359	0.547	0.207	-1.242	0.363	0.145	-0.953	0.535	0.199	-0.902	0.543	0.234	-1.719	0.59	0.223	-1.266	0.824	0.262	-1.551	0.719	0.246	-1.457	0.367	0.164
-1.168	0.543	0.156	-0.977	0.496	0.207	-1.246	0.633	0.266	-1.176	0.547	0.285	-1.25	0.406	0.133	-0.961	0.563	0.215	-0.898	0.543	0.227	-1.789	0.613	0.273	-1.352	0.844	0.207	-1.508	0.711	0.246	-1.375	0.324	0.16
-1.164	0.547	0.152	-1	0.48	0.215	-1.25	0.629	0.258	-1.008	0.52	0.387	-1.25	0.43	0.117	-0.965	0.582	0.23	-0.902	0.539	0.227	-1.836	0.613	0.313	-1.414	0.836	0.148	-1.535	0.699	0.215	-1.301	0.32	0.156
-1.164	0.547	0.16	-1.023	0.488	0.227	-1.254	0.609	0.246	-0.977	0.492	0.449	-1.242	0.402	0.117	-0.961	0.598	0.227	-0.922	0.539	0.242	-1.836	0.613	0.324	-1.5	0.797	0.086	-1.539	0.68	0.168	-1.215	0.324	0.152
-1.184	0.543	0.16	-1.043	0.496	0.227	-1.27	0.582	0.23	-1.027	0.461	0.449	-1.223	0.332	0.137	-0.941	0.605	0.223	-0.926	0.531	0.262	-1.754	0.605	0.32	-1.602	0.699	0.027	-1.57	0.656	0.109	-1.133	0.34	0.156
-1.184	0.527	0.16	-1.055	0.5	0.227	-1.336	0.563	0.215	-1.082	0.43	0.387	-1.188	0.305	0.145	-0.934	0.605	0.227	-0.949	0.539	0.277	-1.613	0.563	0.301	-1.664	0.602	-0.027	-1.621	0.617	0.074	-1.059	0.34	0.156
-1.203	0.512	0.148	-1.074	0.512	0.223	-1.414	0.57	0.199	-1.145	0.367	0.297	-1.156	0.32	0.141	-0.934	0.605	0.238	-0.977	0.539	0.281	-1.461	0.492	0.281	-1.707	0.512	-0.063	-1.668	0.566	0.047	-0.984	0.328	0.16
-1.199	0.504	0.141	-1.078	0.527	0.219	-1.402	0.574	0.191	-1.199	0.316	0.23	-1.145	0.313	0.148	-0.934	0.625	0.246	-1.008	0.547	0.27	-1.293	0.422	0.266	-1.73	0.434	-0.066	-1.691	0.504	0.047	-0.926	0.32	0.16
-1.184	0.496	0.137	-1.07	0.531	0.223	-1.367	0.559	0.188	-1.258	0.313	0.203	-1.113	0.328	0.16	-0.938	0.648	0.25	-1.043	0.543	0.25	-1.141	0.395	0.258	-1.73	0.359	-0.047	-1.68	0.457	0.059	-0.871	0.32	0.172
-1.148	0.488	0.145	-1.059	0.535	0.227	-1.379	0.547	0.188	-1.281	0.301	0.234	-1.098	0.348	0.164	-0.957	0.66	0.262	-1.098	0.555	0.234	-1.035	0.398	0.262	-1.703	0.305	-0.02	-1.641	0.434	0.082	-0.832	0.324	0.164
-1.105	0.477	0.156	-1.047	0.535	0.234	-1.363	0.535	0.191	-1.293	0.313	0.27	-1.082	0.379	0.156	-0.984	0.688	0.266	-1.148	0.566	0.227	-0.953	0.398	0.277	-1.617	0.273	0.02	-1.57	0.43	0.113	-0.805	0.332	0.16
-1.07	0.477	0.156	-1.043	0.547	0.242	-1.301	0.508	0.203	-1.262	0.344	0.285	-1.066	0.391	0.152	-1.023	0.711	0.262	-1.199	0.578	0.215	-0.906	0.391	0.297	-1.488	0.246	0.066	-1.473	0.441	0.156	-0.766	0.336	0.16
-1.051	0.473	0.16	-1.047	0.551	0.234	-1.246	0.477	0.203	-1.195	0.391	0.289	-1.051	0.398	0.141	-1.066	0.723	0.246	-1.23	0.602	0.207	-0.855	0.402	0.293	-1.363	0.23	0.105	-1.379	0.449	0.18	-0.734	0.328	0.16
-1.031	0.484	0.16	-1.047	0.566	0.23	-1.215	0.457	0.199	-1.129	0.406	0.289	-1.047	0.406	0.137	-1.117	0.719	0.223	-1.25	0.613	0.219	-0.813	0.418	0.285	-1.262	0.242	0.129	-1.289	0.457	0.188	-0.703	0.332	0.168
-1.035	0.488	0.164	-1.051	0.566	0.23	-1.191	0.449	0.195	-1.074	0.41	0.277	-1.043	0.422	0.137	-1.168	0.703	0.207	-1.285	0.633	0.223	-0.781	0.449	0.254	-1.188	0.273	0.145	-1.203	0.453	0.176	-0.684	0.332	0.184
-1.027	0.5	0.168	-1.063	0.566	0.227	-1.188	0.43	0.188	-1.063	0.414	0.27	-1.047	0.438	0.145	-1.207	0.691	0.199	-1.301	0.641	0.227	-0.773	0.48	0.23	-1.145	0.313	0.145	-1.125	0.445	0.156	-0.664	0.34	0.188
-1.027	0.496	0.172	-1.074	0.566	0.227	-1.188	0.418	0.184	-1.07	0.41	0.258	-1.027	0.438	0.156	-1.227	0.691	0.211	-1.309	0.645	0.223	-0.766	0.52	0.199	-1.113	0.367	0.125	-1.063	0.441	0.145	-0.648	0.34	0.191
-1.023	0.492	0.168	-1.09	0.551	0.227	-1.184	0.395	0.188	-1.082	0.402	0.25	-1	0.457	0.164	-1.242	0.699	0.219	-1.309	0.637	0.203	-0.77	0.555	0.156	-1.094	0.414	0.105	-1.008	0.441	0.145	-0.633	0.328	0.195
-1.016	0.488	0.172	-1.09	0.543	0.238	-1.184	0.383	0.191	-1.09	0.414	0.23	-0.977	0.473	0.164	-1.262	0.703	0.238	-1.285	0.605	0.188	-0.777	0.582	0.133	-1.078	0.477	0.086	-0.969	0.438	0.156	-0.633	0.32	0.195
-1.004	0.5	0.176	-1.066	0.531	0.25	-1.191	0.383	0.191	-1.086	0.418	0.227	-0.965	0.496	0.168	-1.266	0.703	0.242	-1.266	0.566	0.18	-0.785	0.59	0.129	-1.059	0.52	0.086	-0.938	0.43	0.172	-0.66	0.328	0.199
-0.996	0.516	0.184	-1.047	0.527	0.258	-1.195	0.383	0.195	-1.078	0.414	0.234	-0.953	0.516	0.172	-1.27	0.703	0.242	-1.34	0.547	0.184	-0.801	0.598	0.145	-1.027	0.523	0.094	-0.922	0.43	0.176	-0.727	0.34	0.207
-0.977	0.531	0.188	-1.035	0.531	0.254	-1.195	0.383	0.184	-1.055	0.418	0.25	-0.949	0.535	0.184	-1.285	0.691	0.238	-1.426	0.547	0.207	-0.824	0.602	0.172	-0.98	0.496	0.109	-0.91	0.43	0.184	-0.84	0.367	0.203
-0.965	0.543	0.184	-1.043	0.547	0.25	-1.195	0.383	0.176	-1.031	0.41	0.258	-0.953	0.566	0.176	-1.301	0.656	0.219	-1.418	0.578	0.23	-0.848	0.605	0.195	-0.93	0.461	0.141	-0.895	0.414	0.191	-0.992	0.391	0.199
-0.949	0.547	0.184	-1.055	0.59	0.227	-1.211	0.375	0.152	-1.023	0.406	0.273	-0.953	0.609	0.176	-1.328	0.633	0.191	-1.371	0.609	0.242	-0.875	0.582	0.215	-0.898	0.43	0.176	-0.891	0.406	0.195	-1.137	0.41	0.203
-0.949	0.559	0.172	-1.066	0.648	0.219	-1.223	0.363	0.141	-1.031	0.395	0.293	-0.957	0.648	0.156	-1.41	0.621	0.172	-1.379	0.625	0.23	-0.895	0.57	0.215	-0.867	0.379	0.215	-0.883	0.398	0.191	-1.207	0.422	0.199
-0.957	0.574	0.172	-1.082	0.695	0.215	-1.215	0.363	0.133	-1.055	0.395	0.289	-0.969	0.66	0.152	-1.492	0.617	0.184	-1.391	0.629	0.215	-0.91	0.57	0.207	-0.84	0.348	0.246	-0.887	0.391	0.195	-1.191	0.438	0.223
-0.977	0.582	0.184	-1.094	0.707	0.203	-1.199	0.352	0.137	-1.09	0.41	0.273	-0.984	0.629	0.16	-1.48	0.629	0.199	-1.406	0.637	0.176	-0.93	0.578	0.199	-0.809	0.316	0.25	-0.895	0.387	0.191	-1.184	0.445	0.277
-0.98	0.598	0.188	-1.098	0.703	0.203	-1.176	0.332	0.145	-1.121	0.434	0.266	-0.992	0.594	0.191	-1.41	0.633	0.215	-1.449	0.617	0.121	-0.977	0.602	0.207	-0.766	0.27	0.254	-0.918	0.379	0.199	-1.305	0.457	0.289
-0.965	0.609	0.203	-1.09	0.684	0.211	-1.156	0.332	0.141	-1.148	0.449	0.27	-0.996	0.582	0.215	-1.355	0.625	0.227	-1.512	0.559	0.066	-1.043	0.617	0.215	-0.719	0.246	0.254	-0.957	0.375	0.211	-1.473	0.477	0.258
-0.941	0.621	0.215	-1.07	0.664	0.227	-1.137	0.348	0.137	-1.148	0.449	0.289	-0.996	0.602	0.234	-1.305	0.602	0.227	-1.551	0.488	0.031	-1.121	0.641	0.223	-0.676	0.242	0.266	-0.996	0.371	0.211	-1.559	0.477	0.219
-0.906	0.629	0.219	-1.066	0.645	0.242	-1.125	0.359	0.148	-1.145	0.453	0.305	-1.004	0.629	0.246	-1.27	0.594	0.227	-1.566	0.445	0.027	-1.195	0.676	0.215	-0.668	0.262	0.285	-1.012	0.363	0.215	-1.605	0.473	0.191
-0.879	0.648	0.23	-1.059	0.633	0.25	-1.109	0.375	0.148	-1.137	0.469	0.316	-1.027	0.645	0.262	-1.258	0.578	0.215	-1.559	0.43	0.035	-1.242	0.707	0.211	-0.691	0.309	0.301	-1.035	0.355	0.215	-1.652	0.492	0.176
-0.867	0.664	0.242	-1.074	0.633	0.234	-1.094	0.383	0.152	-1.117	0.488	0.332	-1.055	0.656	0.262	-1.273	0.559	0.184	-1.527	0.414	0.055	-1.301	0.727	0.207	-0.742	0.352	0.309	-1.082	0.355	0.211	-1.715	0.547	0.199
-0.879	0.68	0.25	-1.145	0.648	0.207	-1.078	0.402	0.152	-1.094	0.516	0.332	-1.059	0.664	0.23	-1.309	0.543	0.164	-1.5	0.406	0.086	-1.367	0.75	0.195	-0.809	0.395	0.309	-1.156	0.363	0.203	-1.844	0.609	0.238
-0.895	0.695	0.258	-1.25	0.68	0.191	-1.07	0.422	0.145	-1.086	0.531	0.328	-1.059	0.633	0.203	-1.344	0.535	0.156	-1.445	0.414	0.109	-1.402	0.746	0.191	-0.887	0.434	0.297	-1.25	0.375	0.188	-2.016	0.664	0.266
-0.918	0.715	0.258	-1.309	0.691	0.195	-1.07	0.438	0.137	-1.086	0.539	0.32	-1.059	0.563	0.176	-1.355	0.535	0.156	-1.367	0.434	0.125	-1.398	0.723	0.18	-0.961	0.469	0.293	-1.336	0.375	0.168	-2.125	0.688	0.277
-0.945	0.719	0.258	-1.297	0.672	0.199	-1.059	0.438	0.137	-1.094	0.539	0.316	-1.074	0.492	0.18	-1.336	0.516	0.156	-1.313	0.445	0.137	-1.387	0.688	0.148	-1.012	0.484	0.32	-1.359	0.375	0.16	-2.109	0.676	0.27
-0.977	0.715	0.258	-1.289	0.641	0.199	-1.043	0.441	0.145	-1.109	0.559	0.32	-1.109	0.5	0.234	-1.313	0.508	0.156	-1.254	0.461	0.129	-1.352	0.645	0.109	-1.039	0.496	0.371	-1.277	0.383	0.16	-1.98	0.637	0.262
-1.016	0.703	0.262	-1.297	0.621	0.176	-1.031	0.438	0.152	-1.117	0.59	0.336	-1.152	0.629	0.301	-1.289	0.516	0.164	-1.199	0.461	0.121	-1.391	0.609	0.074	-1.078	0.496	0.398	-1.152	0.402	0.195	-1.766	0.594	0.254
-1.051	0.691	0.281	-1.273	0.609	0.168	-1.027	0.441	0.156	-1.121	0.613	0.355	-1.191	0.773	0.332	-1.266	0.52	0.164	-1.164	0.469	0.109	-1.574	0.609	0.094	-1.168	0.477	0.387	-1.09	0.418	0.238	-1.531	0.57	0.234
-1.094	0.676	0.305	-1.254	0.59	0.172	-1.016	0.434	0.168	-1.125	0.629	0.371	-1.191	0.832	0.34	-1.25	0.531	0.145	-1.141	0.457	0.102	-1.652	0.664	0.164	-1.277	0.445	0.348	-1.141	0.438	0.27	-1.328	0.559	0.238
-1.117	0.664	0.313	-1.258	0.574	0.18	-1.016	0.434	0.184	-1.137	0.621	0.379	-1.191	0.766	0.328	-1.238	0.547	0.133	-1.102	0.441	0.102	-1.563	0.738	0.234	-1.375	0.426	0.313	-1.227	0.453	0.266	-1.184	0.582	0.254
-1.121	0.668	0.32	-1.266	0.574	0.188	-1.012	0.441	0.188	-1.148	0.609	0.363	-1.242	0.66	0.285	-1.223	0.555	0.129	-1.063	0.422	0.109	-1.5	0.754	0.277	-1.477	0.457	0.277	-1.258	0.457	0.234	-1.063	0.594	0.281
-1.098	0.66	0.324	-1.289	0.59	0.195	-1.016	0.461	0.188	-1.168	0.586	0.348	-1.363	0.617	0.242	-1.195	0.566	0.117	-1.023	0.406	0.113	-1.457	0.684	0.277	-1.559	0.527	0.238	-1.305	0.449	0.195	-0.988	0.59	0.289
-1.07	0.66	0.324	-1.289	0.59	0.191	-1.016	0.48	0.191	-1.18	0.578	0.336	-1.465	0.59	0.195	-1.168	0.559	0.117	-0.984	0.398	0.121	-1.426	0.59	0.23	-1.648	0.555	0.203	-1.402	0.449	0.148	-0.902	0.605	0.281
-1.086	0.648	0.309	-1.285	0.582	0.184	-1.004	0.508	0.191	-1.199	0.57	0.328	-1.492	0.527	0.184	-1.137	0.547	0.117	-0.953	0.391	0.137	-1.422	0.516	0.18	-1.793	0.539	0.207	-1.488	0.461	0.125	-0.844	0.602	0.27
-1.18	0.629	0.281	-1.27	0.57	0.176	-0.977	0.523	0.195	-1.215	0.566	0.32	-1.406	0.473	0.191	-1.102	0.527	0.125	-0.922	0.383	0.145	-1.473	0.48	0.141	-1.988	0.516	0.23	-1.555	0.484	0.125	-0.801	0.594	0.258
-1.273	0.613	0.262	-1.238	0.555	0.164	-0.961	0.543	0.207	-1.223	0.555	0.316	-1.246	0.457	0.227	-1.074	0.512	0.133	-0.898	0.375	0.148	-1.543	0.453	0.121	-2.18	0.527	0.258	-1.633	0.512	0.141	-0.781	0.582	0.242
-1.32	0.613	0.242	-1.203	0.555	0.16	-0.945	0.563	0.211	-1.215	0.57	0.293	-1.109	0.473	0.289	-1.059	0.512	0.137	-0.867	0.367	0.152	-1.609	0.41	0.102	-2.242	0.57	0.266	-1.715	0.531	0.172	-0.766	0.582	0.23
