# Supplementary material for: “What Is a Step?” Differences in How a Step Is Detected among Three Popular Activity Monitors That Have Impacted Physical Activity Research
Source: Sensors (Basel). 2018 Apr 15;18(4):1206. doi: 10.3390/s18041206 (PMC5948774; doi:10.3390/s18041206)
Supplement: Supplementary file 1 [file sensors-18-01206-s001.zip › Supplementary material/Clean dataset GT9X wrist/WSS13.csv]

2			2.2			2.4			2.6			2.8			3			3.2			3.4			3.6			3.8			4
x	y	z	x	y	z	x	y	z	x	y	z	x	y	z	x	y	z	x	y	z	x	y	z	x	y	z	x	y	z	x	y	z
0.668	0.422	-0.27	0.547	0.41	0	0.465	0.355	-0.184	1.055	0.539	-0.289	0.629	0.504	-0.293	0.699	0.621	-0.242	0.73	0.383	0.047	0.668	0.422	0.051	1.02	0.328	-0.262	0.797	0.5	-0.102	0.883	0.785	-0.48
0.711	0.41	-0.27	0.578	0.41	-0.016	0.438	0.336	-0.148	1.25	0.668	-0.328	0.57	0.516	-0.301	0.691	0.668	-0.242	0.766	0.402	0.035	0.695	0.414	0.047	1.078	0.359	-0.266	0.801	0.461	-0.066	0.887	0.801	-0.496
0.781	0.41	-0.262	0.625	0.418	-0.035	0.43	0.336	-0.125	1.391	0.867	-0.336	0.504	0.512	-0.309	0.691	0.727	-0.25	0.824	0.418	0.027	0.734	0.414	0.043	1.125	0.406	-0.293	0.82	0.41	-0.031	0.859	0.832	-0.52
0.836	0.434	-0.262	0.672	0.43	-0.055	0.441	0.336	-0.113	1.379	1.066	-0.383	0.434	0.492	-0.301	0.719	0.766	-0.285	0.871	0.434	0.016	0.797	0.43	0.039	1.145	0.465	-0.309	0.816	0.359	0.012	0.848	0.855	-0.535
0.84	0.473	-0.258	0.723	0.438	-0.074	0.457	0.344	-0.113	1.379	1.199	-0.41	0.391	0.469	-0.277	0.762	0.785	-0.34	0.918	0.441	-0.004	0.871	0.453	0.02	1.145	0.531	-0.32	0.813	0.328	0.051	0.875	0.879	-0.578
0.809	0.516	-0.25	0.766	0.449	-0.086	0.477	0.359	-0.117	1.402	1.223	-0.34	0.352	0.438	-0.246	0.816	0.797	-0.383	0.957	0.449	-0.023	0.941	0.488	0.004	1.121	0.586	-0.332	0.836	0.313	0.074	0.891	0.875	-0.68
0.758	0.539	-0.238	0.813	0.449	-0.109	0.492	0.375	-0.129	1.367	1.125	-0.211	0.344	0.41	-0.215	0.871	0.816	-0.398	0.984	0.473	-0.027	1.004	0.508	-0.012	1.082	0.637	-0.355	0.871	0.313	0.078	0.895	0.844	-0.742
0.711	0.555	-0.242	0.883	0.445	-0.137	0.504	0.387	-0.133	1.234	0.965	-0.117	0.344	0.383	-0.191	0.93	0.863	-0.441	0.984	0.488	-0.02	1.07	0.527	-0.008	1.023	0.664	-0.387	0.895	0.324	0.07	0.895	0.813	-0.738
0.68	0.563	-0.242	0.969	0.441	-0.18	0.512	0.406	-0.129	1.047	0.801	-0.07	0.352	0.367	-0.176	1.004	0.949	-0.496	0.969	0.5	-0.008	1.117	0.547	-0.008	0.953	0.691	-0.414	0.934	0.34	0.059	0.902	0.797	-0.707
0.648	0.539	-0.25	1.051	0.445	-0.223	0.531	0.418	-0.129	0.887	0.691	-0.047	0.367	0.355	-0.164	1.086	1.008	-0.512	1.004	0.488	-0.016	1.148	0.555	0.004	0.867	0.699	-0.441	0.977	0.363	0.043	0.918	0.809	-0.652
0.633	0.5	-0.266	1.121	0.457	-0.27	0.555	0.43	-0.133	0.82	0.652	-0.031	0.395	0.363	-0.16	1.137	1.02	-0.5	1.078	0.48	-0.031	1.191	0.547	-0.008	0.797	0.703	-0.449	0.988	0.383	0.031	0.926	0.836	-0.598
0.625	0.469	-0.27	1.16	0.469	-0.313	0.602	0.426	-0.141	0.844	0.66	-0.008	0.422	0.383	-0.164	1.137	0.98	-0.496	1.078	0.477	-0.035	1.27	0.523	-0.012	0.727	0.703	-0.43	0.969	0.402	0.023	0.93	0.859	-0.566
0.617	0.445	-0.273	1.145	0.48	-0.348	0.656	0.422	-0.16	0.879	0.695	-0.027	0.453	0.41	-0.164	1.098	0.898	-0.477	1.035	0.488	-0.016	1.285	0.523	0.012	0.668	0.684	-0.418	0.98	0.418	0.023	0.961	0.875	-0.543
0.613	0.438	-0.262	1.074	0.492	-0.387	0.719	0.422	-0.184	0.922	0.738	-0.082	0.48	0.43	-0.184	1.016	0.785	-0.441	0.949	0.512	0.004	1.188	0.531	0.059	0.641	0.656	-0.395	1	0.426	0.031	1.008	0.875	-0.504
0.605	0.441	-0.246	0.969	0.488	-0.426	0.789	0.43	-0.215	1.004	0.766	-0.113	0.508	0.449	-0.195	0.902	0.688	-0.398	0.867	0.52	0.008	1.027	0.535	0.094	0.652	0.633	-0.375	0.98	0.43	0.051	1.051	0.867	-0.453
0.605	0.453	-0.23	0.848	0.477	-0.457	0.852	0.445	-0.238	1.098	0.77	-0.105	0.527	0.473	-0.211	0.797	0.625	-0.344	0.824	0.488	-0.035	0.898	0.523	0.082	0.691	0.621	-0.359	0.988	0.426	0.055	1.078	0.859	-0.41
0.59	0.469	-0.215	0.727	0.453	-0.477	0.898	0.469	-0.262	1.148	0.758	-0.102	0.539	0.488	-0.223	0.734	0.586	-0.293	0.82	0.445	-0.098	0.836	0.488	0.016	0.727	0.621	-0.363	1.086	0.41	0.02	1.086	0.844	-0.371
0.59	0.48	-0.207	0.648	0.426	-0.469	0.945	0.496	-0.277	1.148	0.742	-0.09	0.555	0.496	-0.242	0.719	0.59	-0.234	0.852	0.395	-0.164	0.855	0.426	-0.074	0.742	0.633	-0.395	1.117	0.414	0.016	1.051	0.809	-0.332
0.586	0.492	-0.211	0.609	0.391	-0.449	0.988	0.539	-0.289	1.121	0.723	-0.059	0.59	0.5	-0.254	0.711	0.602	-0.191	0.891	0.355	-0.215	0.898	0.355	-0.18	0.742	0.637	-0.426	1.004	0.449	0.043	1.008	0.758	-0.285
0.586	0.512	-0.215	0.609	0.363	-0.441	1.008	0.57	-0.305	1.043	0.711	-0.027	0.641	0.496	-0.281	0.715	0.605	-0.168	0.93	0.336	-0.25	0.934	0.309	-0.238	0.742	0.625	-0.434	0.895	0.512	0.063	0.977	0.707	-0.242
0.582	0.531	-0.219	0.637	0.359	-0.445	1.008	0.602	-0.316	0.961	0.715	0.004	0.703	0.5	-0.316	0.75	0.602	-0.172	0.984	0.352	-0.27	0.973	0.305	-0.262	0.742	0.602	-0.441	0.867	0.547	0.047	0.934	0.664	-0.191
0.578	0.543	-0.223	0.684	0.359	-0.449	1.012	0.621	-0.34	0.891	0.711	0.035	0.801	0.52	-0.344	0.816	0.59	-0.191	1.035	0.379	-0.293	1.004	0.344	-0.281	0.77	0.578	-0.43	0.887	0.516	-0.016	0.887	0.629	-0.148
0.578	0.551	-0.219	0.715	0.383	-0.453	1.008	0.641	-0.367	0.82	0.711	0.063	0.914	0.543	-0.391	0.918	0.574	-0.238	1.051	0.422	-0.313	1.016	0.41	-0.297	0.793	0.57	-0.422	0.906	0.469	-0.07	0.844	0.598	-0.109
0.582	0.551	-0.223	0.723	0.41	-0.449	1	0.664	-0.395	0.75	0.691	0.063	0.98	0.578	-0.434	1.023	0.555	-0.301	1.035	0.477	-0.316	1.004	0.5	-0.332	0.82	0.57	-0.422	0.926	0.422	-0.109	0.813	0.555	-0.086
0.598	0.547	-0.238	0.703	0.445	-0.438	0.965	0.688	-0.414	0.695	0.656	0.094	1.035	0.625	-0.445	1.078	0.547	-0.34	1.004	0.535	-0.309	0.98	0.59	-0.363	0.859	0.586	-0.434	0.969	0.387	-0.129	0.805	0.504	-0.066
0.629	0.543	-0.266	0.672	0.48	-0.41	0.91	0.707	-0.402	0.652	0.609	0.117	1.086	0.676	-0.441	1.078	0.555	-0.344	0.941	0.574	-0.313	0.938	0.672	-0.383	0.898	0.621	-0.461	1.004	0.367	-0.141	0.82	0.449	-0.059
0.672	0.539	-0.293	0.629	0.508	-0.383	0.844	0.715	-0.352	0.602	0.551	0.137	1.109	0.711	-0.453	1.027	0.578	-0.313	0.891	0.605	-0.324	0.859	0.738	-0.395	0.941	0.664	-0.512	1.031	0.367	-0.137	0.844	0.41	-0.047
0.707	0.547	-0.32	0.578	0.527	-0.371	0.789	0.699	-0.27	0.559	0.504	0.152	1.105	0.742	-0.477	0.965	0.621	-0.262	0.813	0.605	-0.355	0.777	0.789	-0.422	1.012	0.715	-0.594	1.047	0.375	-0.145	0.875	0.387	-0.039
0.738	0.563	-0.336	0.52	0.508	-0.352	0.758	0.66	-0.211	0.52	0.461	0.16	1.102	0.746	-0.52	0.891	0.656	-0.219	0.738	0.59	-0.383	0.664	0.82	-0.434	1.059	0.762	-0.707	1.039	0.391	-0.16	0.891	0.383	-0.027
0.773	0.59	-0.359	0.469	0.484	-0.328	0.742	0.609	-0.172	0.488	0.43	0.168	1.09	0.75	-0.559	0.813	0.688	-0.164	0.668	0.566	-0.406	0.539	0.824	-0.438	1.031	0.785	-0.789	1.008	0.406	-0.18	0.91	0.395	-0.02
0.82	0.637	-0.379	0.43	0.445	-0.297	0.738	0.566	-0.168	0.457	0.414	0.176	1.031	0.746	-0.578	0.746	0.691	-0.129	0.617	0.555	-0.395	0.43	0.777	-0.418	0.965	0.785	-0.789	0.949	0.43	-0.215	0.957	0.414	-0.031
0.863	0.676	-0.383	0.395	0.41	-0.254	0.738	0.551	-0.188	0.426	0.395	0.184	0.934	0.727	-0.512	0.734	0.664	-0.113	0.563	0.555	-0.371	0.348	0.719	-0.402	0.879	0.777	-0.691	0.887	0.457	-0.258	1.012	0.43	-0.047
0.906	0.711	-0.387	0.359	0.379	-0.215	0.766	0.563	-0.207	0.406	0.383	0.184	0.844	0.691	-0.402	0.742	0.621	-0.09	0.512	0.563	-0.34	0.305	0.641	-0.375	0.789	0.766	-0.566	0.82	0.473	-0.309	1.063	0.445	-0.059
0.926	0.727	-0.391	0.34	0.352	-0.195	0.789	0.582	-0.223	0.395	0.383	0.188	0.781	0.648	-0.313	0.738	0.563	-0.059	0.477	0.574	-0.305	0.281	0.586	-0.344	0.734	0.766	-0.469	0.746	0.477	-0.359	1.082	0.465	-0.055
0.93	0.723	-0.398	0.328	0.332	-0.18	0.781	0.613	-0.227	0.387	0.383	0.199	0.758	0.609	-0.258	0.715	0.5	-0.023	0.473	0.582	-0.285	0.25	0.543	-0.305	0.738	0.785	-0.441	0.676	0.488	-0.395	1.059	0.477	-0.043
0.926	0.711	-0.398	0.324	0.32	-0.16	0.758	0.629	-0.23	0.391	0.383	0.211	0.746	0.578	-0.238	0.691	0.457	0.004	0.492	0.59	-0.273	0.23	0.504	-0.258	0.801	0.77	-0.457	0.613	0.496	-0.375	1.035	0.465	-0.027
0.91	0.703	-0.398	0.324	0.316	-0.148	0.734	0.641	-0.215	0.414	0.387	0.219	0.75	0.566	-0.23	0.676	0.426	0.016	0.543	0.59	-0.27	0.223	0.484	-0.215	0.898	0.703	-0.449	0.559	0.512	-0.352	1.047	0.449	-0.008
0.898	0.684	-0.395	0.332	0.316	-0.152	0.719	0.633	-0.191	0.449	0.387	0.219	0.762	0.559	-0.227	0.668	0.398	0.004	0.598	0.582	-0.27	0.238	0.477	-0.199	1.012	0.629	-0.426	0.531	0.535	-0.313	1.043	0.441	0.016
0.875	0.66	-0.395	0.352	0.32	-0.168	0.703	0.621	-0.176	0.508	0.398	0.203	0.777	0.566	-0.227	0.672	0.383	0.004	0.656	0.574	-0.281	0.285	0.477	-0.195	1.074	0.566	-0.402	0.547	0.574	-0.273	1.016	0.426	0.031
0.824	0.637	-0.371	0.379	0.344	-0.18	0.684	0.602	-0.164	0.602	0.41	0.184	0.773	0.57	-0.215	0.676	0.363	0.004	0.715	0.578	-0.297	0.348	0.488	-0.199	1.09	0.547	-0.363	0.59	0.617	-0.27	1	0.418	0.031
0.75	0.613	-0.332	0.398	0.371	-0.188	0.645	0.578	-0.148	0.707	0.434	0.164	0.762	0.59	-0.211	0.691	0.355	0.008	0.766	0.578	-0.316	0.398	0.512	-0.215	1.063	0.551	-0.305	0.629	0.641	-0.305	1.008	0.391	0.004
0.668	0.59	-0.277	0.422	0.398	-0.199	0.609	0.551	-0.129	0.777	0.461	0.145	0.738	0.602	-0.203	0.715	0.367	0.012	0.809	0.586	-0.324	0.453	0.547	-0.238	1.02	0.555	-0.258	0.703	0.656	-0.359	1.02	0.383	-0.016
0.609	0.555	-0.223	0.449	0.422	-0.211	0.59	0.527	-0.102	0.84	0.488	0.133	0.703	0.594	-0.195	0.738	0.383	0.012	0.836	0.602	-0.328	0.512	0.586	-0.258	0.969	0.563	-0.211	0.793	0.668	-0.398	0.926	0.402	0.004
0.582	0.527	-0.18	0.48	0.441	-0.223	0.574	0.512	-0.082	0.953	0.539	0.141	0.672	0.582	-0.172	0.766	0.395	0.012	0.852	0.613	-0.34	0.578	0.629	-0.293	0.914	0.551	-0.164	0.879	0.699	-0.414	0.809	0.434	0.031
0.602	0.504	-0.172	0.516	0.441	-0.223	0.559	0.488	-0.063	1.086	0.586	0.133	0.641	0.563	-0.148	0.797	0.41	0	0.875	0.625	-0.352	0.641	0.68	-0.336	0.852	0.547	-0.121	0.957	0.73	-0.422	0.742	0.457	0.043
0.652	0.488	-0.195	0.555	0.434	-0.223	0.543	0.473	-0.051	1.188	0.637	0.121	0.613	0.547	-0.129	0.809	0.418	-0.012	0.918	0.629	-0.371	0.707	0.727	-0.395	0.797	0.539	-0.086	1.023	0.766	-0.438	0.746	0.465	0.008
0.73	0.496	-0.238	0.613	0.422	-0.234	0.539	0.461	-0.039	1.262	0.703	0.102	0.586	0.523	-0.109	0.805	0.43	-0.027	0.977	0.637	-0.422	0.777	0.766	-0.449	0.766	0.52	-0.07	1.051	0.789	-0.445	0.801	0.457	-0.063
0.828	0.527	-0.285	0.672	0.402	-0.258	0.535	0.453	-0.035	1.297	0.754	0.066	0.559	0.504	-0.09	0.809	0.441	-0.035	1.027	0.648	-0.473	0.895	0.801	-0.535	0.746	0.496	-0.059	1.016	0.793	-0.457	0.875	0.453	-0.098
0.914	0.555	-0.324	0.727	0.383	-0.281	0.547	0.449	-0.031	1.289	0.766	0.02	0.535	0.48	-0.07	0.828	0.434	-0.051	1.066	0.664	-0.504	1.066	0.84	-0.609	0.734	0.473	-0.047	0.98	0.766	-0.461	0.949	0.449	-0.125
0.949	0.602	-0.34	0.777	0.375	-0.293	0.563	0.457	-0.027	1.27	0.742	-0.035	0.516	0.465	-0.059	0.891	0.426	-0.07	1.117	0.684	-0.52	1.238	0.914	-0.602	0.719	0.453	-0.027	0.98	0.738	-0.457	1.012	0.457	-0.168
0.973	0.637	-0.313	0.82	0.379	-0.297	0.578	0.469	-0.027	1.25	0.688	-0.102	0.512	0.453	-0.043	0.961	0.43	-0.086	1.129	0.695	-0.543	1.32	1.031	-0.52	0.711	0.441	-0.02	1.008	0.715	-0.469	1.063	0.492	-0.219
0.977	0.676	-0.297	0.859	0.406	-0.309	0.594	0.488	-0.023	1.234	0.609	-0.172	0.512	0.449	-0.035	0.996	0.445	-0.098	1.098	0.699	-0.578	1.313	1.129	-0.469	0.719	0.43	-0.023	1.07	0.711	-0.488	1.094	0.535	-0.27
0.988	0.715	-0.285	0.902	0.441	-0.316	0.625	0.5	-0.027	1.23	0.523	-0.234	0.516	0.441	-0.031	0.996	0.473	-0.105	1.043	0.695	-0.598	1.266	1.191	-0.453	0.742	0.43	-0.027	1.16	0.715	-0.531	1.094	0.559	-0.313
0.992	0.746	-0.254	0.977	0.469	-0.332	0.656	0.504	-0.031	1.227	0.449	-0.254	0.52	0.445	-0.023	0.93	0.492	-0.105	0.98	0.676	-0.586	1.223	1.176	-0.422	0.77	0.434	-0.023	1.211	0.711	-0.637	1.059	0.586	-0.344
0.969	0.754	-0.227	1.039	0.488	-0.34	0.711	0.512	-0.039	1.191	0.391	-0.234	0.516	0.457	-0.012	0.859	0.496	-0.125	0.906	0.645	-0.516	1.164	1.047	-0.387	0.805	0.445	-0.031	1.176	0.68	-0.734	1	0.609	-0.355
0.941	0.758	-0.207	1.066	0.496	-0.34	0.766	0.512	-0.055	1.102	0.371	-0.129	0.531	0.477	-0.008	0.82	0.469	-0.164	0.879	0.621	-0.418	1.09	0.875	-0.324	0.84	0.469	-0.031	1.129	0.641	-0.766	0.918	0.617	-0.355
0.902	0.742	-0.203	1.082	0.496	-0.363	0.824	0.523	-0.063	0.977	0.402	-0.059	0.539	0.488	-0.008	0.816	0.43	-0.223	0.879	0.613	-0.332	1.008	0.711	-0.266	0.883	0.484	-0.035	1.055	0.613	-0.676	0.828	0.613	-0.355
0.871	0.715	-0.191	1.078	0.484	-0.379	0.871	0.531	-0.059	0.91	0.516	-0.066	0.578	0.496	-0.012	0.852	0.398	-0.273	0.895	0.617	-0.27	0.98	0.609	-0.219	0.953	0.492	-0.043	0.996	0.605	-0.527	0.75	0.605	-0.371
0.84	0.668	-0.18	1.027	0.465	-0.383	0.934	0.539	-0.043	0.938	0.668	-0.109	0.621	0.496	-0.023	0.902	0.391	-0.313	0.922	0.621	-0.242	0.988	0.543	-0.203	1.031	0.5	-0.051	0.965	0.633	-0.41	0.676	0.594	-0.387
0.809	0.633	-0.168	0.957	0.449	-0.379	1	0.547	-0.016	0.949	0.785	-0.168	0.688	0.492	-0.035	0.945	0.402	-0.316	0.977	0.629	-0.227	0.996	0.535	-0.199	1.066	0.496	-0.051	0.93	0.691	-0.352	0.609	0.59	-0.379
0.773	0.609	-0.16	0.859	0.441	-0.367	1.07	0.566	0.008	0.91	0.832	-0.23	0.758	0.488	-0.055	0.98	0.422	-0.305	1.047	0.609	-0.207	1	0.547	-0.195	1.102	0.504	-0.039	0.891	0.742	-0.332	0.563	0.598	-0.352
0.73	0.594	-0.148	0.762	0.43	-0.336	1.16	0.574	0.012	0.848	0.813	-0.262	0.797	0.488	-0.07	1	0.445	-0.273	1.066	0.594	-0.195	1.004	0.578	-0.184	1.141	0.508	-0.023	0.906	0.766	-0.297	0.539	0.629	-0.313
0.676	0.59	-0.129	0.688	0.422	-0.293	1.238	0.578	-0.008	0.797	0.746	-0.285	0.852	0.496	-0.074	0.98	0.465	-0.234	1.047	0.582	-0.172	0.988	0.617	-0.195	1.145	0.504	0.008	0.945	0.75	-0.262	0.559	0.676	-0.277
0.621	0.586	-0.105	0.637	0.43	-0.25	1.25	0.57	-0.02	0.762	0.676	-0.293	0.91	0.504	-0.078	0.941	0.492	-0.195	1.02	0.57	-0.168	0.977	0.66	-0.227	1.121	0.488	0.035	0.961	0.711	-0.246	0.59	0.727	-0.289
0.574	0.563	-0.078	0.617	0.43	-0.215	1.219	0.547	-0.035	0.719	0.602	-0.293	0.938	0.512	-0.074	0.887	0.531	-0.16	0.984	0.551	-0.168	0.984	0.688	-0.266	1.113	0.445	0.031	0.969	0.668	-0.242	0.629	0.77	-0.359
0.516	0.539	-0.059	0.621	0.43	-0.203	1.164	0.512	-0.066	0.672	0.531	-0.277	0.965	0.516	-0.078	0.828	0.559	-0.148	0.941	0.527	-0.16	1.02	0.688	-0.281	1.156	0.391	-0.004	0.98	0.617	-0.27	0.672	0.785	-0.43
0.441	0.492	-0.055	0.621	0.438	-0.199	1.063	0.473	-0.094	0.625	0.488	-0.246	1.027	0.512	-0.098	0.773	0.57	-0.164	0.891	0.512	-0.145	1.027	0.664	-0.285	1.129	0.355	-0.008	0.992	0.582	-0.293	0.727	0.781	-0.477
0.371	0.465	-0.02	0.652	0.449	-0.199	0.953	0.434	-0.148	0.57	0.441	-0.207	1.098	0.512	-0.113	0.711	0.566	-0.191	0.844	0.5	-0.133	1.02	0.648	-0.266	1	0.352	0.027	0.965	0.563	-0.27	0.809	0.801	-0.508
0.309	0.438	-0.016	0.691	0.457	-0.203	0.848	0.387	-0.207	0.531	0.406	-0.184	1.117	0.52	-0.129	0.648	0.551	-0.215	0.789	0.48	-0.113	0.969	0.645	-0.238	0.887	0.371	0.051	0.906	0.551	-0.219	0.887	0.824	-0.543
0.273	0.418	-0.016	0.707	0.469	-0.211	0.742	0.355	-0.238	0.539	0.391	-0.148	1.109	0.535	-0.129	0.59	0.527	-0.223	0.734	0.461	-0.09	0.91	0.652	-0.199	0.785	0.383	0.039	0.84	0.559	-0.16	0.902	0.836	-0.586
0.266	0.395	-0.016	0.711	0.48	-0.203	0.625	0.32	-0.23	0.492	0.375	-0.129	1.043	0.539	-0.148	0.547	0.508	-0.219	0.691	0.438	-0.07	0.848	0.664	-0.156	0.75	0.379	-0.012	0.781	0.555	-0.102	0.871	0.82	-0.621
0.277	0.391	-0.023	0.703	0.496	-0.195	0.512	0.285	-0.211	0.461	0.375	-0.105	0.941	0.531	-0.18	0.516	0.484	-0.207	0.668	0.418	-0.047	0.781	0.664	-0.113	0.773	0.355	-0.102	0.746	0.539	-0.055	0.84	0.785	-0.625
0.305	0.406	-0.023	0.688	0.504	-0.184	0.445	0.273	-0.203	0.48	0.398	-0.102	0.836	0.5	-0.23	0.492	0.457	-0.215	0.645	0.398	-0.016	0.734	0.648	-0.059	0.801	0.332	-0.168	0.734	0.488	-0.027	0.848	0.77	-0.629
0.316	0.418	-0.027	0.652	0.508	-0.172	0.438	0.289	-0.199	0.516	0.441	-0.082	0.758	0.449	-0.305	0.5	0.438	-0.211	0.617	0.387	0.008	0.699	0.617	-0.023	0.832	0.316	-0.215	0.754	0.434	0.004	0.867	0.777	-0.652
0.336	0.438	-0.047	0.613	0.504	-0.148	0.457	0.328	-0.199	0.531	0.5	-0.086	0.711	0.414	-0.348	0.508	0.422	-0.211	0.598	0.379	0.023	0.691	0.57	0.012	0.883	0.324	-0.242	0.77	0.375	0.023	0.891	0.793	-0.684
0.375	0.441	-0.059	0.578	0.496	-0.133	0.477	0.383	-0.191	0.559	0.547	-0.098	0.684	0.379	-0.355	0.531	0.43	-0.172	0.582	0.387	0.047	0.695	0.516	0.027	0.922	0.367	-0.27	0.785	0.336	0.031	0.945	0.816	-0.738
0.422	0.445	-0.082	0.547	0.48	-0.113	0.523	0.453	-0.203	0.602	0.582	-0.113	0.68	0.367	-0.34	0.551	0.453	-0.16	0.574	0.398	0.055	0.703	0.469	0.047	0.938	0.41	-0.297	0.809	0.313	0.031	0.957	0.797	-0.855
0.488	0.48	-0.121	0.531	0.465	-0.102	0.586	0.508	-0.238	0.641	0.602	-0.121	0.695	0.367	-0.301	0.582	0.492	-0.152	0.574	0.41	0.063	0.719	0.434	0.055	0.922	0.453	-0.324	0.848	0.316	0.027	0.922	0.746	-0.898
0.578	0.523	-0.188	0.531	0.438	-0.09	0.637	0.527	-0.277	0.68	0.609	-0.129	0.699	0.379	-0.258	0.613	0.527	-0.176	0.598	0.422	0.059	0.75	0.402	0.043	0.879	0.48	-0.344	0.906	0.344	0.012	0.895	0.711	-0.852
0.66	0.539	-0.203	0.539	0.426	-0.086	0.676	0.52	-0.32	0.738	0.617	-0.129	0.703	0.426	-0.227	0.656	0.555	-0.195	0.648	0.426	0.051	0.781	0.387	0.035	0.82	0.5	-0.352	0.961	0.383	-0.008	0.879	0.715	-0.781
0.695	0.57	-0.207	0.539	0.41	-0.086	0.688	0.504	-0.359	0.801	0.621	-0.145	0.699	0.488	-0.223	0.703	0.566	-0.219	0.723	0.43	0.027	0.797	0.383	0.027	0.75	0.512	-0.359	1.035	0.426	-0.008	0.906	0.77	-0.688
0.719	0.602	-0.223	0.543	0.41	-0.09	0.672	0.504	-0.379	0.871	0.629	-0.16	0.684	0.547	-0.227	0.758	0.57	-0.238	0.777	0.434	0.012	0.813	0.383	0.027	0.684	0.508	-0.367	1.105	0.48	0	0.949	0.848	-0.621
0.738	0.625	-0.23	0.555	0.418	-0.094	0.625	0.504	-0.367	0.957	0.637	-0.176	0.645	0.582	-0.238	0.816	0.582	-0.258	0.828	0.441	0.004	0.855	0.402	0.035	0.621	0.488	-0.375	1.141	0.531	0.035	0.98	0.914	-0.578
0.746	0.633	-0.262	0.566	0.434	-0.094	0.57	0.492	-0.336	1.043	0.664	-0.195	0.605	0.586	-0.254	0.879	0.605	-0.293	0.891	0.453	-0.012	0.898	0.426	0.039	0.555	0.477	-0.379	1.156	0.574	0.066	1.012	0.941	-0.527
0.758	0.633	-0.285	0.586	0.465	-0.105	0.52	0.465	-0.305	1.113	0.707	-0.207	0.559	0.57	-0.258	0.941	0.633	-0.336	0.953	0.465	-0.008	0.922	0.441	0.031	0.48	0.457	-0.355	1.18	0.582	0.086	1.055	0.938	-0.477
0.758	0.617	-0.324	0.602	0.488	-0.113	0.488	0.43	-0.273	1.125	0.738	-0.199	0.512	0.539	-0.262	0.996	0.676	-0.383	0.996	0.477	0.008	0.965	0.445	0.027	0.426	0.453	-0.32	1.172	0.57	0.113	1.078	0.906	-0.434
0.746	0.59	-0.344	0.613	0.516	-0.117	0.473	0.383	-0.25	1.129	0.766	-0.18	0.473	0.496	-0.27	1.039	0.727	-0.438	1.004	0.492	0.023	1.02	0.449	0.027	0.383	0.453	-0.301	1.117	0.531	0.137	1.086	0.852	-0.387
0.738	0.551	-0.355	0.633	0.535	-0.121	0.457	0.348	-0.234	1.125	0.777	-0.195	0.449	0.461	-0.266	1.066	0.785	-0.457	0.996	0.488	0.023	1.031	0.449	0.016	0.363	0.457	-0.277	1.078	0.461	0.121	1.078	0.785	-0.352
0.754	0.512	-0.352	0.652	0.539	-0.129	0.465	0.328	-0.23	1.105	0.762	-0.23	0.434	0.426	-0.246	1.125	0.844	-0.461	1.07	0.48	-0.016	1.039	0.445	0.012	0.375	0.488	-0.266	1.117	0.395	0.082	1.043	0.715	-0.32
0.781	0.469	-0.355	0.68	0.539	-0.133	0.48	0.328	-0.219	1.094	0.727	-0.25	0.422	0.398	-0.219	1.184	0.883	-0.473	1.148	0.461	-0.059	1.086	0.434	0	0.41	0.535	-0.273	1.152	0.344	0.051	0.988	0.656	-0.277
0.836	0.449	-0.348	0.738	0.531	-0.141	0.488	0.355	-0.191	1.07	0.691	-0.262	0.414	0.387	-0.203	1.207	0.883	-0.5	1.129	0.457	-0.059	1.125	0.438	-0.008	0.445	0.578	-0.293	1.066	0.34	0.074	0.938	0.605	-0.23
0.91	0.445	-0.32	0.797	0.527	-0.145	0.484	0.398	-0.168	1.008	0.66	-0.27	0.41	0.379	-0.176	1.176	0.855	-0.531	1.055	0.477	-0.047	1.117	0.461	-0.012	0.488	0.617	-0.32	0.961	0.383	0.086	0.883	0.566	-0.18
0.949	0.457	-0.289	0.855	0.527	-0.141	0.477	0.445	-0.156	0.922	0.645	-0.25	0.406	0.379	-0.164	1.133	0.801	-0.543	0.945	0.48	-0.051	1.043	0.496	0.004	0.547	0.633	-0.359	0.879	0.434	0.07	0.84	0.531	-0.137
0.941	0.484	-0.262	0.898	0.523	-0.133	0.469	0.484	-0.156	0.848	0.625	-0.207	0.41	0.383	-0.156	1.039	0.746	-0.516	0.887	0.473	-0.074	0.941	0.543	-0.008	0.617	0.641	-0.398	0.855	0.465	0.012	0.813	0.496	-0.098
0.895	0.535	-0.254	0.926	0.523	-0.117	0.48	0.512	-0.156	0.805	0.602	-0.152	0.434	0.387	-0.152	0.914	0.691	-0.438	0.898	0.441	-0.125	0.836	0.551	-0.039	0.695	0.641	-0.434	0.879	0.469	-0.07	0.801	0.465	-0.066
0.844	0.578	-0.254	0.957	0.504	-0.117	0.5	0.52	-0.164	0.809	0.578	-0.117	0.453	0.398	-0.156	0.793	0.645	-0.34	0.93	0.398	-0.184	0.793	0.512	-0.086	0.777	0.637	-0.465	0.891	0.453	-0.145	0.773	0.438	-0.035
0.789	0.602	-0.273	1.023	0.488	-0.125	0.527	0.512	-0.164	0.824	0.551	-0.105	0.473	0.418	-0.168	0.715	0.629	-0.258	0.953	0.355	-0.227	0.785	0.441	-0.16	0.84	0.637	-0.484	0.898	0.422	-0.199	0.75	0.418	0
0.723	0.605	-0.293	1.109	0.48	-0.145	0.555	0.496	-0.168	0.84	0.523	-0.094	0.492	0.453	-0.184	0.691	0.613	-0.199	0.984	0.344	-0.258	0.797	0.371	-0.207	0.887	0.637	-0.5	0.922	0.41	-0.238	0.738	0.414	0.023
0.684	0.59	-0.305	1.184	0.477	-0.176	0.59	0.484	-0.168	0.871	0.508	-0.086	0.508	0.484	-0.199	0.707	0.59	-0.195	1.035	0.352	-0.297	0.824	0.313	-0.242	0.945	0.645	-0.512	0.941	0.41	-0.254	0.742	0.418	0.023
0.652	0.559	-0.313	1.215	0.48	-0.184	0.633	0.484	-0.176	0.895	0.52	-0.086	0.523	0.516	-0.203	0.754	0.555	-0.199	1.059	0.367	-0.32	0.883	0.301	-0.273	1.008	0.676	-0.543	0.957	0.434	-0.273	0.785	0.438	-0.004
0.633	0.523	-0.293	1.164	0.492	-0.168	0.703	0.484	-0.195	0.906	0.551	-0.098	0.559	0.531	-0.227	0.797	0.516	-0.195	1.035	0.398	-0.32	0.934	0.316	-0.301	1.043	0.711	-0.586	0.934	0.457	-0.285	0.859	0.453	-0.027
0.605	0.5	-0.277	1.066	0.5	-0.164	0.766	0.488	-0.223	0.918	0.574	-0.098	0.609	0.535	-0.25	0.852	0.496	-0.203	0.969	0.445	-0.305	0.953	0.367	-0.297	1.047	0.754	-0.605	0.883	0.48	-0.301	0.914	0.473	-0.051
0.578	0.48	-0.262	0.953	0.488	-0.16	0.828	0.5	-0.242	0.91	0.598	-0.094	0.676	0.543	-0.289	0.879	0.504	-0.211	0.879	0.504	-0.281	0.934	0.43	-0.277	1.102	0.797	-0.621	0.82	0.5	-0.305	0.965	0.484	-0.063
0.57	0.48	-0.254	0.836	0.461	-0.191	0.875	0.512	-0.254	0.906	0.617	-0.094	0.762	0.563	-0.32	0.898	0.527	-0.223	0.789	0.551	-0.258	0.887	0.512	-0.25	1.16	0.828	-0.688	0.746	0.504	-0.32	1.027	0.5	-0.066
0.574	0.48	-0.25	0.723	0.418	-0.223	0.895	0.535	-0.254	0.895	0.629	-0.09	0.871	0.594	-0.359	0.887	0.555	-0.227	0.707	0.578	-0.246	0.82	0.59	-0.227	1.148	0.824	-0.754	0.68	0.496	-0.336	1.078	0.523	-0.063
0.57	0.488	-0.25	0.621	0.371	-0.238	0.914	0.566	-0.254	0.859	0.633	-0.078	0.965	0.633	-0.387	0.871	0.57	-0.219	0.645	0.578	-0.262	0.766	0.641	-0.207	1.082	0.801	-0.773	0.617	0.477	-0.363	1.098	0.535	-0.051
0.559	0.5	-0.242	0.52	0.336	-0.219	0.965	0.598	-0.254	0.832	0.633	-0.066	1.023	0.676	-0.41	0.859	0.586	-0.219	0.598	0.563	-0.281	0.711	0.684	-0.219	0.988	0.77	-0.734	0.559	0.465	-0.383	1.133	0.535	-0.039
0.566	0.52	-0.238	0.465	0.316	-0.199	1.012	0.609	-0.27	0.797	0.637	-0.055	1.086	0.719	-0.402	0.832	0.586	-0.207	0.547	0.52	-0.309	0.66	0.699	-0.246	0.887	0.746	-0.617	0.512	0.457	-0.391	1.148	0.535	-0.008
0.578	0.543	-0.242	0.465	0.328	-0.191	1.043	0.609	-0.285	0.762	0.637	-0.039	1.133	0.75	-0.41	0.781	0.582	-0.164	0.516	0.477	-0.328	0.609	0.688	-0.285	0.832	0.727	-0.488	0.492	0.461	-0.371	1.117	0.523	0.027
0.586	0.559	-0.25	0.5	0.363	-0.195	1.059	0.602	-0.316	0.73	0.625	-0.031	1.156	0.766	-0.441	0.727	0.563	-0.133	0.48	0.449	-0.313	0.578	0.668	-0.313	0.844	0.73	-0.426	0.48	0.477	-0.324	1.055	0.496	0.051
0.582	0.582	-0.25	0.539	0.418	-0.176	1.047	0.59	-0.352	0.715	0.605	-0.012	1.164	0.762	-0.5	0.695	0.543	-0.09	0.434	0.441	-0.277	0.559	0.668	-0.32	0.863	0.723	-0.418	0.496	0.516	-0.262	1.055	0.453	0.043
0.578	0.598	-0.242	0.57	0.453	-0.152	1.012	0.586	-0.371	0.699	0.59	0.008	1.148	0.754	-0.543	0.684	0.52	-0.055	0.402	0.449	-0.242	0.551	0.668	-0.313	0.887	0.707	-0.41	0.531	0.57	-0.234	1.105	0.402	0.004
0.586	0.602	-0.242	0.602	0.473	-0.172	0.941	0.586	-0.363	0.684	0.57	0.02	1.09	0.734	-0.57	0.695	0.504	-0.023	0.383	0.453	-0.223	0.543	0.672	-0.293	0.945	0.672	-0.387	0.582	0.613	-0.254	1.074	0.387	0.008
0.617	0.602	-0.258	0.645	0.5	-0.18	0.852	0.602	-0.328	0.664	0.551	0.039	0.984	0.715	-0.5	0.715	0.5	0.008	0.387	0.457	-0.223	0.539	0.688	-0.266	1.008	0.637	-0.359	0.68	0.645	-0.305	0.941	0.402	0.059
0.676	0.594	-0.281	0.66	0.516	-0.219	0.777	0.609	-0.273	0.645	0.543	0.051	0.859	0.68	-0.398	0.727	0.488	0.035	0.402	0.449	-0.242	0.543	0.699	-0.25	1.02	0.617	-0.336	0.801	0.656	-0.367	0.816	0.426	0.07
0.742	0.594	-0.313	0.672	0.516	-0.25	0.727	0.609	-0.23	0.625	0.523	0.063	0.781	0.637	-0.301	0.75	0.484	0.047	0.43	0.445	-0.27	0.563	0.707	-0.25	0.988	0.613	-0.305	0.898	0.66	-0.43	0.742	0.449	0.051
0.813	0.598	-0.352	0.668	0.5	-0.273	0.719	0.578	-0.195	0.625	0.508	0.082	0.738	0.605	-0.25	0.762	0.48	0.055	0.477	0.438	-0.309	0.605	0.711	-0.289	0.949	0.617	-0.266	1	0.668	-0.473	0.715	0.449	-0.004
0.898	0.621	-0.398	0.648	0.469	-0.277	0.742	0.547	-0.172	0.633	0.496	0.094	0.734	0.582	-0.242	0.781	0.48	0.047	0.543	0.441	-0.344	0.688	0.727	-0.328	0.895	0.621	-0.227	1.078	0.684	-0.504	0.727	0.438	-0.063
0.953	0.66	-0.43	0.617	0.43	-0.266	0.762	0.523	-0.176	0.656	0.484	0.109	0.738	0.574	-0.246	0.801	0.48	0.047	0.602	0.457	-0.375	0.762	0.734	-0.336	0.832	0.617	-0.195	1.094	0.699	-0.531	0.773	0.422	-0.105
0.992	0.688	-0.445	0.566	0.395	-0.246	0.789	0.52	-0.195	0.68	0.484	0.125	0.746	0.555	-0.242	0.809	0.488	0.051	0.66	0.488	-0.402	0.777	0.738	-0.301	0.777	0.605	-0.156	1.105	0.707	-0.547	0.824	0.414	-0.129
1.016	0.711	-0.445	0.52	0.355	-0.215	0.816	0.539	-0.223	0.727	0.492	0.137	0.758	0.555	-0.23	0.82	0.496	0.031	0.723	0.543	-0.426	0.77	0.777	-0.27	0.73	0.586	-0.129	1.145	0.707	-0.559	0.867	0.41	-0.168
1.039	0.719	-0.434	0.488	0.324	-0.18	0.832	0.559	-0.238	0.77	0.508	0.145	0.77	0.563	-0.23	0.852	0.508	0.031	0.793	0.598	-0.465	0.75	0.832	-0.25	0.68	0.566	-0.098	1.184	0.711	-0.578	0.918	0.426	-0.211
1.086	0.707	-0.434	0.461	0.301	-0.148	0.816	0.586	-0.242	0.809	0.527	0.152	0.77	0.582	-0.23	0.883	0.512	0.027	0.871	0.66	-0.512	0.727	0.891	-0.281	0.641	0.539	-0.066	1.16	0.691	-0.598	0.949	0.445	-0.258
1.125	0.676	-0.465	0.449	0.289	-0.125	0.781	0.602	-0.223	0.84	0.547	0.172	0.758	0.598	-0.219	0.914	0.508	0.031	0.992	0.719	-0.539	0.723	0.902	-0.328	0.602	0.5	-0.031	1.102	0.672	-0.594	0.926	0.469	-0.281
1.113	0.645	-0.5	0.438	0.297	-0.109	0.738	0.605	-0.199	0.859	0.566	0.188	0.723	0.602	-0.199	0.941	0.496	0.027	1.129	0.766	-0.555	0.766	0.879	-0.371	0.578	0.465	0	1.07	0.656	-0.578	0.871	0.488	-0.301
1.09	0.605	-0.508	0.438	0.332	-0.102	0.695	0.602	-0.176	0.895	0.578	0.211	0.691	0.602	-0.172	0.953	0.48	0.031	1.199	0.789	-0.57	0.813	0.836	-0.41	0.555	0.438	0.02	1.016	0.621	-0.605	0.793	0.5	-0.305
1.059	0.563	-0.488	0.43	0.367	-0.098	0.656	0.586	-0.141	0.984	0.594	0.238	0.66	0.582	-0.145	0.926	0.465	0.031	1.203	0.777	-0.539	0.832	0.785	-0.434	0.543	0.418	0.031	0.898	0.586	-0.645	0.715	0.512	-0.305
1.012	0.52	-0.469	0.434	0.418	-0.109	0.621	0.566	-0.117	1.066	0.613	0.246	0.641	0.57	-0.117	0.938	0.438	0.016	1.219	0.746	-0.477	0.84	0.746	-0.422	0.535	0.406	0.031	0.789	0.555	-0.629	0.652	0.52	-0.324
0.945	0.5	-0.465	0.441	0.461	-0.121	0.594	0.539	-0.094	1.105	0.633	0.242	0.613	0.551	-0.098	1	0.414	-0.02	1.191	0.695	-0.461	0.859	0.734	-0.391	0.57	0.398	0.031	0.727	0.543	-0.57	0.598	0.516	-0.352
0.855	0.48	-0.449	0.457	0.484	-0.133	0.57	0.508	-0.074	1.094	0.672	0.23	0.59	0.535	-0.07	1.012	0.402	-0.023	1.074	0.652	-0.477	0.871	0.742	-0.414	0.625	0.402	0.031	0.742	0.559	-0.516	0.551	0.5	-0.375
0.762	0.457	-0.414	0.488	0.488	-0.148	0.559	0.484	-0.063	1.031	0.691	0.207	0.566	0.508	-0.063	0.984	0.426	-0.016	0.945	0.605	-0.492	0.898	0.75	-0.465	0.691	0.406	0.027	0.801	0.602	-0.48	0.512	0.488	-0.379
0.668	0.445	-0.371	0.535	0.484	-0.164	0.547	0.469	-0.055	0.953	0.691	0.184	0.551	0.496	-0.035	0.938	0.457	-0.016	0.875	0.574	-0.484	0.922	0.766	-0.523	0.77	0.406	0	0.855	0.66	-0.465	0.504	0.512	-0.363
0.566	0.441	-0.305	0.574	0.48	-0.176	0.527	0.453	-0.043	0.883	0.656	0.137	0.539	0.48	-0.023	0.875	0.469	-0.047	0.82	0.547	-0.434	0.898	0.762	-0.563	0.859	0.402	-0.043	0.918	0.703	-0.457	0.535	0.563	-0.352
0.48	0.453	-0.227	0.613	0.473	-0.188	0.512	0.445	-0.039	0.832	0.605	0.086	0.535	0.469	-0.016	0.828	0.457	-0.102	0.824	0.543	-0.34	0.875	0.742	-0.547	0.984	0.402	-0.082	0.98	0.742	-0.438	0.609	0.652	-0.348
0.418	0.48	-0.141	0.664	0.477	-0.199	0.516	0.441	-0.043	0.84	0.535	0.047	0.539	0.457	-0.008	0.797	0.418	-0.172	0.875	0.551	-0.266	0.875	0.738	-0.488	1.094	0.414	-0.145	1.031	0.758	-0.402	0.695	0.746	-0.383
0.391	0.5	-0.102	0.727	0.488	-0.23	0.516	0.445	-0.043	0.898	0.461	0.016	0.527	0.453	0.004	0.805	0.387	-0.215	0.938	0.559	-0.238	0.887	0.742	-0.445	1.164	0.434	-0.18	1.031	0.777	-0.352	0.777	0.809	-0.461
0.395	0.512	-0.074	0.809	0.531	-0.289	0.531	0.453	-0.051	0.953	0.391	-0.004	0.531	0.461	0.008	0.848	0.371	-0.234	1.004	0.566	-0.215	0.883	0.75	-0.406	1.195	0.48	-0.152	1.008	0.805	-0.316	0.844	0.848	-0.551
0.422	0.52	-0.078	0.883	0.594	-0.367	0.543	0.465	-0.051	1.027	0.332	0.012	0.539	0.465	0.012	0.895	0.379	-0.25	1.047	0.578	-0.188	0.867	0.758	-0.355	1.168	0.535	-0.098	0.98	0.813	-0.289	0.898	0.902	-0.602
0.469	0.535	-0.109	0.902	0.617	-0.395	0.559	0.477	-0.039	1.059	0.309	0.004	0.555	0.477	0.008	0.934	0.391	-0.25	1.074	0.586	-0.156	0.879	0.75	-0.313	1.09	0.566	-0.035	0.949	0.789	-0.273	0.914	0.961	-0.617
0.504	0.559	-0.141	0.895	0.598	-0.355	0.578	0.484	-0.035	1.094	0.309	0.023	0.578	0.492	-0.004	0.957	0.422	-0.238	1.063	0.605	-0.145	0.934	0.727	-0.277	1.059	0.586	-0.004	0.938	0.742	-0.262	0.887	1.012	-0.625
0.512	0.586	-0.152	0.91	0.559	-0.281	0.617	0.496	-0.039	1.07	0.344	0.012	0.609	0.504	-0.004	0.961	0.453	-0.23	1.023	0.621	-0.141	1.008	0.695	-0.27	1.129	0.582	-0.023	0.953	0.676	-0.254	0.848	1.012	-0.637
0.535	0.621	-0.148	1.082	0.617	-0.367	0.668	0.492	-0.047	1.02	0.375	-0.004	0.66	0.512	-0.012	0.945	0.484	-0.23	0.965	0.633	-0.137	1.063	0.656	-0.258	1.121	0.559	-0.027	0.953	0.617	-0.23	0.805	0.977	-0.641
0.578	0.652	-0.141	1.148	0.688	-0.398	0.723	0.484	-0.059	0.969	0.414	0	0.715	0.512	-0.027	0.898	0.52	-0.242	0.91	0.613	-0.137	1.059	0.625	-0.223	1.027	0.52	0.02	0.934	0.582	-0.191	0.793	0.902	-0.637
0.602	0.688	-0.141	1.082	0.688	-0.375	0.785	0.484	-0.066	0.895	0.445	0.004	0.77	0.508	-0.039	0.848	0.539	-0.258	0.871	0.586	-0.137	1	0.602	-0.176	0.914	0.488	0.047	0.898	0.563	-0.137	0.816	0.824	-0.641
0.602	0.703	-0.164	1.059	0.66	-0.336	0.844	0.484	-0.078	0.828	0.461	-0.016	0.824	0.512	-0.051	0.777	0.539	-0.277	0.836	0.555	-0.133	0.922	0.594	-0.125	0.824	0.461	0.059	0.871	0.547	-0.074	0.824	0.75	-0.641
0.609	0.707	-0.172	1.035	0.625	-0.34	0.898	0.492	-0.082	0.762	0.469	-0.023	0.887	0.52	-0.059	0.707	0.527	-0.293	0.781	0.512	-0.113	0.836	0.594	-0.074	0.789	0.406	0.027	0.844	0.52	-0.043	0.82	0.68	-0.621
0.621	0.707	-0.172	1.008	0.582	-0.348	0.957	0.496	-0.082	0.73	0.469	-0.055	0.938	0.52	-0.059	0.633	0.504	-0.289	0.73	0.484	-0.094	0.742	0.586	-0.031	0.789	0.34	-0.051	0.848	0.488	-0.023	0.852	0.645	-0.582
0.605	0.707	-0.164	0.984	0.535	-0.375	0.988	0.5	-0.09	0.699	0.461	-0.09	0.953	0.523	-0.063	0.559	0.488	-0.273	0.684	0.461	-0.066	0.66	0.566	0.012	0.816	0.289	-0.133	0.879	0.453	-0.027	0.852	0.629	-0.613
0.578	0.707	-0.145	0.887	0.477	-0.375	1	0.5	-0.094	0.676	0.449	-0.121	1.023	0.52	-0.086	0.5	0.477	-0.246	0.633	0.43	-0.039	0.605	0.523	0.031	0.836	0.254	-0.184	0.918	0.426	-0.031	0.801	0.613	-0.691
0.547	0.691	-0.121	0.77	0.457	-0.332	1.031	0.488	-0.102	0.664	0.418	-0.133	1.137	0.527	-0.121	0.441	0.473	-0.207	0.602	0.402	-0.008	0.578	0.484	0.047	0.867	0.238	-0.223	0.941	0.414	-0.031	0.777	0.617	-0.762
0.512	0.68	-0.113	0.711	0.551	-0.242	1.086	0.484	-0.121	0.633	0.375	-0.129	1.195	0.539	-0.145	0.418	0.469	-0.176	0.586	0.379	0.016	0.574	0.441	0.059	0.887	0.266	-0.254	0.969	0.426	-0.031	0.762	0.648	-0.789
0.48	0.66	-0.094	0.598	0.586	-0.23	1.102	0.48	-0.129	0.633	0.363	-0.23	1.18	0.551	-0.141	0.414	0.465	-0.148	0.574	0.359	0.035	0.566	0.422	0.074	0.895	0.313	-0.289	1	0.445	-0.023	0.781	0.73	-0.785
0.469	0.625	-0.059	0.508	0.582	-0.184	1.09	0.48	-0.125	0.621	0.406	-0.246	1.105	0.563	-0.148	0.422	0.453	-0.137	0.555	0.352	0.051	0.539	0.406	0.09	0.867	0.359	-0.313	1.035	0.457	-0.012	0.813	0.84	-0.781
0.473	0.578	-0.035	0.48	0.516	-0.172	1.066	0.488	-0.133	0.645	0.34	-0.113	1.008	0.555	-0.172	0.445	0.449	-0.152	0.539	0.348	0.059	0.527	0.402	0.102	0.832	0.418	-0.316	1.047	0.469	0.012	0.797	0.941	-0.762
0.492	0.543	-0.012	0.547	0.48	-0.152	1.012	0.488	-0.141	0.695	0.215	-0.098	0.906	0.523	-0.219	0.484	0.449	-0.164	0.539	0.363	0.07	0.535	0.402	0.105	0.77	0.465	-0.32	1.027	0.477	0.039	0.777	1.031	-0.719
0.516	0.508	0.016	0.605	0.461	-0.164	0.926	0.48	-0.156	0.742	0.184	-0.102	0.824	0.469	-0.285	0.531	0.465	-0.18	0.566	0.375	0.059	0.559	0.41	0.102	0.707	0.504	-0.309	1.02	0.469	0.047	0.816	1.082	-0.676
0.52	0.492	0.035	0.664	0.457	-0.203	0.836	0.461	-0.18	0.75	0.246	-0.082	0.789	0.414	-0.328	0.586	0.508	-0.188	0.625	0.391	0.035	0.578	0.43	0.098	0.645	0.535	-0.309	1.039	0.449	0.059	0.91	1.063	-0.645
0.492	0.473	0.031	0.738	0.477	-0.23	0.742	0.43	-0.207	0.773	0.336	-0.113	0.777	0.383	-0.371	0.613	0.559	-0.195	0.695	0.395	0.004	0.598	0.449	0.098	0.578	0.555	-0.316	0.992	0.414	0.082	1.012	0.984	-0.609
0.477	0.465	0.047	0.777	0.52	-0.23	0.66	0.398	-0.223	0.813	0.418	-0.121	0.766	0.371	-0.387	0.633	0.625	-0.207	0.777	0.406	-0.031	0.625	0.477	0.105	0.516	0.563	-0.324	0.918	0.387	0.098	1.07	0.895	-0.563
0.48	0.445	0	0.773	0.559	-0.227	0.613	0.371	-0.227	0.82	0.461	-0.121	0.77	0.363	-0.359	0.664	0.672	-0.227	0.844	0.41	-0.063	0.68	0.496	0.113	0.465	0.547	-0.316	0.914	0.355	0.078	1.074	0.824	-0.504
0.543	0.438	-0.051	0.785	0.602	-0.215	0.59	0.352	-0.238	0.828	0.48	-0.113	0.762	0.371	-0.324	0.715	0.711	-0.246	0.898	0.414	-0.09	0.754	0.492	0.117	0.449	0.539	-0.297	1.02	0.328	0.023	1.035	0.793	-0.445
0.633	0.438	-0.129	0.797	0.637	-0.199	0.594	0.363	-0.242	0.863	0.496	-0.121	0.738	0.391	-0.266	0.781	0.734	-0.27	0.953	0.434	-0.098	0.813	0.477	0.121	0.445	0.531	-0.27	1.035	0.34	-0.004	0.992	0.785	-0.387
0.695	0.473	-0.219	0.785	0.66	-0.172	0.605	0.391	-0.215	0.902	0.504	-0.152	0.684	0.438	-0.223	0.848	0.746	-0.309	0.969	0.461	-0.09	0.867	0.457	0.125	0.453	0.527	-0.242	0.945	0.402	0.02	0.957	0.785	-0.34
0.723	0.535	-0.293	0.766	0.684	-0.141	0.613	0.43	-0.191	0.953	0.52	-0.176	0.625	0.496	-0.203	0.922	0.75	-0.352	0.941	0.492	-0.051	0.953	0.449	0.141	0.457	0.52	-0.234	0.871	0.48	0.008	0.918	0.762	-0.297
0.734	0.57	-0.332	0.75	0.695	-0.129	0.621	0.484	-0.172	1.051	0.551	-0.188	0.57	0.559	-0.199	1.023	0.762	-0.398	0.895	0.516	-0.023	1.027	0.453	0.137	0.496	0.523	-0.227	0.82	0.531	-0.02	0.91	0.727	-0.266
0.762	0.594	-0.355	0.727	0.676	-0.109	0.617	0.539	-0.176	1.168	0.605	-0.207	0.523	0.59	-0.219	1.133	0.766	-0.477	0.918	0.516	-0.023	1.086	0.449	0.125	0.559	0.527	-0.234	0.805	0.539	-0.063	0.918	0.676	-0.242
0.781	0.594	-0.359	0.711	0.648	-0.109	0.605	0.559	-0.191	1.242	0.66	-0.223	0.48	0.574	-0.246	1.195	0.785	-0.516	1.012	0.504	-0.059	1.195	0.43	0.09	0.629	0.555	-0.25	0.82	0.531	-0.125	0.926	0.629	-0.207
0.813	0.59	-0.34	0.699	0.605	-0.109	0.586	0.551	-0.207	1.289	0.723	-0.223	0.445	0.535	-0.262	1.203	0.781	-0.531	1.059	0.488	-0.094	1.332	0.438	0.039	0.707	0.59	-0.281	0.867	0.52	-0.207	0.926	0.594	-0.164
0.859	0.582	-0.313	0.684	0.566	-0.102	0.578	0.516	-0.238	1.32	0.766	-0.227	0.422	0.48	-0.273	1.203	0.773	-0.531	1.039	0.48	-0.098	1.395	0.469	-0.008	0.781	0.617	-0.316	0.906	0.5	-0.273	0.926	0.563	-0.121
0.879	0.59	-0.277	0.664	0.527	-0.09	0.559	0.473	-0.25	1.293	0.777	-0.23	0.418	0.441	-0.273	1.203	0.766	-0.555	0.945	0.48	-0.094	1.348	0.504	-0.031	0.863	0.637	-0.352	0.926	0.484	-0.297	0.922	0.531	-0.09
0.891	0.617	-0.246	0.641	0.508	-0.082	0.531	0.43	-0.254	1.238	0.777	-0.223	0.414	0.41	-0.25	1.168	0.738	-0.574	0.824	0.488	-0.082	1.238	0.523	-0.063	0.957	0.652	-0.379	0.922	0.488	-0.305	0.934	0.5	-0.07
0.914	0.637	-0.246	0.621	0.488	-0.07	0.492	0.398	-0.242	1.18	0.746	-0.195	0.402	0.391	-0.219	1.082	0.699	-0.574	0.77	0.465	-0.109	1.141	0.516	-0.105	1.035	0.676	-0.414	0.867	0.508	-0.305	0.953	0.465	-0.059
0.934	0.645	-0.258	0.605	0.477	-0.059	0.457	0.387	-0.219	1.102	0.707	-0.172	0.387	0.379	-0.203	0.957	0.652	-0.547	0.766	0.422	-0.16	1.063	0.484	-0.168	1.098	0.688	-0.457	0.797	0.512	-0.309	0.984	0.434	-0.051
0.953	0.633	-0.313	0.59	0.469	-0.043	0.426	0.375	-0.195	0.992	0.668	-0.164	0.391	0.379	-0.18	0.828	0.605	-0.48	0.793	0.371	-0.191	1.012	0.43	-0.227	1.133	0.695	-0.52	0.719	0.516	-0.313	1.004	0.418	-0.039
0.941	0.605	-0.363	0.582	0.461	-0.035	0.414	0.367	-0.176	0.895	0.629	-0.141	0.406	0.383	-0.168	0.719	0.574	-0.398	0.82	0.328	-0.219	0.98	0.379	-0.277	1.141	0.707	-0.559	0.633	0.512	-0.313	1.023	0.406	-0.031
0.914	0.559	-0.41	0.574	0.477	-0.043	0.418	0.363	-0.16	0.836	0.586	-0.109	0.426	0.387	-0.164	0.645	0.555	-0.32	0.855	0.32	-0.219	0.98	0.332	-0.32	1.086	0.738	-0.563	0.566	0.516	-0.313	1.059	0.414	-0.031
0.871	0.512	-0.434	0.563	0.484	-0.039	0.434	0.355	-0.156	0.82	0.551	-0.078	0.449	0.395	-0.176	0.609	0.547	-0.262	0.887	0.336	-0.223	0.977	0.328	-0.324	1.043	0.77	-0.566	0.496	0.52	-0.32	1.078	0.441	-0.035
0.809	0.473	-0.43	0.555	0.484	-0.051	0.461	0.367	-0.16	0.828	0.52	-0.063	0.48	0.406	-0.188	0.609	0.535	-0.219	0.895	0.367	-0.223	0.949	0.363	-0.316	1.063	0.797	-0.602	0.449	0.508	-0.332	1.082	0.453	-0.031
0.738	0.445	-0.414	0.563	0.484	-0.051	0.48	0.383	-0.164	0.84	0.504	-0.059	0.5	0.426	-0.211	0.613	0.52	-0.188	0.875	0.418	-0.211	0.898	0.43	-0.297	1.047	0.785	-0.676	0.406	0.5	-0.332	1.07	0.465	-0.02
0.688	0.422	-0.391	0.574	0.488	-0.059	0.5	0.414	-0.168	0.863	0.492	-0.055	0.512	0.461	-0.219	0.641	0.508	-0.172	0.836	0.461	-0.199	0.824	0.527	-0.27	0.977	0.746	-0.719	0.359	0.492	-0.324	1.035	0.473	0.012
0.66	0.414	-0.355	0.598	0.48	-0.063	0.527	0.441	-0.184	0.918	0.512	-0.043	0.52	0.492	-0.23	0.691	0.5	-0.164	0.785	0.508	-0.184	0.746	0.609	-0.23	0.895	0.703	-0.719	0.348	0.508	-0.348	0.969	0.469	0.043
0.699	0.438	-0.324	0.613	0.473	-0.063	0.543	0.469	-0.191	0.965	0.543	-0.043	0.508	0.512	-0.23	0.754	0.504	-0.184	0.734	0.539	-0.176	0.668	0.664	-0.219	0.805	0.66	-0.691	0.375	0.527	-0.371	0.941	0.453	0.059
0.754	0.473	-0.305	0.641	0.473	-0.066	0.559	0.477	-0.199	0.988	0.582	-0.047	0.535	0.531	-0.242	0.785	0.508	-0.219	0.672	0.547	-0.184	0.598	0.676	-0.211	0.742	0.641	-0.629	0.406	0.563	-0.395	0.996	0.414	0.039
0.809	0.527	-0.273	0.684	0.469	-0.082	0.574	0.484	-0.203	0.988	0.629	-0.035	0.574	0.539	-0.262	0.82	0.539	-0.266	0.613	0.539	-0.203	0.539	0.66	-0.219	0.734	0.645	-0.578	0.438	0.617	-0.438	1.043	0.383	0.027
0.797	0.574	-0.238	0.719	0.469	-0.098	0.602	0.48	-0.211	0.969	0.672	0.004	0.621	0.543	-0.289	0.855	0.574	-0.289	0.566	0.516	-0.227	0.48	0.613	-0.234	0.758	0.66	-0.559	0.492	0.688	-0.473	0.969	0.395	0.07
0.75	0.617	-0.207	0.754	0.469	-0.109	0.641	0.465	-0.227	0.934	0.707	0.043	0.684	0.551	-0.305	0.855	0.602	-0.32	0.523	0.492	-0.242	0.434	0.551	-0.242	0.77	0.668	-0.563	0.543	0.785	-0.488	0.859	0.414	0.113
0.715	0.633	-0.207	0.816	0.461	-0.129	0.695	0.457	-0.254	0.898	0.727	0.074	0.77	0.566	-0.313	0.844	0.637	-0.297	0.496	0.465	-0.242	0.398	0.492	-0.254	0.785	0.648	-0.531	0.566	0.895	-0.496	0.762	0.426	0.133
0.684	0.629	-0.219	0.91	0.457	-0.156	0.754	0.457	-0.277	0.859	0.723	0.09	0.855	0.59	-0.332	0.813	0.68	-0.285	0.473	0.453	-0.227	0.359	0.441	-0.254	0.816	0.625	-0.5	0.59	0.996	-0.516	0.707	0.406	0.109
0.668	0.605	-0.246	0.98	0.461	-0.184	0.813	0.465	-0.305	0.836	0.699	0.109	0.926	0.625	-0.363	0.785	0.707	-0.242	0.457	0.445	-0.199	0.336	0.41	-0.238	0.844	0.605	-0.473	0.637	1.07	-0.559	0.715	0.383	0.059
0.645	0.57	-0.27	1.02	0.488	-0.191	0.867	0.48	-0.324	0.824	0.652	0.125	0.992	0.652	-0.383	0.754	0.715	-0.191	0.445	0.445	-0.172	0.309	0.395	-0.203	0.852	0.602	-0.438	0.68	1.098	-0.605	0.758	0.379	0.012
0.621	0.543	-0.273	1.008	0.523	-0.184	0.891	0.512	-0.332	0.813	0.605	0.129	1.063	0.695	-0.383	0.723	0.699	-0.129	0.449	0.449	-0.152	0.305	0.41	-0.164	0.836	0.605	-0.395	0.703	1.059	-0.633	0.797	0.387	-0.031
0.598	0.523	-0.277	0.949	0.547	-0.176	0.895	0.543	-0.324	0.793	0.574	0.133	1.094	0.723	-0.418	0.711	0.66	-0.082	0.473	0.453	-0.145	0.309	0.43	-0.152	0.813	0.605	-0.348	0.723	0.988	-0.625	0.859	0.395	-0.082
0.582	0.531	-0.262	0.867	0.547	-0.184	0.91	0.578	-0.316	0.777	0.539	0.133	1.082	0.734	-0.457	0.711	0.617	-0.055	0.512	0.449	-0.156	0.332	0.449	-0.156	0.777	0.605	-0.305	0.75	0.926	-0.617	0.938	0.422	-0.145
0.555	0.539	-0.234	0.785	0.531	-0.199	0.945	0.605	-0.316	0.777	0.504	0.148	1.043	0.746	-0.488	0.727	0.566	-0.027	0.566	0.453	-0.172	0.375	0.473	-0.176	0.742	0.594	-0.258	0.781	0.887	-0.613	1.008	0.449	-0.199
0.527	0.535	-0.211	0.691	0.492	-0.215	0.973	0.621	-0.324	0.766	0.473	0.16	0.988	0.742	-0.5	0.746	0.516	-0.008	0.613	0.465	-0.191	0.445	0.5	-0.195	0.699	0.582	-0.219	0.781	0.875	-0.609	1.051	0.473	-0.254
0.508	0.52	-0.203	0.625	0.457	-0.234	0.992	0.625	-0.34	0.754	0.457	0.16	0.906	0.73	-0.469	0.773	0.477	0.004	0.668	0.492	-0.211	0.543	0.523	-0.219	0.66	0.559	-0.176	0.793	0.891	-0.59	1.074	0.504	-0.297
0.504	0.512	-0.199	0.598	0.418	-0.242	1.016	0.621	-0.367	0.73	0.453	0.172	0.824	0.707	-0.395	0.816	0.438	0.012	0.707	0.523	-0.227	0.656	0.551	-0.242	0.625	0.527	-0.137	0.813	0.91	-0.582	1.063	0.543	-0.344
0.496	0.508	-0.203	0.609	0.395	-0.242	1.02	0.617	-0.387	0.723	0.453	0.184	0.785	0.664	-0.313	0.863	0.402	0.012	0.746	0.555	-0.246	0.762	0.578	-0.262	0.613	0.5	-0.109	0.801	0.91	-0.605	1.035	0.582	-0.383
0.488	0.523	-0.203	0.633	0.391	-0.23	0.984	0.621	-0.402	0.719	0.461	0.191	0.773	0.617	-0.262	0.902	0.387	0.012	0.805	0.574	-0.27	0.848	0.598	-0.289	0.613	0.48	-0.082	0.781	0.895	-0.625	0.984	0.613	-0.434
0.484	0.555	-0.203	0.664	0.402	-0.227	0.902	0.625	-0.371	0.723	0.473	0.191	0.785	0.59	-0.242	0.941	0.383	0.012	0.871	0.582	-0.305	0.914	0.605	-0.336	0.629	0.461	-0.074	0.785	0.867	-0.656	0.934	0.629	-0.488
0.469	0.57	-0.207	0.695	0.434	-0.215	0.816	0.625	-0.316	0.734	0.496	0.191	0.813	0.574	-0.254	0.953	0.383	0.004	0.965	0.594	-0.359	0.98	0.613	-0.391	0.648	0.457	-0.063	0.828	0.848	-0.672	0.867	0.633	-0.523
0.469	0.574	-0.203	0.727	0.473	-0.191	0.746	0.613	-0.25	0.766	0.504	0.199	0.82	0.57	-0.25	0.961	0.398	-0.008	1.066	0.613	-0.414	1.074	0.633	-0.445	0.676	0.449	-0.051	0.91	0.855	-0.656	0.793	0.641	-0.523
0.488	0.563	-0.207	0.719	0.512	-0.184	0.703	0.582	-0.207	0.813	0.516	0.207	0.824	0.57	-0.242	0.961	0.426	-0.008	1.148	0.637	-0.461	1.145	0.664	-0.496	0.711	0.453	-0.051	1.008	0.871	-0.629	0.742	0.652	-0.492
0.535	0.551	-0.227	0.699	0.539	-0.172	0.711	0.547	-0.184	0.848	0.527	0.199	0.82	0.582	-0.234	0.934	0.445	0	1.176	0.668	-0.477	1.176	0.688	-0.496	0.758	0.453	-0.055	1.098	0.902	-0.598	0.707	0.676	-0.445
0.594	0.547	-0.238	0.668	0.555	-0.18	0.734	0.52	-0.176	0.883	0.543	0.199	0.805	0.602	-0.238	0.918	0.465	0.008	1.207	0.695	-0.461	1.18	0.707	-0.453	0.816	0.469	-0.059	1.137	0.926	-0.555	0.719	0.699	-0.441
0.652	0.543	-0.246	0.652	0.543	-0.188	0.77	0.504	-0.184	0.906	0.563	0.211	0.773	0.609	-0.242	0.926	0.473	0.016	1.23	0.707	-0.453	1.188	0.707	-0.473	0.883	0.492	-0.07	1.141	0.945	-0.5	0.742	0.746	-0.457
0.715	0.559	-0.262	0.621	0.516	-0.199	0.805	0.504	-0.191	0.934	0.57	0.223	0.738	0.609	-0.223	0.898	0.457	0.027	1.207	0.703	-0.48	1.203	0.691	-0.523	0.938	0.512	-0.074	1.117	0.945	-0.453	0.766	0.805	-0.504
0.785	0.578	-0.281	0.602	0.484	-0.211	0.824	0.516	-0.195	1.008	0.57	0.227	0.699	0.605	-0.195	0.867	0.441	0.023	1.156	0.676	-0.531	1.176	0.648	-0.555	0.992	0.531	-0.082	1.066	0.918	-0.41	0.773	0.867	-0.539
0.848	0.609	-0.301	0.594	0.461	-0.219	0.844	0.543	-0.203	1.098	0.574	0.234	0.66	0.59	-0.164	0.895	0.422	0	1.094	0.641	-0.582	1.086	0.59	-0.508	1.066	0.535	-0.09	1	0.879	-0.359	0.758	0.934	-0.563
0.891	0.629	-0.324	0.586	0.445	-0.195	0.824	0.566	-0.199	1.148	0.582	0.227	0.625	0.566	-0.137	0.938	0.426	-0.023	1	0.605	-0.57	0.996	0.555	-0.422	1.094	0.539	-0.094	0.93	0.836	-0.309	0.75	0.977	-0.594
0.93	0.652	-0.34	0.578	0.426	-0.176	0.797	0.582	-0.172	1.16	0.594	0.207	0.598	0.535	-0.113	0.926	0.445	-0.039	0.891	0.582	-0.504	0.949	0.551	-0.332	1.113	0.543	-0.078	0.855	0.785	-0.258	0.789	0.965	-0.637
0.953	0.672	-0.352	0.574	0.418	-0.164	0.77	0.598	-0.141	1.113	0.594	0.18	0.57	0.504	-0.086	0.887	0.473	-0.051	0.832	0.574	-0.41	0.938	0.578	-0.258	1.156	0.543	-0.066	0.801	0.723	-0.207	0.867	0.906	-0.695
0.977	0.68	-0.355	0.574	0.422	-0.145	0.73	0.594	-0.117	1.016	0.574	0.137	0.547	0.473	-0.066	0.832	0.496	-0.086	0.824	0.57	-0.332	0.934	0.617	-0.219	1.172	0.539	-0.055	0.773	0.656	-0.164	0.938	0.816	-0.77
0.984	0.676	-0.344	0.578	0.418	-0.141	0.699	0.578	-0.09	0.906	0.52	0.074	0.531	0.453	-0.051	0.766	0.496	-0.117	0.832	0.574	-0.301	0.93	0.645	-0.184	1.141	0.508	-0.031	0.742	0.609	-0.125	0.969	0.734	-0.82
0.973	0.668	-0.332	0.578	0.418	-0.156	0.672	0.543	-0.074	0.832	0.441	0.004	0.512	0.438	-0.039	0.703	0.469	-0.145	0.848	0.566	-0.281	0.945	0.656	-0.133	1.145	0.469	-0.039	0.703	0.563	-0.082	0.957	0.699	-0.824
0.957	0.652	-0.328	0.598	0.434	-0.168	0.652	0.516	-0.055	0.781	0.359	-0.047	0.504	0.426	-0.035	0.652	0.426	-0.156	0.879	0.551	-0.266	0.984	0.66	-0.098	1.215	0.434	-0.07	0.668	0.504	-0.043	0.922	0.727	-0.813
0.922	0.637	-0.332	0.609	0.461	-0.176	0.629	0.492	-0.039	0.758	0.297	-0.082	0.5	0.422	-0.035	0.641	0.387	-0.152	0.91	0.539	-0.25	1.004	0.645	-0.098	1.195	0.418	-0.059	0.652	0.457	-0.008	0.859	0.797	-0.832
0.906	0.613	-0.34	0.613	0.492	-0.188	0.609	0.469	-0.023	0.777	0.254	-0.098	0.496	0.422	-0.035	0.652	0.359	-0.156	0.918	0.535	-0.234	0.988	0.641	-0.113	1.082	0.434	-0.012	0.656	0.41	0.02	0.781	0.883	-0.863
0.887	0.582	-0.352	0.617	0.523	-0.191	0.594	0.453	-0.012	0.809	0.242	-0.102	0.504	0.434	-0.043	0.695	0.355	-0.191	0.906	0.535	-0.223	0.949	0.637	-0.121	0.941	0.445	0.023	0.676	0.371	0.027	0.762	0.957	-0.898
0.848	0.547	-0.379	0.621	0.535	-0.195	0.586	0.445	-0.012	0.824	0.266	-0.086	0.504	0.449	-0.043	0.77	0.375	-0.242	0.879	0.543	-0.203	0.898	0.629	-0.129	0.809	0.441	0.023	0.719	0.352	0.027	0.773	0.988	-0.965
0.785	0.508	-0.418	0.617	0.523	-0.207	0.578	0.434	-0.008	0.852	0.313	-0.059	0.508	0.465	-0.039	0.848	0.414	-0.285	0.836	0.539	-0.184	0.844	0.613	-0.117	0.75	0.41	0.004	0.777	0.352	0.016	0.715	0.957	-0.977
0.742	0.492	-0.434	0.605	0.504	-0.215	0.578	0.422	-0.008	0.875	0.367	-0.031	0.52	0.477	-0.035	0.895	0.465	-0.309	0.785	0.531	-0.152	0.789	0.598	-0.109	0.738	0.371	-0.047	0.836	0.367	0.016	0.641	0.906	-0.93
0.695	0.512	-0.379	0.602	0.484	-0.219	0.586	0.414	-0.008	0.883	0.434	-0.016	0.547	0.48	-0.035	0.914	0.52	-0.316	0.738	0.516	-0.129	0.742	0.582	-0.094	0.742	0.34	-0.094	0.879	0.383	0.031	0.625	0.867	-0.871
0.652	0.547	-0.305	0.613	0.469	-0.219	0.59	0.414	-0.008	0.875	0.492	-0.008	0.598	0.48	-0.047	0.93	0.57	-0.313	0.695	0.504	-0.105	0.688	0.547	-0.074	0.754	0.32	-0.125	0.91	0.402	0.043	0.723	0.867	-0.836
0.641	0.578	-0.246	0.633	0.473	-0.234	0.586	0.426	-0.008	0.848	0.527	0	0.672	0.48	-0.063	0.918	0.613	-0.297	0.645	0.488	-0.078	0.645	0.508	-0.047	0.766	0.309	-0.145	0.93	0.41	0.059	0.871	0.891	-0.785
0.68	0.598	-0.227	0.645	0.473	-0.258	0.594	0.438	-0.008	0.813	0.547	-0.016	0.75	0.488	-0.086	0.887	0.637	-0.301	0.598	0.473	-0.047	0.605	0.461	-0.02	0.789	0.313	-0.164	0.926	0.414	0.082	0.996	0.91	-0.73
0.766	0.586	-0.227	0.668	0.477	-0.273	0.602	0.445	-0.012	0.785	0.539	-0.039	0.82	0.508	-0.094	0.84	0.66	-0.316	0.559	0.457	-0.023	0.594	0.418	0.008	0.777	0.316	-0.191	0.879	0.414	0.109	1.117	0.93	-0.68
0.879	0.57	-0.238	0.711	0.484	-0.305	0.629	0.449	-0.02	0.75	0.531	-0.07	0.875	0.527	-0.098	0.781	0.652	-0.359	0.535	0.434	-0.004	0.582	0.383	0.039	0.742	0.316	-0.219	0.844	0.414	0.117	1.246	0.949	-0.641
1	0.555	-0.25	0.742	0.496	-0.316	0.664	0.453	-0.023	0.715	0.508	-0.094	0.895	0.539	-0.082	0.711	0.637	-0.41	0.523	0.418	0.016	0.563	0.355	0.055	0.691	0.332	-0.238	0.863	0.414	0.113	1.34	0.965	-0.594
1.09	0.563	-0.254	0.766	0.523	-0.324	0.695	0.457	-0.027	0.68	0.484	-0.105	0.914	0.539	-0.082	0.656	0.613	-0.43	0.523	0.398	0.023	0.527	0.34	0.082	0.629	0.359	-0.223	0.855	0.41	0.121	1.375	0.973	-0.531
1.102	0.582	-0.258	0.805	0.559	-0.324	0.723	0.465	-0.031	0.656	0.457	-0.09	0.992	0.535	-0.086	0.594	0.605	-0.414	0.531	0.395	0.02	0.492	0.328	0.098	0.555	0.402	-0.215	0.816	0.406	0.137	1.379	0.984	-0.473
1.055	0.617	-0.254	0.852	0.594	-0.328	0.742	0.477	-0.031	0.637	0.438	-0.066	1.094	0.539	-0.109	0.523	0.613	-0.379	0.555	0.391	0.023	0.469	0.34	0.113	0.492	0.441	-0.219	0.824	0.398	0.133	1.371	0.977	-0.438
0.98	0.648	-0.242	0.879	0.625	-0.332	0.785	0.484	-0.035	0.637	0.426	-0.051	1.16	0.539	-0.129	0.477	0.621	-0.336	0.578	0.406	0.012	0.469	0.355	0.109	0.438	0.461	-0.227	0.949	0.398	0.098	1.375	0.938	-0.426
0.918	0.668	-0.219	0.902	0.645	-0.344	0.84	0.492	-0.039	0.645	0.426	-0.051	1.172	0.555	-0.129	0.453	0.613	-0.309	0.609	0.434	0.016	0.484	0.379	0.105	0.383	0.457	-0.25	0.992	0.41	0.094	1.387	0.867	-0.41
0.84	0.664	-0.207	0.941	0.652	-0.375	0.871	0.484	-0.043	0.66	0.434	-0.047	1.09	0.57	-0.137	0.445	0.609	-0.254	0.633	0.461	0.012	0.539	0.398	0.086	0.348	0.418	-0.273	0.941	0.441	0.113	1.359	0.789	-0.359
0.766	0.645	-0.176	0.977	0.668	-0.402	0.883	0.477	-0.039	0.672	0.441	-0.047	0.977	0.559	-0.164	0.441	0.609	-0.199	0.672	0.484	0.02	0.648	0.426	0.039	0.32	0.383	-0.297	0.914	0.496	0.109	1.316	0.711	-0.316
0.703	0.617	-0.156	0.984	0.668	-0.438	0.922	0.477	-0.047	0.684	0.473	-0.039	0.879	0.516	-0.219	0.441	0.605	-0.172	0.723	0.508	0.023	0.777	0.449	-0.02	0.328	0.367	-0.281	0.934	0.543	0.074	1.266	0.625	-0.258
0.672	0.578	-0.121	0.941	0.668	-0.449	1	0.48	-0.078	0.699	0.512	-0.035	0.824	0.457	-0.281	0.492	0.609	-0.164	0.793	0.523	0.023	0.922	0.48	-0.078	0.363	0.383	-0.27	1.012	0.57	0.012	1.219	0.527	-0.199
0.645	0.547	-0.086	0.871	0.668	-0.422	1.059	0.484	-0.121	0.711	0.551	-0.047	0.809	0.406	-0.332	0.559	0.594	-0.195	0.879	0.527	0.027	1.074	0.504	-0.125	0.41	0.422	-0.254	1.125	0.563	-0.086	1.172	0.441	-0.137
0.605	0.535	-0.043	0.789	0.656	-0.355	1.098	0.496	-0.164	0.723	0.582	-0.063	0.805	0.383	-0.348	0.645	0.59	-0.223	0.992	0.531	0.023	1.164	0.531	-0.141	0.477	0.484	-0.258	1.211	0.531	-0.152	1.129	0.359	-0.066
0.559	0.512	0	0.715	0.633	-0.281	1.09	0.508	-0.195	0.734	0.602	-0.074	0.805	0.363	-0.336	0.711	0.582	-0.234	1.148	0.5	0.055	1.168	0.559	-0.117	0.547	0.555	-0.285	1.273	0.48	-0.199	1.082	0.293	-0.008
0.512	0.496	0.023	0.664	0.598	-0.223	1.004	0.508	-0.223	0.75	0.613	-0.09	0.801	0.371	-0.293	0.773	0.582	-0.23	1.18	0.477	0.109	1.141	0.574	-0.09	0.633	0.633	-0.328	1.344	0.445	-0.23	1.035	0.238	0.043
0.492	0.492	0.051	0.656	0.574	-0.199	0.898	0.508	-0.246	0.773	0.617	-0.102	0.777	0.398	-0.25	0.836	0.605	-0.227	1.156	0.484	0.199	1.137	0.582	-0.07	0.738	0.703	-0.379	1.387	0.426	-0.25	1.004	0.207	0.051
0.488	0.484	0.063	0.695	0.551	-0.195	0.797	0.496	-0.281	0.82	0.617	-0.121	0.738	0.43	-0.215	0.898	0.633	-0.242	1.16	0.492	0.227	1.211	0.586	-0.059	0.855	0.777	-0.434	1.383	0.418	-0.273	0.977	0.199	0.039
0.473	0.473	0.078	0.754	0.531	-0.191	0.711	0.477	-0.305	0.875	0.609	-0.16	0.684	0.473	-0.191	0.965	0.664	-0.273	1.254	0.488	0.199	1.258	0.586	-0.059	0.969	0.832	-0.477	1.336	0.422	-0.32	0.961	0.219	0.016
0.449	0.465	0.105	0.801	0.523	-0.184	0.66	0.445	-0.305	0.93	0.598	-0.191	0.633	0.512	-0.184	1.039	0.715	-0.305	1.297	0.473	0.117	1.203	0.578	-0.035	1.078	0.863	-0.516	1.25	0.441	-0.359	0.941	0.25	-0.012
0.402	0.461	0.117	0.855	0.535	-0.195	0.66	0.418	-0.281	1.02	0.617	-0.211	0.594	0.547	-0.18	1.07	0.766	-0.348	1.289	0.438	0.027	1.074	0.563	-0.008	1.152	0.875	-0.555	1.129	0.469	-0.379	0.938	0.285	-0.031
0.355	0.457	0.125	0.898	0.563	-0.203	0.684	0.402	-0.238	1.102	0.656	-0.238	0.563	0.547	-0.191	1.074	0.813	-0.387	1.215	0.391	-0.063	0.953	0.539	0.008	1.199	0.859	-0.57	1	0.48	-0.383	0.934	0.32	-0.031
0.336	0.438	0.117	0.922	0.594	-0.199	0.707	0.418	-0.199	1.133	0.711	-0.258	0.523	0.539	-0.211	1.094	0.848	-0.422	1.09	0.336	-0.125	0.879	0.5	-0.016	1.238	0.832	-0.563	0.887	0.5	-0.398	0.93	0.363	-0.039
0.352	0.414	0.105	0.918	0.613	-0.184	0.727	0.477	-0.156	1.125	0.754	-0.23	0.477	0.508	-0.23	1.117	0.855	-0.465	0.98	0.258	-0.199	0.871	0.445	-0.078	1.27	0.816	-0.539	0.781	0.512	-0.426	0.902	0.406	-0.027
0.395	0.395	0.082	0.918	0.625	-0.168	0.742	0.566	-0.148	1.141	0.773	-0.184	0.457	0.469	-0.234	1.102	0.836	-0.512	0.934	0.203	-0.254	0.898	0.406	-0.152	1.238	0.809	-0.5	0.691	0.531	-0.434	0.871	0.457	0.008
0.438	0.371	0.051	0.918	0.629	-0.16	0.754	0.645	-0.156	1.164	0.77	-0.164	0.449	0.422	-0.234	1.074	0.805	-0.527	0.895	0.168	-0.297	0.922	0.355	-0.199	1.168	0.813	-0.441	0.605	0.551	-0.422	0.824	0.508	0.059
0.488	0.363	0.016	0.891	0.625	-0.141	0.742	0.684	-0.18	1.16	0.758	-0.176	0.441	0.387	-0.219	1.004	0.773	-0.508	0.875	0.16	-0.293	0.949	0.324	-0.219	1.113	0.836	-0.41	0.535	0.574	-0.395	0.766	0.555	0.109
0.539	0.371	-0.012	0.855	0.602	-0.133	0.719	0.668	-0.207	1.152	0.738	-0.184	0.426	0.371	-0.199	0.898	0.73	-0.457	0.867	0.18	-0.281	0.984	0.328	-0.238	1.078	0.859	-0.434	0.496	0.602	-0.375	0.73	0.574	0.137
0.566	0.387	-0.043	0.836	0.57	-0.129	0.691	0.609	-0.246	1.141	0.727	-0.207	0.406	0.367	-0.18	0.805	0.688	-0.395	0.859	0.219	-0.27	0.977	0.359	-0.238	0.984	0.848	-0.473	0.492	0.621	-0.371	0.777	0.566	0.102
0.617	0.395	-0.074	0.82	0.531	-0.129	0.66	0.535	-0.289	1.078	0.711	-0.234	0.406	0.375	-0.172	0.746	0.668	-0.332	0.836	0.297	-0.254	0.926	0.402	-0.227	0.895	0.813	-0.469	0.531	0.629	-0.395	0.813	0.547	0.086
0.719	0.402	-0.109	0.801	0.488	-0.121	0.621	0.461	-0.309	0.988	0.684	-0.223	0.414	0.379	-0.168	0.719	0.656	-0.293	0.781	0.406	-0.254	0.844	0.457	-0.203	0.863	0.777	-0.449	0.598	0.629	-0.418	0.762	0.523	0.094
0.844	0.43	-0.137	0.754	0.461	-0.098	0.57	0.402	-0.305	0.898	0.648	-0.191	0.418	0.387	-0.168	0.715	0.652	-0.297	0.73	0.512	-0.25	0.766	0.516	-0.172	0.867	0.738	-0.426	0.684	0.625	-0.438	0.715	0.512	0.121
0.965	0.48	-0.164	0.711	0.445	-0.066	0.512	0.367	-0.273	0.844	0.594	-0.148	0.426	0.402	-0.18	0.746	0.641	-0.316	0.664	0.59	-0.234	0.688	0.559	-0.16	0.879	0.703	-0.383	0.762	0.621	-0.449	0.715	0.492	0.121
1.059	0.543	-0.199	0.668	0.438	-0.043	0.457	0.355	-0.234	0.824	0.527	-0.109	0.445	0.422	-0.188	0.805	0.637	-0.324	0.578	0.605	-0.203	0.609	0.582	-0.18	0.902	0.688	-0.355	0.844	0.629	-0.465	0.77	0.477	0.082
1.125	0.594	-0.25	0.629	0.426	-0.023	0.41	0.348	-0.191	0.84	0.48	-0.09	0.453	0.441	-0.191	0.859	0.645	-0.293	0.5	0.59	-0.176	0.543	0.582	-0.203	0.914	0.691	-0.355	0.91	0.652	-0.488	0.844	0.48	0.035
1.172	0.617	-0.313	0.602	0.418	-0.02	0.383	0.336	-0.152	0.859	0.441	-0.086	0.469	0.461	-0.203	0.867	0.688	-0.254	0.445	0.563	-0.195	0.488	0.57	-0.238	0.906	0.699	-0.34	0.961	0.672	-0.512	0.922	0.48	-0.004
1.191	0.617	-0.367	0.586	0.422	-0.02	0.371	0.324	-0.129	0.871	0.422	-0.074	0.484	0.48	-0.215	0.852	0.727	-0.219	0.398	0.539	-0.277	0.441	0.539	-0.273	0.902	0.711	-0.305	0.988	0.68	-0.543	0.992	0.484	-0.043
1.211	0.59	-0.43	0.578	0.422	-0.016	0.375	0.324	-0.125	0.895	0.441	-0.047	0.5	0.488	-0.223	0.855	0.742	-0.215	0.375	0.512	-0.34	0.406	0.504	-0.273	0.887	0.715	-0.289	1.004	0.688	-0.57	1.051	0.504	-0.07
1.211	0.574	-0.477	0.559	0.426	-0.004	0.391	0.344	-0.129	0.918	0.488	-0.035	0.535	0.5	-0.23	0.871	0.723	-0.211	0.355	0.492	-0.367	0.398	0.484	-0.258	0.863	0.707	-0.277	1.023	0.699	-0.594	1.094	0.527	-0.109
1.156	0.566	-0.496	0.539	0.422	0	0.41	0.391	-0.141	0.93	0.539	-0.027	0.586	0.516	-0.25	0.871	0.668	-0.207	0.324	0.465	-0.352	0.398	0.48	-0.242	0.832	0.691	-0.262	1.023	0.723	-0.613	1.121	0.547	-0.156
1.055	0.559	-0.48	0.527	0.426	0.004	0.438	0.43	-0.152	0.918	0.59	-0.012	0.645	0.531	-0.281	0.867	0.613	-0.191	0.305	0.434	-0.316	0.406	0.488	-0.223	0.801	0.66	-0.23	0.996	0.754	-0.621	1.145	0.566	-0.211
0.934	0.559	-0.43	0.539	0.422	-0.004	0.465	0.461	-0.16	0.883	0.637	0.012	0.703	0.535	-0.309	0.844	0.574	-0.16	0.293	0.395	-0.277	0.406	0.496	-0.211	0.758	0.629	-0.207	0.957	0.777	-0.613	1.152	0.59	-0.281
0.82	0.551	-0.367	0.559	0.418	-0.008	0.5	0.48	-0.168	0.832	0.672	0.043	0.781	0.555	-0.328	0.797	0.543	-0.113	0.305	0.359	-0.242	0.406	0.5	-0.223	0.719	0.605	-0.18	0.934	0.77	-0.594	1.145	0.613	-0.336
0.773	0.531	-0.309	0.578	0.414	-0.016	0.535	0.492	-0.176	0.797	0.684	0.074	0.883	0.586	-0.359	0.758	0.52	-0.066	0.34	0.328	-0.234	0.434	0.504	-0.242	0.676	0.59	-0.152	0.898	0.719	-0.605	1.133	0.629	-0.379
0.773	0.508	-0.273	0.605	0.414	-0.016	0.578	0.496	-0.191	0.762	0.68	0.09	0.98	0.617	-0.391	0.719	0.492	-0.039	0.395	0.305	-0.242	0.488	0.508	-0.273	0.633	0.574	-0.121	0.824	0.633	-0.617	1.113	0.637	-0.426
0.82	0.512	-0.246	0.629	0.418	-0.016	0.625	0.484	-0.199	0.73	0.656	0.105	1.066	0.648	-0.406	0.703	0.465	-0.023	0.465	0.297	-0.254	0.559	0.508	-0.309	0.598	0.559	-0.09	0.742	0.543	-0.586	1.086	0.641	-0.477
0.855	0.543	-0.238	0.652	0.426	-0.008	0.691	0.469	-0.219	0.707	0.633	0.117	1.148	0.68	-0.418	0.691	0.441	-0.004	0.535	0.313	-0.285	0.625	0.531	-0.336	0.566	0.539	-0.07	0.734	0.508	-0.531	1.02	0.645	-0.52
0.844	0.582	-0.25	0.707	0.434	-0.012	0.762	0.457	-0.238	0.691	0.598	0.133	1.191	0.691	-0.441	0.688	0.422	0.016	0.598	0.355	-0.313	0.703	0.574	-0.363	0.551	0.512	-0.047	0.82	0.531	-0.5	0.965	0.664	-0.527
0.797	0.621	-0.258	0.766	0.43	-0.023	0.824	0.461	-0.254	0.684	0.563	0.141	1.203	0.691	-0.473	0.676	0.418	0.031	0.641	0.41	-0.328	0.777	0.625	-0.391	0.547	0.488	-0.023	0.938	0.582	-0.492	0.914	0.695	-0.527
0.746	0.633	-0.266	0.824	0.426	-0.031	0.879	0.473	-0.273	0.691	0.527	0.148	1.172	0.672	-0.516	0.656	0.418	0.031	0.684	0.477	-0.336	0.832	0.676	-0.426	0.551	0.465	-0.012	1.004	0.652	-0.469	0.867	0.754	-0.496
0.707	0.621	-0.266	0.863	0.438	-0.047	0.926	0.488	-0.285	0.688	0.5	0.152	1.102	0.652	-0.512	0.652	0.43	0.039	0.734	0.531	-0.363	0.898	0.727	-0.449	0.566	0.445	0.012	1.043	0.742	-0.422	0.832	0.848	-0.469
0.664	0.598	-0.266	0.91	0.453	-0.082	0.961	0.523	-0.289	0.684	0.48	0.164	0.992	0.629	-0.492	0.676	0.449	0.02	0.793	0.57	-0.406	1	0.77	-0.5	0.586	0.441	0.023	1.086	0.828	-0.352	0.785	0.938	-0.496
0.621	0.563	-0.27	0.965	0.473	-0.121	0.98	0.555	-0.293	0.695	0.469	0.176	0.887	0.605	-0.434	0.715	0.473	0.012	0.84	0.59	-0.453	1.09	0.805	-0.543	0.637	0.465	0.027	1.137	0.902	-0.293	0.719	0.957	-0.57
0.582	0.516	-0.27	0.988	0.5	-0.172	1.016	0.582	-0.297	0.715	0.461	0.176	0.789	0.574	-0.363	0.75	0.48	0.008	0.914	0.598	-0.492	1.133	0.813	-0.527	0.727	0.523	0.031	1.152	0.934	-0.242	0.711	0.93	-0.656
0.543	0.484	-0.262	0.988	0.516	-0.219	1.055	0.602	-0.313	0.738	0.469	0.188	0.73	0.551	-0.313	0.793	0.48	-0.004	1	0.617	-0.516	1.16	0.801	-0.457	0.855	0.598	0.039	1.148	0.93	-0.203	0.762	0.871	-0.73
0.5	0.461	-0.266	0.941	0.516	-0.254	1.074	0.605	-0.336	0.773	0.484	0.195	0.699	0.523	-0.266	0.848	0.48	-0.027	1.055	0.633	-0.535	1.211	0.801	-0.453	0.934	0.656	0.055	1.191	0.875	-0.223	0.82	0.801	-0.77
0.473	0.441	-0.262	0.867	0.5	-0.297	1.09	0.605	-0.363	0.816	0.508	0.195	0.699	0.512	-0.246	0.906	0.48	-0.059	1.059	0.656	-0.551	1.234	0.781	-0.535	0.977	0.688	0.082	1.254	0.789	-0.258	0.898	0.73	-0.805
0.457	0.438	-0.273	0.789	0.48	-0.332	1.098	0.605	-0.406	0.848	0.543	0.199	0.703	0.508	-0.23	0.945	0.477	-0.082	1.066	0.684	-0.539	1.234	0.746	-0.594	1.012	0.688	0.094	1.281	0.688	-0.277	0.957	0.688	-0.816
0.438	0.426	-0.297	0.723	0.441	-0.355	1.07	0.617	-0.426	0.887	0.57	0.199	0.719	0.52	-0.219	0.965	0.477	-0.082	1.078	0.695	-0.535	1.203	0.719	-0.574	1.047	0.656	0.105	1.281	0.625	-0.266	0.98	0.684	-0.805
0.441	0.438	-0.293	0.707	0.406	-0.352	0.996	0.629	-0.41	0.926	0.602	0.207	0.758	0.531	-0.215	0.953	0.488	-0.07	1.051	0.688	-0.539	1.148	0.703	-0.488	1.094	0.582	0.074	1.262	0.582	-0.227	0.953	0.707	-0.785
0.449	0.477	-0.25	0.715	0.402	-0.316	0.895	0.641	-0.367	0.973	0.617	0.207	0.781	0.551	-0.223	0.926	0.488	-0.066	1.016	0.668	-0.559	1.066	0.707	-0.371	1.168	0.496	0.031	1.219	0.574	-0.18	0.926	0.754	-0.785
0.438	0.535	-0.184	0.734	0.426	-0.262	0.793	0.641	-0.285	0.992	0.629	0.207	0.789	0.57	-0.211	0.938	0.488	-0.063	0.98	0.641	-0.563	1.008	0.715	-0.277	1.152	0.402	0.027	1.176	0.574	-0.133	0.895	0.809	-0.816
0.414	0.582	-0.117	0.738	0.473	-0.203	0.703	0.602	-0.23	1.016	0.633	0.219	0.766	0.59	-0.188	0.988	0.488	-0.074	0.93	0.613	-0.555	0.973	0.711	-0.215	1.066	0.328	0.031	1.133	0.57	-0.105	0.844	0.848	-0.852
0.395	0.594	-0.109	0.754	0.551	-0.164	0.652	0.555	-0.184	1.016	0.625	0.223	0.734	0.605	-0.156	1.023	0.48	-0.09	0.879	0.594	-0.512	0.965	0.676	-0.184	1.059	0.273	0	1.09	0.57	-0.078	0.824	0.867	-0.863
0.422	0.594	-0.121	0.762	0.613	-0.156	0.629	0.508	-0.168	1.039	0.605	0.234	0.703	0.605	-0.125	1	0.484	-0.082	0.855	0.605	-0.438	0.977	0.625	-0.16	1.148	0.281	-0.051	1.066	0.574	-0.063	0.828	0.844	-0.895
0.477	0.563	-0.133	0.766	0.656	-0.18	0.617	0.473	-0.172	1.105	0.59	0.246	0.672	0.594	-0.102	0.918	0.504	-0.07	0.867	0.617	-0.371	1.012	0.582	-0.129	1.168	0.313	-0.063	1.063	0.563	-0.063	0.77	0.801	-0.902
0.527	0.516	-0.148	0.754	0.664	-0.219	0.633	0.477	-0.184	1.137	0.57	0.246	0.645	0.574	-0.086	0.805	0.508	-0.063	0.887	0.625	-0.332	1.02	0.551	-0.117	1.07	0.355	0	1.02	0.547	-0.047	0.691	0.746	-0.832
0.574	0.469	-0.156	0.742	0.637	-0.246	0.66	0.488	-0.191	1.133	0.57	0.23	0.625	0.539	-0.082	0.711	0.5	-0.078	0.898	0.625	-0.305	0.988	0.531	-0.121	0.934	0.414	0.039	0.961	0.531	-0.02	0.645	0.711	-0.738
0.613	0.441	-0.16	0.727	0.59	-0.277	0.695	0.516	-0.199	1.102	0.566	0.211	0.609	0.508	-0.07	0.656	0.461	-0.125	0.91	0.617	-0.262	0.938	0.531	-0.109	0.863	0.453	-0.016	0.914	0.516	-0.008	0.688	0.715	-0.66
0.672	0.426	-0.191	0.707	0.527	-0.305	0.711	0.543	-0.203	1.023	0.555	0.164	0.594	0.48	-0.059	0.637	0.402	-0.18	0.922	0.617	-0.227	0.887	0.535	-0.105	0.848	0.43	-0.133	0.867	0.496	0.012	0.809	0.75	-0.617
0.734	0.438	-0.215	0.684	0.484	-0.313	0.719	0.563	-0.195	0.945	0.523	0.105	0.582	0.457	-0.047	0.633	0.367	-0.203	0.914	0.621	-0.199	0.836	0.531	-0.09	0.875	0.391	-0.25	0.824	0.473	0.023	0.934	0.785	-0.598
0.797	0.465	-0.211	0.648	0.449	-0.289	0.707	0.578	-0.172	0.879	0.473	0.051	0.57	0.449	-0.035	0.645	0.355	-0.207	0.902	0.629	-0.176	0.781	0.523	-0.078	0.891	0.367	-0.313	0.82	0.441	0.027	1.059	0.813	-0.578
0.84	0.508	-0.207	0.609	0.426	-0.258	0.691	0.59	-0.145	0.82	0.426	0	0.559	0.441	-0.031	0.68	0.363	-0.207	0.863	0.625	-0.152	0.727	0.512	-0.055	0.914	0.379	-0.359	0.809	0.402	0.039	1.176	0.84	-0.539
0.883	0.559	-0.227	0.57	0.414	-0.227	0.68	0.594	-0.117	0.77	0.367	-0.023	0.551	0.434	-0.02	0.727	0.387	-0.207	0.816	0.609	-0.133	0.68	0.5	-0.039	0.941	0.41	-0.383	0.758	0.367	0.07	1.234	0.863	-0.496
0.91	0.59	-0.27	0.551	0.41	-0.211	0.652	0.582	-0.102	0.754	0.332	-0.031	0.543	0.441	-0.012	0.762	0.41	-0.199	0.766	0.586	-0.105	0.645	0.48	-0.023	0.926	0.426	-0.379	0.738	0.324	0.09	1.258	0.879	-0.426
0.93	0.598	-0.32	0.555	0.41	-0.207	0.641	0.559	-0.082	0.762	0.316	-0.043	0.527	0.441	0.004	0.789	0.441	-0.203	0.711	0.559	-0.082	0.605	0.457	0.008	0.879	0.445	-0.328	0.727	0.297	0.117	1.25	0.891	-0.363
0.969	0.613	-0.332	0.551	0.41	-0.199	0.633	0.535	-0.07	0.777	0.324	-0.055	0.527	0.457	0	0.793	0.473	-0.191	0.66	0.535	-0.055	0.563	0.434	0.039	0.801	0.473	-0.277	0.672	0.289	0.145	1.219	0.875	-0.32
1	0.637	-0.324	0.555	0.426	-0.184	0.617	0.512	-0.059	0.793	0.363	-0.063	0.535	0.465	0.012	0.797	0.504	-0.191	0.609	0.512	-0.023	0.523	0.41	0.063	0.707	0.508	-0.23	0.621	0.285	0.164	1.176	0.836	-0.285
0.977	0.66	-0.313	0.57	0.465	-0.18	0.602	0.484	-0.043	0.816	0.43	-0.066	0.543	0.48	0.008	0.789	0.527	-0.207	0.566	0.492	0	0.496	0.395	0.086	0.625	0.539	-0.199	0.664	0.293	0.117	1.145	0.773	-0.262
0.945	0.672	-0.301	0.574	0.516	-0.184	0.586	0.461	-0.027	0.82	0.488	-0.07	0.57	0.48	0.004	0.762	0.535	-0.227	0.535	0.465	0.012	0.477	0.387	0.098	0.563	0.555	-0.199	0.789	0.313	0.051	1.125	0.684	-0.25
0.926	0.676	-0.309	0.578	0.547	-0.199	0.578	0.453	-0.016	0.809	0.527	-0.066	0.629	0.48	-0.008	0.723	0.523	-0.254	0.516	0.445	0.035	0.461	0.383	0.102	0.496	0.539	-0.223	0.824	0.371	0.039	1.109	0.598	-0.227
0.934	0.684	-0.344	0.586	0.559	-0.219	0.578	0.445	0	0.785	0.539	-0.066	0.684	0.48	-0.027	0.688	0.496	-0.285	0.5	0.426	0.051	0.461	0.379	0.098	0.445	0.496	-0.258	0.813	0.426	0.07	1.098	0.508	-0.199
0.949	0.668	-0.359	0.613	0.551	-0.246	0.586	0.438	0.016	0.758	0.539	-0.078	0.738	0.477	-0.043	0.652	0.477	-0.324	0.496	0.414	0.059	0.488	0.383	0.082	0.398	0.453	-0.281	0.805	0.48	0.07	1.074	0.438	-0.152
0.941	0.645	-0.375	0.648	0.543	-0.238	0.602	0.438	0.023	0.73	0.531	-0.098	0.793	0.48	-0.059	0.617	0.449	-0.344	0.5	0.41	0.059	0.547	0.391	0.066	0.344	0.398	-0.289	0.828	0.5	0.035	1.012	0.383	-0.082
0.902	0.605	-0.375	0.656	0.535	-0.234	0.613	0.441	0.031	0.703	0.508	-0.117	0.852	0.488	-0.07	0.598	0.445	-0.328	0.504	0.41	0.055	0.613	0.402	0.039	0.305	0.359	-0.285	0.906	0.5	-0.035	0.938	0.348	-0.008
0.836	0.543	-0.363	0.672	0.531	-0.238	0.625	0.449	0.031	0.668	0.477	-0.125	0.906	0.496	-0.09	0.582	0.465	-0.301	0.516	0.422	0.055	0.676	0.41	0.016	0.281	0.34	-0.23	0.98	0.484	-0.109	0.871	0.324	0.051
0.777	0.488	-0.316	0.707	0.523	-0.254	0.625	0.465	0.02	0.641	0.441	-0.133	0.945	0.492	-0.105	0.57	0.5	-0.258	0.559	0.441	0.035	0.746	0.426	-0.008	0.27	0.367	-0.164	1.035	0.465	-0.164	0.84	0.313	0.074
0.734	0.469	-0.281	0.73	0.508	-0.277	0.641	0.488	-0.008	0.613	0.41	-0.121	0.988	0.492	-0.129	0.559	0.539	-0.23	0.633	0.449	0.016	0.793	0.438	-0.027	0.281	0.426	-0.133	1.086	0.465	-0.188	0.852	0.32	0.063
0.711	0.492	-0.266	0.754	0.496	-0.305	0.684	0.5	-0.027	0.59	0.379	-0.105	1.074	0.484	-0.148	0.566	0.578	-0.227	0.703	0.457	-0.012	0.809	0.449	-0.039	0.328	0.508	-0.141	1.125	0.465	-0.203	0.863	0.344	0.043
0.707	0.527	-0.25	0.781	0.496	-0.316	0.738	0.5	-0.055	0.582	0.359	-0.09	1.148	0.508	-0.176	0.582	0.609	-0.242	0.762	0.461	-0.027	0.84	0.453	-0.035	0.418	0.594	-0.191	1.145	0.488	-0.215	0.883	0.363	0.027
0.73	0.539	-0.215	0.809	0.52	-0.328	0.805	0.504	-0.07	0.582	0.352	-0.082	1.172	0.539	-0.195	0.613	0.629	-0.258	0.813	0.473	-0.039	0.895	0.469	-0.035	0.52	0.652	-0.262	1.141	0.508	-0.227	0.934	0.375	-0.004
0.777	0.5	-0.191	0.84	0.551	-0.352	0.859	0.512	-0.09	0.59	0.348	-0.07	1.152	0.574	-0.203	0.641	0.633	-0.258	0.871	0.477	-0.051	0.926	0.477	-0.055	0.641	0.695	-0.316	1.109	0.531	-0.238	1.027	0.387	-0.039
0.848	0.465	-0.23	0.871	0.598	-0.391	0.906	0.516	-0.082	0.609	0.355	-0.082	1.051	0.586	-0.203	0.66	0.637	-0.266	0.93	0.48	-0.059	0.957	0.469	-0.063	0.762	0.723	-0.367	1.074	0.547	-0.254	1.109	0.402	-0.055
0.938	0.488	-0.242	0.902	0.648	-0.441	0.957	0.52	-0.078	0.625	0.375	-0.094	0.922	0.57	-0.199	0.68	0.652	-0.273	1.02	0.492	-0.059	1.051	0.473	-0.078	0.867	0.738	-0.418	1.035	0.566	-0.266	1.141	0.406	-0.043
0.977	0.555	-0.215	0.926	0.691	-0.484	0.98	0.523	-0.07	0.641	0.406	-0.105	0.82	0.527	-0.238	0.699	0.652	-0.293	1.109	0.5	-0.055	1.191	0.48	-0.117	0.957	0.742	-0.461	0.988	0.57	-0.273	1.16	0.398	-0.016
0.969	0.613	-0.164	0.965	0.734	-0.508	1.008	0.508	-0.082	0.668	0.453	-0.109	0.766	0.473	-0.285	0.73	0.645	-0.32	1.121	0.516	-0.043	1.293	0.512	-0.148	1.008	0.742	-0.508	0.973	0.582	-0.305	1.223	0.387	0.016
0.922	0.637	-0.148	0.988	0.766	-0.512	1.07	0.488	-0.133	0.691	0.488	-0.125	0.738	0.418	-0.313	0.77	0.633	-0.348	1.102	0.523	-0.035	1.258	0.555	-0.148	1.043	0.746	-0.543	0.949	0.594	-0.348	1.281	0.41	0.055
0.883	0.629	-0.102	0.98	0.785	-0.477	1.125	0.461	-0.184	0.707	0.52	-0.137	0.738	0.379	-0.34	0.82	0.621	-0.363	1.137	0.523	-0.059	1.137	0.582	-0.125	1.07	0.754	-0.551	0.918	0.602	-0.379	1.285	0.445	0.066
0.844	0.586	-0.105	0.93	0.773	-0.426	1.133	0.449	-0.199	0.719	0.535	-0.145	0.754	0.391	-0.355	0.879	0.629	-0.367	1.191	0.496	-0.086	1.02	0.578	-0.137	1.07	0.77	-0.543	0.867	0.621	-0.383	1.262	0.465	0.059
0.832	0.543	-0.102	0.84	0.734	-0.363	1.082	0.449	-0.207	0.742	0.527	-0.152	0.77	0.434	-0.355	0.945	0.645	-0.379	1.156	0.465	-0.094	0.969	0.547	-0.168	1.031	0.789	-0.527	0.809	0.645	-0.363	1.23	0.426	0.02
0.793	0.5	-0.098	0.738	0.684	-0.285	0.977	0.457	-0.211	0.781	0.508	-0.16	0.773	0.488	-0.32	0.996	0.688	-0.402	1.086	0.449	-0.086	0.961	0.488	-0.23	0.977	0.801	-0.508	0.77	0.68	-0.336	1.164	0.375	0.016
0.727	0.48	-0.086	0.641	0.641	-0.219	0.855	0.461	-0.219	0.832	0.5	-0.176	0.738	0.543	-0.273	1.051	0.734	-0.41	0.969	0.438	-0.102	0.992	0.426	-0.285	0.988	0.809	-0.52	0.73	0.723	-0.309	1.027	0.34	0.055
0.652	0.473	-0.07	0.59	0.625	-0.172	0.754	0.449	-0.242	0.883	0.496	-0.195	0.676	0.57	-0.223	1.117	0.773	-0.438	0.848	0.414	-0.113	1.039	0.371	-0.332	1.012	0.793	-0.555	0.691	0.777	-0.309	0.895	0.328	0.098
0.598	0.477	-0.066	0.605	0.617	-0.156	0.66	0.422	-0.242	0.953	0.512	-0.184	0.613	0.586	-0.156	1.148	0.797	-0.5	0.785	0.367	-0.129	1.07	0.34	-0.344	0.98	0.758	-0.594	0.664	0.816	-0.344	0.781	0.336	0.094
0.551	0.477	-0.059	0.68	0.621	-0.172	0.59	0.391	-0.23	1.047	0.551	-0.18	0.566	0.582	-0.117	1.148	0.813	-0.566	0.785	0.332	-0.168	1.063	0.34	-0.348	0.93	0.723	-0.613	0.664	0.84	-0.41	0.754	0.34	0.031
0.5	0.473	-0.043	0.766	0.621	-0.207	0.543	0.363	-0.207	1.125	0.602	-0.184	0.523	0.563	-0.109	1.113	0.82	-0.613	0.793	0.305	-0.207	1	0.371	-0.328	0.871	0.699	-0.621	0.684	0.855	-0.461	0.82	0.348	-0.059
0.441	0.484	-0.027	0.867	0.629	-0.25	0.535	0.348	-0.199	1.203	0.668	-0.172	0.488	0.531	-0.125	1.012	0.82	-0.598	0.789	0.293	-0.23	0.906	0.414	-0.289	0.836	0.699	-0.598	0.711	0.859	-0.496	0.91	0.383	-0.145
0.391	0.484	-0.016	0.957	0.637	-0.281	0.563	0.344	-0.195	1.281	0.719	-0.156	0.469	0.496	-0.156	0.887	0.801	-0.512	0.801	0.309	-0.254	0.801	0.465	-0.242	0.828	0.707	-0.563	0.758	0.844	-0.523	0.996	0.441	-0.215
0.352	0.484	-0.008	0.996	0.648	-0.297	0.605	0.359	-0.207	1.344	0.758	-0.172	0.457	0.477	-0.191	0.77	0.762	-0.418	0.828	0.328	-0.277	0.695	0.52	-0.191	0.848	0.719	-0.516	0.824	0.824	-0.531	1.063	0.504	-0.277
0.336	0.477	-0.012	1.004	0.68	-0.297	0.656	0.375	-0.219	1.34	0.77	-0.191	0.453	0.449	-0.191	0.688	0.711	-0.355	0.82	0.359	-0.293	0.602	0.57	-0.152	0.859	0.734	-0.469	0.867	0.797	-0.543	1.082	0.563	-0.324
0.336	0.469	-0.023	0.996	0.715	-0.289	0.703	0.402	-0.227	1.297	0.766	-0.191	0.441	0.426	-0.172	0.66	0.66	-0.328	0.785	0.395	-0.301	0.512	0.598	-0.141	0.867	0.75	-0.434	0.906	0.785	-0.543	1.086	0.613	-0.355
0.336	0.469	-0.039	0.977	0.75	-0.266	0.715	0.43	-0.238	1.199	0.734	-0.18	0.43	0.426	-0.148	0.688	0.598	-0.324	0.723	0.434	-0.293	0.43	0.598	-0.141	0.875	0.762	-0.395	0.926	0.793	-0.535	1.078	0.656	-0.383
0.336	0.473	-0.051	0.953	0.773	-0.258	0.707	0.445	-0.234	1.082	0.688	-0.152	0.414	0.426	-0.133	0.734	0.523	-0.32	0.645	0.473	-0.281	0.363	0.59	-0.148	0.875	0.75	-0.367	0.93	0.82	-0.523	1.055	0.703	-0.402
0.344	0.48	-0.063	0.93	0.77	-0.227	0.68	0.457	-0.227	0.957	0.645	-0.129	0.414	0.441	-0.133	0.801	0.48	-0.324	0.57	0.5	-0.262	0.313	0.555	-0.16	0.859	0.727	-0.336	0.914	0.863	-0.5	1.008	0.727	-0.414
0.359	0.492	-0.066	0.891	0.762	-0.199	0.641	0.469	-0.223	0.871	0.609	-0.09	0.418	0.457	-0.145	0.852	0.473	-0.309	0.492	0.523	-0.258	0.285	0.512	-0.164	0.828	0.695	-0.309	0.922	0.906	-0.488	0.938	0.727	-0.422
0.379	0.496	-0.086	0.855	0.727	-0.16	0.59	0.465	-0.215	0.824	0.57	-0.07	0.434	0.473	-0.16	0.867	0.492	-0.277	0.422	0.512	-0.258	0.285	0.477	-0.152	0.789	0.66	-0.277	0.965	0.953	-0.504	0.855	0.691	-0.391
0.406	0.496	-0.102	0.809	0.676	-0.125	0.547	0.445	-0.211	0.801	0.543	-0.047	0.445	0.5	-0.188	0.867	0.508	-0.242	0.371	0.48	-0.254	0.293	0.457	-0.137	0.742	0.625	-0.234	0.988	0.961	-0.574	0.785	0.633	-0.371
0.441	0.504	-0.113	0.773	0.621	-0.09	0.508	0.418	-0.195	0.793	0.512	-0.031	0.469	0.512	-0.207	0.867	0.52	-0.23	0.336	0.449	-0.25	0.293	0.449	-0.125	0.688	0.598	-0.195	0.996	0.93	-0.641	0.719	0.586	-0.383
0.488	0.516	-0.141	0.727	0.574	-0.055	0.484	0.391	-0.176	0.82	0.5	-0.02	0.496	0.523	-0.219	0.855	0.539	-0.227	0.309	0.406	-0.238	0.289	0.441	-0.117	0.641	0.574	-0.16	1.039	0.887	-0.648	0.656	0.582	-0.414
0.547	0.523	-0.172	0.676	0.527	-0.027	0.453	0.363	-0.156	0.875	0.5	0	0.523	0.531	-0.223	0.824	0.574	-0.238	0.293	0.379	-0.227	0.301	0.43	-0.113	0.605	0.559	-0.125	1.098	0.832	-0.574	0.609	0.625	-0.441
0.602	0.527	-0.184	0.621	0.492	0.008	0.434	0.34	-0.145	0.922	0.516	0.012	0.551	0.547	-0.215	0.781	0.613	-0.238	0.293	0.375	-0.199	0.348	0.434	-0.105	0.566	0.543	-0.082	1.137	0.809	-0.449	0.563	0.688	-0.461
0.648	0.523	-0.184	0.578	0.457	0.031	0.434	0.336	-0.129	0.953	0.555	0.016	0.578	0.551	-0.223	0.734	0.645	-0.184	0.309	0.379	-0.168	0.406	0.438	-0.105	0.531	0.523	-0.047	1.156	0.793	-0.367	0.547	0.754	-0.48
0.699	0.531	-0.191	0.539	0.43	0.047	0.434	0.336	-0.113	0.941	0.602	0.031	0.621	0.563	-0.242	0.672	0.637	-0.148	0.332	0.406	-0.168	0.473	0.445	-0.105	0.531	0.492	-0.023	1.223	0.809	-0.34	0.563	0.801	-0.52
0.781	0.543	-0.195	0.504	0.402	0.063	0.449	0.352	-0.105	0.906	0.645	0.051	0.68	0.563	-0.273	0.637	0.613	-0.102	0.391	0.438	-0.184	0.555	0.453	-0.117	0.563	0.465	-0.02	1.301	0.813	-0.332	0.59	0.797	-0.57
0.875	0.57	-0.195	0.477	0.387	0.082	0.457	0.375	-0.102	0.859	0.668	0.07	0.758	0.57	-0.293	0.629	0.582	-0.082	0.461	0.465	-0.211	0.676	0.469	-0.152	0.609	0.449	-0.023	1.355	0.809	-0.309	0.645	0.77	-0.609
0.969	0.602	-0.215	0.438	0.367	0.074	0.48	0.402	-0.109	0.816	0.672	0.09	0.836	0.574	-0.316	0.637	0.559	-0.063	0.535	0.492	-0.242	0.805	0.48	-0.207	0.66	0.422	-0.031	1.371	0.82	-0.246	0.676	0.715	-0.617
1.078	0.629	-0.234	0.41	0.363	0.09	0.512	0.434	-0.121	0.781	0.656	0.109	0.922	0.602	-0.348	0.648	0.535	-0.043	0.613	0.535	-0.277	0.914	0.5	-0.289	0.715	0.406	-0.039	1.348	0.828	-0.199	0.719	0.668	-0.602
1.145	0.664	-0.254	0.391	0.367	0.078	0.547	0.461	-0.145	0.75	0.629	0.121	0.969	0.629	-0.371	0.656	0.5	-0.035	0.672	0.578	-0.301	1.008	0.531	-0.363	0.813	0.406	-0.078	1.316	0.824	-0.172	0.773	0.637	-0.574
1.156	0.691	-0.27	0.402	0.375	0.063	0.57	0.477	-0.164	0.719	0.59	0.133	0.969	0.656	-0.348	0.676	0.484	-0.02	0.719	0.613	-0.32	1.125	0.582	-0.434	0.93	0.43	-0.098	1.281	0.789	-0.152	0.805	0.613	-0.566
1.102	0.695	-0.281	0.418	0.387	0.055	0.59	0.473	-0.168	0.691	0.551	0.137	0.98	0.691	-0.301	0.699	0.477	-0.012	0.762	0.629	-0.348	1.246	0.641	-0.523	0.996	0.441	-0.102	1.246	0.73	-0.137	0.809	0.582	-0.559
1.008	0.68	-0.297	0.449	0.398	0.035	0.613	0.473	-0.168	0.672	0.512	0.152	1.027	0.703	-0.305	0.727	0.473	-0.004	0.805	0.641	-0.375	1.313	0.703	-0.609	1.035	0.449	-0.098	1.203	0.66	-0.117	0.824	0.555	-0.563
0.91	0.641	-0.305	0.508	0.406	0.016	0.641	0.477	-0.184	0.656	0.48	0.152	1.051	0.699	-0.363	0.758	0.477	-0.008	0.848	0.637	-0.398	1.285	0.758	-0.609	1.043	0.461	-0.074	1.16	0.605	-0.102	0.852	0.555	-0.57
0.809	0.582	-0.316	0.563	0.426	-0.004	0.684	0.484	-0.207	0.648	0.457	0.16	1.07	0.668	-0.414	0.801	0.484	-0.012	0.906	0.637	-0.43	1.266	0.785	-0.566	1.016	0.473	-0.051	1.109	0.551	-0.09	0.883	0.578	-0.598
0.738	0.504	-0.309	0.609	0.438	-0.016	0.738	0.492	-0.246	0.637	0.445	0.168	1.074	0.621	-0.441	0.832	0.484	-0.008	0.973	0.637	-0.461	1.258	0.785	-0.574	1.008	0.48	-0.039	1.059	0.504	-0.074	0.879	0.621	-0.621
0.695	0.434	-0.309	0.656	0.441	-0.039	0.805	0.504	-0.285	0.637	0.438	0.172	1.039	0.586	-0.441	0.871	0.488	-0.012	1	0.637	-0.496	1.188	0.754	-0.617	1.043	0.473	-0.035	1	0.465	-0.055	0.871	0.656	-0.637
0.707	0.387	-0.277	0.727	0.434	-0.063	0.891	0.52	-0.316	0.637	0.438	0.18	0.957	0.566	-0.418	0.91	0.5	-0.008	0.988	0.641	-0.504	1.117	0.715	-0.637	1.047	0.457	-0.016	0.938	0.434	-0.027	0.867	0.672	-0.699
0.734	0.395	-0.242	0.824	0.434	-0.105	0.965	0.547	-0.348	0.633	0.441	0.188	0.906	0.566	-0.344	0.926	0.496	-0.02	1.012	0.664	-0.504	1.055	0.676	-0.633	0.988	0.445	0.02	0.871	0.41	0.012	0.82	0.66	-0.766
0.77	0.434	-0.203	0.93	0.441	-0.152	0.996	0.574	-0.352	0.621	0.461	0.191	0.863	0.57	-0.285	0.93	0.5	-0.004	1.023	0.684	-0.512	0.996	0.648	-0.566	0.922	0.438	0.047	0.813	0.391	0.039	0.742	0.641	-0.773
0.785	0.488	-0.176	1.02	0.465	-0.184	1.027	0.609	-0.34	0.629	0.488	0.191	0.836	0.574	-0.254	0.945	0.5	-0.008	1.027	0.695	-0.543	0.969	0.645	-0.48	0.906	0.414	0.035	0.758	0.383	0.055	0.676	0.637	-0.727
0.777	0.547	-0.176	1.059	0.5	-0.215	1.059	0.641	-0.332	0.648	0.512	0.199	0.813	0.574	-0.219	0.949	0.492	-0.008	1.023	0.68	-0.582	0.98	0.66	-0.414	0.977	0.406	0.012	0.703	0.379	0.074	0.676	0.664	-0.66
0.738	0.602	-0.172	1.059	0.531	-0.238	1.066	0.66	-0.328	0.684	0.52	0.199	0.805	0.566	-0.203	0.965	0.48	-0.02	1	0.652	-0.609	0.988	0.668	-0.375	0.988	0.41	0.008	0.672	0.367	0.094	0.777	0.723	-0.629
0.699	0.633	-0.18	1.004	0.543	-0.27	1.066	0.652	-0.344	0.715	0.535	0.203	0.832	0.57	-0.199	1.039	0.461	-0.051	0.945	0.637	-0.613	0.984	0.66	-0.34	0.887	0.434	0.043	0.633	0.344	0.117	0.91	0.793	-0.633
0.672	0.637	-0.203	0.945	0.535	-0.305	1.07	0.641	-0.398	0.746	0.551	0.207	0.859	0.57	-0.199	1.105	0.441	-0.082	0.91	0.633	-0.57	1.012	0.637	-0.297	0.789	0.477	0.074	0.586	0.328	0.129	1.043	0.84	-0.629
0.641	0.613	-0.227	0.871	0.516	-0.34	1.047	0.633	-0.426	0.785	0.559	0.203	0.863	0.57	-0.199	1.102	0.441	-0.078	0.895	0.652	-0.504	1.039	0.613	-0.266	0.73	0.504	0.063	0.547	0.309	0.141	1.16	0.879	-0.582
0.613	0.566	-0.234	0.781	0.488	-0.367	1	0.637	-0.43	0.848	0.563	0.211	0.844	0.582	-0.191	1.012	0.469	-0.059	0.895	0.66	-0.441	1.043	0.605	-0.234	0.746	0.504	0.023	0.52	0.285	0.148	1.203	0.918	-0.508
0.602	0.508	-0.238	0.734	0.469	-0.395	0.926	0.641	-0.398	0.902	0.57	0.211	0.813	0.586	-0.168	0.867	0.484	-0.055	0.898	0.66	-0.391	1.016	0.605	-0.207	0.824	0.469	-0.063	0.523	0.266	0.141	1.188	0.938	-0.445
0.59	0.473	-0.227	0.742	0.457	-0.391	0.824	0.641	-0.344	0.945	0.57	0.203	0.77	0.586	-0.137	0.734	0.469	-0.07	0.898	0.637	-0.344	0.965	0.613	-0.184	0.922	0.426	-0.133	0.551	0.266	0.137	1.148	0.91	-0.41
0.563	0.441	-0.223	0.785	0.449	-0.367	0.723	0.629	-0.273	0.996	0.563	0.195	0.719	0.582	-0.094	0.633	0.422	-0.102	0.902	0.609	-0.293	0.914	0.605	-0.164	1.008	0.398	-0.172	0.594	0.27	0.129	1.125	0.852	-0.375
0.539	0.418	-0.215	0.84	0.465	-0.32	0.656	0.605	-0.219	1.07	0.551	0.191	0.664	0.574	-0.066	0.574	0.359	-0.137	0.902	0.582	-0.266	0.863	0.586	-0.141	1.09	0.402	-0.211	0.641	0.285	0.141	1.109	0.773	-0.359
0.527	0.414	-0.211	0.883	0.496	-0.273	0.637	0.563	-0.191	1.129	0.559	0.18	0.609	0.57	-0.027	0.578	0.305	-0.156	0.887	0.559	-0.238	0.813	0.574	-0.121	1.16	0.426	-0.238	0.668	0.309	0.152	1.102	0.707	-0.336
0.52	0.406	-0.199	0.902	0.543	-0.23	0.652	0.535	-0.18	1.168	0.582	0.152	0.555	0.535	-0.012	0.621	0.289	-0.184	0.855	0.535	-0.223	0.75	0.547	-0.086	1.172	0.457	-0.258	0.672	0.348	0.152	1.082	0.66	-0.293
0.512	0.41	-0.188	0.914	0.59	-0.207	0.691	0.512	-0.188	1.176	0.613	0.121	0.516	0.508	0.004	0.676	0.313	-0.211	0.816	0.516	-0.203	0.691	0.516	-0.055	1.121	0.484	-0.266	0.738	0.355	0.121	1.043	0.633	-0.238
0.504	0.402	-0.176	0.91	0.629	-0.215	0.734	0.496	-0.184	1.113	0.625	0.086	0.496	0.473	0.008	0.719	0.348	-0.223	0.762	0.492	-0.164	0.641	0.488	-0.016	1.035	0.523	-0.25	0.914	0.363	0.07	0.996	0.625	-0.184
0.484	0.41	-0.164	0.906	0.648	-0.25	0.762	0.496	-0.184	1.012	0.609	0.051	0.477	0.449	0.008	0.746	0.398	-0.215	0.695	0.473	-0.129	0.602	0.457	0.02	0.926	0.539	-0.23	1.035	0.387	0.039	0.945	0.602	-0.145
0.484	0.438	-0.172	0.887	0.641	-0.293	0.781	0.512	-0.188	0.922	0.574	0.016	0.461	0.426	0.012	0.758	0.453	-0.199	0.625	0.457	-0.098	0.563	0.43	0.051	0.813	0.551	-0.207	1.016	0.445	0.066	0.918	0.578	-0.113
0.492	0.469	-0.184	0.848	0.617	-0.32	0.789	0.527	-0.191	0.863	0.52	-0.02	0.441	0.41	0.02	0.762	0.504	-0.191	0.555	0.449	-0.07	0.535	0.402	0.082	0.711	0.547	-0.199	0.977	0.523	0.09	0.922	0.535	-0.102
0.5	0.492	-0.191	0.797	0.594	-0.34	0.773	0.551	-0.18	0.848	0.461	-0.051	0.434	0.402	0.02	0.738	0.543	-0.188	0.492	0.445	-0.043	0.516	0.383	0.105	0.621	0.535	-0.219	0.992	0.586	0.066	0.93	0.488	-0.09
0.516	0.5	-0.199	0.754	0.563	-0.336	0.75	0.566	-0.16	0.852	0.414	-0.066	0.434	0.406	0.02	0.707	0.555	-0.199	0.445	0.426	-0.016	0.504	0.375	0.113	0.539	0.52	-0.234	1.059	0.609	0	0.93	0.453	-0.066
0.531	0.5	-0.203	0.715	0.539	-0.328	0.727	0.57	-0.145	0.859	0.391	-0.09	0.441	0.426	0.008	0.672	0.539	-0.227	0.414	0.418	0.008	0.508	0.375	0.117	0.477	0.512	-0.246	1.148	0.594	-0.102	0.945	0.426	-0.043
0.555	0.496	-0.211	0.68	0.504	-0.305	0.688	0.563	-0.129	0.875	0.398	-0.094	0.453	0.445	0.004	0.641	0.508	-0.258	0.398	0.41	0.031	0.531	0.383	0.105	0.434	0.523	-0.223	1.258	0.566	-0.195	0.969	0.418	-0.023
0.578	0.48	-0.215	0.633	0.488	-0.27	0.656	0.543	-0.109	0.887	0.43	-0.082	0.461	0.457	0.008	0.621	0.469	-0.285	0.395	0.402	0.039	0.555	0.395	0.09	0.422	0.551	-0.188	1.359	0.523	-0.258	1.004	0.426	-0.027
0.629	0.48	-0.23	0.613	0.477	-0.246	0.633	0.516	-0.098	0.871	0.492	-0.066	0.5	0.469	0.008	0.594	0.438	-0.305	0.398	0.398	0.039	0.574	0.406	0.082	0.434	0.598	-0.145	1.465	0.492	-0.293	1.043	0.445	-0.031
0.688	0.484	-0.242	0.59	0.473	-0.223	0.617	0.488	-0.078	0.84	0.566	-0.051	0.551	0.477	0	0.578	0.414	-0.305	0.422	0.406	0.039	0.613	0.426	0.078	0.453	0.633	-0.117	1.559	0.48	-0.316	1.09	0.461	-0.027
0.75	0.504	-0.266	0.582	0.492	-0.195	0.605	0.473	-0.066	0.793	0.637	-0.023	0.617	0.488	-0.023	0.574	0.406	-0.277	0.457	0.422	0.027	0.688	0.441	0.059	0.484	0.645	-0.145	1.621	0.484	-0.34	1.121	0.473	-0.02
0.813	0.535	-0.293	0.574	0.512	-0.188	0.59	0.457	-0.055	0.762	0.676	0	0.695	0.5	-0.047	0.57	0.418	-0.25	0.488	0.449	0.023	0.828	0.453	0.008	0.535	0.633	-0.215	1.617	0.512	-0.355	1.133	0.488	0
0.859	0.559	-0.305	0.578	0.531	-0.203	0.586	0.449	-0.039	0.738	0.695	-0.008	0.77	0.516	-0.07	0.582	0.438	-0.242	0.512	0.461	0.031	1.02	0.465	-0.066	0.625	0.609	-0.281	1.555	0.543	-0.383	1.125	0.492	0.02
0.906	0.574	-0.309	0.598	0.539	-0.219	0.578	0.449	-0.031	0.715	0.684	-0.039	0.848	0.52	-0.094	0.594	0.469	-0.242	0.539	0.48	0.043	1.172	0.477	-0.113	0.719	0.59	-0.344	1.438	0.578	-0.395	1.109	0.457	0.035
0.969	0.594	-0.313	0.613	0.543	-0.227	0.578	0.449	-0.023	0.711	0.645	-0.066	0.922	0.535	-0.105	0.609	0.52	-0.258	0.586	0.484	0.051	1.277	0.5	-0.125	0.789	0.586	-0.379	1.293	0.594	-0.406	1.051	0.418	0.082
1.016	0.609	-0.316	0.629	0.543	-0.227	0.582	0.453	-0.02	0.695	0.594	-0.086	0.965	0.543	-0.121	0.625	0.578	-0.266	0.652	0.48	0.039	1.332	0.535	-0.117	0.82	0.594	-0.398	1.148	0.609	-0.441	0.969	0.359	0.129
1.02	0.621	-0.332	0.629	0.551	-0.223	0.586	0.465	-0.02	0.676	0.539	-0.09	1.023	0.551	-0.133	0.633	0.641	-0.281	0.738	0.484	0.031	1.328	0.59	-0.094	0.848	0.609	-0.414	1.012	0.625	-0.469	0.965	0.313	0.137
1.023	0.621	-0.348	0.617	0.563	-0.211	0.594	0.477	-0.02	0.66	0.488	-0.078	1.145	0.563	-0.16	0.637	0.688	-0.305	0.801	0.48	0.008	1.281	0.613	-0.074	0.879	0.629	-0.426	0.863	0.656	-0.461	1.055	0.281	0.113
1.016	0.617	-0.363	0.602	0.563	-0.203	0.609	0.488	-0.016	0.637	0.457	-0.07	1.238	0.578	-0.199	0.652	0.719	-0.336	0.852	0.484	-0.008	1.281	0.613	-0.09	0.93	0.645	-0.441	0.719	0.688	-0.426	1.043	0.293	0.133
0.988	0.621	-0.363	0.59	0.551	-0.211	0.629	0.496	-0.023	0.617	0.441	-0.051	1.262	0.598	-0.219	0.68	0.73	-0.348	0.934	0.48	-0.023	1.293	0.617	-0.109	1.031	0.66	-0.469	0.586	0.707	-0.379	0.938	0.324	0.168
0.945	0.621	-0.359	0.598	0.543	-0.219	0.656	0.496	-0.027	0.605	0.422	-0.039	1.211	0.609	-0.219	0.699	0.715	-0.344	1.016	0.492	-0.027	1.215	0.613	-0.086	1.145	0.68	-0.531	0.488	0.707	-0.324	0.863	0.363	0.16
0.895	0.633	-0.352	0.621	0.535	-0.238	0.699	0.492	-0.035	0.594	0.41	-0.035	1.086	0.605	-0.203	0.711	0.695	-0.336	1.027	0.488	-0.035	1.074	0.613	-0.047	1.18	0.695	-0.594	0.43	0.699	-0.266	0.836	0.398	0.086
0.844	0.637	-0.332	0.645	0.523	-0.258	0.75	0.484	-0.047	0.59	0.41	-0.023	0.953	0.582	-0.215	0.734	0.664	-0.344	1.047	0.484	-0.051	0.938	0.59	-0.023	1.156	0.703	-0.609	0.438	0.691	-0.238	0.875	0.422	-0.027
0.777	0.625	-0.277	0.672	0.523	-0.289	0.785	0.477	-0.051	0.602	0.43	-0.031	0.84	0.523	-0.246	0.758	0.648	-0.375	1.145	0.48	-0.09	0.852	0.543	-0.035	1.172	0.723	-0.586	0.465	0.668	-0.25	0.926	0.426	-0.117
0.703	0.609	-0.207	0.703	0.547	-0.301	0.816	0.477	-0.047	0.621	0.465	-0.043	0.762	0.457	-0.289	0.805	0.645	-0.391	1.266	0.48	-0.121	0.828	0.484	-0.063	1.184	0.73	-0.609	0.52	0.641	-0.281	0.965	0.434	-0.176
0.652	0.57	-0.152	0.73	0.582	-0.301	0.855	0.484	-0.047	0.633	0.512	-0.059	0.73	0.387	-0.305	0.867	0.656	-0.395	1.281	0.473	-0.133	0.844	0.434	-0.102	1.137	0.73	-0.648	0.609	0.613	-0.324	1.012	0.441	-0.227
0.645	0.535	-0.117	0.762	0.633	-0.313	0.902	0.488	-0.043	0.648	0.539	-0.063	0.73	0.328	-0.305	0.926	0.672	-0.406	1.211	0.48	-0.129	0.863	0.391	-0.121	1.063	0.723	-0.652	0.695	0.59	-0.363	1.07	0.465	-0.254
0.695	0.512	-0.125	0.805	0.684	-0.305	0.938	0.492	-0.043	0.656	0.559	-0.066	0.746	0.301	-0.297	1	0.695	-0.398	1.102	0.492	-0.141	0.875	0.367	-0.137	1.016	0.711	-0.625	0.762	0.578	-0.379	1.125	0.492	-0.285
0.777	0.496	-0.145	0.852	0.723	-0.316	0.953	0.492	-0.051	0.676	0.566	-0.066	0.766	0.309	-0.285	1.094	0.723	-0.391	1	0.477	-0.172	0.887	0.371	-0.137	0.992	0.707	-0.551	0.809	0.574	-0.395	1.172	0.523	-0.332
0.855	0.508	-0.164	0.898	0.75	-0.328	0.988	0.488	-0.074	0.715	0.566	-0.066	0.777	0.348	-0.266	1.164	0.75	-0.414	0.926	0.438	-0.234	0.898	0.398	-0.152	0.973	0.707	-0.469	0.844	0.59	-0.398	1.176	0.563	-0.367
0.91	0.535	-0.188	0.957	0.762	-0.352	1.043	0.484	-0.109	0.781	0.563	-0.086	0.746	0.418	-0.258	1.18	0.758	-0.445	0.906	0.395	-0.301	0.891	0.445	-0.16	0.961	0.707	-0.406	0.883	0.605	-0.398	1.152	0.594	-0.406
0.949	0.574	-0.195	0.996	0.762	-0.379	1.059	0.48	-0.141	0.867	0.555	-0.105	0.695	0.488	-0.258	1.176	0.754	-0.477	0.891	0.355	-0.332	0.859	0.504	-0.164	0.961	0.695	-0.371	0.922	0.621	-0.398	1.102	0.617	-0.434
0.941	0.605	-0.188	1.004	0.762	-0.391	1.035	0.492	-0.148	0.965	0.563	-0.117	0.641	0.551	-0.242	1.133	0.738	-0.488	0.867	0.344	-0.336	0.82	0.547	-0.16	0.965	0.672	-0.328	0.965	0.625	-0.418	1.043	0.637	-0.461
0.918	0.637	-0.156	0.984	0.758	-0.379	0.996	0.504	-0.156	1.059	0.59	-0.129	0.582	0.582	-0.234	1.035	0.715	-0.461	0.871	0.367	-0.332	0.766	0.566	-0.156	0.992	0.645	-0.289	1.004	0.637	-0.457	0.977	0.656	-0.488
0.875	0.648	-0.137	0.934	0.754	-0.336	0.926	0.508	-0.152	1.09	0.633	-0.148	0.527	0.582	-0.25	0.93	0.684	-0.398	0.844	0.402	-0.309	0.707	0.566	-0.18	1.023	0.629	-0.262	1.016	0.645	-0.508	0.898	0.668	-0.523
0.824	0.648	-0.098	0.855	0.738	-0.281	0.844	0.508	-0.156	1.059	0.676	-0.125	0.48	0.559	-0.254	0.848	0.652	-0.332	0.813	0.449	-0.277	0.652	0.555	-0.207	1.02	0.629	-0.219	1.008	0.656	-0.551	0.809	0.676	-0.516
0.777	0.641	-0.082	0.781	0.711	-0.23	0.754	0.488	-0.168	1.059	0.719	-0.074	0.438	0.508	-0.27	0.789	0.617	-0.285	0.762	0.516	-0.262	0.586	0.527	-0.258	0.996	0.633	-0.203	1.008	0.684	-0.566	0.719	0.672	-0.465
0.746	0.609	-0.07	0.75	0.68	-0.184	0.688	0.461	-0.18	1.094	0.742	-0.059	0.406	0.445	-0.258	0.758	0.582	-0.258	0.691	0.559	-0.242	0.512	0.504	-0.305	0.961	0.633	-0.18	0.988	0.699	-0.594	0.617	0.688	-0.383
0.715	0.57	-0.051	0.766	0.648	-0.156	0.633	0.43	-0.184	1.102	0.742	-0.074	0.387	0.398	-0.238	0.734	0.555	-0.238	0.613	0.574	-0.23	0.453	0.504	-0.32	0.926	0.613	-0.164	0.938	0.699	-0.648	0.547	0.695	-0.336
0.684	0.531	-0.039	0.824	0.617	-0.133	0.609	0.398	-0.184	1.121	0.723	-0.098	0.371	0.363	-0.211	0.742	0.531	-0.23	0.535	0.547	-0.246	0.391	0.535	-0.281	0.895	0.59	-0.141	0.926	0.68	-0.66	0.531	0.703	-0.328
0.648	0.496	-0.027	0.898	0.582	-0.137	0.609	0.379	-0.172	1.145	0.699	-0.121	0.352	0.344	-0.188	0.758	0.52	-0.238	0.473	0.496	-0.254	0.328	0.594	-0.234	0.859	0.582	-0.102	0.957	0.656	-0.613	0.555	0.711	-0.355
0.625	0.461	-0.008	0.988	0.559	-0.16	0.625	0.383	-0.164	1.109	0.668	-0.156	0.336	0.328	-0.164	0.785	0.539	-0.254	0.418	0.43	-0.277	0.285	0.652	-0.207	0.832	0.586	-0.023	1.012	0.664	-0.527	0.59	0.719	-0.402
0.594	0.453	0.004	1.082	0.551	-0.188	0.664	0.406	-0.176	1.004	0.652	-0.16	0.332	0.32	-0.148	0.809	0.578	-0.266	0.367	0.387	-0.277	0.277	0.664	-0.227	0.773	0.598	0.063	1.094	0.703	-0.461	0.621	0.727	-0.457
0.566	0.445	0.016	1.137	0.566	-0.207	0.73	0.449	-0.195	0.914	0.637	-0.102	0.332	0.32	-0.145	0.805	0.621	-0.25	0.316	0.355	-0.262	0.309	0.633	-0.273	0.707	0.598	0.129	1.18	0.781	-0.395	0.652	0.734	-0.488
0.555	0.434	0.02	1.164	0.594	-0.219	0.773	0.488	-0.223	0.875	0.621	-0.043	0.34	0.32	-0.141	0.793	0.668	-0.23	0.277	0.348	-0.227	0.395	0.586	-0.309	0.664	0.578	0.172	1.246	0.859	-0.32	0.703	0.742	-0.5
0.555	0.434	0.023	1.164	0.613	-0.203	0.77	0.52	-0.234	0.848	0.594	-0.02	0.348	0.336	-0.152	0.77	0.703	-0.203	0.234	0.355	-0.184	0.512	0.543	-0.324	0.652	0.551	0.188	1.293	0.926	-0.234	0.758	0.75	-0.531
0.551	0.438	0.02	1.133	0.613	-0.168	0.738	0.523	-0.23	0.844	0.582	-0.012	0.359	0.352	-0.164	0.727	0.727	-0.172	0.215	0.383	-0.156	0.609	0.516	-0.34	0.656	0.508	0.191	1.324	0.949	-0.137	0.813	0.781	-0.566
0.551	0.445	0.012	1.074	0.602	-0.137	0.703	0.512	-0.227	0.871	0.574	-0.012	0.379	0.379	-0.172	0.691	0.734	-0.141	0.227	0.402	-0.156	0.711	0.527	-0.371	0.672	0.473	0.195	1.34	0.938	-0.078	0.828	0.84	-0.598
0.539	0.449	0.012	1.027	0.582	-0.109	0.66	0.496	-0.23	0.906	0.574	-0.004	0.398	0.41	-0.188	0.656	0.711	-0.105	0.25	0.422	-0.176	0.809	0.555	-0.41	0.684	0.438	0.191	1.344	0.895	-0.066	0.813	0.914	-0.633
0.527	0.449	-0.008	0.984	0.551	-0.086	0.609	0.465	-0.234	0.941	0.59	0.008	0.414	0.43	-0.195	0.641	0.664	-0.078	0.281	0.441	-0.211	0.879	0.586	-0.438	0.691	0.406	0.18	1.344	0.813	-0.082	0.824	0.996	-0.656
0.531	0.449	-0.008	0.938	0.504	-0.066	0.563	0.43	-0.223	0.957	0.621	0.02	0.453	0.441	-0.211	0.641	0.625	-0.063	0.332	0.477	-0.238	0.926	0.625	-0.453	0.695	0.391	0.164	1.324	0.707	-0.098	0.82	1.063	-0.668
0.535	0.441	-0.016	0.898	0.461	-0.055	0.508	0.398	-0.207	0.945	0.652	0.031	0.52	0.453	-0.234	0.645	0.578	-0.043	0.375	0.52	-0.273	0.957	0.676	-0.469	0.711	0.383	0.141	1.289	0.586	-0.117	0.801	1.117	-0.66
0.559	0.43	-0.02	0.852	0.426	-0.039	0.465	0.371	-0.176	0.902	0.672	0.059	0.605	0.457	-0.277	0.668	0.539	-0.035	0.414	0.555	-0.297	1	0.73	-0.496	0.77	0.383	0.105	1.25	0.477	-0.137	0.816	1.141	-0.676
0.594	0.426	-0.031	0.793	0.395	-0.035	0.434	0.359	-0.152	0.859	0.68	0.078	0.691	0.461	-0.32	0.703	0.508	-0.035	0.453	0.59	-0.32	1.066	0.781	-0.543	0.832	0.391	0.074	1.203	0.387	-0.137	0.836	1.133	-0.738
0.641	0.43	-0.051	0.723	0.367	-0.031	0.414	0.352	-0.133	0.816	0.672	0.109	0.809	0.484	-0.359	0.719	0.496	-0.035	0.488	0.617	-0.332	1.133	0.805	-0.586	0.898	0.387	0.051	1.16	0.336	-0.141	0.828	1.094	-0.797
0.688	0.43	-0.059	0.66	0.352	-0.023	0.414	0.348	-0.121	0.777	0.645	0.125	0.953	0.527	-0.406	0.742	0.492	-0.031	0.531	0.637	-0.348	1.148	0.797	-0.609	0.941	0.375	0.035	1.105	0.348	-0.117	0.805	1.043	-0.758
0.719	0.434	-0.063	0.594	0.352	-0.008	0.422	0.352	-0.113	0.742	0.617	0.137	1.063	0.57	-0.461	0.766	0.496	-0.027	0.586	0.645	-0.359	1.133	0.781	-0.605	0.977	0.359	0.039	0.984	0.391	-0.055	0.816	1.023	-0.707
0.754	0.438	-0.078	0.543	0.352	0.004	0.438	0.363	-0.113	0.715	0.59	0.141	1.098	0.609	-0.465	0.785	0.504	-0.023	0.672	0.645	-0.387	1.125	0.762	-0.609	1.008	0.363	0.051	0.863	0.434	0.016	0.898	1.039	-0.656
0.832	0.441	-0.102	0.496	0.352	0.012	0.453	0.391	-0.121	0.688	0.566	0.148	1.141	0.652	-0.422	0.805	0.52	-0.004	0.809	0.645	-0.426	1.082	0.742	-0.637	0.996	0.371	0.047	0.762	0.469	0.066	1.008	1.051	-0.621
0.902	0.461	-0.121	0.461	0.344	0.023	0.477	0.418	-0.145	0.656	0.531	0.152	1.18	0.688	-0.41	0.809	0.52	-0.012	0.949	0.652	-0.469	0.973	0.699	-0.645	0.977	0.363	0.02	0.684	0.492	0.102	1.117	1.059	-0.602
0.973	0.488	-0.148	0.414	0.328	0.039	0.5	0.453	-0.152	0.645	0.508	0.152	1.172	0.699	-0.434	0.824	0.516	-0.012	1.031	0.664	-0.5	0.879	0.648	-0.629	1.047	0.348	-0.055	0.625	0.492	0.117	1.242	1.051	-0.555
1.031	0.531	-0.168	0.387	0.328	0.051	0.527	0.473	-0.16	0.633	0.484	0.152	1.148	0.688	-0.469	0.855	0.5	-0.012	1.023	0.68	-0.496	0.801	0.602	-0.602	1.168	0.324	-0.148	0.594	0.477	0.121	1.348	1.063	-0.465
1.047	0.563	-0.188	0.355	0.316	0.055	0.559	0.477	-0.164	0.621	0.477	0.152	1.094	0.66	-0.512	0.871	0.477	-0.008	1.012	0.707	-0.457	0.75	0.578	-0.531	1.172	0.34	-0.172	0.605	0.449	0.117	1.402	1.078	-0.355
1.047	0.57	-0.219	0.344	0.313	0.055	0.574	0.48	-0.176	0.605	0.465	0.156	0.984	0.645	-0.5	0.871	0.461	0	1.039	0.734	-0.441	0.773	0.582	-0.453	1.094	0.41	-0.164	0.613	0.43	0.105	1.41	1.078	-0.266
1.008	0.574	-0.242	0.359	0.309	0.043	0.605	0.465	-0.188	0.586	0.465	0.156	0.848	0.617	-0.453	0.863	0.453	0.012	1.063	0.73	-0.473	0.832	0.598	-0.41	1.004	0.492	-0.195	0.645	0.406	0.098	1.402	1.031	-0.203
0.957	0.566	-0.273	0.387	0.316	0.027	0.641	0.461	-0.203	0.574	0.477	0.156	0.754	0.598	-0.348	0.867	0.445	0.02	1.082	0.699	-0.531	0.875	0.563	-0.34	0.957	0.543	-0.258	0.707	0.395	0.082	1.414	0.949	-0.188
0.891	0.547	-0.305	0.438	0.324	0.02	0.684	0.469	-0.234	0.555	0.488	0.164	0.723	0.582	-0.258	0.855	0.441	0.023	1.078	0.656	-0.563	0.902	0.332	-0.41	0.98	0.535	-0.348	0.766	0.379	0.066	1.395	0.844	-0.172
0.832	0.523	-0.316	0.5	0.324	-0.004	0.75	0.48	-0.262	0.555	0.504	0.172	0.73	0.566	-0.215	0.82	0.422	0.027	1.063	0.621	-0.566	1.113	0.582	-0.383	1.012	0.508	-0.426	0.809	0.371	0.066	1.363	0.734	-0.168
0.793	0.492	-0.313	0.563	0.34	-0.023	0.832	0.508	-0.289	0.57	0.516	0.18	0.738	0.551	-0.199	0.824	0.406	0.023	1.012	0.621	-0.516	0.992	0.672	-0.297	1.043	0.488	-0.449	0.852	0.375	0.07	1.328	0.633	-0.16
0.777	0.473	-0.277	0.629	0.359	-0.031	0.922	0.535	-0.32	0.598	0.512	0.188	0.754	0.547	-0.195	0.875	0.395	0.008	0.941	0.641	-0.449	0.852	0.801	-0.242	1.063	0.484	-0.438	0.895	0.379	0.074	1.273	0.539	-0.125
0.793	0.473	-0.242	0.691	0.379	-0.051	0.984	0.566	-0.332	0.66	0.52	0.191	0.781	0.555	-0.191	0.887	0.398	0.008	0.871	0.664	-0.383	0.902	0.762	-0.254	1.078	0.492	-0.398	0.926	0.391	0.078	1.195	0.465	-0.082
0.836	0.48	-0.191	0.77	0.402	-0.074	1	0.602	-0.324	0.727	0.527	0.195	0.813	0.57	-0.199	0.848	0.422	0.016	0.805	0.691	-0.328	0.977	0.676	-0.234	1.035	0.5	-0.367	0.934	0.395	0.082	1.105	0.418	-0.023
0.879	0.512	-0.141	0.863	0.434	-0.098	1.02	0.629	-0.293	0.785	0.535	0.195	0.82	0.594	-0.211	0.758	0.473	0.023	0.766	0.672	-0.297	0.953	0.578	-0.188	0.957	0.512	-0.324	0.918	0.387	0.074	1.016	0.383	0.023
0.891	0.551	-0.129	0.953	0.473	-0.121	1.039	0.648	-0.281	0.852	0.555	0.195	0.797	0.617	-0.211	0.676	0.508	-0.016	0.742	0.641	-0.27	0.867	0.523	-0.164	0.863	0.508	-0.301	0.973	0.367	0.047	0.957	0.34	0.043
0.863	0.586	-0.125	1.063	0.516	-0.145	1.016	0.652	-0.285	0.922	0.582	0.207	0.77	0.629	-0.188	0.648	0.5	-0.063	0.75	0.602	-0.25	0.789	0.531	-0.125	0.754	0.504	-0.293	1.047	0.359	0.004	0.883	0.309	0.066
0.824	0.602	-0.129	1.152	0.555	-0.176	0.996	0.633	-0.297	0.973	0.598	0.207	0.727	0.637	-0.164	0.66	0.465	-0.113	0.754	0.559	-0.246	0.715	0.547	-0.086	0.648	0.488	-0.277	0.988	0.387	0.027	0.797	0.273	0.102
0.781	0.59	-0.145	1.215	0.598	-0.203	0.992	0.609	-0.328	0.988	0.609	0.211	0.672	0.621	-0.137	0.691	0.434	-0.168	0.75	0.52	-0.238	0.645	0.547	-0.039	0.547	0.465	-0.27	0.883	0.43	0.063	0.707	0.238	0.145
0.734	0.547	-0.168	1.234	0.629	-0.254	0.98	0.602	-0.352	1.02	0.621	0.219	0.637	0.594	-0.121	0.746	0.414	-0.199	0.73	0.492	-0.219	0.586	0.531	0.012	0.449	0.441	-0.266	0.816	0.473	0.055	0.629	0.227	0.176
0.695	0.516	-0.176	1.203	0.637	-0.289	0.949	0.602	-0.355	1.082	0.621	0.223	0.605	0.563	-0.109	0.809	0.414	-0.211	0.684	0.488	-0.188	0.555	0.5	0.043	0.371	0.422	-0.258	0.816	0.504	0.012	0.582	0.207	0.184
0.664	0.48	-0.184	1.148	0.621	-0.324	0.895	0.594	-0.332	1.141	0.617	0.203	0.578	0.523	-0.086	0.871	0.422	-0.215	0.625	0.488	-0.145	0.543	0.469	0.059	0.316	0.418	-0.25	0.887	0.508	-0.055	0.57	0.195	0.18
0.633	0.453	-0.184	1.086	0.586	-0.355	0.82	0.598	-0.289	1.156	0.617	0.176	0.551	0.492	-0.074	0.934	0.438	-0.223	0.551	0.488	-0.109	0.551	0.441	0.066	0.273	0.426	-0.23	0.961	0.504	-0.113	0.598	0.191	0.152
0.605	0.414	-0.18	1.059	0.539	-0.367	0.738	0.598	-0.242	1.137	0.613	0.152	0.531	0.465	-0.055	0.977	0.461	-0.227	0.484	0.496	-0.078	0.563	0.426	0.063	0.262	0.438	-0.191	1.039	0.52	-0.172	0.648	0.199	0.125
0.582	0.336	-0.176	1.059	0.496	-0.363	0.68	0.582	-0.195	1.059	0.605	0.113	0.512	0.449	-0.039	0.984	0.492	-0.223	0.422	0.484	-0.055	0.574	0.418	0.063	0.273	0.465	-0.148	1.125	0.559	-0.242	0.688	0.211	0.086
0.582	0.301	-0.191	1.063	0.473	-0.332	0.656	0.555	-0.16	0.973	0.578	0.07	0.5	0.441	-0.035	0.945	0.535	-0.207	0.387	0.48	-0.035	0.598	0.43	0.051	0.297	0.477	-0.129	1.18	0.613	-0.297	0.73	0.234	0.066
0.574	0.301	-0.172	1.047	0.477	-0.293	0.668	0.527	-0.16	0.93	0.531	0.023	0.492	0.438	-0.023	0.898	0.57	-0.195	0.363	0.473	-0.023	0.641	0.449	0.035	0.336	0.492	-0.125	1.191	0.688	-0.32	0.813	0.277	0.063
0.539	0.324	-0.156	1.004	0.508	-0.242	0.684	0.512	-0.176	0.91	0.48	-0.027	0.488	0.434	-0.02	0.848	0.59	-0.195	0.355	0.461	-0.008	0.695	0.469	0.016	0.395	0.504	-0.172	1.164	0.734	-0.34	0.891	0.34	0.063
0.512	0.387	-0.156	0.945	0.551	-0.195	0.703	0.508	-0.191	0.891	0.449	-0.063	0.496	0.441	-0.023	0.789	0.578	-0.215	0.344	0.453	0.016	0.754	0.484	-0.012	0.457	0.516	-0.219	1.105	0.762	-0.344	0.918	0.414	0.063
0.508	0.453	-0.168	0.844	0.598	-0.168	0.723	0.523	-0.191	0.879	0.426	-0.074	0.5	0.457	-0.023	0.73	0.563	-0.25	0.352	0.449	0.023	0.824	0.5	-0.02	0.531	0.531	-0.262	1.023	0.766	-0.352	0.949	0.457	0.055
0.516	0.512	-0.18	0.754	0.633	-0.18	0.746	0.543	-0.199	0.875	0.414	-0.074	0.504	0.465	-0.027	0.684	0.523	-0.285	0.387	0.449	0.027	0.906	0.527	-0.023	0.602	0.559	-0.305	0.945	0.758	-0.363	1.086	0.477	0.004
0.531	0.535	-0.203	0.688	0.633	-0.215	0.766	0.563	-0.195	0.879	0.422	-0.059	0.527	0.473	-0.031	0.637	0.492	-0.289	0.422	0.461	0.039	0.977	0.551	-0.023	0.648	0.602	-0.336	0.875	0.746	-0.398	1.18	0.516	-0.043
0.551	0.535	-0.211	0.648	0.617	-0.25	0.773	0.582	-0.188	0.871	0.449	-0.031	0.566	0.477	-0.035	0.59	0.461	-0.297	0.445	0.469	0.047	1.023	0.566	-0.008	0.688	0.645	-0.363	0.805	0.727	-0.434	1.164	0.551	-0.031
0.578	0.508	-0.207	0.613	0.59	-0.266	0.766	0.598	-0.164	0.848	0.5	-0.008	0.617	0.477	-0.047	0.555	0.457	-0.27	0.48	0.48	0.059	1.078	0.574	0.012	0.73	0.684	-0.383	0.719	0.691	-0.449	1.141	0.582	-0.012
0.598	0.484	-0.207	0.594	0.57	-0.262	0.742	0.602	-0.145	0.816	0.555	-0.008	0.684	0.477	-0.066	0.516	0.473	-0.23	0.523	0.496	0.063	1.109	0.578	0.023	0.789	0.707	-0.418	0.629	0.656	-0.43	1.129	0.605	-0.043
0.598	0.48	-0.203	0.582	0.547	-0.254	0.711	0.605	-0.117	0.777	0.602	-0.008	0.75	0.484	-0.086	0.484	0.496	-0.203	0.582	0.508	0.063	1.098	0.57	0.047	0.859	0.723	-0.449	0.563	0.645	-0.383	1.16	0.602	-0.094
0.605	0.473	-0.211	0.574	0.523	-0.238	0.676	0.59	-0.102	0.738	0.625	-0.008	0.809	0.496	-0.109	0.473	0.523	-0.188	0.66	0.523	0.059	1.098	0.547	0.063	0.953	0.742	-0.484	0.496	0.641	-0.328	1.23	0.598	-0.148
0.629	0.469	-0.223	0.559	0.508	-0.234	0.648	0.563	-0.082	0.695	0.613	-0.023	0.887	0.508	-0.117	0.484	0.539	-0.195	0.77	0.535	0.047	1.172	0.52	0.031	1.035	0.762	-0.531	0.449	0.648	-0.277	1.332	0.598	-0.219
0.684	0.477	-0.246	0.551	0.492	-0.238	0.625	0.531	-0.063	0.668	0.582	-0.055	0.938	0.512	-0.121	0.52	0.547	-0.215	0.891	0.547	0.027	1.215	0.492	0.02	1.039	0.781	-0.582	0.43	0.672	-0.242	1.41	0.594	-0.258
0.766	0.477	-0.266	0.547	0.473	-0.234	0.605	0.5	-0.051	0.648	0.539	-0.066	0.965	0.52	-0.125	0.57	0.555	-0.23	0.965	0.543	0.012	1.148	0.484	0.051	1.047	0.797	-0.602	0.438	0.684	-0.242	1.465	0.594	-0.281
0.824	0.484	-0.293	0.555	0.457	-0.223	0.586	0.484	-0.039	0.629	0.488	-0.082	0.98	0.516	-0.129	0.613	0.566	-0.266	1.023	0.539	0.012	1.035	0.488	0.086	1.121	0.828	-0.621	0.469	0.715	-0.25	1.504	0.598	-0.305
0.852	0.5	-0.309	0.559	0.449	-0.207	0.566	0.469	-0.023	0.598	0.457	-0.074	1.027	0.508	-0.148	0.68	0.578	-0.285	1.102	0.539	0.008	0.914	0.5	0.086	1.148	0.844	-0.672	0.496	0.738	-0.277	1.5	0.609	-0.328
0.848	0.535	-0.309	0.547	0.449	-0.18	0.555	0.461	-0.016	0.578	0.43	-0.051	1.113	0.508	-0.18	0.738	0.574	-0.32	1.105	0.539	0	0.844	0.492	0.043	1.102	0.832	-0.699	0.535	0.762	-0.332	1.434	0.617	-0.348
0.82	0.578	-0.297	0.531	0.449	-0.168	0.555	0.457	-0.012	0.555	0.41	-0.031	1.164	0.52	-0.211	0.789	0.574	-0.348	1.098	0.52	-0.016	0.84	0.469	-0.027	1.039	0.797	-0.699	0.59	0.773	-0.395	1.332	0.641	-0.359
0.813	0.598	-0.285	0.523	0.453	-0.188	0.563	0.457	-0.012	0.543	0.402	-0.012	1.156	0.535	-0.223	0.84	0.578	-0.387	1.16	0.484	-0.066	0.844	0.434	-0.117	0.973	0.762	-0.656	0.645	0.805	-0.43	1.219	0.676	-0.371
0.828	0.617	-0.293	0.527	0.445	-0.207	0.574	0.465	-0.008	0.531	0.402	-0.004	1.047	0.551	-0.211	0.879	0.578	-0.43	1.246	0.438	-0.121	0.844	0.398	-0.156	0.941	0.742	-0.57	0.688	0.832	-0.453	1.098	0.719	-0.406
0.852	0.617	-0.313	0.535	0.441	-0.219	0.594	0.473	-0.016	0.535	0.402	0	0.898	0.535	-0.203	0.898	0.586	-0.453	1.258	0.414	-0.148	0.859	0.371	-0.195	0.953	0.742	-0.488	0.742	0.871	-0.484	0.965	0.754	-0.434
0.855	0.594	-0.332	0.539	0.438	-0.207	0.617	0.496	-0.02	0.559	0.398	-0.012	0.758	0.496	-0.215	0.93	0.609	-0.457	1.195	0.418	-0.148	0.887	0.371	-0.223	0.965	0.758	-0.426	0.781	0.891	-0.52	0.832	0.785	-0.461
0.875	0.574	-0.344	0.543	0.449	-0.18	0.641	0.5	-0.031	0.586	0.406	-0.023	0.652	0.445	-0.242	0.961	0.641	-0.453	1.055	0.457	-0.145	0.895	0.379	-0.23	0.977	0.766	-0.395	0.836	0.906	-0.559	0.703	0.813	-0.449
0.879	0.563	-0.344	0.559	0.469	-0.164	0.664	0.508	-0.039	0.605	0.426	-0.031	0.594	0.395	-0.254	0.965	0.676	-0.453	0.938	0.469	-0.18	0.875	0.406	-0.211	1.008	0.766	-0.359	0.871	0.91	-0.602	0.59	0.824	-0.406
0.855	0.563	-0.348	0.59	0.492	-0.16	0.691	0.5	-0.055	0.625	0.457	-0.039	0.582	0.348	-0.27	0.957	0.703	-0.434	0.871	0.445	-0.246	0.832	0.449	-0.195	1.035	0.742	-0.316	0.855	0.906	-0.625	0.52	0.824	-0.352
0.824	0.574	-0.344	0.645	0.512	-0.176	0.746	0.492	-0.066	0.633	0.488	-0.051	0.605	0.32	-0.273	0.992	0.727	-0.418	0.84	0.395	-0.305	0.762	0.508	-0.172	1.023	0.711	-0.27	0.852	0.926	-0.629	0.492	0.813	-0.316
0.781	0.594	-0.328	0.703	0.527	-0.207	0.797	0.492	-0.078	0.645	0.516	-0.059	0.648	0.32	-0.262	1.008	0.734	-0.441	0.824	0.359	-0.344	0.695	0.566	-0.16	0.996	0.672	-0.234	0.906	0.949	-0.645	0.496	0.789	-0.32
0.734	0.613	-0.305	0.762	0.543	-0.238	0.852	0.492	-0.086	0.668	0.531	-0.063	0.699	0.344	-0.258	0.953	0.723	-0.469	0.816	0.336	-0.375	0.625	0.605	-0.184	0.953	0.629	-0.211	0.91	0.941	-0.703	0.512	0.754	-0.352
0.695	0.629	-0.277	0.816	0.574	-0.266	0.902	0.5	-0.086	0.719	0.531	-0.066	0.727	0.395	-0.254	0.906	0.707	-0.48	0.828	0.336	-0.387	0.566	0.605	-0.227	0.902	0.582	-0.188	0.895	0.902	-0.762	0.52	0.703	-0.383
0.672	0.629	-0.234	0.867	0.613	-0.289	0.961	0.512	-0.094	0.789	0.527	-0.086	0.723	0.453	-0.246	0.859	0.668	-0.48	0.824	0.348	-0.379	0.512	0.59	-0.262	0.84	0.539	-0.152	0.883	0.848	-0.793	0.516	0.668	-0.395
0.676	0.633	-0.207	0.922	0.664	-0.305	1.004	0.52	-0.09	0.875	0.535	-0.105	0.703	0.52	-0.223	0.805	0.633	-0.457	0.797	0.367	-0.367	0.469	0.566	-0.285	0.781	0.5	-0.129	0.855	0.813	-0.738	0.516	0.648	-0.422
0.719	0.645	-0.199	0.965	0.719	-0.328	1.012	0.527	-0.086	0.969	0.551	-0.117	0.688	0.578	-0.215	0.793	0.617	-0.41	0.727	0.395	-0.344	0.434	0.547	-0.273	0.719	0.465	-0.094	0.867	0.836	-0.621	0.555	0.652	-0.449
0.816	0.652	-0.207	1.004	0.781	-0.359	1.035	0.512	-0.094	1.07	0.582	-0.117	0.66	0.609	-0.223	0.828	0.617	-0.375	0.637	0.422	-0.305	0.414	0.527	-0.254	0.664	0.438	-0.059	0.922	0.887	-0.527	0.613	0.695	-0.488
0.945	0.668	-0.23	1.039	0.824	-0.395	1.09	0.5	-0.133	1.137	0.621	-0.125	0.617	0.621	-0.234	0.875	0.621	-0.355	0.547	0.449	-0.27	0.41	0.523	-0.238	0.609	0.41	-0.023	0.988	0.953	-0.445	0.664	0.762	-0.566
1.078	0.695	-0.23	1.043	0.859	-0.418	1.105	0.488	-0.168	1.145	0.668	-0.117	0.563	0.605	-0.254	0.914	0.629	-0.336	0.461	0.465	-0.25	0.43	0.516	-0.227	0.57	0.391	0.008	1.039	1.012	-0.363	0.691	0.863	-0.648
1.184	0.723	-0.215	1.047	0.863	-0.418	1.09	0.484	-0.188	1.172	0.711	-0.074	0.508	0.57	-0.277	0.945	0.645	-0.309	0.395	0.461	-0.234	0.449	0.512	-0.23	0.555	0.371	0.027	1.105	1.031	-0.293	0.68	0.977	-0.703
1.234	0.766	-0.191	1.02	0.84	-0.375	1.031	0.48	-0.195	1.227	0.73	-0.063	0.465	0.523	-0.273	0.988	0.676	-0.277	0.348	0.453	-0.215	0.484	0.512	-0.258	0.547	0.359	0.039	1.18	0.996	-0.238	0.676	1.066	-0.711
1.238	0.793	-0.156	0.965	0.789	-0.313	0.922	0.48	-0.191	1.246	0.73	-0.09	0.438	0.473	-0.246	1.023	0.703	-0.242	0.301	0.426	-0.195	0.535	0.512	-0.289	0.543	0.355	0.047	1.223	0.93	-0.219	0.684	1.129	-0.699
1.203	0.793	-0.137	0.887	0.723	-0.246	0.797	0.473	-0.188	1.262	0.715	-0.125	0.406	0.426	-0.219	1.02	0.723	-0.211	0.266	0.406	-0.164	0.586	0.516	-0.336	0.543	0.371	0.047	1.25	0.844	-0.203	0.727	1.188	-0.684
1.172	0.777	-0.105	0.797	0.672	-0.188	0.684	0.453	-0.191	1.242	0.703	-0.156	0.398	0.402	-0.191	1	0.742	-0.18	0.25	0.379	-0.141	0.66	0.539	-0.375	0.535	0.387	0.055	1.238	0.75	-0.195	0.805	1.227	-0.695
1.141	0.727	-0.086	0.727	0.633	-0.156	0.609	0.426	-0.184	1.16	0.68	-0.172	0.395	0.398	-0.164	0.996	0.727	-0.164	0.246	0.359	-0.125	0.723	0.578	-0.422	0.551	0.398	0.047	1.188	0.676	-0.168	0.887	1.219	-0.742
1.105	0.664	-0.086	0.73	0.602	-0.133	0.578	0.387	-0.176	1.023	0.664	-0.164	0.395	0.406	-0.148	1.004	0.699	-0.152	0.25	0.352	-0.117	0.773	0.629	-0.449	0.602	0.406	0.023	1.125	0.613	-0.133	0.945	1.141	-0.762
1.066	0.613	-0.078	0.781	0.574	-0.121	0.574	0.363	-0.176	0.891	0.641	-0.109	0.41	0.414	-0.148	1	0.656	-0.141	0.273	0.352	-0.117	0.82	0.68	-0.477	0.668	0.41	0.004	1.051	0.57	-0.102	0.957	1.063	-0.676
1.004	0.566	-0.074	0.832	0.543	-0.133	0.598	0.355	-0.188	0.82	0.605	-0.051	0.434	0.434	-0.156	0.965	0.621	-0.125	0.297	0.379	-0.125	0.875	0.723	-0.508	0.719	0.41	-0.008	0.98	0.527	-0.059	0.961	1.016	-0.594
0.93	0.512	-0.07	0.906	0.52	-0.156	0.637	0.363	-0.203	0.805	0.566	0	0.469	0.445	-0.168	0.926	0.586	-0.102	0.336	0.418	-0.145	0.934	0.746	-0.523	0.766	0.41	-0.012	0.93	0.484	-0.031	1.02	1.023	-0.52
0.844	0.477	-0.047	0.988	0.512	-0.184	0.68	0.383	-0.207	0.816	0.547	0.02	0.5	0.469	-0.184	0.875	0.551	-0.074	0.367	0.473	-0.168	1.012	0.758	-0.531	0.813	0.418	-0.027	0.914	0.449	-0.012	1.09	1.059	-0.457
0.738	0.449	-0.027	1.051	0.516	-0.191	0.719	0.414	-0.211	0.824	0.539	0.02	0.516	0.504	-0.195	0.832	0.512	-0.051	0.402	0.523	-0.199	1.102	0.77	-0.543	0.863	0.418	-0.039	0.879	0.418	0.02	1.176	1.074	-0.398
0.645	0.422	-0.012	1.078	0.531	-0.195	0.742	0.445	-0.207	0.844	0.543	0.035	0.523	0.531	-0.207	0.797	0.473	-0.027	0.449	0.559	-0.223	1.148	0.766	-0.543	0.934	0.418	-0.063	0.809	0.398	0.066	1.285	1.082	-0.316
0.559	0.402	0.012	1.105	0.559	-0.203	0.738	0.477	-0.199	0.875	0.563	0.051	0.543	0.551	-0.215	0.766	0.438	-0.008	0.496	0.57	-0.246	1.137	0.758	-0.508	0.992	0.422	-0.063	0.734	0.379	0.105	1.391	1.074	-0.242
0.477	0.383	0.031	1.125	0.586	-0.207	0.711	0.496	-0.195	0.898	0.59	0.063	0.574	0.559	-0.223	0.734	0.402	0.016	0.531	0.578	-0.262	1.141	0.773	-0.469	0.98	0.43	-0.039	0.676	0.379	0.117	1.461	1.043	-0.184
0.41	0.367	0.055	1.109	0.605	-0.199	0.672	0.492	-0.195	0.898	0.613	0.074	0.625	0.566	-0.242	0.707	0.375	0.027	0.566	0.578	-0.277	1.152	0.789	-0.484	0.934	0.441	-0.02	0.652	0.383	0.121	1.504	0.988	-0.156
0.34	0.352	0.059	1.074	0.617	-0.164	0.633	0.484	-0.195	0.875	0.629	0.086	0.695	0.566	-0.27	0.676	0.363	0.051	0.613	0.586	-0.297	1.09	0.793	-0.535	0.969	0.453	-0.031	0.645	0.383	0.109	1.527	0.906	-0.156
0.297	0.348	0.055	1.023	0.617	-0.113	0.574	0.461	-0.191	0.848	0.645	0.102	0.777	0.57	-0.289	0.625	0.355	0.055	0.668	0.578	-0.332	1	0.773	-0.559	1.059	0.457	-0.059	0.676	0.375	0.082	1.516	0.816	-0.16
0.262	0.344	0.055	0.965	0.594	-0.07	0.531	0.422	-0.188	0.809	0.652	0.117	0.871	0.582	-0.313	0.59	0.379	0.082	0.746	0.574	-0.363	0.941	0.734	-0.531	1.059	0.469	-0.047	0.719	0.367	0.059	1.457	0.723	-0.145
0.238	0.34	0.043	0.91	0.57	-0.027	0.5	0.395	-0.18	0.773	0.637	0.125	0.957	0.598	-0.34	0.566	0.391	0.07	0.844	0.578	-0.402	0.902	0.68	-0.469	0.988	0.48	-0.012	0.75	0.363	0.043	1.375	0.645	-0.121
0.23	0.344	0.031	0.859	0.523	0	0.473	0.371	-0.164	0.738	0.621	0.133	0.977	0.617	-0.344	0.57	0.398	0.07	0.938	0.594	-0.449	0.887	0.645	-0.383	0.926	0.512	-0.004	0.797	0.371	0.035	1.281	0.578	-0.094
0.246	0.344	0.004	0.809	0.477	0.023	0.457	0.355	-0.141	0.711	0.594	0.141	0.969	0.641	-0.316	0.578	0.402	0.07	0.98	0.605	-0.492	0.898	0.617	-0.305	0.906	0.523	-0.043	0.828	0.383	0.031	1.168	0.516	-0.059
0.277	0.348	-0.012	0.758	0.43	0.039	0.441	0.348	-0.113	0.676	0.563	0.137	0.984	0.656	-0.301	0.605	0.402	0.07	0.992	0.629	-0.492	0.914	0.609	-0.27	0.938	0.512	-0.113	0.848	0.41	0.031	1.043	0.473	-0.023
0.316	0.355	-0.016	0.715	0.387	0.035	0.441	0.348	-0.102	0.648	0.539	0.141	0.992	0.656	-0.328	0.652	0.402	0.063	1.031	0.664	-0.488	0.93	0.613	-0.246	1.008	0.461	-0.211	0.906	0.434	0.016	0.945	0.441	0
0.363	0.375	-0.027	0.672	0.344	0.031	0.449	0.359	-0.09	0.621	0.516	0.148	1.004	0.637	-0.359	0.711	0.398	0.043	1.066	0.688	-0.504	0.98	0.617	-0.223	1.07	0.418	-0.27	0.977	0.457	-0.004	0.855	0.41	0.02
0.414	0.398	-0.039	0.621	0.32	0.035	0.473	0.375	-0.086	0.598	0.488	0.156	1.012	0.605	-0.395	0.781	0.387	0.004	1.051	0.707	-0.527	1.043	0.617	-0.195	1.129	0.395	-0.305	0.996	0.469	-0.008	0.77	0.379	0.031
0.492	0.43	-0.043	0.566	0.301	0.039	0.492	0.391	-0.102	0.59	0.465	0.16	1.012	0.582	-0.438	0.84	0.375	-0.035	1.023	0.703	-0.555	1.055	0.633	-0.164	1.188	0.387	-0.34	0.984	0.477	0.004	0.699	0.355	0.051
0.547	0.434	-0.051	0.516	0.301	0.047	0.52	0.414	-0.117	0.582	0.453	0.164	0.957	0.574	-0.453	0.867	0.371	-0.063	0.977	0.68	-0.566	1.027	0.656	-0.137	1.195	0.398	-0.359	1.031	0.477	-0.008	0.629	0.332	0.074
0.609	0.434	-0.063	0.473	0.313	0.047	0.547	0.441	-0.133	0.578	0.457	0.168	0.883	0.586	-0.414	0.855	0.367	-0.086	0.918	0.652	-0.551	0.98	0.676	-0.113	1.137	0.406	-0.367	1.145	0.465	-0.035	0.574	0.313	0.09
0.703	0.441	-0.078	0.43	0.316	0.047	0.559	0.457	-0.141	0.578	0.469	0.176	0.828	0.605	-0.332	0.867	0.375	-0.102	0.855	0.633	-0.504	0.93	0.676	-0.105	1.027	0.438	-0.344	1.164	0.469	-0.027	0.563	0.297	0.094
0.793	0.465	-0.102	0.402	0.316	0.043	0.582	0.477	-0.152	0.582	0.484	0.18	0.797	0.621	-0.254	0.918	0.391	-0.121	0.813	0.621	-0.426	0.891	0.668	-0.098	0.91	0.477	-0.305	1.078	0.5	0.012	0.555	0.289	0.086
0.879	0.5	-0.121	0.387	0.313	0.039	0.586	0.484	-0.164	0.609	0.508	0.176	0.773	0.621	-0.215	0.977	0.414	-0.129	0.789	0.609	-0.363	0.84	0.648	-0.098	0.785	0.523	-0.273	0.977	0.527	0.035	0.555	0.277	0.086
0.969	0.531	-0.156	0.383	0.316	0.031	0.602	0.484	-0.184	0.645	0.52	0.176	0.758	0.602	-0.191	0.992	0.461	-0.129	0.77	0.594	-0.324	0.801	0.617	-0.078	0.676	0.57	-0.246	0.922	0.516	0.043	0.578	0.258	0.082
1.055	0.57	-0.199	0.398	0.316	0.012	0.621	0.48	-0.195	0.688	0.535	0.172	0.773	0.582	-0.191	0.957	0.523	-0.129	0.766	0.57	-0.301	0.758	0.59	-0.055	0.578	0.602	-0.238	0.926	0.477	0.012	0.629	0.25	0.07
1.121	0.598	-0.246	0.434	0.336	-0.016	0.656	0.484	-0.207	0.746	0.539	0.18	0.82	0.566	-0.199	0.887	0.559	-0.129	0.793	0.566	-0.293	0.715	0.551	-0.027	0.5	0.613	-0.238	0.969	0.453	-0.059	0.68	0.254	0.047
1.18	0.609	-0.293	0.5	0.359	-0.043	0.695	0.488	-0.238	0.816	0.551	0.172	0.867	0.57	-0.215	0.836	0.57	-0.141	0.816	0.555	-0.285	0.684	0.504	0.004	0.441	0.625	-0.23	1.039	0.461	-0.141	0.738	0.273	0.039
1.188	0.605	-0.344	0.57	0.379	-0.078	0.75	0.496	-0.277	0.871	0.566	0.172	0.859	0.586	-0.219	0.82	0.539	-0.164	0.801	0.555	-0.273	0.66	0.469	0.027	0.398	0.613	-0.234	1.086	0.48	-0.215	0.789	0.305	0.039
1.172	0.59	-0.387	0.648	0.398	-0.094	0.813	0.516	-0.313	0.941	0.586	0.18	0.828	0.602	-0.199	0.848	0.496	-0.199	0.789	0.555	-0.254	0.633	0.434	0.059	0.387	0.602	-0.223	1.102	0.488	-0.246	0.805	0.352	0.047
1.133	0.57	-0.41	0.703	0.41	-0.109	0.875	0.547	-0.336	0.992	0.598	0.195	0.793	0.609	-0.168	0.867	0.465	-0.23	0.766	0.555	-0.227	0.602	0.406	0.086	0.395	0.59	-0.211	1.098	0.484	-0.262	0.801	0.402	0.051
1.082	0.555	-0.402	0.75	0.434	-0.109	0.934	0.578	-0.355	1.012	0.609	0.199	0.75	0.605	-0.129	0.895	0.441	-0.246	0.719	0.547	-0.199	0.586	0.391	0.094	0.418	0.57	-0.211	1.078	0.504	-0.273	0.809	0.434	0.039
1.02	0.543	-0.359	0.836	0.441	-0.121	0.961	0.613	-0.352	0.996	0.609	0.199	0.703	0.594	-0.098	0.949	0.43	-0.254	0.664	0.543	-0.156	0.578	0.383	0.098	0.453	0.547	-0.219	1.027	0.512	-0.293	0.914	0.445	0.02
0.988	0.555	-0.293	0.969	0.449	-0.152	0.984	0.656	-0.336	1.016	0.59	0.195	0.656	0.57	-0.074	1.008	0.43	-0.277	0.613	0.535	-0.121	0.594	0.383	0.098	0.48	0.523	-0.238	0.953	0.531	-0.309	1.004	0.48	-0.004
0.977	0.582	-0.223	1.09	0.473	-0.199	1.016	0.684	-0.332	1.094	0.563	0.199	0.613	0.547	-0.055	1.02	0.449	-0.281	0.551	0.512	-0.09	0.617	0.398	0.086	0.512	0.5	-0.258	0.871	0.555	-0.32	1.016	0.523	0.02
0.977	0.609	-0.168	1.207	0.52	-0.219	1.031	0.691	-0.348	1.137	0.555	0.18	0.574	0.508	-0.047	0.984	0.477	-0.293	0.5	0.492	-0.059	0.641	0.418	0.074	0.551	0.484	-0.266	0.785	0.582	-0.348	0.992	0.563	0.047
0.969	0.629	-0.156	1.289	0.57	-0.23	1.031	0.688	-0.371	1.145	0.563	0.172	0.543	0.48	-0.039	0.93	0.52	-0.27	0.449	0.461	-0.031	0.668	0.438	0.066	0.609	0.473	-0.281	0.703	0.602	-0.375	0.984	0.602	0.043
0.945	0.656	-0.176	1.32	0.621	-0.238	1.035	0.672	-0.406	1.117	0.574	0.156	0.512	0.457	-0.035	0.871	0.555	-0.25	0.422	0.43	-0.004	0.727	0.449	0.055	0.668	0.473	-0.293	0.629	0.605	-0.41	1.035	0.617	-0.012
0.906	0.684	-0.227	1.289	0.656	-0.242	1.004	0.66	-0.434	1.035	0.578	0.125	0.492	0.438	-0.031	0.813	0.582	-0.223	0.398	0.402	0.016	0.793	0.473	0.039	0.742	0.48	-0.313	0.551	0.594	-0.418	1.129	0.637	-0.07
0.859	0.695	-0.258	1.219	0.672	-0.254	0.922	0.656	-0.422	0.941	0.559	0.09	0.473	0.426	-0.023	0.754	0.602	-0.219	0.391	0.383	0.023	0.863	0.488	0.023	0.82	0.492	-0.336	0.48	0.59	-0.387	1.246	0.66	-0.125
0.801	0.688	-0.266	1.105	0.652	-0.277	0.813	0.648	-0.371	0.883	0.527	0.059	0.453	0.418	-0.02	0.688	0.605	-0.23	0.391	0.375	0.027	0.938	0.492	0.008	0.895	0.508	-0.371	0.43	0.594	-0.355	1.355	0.684	-0.176
0.738	0.652	-0.262	0.977	0.621	-0.293	0.715	0.629	-0.293	0.852	0.484	0.016	0.449	0.414	-0.012	0.625	0.598	-0.254	0.402	0.379	0.023	1.016	0.496	-0.012	0.977	0.539	-0.41	0.406	0.613	-0.32	1.461	0.719	-0.219
0.684	0.613	-0.246	0.867	0.563	-0.305	0.656	0.598	-0.23	0.832	0.438	-0.016	0.445	0.426	-0.016	0.578	0.578	-0.273	0.43	0.387	0.016	1.07	0.504	-0.008	1.07	0.586	-0.457	0.426	0.648	-0.301	1.531	0.73	-0.266
0.641	0.582	-0.227	0.809	0.484	-0.293	0.656	0.578	-0.203	0.832	0.398	-0.035	0.438	0.441	-0.008	0.535	0.555	-0.277	0.453	0.406	0	1.066	0.504	-0.016	1.133	0.633	-0.512	0.469	0.688	-0.301	1.539	0.727	-0.316
0.598	0.543	-0.211	0.789	0.422	-0.262	0.691	0.555	-0.195	0.836	0.383	-0.047	0.445	0.449	-0.016	0.512	0.535	-0.266	0.473	0.43	-0.004	1.063	0.5	-0.023	1.105	0.672	-0.535	0.531	0.73	-0.328	1.492	0.699	-0.352
0.57	0.512	-0.203	0.809	0.391	-0.215	0.738	0.527	-0.195	0.852	0.387	-0.051	0.457	0.465	-0.004	0.484	0.523	-0.262	0.527	0.453	-0.012	1.133	0.488	-0.051	1.105	0.719	-0.523	0.613	0.754	-0.371	1.387	0.672	-0.375
0.547	0.488	-0.195	0.848	0.414	-0.191	0.789	0.523	-0.195	0.859	0.418	-0.043	0.5	0.473	-0.023	0.465	0.512	-0.242	0.609	0.473	-0.031	1.168	0.496	-0.066	1.16	0.75	-0.535	0.676	0.77	-0.414	1.277	0.656	-0.395
0.535	0.488	-0.172	0.871	0.465	-0.164	0.836	0.52	-0.199	0.84	0.477	-0.031	0.578	0.477	-0.035	0.453	0.5	-0.25	0.691	0.484	-0.043	1.121	0.52	-0.051	1.156	0.75	-0.602	0.727	0.773	-0.445	1.16	0.672	-0.426
0.516	0.488	-0.156	0.855	0.531	-0.148	0.863	0.535	-0.199	0.805	0.547	-0.012	0.672	0.48	-0.066	0.465	0.496	-0.262	0.773	0.5	-0.047	1.008	0.535	-0.039	1.074	0.719	-0.664	0.785	0.781	-0.465	1.027	0.691	-0.449
0.508	0.484	-0.141	0.824	0.594	-0.141	0.855	0.559	-0.195	0.758	0.609	-0.004	0.766	0.496	-0.094	0.488	0.484	-0.281	0.855	0.5	-0.059	0.879	0.539	-0.035	1.02	0.672	-0.68	0.816	0.805	-0.477	0.887	0.719	-0.453
0.508	0.492	-0.125	0.789	0.645	-0.145	0.832	0.586	-0.188	0.711	0.648	-0.004	0.84	0.512	-0.113	0.527	0.488	-0.297	0.957	0.504	-0.082	0.813	0.512	-0.063	0.969	0.617	-0.629	0.844	0.824	-0.473	0.75	0.75	-0.445
0.516	0.5	-0.125	0.746	0.664	-0.16	0.809	0.602	-0.168	0.672	0.645	-0.012	0.914	0.531	-0.105	0.566	0.512	-0.313	1.066	0.504	-0.094	0.797	0.453	-0.102	0.941	0.59	-0.535	0.863	0.84	-0.484	0.637	0.777	-0.402
0.531	0.504	-0.129	0.703	0.652	-0.184	0.789	0.602	-0.152	0.645	0.629	-0.035	0.969	0.543	-0.109	0.605	0.539	-0.328	1.121	0.508	-0.086	0.82	0.406	-0.156	0.949	0.598	-0.461	0.883	0.855	-0.508	0.527	0.805	-0.367
0.547	0.512	-0.125	0.668	0.621	-0.191	0.77	0.582	-0.137	0.621	0.578	-0.055	1.008	0.555	-0.121	0.68	0.563	-0.332	1.113	0.516	-0.07	0.859	0.379	-0.195	0.969	0.625	-0.43	0.887	0.855	-0.535	0.469	0.824	-0.34
0.551	0.527	-0.105	0.652	0.586	-0.195	0.746	0.559	-0.117	0.613	0.523	-0.055	1.07	0.566	-0.141	0.797	0.598	-0.352	1.129	0.516	-0.066	0.891	0.379	-0.219	0.988	0.656	-0.406	0.871	0.863	-0.543	0.453	0.852	-0.336
0.547	0.535	-0.098	0.633	0.551	-0.188	0.715	0.52	-0.098	0.605	0.469	-0.047	1.164	0.57	-0.172	0.906	0.625	-0.398	1.223	0.512	-0.094	0.918	0.406	-0.223	1.016	0.664	-0.379	0.891	0.875	-0.566	0.453	0.859	-0.348
0.547	0.539	-0.109	0.609	0.52	-0.191	0.688	0.492	-0.082	0.609	0.434	-0.035	1.219	0.574	-0.203	0.973	0.641	-0.461	1.273	0.496	-0.109	0.926	0.438	-0.227	1.047	0.664	-0.348	0.891	0.859	-0.633	0.477	0.848	-0.367
0.57	0.527	-0.137	0.586	0.504	-0.191	0.66	0.469	-0.074	0.609	0.41	-0.031	1.223	0.574	-0.223	1.035	0.668	-0.496	1.25	0.496	-0.109	0.906	0.477	-0.223	1.051	0.652	-0.316	0.875	0.82	-0.699	0.488	0.813	-0.395
0.613	0.508	-0.16	0.57	0.5	-0.188	0.652	0.453	-0.074	0.602	0.398	-0.02	1.176	0.582	-0.227	1.078	0.695	-0.504	1.168	0.504	-0.113	0.879	0.516	-0.215	1.031	0.645	-0.285	0.859	0.785	-0.73	0.516	0.758	-0.402
0.66	0.5	-0.176	0.555	0.512	-0.172	0.641	0.438	-0.07	0.59	0.387	-0.012	1.059	0.574	-0.227	1.063	0.727	-0.496	1.027	0.496	-0.121	0.848	0.551	-0.223	0.996	0.633	-0.25	0.816	0.781	-0.711	0.57	0.707	-0.41
0.715	0.5	-0.188	0.543	0.527	-0.16	0.621	0.434	-0.063	0.586	0.379	-0.008	0.918	0.547	-0.234	1.055	0.734	-0.461	0.918	0.461	-0.137	0.809	0.566	-0.234	0.945	0.617	-0.219	0.781	0.813	-0.641	0.637	0.68	-0.414
0.773	0.512	-0.211	0.531	0.531	-0.16	0.59	0.445	-0.039	0.59	0.375	-0.016	0.777	0.508	-0.258	1.07	0.73	-0.453	0.863	0.418	-0.184	0.773	0.57	-0.254	0.887	0.594	-0.184	0.793	0.863	-0.574	0.684	0.668	-0.426
0.836	0.535	-0.234	0.539	0.527	-0.18	0.555	0.453	-0.027	0.598	0.391	-0.023	0.664	0.457	-0.277	1.043	0.688	-0.477	0.852	0.379	-0.223	0.742	0.563	-0.285	0.824	0.566	-0.145	0.828	0.906	-0.523	0.711	0.676	-0.441
0.879	0.574	-0.258	0.559	0.531	-0.203	0.527	0.457	-0.027	0.598	0.426	-0.031	0.586	0.406	-0.273	0.984	0.641	-0.488	0.813	0.348	-0.254	0.723	0.547	-0.324	0.77	0.535	-0.109	0.891	0.906	-0.504	0.75	0.711	-0.426
0.898	0.605	-0.285	0.57	0.531	-0.227	0.508	0.461	-0.02	0.59	0.465	-0.043	0.559	0.367	-0.27	0.902	0.605	-0.477	0.781	0.328	-0.262	0.707	0.52	-0.355	0.711	0.504	-0.082	0.996	0.887	-0.484	0.797	0.758	-0.434
0.914	0.633	-0.289	0.574	0.543	-0.242	0.516	0.465	-0.02	0.594	0.5	-0.043	0.574	0.355	-0.258	0.809	0.582	-0.434	0.781	0.316	-0.277	0.699	0.512	-0.359	0.656	0.477	-0.035	1.094	0.848	-0.453	0.84	0.816	-0.457
0.938	0.648	-0.305	0.582	0.563	-0.246	0.535	0.461	-0.027	0.59	0.52	-0.047	0.594	0.367	-0.238	0.727	0.574	-0.359	0.773	0.316	-0.289	0.68	0.52	-0.352	0.605	0.441	0.004	1.152	0.805	-0.406	0.875	0.871	-0.488
0.938	0.66	-0.32	0.59	0.574	-0.242	0.57	0.457	-0.035	0.613	0.527	-0.039	0.621	0.395	-0.219	0.703	0.57	-0.285	0.738	0.332	-0.273	0.648	0.539	-0.34	0.566	0.41	0.039	1.141	0.781	-0.34	0.918	0.91	-0.523
0.926	0.664	-0.344	0.605	0.578	-0.242	0.617	0.453	-0.039	0.664	0.527	-0.047	0.637	0.43	-0.195	0.742	0.57	-0.223	0.672	0.363	-0.262	0.586	0.543	-0.332	0.543	0.391	0.066	1.098	0.773	-0.273	0.957	0.922	-0.617
0.93	0.656	-0.371	0.617	0.566	-0.238	0.656	0.457	-0.043	0.734	0.512	-0.059	0.625	0.473	-0.188	0.789	0.57	-0.199	0.602	0.41	-0.242	0.523	0.535	-0.324	0.527	0.375	0.082	1.039	0.758	-0.215	0.98	0.887	-0.719
0.93	0.652	-0.383	0.652	0.555	-0.25	0.695	0.465	-0.039	0.832	0.516	-0.082	0.59	0.516	-0.172	0.84	0.555	-0.191	0.531	0.449	-0.223	0.473	0.516	-0.324	0.523	0.359	0.09	0.977	0.723	-0.168	1.02	0.871	-0.715
0.922	0.652	-0.391	0.68	0.539	-0.273	0.734	0.473	-0.035	0.949	0.535	-0.094	0.559	0.547	-0.172	0.898	0.547	-0.172	0.473	0.48	-0.211	0.441	0.477	-0.352	0.535	0.367	0.086	0.922	0.68	-0.133	1.035	0.867	-0.645
0.906	0.656	-0.375	0.707	0.531	-0.285	0.785	0.477	-0.039	1.074	0.578	-0.109	0.516	0.551	-0.184	0.961	0.555	-0.152	0.43	0.484	-0.223	0.441	0.461	-0.383	0.559	0.379	0.078	0.871	0.633	-0.094	1.07	0.887	-0.574
0.859	0.656	-0.355	0.742	0.52	-0.313	0.84	0.48	-0.035	1.133	0.633	-0.133	0.488	0.539	-0.195	0.988	0.578	-0.137	0.402	0.469	-0.242	0.461	0.469	-0.391	0.582	0.398	0.07	0.82	0.57	-0.055	1.113	0.922	-0.504
0.781	0.637	-0.316	0.789	0.531	-0.328	0.875	0.48	-0.039	1.141	0.699	-0.125	0.453	0.516	-0.211	0.984	0.605	-0.113	0.371	0.426	-0.238	0.477	0.492	-0.383	0.633	0.43	0.063	0.777	0.504	-0.027	1.145	0.957	-0.453
0.691	0.613	-0.273	0.836	0.555	-0.348	0.895	0.469	-0.035	1.164	0.754	-0.086	0.422	0.48	-0.227	0.977	0.633	-0.098	0.336	0.383	-0.23	0.477	0.52	-0.363	0.723	0.441	0.031	0.73	0.445	0.012	1.172	0.977	-0.41
0.613	0.578	-0.238	0.879	0.57	-0.355	0.902	0.457	-0.043	1.18	0.789	-0.078	0.406	0.445	-0.215	0.938	0.648	-0.078	0.313	0.355	-0.211	0.484	0.535	-0.359	0.84	0.449	-0.016	0.68	0.402	0.039	1.176	0.965	-0.367
0.574	0.551	-0.207	0.934	0.582	-0.363	0.93	0.441	-0.074	1.195	0.789	-0.105	0.387	0.418	-0.188	0.906	0.648	-0.07	0.281	0.344	-0.184	0.535	0.535	-0.391	0.973	0.465	-0.063	0.641	0.375	0.063	1.164	0.91	-0.328
0.594	0.535	-0.191	0.965	0.586	-0.383	0.984	0.434	-0.113	1.223	0.762	-0.121	0.375	0.406	-0.164	0.867	0.629	-0.066	0.273	0.348	-0.156	0.621	0.527	-0.438	1.07	0.473	-0.105	0.629	0.355	0.066	1.152	0.824	-0.293
0.648	0.516	-0.191	0.988	0.602	-0.402	1.008	0.426	-0.145	1.242	0.727	-0.148	0.363	0.398	-0.141	0.82	0.594	-0.055	0.293	0.348	-0.148	0.727	0.547	-0.496	1.117	0.484	-0.117	0.637	0.348	0.059	1.125	0.742	-0.254
0.715	0.504	-0.191	1.008	0.605	-0.422	1	0.434	-0.168	1.203	0.699	-0.168	0.367	0.395	-0.137	0.766	0.555	-0.043	0.313	0.348	-0.152	0.82	0.594	-0.566	1.141	0.5	-0.098	0.648	0.359	0.051	1.063	0.668	-0.211
0.766	0.512	-0.195	1.012	0.605	-0.457	0.973	0.449	-0.188	1.113	0.68	-0.156	0.387	0.395	-0.133	0.719	0.52	-0.023	0.352	0.355	-0.172	0.879	0.691	-0.609	1.148	0.527	-0.066	0.652	0.375	0.043	0.992	0.609	-0.16
0.816	0.539	-0.184	0.992	0.613	-0.477	0.918	0.449	-0.223	0.984	0.672	-0.113	0.418	0.395	-0.145	0.676	0.477	-0.008	0.406	0.375	-0.195	0.93	0.824	-0.598	1.129	0.543	-0.043	0.688	0.398	0.039	0.93	0.563	-0.113
0.867	0.574	-0.164	0.965	0.621	-0.461	0.855	0.438	-0.285	0.887	0.648	-0.051	0.457	0.395	-0.152	0.641	0.441	0.012	0.445	0.398	-0.215	0.961	0.953	-0.57	1.129	0.559	-0.043	0.738	0.418	0.031	0.867	0.52	-0.086
0.906	0.625	-0.16	0.914	0.625	-0.402	0.785	0.414	-0.355	0.836	0.629	-0.008	0.488	0.41	-0.164	0.605	0.418	0.031	0.473	0.426	-0.227	0.977	1.012	-0.578	1.227	0.551	-0.07	0.832	0.453	0.02	0.836	0.477	-0.07
0.941	0.664	-0.152	0.84	0.633	-0.316	0.719	0.402	-0.379	0.828	0.613	0.012	0.523	0.434	-0.172	0.582	0.398	0.051	0.523	0.453	-0.23	1.004	0.996	-0.602	1.266	0.539	-0.07	0.934	0.492	-0.008	0.809	0.438	-0.059
0.949	0.676	-0.125	0.785	0.633	-0.227	0.645	0.41	-0.352	0.836	0.594	0.008	0.551	0.461	-0.188	0.559	0.387	0.059	0.566	0.473	-0.234	1.023	0.918	-0.582	1.188	0.539	-0.012	1.035	0.539	-0.031	0.762	0.406	-0.047
0.922	0.672	-0.102	0.754	0.633	-0.164	0.582	0.434	-0.309	0.852	0.578	0.02	0.566	0.48	-0.195	0.543	0.383	0.07	0.617	0.484	-0.246	1.016	0.805	-0.523	1.055	0.543	0.031	1.113	0.566	-0.027	0.707	0.391	-0.02
0.906	0.66	-0.082	0.773	0.613	-0.133	0.559	0.477	-0.277	0.867	0.574	0.035	0.594	0.492	-0.203	0.547	0.398	0.066	0.684	0.492	-0.262	1.004	0.699	-0.438	0.922	0.547	0.047	1.125	0.582	0	0.664	0.402	0.008
0.887	0.637	-0.09	0.855	0.578	-0.129	0.574	0.52	-0.254	0.887	0.586	0.043	0.637	0.496	-0.227	0.559	0.414	0.059	0.738	0.484	-0.293	1.043	0.652	-0.383	0.855	0.523	0.016	1.105	0.602	0.035	0.629	0.414	0.016
0.891	0.609	-0.086	0.969	0.547	-0.137	0.602	0.535	-0.227	0.883	0.605	0.047	0.707	0.492	-0.262	0.578	0.43	0.055	0.828	0.484	-0.328	1.121	0.648	-0.352	0.84	0.469	-0.047	1.094	0.594	0.047	0.609	0.418	0.016
0.883	0.574	-0.082	1.051	0.539	-0.137	0.652	0.531	-0.223	0.859	0.621	0.055	0.797	0.492	-0.305	0.602	0.445	0.039	0.938	0.492	-0.367	1.188	0.664	-0.348	0.84	0.402	-0.117	1.184	0.555	0.016	0.613	0.422	0.023
0.859	0.551	-0.066	1.09	0.551	-0.133	0.719	0.516	-0.223	0.82	0.633	0.063	0.906	0.504	-0.344	0.633	0.453	0.031	1.02	0.516	-0.398	1.195	0.664	-0.344	0.844	0.332	-0.16	1.344	0.496	-0.047	0.633	0.418	0.012
0.813	0.535	-0.043	1.102	0.57	-0.125	0.75	0.504	-0.238	0.789	0.641	0.082	1.004	0.527	-0.383	0.68	0.465	0.023	1.035	0.551	-0.41	1.172	0.664	-0.301	0.879	0.297	-0.195	1.34	0.453	-0.023	0.695	0.422	-0.008
0.754	0.523	-0.004	1.098	0.594	-0.141	0.742	0.5	-0.238	0.75	0.637	0.102	1.043	0.559	-0.41	0.734	0.473	0.008	1.059	0.59	-0.398	1.145	0.66	-0.246	0.898	0.285	-0.23	1.211	0.449	0.047	0.777	0.426	-0.031
0.688	0.512	0.023	1.09	0.609	-0.137	0.699	0.496	-0.242	0.715	0.629	0.117	1.078	0.59	-0.398	0.781	0.477	-0.012	1.102	0.625	-0.406	1.102	0.648	-0.203	0.895	0.313	-0.254	1.082	0.469	0.066	0.879	0.434	-0.055
0.629	0.496	0.039	1.078	0.617	-0.133	0.664	0.488	-0.238	0.684	0.617	0.125	1.113	0.609	-0.402	0.855	0.473	-0.035	1.105	0.652	-0.414	1.047	0.633	-0.176	0.844	0.355	-0.273	1.016	0.469	0.035	0.965	0.453	-0.063
0.574	0.484	0.039	1.07	0.605	-0.129	0.621	0.473	-0.227	0.66	0.598	0.145	1.109	0.613	-0.438	0.906	0.477	-0.047	1.094	0.656	-0.441	0.992	0.613	-0.156	0.773	0.406	-0.27	1.008	0.449	-0.035	1.02	0.488	-0.059
0.535	0.477	0.035	1.039	0.578	-0.117	0.578	0.453	-0.207	0.641	0.574	0.152	1.098	0.605	-0.477	0.902	0.477	-0.043	1.082	0.637	-0.484	0.949	0.594	-0.148	0.691	0.465	-0.258	1.004	0.434	-0.105	1.082	0.52	-0.055
0.492	0.465	0.039	0.984	0.535	-0.082	0.543	0.43	-0.18	0.633	0.551	0.156	1.086	0.594	-0.523	0.91	0.477	-0.055	1.047	0.621	-0.531	0.926	0.566	-0.145	0.609	0.527	-0.258	1	0.414	-0.16	1.129	0.555	-0.023
0.453	0.457	0.039	0.914	0.488	-0.043	0.508	0.414	-0.16	0.625	0.535	0.16	1.047	0.594	-0.543	0.992	0.473	-0.082	0.984	0.613	-0.535	0.891	0.551	-0.109	0.516	0.57	-0.262	1.012	0.406	-0.184	1.113	0.586	0.02
0.422	0.453	0.035	0.836	0.434	-0.012	0.48	0.41	-0.133	0.617	0.52	0.168	0.953	0.602	-0.516	1.074	0.477	-0.125	0.93	0.625	-0.504	0.848	0.543	-0.07	0.453	0.598	-0.281	1.016	0.41	-0.188	1.07	0.59	0.055
0.391	0.449	0.031	0.762	0.387	0.023	0.473	0.418	-0.117	0.609	0.512	0.18	0.852	0.621	-0.438	1.109	0.477	-0.141	0.891	0.648	-0.438	0.801	0.527	-0.035	0.406	0.605	-0.297	1.004	0.414	-0.191	1.074	0.551	0.07
0.379	0.441	0.016	0.695	0.348	0.043	0.457	0.434	-0.098	0.602	0.504	0.184	0.773	0.633	-0.34	1.07	0.496	-0.145	0.867	0.664	-0.371	0.746	0.504	0	0.383	0.605	-0.285	0.98	0.426	-0.195	1.164	0.52	0.055
0.383	0.438	0.012	0.621	0.309	0.063	0.453	0.449	-0.082	0.617	0.504	0.191	0.723	0.621	-0.25	0.961	0.508	-0.137	0.84	0.664	-0.328	0.715	0.477	0.027	0.379	0.605	-0.262	0.926	0.438	-0.215	1.152	0.504	0.074
0.391	0.434	0.004	0.555	0.277	0.078	0.461	0.469	-0.074	0.617	0.516	0.191	0.699	0.598	-0.191	0.863	0.504	-0.141	0.832	0.652	-0.309	0.699	0.445	0.035	0.395	0.602	-0.25	0.863	0.445	-0.242	1.063	0.508	0.125
0.414	0.438	0	0.496	0.262	0.09	0.461	0.488	-0.066	0.629	0.531	0.191	0.691	0.57	-0.168	0.813	0.469	-0.16	0.84	0.633	-0.293	0.699	0.418	0.039	0.445	0.582	-0.254	0.781	0.445	-0.262	0.961	0.508	0.152
0.445	0.445	0.004	0.445	0.262	0.09	0.473	0.512	-0.074	0.641	0.535	0.191	0.711	0.555	-0.164	0.797	0.426	-0.164	0.848	0.625	-0.289	0.711	0.395	0.035	0.492	0.613	-0.449	0.691	0.449	-0.27	0.895	0.496	0.125
0.484	0.449	-0.004	0.398	0.277	0.09	0.484	0.543	-0.09	0.66	0.539	0.199	0.75	0.559	-0.16	0.797	0.402	-0.164	0.828	0.621	-0.277	0.715	0.387	0.027	0.594	0.664	-0.313	0.605	0.457	-0.277	0.895	0.477	0.063
0.535	0.453	-0.016	0.352	0.289	0.086	0.484	0.566	-0.105	0.688	0.543	0.203	0.762	0.566	-0.16	0.809	0.395	-0.18	0.805	0.621	-0.254	0.723	0.387	0.02	0.59	0.512	-0.172	0.535	0.477	-0.301	0.945	0.465	-0.023
0.609	0.461	-0.031	0.328	0.297	0.074	0.484	0.582	-0.117	0.742	0.543	0.207	0.754	0.574	-0.16	0.832	0.402	-0.219	0.766	0.613	-0.227	0.738	0.402	0.016	0.66	0.426	-0.203	0.477	0.504	-0.313	1	0.473	-0.086
0.699	0.473	-0.059	0.324	0.301	0.055	0.512	0.586	-0.133	0.809	0.543	0.199	0.742	0.594	-0.164	0.891	0.414	-0.293	0.723	0.598	-0.203	0.75	0.414	0	0.789	0.469	-0.316	0.43	0.543	-0.316	1.043	0.488	-0.121
0.789	0.473	-0.102	0.348	0.305	0.027	0.559	0.578	-0.137	0.863	0.551	0.195	0.73	0.602	-0.16	0.91	0.434	-0.344	0.688	0.582	-0.176	0.762	0.43	-0.004	0.824	0.582	-0.324	0.406	0.566	-0.305	1.082	0.512	-0.148
0.875	0.473	-0.129	0.387	0.313	-0.008	0.625	0.566	-0.148	0.93	0.559	0.207	0.703	0.605	-0.148	0.887	0.453	-0.355	0.645	0.559	-0.148	0.789	0.441	-0.012	0.797	0.652	-0.332	0.398	0.582	-0.285	1.105	0.535	-0.184
1	0.492	-0.168	0.449	0.336	-0.043	0.715	0.555	-0.152	0.992	0.57	0.211	0.672	0.609	-0.133	0.805	0.477	-0.336	0.602	0.531	-0.121	0.816	0.445	-0.023	0.828	0.684	-0.355	0.418	0.598	-0.289	1.105	0.566	-0.215
1.117	0.523	-0.211	0.535	0.355	-0.07	0.813	0.547	-0.176	1.043	0.574	0.199	0.613	0.59	-0.113	0.719	0.52	-0.305	0.543	0.508	-0.09	0.84	0.449	-0.031	0.91	0.688	-0.371	0.453	0.609	-0.305	1.07	0.602	-0.262
1.219	0.566	-0.246	0.605	0.391	-0.09	0.898	0.551	-0.203	1.098	0.59	0.188	0.578	0.574	-0.086	0.641	0.551	-0.281	0.492	0.484	-0.059	0.875	0.449	-0.027	0.953	0.676	-0.398	0.496	0.633	-0.324	0.992	0.637	-0.301
1.273	0.594	-0.258	0.691	0.422	-0.105	0.973	0.574	-0.23	1.168	0.594	0.188	0.535	0.555	-0.07	0.566	0.563	-0.277	0.457	0.465	-0.039	0.895	0.461	-0.016	0.984	0.68	-0.422	0.551	0.664	-0.348	0.902	0.664	-0.324
1.262	0.621	-0.273	0.801	0.445	-0.129	1	0.602	-0.25	1.242	0.609	0.176	0.504	0.527	-0.043	0.488	0.543	-0.273	0.434	0.445	-0.012	0.887	0.465	0	1.023	0.695	-0.453	0.617	0.699	-0.383	0.816	0.691	-0.359
1.215	0.629	-0.285	0.961	0.48	-0.156	0.992	0.645	-0.258	1.242	0.633	0.16	0.488	0.504	-0.031	0.441	0.512	-0.273	0.426	0.422	0.012	0.859	0.477	0.02	1.039	0.727	-0.484	0.699	0.73	-0.422	0.734	0.707	-0.387
1.133	0.629	-0.316	1.082	0.516	-0.188	0.969	0.676	-0.27	1.219	0.656	0.152	0.484	0.477	-0.016	0.402	0.477	-0.262	0.434	0.406	0.016	0.848	0.469	0.02	0.988	0.758	-0.516	0.793	0.754	-0.461	0.656	0.727	-0.406
1.031	0.613	-0.344	1.203	0.563	-0.199	0.988	0.699	-0.285	1.129	0.664	0.133	0.48	0.461	0	0.359	0.441	-0.246	0.449	0.398	0.016	0.902	0.457	0	0.938	0.781	-0.516	0.871	0.773	-0.48	0.574	0.73	-0.414
0.93	0.582	-0.371	1.266	0.602	-0.215	1.027	0.703	-0.316	0.996	0.645	0.09	0.48	0.453	0.004	0.34	0.41	-0.223	0.473	0.398	0.008	0.977	0.445	-0.027	0.953	0.793	-0.527	0.91	0.785	-0.488	0.512	0.719	-0.426
0.855	0.547	-0.387	1.297	0.633	-0.242	1.051	0.699	-0.348	0.875	0.59	0.051	0.484	0.449	0.008	0.336	0.398	-0.184	0.516	0.402	-0.008	0.988	0.457	-0.023	0.926	0.793	-0.566	0.922	0.793	-0.473	0.473	0.707	-0.441
0.805	0.52	-0.375	1.281	0.641	-0.297	1.059	0.699	-0.375	0.805	0.504	0.008	0.496	0.449	0.012	0.34	0.402	-0.164	0.555	0.418	-0.008	0.93	0.477	0.012	0.867	0.762	-0.621	0.938	0.805	-0.465	0.445	0.703	-0.453
0.789	0.512	-0.34	1.207	0.621	-0.336	1.051	0.699	-0.395	0.781	0.418	-0.02	0.508	0.461	0	0.359	0.418	-0.148	0.617	0.434	-0.02	0.836	0.496	0.039	0.875	0.727	-0.652	0.949	0.805	-0.473	0.441	0.711	-0.477
0.797	0.527	-0.285	1.105	0.582	-0.367	1.023	0.723	-0.406	0.793	0.352	-0.027	0.531	0.473	-0.008	0.391	0.441	-0.156	0.699	0.449	-0.051	0.793	0.508	0.031	0.906	0.703	-0.625	0.961	0.813	-0.48	0.434	0.719	-0.488
0.801	0.559	-0.223	1.008	0.516	-0.383	0.965	0.73	-0.391	0.805	0.324	-0.039	0.559	0.48	-0.023	0.43	0.461	-0.176	0.785	0.465	-0.082	0.805	0.492	-0.008	0.953	0.699	-0.543	1.008	0.82	-0.496	0.41	0.746	-0.488
0.785	0.586	-0.199	0.941	0.438	-0.375	0.867	0.719	-0.355	0.824	0.344	-0.035	0.594	0.484	-0.035	0.477	0.48	-0.195	0.848	0.477	-0.09	0.844	0.465	-0.078	0.988	0.715	-0.473	1.055	0.801	-0.57	0.391	0.789	-0.484
0.762	0.625	-0.188	0.914	0.363	-0.344	0.762	0.684	-0.301	0.832	0.383	-0.023	0.641	0.488	-0.047	0.531	0.504	-0.219	0.895	0.496	-0.098	0.902	0.43	-0.129	1.008	0.746	-0.434	1.09	0.758	-0.672	0.387	0.816	-0.5
0.738	0.648	-0.195	0.934	0.328	-0.285	0.664	0.637	-0.242	0.816	0.461	-0.012	0.699	0.5	-0.059	0.582	0.523	-0.242	0.965	0.504	-0.102	0.965	0.41	-0.156	1.016	0.762	-0.406	1.098	0.719	-0.723	0.406	0.816	-0.547
0.703	0.656	-0.215	0.949	0.332	-0.246	0.602	0.586	-0.199	0.785	0.543	0.008	0.754	0.512	-0.078	0.633	0.547	-0.254	1.051	0.527	-0.109	1.023	0.395	-0.191	1.039	0.766	-0.383	1.051	0.703	-0.688	0.465	0.793	-0.605
0.668	0.629	-0.234	0.953	0.383	-0.195	0.586	0.551	-0.176	0.738	0.602	0.023	0.816	0.531	-0.098	0.688	0.57	-0.277	1.09	0.535	-0.109	1.055	0.398	-0.223	1.07	0.742	-0.352	0.945	0.723	-0.59	0.531	0.746	-0.645
0.645	0.59	-0.238	0.906	0.457	-0.168	0.605	0.508	-0.176	0.703	0.625	0.043	0.891	0.543	-0.102	0.758	0.598	-0.301	1.074	0.539	-0.098	1.066	0.426	-0.254	1.07	0.715	-0.328	0.875	0.762	-0.504	0.566	0.703	-0.66
0.629	0.555	-0.242	0.828	0.543	-0.145	0.66	0.492	-0.188	0.664	0.621	0.035	0.957	0.555	-0.109	0.824	0.617	-0.336	1.086	0.539	-0.094	1.035	0.453	-0.277	1.043	0.688	-0.309	0.848	0.813	-0.461	0.598	0.695	-0.641
0.609	0.516	-0.23	0.773	0.617	-0.137	0.719	0.484	-0.207	0.633	0.598	0.004	1.004	0.566	-0.125	0.898	0.641	-0.383	1.172	0.512	-0.102	0.973	0.484	-0.27	0.996	0.668	-0.285	0.863	0.848	-0.434	0.645	0.711	-0.645
0.582	0.492	-0.227	0.73	0.648	-0.168	0.789	0.496	-0.219	0.613	0.547	-0.027	1.035	0.563	-0.137	0.984	0.664	-0.445	1.23	0.492	-0.098	0.898	0.52	-0.262	0.941	0.645	-0.254	0.895	0.859	-0.387	0.699	0.742	-0.664
0.555	0.477	-0.207	0.691	0.637	-0.184	0.824	0.531	-0.227	0.605	0.484	-0.055	1.078	0.547	-0.152	1.066	0.699	-0.496	1.203	0.488	-0.07	0.816	0.551	-0.254	0.883	0.625	-0.215	0.949	0.836	-0.34	0.738	0.766	-0.684
0.52	0.465	-0.188	0.672	0.586	-0.191	0.824	0.566	-0.23	0.594	0.434	-0.07	1.133	0.547	-0.176	1.102	0.738	-0.516	1.117	0.5	-0.039	0.73	0.574	-0.25	0.82	0.621	-0.176	1.016	0.777	-0.309	0.789	0.789	-0.707
0.5	0.469	-0.168	0.668	0.527	-0.195	0.813	0.602	-0.219	0.578	0.387	-0.07	1.148	0.551	-0.195	1.117	0.762	-0.5	0.996	0.484	-0.016	0.664	0.582	-0.262	0.754	0.609	-0.129	1.066	0.719	-0.281	0.84	0.793	-0.797
0.488	0.465	-0.148	0.66	0.488	-0.188	0.805	0.625	-0.207	0.555	0.352	-0.07	1.098	0.551	-0.199	1.137	0.777	-0.484	0.898	0.445	-0.016	0.598	0.59	-0.27	0.688	0.582	-0.078	1.047	0.668	-0.242	0.895	0.777	-0.879
0.484	0.465	-0.148	0.656	0.465	-0.195	0.789	0.633	-0.184	0.527	0.328	-0.051	0.973	0.539	-0.199	1.133	0.766	-0.48	0.855	0.387	-0.059	0.543	0.59	-0.266	0.641	0.555	-0.027	1	0.641	-0.184	0.91	0.777	-0.902
0.496	0.457	-0.148	0.637	0.453	-0.203	0.77	0.637	-0.16	0.5	0.32	-0.02	0.82	0.504	-0.191	1.09	0.738	-0.473	0.871	0.309	-0.113	0.508	0.598	-0.25	0.602	0.52	0.012	0.938	0.621	-0.137	0.926	0.801	-0.879
0.512	0.457	-0.16	0.621	0.457	-0.207	0.73	0.625	-0.121	0.488	0.316	0.008	0.695	0.473	-0.195	1.012	0.703	-0.477	0.891	0.238	-0.164	0.488	0.586	-0.234	0.586	0.492	0.043	0.867	0.602	-0.094	1.02	0.863	-0.82
0.535	0.477	-0.172	0.602	0.477	-0.207	0.688	0.605	-0.082	0.496	0.328	0.012	0.629	0.434	-0.211	0.91	0.676	-0.449	0.887	0.188	-0.188	0.488	0.582	-0.227	0.602	0.465	0.055	0.82	0.578	-0.074	1.121	0.949	-0.719
0.551	0.504	-0.176	0.59	0.492	-0.219	0.652	0.566	-0.051	0.52	0.352	0.004	0.609	0.406	-0.227	0.789	0.645	-0.41	0.906	0.172	-0.199	0.504	0.563	-0.238	0.621	0.445	0.047	0.785	0.535	-0.063	1.16	1.031	-0.578
0.547	0.527	-0.172	0.582	0.504	-0.223	0.625	0.543	-0.016	0.547	0.383	-0.016	0.629	0.387	-0.254	0.699	0.621	-0.355	0.91	0.199	-0.195	0.52	0.551	-0.254	0.641	0.43	0.035	0.734	0.484	-0.035	1.148	1.09	-0.438
0.543	0.539	-0.164	0.574	0.508	-0.211	0.605	0.512	0.008	0.574	0.426	-0.035	0.664	0.383	-0.277	0.668	0.609	-0.285	0.859	0.262	-0.156	0.547	0.551	-0.273	0.672	0.438	0.02	0.676	0.441	0.004	1.117	1.113	-0.336
0.543	0.535	-0.16	0.559	0.527	-0.207	0.59	0.484	0.023	0.598	0.465	-0.051	0.715	0.395	-0.289	0.688	0.594	-0.246	0.773	0.348	-0.102	0.594	0.566	-0.289	0.707	0.449	0.016	0.625	0.418	0.039	1.102	1.082	-0.309
0.57	0.527	-0.168	0.551	0.539	-0.207	0.578	0.461	0.027	0.625	0.504	-0.051	0.781	0.414	-0.301	0.715	0.578	-0.23	0.688	0.434	-0.066	0.652	0.594	-0.309	0.742	0.469	0.016	0.586	0.406	0.063	1.148	1.008	-0.332
0.602	0.508	-0.18	0.547	0.551	-0.215	0.582	0.445	0.031	0.668	0.535	-0.043	0.813	0.453	-0.293	0.746	0.559	-0.227	0.605	0.508	-0.047	0.711	0.625	-0.324	0.781	0.48	0.016	0.563	0.398	0.07	1.227	0.902	-0.352
0.652	0.492	-0.195	0.543	0.555	-0.227	0.578	0.438	0.031	0.738	0.555	-0.043	0.773	0.488	-0.273	0.789	0.543	-0.215	0.566	0.547	-0.074	0.754	0.652	-0.348	0.836	0.496	0.02	0.551	0.398	0.078	1.238	0.785	-0.344
0.707	0.488	-0.203	0.551	0.551	-0.227	0.582	0.441	0.035	0.824	0.566	-0.066	0.723	0.535	-0.227	0.84	0.543	-0.211	0.535	0.535	-0.129	0.789	0.668	-0.371	0.918	0.512	0.012	0.547	0.398	0.082	1.199	0.703	-0.297
0.75	0.488	-0.223	0.563	0.535	-0.234	0.586	0.441	0.035	0.926	0.578	-0.105	0.66	0.578	-0.184	0.863	0.559	-0.203	0.496	0.512	-0.18	0.828	0.688	-0.398	0.984	0.508	0.004	0.563	0.41	0.078	1.137	0.648	-0.23
0.801	0.504	-0.242	0.582	0.52	-0.238	0.594	0.453	0.035	1.047	0.598	-0.121	0.609	0.602	-0.168	0.863	0.586	-0.199	0.457	0.469	-0.199	0.879	0.699	-0.441	1.039	0.5	-0.012	0.617	0.43	0.074	1.063	0.617	-0.168
0.832	0.527	-0.258	0.613	0.508	-0.25	0.59	0.453	0.035	1.148	0.633	-0.141	0.547	0.602	-0.172	0.844	0.621	-0.18	0.43	0.418	-0.207	0.957	0.703	-0.484	1.082	0.496	-0.023	0.691	0.426	0.055	0.988	0.582	-0.117
0.844	0.547	-0.262	0.641	0.5	-0.273	0.594	0.457	0.039	1.168	0.688	-0.16	0.496	0.582	-0.203	0.816	0.648	-0.152	0.422	0.391	-0.195	1.047	0.719	-0.543	1.121	0.484	-0.02	0.801	0.438	0.031	0.93	0.535	-0.078
0.852	0.566	-0.262	0.672	0.508	-0.301	0.613	0.473	0.035	1.137	0.75	-0.145	0.457	0.535	-0.227	0.789	0.656	-0.133	0.402	0.375	-0.172	1.098	0.727	-0.586	1.094	0.48	0	0.922	0.445	0.016	0.887	0.48	-0.047
0.879	0.586	-0.258	0.699	0.523	-0.324	0.652	0.48	0.027	1.141	0.801	-0.098	0.445	0.484	-0.227	0.746	0.641	-0.102	0.391	0.379	-0.152	1.094	0.727	-0.566	1.027	0.469	0.035	1.008	0.457	0.008	0.867	0.414	-0.023
0.91	0.598	-0.266	0.73	0.547	-0.336	0.703	0.504	0.012	1.16	0.813	-0.082	0.426	0.445	-0.207	0.703	0.605	-0.082	0.387	0.391	-0.152	1.078	0.727	-0.504	1.023	0.449	0.02	1.059	0.488	0.012	0.848	0.363	0.02
0.918	0.602	-0.27	0.762	0.566	-0.344	0.754	0.5	-0.008	1.18	0.793	-0.105	0.406	0.426	-0.18	0.664	0.57	-0.063	0.398	0.406	-0.168	1.102	0.719	-0.496	1.098	0.441	-0.016	1.121	0.508	0.004	0.805	0.328	0.063
0.93	0.602	-0.277	0.824	0.586	-0.348	0.809	0.488	-0.016	1.223	0.762	-0.129	0.391	0.418	-0.156	0.633	0.531	-0.043	0.434	0.434	-0.191	1.102	0.703	-0.551	1.098	0.43	-0.016	1.176	0.523	0	0.766	0.32	0.09
0.922	0.586	-0.301	0.887	0.609	-0.355	0.867	0.484	-0.027	1.238	0.719	-0.168	0.387	0.418	-0.141	0.594	0.488	-0.02	0.477	0.473	-0.223	1.039	0.676	-0.59	1.02	0.441	0.02	1.172	0.527	0.016	0.73	0.332	0.102
0.918	0.578	-0.305	0.941	0.621	-0.367	0.91	0.484	-0.035	1.156	0.684	-0.203	0.387	0.426	-0.137	0.566	0.457	-0.004	0.52	0.512	-0.258	0.957	0.648	-0.594	0.906	0.445	0.047	1.164	0.5	0.012	0.707	0.363	0.094
0.902	0.582	-0.305	0.98	0.629	-0.395	0.949	0.48	-0.059	1.027	0.66	-0.184	0.398	0.438	-0.141	0.555	0.434	0.012	0.57	0.551	-0.301	0.902	0.621	-0.555	0.828	0.449	0.039	1.258	0.469	-0.02	0.699	0.398	0.082
0.875	0.598	-0.293	1.008	0.633	-0.426	1.004	0.477	-0.09	0.918	0.645	-0.113	0.41	0.441	-0.145	0.559	0.422	0.027	0.625	0.586	-0.32	0.859	0.613	-0.484	0.816	0.43	-0.023	1.313	0.453	-0.023	0.695	0.434	0.066
0.828	0.621	-0.277	1.016	0.637	-0.461	1.063	0.477	-0.133	0.867	0.617	-0.059	0.434	0.445	-0.16	0.563	0.414	0.027	0.684	0.625	-0.344	0.855	0.621	-0.41	0.848	0.406	-0.102	1.227	0.465	0.02	0.719	0.457	0.047
0.758	0.637	-0.254	0.996	0.648	-0.465	1.078	0.48	-0.152	0.848	0.586	-0.039	0.465	0.461	-0.18	0.578	0.414	0.035	0.742	0.656	-0.355	0.875	0.625	-0.355	0.859	0.375	-0.152	1.094	0.492	0.055	0.75	0.465	0.035
0.688	0.641	-0.215	0.949	0.652	-0.449	1.07	0.496	-0.152	0.832	0.566	-0.035	0.496	0.477	-0.199	0.605	0.426	0.031	0.801	0.684	-0.383	0.898	0.621	-0.328	0.867	0.359	-0.176	0.969	0.496	0.055	0.773	0.453	0.031
0.652	0.617	-0.18	0.887	0.648	-0.41	1.012	0.504	-0.164	0.84	0.547	-0.027	0.523	0.496	-0.215	0.641	0.449	0.027	0.848	0.68	-0.406	0.934	0.613	-0.293	0.887	0.355	-0.207	0.906	0.477	0.012	0.801	0.434	0.031
0.652	0.578	-0.164	0.816	0.641	-0.344	0.926	0.516	-0.176	0.867	0.535	-0.016	0.563	0.504	-0.227	0.68	0.461	0.02	0.91	0.672	-0.441	0.977	0.602	-0.266	0.902	0.367	-0.246	0.91	0.449	-0.059	0.84	0.406	0.031
0.715	0.547	-0.176	0.758	0.625	-0.277	0.824	0.504	-0.199	0.895	0.547	0.004	0.609	0.512	-0.246	0.723	0.48	0.027	0.965	0.652	-0.48	0.992	0.59	-0.238	0.898	0.387	-0.277	0.949	0.43	-0.125	0.875	0.395	0.023
0.785	0.539	-0.199	0.742	0.609	-0.234	0.73	0.48	-0.238	0.914	0.578	0.008	0.68	0.527	-0.27	0.77	0.492	0.012	1.004	0.641	-0.523	0.988	0.594	-0.215	0.863	0.418	-0.293	0.977	0.406	-0.164	0.879	0.398	0.039
0.859	0.539	-0.219	0.781	0.586	-0.207	0.676	0.453	-0.277	0.914	0.613	0.02	0.762	0.527	-0.305	0.836	0.504	-0.012	1.031	0.637	-0.555	0.961	0.594	-0.195	0.805	0.465	-0.293	1.016	0.406	-0.188	0.895	0.391	0.051
0.91	0.547	-0.223	0.848	0.57	-0.203	0.641	0.426	-0.285	0.898	0.637	0.035	0.844	0.539	-0.336	0.887	0.512	-0.023	1.082	0.66	-0.566	0.93	0.582	-0.188	0.738	0.516	-0.277	1.051	0.414	-0.207	0.984	0.387	0.051
0.949	0.57	-0.215	0.91	0.555	-0.195	0.637	0.406	-0.277	0.867	0.652	0.055	0.949	0.559	-0.371	0.93	0.508	-0.035	1.148	0.684	-0.582	0.906	0.574	-0.18	0.668	0.555	-0.258	1.055	0.434	-0.238	1.059	0.422	0.059
0.965	0.598	-0.199	0.957	0.547	-0.188	0.645	0.398	-0.262	0.828	0.656	0.074	1.02	0.582	-0.402	0.984	0.508	-0.035	1.16	0.711	-0.629	0.895	0.555	-0.172	0.609	0.566	-0.258	1.023	0.457	-0.27	1.039	0.48	0.094
0.949	0.617	-0.18	0.988	0.547	-0.176	0.668	0.418	-0.242	0.789	0.645	0.094	1.02	0.613	-0.395	1.023	0.508	-0.031	1.152	0.727	-0.691	0.863	0.543	-0.152	0.547	0.559	-0.27	0.965	0.473	-0.289	0.949	0.535	0.129
0.918	0.629	-0.148	1.023	0.566	-0.184	0.699	0.438	-0.223	0.754	0.613	0.109	0.984	0.645	-0.352	1.031	0.504	-0.023	1.129	0.73	-0.734	0.805	0.527	-0.117	0.488	0.527	-0.273	0.891	0.48	-0.301	0.895	0.574	0.137
0.887	0.629	-0.121	1.055	0.582	-0.199	0.738	0.469	-0.215	0.727	0.574	0.117	1.004	0.676	-0.309	1.074	0.492	-0.039	1.063	0.727	-0.703	0.742	0.523	-0.074	0.457	0.5	-0.266	0.805	0.5	-0.309	0.906	0.578	0.09
0.859	0.617	-0.094	1.07	0.598	-0.203	0.762	0.5	-0.23	0.703	0.543	0.125	1.031	0.684	-0.332	1.176	0.488	-0.07	0.969	0.711	-0.57	0.691	0.52	-0.031	0.43	0.477	-0.258	0.719	0.523	-0.316	0.969	0.566	0.012
0.84	0.578	-0.09	1.066	0.605	-0.199	0.75	0.516	-0.238	0.676	0.508	0.125	1.043	0.664	-0.375	1.223	0.48	-0.086	0.91	0.695	-0.414	0.648	0.5	0.008	0.422	0.457	-0.258	0.637	0.535	-0.332	1.051	0.555	-0.063
0.832	0.547	-0.086	1.051	0.609	-0.172	0.723	0.527	-0.254	0.656	0.48	0.125	1.055	0.629	-0.41	1.18	0.5	-0.082	0.871	0.68	-0.273	0.625	0.469	0.031	0.438	0.461	-0.258	0.559	0.539	-0.348	1.145	0.547	-0.141
0.809	0.516	-0.086	1.012	0.598	-0.148	0.691	0.52	-0.254	0.641	0.465	0.133	1.039	0.598	-0.434	1.063	0.512	-0.078	0.844	0.668	-0.207	0.613	0.441	0.051	0.488	0.48	-0.238	0.5	0.555	-0.355	1.234	0.543	-0.203
0.785	0.492	-0.086	0.977	0.574	-0.121	0.641	0.508	-0.254	0.625	0.445	0.148	0.953	0.582	-0.41	0.93	0.512	-0.082	0.828	0.66	-0.164	0.609	0.41	0.055	0.539	0.516	-0.246	0.457	0.563	-0.344	1.301	0.547	-0.23
0.758	0.484	-0.066	0.945	0.535	-0.102	0.582	0.477	-0.242	0.617	0.438	0.156	0.859	0.57	-0.344	0.82	0.488	-0.113	0.867	0.656	-0.156	0.613	0.402	0.047	0.609	0.551	-0.273	0.426	0.57	-0.332	1.313	0.559	-0.246
0.715	0.477	-0.047	0.922	0.5	-0.082	0.551	0.441	-0.227	0.617	0.438	0.156	0.805	0.574	-0.254	0.754	0.445	-0.176	0.941	0.641	-0.152	0.625	0.395	0.051	0.691	0.59	-0.305	0.418	0.586	-0.316	1.27	0.574	-0.258
0.676	0.461	-0.02	0.879	0.465	-0.055	0.52	0.418	-0.203	0.617	0.449	0.156	0.766	0.57	-0.207	0.734	0.387	-0.23	0.977	0.633	-0.156	0.641	0.406	0.043	0.77	0.621	-0.344	0.422	0.598	-0.305	1.18	0.605	-0.277
0.629	0.449	0.008	0.82	0.426	-0.031	0.5	0.402	-0.18	0.613	0.469	0.164	0.746	0.555	-0.191	0.734	0.34	-0.254	0.969	0.648	-0.168	0.66	0.43	0.027	0.832	0.637	-0.379	0.438	0.598	-0.305	1.078	0.641	-0.289
0.594	0.449	0.023	0.77	0.395	-0.012	0.488	0.391	-0.152	0.613	0.492	0.168	0.738	0.539	-0.188	0.754	0.324	-0.273	0.949	0.66	-0.184	0.684	0.453	0.027	0.891	0.641	-0.418	0.477	0.602	-0.313	0.973	0.691	-0.313
0.555	0.457	0.031	0.727	0.379	-0.008	0.477	0.383	-0.133	0.613	0.512	0.176	0.746	0.539	-0.191	0.773	0.34	-0.262	0.93	0.656	-0.199	0.707	0.473	0.027	0.949	0.637	-0.441	0.531	0.605	-0.316	0.871	0.738	-0.352
0.512	0.473	0.035	0.676	0.359	0.004	0.469	0.391	-0.117	0.625	0.516	0.188	0.766	0.535	-0.191	0.781	0.379	-0.246	0.906	0.629	-0.199	0.762	0.48	0.027	1	0.637	-0.465	0.574	0.613	-0.336	0.773	0.777	-0.379
0.473	0.48	0.035	0.637	0.352	0.016	0.465	0.395	-0.109	0.664	0.516	0.191	0.777	0.543	-0.195	0.758	0.438	-0.23	0.867	0.59	-0.191	0.82	0.492	0.023	1.051	0.652	-0.488	0.633	0.629	-0.352	0.664	0.809	-0.379
0.449	0.48	0.031	0.598	0.359	0.027	0.477	0.402	-0.102	0.723	0.52	0.195	0.77	0.566	-0.199	0.723	0.5	-0.219	0.832	0.531	-0.172	0.883	0.488	0.012	1.102	0.668	-0.535	0.719	0.637	-0.359	0.566	0.82	-0.352
0.426	0.48	0.027	0.543	0.363	0.023	0.492	0.41	-0.105	0.777	0.531	0.195	0.746	0.59	-0.191	0.688	0.547	-0.211	0.793	0.477	-0.141	0.957	0.492	0.012	1.129	0.691	-0.578	0.813	0.656	-0.359	0.488	0.816	-0.313
0.414	0.477	0.027	0.496	0.379	0.043	0.504	0.434	-0.105	0.828	0.551	0.203	0.699	0.609	-0.16	0.641	0.563	-0.219	0.75	0.434	-0.102	1.023	0.5	0.004	1.117	0.719	-0.613	0.887	0.66	-0.367	0.441	0.805	-0.289
0.414	0.469	0.027	0.457	0.387	0.043	0.52	0.449	-0.113	0.879	0.566	0.215	0.66	0.609	-0.125	0.586	0.547	-0.23	0.703	0.387	-0.051	1.047	0.516	0.027	1.09	0.738	-0.629	0.949	0.656	-0.395	0.438	0.797	-0.273
0.434	0.465	0.027	0.445	0.387	0.031	0.535	0.469	-0.121	0.922	0.578	0.219	0.609	0.602	-0.094	0.535	0.523	-0.258	0.66	0.352	0	1.074	0.52	0.047	1.109	0.77	-0.633	1.012	0.645	-0.43	0.469	0.777	-0.273
0.473	0.461	0.012	0.457	0.375	0.008	0.551	0.469	-0.125	0.941	0.586	0.223	0.578	0.582	-0.063	0.484	0.477	-0.277	0.613	0.332	0.051	1.168	0.516	0.051	1.082	0.773	-0.668	1.055	0.621	-0.477	0.523	0.766	-0.285
0.527	0.461	-0.004	0.477	0.375	-0.004	0.559	0.469	-0.129	0.953	0.582	0.219	0.543	0.559	-0.047	0.449	0.445	-0.281	0.57	0.316	0.086	1.273	0.531	0.051	1.008	0.762	-0.719	1.043	0.609	-0.508	0.594	0.746	-0.309
0.578	0.457	-0.027	0.496	0.371	-0.02	0.578	0.473	-0.141	1.008	0.578	0.219	0.508	0.527	-0.035	0.406	0.418	-0.266	0.535	0.316	0.102	1.273	0.555	0.07	0.949	0.738	-0.742	1.02	0.609	-0.508	0.668	0.734	-0.336
0.625	0.461	-0.055	0.531	0.379	-0.031	0.613	0.477	-0.152	1.07	0.574	0.203	0.48	0.5	-0.023	0.367	0.406	-0.23	0.508	0.316	0.105	1.184	0.582	0.105	0.891	0.707	-0.727	1.043	0.629	-0.531	0.754	0.715	-0.387
0.672	0.469	-0.082	0.563	0.391	-0.039	0.664	0.48	-0.176	1.098	0.582	0.172	0.461	0.48	-0.016	0.336	0.395	-0.184	0.488	0.332	0.102	1.063	0.598	0.117	0.852	0.688	-0.648	1.043	0.625	-0.645	0.836	0.707	-0.418
0.711	0.469	-0.109	0.605	0.402	-0.055	0.719	0.48	-0.211	1.098	0.59	0.152	0.445	0.461	-0.012	0.328	0.391	-0.152	0.484	0.352	0.098	0.984	0.586	0.078	0.859	0.695	-0.559	1.016	0.59	-0.762	0.906	0.715	-0.438
0.773	0.473	-0.133	0.641	0.402	-0.063	0.793	0.484	-0.254	1.055	0.598	0.125	0.445	0.449	-0.012	0.348	0.391	-0.129	0.508	0.375	0.09	0.961	0.539	-0.012	0.875	0.727	-0.492	0.957	0.539	-0.801	0.949	0.727	-0.48
0.867	0.473	-0.172	0.688	0.406	-0.074	0.863	0.5	-0.297	0.973	0.598	0.09	0.434	0.441	0	0.379	0.406	-0.129	0.559	0.391	0.074	0.973	0.457	-0.113	0.875	0.77	-0.473	0.867	0.527	-0.773	0.961	0.742	-0.531
0.961	0.488	-0.215	0.746	0.398	-0.105	0.922	0.527	-0.336	0.898	0.57	0.059	0.438	0.445	0	0.43	0.422	-0.137	0.617	0.395	0.059	0.977	0.375	-0.176	0.898	0.789	-0.449	0.824	0.578	-0.711	0.977	0.742	-0.563
1.047	0.523	-0.246	0.832	0.41	-0.141	0.965	0.563	-0.352	0.863	0.539	0.031	0.449	0.445	-0.008	0.488	0.445	-0.164	0.684	0.41	0.043	0.961	0.324	-0.199	0.941	0.773	-0.414	0.824	0.664	-0.664	1.004	0.758	-0.598
1.102	0.547	-0.262	0.902	0.43	-0.168	1.02	0.609	-0.352	0.863	0.5	0.008	0.473	0.461	-0.012	0.543	0.48	-0.188	0.75	0.418	0.016	0.957	0.316	-0.207	0.977	0.738	-0.371	0.844	0.762	-0.625	1.027	0.773	-0.645
1.102	0.578	-0.258	0.957	0.457	-0.199	1.063	0.652	-0.352	0.891	0.48	-0.02	0.504	0.473	-0.023	0.574	0.523	-0.215	0.832	0.434	-0.012	0.945	0.348	-0.203	0.98	0.699	-0.332	0.887	0.844	-0.57	1.02	0.785	-0.648
1.063	0.602	-0.258	1	0.484	-0.227	1.094	0.691	-0.371	0.91	0.48	-0.047	0.543	0.496	-0.02	0.605	0.57	-0.227	0.906	0.441	-0.027	0.906	0.406	-0.191	0.953	0.664	-0.293	0.965	0.898	-0.512	1.016	0.805	-0.672
1	0.602	-0.266	1.031	0.512	-0.262	1.113	0.707	-0.406	0.949	0.488	-0.055	0.59	0.504	-0.031	0.656	0.602	-0.242	0.938	0.457	-0.031	0.824	0.461	-0.184	0.91	0.637	-0.254	1.055	0.902	-0.469	0.969	0.789	-0.781
0.926	0.582	-0.266	1.031	0.52	-0.301	1.121	0.711	-0.457	0.98	0.516	-0.051	0.664	0.523	-0.043	0.715	0.621	-0.262	0.934	0.469	-0.035	0.746	0.516	-0.191	0.859	0.602	-0.203	1.121	0.863	-0.449	0.93	0.738	-0.859
0.844	0.559	-0.27	1.012	0.52	-0.352	1.09	0.707	-0.465	0.984	0.551	-0.031	0.75	0.535	-0.066	0.773	0.625	-0.305	0.977	0.477	-0.066	0.684	0.559	-0.223	0.813	0.57	-0.16	1.148	0.809	-0.426	0.895	0.695	-0.844
0.781	0.516	-0.285	0.988	0.512	-0.387	1.012	0.699	-0.43	0.93	0.598	-0.02	0.824	0.539	-0.09	0.844	0.633	-0.328	1.105	0.477	-0.113	0.633	0.582	-0.27	0.773	0.543	-0.125	1.145	0.738	-0.41	0.895	0.68	-0.781
0.762	0.473	-0.258	0.957	0.512	-0.414	0.887	0.68	-0.34	0.844	0.637	0.008	0.895	0.539	-0.098	0.922	0.648	-0.363	1.168	0.484	-0.133	0.582	0.578	-0.313	0.73	0.52	-0.082	1.121	0.688	-0.379	0.926	0.703	-0.691
0.766	0.434	-0.211	0.941	0.508	-0.422	0.742	0.641	-0.25	0.766	0.652	0.027	0.961	0.547	-0.102	1	0.676	-0.391	1.133	0.52	-0.113	0.527	0.543	-0.336	0.695	0.492	-0.043	1.078	0.648	-0.336	0.953	0.77	-0.609
0.777	0.41	-0.156	0.941	0.492	-0.398	0.637	0.598	-0.184	0.707	0.652	0.043	0.992	0.551	-0.102	1.039	0.703	-0.406	1.055	0.547	-0.086	0.48	0.5	-0.34	0.66	0.473	0	1.039	0.617	-0.289	0.988	0.828	-0.543
0.801	0.43	-0.133	0.938	0.484	-0.352	0.598	0.563	-0.148	0.656	0.637	0.027	0.992	0.547	-0.109	1.055	0.738	-0.402	0.965	0.559	-0.102	0.445	0.473	-0.32	0.637	0.449	0.035	1.008	0.574	-0.254	1.031	0.887	-0.473
0.828	0.469	-0.129	0.922	0.496	-0.301	0.629	0.527	-0.137	0.621	0.598	-0.016	1	0.535	-0.129	1.09	0.762	-0.387	0.898	0.531	-0.145	0.422	0.457	-0.293	0.621	0.426	0.055	0.984	0.512	-0.219	1.047	0.883	-0.391
0.844	0.516	-0.141	0.91	0.535	-0.266	0.691	0.488	-0.141	0.605	0.539	-0.047	1.063	0.527	-0.156	1.129	0.77	-0.387	0.891	0.465	-0.227	0.43	0.461	-0.266	0.633	0.418	0.059	0.965	0.445	-0.184	1.094	0.574	-0.383
0.824	0.551	-0.164	0.895	0.578	-0.262	0.723	0.461	-0.156	0.586	0.48	-0.063	1.152	0.523	-0.191	1.117	0.758	-0.398	0.922	0.391	-0.301	0.457	0.488	-0.273	0.648	0.414	0.055	0.945	0.391	-0.121	1.07	0.832	-0.32
0.785	0.555	-0.199	0.859	0.617	-0.27	0.758	0.453	-0.168	0.566	0.438	-0.063	1.215	0.539	-0.23	1.078	0.738	-0.402	0.941	0.332	-0.344	0.504	0.539	-0.277	0.668	0.41	0.043	0.91	0.336	-0.066	0.887	0.828	-0.285
0.738	0.547	-0.211	0.824	0.645	-0.285	0.785	0.469	-0.18	0.555	0.41	-0.047	1.191	0.566	-0.23	1.023	0.711	-0.426	0.945	0.316	-0.34	0.547	0.539	-0.262	0.703	0.43	0.031	0.859	0.285	0	0.805	0.777	-0.27
0.699	0.527	-0.215	0.777	0.637	-0.301	0.797	0.484	-0.188	0.547	0.398	-0.035	1.055	0.582	-0.199	0.922	0.684	-0.414	0.949	0.336	-0.324	0.605	0.566	-0.344	0.754	0.441	0.02	0.813	0.262	0.059	0.824	0.688	-0.219
0.664	0.508	-0.203	0.734	0.602	-0.289	0.789	0.512	-0.191	0.543	0.395	-0.031	0.898	0.578	-0.18	0.836	0.652	-0.375	0.941	0.398	-0.289	0.691	0.645	-0.355	0.797	0.457	0.012	0.766	0.238	0.078	0.809	0.602	-0.195
0.629	0.496	-0.195	0.711	0.559	-0.273	0.762	0.535	-0.176	0.547	0.391	-0.031	0.773	0.547	-0.191	0.797	0.641	-0.313	0.879	0.48	-0.258	0.734	0.723	-0.367	0.848	0.473	0.008	0.73	0.238	0.094	0.777	0.543	-0.156
0.598	0.48	-0.188	0.68	0.523	-0.262	0.73	0.555	-0.156	0.57	0.391	-0.043	0.695	0.484	-0.223	0.785	0.621	-0.277	0.813	0.563	-0.238	0.766	0.789	-0.371	0.914	0.48	0.004	0.707	0.258	0.102	0.734	0.504	-0.121
0.566	0.473	-0.176	0.652	0.484	-0.25	0.707	0.566	-0.137	0.602	0.398	-0.031	0.656	0.426	-0.25	0.777	0.613	-0.254	0.75	0.617	-0.238	0.809	0.824	-0.367	0.977	0.488	-0.008	0.707	0.281	0.098	0.715	0.488	-0.074
0.559	0.461	-0.18	0.625	0.465	-0.234	0.68	0.559	-0.121	0.625	0.41	-0.031	0.656	0.379	-0.293	0.77	0.602	-0.246	0.68	0.629	-0.25	0.844	0.82	-0.375	1.012	0.496	-0.016	0.715	0.305	0.094	0.711	0.469	-0.035
0.555	0.461	-0.176	0.594	0.441	-0.211	0.656	0.535	-0.109	0.637	0.434	-0.031	0.68	0.359	-0.32	0.785	0.594	-0.238	0.609	0.602	-0.277	0.871	0.785	-0.379	1.043	0.504	0	0.738	0.324	0.086	0.695	0.445	0
0.547	0.461	-0.168	0.574	0.438	-0.18	0.652	0.504	-0.098	0.66	0.465	-0.023	0.719	0.359	-0.34	0.813	0.582	-0.227	0.543	0.547	-0.316	0.914	0.75	-0.383	1.086	0.508	0.02	0.766	0.355	0.09	0.68	0.418	0.035
0.551	0.477	-0.164	0.563	0.441	-0.148	0.637	0.484	-0.086	0.684	0.492	-0.027	0.766	0.387	-0.32	0.824	0.578	-0.219	0.484	0.484	-0.34	0.969	0.699	-0.402	1.066	0.504	0.031	0.781	0.391	0.094	0.691	0.402	0.051
0.551	0.496	-0.172	0.547	0.457	-0.133	0.621	0.469	-0.074	0.711	0.5	-0.035	0.777	0.422	-0.309	0.813	0.578	-0.207	0.434	0.426	-0.336	1.047	0.672	-0.395	1.016	0.48	0.047	0.813	0.434	0.098	0.723	0.406	0.047
0.547	0.527	-0.172	0.543	0.469	-0.133	0.605	0.461	-0.051	0.762	0.5	-0.035	0.738	0.457	-0.266	0.793	0.578	-0.199	0.387	0.402	-0.309	1.098	0.652	-0.395	1.055	0.441	0.004	0.824	0.449	0.098	0.766	0.422	0.031
0.551	0.551	-0.176	0.551	0.477	-0.133	0.594	0.453	-0.035	0.813	0.504	-0.051	0.676	0.5	-0.219	0.773	0.578	-0.184	0.34	0.398	-0.258	1.102	0.664	-0.391	1.16	0.414	-0.047	0.82	0.465	0.105	0.828	0.461	0.016
0.566	0.566	-0.184	0.559	0.492	-0.133	0.586	0.453	-0.035	0.863	0.496	-0.055	0.629	0.543	-0.172	0.73	0.586	-0.16	0.301	0.398	-0.207	1.109	0.68	-0.371	1.16	0.402	-0.051	0.816	0.461	0.102	0.902	0.508	0
0.594	0.563	-0.195	0.57	0.512	-0.148	0.582	0.457	-0.031	0.957	0.508	-0.047	0.57	0.563	-0.145	0.699	0.598	-0.137	0.297	0.402	-0.168	1.145	0.707	-0.391	1.105	0.41	-0.031	0.895	0.441	0.082	1.004	0.543	-0.02
0.605	0.555	-0.207	0.586	0.527	-0.176	0.582	0.473	-0.031	1.063	0.527	-0.059	0.508	0.566	-0.148	0.66	0.598	-0.117	0.316	0.395	-0.148	1.141	0.723	-0.434	0.996	0.441	-0.035	1.016	0.418	0.035	1.094	0.582	-0.031
0.609	0.543	-0.215	0.59	0.555	-0.188	0.578	0.484	-0.027	1.109	0.563	-0.082	0.449	0.551	-0.168	0.645	0.594	-0.102	0.352	0.391	-0.152	1.082	0.719	-0.461	0.906	0.453	-0.063	1.039	0.402	0.02	1.152	0.617	-0.031
0.613	0.539	-0.207	0.578	0.566	-0.191	0.578	0.5	-0.027	1.117	0.605	-0.082	0.406	0.504	-0.199	0.656	0.574	-0.102	0.402	0.402	-0.168	1	0.703	-0.465	0.883	0.441	-0.109	1.004	0.418	0.027	1.207	0.633	-0.02
0.621	0.535	-0.203	0.578	0.586	-0.199	0.586	0.504	-0.023	1.145	0.652	-0.051	0.387	0.449	-0.203	0.699	0.563	-0.109	0.465	0.41	-0.188	0.922	0.684	-0.457	0.879	0.402	-0.168	0.973	0.445	0.008	1.242	0.625	-0.004
0.637	0.531	-0.199	0.598	0.598	-0.215	0.605	0.504	-0.023	1.152	0.68	-0.055	0.375	0.41	-0.184	0.734	0.555	-0.105	0.527	0.43	-0.207	0.852	0.656	-0.43	0.891	0.375	-0.199	1.012	0.469	-0.035	1.238	0.582	0.023
0.664	0.535	-0.207	0.637	0.605	-0.234	0.629	0.5	-0.023	1.148	0.68	-0.078	0.355	0.383	-0.152	0.719	0.555	-0.055	0.594	0.461	-0.23	0.801	0.641	-0.371	0.902	0.371	-0.238	1.063	0.469	-0.121	1.188	0.52	0.059
0.711	0.535	-0.223	0.691	0.605	-0.27	0.676	0.496	-0.031	1.168	0.668	-0.109	0.344	0.371	-0.133	0.66	0.539	-0.031	0.668	0.5	-0.262	0.789	0.625	-0.316	0.926	0.375	-0.262	1.109	0.469	-0.191	1.195	0.445	0.055
0.766	0.527	-0.25	0.754	0.629	-0.301	0.723	0.484	-0.031	1.188	0.645	-0.141	0.344	0.379	-0.117	0.625	0.535	0.016	0.742	0.523	-0.285	0.793	0.617	-0.277	0.922	0.387	-0.281	1.152	0.465	-0.242	1.32	0.387	0.047
0.832	0.539	-0.27	0.809	0.648	-0.332	0.762	0.477	-0.031	1.141	0.629	-0.18	0.352	0.379	-0.109	0.613	0.516	0.02	0.805	0.535	-0.309	0.793	0.609	-0.238	0.891	0.398	-0.281	1.207	0.457	-0.273	1.359	0.379	0.086
0.875	0.555	-0.293	0.844	0.672	-0.348	0.793	0.477	-0.035	1.051	0.629	-0.176	0.375	0.383	-0.113	0.621	0.488	0.031	0.863	0.547	-0.34	0.809	0.617	-0.203	0.824	0.406	-0.273	1.238	0.461	-0.285	1.246	0.402	0.121
0.891	0.57	-0.293	0.867	0.691	-0.336	0.832	0.48	-0.031	0.957	0.625	-0.133	0.406	0.383	-0.129	0.648	0.457	0.016	0.934	0.563	-0.363	0.84	0.629	-0.18	0.738	0.426	-0.262	1.234	0.465	-0.285	1.102	0.453	0.137
0.902	0.59	-0.289	0.895	0.703	-0.32	0.883	0.48	-0.023	0.906	0.617	-0.07	0.434	0.395	-0.148	0.699	0.434	0	1.02	0.582	-0.387	0.871	0.645	-0.184	0.641	0.445	-0.25	1.188	0.484	-0.285	1.035	0.48	0.074
0.934	0.609	-0.293	0.914	0.707	-0.301	0.922	0.488	-0.023	0.879	0.602	-0.023	0.465	0.41	-0.172	0.75	0.426	-0.004	1.098	0.602	-0.406	0.898	0.648	-0.195	0.551	0.469	-0.234	1.105	0.516	-0.293	1.008	0.477	-0.031
0.938	0.625	-0.313	0.926	0.703	-0.297	0.949	0.484	-0.027	0.863	0.598	0	0.496	0.438	-0.188	0.801	0.43	-0.012	1.109	0.617	-0.418	0.922	0.652	-0.199	0.465	0.473	-0.234	1.012	0.531	-0.305	0.996	0.461	-0.133
0.934	0.621	-0.328	0.93	0.699	-0.309	0.996	0.477	-0.051	0.855	0.59	0.012	0.504	0.465	-0.184	0.844	0.434	-0.012	1.086	0.645	-0.406	0.922	0.664	-0.195	0.406	0.473	-0.25	0.914	0.539	-0.313	0.996	0.43	-0.211
0.93	0.613	-0.336	0.953	0.688	-0.328	1.066	0.465	-0.105	0.879	0.59	0.016	0.527	0.492	-0.184	0.887	0.445	-0.016	1.113	0.664	-0.418	0.891	0.672	-0.172	0.355	0.457	-0.258	0.824	0.535	-0.328	1	0.395	-0.262
0.918	0.602	-0.344	0.973	0.676	-0.352	1.094	0.461	-0.145	0.902	0.605	0.027	0.566	0.512	-0.188	0.938	0.465	-0.008	1.137	0.668	-0.445	0.844	0.676	-0.137	0.316	0.434	-0.273	0.73	0.512	-0.355	0.973	0.348	-0.266
0.914	0.602	-0.355	0.984	0.668	-0.367	1.066	0.469	-0.156	0.906	0.625	0.031	0.633	0.523	-0.211	0.98	0.484	-0.004	1.137	0.668	-0.48	0.785	0.672	-0.109	0.297	0.406	-0.266	0.656	0.492	-0.375	0.926	0.332	-0.258
0.902	0.602	-0.359	0.973	0.656	-0.359	1.023	0.484	-0.164	0.883	0.641	0.043	0.727	0.531	-0.258	0.996	0.492	0.012	1.145	0.672	-0.531	0.75	0.645	-0.082	0.309	0.395	-0.234	0.586	0.48	-0.379	0.855	0.355	-0.238
0.867	0.605	-0.34	0.918	0.645	-0.336	0.941	0.496	-0.168	0.852	0.66	0.051	0.863	0.539	-0.305	0.977	0.484	0.02	1.125	0.668	-0.578	0.738	0.613	-0.055	0.344	0.395	-0.211	0.516	0.477	-0.363	0.75	0.418	-0.23
0.809	0.605	-0.32	0.844	0.629	-0.289	0.848	0.492	-0.176	0.809	0.66	0.07	1.02	0.555	-0.363	0.988	0.469	0.016	1.059	0.66	-0.574	0.727	0.57	-0.027	0.387	0.406	-0.207	0.469	0.477	-0.316	0.637	0.477	-0.227
0.75	0.602	-0.281	0.801	0.617	-0.238	0.758	0.465	-0.203	0.777	0.645	0.09	1.121	0.586	-0.418	1.047	0.449	-0.012	1.023	0.66	-0.523	0.715	0.52	-0.004	0.434	0.418	-0.246	0.441	0.504	-0.281	0.527	0.527	-0.238
0.684	0.586	-0.246	0.793	0.598	-0.199	0.68	0.441	-0.219	0.738	0.621	0.105	1.125	0.621	-0.422	1.066	0.441	-0.027	1.008	0.652	-0.438	0.707	0.48	0.023	0.5	0.418	-0.285	0.445	0.543	-0.25	0.43	0.547	-0.25
0.633	0.574	-0.219	0.82	0.582	-0.176	0.625	0.418	-0.211	0.699	0.594	0.121	1.121	0.676	-0.363	1.027	0.43	-0.016	0.988	0.645	-0.359	0.711	0.449	0.035	0.578	0.426	-0.332	0.469	0.574	-0.246	0.355	0.547	-0.246
0.629	0.57	-0.199	0.879	0.559	-0.168	0.609	0.406	-0.211	0.664	0.566	0.125	1.137	0.719	-0.336	0.973	0.441	-0.023	0.965	0.637	-0.32	0.711	0.426	0.043	0.672	0.441	-0.371	0.523	0.602	-0.285	0.305	0.551	-0.254
0.652	0.57	-0.176	0.938	0.547	-0.164	0.621	0.414	-0.211	0.641	0.539	0.133	1.121	0.727	-0.363	0.891	0.457	-0.039	0.945	0.629	-0.297	0.73	0.41	0.043	0.758	0.465	-0.41	0.605	0.613	-0.34	0.293	0.543	-0.27
0.703	0.563	-0.168	1.012	0.551	-0.168	0.656	0.43	-0.219	0.621	0.512	0.145	1.121	0.707	-0.414	0.813	0.457	-0.082	0.945	0.613	-0.262	0.773	0.402	0.031	0.84	0.512	-0.43	0.695	0.629	-0.402	0.32	0.527	-0.281
0.77	0.559	-0.164	1.063	0.566	-0.172	0.711	0.453	-0.215	0.605	0.488	0.141	1.129	0.672	-0.457	0.77	0.43	-0.141	0.941	0.59	-0.23	0.844	0.41	0.016	0.922	0.566	-0.457	0.785	0.664	-0.445	0.375	0.516	-0.301
0.824	0.563	-0.172	1.09	0.59	-0.176	0.75	0.473	-0.215	0.598	0.465	0.148	1.086	0.637	-0.5	0.766	0.395	-0.215	0.922	0.578	-0.203	0.91	0.434	0.012	0.988	0.621	-0.5	0.875	0.719	-0.492	0.445	0.496	-0.316
0.898	0.586	-0.191	1.098	0.613	-0.176	0.754	0.484	-0.207	0.586	0.457	0.152	0.969	0.621	-0.484	0.801	0.352	-0.266	0.895	0.574	-0.172	0.996	0.453	-0.016	1.043	0.66	-0.555	0.938	0.777	-0.543	0.516	0.484	-0.332
0.949	0.617	-0.199	1.109	0.633	-0.191	0.73	0.492	-0.195	0.578	0.453	0.156	0.848	0.613	-0.414	0.852	0.324	-0.297	0.852	0.559	-0.145	1.063	0.473	-0.027	1.121	0.695	-0.602	0.977	0.832	-0.574	0.57	0.469	-0.352
0.957	0.652	-0.18	1.102	0.641	-0.195	0.691	0.492	-0.191	0.566	0.457	0.156	0.77	0.609	-0.309	0.887	0.32	-0.309	0.793	0.551	-0.121	1.102	0.496	-0.02	1.188	0.723	-0.66	1.012	0.84	-0.566	0.617	0.465	-0.367
0.926	0.676	-0.141	1.066	0.645	-0.184	0.648	0.484	-0.188	0.566	0.473	0.168	0.719	0.598	-0.234	0.906	0.348	-0.297	0.738	0.539	-0.102	1.102	0.508	0.004	1.195	0.742	-0.711	1.043	0.816	-0.543	0.668	0.465	-0.395
0.879	0.688	-0.102	1.004	0.648	-0.16	0.605	0.473	-0.191	0.563	0.492	0.176	0.695	0.578	-0.203	0.906	0.414	-0.273	0.68	0.52	-0.066	1.086	0.516	0.023	1.176	0.75	-0.707	1.063	0.785	-0.527	0.719	0.48	-0.422
0.828	0.688	-0.07	0.941	0.656	-0.148	0.57	0.449	-0.191	0.582	0.516	0.184	0.684	0.563	-0.195	0.898	0.5	-0.273	0.621	0.5	-0.039	1.047	0.52	0.043	1.203	0.762	-0.66	1.059	0.746	-0.527	0.781	0.512	-0.453
0.801	0.676	-0.055	0.871	0.648	-0.133	0.535	0.426	-0.188	0.613	0.531	0.188	0.703	0.563	-0.191	0.879	0.574	-0.281	0.574	0.488	-0.008	0.996	0.504	0.066	1.207	0.754	-0.66	1.082	0.723	-0.508	0.844	0.551	-0.473
0.793	0.648	-0.047	0.801	0.637	-0.102	0.508	0.402	-0.172	0.672	0.535	0.195	0.746	0.559	-0.191	0.852	0.625	-0.301	0.539	0.465	0.016	0.969	0.473	0.059	1.141	0.73	-0.668	1.145	0.719	-0.57	0.898	0.598	-0.48
0.793	0.613	-0.043	0.727	0.613	-0.082	0.484	0.383	-0.152	0.746	0.551	0.195	0.77	0.563	-0.195	0.816	0.621	-0.32	0.512	0.441	0.039	1.027	0.434	0.008	1.059	0.711	-0.66	1.156	0.711	-0.676	0.938	0.637	-0.504
0.773	0.582	-0.023	0.664	0.578	-0.059	0.477	0.383	-0.137	0.813	0.563	0.188	0.77	0.578	-0.191	0.773	0.594	-0.348	0.5	0.422	0.051	1.086	0.395	-0.016	1	0.707	-0.613	1.121	0.684	-0.699	0.945	0.652	-0.523
0.746	0.559	0	0.59	0.535	-0.039	0.469	0.383	-0.121	0.875	0.578	0.191	0.75	0.598	-0.168	0.723	0.543	-0.375	0.488	0.406	0.063	1.035	0.375	0.004	0.949	0.711	-0.539	1.063	0.672	-0.629	0.957	0.656	-0.539
0.723	0.551	0.035	0.523	0.492	0	0.465	0.383	-0.109	0.945	0.586	0.207	0.707	0.609	-0.145	0.676	0.484	-0.383	0.473	0.398	0.074	0.922	0.379	0.027	0.93	0.719	-0.453	1.035	0.672	-0.531	1	0.656	-0.59
0.691	0.551	0.055	0.453	0.457	0.027	0.469	0.387	-0.113	0.996	0.598	0.211	0.664	0.605	-0.121	0.621	0.43	-0.379	0.461	0.391	0.078	0.828	0.414	0.023	0.934	0.723	-0.391	1.055	0.688	-0.438	1.035	0.68	-0.645
0.66	0.543	0.086	0.398	0.426	0.047	0.48	0.402	-0.121	1.023	0.605	0.199	0.633	0.59	-0.105	0.555	0.395	-0.355	0.441	0.391	0.086	0.793	0.438	-0.008	0.93	0.703	-0.355	1.086	0.711	-0.383	1.09	0.707	-0.691
0.641	0.535	0.102	0.363	0.41	0.047	0.504	0.422	-0.133	1.051	0.605	0.191	0.602	0.57	-0.086	0.508	0.367	-0.336	0.434	0.395	0.086	0.805	0.434	-0.066	0.914	0.684	-0.309	1.094	0.738	-0.32	1.137	0.723	-0.805
0.625	0.523	0.117	0.34	0.406	0.07	0.512	0.441	-0.152	1.113	0.598	0.191	0.566	0.543	-0.074	0.465	0.352	-0.313	0.453	0.406	0.07	0.824	0.41	-0.125	0.922	0.668	-0.246	1.121	0.762	-0.266	1.145	0.727	-0.895
0.609	0.512	0.129	0.324	0.391	0.063	0.516	0.457	-0.16	1.184	0.59	0.176	0.535	0.516	-0.055	0.402	0.344	-0.301	0.5	0.422	0.051	0.844	0.395	-0.164	0.902	0.645	-0.207	1.184	0.766	-0.215	1.055	0.707	-0.887
0.582	0.504	0.129	0.316	0.383	0.063	0.516	0.469	-0.16	1.188	0.602	0.152	0.504	0.484	-0.039	0.355	0.348	-0.316	0.551	0.426	0.039	0.859	0.387	-0.188	0.863	0.617	-0.18	1.215	0.75	-0.184	0.949	0.707	-0.813
0.57	0.488	0.125	0.328	0.379	0.059	0.527	0.477	-0.156	1.18	0.625	0.141	0.488	0.461	-0.027	0.316	0.363	-0.324	0.617	0.438	0.031	0.879	0.398	-0.191	0.824	0.586	-0.156	1.223	0.715	-0.152	0.891	0.738	-0.754
0.566	0.48	0.105	0.352	0.367	0.047	0.547	0.469	-0.152	1.117	0.625	0.113	0.473	0.434	-0.012	0.281	0.379	-0.324	0.703	0.445	0.02	0.875	0.414	-0.18	0.781	0.555	-0.137	1.219	0.672	-0.148	0.871	0.793	-0.723
0.57	0.473	0.082	0.391	0.355	0.027	0.582	0.453	-0.164	1.027	0.602	0.078	0.461	0.426	-0.004	0.25	0.398	-0.32	0.773	0.457	0.012	0.852	0.445	-0.168	0.75	0.516	-0.113	1.211	0.637	-0.152	0.871	0.824	-0.707
0.574	0.461	0.066	0.453	0.359	0.004	0.637	0.453	-0.184	0.945	0.555	0.023	0.465	0.418	0	0.219	0.422	-0.305	0.824	0.473	0	0.82	0.484	-0.16	0.707	0.488	-0.086	1.176	0.59	-0.148	0.91	0.828	-0.652
0.594	0.445	0.043	0.516	0.363	-0.02	0.695	0.465	-0.215	0.875	0.492	-0.043	0.48	0.422	-0.004	0.199	0.422	-0.301	0.918	0.48	-0.02	0.777	0.527	-0.16	0.68	0.469	-0.07	1.133	0.551	-0.133	0.973	0.82	-0.582
0.609	0.422	0.02	0.582	0.375	-0.035	0.77	0.477	-0.246	0.824	0.441	-0.086	0.492	0.43	-0.004	0.207	0.434	-0.293	1.02	0.496	-0.031	0.715	0.551	-0.164	0.652	0.461	-0.047	1.059	0.523	-0.113	1.008	0.805	-0.535
0.625	0.41	-0.004	0.645	0.395	-0.055	0.848	0.496	-0.281	0.797	0.41	-0.109	0.5	0.457	-0.004	0.25	0.438	-0.313	1.066	0.504	-0.047	0.66	0.555	-0.184	0.625	0.465	-0.027	0.98	0.508	-0.086	1.023	0.789	-0.492
0.656	0.402	-0.02	0.703	0.414	-0.063	0.93	0.527	-0.313	0.777	0.41	-0.113	0.523	0.477	-0.012	0.32	0.457	-0.32	1.066	0.512	-0.059	0.609	0.551	-0.203	0.602	0.457	0	0.898	0.488	-0.055	1.012	0.77	-0.461
0.684	0.395	-0.039	0.773	0.418	-0.07	0.984	0.566	-0.328	0.766	0.41	-0.082	0.563	0.488	-0.02	0.418	0.488	-0.34	1.102	0.504	-0.082	0.566	0.523	-0.227	0.574	0.453	0.031	0.816	0.465	-0.012	0.98	0.746	-0.414
0.73	0.387	-0.074	0.867	0.434	-0.098	1	0.617	-0.332	0.758	0.426	-0.035	0.621	0.496	-0.035	0.531	0.551	-0.344	1.184	0.496	-0.129	0.523	0.488	-0.238	0.555	0.449	0.055	0.738	0.43	0.035	0.938	0.719	-0.363
0.828	0.395	-0.109	0.953	0.465	-0.117	1.016	0.668	-0.316	0.766	0.457	0.008	0.703	0.504	-0.051	0.691	0.621	-0.324	1.203	0.484	-0.148	0.48	0.457	-0.25	0.547	0.441	0.066	0.688	0.395	0.063	0.875	0.691	-0.313
0.922	0.422	-0.141	1.035	0.496	-0.141	1.027	0.699	-0.316	0.758	0.488	0.016	0.785	0.512	-0.066	0.875	0.691	-0.391	1.133	0.488	-0.133	0.457	0.441	-0.25	0.57	0.438	0.063	0.645	0.355	0.078	0.836	0.668	-0.27
0.98	0.457	-0.156	1.105	0.535	-0.164	1.02	0.715	-0.32	0.73	0.527	0.004	0.852	0.527	-0.086	1.016	0.758	-0.473	1.016	0.488	-0.133	0.453	0.43	-0.254	0.605	0.441	0.055	0.602	0.328	0.102	0.809	0.637	-0.23
0.996	0.508	-0.18	1.141	0.559	-0.191	1.02	0.703	-0.348	0.695	0.555	-0.012	0.906	0.535	-0.098	1.063	0.816	-0.504	0.902	0.473	-0.145	0.469	0.441	-0.25	0.637	0.445	0.047	0.559	0.313	0.117	0.805	0.598	-0.188
0.984	0.535	-0.211	1.145	0.563	-0.223	1.027	0.688	-0.383	0.664	0.559	-0.023	0.973	0.539	-0.109	1.109	0.871	-0.441	0.848	0.445	-0.176	0.492	0.469	-0.238	0.688	0.453	0.023	0.539	0.316	0.117	0.809	0.551	-0.156
0.965	0.531	-0.262	1.117	0.559	-0.27	1.008	0.688	-0.395	0.637	0.539	-0.035	1.02	0.555	-0.105	1.145	0.887	-0.379	0.84	0.402	-0.223	0.527	0.512	-0.234	0.75	0.453	-0.008	0.547	0.324	0.117	0.805	0.504	-0.121
0.934	0.52	-0.313	1.07	0.543	-0.313	0.949	0.676	-0.395	0.609	0.504	-0.051	1.043	0.559	-0.113	1.125	0.871	-0.344	0.855	0.359	-0.25	0.563	0.559	-0.238	0.828	0.449	-0.035	0.566	0.332	0.117	0.793	0.465	-0.07
0.875	0.492	-0.367	1.008	0.508	-0.355	0.879	0.68	-0.359	0.586	0.473	-0.055	1.082	0.555	-0.125	1.109	0.82	-0.336	0.883	0.344	-0.273	0.602	0.605	-0.262	0.914	0.449	-0.063	0.605	0.336	0.102	0.773	0.414	-0.012
0.844	0.473	-0.402	0.965	0.465	-0.391	0.789	0.664	-0.301	0.563	0.445	-0.047	1.172	0.563	-0.145	1.121	0.746	-0.348	0.906	0.352	-0.305	0.641	0.633	-0.297	0.996	0.441	-0.074	0.664	0.34	0.094	0.758	0.391	0.027
0.809	0.457	-0.391	0.953	0.426	-0.402	0.707	0.633	-0.234	0.539	0.414	-0.035	1.227	0.566	-0.176	1.121	0.68	-0.367	0.945	0.375	-0.32	0.691	0.656	-0.336	1.059	0.449	-0.078	0.711	0.352	0.082	0.781	0.387	0.027
0.773	0.457	-0.328	0.965	0.414	-0.395	0.656	0.594	-0.172	0.523	0.398	-0.027	1.219	0.57	-0.172	1.102	0.637	-0.355	0.938	0.402	-0.324	0.75	0.668	-0.379	1.09	0.457	-0.094	0.758	0.371	0.082	0.852	0.402	-0.016
0.754	0.469	-0.254	0.977	0.426	-0.367	0.652	0.563	-0.137	0.512	0.391	-0.016	1.121	0.574	-0.168	1.074	0.613	-0.301	0.887	0.449	-0.309	0.801	0.68	-0.406	1.129	0.465	-0.082	0.828	0.391	0.074	0.949	0.441	-0.066
0.766	0.496	-0.168	0.984	0.449	-0.316	0.684	0.547	-0.129	0.512	0.387	-0.008	0.965	0.555	-0.164	1.047	0.609	-0.246	0.805	0.5	-0.285	0.863	0.691	-0.43	1.125	0.469	-0.063	0.914	0.402	0.063	1.02	0.477	-0.086
0.805	0.531	-0.129	0.977	0.504	-0.273	0.723	0.543	-0.129	0.523	0.395	-0.012	0.824	0.516	-0.184	1.016	0.609	-0.211	0.715	0.531	-0.266	0.941	0.699	-0.461	1.078	0.461	-0.043	0.965	0.426	0.059	1.074	0.5	-0.082
0.844	0.566	-0.129	0.93	0.566	-0.23	0.758	0.539	-0.129	0.551	0.418	-0.02	0.723	0.469	-0.211	1	0.586	-0.199	0.629	0.551	-0.262	1.043	0.707	-0.484	1.086	0.438	-0.047	0.996	0.426	0.055	1.137	0.52	-0.078
0.879	0.59	-0.172	0.883	0.633	-0.199	0.785	0.535	-0.133	0.57	0.441	-0.023	0.66	0.414	-0.242	1.008	0.559	-0.195	0.551	0.539	-0.289	1.148	0.711	-0.504	1.168	0.41	-0.074	1.102	0.41	0.031	1.156	0.539	-0.07
0.895	0.594	-0.215	0.832	0.684	-0.199	0.82	0.547	-0.145	0.598	0.465	-0.023	0.645	0.363	-0.258	1.008	0.531	-0.184	0.48	0.504	-0.32	1.199	0.715	-0.527	1.184	0.406	-0.059	1.207	0.414	0.02	1.137	0.551	-0.051
0.883	0.586	-0.254	0.789	0.703	-0.223	0.848	0.563	-0.148	0.645	0.477	-0.031	0.656	0.336	-0.277	0.992	0.523	-0.184	0.414	0.469	-0.324	1.152	0.723	-0.504	1.094	0.426	-0.012	1.188	0.449	0.035	1.125	0.547	-0.047
0.848	0.566	-0.277	0.75	0.699	-0.254	0.855	0.578	-0.145	0.707	0.492	-0.043	0.688	0.324	-0.285	0.969	0.527	-0.176	0.348	0.438	-0.305	1.098	0.73	-0.445	0.957	0.457	0.012	1.137	0.516	0.047	1.082	0.527	-0.027
0.793	0.551	-0.266	0.723	0.664	-0.293	0.844	0.586	-0.133	0.738	0.504	-0.043	0.727	0.348	-0.285	0.93	0.535	-0.16	0.289	0.422	-0.258	1.102	0.742	-0.418	0.855	0.469	-0.012	1.098	0.563	0.02	0.977	0.484	0.012
0.742	0.539	-0.242	0.715	0.617	-0.313	0.824	0.598	-0.113	0.742	0.527	-0.035	0.73	0.383	-0.285	0.887	0.551	-0.141	0.242	0.426	-0.207	1.125	0.758	-0.457	0.84	0.445	-0.082	1.121	0.559	-0.063	0.867	0.418	0.043
0.699	0.52	-0.211	0.699	0.574	-0.313	0.789	0.602	-0.094	0.758	0.547	-0.02	0.711	0.426	-0.277	0.844	0.555	-0.129	0.219	0.426	-0.16	1.055	0.762	-0.492	0.863	0.395	-0.188	1.164	0.516	-0.18	0.855	0.344	0.02
0.652	0.5	-0.18	0.66	0.539	-0.289	0.746	0.594	-0.07	0.789	0.547	-0.023	0.66	0.473	-0.262	0.801	0.563	-0.102	0.215	0.418	-0.141	0.965	0.75	-0.508	0.863	0.332	-0.273	1.215	0.461	-0.273	0.953	0.285	-0.023
0.625	0.469	-0.148	0.633	0.527	-0.266	0.699	0.563	-0.047	0.84	0.539	-0.031	0.621	0.52	-0.242	0.758	0.559	-0.082	0.242	0.418	-0.141	0.906	0.723	-0.496	0.867	0.293	-0.309	1.309	0.414	-0.352	0.969	0.27	-0.051
0.609	0.453	-0.129	0.605	0.527	-0.25	0.664	0.531	-0.035	0.898	0.52	-0.031	0.57	0.543	-0.227	0.707	0.543	-0.051	0.297	0.406	-0.16	0.879	0.695	-0.434	0.891	0.281	-0.324	1.402	0.391	-0.402	0.918	0.297	-0.031
0.594	0.441	-0.109	0.582	0.512	-0.246	0.645	0.504	-0.02	0.969	0.523	-0.023	0.512	0.543	-0.23	0.668	0.516	-0.023	0.367	0.391	-0.188	0.895	0.66	-0.367	0.887	0.289	-0.324	1.41	0.387	-0.395	0.852	0.344	-0.043
0.582	0.441	-0.105	0.57	0.496	-0.23	0.617	0.469	-0.008	1.043	0.551	-0.023	0.465	0.531	-0.25	0.645	0.484	-0.012	0.449	0.383	-0.211	0.941	0.641	-0.313	0.848	0.316	-0.297	1.324	0.414	-0.34	0.828	0.395	-0.105
0.574	0.449	-0.105	0.563	0.484	-0.207	0.582	0.445	0.008	1.105	0.594	-0.016	0.418	0.504	-0.273	0.613	0.457	0.008	0.531	0.402	-0.23	0.984	0.629	-0.281	0.785	0.355	-0.27	1.188	0.477	-0.289	0.844	0.438	-0.203
0.566	0.469	-0.109	0.555	0.484	-0.184	0.555	0.43	0.023	1.184	0.633	0	0.387	0.457	-0.27	0.582	0.43	0.02	0.617	0.434	-0.25	1.02	0.625	-0.258	0.707	0.414	-0.254	1.035	0.547	-0.227	0.867	0.465	-0.297
0.543	0.492	-0.117	0.547	0.488	-0.168	0.523	0.418	0.035	1.23	0.672	-0.008	0.367	0.426	-0.242	0.551	0.402	0.027	0.707	0.469	-0.281	1.059	0.625	-0.23	0.645	0.477	-0.234	0.891	0.609	-0.199	0.883	0.477	-0.371
0.527	0.523	-0.121	0.543	0.508	-0.164	0.516	0.414	0.031	1.227	0.688	-0.023	0.348	0.406	-0.203	0.531	0.387	0.043	0.785	0.523	-0.313	1.082	0.633	-0.207	0.563	0.531	-0.234	0.773	0.652	-0.207	0.91	0.48	-0.422
0.5	0.547	-0.141	0.539	0.531	-0.168	0.52	0.414	0.027	1.203	0.68	-0.043	0.328	0.391	-0.172	0.516	0.387	0.039	0.859	0.566	-0.352	1.059	0.645	-0.191	0.496	0.559	-0.227	0.684	0.656	-0.242	0.945	0.477	-0.465
0.488	0.543	-0.16	0.535	0.547	-0.18	0.527	0.43	0.02	1.145	0.668	-0.082	0.316	0.387	-0.156	0.516	0.406	0.023	0.93	0.598	-0.391	1.008	0.652	-0.168	0.453	0.57	-0.234	0.605	0.641	-0.277	0.957	0.461	-0.488
0.477	0.527	-0.195	0.535	0.555	-0.176	0.539	0.438	0.016	1.066	0.648	-0.098	0.328	0.383	-0.148	0.547	0.461	0.004	1.02	0.617	-0.43	0.945	0.656	-0.148	0.41	0.566	-0.254	0.527	0.602	-0.305	0.926	0.461	-0.488
0.48	0.5	-0.215	0.539	0.559	-0.172	0.555	0.441	0.012	1.004	0.641	-0.117	0.348	0.387	-0.148	0.574	0.543	-0.035	1.113	0.629	-0.469	0.895	0.645	-0.133	0.391	0.535	-0.266	0.469	0.563	-0.297	0.848	0.48	-0.465
0.492	0.492	-0.203	0.563	0.559	-0.176	0.582	0.449	0	0.941	0.633	-0.129	0.371	0.387	-0.152	0.598	0.609	-0.051	1.176	0.633	-0.484	0.855	0.617	-0.125	0.387	0.508	-0.262	0.434	0.527	-0.266	0.75	0.508	-0.43
0.5	0.496	-0.188	0.602	0.563	-0.199	0.617	0.449	-0.008	0.871	0.617	-0.125	0.418	0.402	-0.168	0.625	0.625	-0.02	1.141	0.637	-0.477	0.82	0.59	-0.121	0.383	0.48	-0.258	0.422	0.531	-0.23	0.66	0.555	-0.391
0.527	0.496	-0.168	0.664	0.563	-0.23	0.684	0.445	-0.027	0.844	0.613	-0.098	0.469	0.41	-0.188	0.684	0.609	0.008	1.086	0.656	-0.438	0.785	0.559	-0.105	0.387	0.449	-0.246	0.43	0.543	-0.195	0.578	0.59	-0.371
0.563	0.5	-0.191	0.742	0.57	-0.262	0.742	0.449	-0.051	0.836	0.609	-0.07	0.52	0.43	-0.203	0.75	0.586	0.004	1.074	0.668	-0.402	0.75	0.535	-0.078	0.391	0.426	-0.238	0.449	0.551	-0.191	0.504	0.598	-0.352
0.621	0.5	-0.215	0.813	0.59	-0.293	0.797	0.449	-0.063	0.82	0.605	-0.059	0.566	0.453	-0.23	0.813	0.563	-0.008	1.078	0.672	-0.398	0.715	0.508	-0.051	0.398	0.398	-0.242	0.5	0.555	-0.207	0.453	0.586	-0.352
0.684	0.5	-0.242	0.871	0.625	-0.305	0.859	0.453	-0.066	0.805	0.609	-0.047	0.598	0.484	-0.238	0.879	0.547	-0.031	1.074	0.668	-0.422	0.664	0.48	-0.016	0.418	0.387	-0.254	0.574	0.547	-0.242	0.402	0.563	-0.355
0.75	0.523	-0.273	0.91	0.656	-0.32	0.922	0.473	-0.07	0.797	0.613	-0.023	0.633	0.508	-0.25	0.934	0.539	-0.047	1.066	0.645	-0.445	0.637	0.453	0.023	0.469	0.391	-0.273	0.645	0.535	-0.273	0.375	0.535	-0.352
0.805	0.551	-0.301	0.957	0.695	-0.316	0.961	0.484	-0.066	0.816	0.633	-0.004	0.676	0.52	-0.273	0.961	0.535	-0.055	1.039	0.605	-0.461	0.613	0.43	0.039	0.527	0.43	-0.305	0.73	0.539	-0.301	0.352	0.496	-0.344
0.844	0.598	-0.324	1.004	0.715	-0.324	1.023	0.496	-0.078	0.82	0.656	0.004	0.73	0.52	-0.313	0.969	0.52	-0.047	0.98	0.574	-0.445	0.613	0.41	0.051	0.578	0.488	-0.336	0.824	0.563	-0.313	0.359	0.484	-0.324
0.879	0.645	-0.352	1.043	0.715	-0.344	1.113	0.508	-0.109	0.813	0.68	0.02	0.809	0.527	-0.344	0.992	0.52	-0.02	0.945	0.57	-0.383	0.629	0.402	0.051	0.637	0.543	-0.387	0.895	0.598	-0.313	0.398	0.484	-0.313
0.922	0.691	-0.352	1.07	0.711	-0.371	1.156	0.504	-0.137	0.793	0.688	0.039	0.918	0.535	-0.387	0.984	0.539	0.027	0.934	0.578	-0.301	0.637	0.391	0.047	0.719	0.586	-0.441	0.941	0.629	-0.336	0.438	0.508	-0.332
0.973	0.734	-0.367	1.094	0.703	-0.398	1.156	0.52	-0.133	0.777	0.68	0.059	1.027	0.555	-0.434	0.961	0.559	0.063	0.914	0.59	-0.254	0.656	0.402	0.047	0.809	0.613	-0.508	0.973	0.656	-0.355	0.48	0.527	-0.387
1.008	0.758	-0.371	1.098	0.703	-0.398	1.121	0.531	-0.141	0.762	0.664	0.078	1.066	0.582	-0.461	0.938	0.586	0.066	0.887	0.594	-0.227	0.68	0.422	0.035	0.883	0.625	-0.57	1.027	0.672	-0.379	0.539	0.527	-0.465
1.023	0.762	-0.363	1.07	0.703	-0.375	1.043	0.531	-0.152	0.738	0.641	0.09	1.059	0.613	-0.422	0.895	0.609	0.063	0.883	0.594	-0.211	0.691	0.445	0.031	0.953	0.645	-0.617	1.094	0.684	-0.43	0.594	0.527	-0.539
1.023	0.758	-0.355	1.02	0.703	-0.34	0.941	0.516	-0.176	0.707	0.609	0.102	1.07	0.648	-0.383	0.855	0.609	0.023	0.883	0.578	-0.188	0.723	0.453	0.023	1.016	0.684	-0.656	1.137	0.688	-0.492	0.652	0.551	-0.621
1.004	0.742	-0.34	0.961	0.695	-0.309	0.828	0.484	-0.203	0.676	0.586	0.102	1.082	0.668	-0.383	0.84	0.59	-0.043	0.883	0.563	-0.168	0.781	0.457	0.012	1.023	0.727	-0.695	1.125	0.695	-0.527	0.719	0.594	-0.703
0.984	0.73	-0.305	0.898	0.668	-0.273	0.715	0.453	-0.234	0.645	0.563	0.105	1.066	0.668	-0.418	0.852	0.559	-0.109	0.867	0.555	-0.145	0.82	0.461	0.004	0.98	0.773	-0.699	1.117	0.703	-0.516	0.797	0.645	-0.766
0.938	0.703	-0.262	0.859	0.621	-0.23	0.625	0.414	-0.242	0.633	0.531	0.109	1.059	0.652	-0.445	0.863	0.52	-0.176	0.844	0.559	-0.137	0.879	0.461	-0.004	0.953	0.828	-0.676	1.141	0.723	-0.527	0.855	0.715	-0.828
0.852	0.66	-0.223	0.863	0.57	-0.191	0.574	0.379	-0.219	0.625	0.5	0.117	1.035	0.641	-0.477	0.867	0.473	-0.211	0.809	0.563	-0.121	0.957	0.473	-0.016	1.008	0.875	-0.672	1.102	0.707	-0.625	0.914	0.805	-0.895
0.766	0.633	-0.176	0.898	0.523	-0.16	0.57	0.367	-0.203	0.621	0.484	0.121	0.977	0.621	-0.465	0.867	0.449	-0.23	0.762	0.563	-0.098	0.992	0.477	-0.012	1.02	0.883	-0.73	1.047	0.672	-0.695	0.922	0.898	-0.953
0.699	0.617	-0.129	0.945	0.496	-0.148	0.586	0.383	-0.195	0.613	0.461	0.121	0.883	0.609	-0.422	0.867	0.453	-0.219	0.703	0.563	-0.07	0.969	0.496	0.027	0.965	0.852	-0.766	0.996	0.629	-0.695	0.859	0.961	-0.961
0.672	0.578	-0.086	0.996	0.484	-0.145	0.625	0.422	-0.184	0.613	0.453	0.121	0.813	0.609	-0.32	0.859	0.504	-0.199	0.645	0.547	-0.047	0.922	0.5	0.047	0.906	0.797	-0.746	0.973	0.582	-0.641	0.844	1.012	-0.973
0.695	0.547	-0.059	1.055	0.48	-0.152	0.676	0.457	-0.176	0.621	0.465	0.125	0.777	0.602	-0.227	0.836	0.555	-0.172	0.59	0.523	-0.016	0.938	0.5	0.047	0.852	0.754	-0.672	0.988	0.586	-0.57	0.93	1.023	-1.055
0.754	0.531	-0.074	1.105	0.48	-0.152	0.738	0.496	-0.188	0.621	0.484	0.125	0.754	0.594	-0.18	0.809	0.605	-0.148	0.543	0.504	0.008	1	0.492	0.035	0.832	0.734	-0.555	0.988	0.621	-0.516	0.965	0.98	-1.074
0.813	0.535	-0.109	1.141	0.488	-0.145	0.758	0.52	-0.203	0.621	0.5	0.141	0.746	0.582	-0.164	0.781	0.645	-0.145	0.504	0.477	0.027	1.023	0.488	0.031	0.867	0.746	-0.477	0.984	0.691	-0.461	0.871	0.902	-0.984
0.879	0.563	-0.148	1.133	0.496	-0.129	0.75	0.539	-0.207	0.652	0.516	0.148	0.758	0.566	-0.164	0.758	0.672	-0.16	0.473	0.441	0.039	0.969	0.492	0.043	0.926	0.762	-0.441	0.988	0.766	-0.402	0.766	0.832	-0.895
0.926	0.594	-0.18	1.094	0.512	-0.133	0.719	0.559	-0.207	0.691	0.527	0.152	0.785	0.555	-0.16	0.734	0.668	-0.188	0.449	0.418	0.055	0.875	0.508	0.051	1.008	0.758	-0.438	1.008	0.805	-0.348	0.766	0.805	-0.801
0.941	0.641	-0.184	1.047	0.551	-0.125	0.676	0.559	-0.203	0.73	0.535	0.152	0.813	0.547	-0.156	0.695	0.664	-0.223	0.438	0.398	0.059	0.82	0.512	0.031	1.094	0.734	-0.418	1.008	0.797	-0.305	0.828	0.805	-0.734
0.957	0.68	-0.172	0.984	0.586	-0.105	0.621	0.535	-0.195	0.789	0.551	0.156	0.824	0.559	-0.16	0.648	0.664	-0.23	0.426	0.387	0.055	0.836	0.492	-0.043	1.152	0.711	-0.383	0.992	0.746	-0.266	0.914	0.801	-0.68
0.945	0.703	-0.16	0.914	0.602	-0.074	0.574	0.512	-0.195	0.848	0.555	0.16	0.816	0.582	-0.152	0.594	0.668	-0.23	0.418	0.379	0.059	0.898	0.449	-0.129	1.172	0.707	-0.344	0.98	0.688	-0.246	1	0.797	-0.629
0.914	0.711	-0.105	0.828	0.578	-0.043	0.527	0.484	-0.176	0.891	0.566	0.16	0.781	0.598	-0.137	0.543	0.668	-0.227	0.438	0.387	0.047	0.945	0.406	-0.18	1.141	0.703	-0.301	0.953	0.625	-0.227	1.07	0.797	-0.578
0.863	0.695	-0.082	0.766	0.551	-0.027	0.492	0.453	-0.148	0.945	0.582	0.168	0.738	0.602	-0.117	0.496	0.668	-0.227	0.496	0.395	0.027	0.988	0.383	-0.207	1.086	0.711	-0.254	0.918	0.566	-0.191	1.105	0.797	-0.531
0.828	0.676	-0.063	0.719	0.504	0	0.457	0.414	-0.129	1.012	0.59	0.18	0.695	0.598	-0.082	0.469	0.648	-0.215	0.543	0.406	0.012	1.039	0.383	-0.223	1.004	0.707	-0.211	0.863	0.516	-0.152	1.082	0.797	-0.48
0.805	0.641	-0.051	0.656	0.453	0.027	0.445	0.395	-0.109	1.051	0.602	0.191	0.648	0.578	-0.063	0.457	0.625	-0.211	0.59	0.41	-0.012	1.066	0.41	-0.234	0.926	0.699	-0.168	0.805	0.488	-0.102	1.039	0.797	-0.418
0.785	0.613	-0.047	0.59	0.41	0.043	0.434	0.383	-0.09	1.059	0.609	0.191	0.602	0.551	-0.047	0.461	0.59	-0.215	0.66	0.426	-0.023	1.047	0.434	-0.227	0.852	0.672	-0.133	0.746	0.469	-0.059	0.984	0.785	-0.355
0.785	0.582	-0.047	0.527	0.375	0.055	0.438	0.379	-0.082	1.086	0.609	0.195	0.563	0.508	-0.039	0.48	0.57	-0.207	0.734	0.438	-0.031	0.977	0.465	-0.207	0.797	0.633	-0.098	0.695	0.453	-0.023	0.922	0.77	-0.297
0.77	0.566	-0.051	0.469	0.355	0.078	0.453	0.387	-0.074	1.145	0.609	0.203	0.527	0.469	-0.023	0.508	0.555	-0.207	0.813	0.457	-0.039	0.883	0.516	-0.18	0.742	0.586	-0.059	0.672	0.449	0.012	0.859	0.738	-0.238
0.738	0.551	-0.039	0.422	0.34	0.082	0.465	0.41	-0.078	1.152	0.609	0.188	0.504	0.434	-0.012	0.531	0.551	-0.203	0.883	0.473	-0.051	0.793	0.555	-0.152	0.695	0.535	-0.02	0.668	0.434	0.039	0.813	0.688	-0.207
0.711	0.543	-0.016	0.383	0.332	0.082	0.484	0.438	-0.094	1.145	0.621	0.188	0.48	0.41	0.004	0.555	0.547	-0.215	0.953	0.492	-0.059	0.699	0.59	-0.148	0.66	0.48	0.031	0.66	0.418	0.066	0.777	0.625	-0.168
0.68	0.543	0	0.355	0.34	0.082	0.516	0.477	-0.121	1.09	0.621	0.168	0.453	0.391	0.016	0.582	0.555	-0.223	1.023	0.52	-0.055	0.617	0.605	-0.164	0.629	0.441	0.059	0.664	0.41	0.086	0.754	0.566	-0.133
0.652	0.551	0.012	0.34	0.348	0.074	0.535	0.496	-0.141	0.98	0.605	0.137	0.434	0.391	0.027	0.613	0.555	-0.23	1.047	0.535	-0.043	0.547	0.598	-0.188	0.617	0.402	0.07	0.676	0.406	0.09	0.738	0.504	-0.098
0.625	0.563	0.012	0.332	0.348	0.066	0.559	0.512	-0.152	0.867	0.574	0.113	0.438	0.391	0.027	0.641	0.551	-0.246	1.027	0.543	-0.035	0.488	0.57	-0.215	0.621	0.367	0.074	0.695	0.418	0.098	0.719	0.441	-0.055
0.602	0.551	0.004	0.336	0.352	0.059	0.57	0.52	-0.156	0.801	0.523	0.074	0.441	0.406	0.023	0.684	0.547	-0.262	1.047	0.535	-0.047	0.453	0.52	-0.238	0.645	0.344	0.066	0.727	0.434	0.094	0.711	0.395	-0.016
0.582	0.535	-0.004	0.344	0.352	0.043	0.586	0.516	-0.16	0.781	0.469	0.043	0.445	0.426	0.023	0.73	0.547	-0.289	1.141	0.512	-0.078	0.43	0.48	-0.254	0.676	0.332	0.043	0.766	0.453	0.094	0.707	0.359	0.008
0.551	0.516	-0.012	0.363	0.359	0.027	0.629	0.516	-0.164	0.801	0.414	0.016	0.449	0.445	0.016	0.789	0.555	-0.32	1.172	0.488	-0.098	0.418	0.461	-0.246	0.707	0.348	0.031	0.809	0.48	0.086	0.707	0.332	0.023
0.492	0.484	-0.02	0.414	0.359	0	0.688	0.508	-0.188	0.801	0.379	-0.012	0.484	0.457	0.008	0.859	0.574	-0.336	1.152	0.484	-0.086	0.426	0.465	-0.219	0.738	0.375	0.02	0.914	0.516	0.059	0.723	0.32	0.027
0.43	0.457	-0.031	0.484	0.375	-0.031	0.754	0.504	-0.23	0.813	0.375	-0.027	0.543	0.461	-0.008	0.941	0.598	-0.352	1.09	0.496	-0.074	0.445	0.488	-0.188	0.781	0.402	0.004	1.02	0.531	0.039	0.746	0.328	0.012
0.398	0.426	-0.051	0.578	0.383	-0.066	0.832	0.504	-0.273	0.84	0.387	-0.039	0.609	0.461	-0.027	0.992	0.633	-0.371	0.977	0.5	-0.066	0.469	0.535	-0.172	0.848	0.422	-0.016	1.07	0.551	0.039	0.781	0.355	-0.008
0.387	0.398	-0.07	0.664	0.395	-0.09	0.91	0.523	-0.301	0.852	0.418	-0.039	0.684	0.465	-0.051	1.039	0.672	-0.375	0.895	0.484	-0.09	0.504	0.578	-0.199	0.902	0.441	-0.027	1.105	0.566	0.051	0.816	0.371	-0.031
0.379	0.379	-0.086	0.734	0.41	-0.113	0.973	0.547	-0.34	0.824	0.469	-0.023	0.762	0.477	-0.078	1.113	0.703	-0.383	0.855	0.434	-0.152	0.566	0.609	-0.258	0.91	0.453	-0.031	1.145	0.57	0.055	0.855	0.383	-0.043
0.379	0.375	-0.105	0.797	0.434	-0.121	1.004	0.582	-0.355	0.754	0.531	-0.004	0.813	0.484	-0.102	1.16	0.727	-0.418	0.863	0.383	-0.215	0.652	0.633	-0.316	0.922	0.469	-0.031	1.148	0.555	0.066	0.895	0.398	-0.055
0.398	0.375	-0.121	0.898	0.457	-0.145	1.023	0.621	-0.352	0.668	0.59	0.027	0.883	0.492	-0.113	1.168	0.73	-0.465	0.859	0.336	-0.266	0.734	0.66	-0.363	0.957	0.473	-0.02	1.121	0.531	0.086	0.902	0.426	-0.055
0.434	0.383	-0.129	1.016	0.488	-0.18	1.051	0.652	-0.352	0.59	0.617	0.043	0.961	0.508	-0.129	1.141	0.711	-0.484	0.852	0.32	-0.289	0.809	0.703	-0.395	0.957	0.484	0.004	1.113	0.484	0.086	0.879	0.441	-0.051
0.465	0.398	-0.125	1.133	0.523	-0.199	1.047	0.676	-0.355	0.531	0.625	0.047	1.012	0.527	-0.145	1.086	0.688	-0.477	0.871	0.324	-0.316	0.875	0.758	-0.434	0.922	0.488	0.023	1.199	0.438	0.059	0.883	0.465	-0.035
0.508	0.41	-0.125	1.23	0.555	-0.219	1.027	0.688	-0.367	0.5	0.605	0.031	1.012	0.535	-0.16	0.996	0.66	-0.406	0.863	0.352	-0.32	0.941	0.816	-0.488	0.914	0.477	0.012	1.258	0.414	0.039	0.898	0.488	-0.016
0.566	0.43	-0.141	1.297	0.602	-0.246	0.996	0.68	-0.383	0.492	0.563	0.004	1.055	0.531	-0.176	0.926	0.633	-0.309	0.813	0.402	-0.309	1.012	0.871	-0.547	0.98	0.457	-0.023	1.191	0.41	0.063	0.867	0.512	0.016
0.672	0.457	-0.176	1.328	0.617	-0.266	0.969	0.68	-0.391	0.504	0.504	-0.02	1.145	0.535	-0.195	0.883	0.602	-0.219	0.723	0.465	-0.285	1.074	0.902	-0.57	1.039	0.426	-0.055	1.086	0.422	0.074	0.855	0.512	0.031
0.785	0.473	-0.211	1.332	0.625	-0.301	0.93	0.676	-0.379	0.504	0.441	-0.035	1.18	0.555	-0.215	0.871	0.578	-0.172	0.633	0.531	-0.254	1.109	0.898	-0.586	1.008	0.418	-0.023	0.996	0.438	0.043	0.961	0.488	0
0.863	0.496	-0.23	1.285	0.621	-0.348	0.871	0.672	-0.352	0.512	0.402	-0.039	1.164	0.57	-0.211	0.867	0.566	-0.148	0.539	0.559	-0.238	1.094	0.871	-0.582	0.938	0.434	0.004	0.984	0.445	-0.035	1.066	0.488	-0.02
0.914	0.535	-0.25	1.191	0.605	-0.387	0.805	0.648	-0.297	0.516	0.375	-0.023	1.094	0.582	-0.199	0.895	0.555	-0.141	0.473	0.566	-0.246	1.02	0.828	-0.535	0.871	0.449	-0.012	1.02	0.438	-0.141	1.066	0.527	0.012
0.938	0.566	-0.262	1.074	0.574	-0.406	0.738	0.617	-0.234	0.52	0.363	-0.012	0.953	0.57	-0.195	0.93	0.551	-0.125	0.422	0.539	-0.266	0.957	0.793	-0.473	0.859	0.434	-0.074	1.035	0.402	-0.227	1.008	0.555	0.039
0.953	0.574	-0.277	0.957	0.535	-0.418	0.707	0.586	-0.184	0.535	0.367	0	0.828	0.543	-0.203	0.949	0.563	-0.113	0.383	0.488	-0.281	0.949	0.785	-0.48	0.879	0.387	-0.172	1.047	0.375	-0.266	0.953	0.566	0.027
0.961	0.574	-0.305	0.859	0.492	-0.395	0.715	0.559	-0.168	0.547	0.371	0.004	0.734	0.496	-0.223	0.949	0.57	-0.109	0.344	0.43	-0.273	0.941	0.789	-0.523	0.902	0.336	-0.266	1.047	0.363	-0.281	0.949	0.547	-0.027
0.953	0.574	-0.32	0.781	0.457	-0.336	0.75	0.543	-0.164	0.578	0.379	0.008	0.691	0.438	-0.25	0.934	0.586	-0.113	0.309	0.383	-0.25	0.93	0.785	-0.547	0.922	0.309	-0.332	1.02	0.363	-0.266	0.984	0.516	-0.109
0.926	0.566	-0.328	0.75	0.445	-0.27	0.781	0.523	-0.172	0.609	0.375	-0.004	0.68	0.402	-0.281	0.891	0.598	-0.098	0.293	0.348	-0.207	0.922	0.762	-0.559	0.945	0.324	-0.352	0.949	0.379	-0.25	1.02	0.488	-0.172
0.898	0.539	-0.324	0.742	0.449	-0.203	0.805	0.516	-0.176	0.637	0.391	-0.02	0.691	0.387	-0.32	0.84	0.598	-0.094	0.289	0.332	-0.168	0.91	0.742	-0.531	0.969	0.359	-0.352	0.879	0.418	-0.242	1.051	0.465	-0.211
0.883	0.508	-0.301	0.742	0.469	-0.156	0.836	0.527	-0.18	0.656	0.414	-0.02	0.723	0.391	-0.344	0.785	0.59	-0.09	0.309	0.332	-0.125	0.93	0.738	-0.48	0.969	0.406	-0.336	0.801	0.461	-0.254	1.074	0.457	-0.223
0.871	0.477	-0.25	0.742	0.516	-0.125	0.855	0.547	-0.18	0.676	0.441	-0.023	0.77	0.414	-0.328	0.727	0.574	-0.07	0.336	0.336	-0.105	0.988	0.754	-0.41	0.93	0.457	-0.332	0.715	0.488	-0.266	1.117	0.465	-0.23
0.871	0.465	-0.18	0.73	0.563	-0.117	0.848	0.566	-0.172	0.699	0.461	-0.031	0.793	0.445	-0.324	0.668	0.543	-0.047	0.383	0.34	-0.105	1.035	0.781	-0.355	0.871	0.508	-0.32	0.629	0.508	-0.277	1.129	0.492	-0.266
0.883	0.461	-0.113	0.715	0.594	-0.117	0.828	0.59	-0.141	0.738	0.469	-0.035	0.777	0.496	-0.285	0.613	0.516	-0.02	0.445	0.348	-0.129	1.063	0.801	-0.309	0.805	0.547	-0.305	0.551	0.516	-0.301	1.102	0.5	-0.352
0.887	0.48	-0.074	0.684	0.609	-0.117	0.789	0.602	-0.109	0.793	0.465	-0.047	0.719	0.551	-0.242	0.563	0.48	0.012	0.512	0.348	-0.164	1.102	0.813	-0.25	0.719	0.57	-0.297	0.48	0.52	-0.313	1.07	0.531	-0.426
0.895	0.512	-0.07	0.668	0.605	-0.141	0.75	0.602	-0.082	0.852	0.465	-0.066	0.668	0.598	-0.199	0.52	0.449	0.043	0.566	0.352	-0.191	1.137	0.824	-0.168	0.637	0.57	-0.297	0.426	0.504	-0.313	1.016	0.59	-0.496
0.902	0.531	-0.094	0.656	0.578	-0.16	0.719	0.582	-0.063	0.938	0.469	-0.078	0.609	0.629	-0.168	0.484	0.418	0.055	0.617	0.379	-0.207	1.168	0.824	-0.105	0.57	0.543	-0.301	0.383	0.473	-0.301	0.949	0.641	-0.539
0.875	0.539	-0.121	0.641	0.547	-0.176	0.691	0.559	-0.043	1.051	0.492	-0.086	0.555	0.637	-0.164	0.461	0.395	0.074	0.656	0.41	-0.23	1.172	0.805	-0.059	0.512	0.508	-0.309	0.367	0.449	-0.281	0.855	0.676	-0.563
0.82	0.52	-0.156	0.617	0.52	-0.176	0.668	0.531	-0.027	1.141	0.523	-0.117	0.488	0.625	-0.18	0.445	0.375	0.09	0.684	0.445	-0.246	1.145	0.77	-0.035	0.457	0.477	-0.297	0.375	0.422	-0.262	0.742	0.691	-0.555
0.777	0.496	-0.176	0.598	0.469	-0.176	0.641	0.504	-0.016	1.164	0.57	-0.148	0.453	0.59	-0.203	0.434	0.371	0.094	0.723	0.473	-0.27	1.098	0.73	-0.035	0.426	0.477	-0.289	0.383	0.402	-0.242	0.629	0.695	-0.527
0.73	0.477	-0.188	0.57	0.43	-0.172	0.613	0.484	0	1.18	0.629	-0.129	0.441	0.547	-0.207	0.434	0.371	0.086	0.762	0.492	-0.297	1.066	0.695	-0.039	0.418	0.488	-0.277	0.414	0.395	-0.25	0.531	0.691	-0.496
0.695	0.457	-0.176	0.555	0.398	-0.18	0.59	0.465	0.004	1.207	0.68	-0.113	0.441	0.5	-0.191	0.445	0.383	0.07	0.809	0.5	-0.32	1.07	0.668	-0.043	0.43	0.516	-0.254	0.465	0.391	-0.27	0.457	0.703	-0.492
0.66	0.441	-0.152	0.543	0.371	-0.176	0.574	0.453	0.016	1.207	0.715	-0.129	0.418	0.457	-0.168	0.473	0.398	0.051	0.895	0.504	-0.344	1.063	0.645	-0.047	0.457	0.547	-0.242	0.547	0.398	-0.297	0.441	0.715	-0.414
0.625	0.426	-0.137	0.547	0.359	-0.168	0.559	0.449	0.023	1.223	0.727	-0.164	0.41	0.43	-0.148	0.523	0.41	0.035	0.996	0.527	-0.379	0.984	0.605	-0.039	0.48	0.566	-0.246	0.625	0.441	-0.336	0.426	0.676	-0.41
0.613	0.41	-0.129	0.543	0.363	-0.148	0.551	0.438	0.031	1.254	0.715	-0.203	0.414	0.418	-0.133	0.594	0.43	0.004	1.051	0.547	-0.418	0.895	0.57	0.012	0.52	0.574	-0.273	0.715	0.52	-0.371	0.449	0.676	-0.445
0.613	0.41	-0.113	0.539	0.379	-0.137	0.539	0.43	0.035	1.246	0.719	-0.246	0.418	0.402	-0.133	0.676	0.441	-0.016	1.094	0.574	-0.43	0.832	0.52	0.055	0.566	0.594	-0.305	0.801	0.609	-0.402	0.492	0.695	-0.48
0.613	0.418	-0.109	0.543	0.41	-0.137	0.531	0.434	0.035	1.172	0.711	-0.258	0.422	0.398	-0.133	0.758	0.461	-0.035	1.148	0.605	-0.426	0.781	0.477	0.094	0.637	0.625	-0.328	0.887	0.688	-0.438	0.547	0.73	-0.492
0.613	0.434	-0.117	0.555	0.461	-0.137	0.531	0.441	0.031	1.055	0.715	-0.219	0.43	0.395	-0.133	0.824	0.48	-0.055	1.164	0.637	-0.43	0.727	0.434	0.141	0.703	0.672	-0.363	0.945	0.742	-0.48	0.594	0.758	-0.496
0.605	0.453	-0.133	0.559	0.508	-0.145	0.523	0.445	0.031	0.949	0.707	-0.137	0.445	0.41	-0.133	0.906	0.492	-0.063	1.156	0.656	-0.473	0.66	0.387	0.18	0.754	0.711	-0.398	0.977	0.762	-0.508	0.641	0.781	-0.508
0.602	0.48	-0.156	0.555	0.539	-0.152	0.527	0.438	0.02	0.879	0.684	-0.051	0.469	0.434	-0.145	0.98	0.516	-0.063	1.156	0.656	-0.559	0.594	0.344	0.211	0.785	0.746	-0.43	1.023	0.762	-0.523	0.676	0.809	-0.547
0.598	0.512	-0.168	0.57	0.559	-0.168	0.539	0.434	0.008	0.832	0.648	-0.004	0.484	0.461	-0.156	1.016	0.539	-0.055	1.117	0.645	-0.613	0.547	0.324	0.223	0.813	0.77	-0.449	1.066	0.746	-0.559	0.703	0.824	-0.586
0.59	0.535	-0.168	0.59	0.563	-0.176	0.57	0.422	-0.008	0.809	0.629	0.012	0.5	0.48	-0.172	1.023	0.551	-0.051	1.039	0.641	-0.59	0.504	0.313	0.23	0.824	0.785	-0.469	1.086	0.738	-0.57	0.719	0.824	-0.633
0.57	0.555	-0.16	0.625	0.551	-0.184	0.613	0.422	-0.023	0.824	0.617	0.012	0.523	0.496	-0.184	1.078	0.551	-0.07	0.984	0.637	-0.504	0.465	0.316	0.23	0.863	0.801	-0.473	1.07	0.746	-0.551	0.73	0.84	-0.664
0.551	0.559	-0.164	0.664	0.539	-0.203	0.656	0.43	-0.035	0.863	0.621	0.027	0.566	0.5	-0.195	1.191	0.551	-0.105	0.949	0.641	-0.375	0.434	0.32	0.227	0.941	0.832	-0.492	1.105	0.762	-0.539	0.766	0.875	-0.676
0.527	0.539	-0.172	0.695	0.539	-0.223	0.707	0.441	-0.047	0.883	0.629	0.027	0.621	0.504	-0.23	1.246	0.551	-0.121	0.914	0.637	-0.285	0.441	0.324	0.219	1.02	0.867	-0.547	1.121	0.758	-0.605	0.805	0.941	-0.691
0.527	0.516	-0.168	0.738	0.539	-0.246	0.773	0.453	-0.043	0.875	0.652	0.039	0.691	0.508	-0.266	1.23	0.563	-0.105	0.871	0.629	-0.246	0.473	0.34	0.199	1.043	0.891	-0.586	1.086	0.715	-0.703	0.84	1	-0.699
0.535	0.5	-0.16	0.754	0.543	-0.262	0.844	0.469	-0.051	0.859	0.68	0.047	0.758	0.504	-0.297	1.145	0.578	-0.086	0.84	0.617	-0.234	0.52	0.355	0.18	1.082	0.91	-0.59	1.039	0.664	-0.754	0.852	1.027	-0.727
0.543	0.496	-0.16	0.77	0.563	-0.277	0.906	0.477	-0.055	0.828	0.695	0.059	0.852	0.523	-0.32	1.02	0.59	-0.066	0.848	0.594	-0.219	0.563	0.383	0.16	1.148	0.918	-0.602	0.977	0.625	-0.719	0.867	0.98	-0.801
0.559	0.5	-0.172	0.789	0.578	-0.289	0.945	0.488	-0.078	0.789	0.684	0.078	0.938	0.551	-0.359	0.914	0.582	-0.078	0.852	0.578	-0.203	0.625	0.398	0.133	1.141	0.91	-0.629	0.945	0.625	-0.617	0.918	0.91	-0.855
0.586	0.504	-0.18	0.824	0.594	-0.301	1	0.488	-0.109	0.758	0.668	0.094	0.977	0.57	-0.383	0.855	0.535	-0.121	0.832	0.566	-0.195	0.723	0.406	0.094	1.086	0.867	-0.629	0.938	0.648	-0.52	0.934	0.84	-0.832
0.641	0.523	-0.188	0.883	0.602	-0.32	1.086	0.492	-0.152	0.723	0.641	0.109	0.973	0.605	-0.355	0.852	0.461	-0.176	0.797	0.555	-0.18	0.813	0.414	0.063	1.023	0.809	-0.598	0.934	0.684	-0.438	0.969	0.785	-0.742
0.707	0.547	-0.203	0.934	0.598	-0.352	1.129	0.5	-0.188	0.699	0.602	0.121	1	0.645	-0.313	0.879	0.398	-0.219	0.762	0.555	-0.172	0.879	0.43	0.027	0.945	0.738	-0.52	0.938	0.734	-0.367	1.031	0.77	-0.621
0.781	0.566	-0.223	0.953	0.594	-0.383	1.129	0.516	-0.203	0.676	0.574	0.125	1.023	0.664	-0.34	0.887	0.344	-0.234	0.719	0.547	-0.148	0.918	0.438	0.008	0.922	0.695	-0.422	0.98	0.777	-0.328	1.066	0.777	-0.547
0.859	0.598	-0.246	0.969	0.602	-0.402	1.109	0.527	-0.195	0.656	0.539	0.129	1.031	0.66	-0.379	0.883	0.328	-0.223	0.672	0.531	-0.125	1.016	0.445	-0.043	0.961	0.688	-0.363	1.039	0.793	-0.305	1.078	0.785	-0.5
0.953	0.629	-0.273	0.98	0.605	-0.43	1.043	0.551	-0.199	0.645	0.516	0.141	1.035	0.637	-0.414	0.863	0.34	-0.203	0.625	0.508	-0.094	1.133	0.465	-0.082	0.984	0.695	-0.34	1.051	0.789	-0.281	1.082	0.789	-0.457
1.027	0.668	-0.309	0.98	0.625	-0.438	0.965	0.547	-0.219	0.621	0.492	0.145	1.016	0.609	-0.445	0.828	0.363	-0.199	0.574	0.488	-0.07	1.168	0.52	-0.086	0.996	0.699	-0.32	1.039	0.762	-0.242	1.09	0.793	-0.422
1.063	0.719	-0.355	0.957	0.648	-0.438	0.883	0.527	-0.242	0.609	0.477	0.156	0.945	0.59	-0.461	0.785	0.398	-0.199	0.523	0.465	-0.055	1.137	0.574	-0.074	1.031	0.684	-0.281	1.008	0.715	-0.207	1.086	0.797	-0.379
1.066	0.758	-0.395	0.922	0.66	-0.41	0.809	0.488	-0.258	0.594	0.477	0.172	0.863	0.586	-0.41	0.727	0.43	-0.195	0.488	0.441	-0.023	1.07	0.617	-0.074	1.047	0.672	-0.238	0.965	0.668	-0.18	1.063	0.785	-0.355
1.059	0.801	-0.418	0.855	0.652	-0.359	0.75	0.453	-0.266	0.586	0.473	0.18	0.813	0.59	-0.328	0.66	0.445	-0.195	0.461	0.418	0.008	1.047	0.625	-0.117	1.035	0.645	-0.211	0.93	0.621	-0.152	1.043	0.789	-0.32
1.027	0.824	-0.438	0.777	0.641	-0.293	0.719	0.43	-0.266	0.586	0.477	0.184	0.785	0.602	-0.254	0.594	0.449	-0.195	0.453	0.402	0.023	1.078	0.59	-0.191	0.996	0.629	-0.195	0.898	0.57	-0.133	1.02	0.785	-0.273
0.996	0.832	-0.422	0.719	0.613	-0.234	0.715	0.426	-0.258	0.582	0.492	0.188	0.77	0.594	-0.215	0.516	0.441	-0.199	0.453	0.391	0.035	1.125	0.539	-0.258	0.961	0.609	-0.188	0.867	0.516	-0.102	0.965	0.766	-0.234
0.949	0.816	-0.375	0.715	0.586	-0.191	0.727	0.445	-0.234	0.586	0.508	0.191	0.766	0.59	-0.184	0.453	0.414	-0.199	0.457	0.383	0.043	1.176	0.492	-0.285	0.918	0.59	-0.172	0.84	0.473	-0.078	0.922	0.754	-0.207
0.887	0.766	-0.297	0.754	0.57	-0.18	0.75	0.473	-0.184	0.598	0.527	0.191	0.789	0.59	-0.168	0.406	0.395	-0.191	0.469	0.383	0.047	1.223	0.469	-0.305	0.867	0.578	-0.152	0.797	0.43	-0.051	0.891	0.742	-0.18
0.801	0.699	-0.223	0.82	0.551	-0.188	0.754	0.512	-0.133	0.629	0.535	0.191	0.832	0.602	-0.168	0.371	0.383	-0.172	0.48	0.387	0.051	1.242	0.461	-0.309	0.805	0.563	-0.129	0.742	0.387	-0.004	0.863	0.738	-0.156
0.695	0.641	-0.16	0.898	0.543	-0.195	0.73	0.547	-0.105	0.68	0.531	0.195	0.867	0.613	-0.164	0.34	0.375	-0.145	0.504	0.398	0.047	1.207	0.48	-0.289	0.746	0.547	-0.098	0.688	0.367	0.035	0.832	0.719	-0.125
0.613	0.613	-0.121	0.977	0.547	-0.199	0.691	0.563	-0.098	0.746	0.535	0.195	0.871	0.629	-0.16	0.328	0.371	-0.105	0.535	0.422	0.039	1.129	0.527	-0.246	0.688	0.531	-0.063	0.645	0.34	0.066	0.797	0.68	-0.086
0.582	0.578	-0.102	1.027	0.574	-0.199	0.66	0.57	-0.113	0.801	0.551	0.188	0.863	0.637	-0.156	0.332	0.363	-0.086	0.59	0.438	0.02	1.023	0.574	-0.223	0.641	0.504	-0.023	0.621	0.328	0.082	0.777	0.652	-0.055
0.598	0.543	-0.082	1.039	0.609	-0.203	0.645	0.551	-0.141	0.855	0.563	0.191	0.836	0.645	-0.137	0.359	0.367	-0.078	0.656	0.449	-0.008	0.914	0.602	-0.215	0.598	0.473	0.02	0.617	0.332	0.09	0.762	0.617	-0.027
0.652	0.512	-0.09	1.043	0.648	-0.188	0.613	0.504	-0.156	0.914	0.57	0.199	0.801	0.641	-0.109	0.395	0.371	-0.082	0.746	0.465	-0.031	0.809	0.605	-0.234	0.566	0.449	0.051	0.613	0.355	0.074	0.758	0.586	-0.004
0.73	0.5	-0.129	1.039	0.676	-0.176	0.582	0.461	-0.176	0.953	0.582	0.211	0.762	0.629	-0.094	0.445	0.379	-0.09	0.848	0.477	-0.063	0.715	0.586	-0.285	0.555	0.418	0.063	0.629	0.379	0.078	0.762	0.566	0.004
0.824	0.508	-0.18	1.035	0.684	-0.176	0.551	0.434	-0.168	0.961	0.59	0.207	0.711	0.605	-0.078	0.5	0.395	-0.121	0.953	0.484	-0.09	0.641	0.547	-0.324	0.566	0.398	0.074	0.66	0.402	0.078	0.801	0.547	-0.012
0.91	0.555	-0.215	1.027	0.684	-0.18	0.504	0.406	-0.152	0.984	0.59	0.203	0.66	0.574	-0.055	0.559	0.422	-0.148	1.035	0.5	-0.102	0.559	0.512	-0.355	0.582	0.387	0.074	0.738	0.422	0.066	0.891	0.543	-0.027
0.984	0.609	-0.227	0.996	0.668	-0.172	0.465	0.391	-0.133	1.059	0.59	0.215	0.617	0.539	-0.035	0.613	0.453	-0.176	1.09	0.527	-0.082	0.473	0.492	-0.34	0.598	0.379	0.07	0.852	0.438	0.043	0.992	0.539	-0.047
1.027	0.672	-0.219	0.938	0.641	-0.152	0.438	0.375	-0.117	1.129	0.598	0.203	0.586	0.496	-0.02	0.68	0.492	-0.191	1.086	0.563	-0.055	0.402	0.508	-0.297	0.641	0.383	0.059	0.941	0.457	0.031	1.078	0.535	-0.063
1.027	0.727	-0.207	0.875	0.609	-0.129	0.426	0.359	-0.102	1.164	0.609	0.191	0.563	0.461	0	0.734	0.539	-0.199	1.082	0.582	-0.043	0.344	0.523	-0.242	0.688	0.398	0.035	0.984	0.48	0.023	1.141	0.535	-0.063
1	0.766	-0.168	0.82	0.578	-0.102	0.422	0.359	-0.09	1.156	0.629	0.176	0.543	0.434	0.004	0.773	0.57	-0.219	1.164	0.578	-0.063	0.324	0.543	-0.195	0.734	0.41	0.012	1.043	0.5	0.027	1.168	0.539	-0.039
0.949	0.785	-0.129	0.758	0.535	-0.07	0.426	0.363	-0.082	1.09	0.637	0.141	0.523	0.41	0.023	0.836	0.598	-0.242	1.25	0.551	-0.086	0.324	0.547	-0.164	0.797	0.422	-0.012	1.105	0.516	0.027	1.125	0.539	0.012
0.922	0.758	-0.09	0.695	0.5	-0.035	0.43	0.371	-0.082	0.992	0.621	0.109	0.504	0.398	0.035	0.91	0.613	-0.277	1.246	0.52	-0.074	0.355	0.539	-0.172	0.863	0.434	-0.043	1.117	0.523	0.035	1.07	0.52	0.066
0.926	0.707	-0.063	0.633	0.465	-0.008	0.445	0.391	-0.094	0.914	0.578	0.074	0.48	0.398	0.035	1	0.621	-0.328	1.176	0.496	-0.059	0.406	0.527	-0.195	0.91	0.438	-0.07	1.102	0.512	0.051	1.027	0.508	0.117
0.914	0.648	-0.039	0.578	0.441	0.02	0.465	0.414	-0.098	0.867	0.516	0.039	0.473	0.414	0.035	1.078	0.633	-0.375	1.066	0.48	-0.063	0.465	0.52	-0.227	0.941	0.445	-0.09	1.145	0.484	0.035	0.996	0.496	0.168
0.883	0.594	-0.027	0.523	0.414	0.035	0.48	0.434	-0.105	0.844	0.461	0.012	0.469	0.434	0.031	1.113	0.645	-0.41	0.957	0.445	-0.094	0.523	0.527	-0.25	0.977	0.457	-0.082	1.273	0.453	-0.008	0.953	0.48	0.195
0.852	0.543	-0.016	0.48	0.406	0.059	0.508	0.449	-0.105	0.852	0.414	0.004	0.473	0.453	0.031	1.102	0.672	-0.418	0.879	0.402	-0.148	0.586	0.551	-0.266	1	0.465	-0.055	1.289	0.43	-0.008	0.926	0.438	0.195
0.832	0.504	-0.004	0.445	0.398	0.059	0.535	0.453	-0.113	0.863	0.391	0.016	0.496	0.453	0.02	1.102	0.695	-0.395	0.867	0.371	-0.199	0.641	0.586	-0.27	0.984	0.48	-0.023	1.184	0.445	0.035	1.008	0.387	0.137
0.797	0.469	0.016	0.422	0.398	0.063	0.563	0.457	-0.117	0.879	0.391	0.023	0.547	0.457	0.008	1.133	0.719	-0.387	0.852	0.359	-0.23	0.703	0.629	-0.277	1.004	0.473	-0.02	1.082	0.473	0.047	1.078	0.352	0.09
0.754	0.445	0.043	0.402	0.391	0.059	0.59	0.449	-0.129	0.898	0.418	0.039	0.613	0.461	-0.008	1.168	0.727	-0.418	0.82	0.363	-0.258	0.77	0.66	-0.293	1.113	0.469	-0.043	1.02	0.473	0.031	1.039	0.336	0.082
0.707	0.422	0.055	0.402	0.379	0.055	0.625	0.449	-0.141	0.891	0.461	0.047	0.684	0.473	-0.039	1.168	0.723	-0.465	0.805	0.379	-0.277	0.836	0.691	-0.32	1.16	0.473	-0.043	1.012	0.445	-0.016	0.977	0.352	0.094
0.668	0.41	0.059	0.418	0.375	0.043	0.676	0.449	-0.164	0.867	0.523	0.051	0.746	0.484	-0.055	1.152	0.711	-0.523	0.793	0.402	-0.281	0.906	0.703	-0.352	1.113	0.484	-0.02	1.027	0.406	-0.098	0.949	0.367	0.051
0.621	0.402	0.059	0.438	0.371	0.031	0.75	0.453	-0.199	0.816	0.578	0.051	0.813	0.496	-0.063	1.102	0.703	-0.527	0.742	0.434	-0.27	0.984	0.727	-0.375	1.027	0.516	-0.012	1.031	0.383	-0.172	0.988	0.391	-0.023
0.582	0.391	0.055	0.465	0.363	0.027	0.828	0.465	-0.246	0.762	0.617	0.047	0.875	0.516	-0.074	0.996	0.684	-0.457	0.668	0.465	-0.258	1.086	0.746	-0.402	0.961	0.523	-0.031	1.047	0.359	-0.234	1.027	0.43	-0.098
0.551	0.383	0.035	0.508	0.363	0.02	0.906	0.492	-0.277	0.715	0.609	0.035	0.91	0.527	-0.082	0.879	0.676	-0.359	0.602	0.488	-0.25	1.137	0.773	-0.43	0.949	0.504	-0.09	1.07	0.34	-0.27	1.059	0.461	-0.137
0.52	0.383	0.016	0.555	0.363	0	0.965	0.516	-0.313	0.676	0.586	0.004	0.93	0.527	-0.094	0.805	0.664	-0.277	0.516	0.492	-0.246	1.125	0.789	-0.438	0.961	0.457	-0.16	1.063	0.336	-0.289	1.098	0.484	-0.168
0.496	0.383	-0.004	0.609	0.375	-0.012	0.988	0.543	-0.32	0.656	0.543	-0.039	1	0.531	-0.113	0.773	0.66	-0.23	0.445	0.48	-0.238	1.113	0.789	-0.414	0.973	0.41	-0.219	1.008	0.359	-0.301	1.113	0.504	-0.164
0.492	0.379	-0.02	0.66	0.383	-0.023	1.023	0.578	-0.316	0.645	0.484	-0.059	1.098	0.539	-0.145	0.773	0.637	-0.215	0.379	0.449	-0.234	1.148	0.781	-0.426	0.992	0.383	-0.258	0.914	0.391	-0.305	1.086	0.52	-0.156
0.512	0.383	-0.035	0.719	0.391	-0.039	1.059	0.613	-0.313	0.617	0.438	-0.074	1.133	0.551	-0.156	0.797	0.594	-0.207	0.336	0.406	-0.23	1.129	0.77	-0.461	1.016	0.375	-0.262	0.82	0.434	-0.301	1.047	0.547	-0.156
0.535	0.387	-0.047	0.801	0.402	-0.059	1.066	0.629	-0.32	0.594	0.402	-0.074	1.141	0.566	-0.164	0.828	0.551	-0.195	0.297	0.371	-0.23	1.078	0.746	-0.496	1	0.383	-0.25	0.719	0.469	-0.297	1.008	0.563	-0.18
0.566	0.395	-0.051	0.898	0.414	-0.082	1.074	0.645	-0.336	0.582	0.371	-0.063	1.074	0.574	-0.172	0.863	0.516	-0.184	0.258	0.336	-0.219	1.031	0.719	-0.504	0.953	0.402	-0.242	0.629	0.488	-0.293	0.969	0.574	-0.211
0.598	0.41	-0.055	0.992	0.441	-0.121	1.063	0.652	-0.363	0.559	0.363	-0.043	0.988	0.559	-0.188	0.887	0.512	-0.168	0.234	0.316	-0.195	0.996	0.695	-0.48	0.871	0.422	-0.227	0.559	0.5	-0.301	0.918	0.574	-0.238
0.637	0.426	-0.055	1.078	0.484	-0.148	1.016	0.652	-0.383	0.543	0.363	-0.039	0.906	0.539	-0.207	0.887	0.531	-0.148	0.234	0.313	-0.164	0.977	0.672	-0.422	0.781	0.453	-0.203	0.496	0.496	-0.316	0.867	0.566	-0.27
0.664	0.441	-0.059	1.133	0.523	-0.172	0.969	0.656	-0.367	0.543	0.367	-0.031	0.816	0.492	-0.223	0.863	0.555	-0.129	0.242	0.316	-0.137	0.996	0.668	-0.355	0.699	0.477	-0.188	0.441	0.504	-0.328	0.82	0.559	-0.305
0.703	0.445	-0.066	1.152	0.555	-0.191	0.895	0.652	-0.332	0.547	0.379	-0.023	0.738	0.441	-0.23	0.832	0.57	-0.105	0.273	0.328	-0.121	1.027	0.68	-0.285	0.621	0.492	-0.184	0.406	0.488	-0.316	0.777	0.551	-0.336
0.77	0.449	-0.082	1.156	0.574	-0.219	0.801	0.641	-0.273	0.574	0.398	-0.027	0.707	0.398	-0.238	0.797	0.586	-0.074	0.316	0.34	-0.129	1.031	0.695	-0.23	0.559	0.488	-0.195	0.395	0.473	-0.309	0.734	0.543	-0.379
0.855	0.449	-0.105	1.121	0.582	-0.258	0.723	0.609	-0.203	0.605	0.434	-0.031	0.699	0.367	-0.238	0.766	0.586	-0.066	0.383	0.355	-0.141	1.039	0.699	-0.18	0.504	0.469	-0.211	0.391	0.473	-0.301	0.691	0.531	-0.426
0.922	0.469	-0.133	1.07	0.578	-0.281	0.672	0.57	-0.145	0.633	0.465	-0.047	0.711	0.359	-0.238	0.73	0.578	-0.055	0.453	0.371	-0.16	1.063	0.695	-0.133	0.449	0.449	-0.23	0.406	0.488	-0.289	0.664	0.539	-0.438
0.969	0.492	-0.141	1.008	0.547	-0.305	0.676	0.523	-0.121	0.66	0.5	-0.063	0.734	0.375	-0.238	0.695	0.566	-0.035	0.527	0.395	-0.18	1.074	0.672	-0.109	0.406	0.438	-0.25	0.438	0.508	-0.289	0.648	0.563	-0.398
1	0.512	-0.145	0.957	0.496	-0.309	0.711	0.496	-0.129	0.684	0.516	-0.066	0.758	0.402	-0.242	0.676	0.547	-0.02	0.613	0.422	-0.207	1.066	0.645	-0.102	0.387	0.441	-0.254	0.496	0.543	-0.293	0.648	0.605	-0.336
1.008	0.527	-0.152	0.945	0.457	-0.313	0.754	0.492	-0.145	0.699	0.523	-0.066	0.742	0.445	-0.25	0.652	0.52	0.004	0.668	0.449	-0.234	1.043	0.613	-0.113	0.387	0.457	-0.242	0.566	0.578	-0.328	0.641	0.656	-0.281
1.004	0.535	-0.156	0.965	0.438	-0.309	0.785	0.5	-0.156	0.73	0.527	-0.066	0.707	0.496	-0.234	0.645	0.492	0.02	0.715	0.469	-0.258	1.023	0.586	-0.141	0.391	0.484	-0.211	0.652	0.602	-0.371	0.617	0.711	-0.277
0.996	0.555	-0.172	0.988	0.453	-0.297	0.816	0.516	-0.172	0.785	0.527	-0.074	0.656	0.543	-0.207	0.633	0.465	0.039	0.777	0.477	-0.297	0.992	0.574	-0.145	0.398	0.52	-0.195	0.734	0.617	-0.406	0.633	0.758	-0.352
0.992	0.547	-0.191	1.008	0.492	-0.277	0.852	0.547	-0.184	0.852	0.531	-0.105	0.605	0.578	-0.199	0.617	0.457	0.063	0.84	0.496	-0.344	0.926	0.555	-0.133	0.43	0.535	-0.23	0.781	0.633	-0.406	0.723	0.797	-0.469
0.984	0.539	-0.219	0.992	0.543	-0.238	0.852	0.582	-0.176	0.922	0.543	-0.133	0.559	0.582	-0.195	0.609	0.449	0.082	0.93	0.52	-0.391	0.855	0.547	-0.109	0.508	0.543	-0.293	0.816	0.633	-0.395	0.867	0.809	-0.59
0.961	0.527	-0.23	0.953	0.59	-0.195	0.836	0.613	-0.152	1.012	0.578	-0.145	0.523	0.586	-0.199	0.602	0.449	0.102	1.055	0.555	-0.43	0.781	0.535	-0.074	0.613	0.539	-0.367	0.832	0.629	-0.367	1	0.793	-0.715
0.93	0.5	-0.23	0.887	0.617	-0.164	0.809	0.629	-0.121	1.094	0.621	-0.156	0.48	0.559	-0.203	0.594	0.445	0.113	1.148	0.59	-0.445	0.719	0.523	-0.035	0.707	0.539	-0.426	0.848	0.609	-0.34	1.09	0.77	-0.801
0.883	0.484	-0.191	0.82	0.629	-0.164	0.781	0.629	-0.098	1.113	0.672	-0.16	0.457	0.512	-0.195	0.602	0.441	0.117	1.172	0.637	-0.438	0.668	0.496	0	0.773	0.559	-0.484	0.906	0.586	-0.324	1.109	0.738	-0.813
0.852	0.457	-0.129	0.789	0.629	-0.199	0.75	0.613	-0.074	1.113	0.734	-0.129	0.441	0.473	-0.195	0.605	0.438	0.129	1.145	0.68	-0.41	0.645	0.461	0.027	0.816	0.586	-0.535	0.973	0.574	-0.32	1.113	0.73	-0.758
0.816	0.434	-0.055	0.766	0.605	-0.25	0.715	0.582	-0.051	1.148	0.773	-0.086	0.438	0.434	-0.184	0.613	0.434	0.133	1.164	0.715	-0.387	0.613	0.414	0.051	0.875	0.625	-0.563	0.984	0.582	-0.293	1.113	0.742	-0.727
0.797	0.441	-0.02	0.754	0.574	-0.289	0.691	0.543	-0.043	1.188	0.793	-0.078	0.426	0.406	-0.18	0.637	0.422	0.137	1.195	0.719	-0.391	0.582	0.379	0.066	0.91	0.66	-0.602	1.012	0.609	-0.258	1.078	0.766	-0.742
0.82	0.469	-0.012	0.734	0.535	-0.301	0.66	0.508	-0.031	1.188	0.777	-0.098	0.422	0.391	-0.164	0.676	0.422	0.125	1.184	0.707	-0.43	0.563	0.359	0.086	0.949	0.688	-0.629	1.098	0.645	-0.273	1	0.785	-0.73
0.848	0.531	-0.059	0.703	0.504	-0.285	0.633	0.48	-0.023	1.203	0.754	-0.121	0.418	0.391	-0.152	0.719	0.422	0.105	1.137	0.672	-0.469	0.547	0.352	0.086	1.027	0.715	-0.652	1.141	0.66	-0.332	0.969	0.801	-0.699
0.859	0.574	-0.133	0.672	0.48	-0.254	0.598	0.457	-0.016	1.16	0.715	-0.156	0.418	0.398	-0.141	0.77	0.434	0.074	1.078	0.645	-0.504	0.559	0.359	0.078	1.094	0.738	-0.695	1.152	0.664	-0.414	0.996	0.797	-0.762
0.855	0.59	-0.16	0.652	0.465	-0.227	0.566	0.434	-0.008	1.066	0.684	-0.164	0.426	0.402	-0.148	0.828	0.434	0.055	1.012	0.621	-0.496	0.57	0.383	0.066	1.063	0.75	-0.73	1.172	0.684	-0.496	0.965	0.742	-0.832
0.824	0.563	-0.184	0.645	0.449	-0.207	0.551	0.418	0.004	0.945	0.656	-0.141	0.441	0.418	-0.168	0.879	0.441	0.039	0.957	0.609	-0.434	0.59	0.402	0.063	1.008	0.758	-0.727	1.191	0.738	-0.52	0.879	0.664	-0.801
0.785	0.527	-0.18	0.641	0.43	-0.207	0.535	0.406	0.012	0.855	0.637	-0.082	0.465	0.445	-0.18	0.914	0.453	0.023	0.926	0.598	-0.359	0.621	0.422	0.051	1.059	0.762	-0.715	1.199	0.813	-0.461	0.824	0.605	-0.73
0.75	0.496	-0.191	0.625	0.422	-0.215	0.527	0.414	0.02	0.82	0.613	-0.035	0.477	0.473	-0.191	0.945	0.453	-0.008	0.879	0.582	-0.297	0.676	0.434	0.047	1.09	0.758	-0.742	1.176	0.867	-0.355	0.844	0.605	-0.637
0.742	0.469	-0.211	0.602	0.422	-0.223	0.516	0.43	0.012	0.824	0.59	-0.02	0.492	0.5	-0.203	1.023	0.453	-0.047	0.832	0.574	-0.25	0.746	0.441	0.031	1.004	0.742	-0.758	1.129	0.863	-0.234	0.871	0.652	-0.559
0.742	0.441	-0.227	0.586	0.438	-0.211	0.504	0.434	0.004	0.852	0.574	0	0.52	0.516	-0.215	1.102	0.457	-0.082	0.805	0.566	-0.215	0.801	0.445	0.016	0.941	0.723	-0.723	1.051	0.793	-0.145	0.91	0.715	-0.492
0.734	0.41	-0.23	0.555	0.465	-0.199	0.512	0.445	0.004	0.887	0.563	0.008	0.566	0.527	-0.234	1.121	0.473	-0.102	0.813	0.574	-0.195	0.852	0.445	0.016	0.914	0.707	-0.66	0.992	0.715	-0.113	0.969	0.77	-0.438
0.715	0.391	-0.215	0.516	0.492	-0.195	0.531	0.453	-0.008	0.918	0.57	0.016	0.629	0.531	-0.262	1.109	0.496	-0.113	0.809	0.582	-0.199	0.918	0.445	0.008	0.898	0.699	-0.578	0.988	0.656	-0.117	1.043	0.816	-0.383
0.688	0.379	-0.195	0.484	0.504	-0.195	0.563	0.461	-0.016	0.949	0.594	0.023	0.707	0.527	-0.297	1.047	0.523	-0.141	0.781	0.598	-0.207	0.953	0.449	0.02	0.918	0.703	-0.484	1.012	0.625	-0.156	1.086	0.852	-0.332
0.656	0.379	-0.172	0.465	0.492	-0.203	0.59	0.465	-0.027	0.969	0.629	0.035	0.813	0.535	-0.344	0.973	0.535	-0.176	0.738	0.602	-0.199	0.922	0.461	0.031	0.965	0.703	-0.438	1.027	0.605	-0.195	1.113	0.875	-0.277
0.637	0.379	-0.16	0.465	0.48	-0.191	0.633	0.473	-0.035	0.953	0.668	0.051	0.953	0.563	-0.375	0.914	0.52	-0.238	0.695	0.609	-0.188	0.918	0.469	0.035	0.988	0.703	-0.402	0.992	0.602	-0.215	1.121	0.875	-0.238
0.621	0.391	-0.145	0.473	0.457	-0.164	0.695	0.473	-0.051	0.918	0.688	0.074	1.066	0.594	-0.445	0.879	0.484	-0.293	0.645	0.605	-0.172	1	0.465	-0.004	1.023	0.699	-0.348	0.941	0.609	-0.215	1.125	0.848	-0.211
0.598	0.418	-0.148	0.488	0.449	-0.156	0.75	0.477	-0.063	0.883	0.688	0.102	1.129	0.637	-0.438	0.875	0.445	-0.336	0.602	0.594	-0.152	1.102	0.465	-0.027	1.063	0.695	-0.293	0.887	0.613	-0.188	1.105	0.797	-0.195
0.578	0.461	-0.156	0.527	0.445	-0.156	0.813	0.492	-0.07	0.848	0.672	0.121	1.172	0.676	-0.41	0.898	0.426	-0.32	0.559	0.566	-0.125	1.121	0.473	-0.016	1.066	0.68	-0.254	0.82	0.609	-0.137	1.066	0.727	-0.191
0.563	0.504	-0.172	0.582	0.445	-0.18	0.883	0.504	-0.074	0.816	0.648	0.137	1.184	0.703	-0.418	0.914	0.426	-0.285	0.52	0.539	-0.102	1.078	0.492	0.004	1.035	0.664	-0.219	0.77	0.574	-0.098	1.027	0.66	-0.18
0.535	0.527	-0.18	0.656	0.453	-0.211	0.945	0.516	-0.078	0.785	0.625	0.148	1.176	0.711	-0.426	0.922	0.445	-0.23	0.496	0.512	-0.082	1	0.52	0	0.98	0.633	-0.184	0.734	0.523	-0.074	1	0.594	-0.168
0.512	0.539	-0.191	0.746	0.469	-0.25	0.996	0.52	-0.082	0.754	0.594	0.156	1.145	0.703	-0.438	0.918	0.492	-0.188	0.484	0.488	-0.059	0.953	0.543	-0.027	0.934	0.586	-0.156	0.715	0.461	-0.063	0.953	0.531	-0.137
0.508	0.535	-0.195	0.828	0.496	-0.297	1.035	0.516	-0.082	0.723	0.566	0.16	1.078	0.676	-0.438	0.891	0.551	-0.152	0.477	0.465	-0.035	0.973	0.523	-0.113	0.879	0.531	-0.129	0.703	0.414	-0.047	0.898	0.473	-0.098
0.523	0.523	-0.195	0.879	0.531	-0.34	1.098	0.504	-0.109	0.695	0.543	0.16	0.965	0.633	-0.414	0.852	0.605	-0.145	0.48	0.449	-0.02	1.004	0.484	-0.18	0.82	0.488	-0.098	0.68	0.375	-0.031	0.855	0.438	-0.055
0.543	0.52	-0.195	0.926	0.566	-0.344	1.156	0.496	-0.145	0.668	0.508	0.16	0.82	0.594	-0.367	0.797	0.625	-0.16	0.484	0.426	0.012	1.027	0.449	-0.219	0.758	0.461	-0.063	0.648	0.359	-0.027	0.82	0.418	-0.016
0.566	0.527	-0.203	0.965	0.602	-0.363	1.164	0.492	-0.168	0.652	0.488	0.164	0.703	0.559	-0.293	0.738	0.625	-0.188	0.48	0.414	0.023	1.039	0.422	-0.242	0.707	0.43	-0.031	0.656	0.355	-0.031	0.77	0.395	0.023
0.59	0.547	-0.219	0.996	0.629	-0.395	1.156	0.5	-0.176	0.637	0.469	0.168	0.645	0.527	-0.227	0.668	0.598	-0.223	0.48	0.406	0.043	1.066	0.418	-0.246	0.672	0.41	-0.004	0.672	0.363	-0.031	0.719	0.383	0.07
0.641	0.566	-0.227	1.023	0.648	-0.41	1.098	0.504	-0.188	0.617	0.469	0.168	0.645	0.523	-0.184	0.602	0.551	-0.246	0.484	0.402	0.051	1.063	0.426	-0.242	0.648	0.398	0.023	0.691	0.363	-0.031	0.68	0.383	0.102
0.703	0.59	-0.254	1.035	0.66	-0.438	1.02	0.504	-0.188	0.594	0.465	0.172	0.656	0.512	-0.168	0.535	0.496	-0.258	0.527	0.41	0.039	1	0.441	-0.223	0.625	0.383	0.047	0.711	0.371	-0.031	0.66	0.406	0.102
0.75	0.602	-0.27	1.063	0.656	-0.465	0.914	0.5	-0.211	0.582	0.477	0.176	0.672	0.504	-0.16	0.48	0.449	-0.254	0.605	0.418	0.016	0.918	0.473	-0.203	0.602	0.379	0.066	0.754	0.379	-0.023	0.668	0.434	0.086
0.797	0.625	-0.273	1.082	0.66	-0.473	0.793	0.477	-0.227	0.586	0.492	0.184	0.715	0.504	-0.172	0.43	0.414	-0.23	0.715	0.434	-0.023	0.824	0.516	-0.18	0.586	0.379	0.078	0.801	0.383	-0.027	0.699	0.438	0.063
0.852	0.637	-0.281	1.078	0.652	-0.473	0.68	0.449	-0.227	0.602	0.5	0.188	0.77	0.527	-0.184	0.391	0.387	-0.199	0.84	0.449	-0.063	0.734	0.555	-0.168	0.578	0.402	0.082	0.871	0.387	-0.031	0.754	0.441	0.039
0.906	0.648	-0.309	1.02	0.633	-0.438	0.59	0.426	-0.215	0.621	0.504	0.191	0.809	0.563	-0.18	0.367	0.379	-0.16	0.926	0.461	-0.074	0.656	0.578	-0.176	0.578	0.426	0.086	0.93	0.402	-0.023	0.848	0.445	0.008
0.961	0.66	-0.348	0.918	0.621	-0.336	0.531	0.398	-0.203	0.656	0.508	0.195	0.805	0.605	-0.16	0.355	0.379	-0.121	0.961	0.488	-0.063	0.578	0.578	-0.195	0.594	0.438	0.078	0.949	0.418	-0.016	0.938	0.453	-0.023
1	0.66	-0.371	0.813	0.617	-0.238	0.531	0.391	-0.195	0.691	0.512	0.195	0.789	0.645	-0.133	0.359	0.387	-0.105	0.996	0.52	-0.047	0.512	0.563	-0.207	0.633	0.445	0.07	0.988	0.434	-0.004	0.977	0.465	-0.031
1.023	0.648	-0.398	0.746	0.621	-0.164	0.559	0.395	-0.18	0.742	0.516	0.199	0.758	0.668	-0.102	0.371	0.391	-0.098	1.055	0.539	-0.035	0.457	0.535	-0.219	0.703	0.449	0.043	1.027	0.445	0.016	1.02	0.473	-0.016
1.016	0.641	-0.398	0.746	0.645	-0.137	0.586	0.422	-0.168	0.813	0.523	0.195	0.723	0.66	-0.082	0.41	0.398	-0.117	1.066	0.551	-0.02	0.418	0.5	-0.223	0.789	0.445	0.012	1.012	0.457	0.051	1.047	0.484	0.004
0.973	0.641	-0.367	0.813	0.637	-0.141	0.633	0.465	-0.148	0.891	0.535	0.191	0.695	0.633	-0.066	0.469	0.414	-0.133	1.027	0.543	-0.004	0.398	0.473	-0.207	0.875	0.445	-0.016	1	0.453	0.074	1.051	0.496	0.016
0.898	0.625	-0.32	0.902	0.609	-0.137	0.648	0.516	-0.141	0.938	0.547	0.191	0.672	0.602	-0.051	0.523	0.434	-0.156	1.027	0.508	-0.004	0.391	0.457	-0.199	0.949	0.449	-0.031	1.066	0.434	0.07	1.055	0.512	0.031
0.805	0.605	-0.27	1.004	0.582	-0.129	0.652	0.555	-0.133	0.965	0.563	0.188	0.648	0.559	-0.055	0.559	0.457	-0.18	1.109	0.461	-0.043	0.395	0.449	-0.188	0.98	0.449	-0.039	1.195	0.43	0.035	1.09	0.516	0.035
0.723	0.586	-0.227	1.082	0.578	-0.125	0.633	0.563	-0.148	0.984	0.566	0.176	0.633	0.52	-0.043	0.59	0.477	-0.195	1.18	0.426	-0.082	0.41	0.449	-0.188	1.031	0.457	-0.039	1.199	0.449	0.039	1.16	0.527	0.039
0.66	0.566	-0.184	1.137	0.586	-0.125	0.613	0.555	-0.164	1.047	0.559	0.184	0.613	0.473	-0.035	0.621	0.5	-0.199	1.16	0.41	-0.082	0.457	0.461	-0.191	1.07	0.461	-0.023	1.129	0.508	0.066	1.129	0.539	0.07
0.641	0.539	-0.156	1.168	0.613	-0.129	0.586	0.52	-0.168	1.113	0.563	0.18	0.602	0.441	-0.027	0.648	0.508	-0.211	1.086	0.426	-0.082	0.52	0.477	-0.211	1.059	0.469	0.008	1.051	0.555	0.063	1.016	0.555	0.105
0.656	0.523	-0.133	1.168	0.633	-0.141	0.559	0.484	-0.168	1.145	0.582	0.156	0.586	0.422	-0.016	0.699	0.516	-0.227	0.961	0.441	-0.109	0.59	0.508	-0.242	1.039	0.461	0.023	1.02	0.559	0.039	0.918	0.566	0.109
0.707	0.531	-0.141	1.16	0.641	-0.133	0.531	0.449	-0.16	1.164	0.602	0.137	0.578	0.406	0	0.77	0.516	-0.246	0.855	0.445	-0.152	0.66	0.547	-0.273	1.109	0.445	-0.027	1.055	0.531	-0.031	0.898	0.563	0.07
0.777	0.551	-0.156	1.125	0.629	-0.117	0.504	0.418	-0.148	1.117	0.609	0.102	0.559	0.398	0.02	0.867	0.531	-0.273	0.777	0.422	-0.203	0.707	0.582	-0.305	1.172	0.414	-0.066	1.09	0.488	-0.109	0.945	0.543	-0.031
0.859	0.594	-0.168	1.078	0.598	-0.102	0.48	0.398	-0.129	1.02	0.598	0.07	0.543	0.402	0.027	0.98	0.543	-0.293	0.734	0.402	-0.23	0.746	0.613	-0.32	1.125	0.406	-0.039	1.109	0.441	-0.137	0.996	0.516	-0.117
0.949	0.648	-0.164	1.016	0.563	-0.074	0.457	0.383	-0.102	0.926	0.566	0.031	0.539	0.418	0.027	1.055	0.563	-0.332	0.715	0.383	-0.242	0.789	0.641	-0.332	1.012	0.426	-0.016	1.121	0.406	-0.141	1.027	0.488	-0.168
1.004	0.707	-0.16	0.945	0.512	-0.043	0.449	0.375	-0.078	0.855	0.512	-0.008	0.539	0.441	0.027	1.078	0.59	-0.332	0.719	0.387	-0.25	0.844	0.656	-0.371	0.883	0.445	-0.023	1.129	0.391	-0.125	1.063	0.453	-0.203
1.012	0.77	-0.148	0.867	0.453	-0.004	0.453	0.367	-0.059	0.816	0.461	-0.027	0.551	0.457	0.023	1.113	0.617	-0.328	0.738	0.406	-0.254	0.922	0.664	-0.414	0.824	0.43	-0.082	1.09	0.402	-0.125	1.094	0.438	-0.219
0.996	0.801	-0.133	0.805	0.402	0.031	0.461	0.375	-0.051	0.805	0.418	-0.035	0.594	0.473	0.008	1.16	0.645	-0.34	0.762	0.426	-0.25	1.012	0.664	-0.461	0.828	0.391	-0.16	1.012	0.422	-0.133	1.105	0.438	-0.223
0.969	0.82	-0.113	0.738	0.363	0.055	0.477	0.383	-0.059	0.813	0.398	-0.035	0.645	0.477	-0.004	1.16	0.656	-0.383	0.758	0.445	-0.254	1.102	0.68	-0.512	0.852	0.352	-0.238	0.914	0.453	-0.141	1.09	0.449	-0.23
0.957	0.805	-0.137	0.676	0.328	0.074	0.496	0.402	-0.078	0.836	0.395	-0.031	0.715	0.484	-0.023	1.148	0.656	-0.434	0.723	0.473	-0.238	1.156	0.691	-0.547	0.891	0.316	-0.285	0.805	0.477	-0.141	1.043	0.48	-0.25
0.98	0.777	-0.168	0.609	0.301	0.094	0.512	0.438	-0.102	0.863	0.418	-0.023	0.797	0.488	-0.047	1.125	0.66	-0.473	0.684	0.496	-0.219	1.125	0.703	-0.543	0.945	0.32	-0.316	0.703	0.496	-0.137	0.977	0.516	-0.25
0.984	0.738	-0.18	0.551	0.293	0.105	0.527	0.465	-0.117	0.879	0.461	-0.02	0.844	0.492	-0.07	1.047	0.648	-0.477	0.629	0.504	-0.207	1.082	0.723	-0.492	0.973	0.352	-0.34	0.621	0.508	-0.137	0.902	0.547	-0.258
0.938	0.707	-0.152	0.496	0.297	0.117	0.531	0.484	-0.129	0.871	0.508	-0.016	0.887	0.496	-0.07	0.949	0.652	-0.434	0.578	0.492	-0.215	1.078	0.73	-0.473	0.965	0.379	-0.336	0.551	0.512	-0.156	0.824	0.57	-0.273
0.859	0.684	-0.113	0.453	0.313	0.121	0.547	0.496	-0.129	0.844	0.555	-0.016	0.938	0.5	-0.066	0.879	0.637	-0.348	0.527	0.473	-0.234	1.051	0.723	-0.508	0.93	0.418	-0.324	0.492	0.508	-0.203	0.758	0.586	-0.289
0.801	0.656	-0.082	0.414	0.316	0.121	0.566	0.492	-0.129	0.789	0.578	-0.023	0.973	0.504	-0.066	0.848	0.613	-0.266	0.473	0.438	-0.25	0.973	0.699	-0.543	0.863	0.453	-0.32	0.445	0.5	-0.242	0.691	0.598	-0.309
0.75	0.625	-0.059	0.395	0.324	0.113	0.605	0.48	-0.133	0.746	0.586	-0.027	0.984	0.508	-0.074	0.84	0.594	-0.211	0.426	0.418	-0.254	0.895	0.672	-0.551	0.781	0.484	-0.309	0.426	0.496	-0.262	0.625	0.613	-0.324
0.723	0.59	-0.055	0.387	0.328	0.105	0.668	0.469	-0.148	0.699	0.578	-0.047	1.016	0.504	-0.09	0.832	0.586	-0.191	0.375	0.398	-0.238	0.848	0.656	-0.547	0.688	0.516	-0.309	0.398	0.516	-0.246	0.57	0.637	-0.32
0.699	0.543	-0.039	0.395	0.336	0.086	0.742	0.465	-0.18	0.66	0.547	-0.07	1.09	0.512	-0.109	0.832	0.59	-0.168	0.34	0.395	-0.211	0.84	0.641	-0.496	0.602	0.527	-0.305	0.387	0.543	-0.223	0.531	0.668	-0.309
0.668	0.496	-0.027	0.402	0.34	0.063	0.816	0.461	-0.215	0.629	0.508	-0.078	1.121	0.52	-0.148	0.871	0.602	-0.145	0.309	0.402	-0.172	0.875	0.641	-0.438	0.52	0.516	-0.313	0.387	0.578	-0.195	0.531	0.703	-0.309
0.629	0.469	-0.008	0.434	0.355	0.043	0.879	0.48	-0.246	0.586	0.469	-0.086	1.121	0.543	-0.176	0.902	0.609	-0.125	0.289	0.41	-0.137	0.918	0.652	-0.387	0.461	0.484	-0.324	0.398	0.625	-0.168	0.559	0.734	-0.301
0.59	0.453	-0.004	0.473	0.363	0.02	0.941	0.5	-0.273	0.563	0.445	-0.07	1.047	0.555	-0.191	0.902	0.625	-0.109	0.289	0.418	-0.113	0.961	0.668	-0.344	0.406	0.461	-0.328	0.43	0.672	-0.152	0.621	0.758	-0.316
0.555	0.449	0.008	0.527	0.379	-0.008	0.984	0.539	-0.301	0.535	0.426	-0.051	0.926	0.547	-0.195	0.879	0.633	-0.094	0.313	0.43	-0.105	0.988	0.68	-0.301	0.355	0.449	-0.32	0.496	0.695	-0.164	0.688	0.754	-0.379
0.512	0.438	0.012	0.598	0.398	-0.039	1.008	0.582	-0.32	0.52	0.41	-0.039	0.797	0.535	-0.195	0.852	0.637	-0.094	0.367	0.438	-0.117	1.012	0.684	-0.258	0.332	0.449	-0.301	0.59	0.719	-0.219	0.742	0.742	-0.441
0.484	0.434	0.004	0.664	0.41	-0.07	1.055	0.629	-0.332	0.512	0.402	-0.035	0.703	0.5	-0.211	0.828	0.633	-0.082	0.43	0.441	-0.129	1.023	0.688	-0.23	0.328	0.477	-0.25	0.691	0.723	-0.285	0.777	0.727	-0.504
0.461	0.438	0.004	0.734	0.426	-0.09	1.098	0.668	-0.348	0.512	0.395	-0.031	0.66	0.461	-0.211	0.793	0.625	-0.082	0.5	0.449	-0.148	1.012	0.668	-0.207	0.352	0.516	-0.191	0.809	0.707	-0.344	0.809	0.719	-0.535
0.449	0.434	0	0.805	0.445	-0.113	1.117	0.695	-0.371	0.527	0.391	-0.031	0.66	0.43	-0.223	0.742	0.602	-0.07	0.566	0.477	-0.164	0.988	0.648	-0.188	0.402	0.559	-0.188	0.941	0.695	-0.387	0.836	0.727	-0.539
0.441	0.43	0.008	0.875	0.465	-0.137	1.121	0.711	-0.41	0.539	0.395	-0.035	0.691	0.418	-0.242	0.691	0.574	-0.059	0.633	0.496	-0.176	0.961	0.613	-0.168	0.469	0.582	-0.234	1.031	0.688	-0.441	0.844	0.742	-0.543
0.441	0.422	0.008	0.984	0.484	-0.164	1.121	0.715	-0.461	0.555	0.406	-0.035	0.727	0.422	-0.262	0.652	0.543	-0.035	0.695	0.516	-0.188	0.934	0.582	-0.145	0.57	0.594	-0.289	1.117	0.695	-0.457	0.836	0.746	-0.543
0.457	0.422	-0.004	1.113	0.52	-0.207	1.105	0.715	-0.48	0.582	0.43	-0.043	0.785	0.441	-0.281	0.617	0.5	-0.008	0.77	0.551	-0.207	0.891	0.555	-0.125	0.684	0.602	-0.344	1.191	0.715	-0.457	0.848	0.742	-0.543
0.496	0.418	-0.008	1.219	0.543	-0.246	1.047	0.707	-0.453	0.605	0.453	-0.055	0.816	0.48	-0.281	0.574	0.461	0.016	0.84	0.566	-0.234	0.848	0.531	-0.098	0.773	0.609	-0.391	1.219	0.742	-0.449	0.887	0.742	-0.566
0.535	0.422	-0.027	1.313	0.566	-0.285	0.945	0.688	-0.371	0.629	0.484	-0.066	0.805	0.539	-0.254	0.543	0.426	0.039	0.926	0.578	-0.27	0.793	0.504	-0.07	0.828	0.633	-0.418	1.188	0.762	-0.418	0.91	0.734	-0.609
0.57	0.422	-0.039	1.371	0.594	-0.316	0.828	0.641	-0.27	0.664	0.512	-0.074	0.754	0.598	-0.215	0.512	0.398	0.066	1.027	0.605	-0.301	0.742	0.48	-0.039	0.883	0.664	-0.441	1.141	0.766	-0.359	0.895	0.738	-0.625
0.609	0.43	-0.051	1.375	0.613	-0.34	0.719	0.574	-0.184	0.723	0.523	-0.078	0.715	0.645	-0.184	0.492	0.387	0.086	1.105	0.633	-0.34	0.699	0.461	-0.008	0.93	0.703	-0.469	1.125	0.766	-0.355	0.887	0.758	-0.613
0.641	0.438	-0.07	1.32	0.617	-0.367	0.664	0.527	-0.137	0.809	0.535	-0.098	0.668	0.676	-0.164	0.469	0.379	0.098	1.145	0.676	-0.367	0.664	0.434	0.023	0.977	0.734	-0.488	1.117	0.75	-0.48	0.906	0.777	-0.66
0.684	0.441	-0.09	1.211	0.617	-0.379	0.664	0.504	-0.121	0.898	0.551	-0.129	0.625	0.676	-0.18	0.453	0.371	0.098	1.156	0.711	-0.375	0.633	0.41	0.047	1.051	0.754	-0.508	1.078	0.711	-0.586	0.891	0.773	-0.75
0.762	0.438	-0.113	1.082	0.602	-0.391	0.699	0.48	-0.129	0.988	0.574	-0.156	0.574	0.656	-0.215	0.457	0.383	0.102	1.199	0.758	-0.379	0.602	0.391	0.063	1.117	0.77	-0.539	1.031	0.676	-0.648	0.855	0.746	-0.801
0.867	0.449	-0.148	0.969	0.578	-0.375	0.723	0.48	-0.148	1.098	0.613	-0.18	0.527	0.609	-0.23	0.465	0.402	0.102	1.234	0.785	-0.398	0.574	0.375	0.07	1.133	0.789	-0.566	1.016	0.648	-0.645	0.844	0.734	-0.789
0.98	0.48	-0.195	0.887	0.539	-0.363	0.746	0.512	-0.156	1.191	0.66	-0.199	0.492	0.555	-0.238	0.496	0.418	0.102	1.227	0.793	-0.434	0.574	0.387	0.07	1.082	0.793	-0.559	1.012	0.637	-0.586	0.855	0.754	-0.719
1.074	0.523	-0.219	0.852	0.5	-0.336	0.75	0.535	-0.168	1.227	0.715	-0.207	0.453	0.508	-0.215	0.547	0.43	0.07	1.195	0.793	-0.469	0.57	0.402	0.063	1.063	0.793	-0.531	0.996	0.633	-0.52	0.879	0.797	-0.645
1.133	0.57	-0.227	0.855	0.484	-0.309	0.754	0.551	-0.191	1.227	0.77	-0.172	0.414	0.473	-0.188	0.641	0.453	0.043	1.117	0.781	-0.484	0.578	0.426	0.059	1.082	0.781	-0.543	1.008	0.664	-0.461	0.91	0.867	-0.598
1.145	0.602	-0.227	0.859	0.484	-0.281	0.77	0.566	-0.172	1.23	0.801	-0.121	0.383	0.453	-0.156	0.742	0.477	-0.004	1	0.758	-0.445	0.598	0.438	0.051	1.031	0.754	-0.594	1.039	0.73	-0.414	0.965	0.93	-0.566
1.148	0.613	-0.227	0.852	0.512	-0.238	0.758	0.57	-0.156	1.203	0.801	-0.098	0.363	0.441	-0.137	0.844	0.504	-0.031	0.906	0.727	-0.352	0.648	0.449	0.039	0.938	0.715	-0.602	1.055	0.793	-0.379	1.012	0.973	-0.508
1.141	0.613	-0.246	0.84	0.555	-0.207	0.746	0.566	-0.133	1.168	0.773	-0.102	0.359	0.438	-0.129	0.93	0.512	-0.07	0.852	0.688	-0.262	0.723	0.457	0.023	0.859	0.668	-0.578	1.074	0.836	-0.359	1.039	0.973	-0.441
1.102	0.613	-0.254	0.816	0.605	-0.184	0.73	0.57	-0.109	1.129	0.734	-0.117	0.371	0.445	-0.129	1	0.527	-0.074	0.828	0.645	-0.199	0.785	0.457	0.008	0.82	0.629	-0.52	1.078	0.84	-0.328	1.059	0.941	-0.383
1.039	0.598	-0.27	0.77	0.641	-0.18	0.711	0.57	-0.09	1.078	0.703	-0.141	0.406	0.457	-0.137	1.031	0.539	-0.074	0.82	0.617	-0.18	0.844	0.461	0	0.848	0.617	-0.445	1.051	0.809	-0.289	1.047	0.895	-0.328
0.973	0.57	-0.262	0.73	0.66	-0.184	0.688	0.57	-0.082	1	0.656	-0.141	0.438	0.48	-0.148	1.02	0.543	-0.07	0.84	0.605	-0.16	0.922	0.465	-0.02	0.91	0.621	-0.406	1	0.746	-0.246	1.016	0.824	-0.305
0.926	0.543	-0.234	0.691	0.645	-0.207	0.68	0.578	-0.074	0.895	0.617	-0.141	0.492	0.52	-0.164	1.059	0.539	-0.098	0.875	0.602	-0.145	1.008	0.461	-0.047	0.957	0.641	-0.367	0.965	0.672	-0.211	0.973	0.754	-0.266
0.902	0.5	-0.207	0.648	0.602	-0.211	0.68	0.582	-0.07	0.809	0.578	-0.109	0.547	0.559	-0.176	1.164	0.523	-0.152	0.879	0.605	-0.133	1.051	0.473	-0.055	0.984	0.66	-0.336	0.918	0.605	-0.188	0.926	0.699	-0.23
0.922	0.488	-0.191	0.605	0.555	-0.223	0.68	0.578	-0.066	0.773	0.539	-0.059	0.609	0.582	-0.207	1.215	0.512	-0.184	0.859	0.613	-0.117	1.02	0.484	-0.039	1.004	0.688	-0.297	0.859	0.543	-0.148	0.887	0.656	-0.191
0.961	0.5	-0.191	0.57	0.508	-0.215	0.684	0.574	-0.059	0.773	0.5	-0.016	0.699	0.598	-0.25	1.199	0.508	-0.184	0.828	0.613	-0.121	0.996	0.488	-0.035	0.988	0.703	-0.266	0.801	0.484	-0.117	0.852	0.629	-0.148
0.98	0.531	-0.18	0.531	0.469	-0.191	0.688	0.57	-0.047	0.781	0.469	-0.004	0.773	0.605	-0.281	1.102	0.516	-0.176	0.801	0.613	-0.113	1.059	0.5	-0.051	0.957	0.703	-0.238	0.762	0.422	-0.094	0.836	0.609	-0.117
0.977	0.559	-0.18	0.504	0.434	-0.172	0.684	0.57	-0.035	0.789	0.457	0.004	0.84	0.609	-0.305	0.961	0.516	-0.176	0.762	0.59	-0.109	1.121	0.516	-0.078	0.914	0.684	-0.211	0.73	0.375	-0.074	0.828	0.586	-0.082
0.949	0.586	-0.188	0.488	0.41	-0.152	0.656	0.574	-0.027	0.816	0.461	0.016	0.906	0.621	-0.316	0.844	0.508	-0.195	0.727	0.566	-0.102	1.102	0.535	-0.059	0.875	0.641	-0.191	0.68	0.336	-0.039	0.809	0.57	-0.043
0.891	0.602	-0.195	0.484	0.391	-0.137	0.625	0.574	-0.023	0.848	0.477	0.027	0.957	0.645	-0.332	0.793	0.477	-0.234	0.68	0.547	-0.086	1.012	0.539	-0.016	0.844	0.59	-0.176	0.621	0.313	0.008	0.785	0.547	0
0.816	0.605	-0.199	0.496	0.375	-0.125	0.598	0.578	-0.02	0.863	0.52	0.035	0.965	0.66	-0.336	0.77	0.441	-0.273	0.625	0.52	-0.074	0.934	0.539	-0.012	0.805	0.547	-0.152	0.578	0.305	0.043	0.77	0.535	0.027
0.73	0.574	-0.199	0.504	0.363	-0.113	0.586	0.57	-0.035	0.855	0.57	0.039	0.941	0.66	-0.301	0.762	0.41	-0.297	0.566	0.492	-0.055	0.918	0.523	-0.039	0.766	0.508	-0.129	0.551	0.313	0.055	0.773	0.52	0.051
0.652	0.523	-0.195	0.523	0.355	-0.117	0.57	0.555	-0.039	0.855	0.609	0.051	0.91	0.645	-0.262	0.762	0.395	-0.301	0.516	0.465	-0.031	0.941	0.473	-0.098	0.715	0.484	-0.098	0.543	0.328	0.055	0.809	0.512	0.047
0.598	0.48	-0.184	0.551	0.352	-0.125	0.559	0.535	-0.043	0.848	0.629	0.059	0.926	0.629	-0.266	0.777	0.402	-0.305	0.484	0.445	-0.023	0.984	0.43	-0.129	0.672	0.473	-0.063	0.566	0.352	0.039	0.875	0.508	0.027
0.551	0.445	-0.164	0.559	0.363	-0.125	0.566	0.516	-0.051	0.836	0.648	0.07	0.941	0.605	-0.316	0.793	0.426	-0.305	0.477	0.438	-0.027	0.996	0.406	-0.148	0.645	0.445	-0.035	0.629	0.367	0.012	0.926	0.508	0.02
0.508	0.418	-0.152	0.566	0.383	-0.129	0.586	0.504	-0.059	0.809	0.66	0.09	0.949	0.57	-0.355	0.785	0.477	-0.285	0.477	0.441	-0.02	1.004	0.414	-0.16	0.625	0.414	0	0.723	0.379	-0.02	0.984	0.52	0
0.492	0.402	-0.156	0.566	0.402	-0.125	0.605	0.496	-0.066	0.766	0.652	0.109	0.941	0.551	-0.383	0.754	0.535	-0.27	0.461	0.449	-0.008	1.008	0.441	-0.172	0.598	0.391	0.039	0.828	0.391	-0.047	1.078	0.543	-0.016
0.5	0.398	-0.156	0.566	0.422	-0.125	0.629	0.5	-0.07	0.73	0.633	0.121	0.891	0.516	-0.426	0.699	0.582	-0.254	0.457	0.465	0.016	0.98	0.465	-0.184	0.57	0.367	0.063	0.93	0.395	-0.059	1.168	0.563	-0.023
0.512	0.398	-0.141	0.574	0.418	-0.125	0.672	0.504	-0.066	0.691	0.605	0.137	0.84	0.52	-0.398	0.637	0.602	-0.242	0.465	0.48	0.027	0.922	0.484	-0.184	0.563	0.355	0.066	0.957	0.41	-0.035	1.223	0.578	0
0.516	0.41	-0.141	0.59	0.406	-0.133	0.699	0.508	-0.066	0.656	0.578	0.148	0.816	0.543	-0.355	0.563	0.594	-0.238	0.492	0.496	0.039	0.84	0.504	-0.164	0.578	0.363	0.051	0.941	0.438	0.004	1.242	0.559	0.027
0.527	0.434	-0.141	0.625	0.391	-0.145	0.711	0.52	-0.063	0.637	0.547	0.16	0.809	0.57	-0.316	0.496	0.566	-0.246	0.531	0.504	0.051	0.746	0.523	-0.145	0.625	0.379	0.027	0.98	0.469	0.02	1.273	0.5	0.074
0.535	0.461	-0.152	0.656	0.379	-0.168	0.719	0.512	-0.07	0.621	0.52	0.16	0.793	0.594	-0.289	0.441	0.512	-0.242	0.586	0.508	0.059	0.641	0.531	-0.133	0.668	0.391	-0.008	1.023	0.48	0.027	1.305	0.469	0.152
0.543	0.5	-0.16	0.707	0.383	-0.195	0.746	0.492	-0.09	0.605	0.508	0.168	0.789	0.605	-0.254	0.398	0.465	-0.234	0.641	0.504	0.059	0.543	0.531	-0.129	0.711	0.406	-0.023	1.035	0.488	0.051	1.273	0.426	0.227
0.555	0.531	-0.176	0.762	0.398	-0.219	0.805	0.492	-0.113	0.594	0.488	0.18	0.82	0.613	-0.223	0.355	0.422	-0.219	0.727	0.496	0.063	0.465	0.512	-0.125	0.762	0.422	-0.047	1.035	0.488	0.059	1.199	0.375	0.262
0.559	0.559	-0.188	0.813	0.43	-0.246	0.852	0.488	-0.133	0.586	0.477	0.184	0.859	0.629	-0.203	0.316	0.387	-0.184	0.832	0.488	0.055	0.402	0.484	-0.137	0.816	0.434	-0.059	1.113	0.48	0.066	1.227	0.293	0.203
0.555	0.563	-0.191	0.848	0.457	-0.254	0.879	0.508	-0.137	0.594	0.465	0.184	0.891	0.652	-0.195	0.289	0.371	-0.148	0.926	0.484	0.047	0.363	0.461	-0.145	0.867	0.449	-0.063	1.195	0.477	0.063	1.309	0.234	0.133
0.547	0.555	-0.172	0.871	0.5	-0.242	0.863	0.527	-0.133	0.617	0.469	0.184	0.902	0.672	-0.18	0.281	0.371	-0.121	0.996	0.484	0.047	0.336	0.438	-0.141	0.918	0.469	-0.078	1.176	0.488	0.074	1.223	0.203	0.129
0.539	0.531	-0.172	0.895	0.539	-0.23	0.832	0.543	-0.141	0.645	0.477	0.18	0.887	0.691	-0.156	0.281	0.367	-0.105	1.059	0.492	0.051	0.316	0.418	-0.141	0.992	0.488	-0.082	1.129	0.527	0.086	1.094	0.207	0.148
0.547	0.516	-0.184	0.918	0.574	-0.227	0.797	0.535	-0.141	0.684	0.492	0.172	0.852	0.703	-0.121	0.297	0.379	-0.105	1.086	0.496	0.051	0.32	0.414	-0.121	1.039	0.5	-0.07	1.07	0.551	0.074	1.004	0.246	0.121
0.57	0.5	-0.188	0.926	0.598	-0.246	0.75	0.5	-0.152	0.727	0.508	0.176	0.805	0.695	-0.094	0.336	0.398	-0.113	1.074	0.496	0.039	0.352	0.418	-0.105	1.008	0.512	-0.043	1.047	0.547	0.047	1.012	0.313	0.074
0.598	0.488	-0.207	0.938	0.605	-0.273	0.715	0.477	-0.156	0.781	0.52	0.18	0.758	0.668	-0.07	0.383	0.422	-0.129	1.109	0.484	0.012	0.406	0.43	-0.117	0.98	0.504	-0.031	1.074	0.512	-0.031	1.059	0.383	0.004
0.648	0.488	-0.215	0.969	0.609	-0.309	0.699	0.438	-0.164	0.82	0.531	0.176	0.719	0.641	-0.051	0.438	0.449	-0.148	1.191	0.469	-0.051	0.484	0.453	-0.141	1.09	0.484	-0.059	1.105	0.465	-0.105	1.105	0.445	-0.059
0.707	0.492	-0.242	1.008	0.602	-0.34	0.699	0.406	-0.176	0.852	0.551	0.176	0.68	0.602	-0.027	0.496	0.473	-0.18	1.203	0.461	-0.074	0.574	0.477	-0.188	1.176	0.453	-0.078	1.133	0.414	-0.164	1.141	0.488	-0.129
0.773	0.504	-0.266	1.027	0.602	-0.367	0.727	0.402	-0.188	0.891	0.566	0.184	0.641	0.566	-0.016	0.555	0.488	-0.199	1.133	0.457	-0.066	0.664	0.512	-0.238	1.141	0.445	-0.043	1.16	0.367	-0.195	1.168	0.523	-0.195
0.828	0.539	-0.281	1.008	0.605	-0.383	0.762	0.395	-0.203	0.938	0.578	0.188	0.617	0.527	0.008	0.613	0.508	-0.219	1.008	0.457	-0.078	0.742	0.543	-0.285	1.039	0.457	-0.02	1.176	0.344	-0.203	1.184	0.535	-0.25
0.863	0.566	-0.289	0.953	0.629	-0.379	0.809	0.406	-0.223	0.969	0.582	0.18	0.602	0.488	0.023	0.672	0.527	-0.242	0.906	0.449	-0.129	0.813	0.574	-0.316	0.93	0.473	-0.031	1.168	0.348	-0.219	1.156	0.547	-0.297
0.863	0.598	-0.266	0.867	0.648	-0.332	0.852	0.422	-0.238	1	0.582	0.176	0.605	0.449	0.027	0.734	0.539	-0.273	0.832	0.426	-0.207	0.867	0.609	-0.344	0.895	0.461	-0.086	1.141	0.379	-0.246	1.098	0.559	-0.336
0.875	0.609	-0.258	0.785	0.664	-0.262	0.844	0.457	-0.227	1.078	0.59	0.184	0.598	0.422	0.043	0.805	0.559	-0.309	0.801	0.383	-0.277	0.926	0.652	-0.371	0.887	0.414	-0.145	1.078	0.422	-0.27	1.016	0.578	-0.367
0.902	0.613	-0.266	0.727	0.648	-0.188	0.781	0.504	-0.191	1.145	0.598	0.172	0.59	0.398	0.055	0.906	0.578	-0.352	0.828	0.367	-0.309	0.973	0.684	-0.395	0.891	0.367	-0.223	0.988	0.465	-0.277	0.918	0.598	-0.379
0.926	0.602	-0.305	0.707	0.609	-0.141	0.715	0.543	-0.152	1.172	0.617	0.16	0.578	0.398	0.063	1.016	0.609	-0.395	0.828	0.379	-0.293	1.047	0.703	-0.438	0.914	0.355	-0.25	0.918	0.512	-0.277	0.824	0.609	-0.387
0.938	0.57	-0.324	0.738	0.57	-0.141	0.641	0.566	-0.137	1.148	0.637	0.137	0.578	0.41	0.063	1.082	0.645	-0.434	0.801	0.406	-0.238	1.156	0.715	-0.5	0.938	0.367	-0.266	0.824	0.543	-0.289	0.742	0.621	-0.395
0.949	0.527	-0.332	0.801	0.539	-0.148	0.594	0.566	-0.133	1.074	0.641	0.105	0.578	0.43	0.063	1.082	0.684	-0.438	0.781	0.465	-0.191	1.262	0.727	-0.559	0.941	0.395	-0.262	0.754	0.586	-0.297	0.668	0.633	-0.414
0.953	0.496	-0.336	0.859	0.527	-0.156	0.543	0.547	-0.141	0.969	0.605	0.066	0.57	0.449	0.051	1.066	0.727	-0.406	0.758	0.523	-0.172	1.285	0.734	-0.598	0.918	0.418	-0.254	0.672	0.621	-0.301	0.621	0.645	-0.418
0.953	0.488	-0.324	0.926	0.543	-0.168	0.512	0.508	-0.145	0.883	0.555	0.02	0.582	0.469	0.07	1.098	0.758	-0.395	0.742	0.566	-0.176	1.227	0.734	-0.59	0.855	0.441	-0.242	0.598	0.648	-0.293	0.566	0.66	-0.406
0.93	0.504	-0.324	0.973	0.566	-0.18	0.488	0.48	-0.141	0.828	0.492	-0.012	0.605	0.473	0.055	1.121	0.754	-0.422	0.715	0.59	-0.191	1.215	0.734	-0.551	0.777	0.465	-0.227	0.539	0.66	-0.285	0.504	0.668	-0.379
0.891	0.539	-0.309	0.988	0.602	-0.172	0.48	0.449	-0.133	0.816	0.43	-0.043	0.66	0.477	0.043	1.113	0.734	-0.457	0.68	0.578	-0.219	1.199	0.723	-0.559	0.703	0.484	-0.215	0.496	0.664	-0.277	0.473	0.691	-0.363
0.82	0.563	-0.273	0.988	0.637	-0.152	0.477	0.43	-0.121	0.824	0.395	-0.063	0.727	0.477	0.023	1.113	0.707	-0.5	0.621	0.543	-0.254	1.121	0.703	-0.582	0.609	0.504	-0.219	0.48	0.656	-0.277	0.508	0.742	-0.355
0.734	0.57	-0.23	0.988	0.66	-0.133	0.48	0.418	-0.109	0.848	0.379	-0.078	0.766	0.477	0.004	1.074	0.676	-0.512	0.566	0.496	-0.266	1.023	0.676	-0.598	0.535	0.512	-0.227	0.492	0.637	-0.285	0.543	0.801	-0.395
0.672	0.57	-0.176	0.98	0.66	-0.105	0.484	0.426	-0.102	0.867	0.379	-0.086	0.805	0.477	-0.012	0.992	0.648	-0.473	0.516	0.445	-0.277	0.953	0.652	-0.594	0.457	0.508	-0.25	0.535	0.617	-0.301	0.57	0.84	-0.473
0.637	0.559	-0.145	0.969	0.645	-0.094	0.504	0.43	-0.098	0.887	0.402	-0.078	0.828	0.477	-0.02	0.91	0.637	-0.383	0.457	0.406	-0.27	0.895	0.641	-0.527	0.387	0.488	-0.258	0.598	0.594	-0.313	0.598	0.844	-0.543
0.66	0.535	-0.148	0.965	0.625	-0.082	0.52	0.43	-0.102	0.879	0.445	-0.07	0.848	0.477	-0.023	0.867	0.625	-0.293	0.418	0.379	-0.234	0.855	0.641	-0.461	0.324	0.473	-0.254	0.672	0.586	-0.324	0.641	0.824	-0.613
0.738	0.508	-0.168	0.957	0.594	-0.086	0.535	0.438	-0.105	0.848	0.484	-0.063	0.844	0.477	-0.035	0.836	0.613	-0.242	0.375	0.359	-0.207	0.863	0.656	-0.406	0.281	0.457	-0.227	0.734	0.578	-0.359	0.703	0.805	-0.66
0.805	0.488	-0.188	0.938	0.566	-0.086	0.563	0.449	-0.109	0.801	0.527	-0.055	0.879	0.473	-0.055	0.801	0.594	-0.211	0.34	0.363	-0.176	0.875	0.664	-0.371	0.27	0.457	-0.191	0.816	0.574	-0.379	0.762	0.785	-0.695
0.852	0.492	-0.191	0.91	0.551	-0.09	0.578	0.469	-0.121	0.734	0.559	-0.043	0.945	0.477	-0.078	0.781	0.582	-0.195	0.32	0.375	-0.148	0.875	0.664	-0.34	0.281	0.465	-0.156	0.898	0.574	-0.395	0.82	0.777	-0.715
0.883	0.52	-0.18	0.887	0.523	-0.09	0.59	0.492	-0.129	0.684	0.566	-0.055	0.988	0.492	-0.113	0.793	0.578	-0.18	0.32	0.383	-0.137	0.871	0.641	-0.301	0.32	0.473	-0.145	0.957	0.57	-0.422	0.797	0.789	-0.703
0.906	0.551	-0.168	0.848	0.48	-0.07	0.605	0.504	-0.137	0.633	0.547	-0.074	0.996	0.523	-0.129	0.805	0.574	-0.184	0.328	0.398	-0.141	0.867	0.617	-0.266	0.375	0.473	-0.172	0.992	0.57	-0.43	0.785	0.832	-0.664
0.938	0.59	-0.176	0.793	0.449	-0.035	0.629	0.527	-0.152	0.586	0.516	-0.109	0.949	0.547	-0.152	0.797	0.574	-0.176	0.352	0.402	-0.145	0.848	0.59	-0.242	0.449	0.477	-0.207	1.031	0.563	-0.438	0.785	0.891	-0.656
0.984	0.621	-0.188	0.73	0.43	0	0.648	0.523	-0.164	0.547	0.484	-0.117	0.863	0.559	-0.172	0.773	0.59	-0.156	0.387	0.418	-0.141	0.813	0.574	-0.227	0.531	0.461	-0.266	1.078	0.559	-0.445	0.777	0.953	-0.688
1.008	0.641	-0.188	0.672	0.422	0.039	0.684	0.516	-0.184	0.508	0.449	-0.113	0.773	0.547	-0.195	0.738	0.594	-0.141	0.414	0.422	-0.152	0.77	0.559	-0.203	0.621	0.465	-0.313	1.098	0.563	-0.453	0.754	0.988	-0.711
0.996	0.652	-0.16	0.617	0.422	0.055	0.738	0.527	-0.215	0.484	0.41	-0.117	0.723	0.512	-0.227	0.684	0.594	-0.121	0.457	0.438	-0.156	0.73	0.547	-0.18	0.703	0.5	-0.348	1.082	0.578	-0.438	0.742	1.023	-0.711
0.961	0.66	-0.133	0.574	0.422	0.059	0.797	0.531	-0.258	0.465	0.367	-0.121	0.711	0.484	-0.234	0.637	0.586	-0.102	0.5	0.457	-0.164	0.707	0.543	-0.156	0.77	0.547	-0.387	1.059	0.609	-0.406	0.797	1.039	-0.723
0.914	0.668	-0.133	0.523	0.41	0.063	0.871	0.551	-0.293	0.441	0.359	-0.098	0.734	0.477	-0.23	0.59	0.566	-0.082	0.543	0.461	-0.176	0.684	0.523	-0.133	0.84	0.609	-0.414	1.063	0.637	-0.43	0.836	1.016	-0.773
0.883	0.672	-0.129	0.48	0.41	0.074	0.941	0.582	-0.32	0.406	0.375	-0.07	0.773	0.477	-0.23	0.559	0.543	-0.07	0.602	0.473	-0.191	0.66	0.523	-0.113	0.902	0.668	-0.449	1.055	0.613	-0.555	0.801	0.969	-0.758
0.863	0.66	-0.129	0.441	0.395	0.07	1	0.613	-0.34	0.395	0.398	-0.035	0.824	0.48	-0.227	0.531	0.52	-0.051	0.684	0.48	-0.223	0.629	0.52	-0.082	0.961	0.715	-0.488	1.02	0.559	-0.648	0.742	0.922	-0.66
0.848	0.637	-0.129	0.422	0.387	0.066	1.047	0.637	-0.352	0.414	0.426	-0.008	0.887	0.5	-0.227	0.508	0.488	-0.035	0.781	0.496	-0.258	0.609	0.512	-0.047	1.035	0.75	-0.535	0.965	0.512	-0.695	0.781	0.934	-0.531
0.824	0.605	-0.105	0.41	0.379	0.066	1.078	0.668	-0.348	0.449	0.449	-0.004	0.941	0.527	-0.238	0.492	0.461	-0.016	0.898	0.516	-0.305	0.57	0.492	-0.008	1.105	0.785	-0.582	0.957	0.488	-0.695	0.93	0.98	-0.457
0.777	0.574	-0.082	0.41	0.367	0.059	1.109	0.695	-0.348	0.516	0.457	-0.004	0.945	0.563	-0.246	0.48	0.441	0.008	1.016	0.543	-0.352	0.547	0.48	0.027	1.117	0.801	-0.609	0.961	0.492	-0.648	1.086	1.039	-0.395
0.73	0.555	-0.063	0.426	0.363	0.051	1.105	0.707	-0.355	0.582	0.449	-0.023	0.902	0.59	-0.23	0.477	0.422	0.023	1.113	0.574	-0.383	0.535	0.461	0.051	1.063	0.805	-0.582	0.953	0.543	-0.57	1.219	1.07	-0.313
0.684	0.535	-0.031	0.457	0.371	0.039	1.09	0.707	-0.379	0.645	0.453	-0.031	0.836	0.605	-0.211	0.48	0.414	0.027	1.164	0.613	-0.398	0.531	0.453	0.063	1.055	0.797	-0.555	0.926	0.609	-0.473	1.305	1.078	-0.234
0.633	0.523	-0.012	0.512	0.383	0.027	1.074	0.699	-0.402	0.711	0.465	-0.039	0.766	0.621	-0.203	0.488	0.41	0.031	1.219	0.66	-0.379	0.539	0.441	0.059	1.109	0.793	-0.574	0.906	0.703	-0.383	1.34	1.039	-0.168
0.586	0.512	0	0.563	0.395	0.012	1.031	0.691	-0.398	0.773	0.484	-0.043	0.691	0.617	-0.215	0.512	0.41	0.023	1.289	0.699	-0.375	0.559	0.438	0.059	1.094	0.773	-0.633	0.906	0.797	-0.313	1.328	0.953	-0.137
0.551	0.504	0.012	0.609	0.406	-0.004	0.969	0.668	-0.375	0.824	0.516	-0.055	0.621	0.594	-0.23	0.543	0.418	0.023	1.34	0.711	-0.426	0.609	0.441	0.039	1.02	0.727	-0.664	0.906	0.867	-0.273	1.281	0.836	-0.137
0.516	0.488	0	0.68	0.426	-0.023	0.875	0.641	-0.324	0.887	0.539	-0.07	0.574	0.543	-0.23	0.582	0.434	0.02	1.348	0.707	-0.492	0.684	0.461	0.016	0.984	0.688	-0.637	0.91	0.879	-0.262	1.211	0.723	-0.133
0.488	0.469	0.012	0.762	0.438	-0.047	0.777	0.617	-0.266	0.949	0.57	-0.09	0.535	0.496	-0.23	0.641	0.453	0.008	1.266	0.691	-0.516	0.75	0.492	-0.008	0.953	0.66	-0.57	0.914	0.832	-0.258	1.113	0.633	-0.113
0.473	0.453	0.012	0.875	0.469	-0.063	0.688	0.59	-0.211	1.02	0.605	-0.102	0.496	0.469	-0.215	0.707	0.457	-0.012	1.113	0.684	-0.469	0.809	0.52	-0.012	0.957	0.66	-0.473	0.938	0.754	-0.266	1.004	0.57	-0.082
0.488	0.438	0.012	0.992	0.5	-0.094	0.645	0.559	-0.16	1.113	0.652	-0.105	0.473	0.449	-0.18	0.797	0.477	-0.035	0.93	0.664	-0.375	0.883	0.543	-0.023	0.977	0.68	-0.402	0.957	0.668	-0.27	0.91	0.535	-0.055
0.523	0.426	-0.012	1.105	0.547	-0.121	0.652	0.523	-0.141	1.18	0.695	-0.121	0.449	0.441	-0.164	0.883	0.488	-0.055	0.805	0.645	-0.281	0.973	0.559	-0.027	0.969	0.695	-0.375	0.957	0.602	-0.258	0.828	0.504	-0.016
0.566	0.422	-0.023	1.195	0.594	-0.148	0.688	0.492	-0.125	1.195	0.738	-0.129	0.441	0.441	-0.156	0.945	0.5	-0.074	0.777	0.613	-0.242	1.031	0.563	-0.023	0.957	0.695	-0.34	0.922	0.551	-0.223	0.758	0.488	0.016
0.613	0.422	-0.035	1.234	0.637	-0.176	0.723	0.473	-0.129	1.199	0.777	-0.094	0.43	0.445	-0.156	1.02	0.516	-0.086	0.793	0.574	-0.238	1.074	0.57	-0.02	0.961	0.688	-0.285	0.875	0.512	-0.184	0.688	0.473	0.043
0.652	0.434	-0.043	1.227	0.668	-0.203	0.754	0.473	-0.133	1.195	0.793	-0.074	0.434	0.461	-0.16	1.078	0.535	-0.078	0.82	0.531	-0.227	1.109	0.566	-0.008	0.945	0.672	-0.242	0.82	0.48	-0.129	0.629	0.461	0.066
0.688	0.441	-0.039	1.188	0.664	-0.23	0.801	0.477	-0.145	1.176	0.797	-0.074	0.453	0.484	-0.176	1.066	0.551	-0.063	0.852	0.5	-0.215	1.121	0.551	0.016	0.914	0.652	-0.203	0.773	0.449	-0.078	0.582	0.445	0.082
0.719	0.449	-0.043	1.137	0.637	-0.258	0.824	0.492	-0.156	1.16	0.785	-0.094	0.48	0.52	-0.188	1.043	0.566	-0.047	0.902	0.496	-0.207	1.102	0.52	0.027	0.863	0.629	-0.176	0.75	0.414	-0.023	0.566	0.438	0.078
0.805	0.453	-0.051	1.07	0.582	-0.289	0.816	0.52	-0.16	1.121	0.754	-0.117	0.508	0.543	-0.199	1.098	0.563	-0.055	0.922	0.508	-0.199	1.121	0.48	0.02	0.809	0.59	-0.152	0.727	0.379	0.016	0.574	0.441	0.066
0.91	0.473	-0.07	1.035	0.52	-0.301	0.785	0.551	-0.141	1.043	0.719	-0.129	0.543	0.559	-0.215	1.172	0.547	-0.078	0.902	0.535	-0.172	1.23	0.441	-0.023	0.754	0.547	-0.125	0.719	0.348	0.047	0.613	0.449	0.055
0.996	0.496	-0.094	1.039	0.477	-0.309	0.754	0.57	-0.113	0.961	0.684	-0.109	0.594	0.578	-0.234	1.199	0.516	-0.094	0.855	0.563	-0.141	1.301	0.41	-0.063	0.711	0.508	-0.102	0.711	0.324	0.074	0.66	0.457	0.047
1.063	0.523	-0.105	1.063	0.461	-0.293	0.727	0.582	-0.09	0.883	0.652	-0.074	0.668	0.59	-0.258	1.164	0.512	-0.086	0.801	0.574	-0.113	1.27	0.402	-0.043	0.672	0.484	-0.078	0.719	0.32	0.094	0.715	0.473	0.035
1.086	0.547	-0.105	1.066	0.484	-0.273	0.707	0.578	-0.063	0.84	0.613	-0.023	0.742	0.59	-0.289	1.051	0.508	-0.082	0.746	0.566	-0.086	1.168	0.418	-0.027	0.629	0.469	-0.047	0.746	0.332	0.09	0.777	0.488	0.027
1.074	0.559	-0.109	1.039	0.523	-0.254	0.691	0.555	-0.039	0.828	0.578	0.008	0.797	0.602	-0.297	0.902	0.496	-0.09	0.676	0.543	-0.059	1.043	0.438	-0.043	0.586	0.457	-0.012	0.809	0.363	0.07	0.855	0.492	0.016
1.047	0.551	-0.117	0.996	0.582	-0.238	0.688	0.523	-0.031	0.832	0.551	0.02	0.816	0.594	-0.316	0.797	0.469	-0.129	0.625	0.52	-0.051	0.973	0.445	-0.09	0.547	0.438	0.02	0.883	0.391	0.043	0.93	0.484	0
1.02	0.543	-0.125	0.926	0.648	-0.211	0.676	0.496	-0.023	0.832	0.543	0.02	0.836	0.602	-0.313	0.746	0.422	-0.18	0.578	0.492	-0.039	0.961	0.43	-0.156	0.516	0.414	0.043	0.984	0.406	0.012	0.98	0.48	-0.012
0.965	0.539	-0.148	0.785	0.684	-0.277	0.664	0.48	-0.016	0.832	0.535	0.023	0.855	0.605	-0.328	0.734	0.379	-0.227	0.527	0.461	-0.016	0.957	0.418	-0.219	0.508	0.398	0.055	1.078	0.43	-0.02	0.992	0.473	-0.004
0.887	0.508	-0.152	0.703	0.75	-0.324	0.648	0.465	0	0.852	0.551	0.023	0.875	0.609	-0.332	0.734	0.344	-0.246	0.484	0.43	0.012	0.957	0.395	-0.27	0.516	0.387	0.063	1.117	0.461	-0.023	1.02	0.457	-0.012
0.82	0.473	-0.152	0.68	0.742	-0.262	0.633	0.453	0.008	0.859	0.578	0.016	0.926	0.625	-0.32	0.746	0.328	-0.254	0.449	0.414	0.031	0.961	0.359	-0.316	0.52	0.379	0.066	1.113	0.496	-0.02	1.047	0.449	-0.008
0.777	0.438	-0.148	0.668	0.637	-0.246	0.617	0.445	0.016	0.84	0.605	0.016	0.988	0.641	-0.352	0.766	0.344	-0.25	0.418	0.391	0.051	0.945	0.32	-0.344	0.512	0.379	0.066	1.148	0.523	0.008	1.023	0.441	0.016
0.773	0.406	-0.152	0.656	0.52	-0.234	0.602	0.441	0.02	0.816	0.625	0.012	1.035	0.648	-0.395	0.781	0.387	-0.234	0.398	0.379	0.07	0.895	0.297	-0.344	0.52	0.383	0.063	1.164	0.547	0.043	0.969	0.426	0.031
0.797	0.391	-0.152	0.629	0.457	-0.215	0.594	0.441	0.023	0.785	0.633	0.023	1.051	0.66	-0.422	0.742	0.449	-0.223	0.383	0.375	0.074	0.793	0.301	-0.313	0.551	0.387	0.043	1.098	0.551	0.078	0.977	0.402	0.008
0.828	0.391	-0.148	0.582	0.469	-0.215	0.578	0.445	0.027	0.738	0.633	0.043	1.008	0.656	-0.441	0.688	0.523	-0.199	0.387	0.371	0.07	0.676	0.352	-0.27	0.637	0.383	0	1.059	0.508	0.102	1.066	0.402	-0.035
0.867	0.406	-0.152	0.543	0.5	-0.215	0.555	0.457	0.023	0.695	0.629	0.055	0.922	0.664	-0.422	0.633	0.578	-0.188	0.406	0.379	0.07	0.555	0.422	-0.215	0.734	0.387	-0.055	1.164	0.434	0.082	1.074	0.414	-0.047
0.918	0.457	-0.156	0.52	0.496	-0.188	0.547	0.461	0.016	0.66	0.621	0.074	0.797	0.664	-0.367	0.582	0.598	-0.184	0.438	0.398	0.063	0.445	0.469	-0.176	0.82	0.395	-0.098	1.27	0.363	0.063	0.996	0.445	-0.027
0.941	0.508	-0.176	0.504	0.473	-0.156	0.551	0.457	0.008	0.621	0.605	0.094	0.699	0.652	-0.285	0.52	0.59	-0.203	0.477	0.426	0.055	0.363	0.488	-0.164	0.867	0.414	-0.109	1.211	0.332	0.078	0.914	0.484	-0.039
0.926	0.547	-0.188	0.504	0.453	-0.141	0.574	0.457	-0.004	0.594	0.586	0.109	0.641	0.629	-0.219	0.461	0.551	-0.238	0.52	0.438	0.055	0.297	0.496	-0.168	0.875	0.441	-0.102	1.121	0.363	0.086	0.891	0.52	-0.082
0.906	0.559	-0.195	0.512	0.438	-0.141	0.613	0.449	-0.02	0.574	0.559	0.117	0.645	0.598	-0.184	0.418	0.496	-0.258	0.594	0.465	0.047	0.258	0.488	-0.188	0.898	0.469	-0.086	1.047	0.406	0.035	0.938	0.527	-0.16
0.879	0.566	-0.203	0.516	0.438	-0.152	0.66	0.449	-0.035	0.559	0.535	0.133	0.676	0.574	-0.184	0.383	0.438	-0.262	0.707	0.492	0.023	0.227	0.465	-0.207	0.965	0.508	-0.07	1.051	0.441	-0.07	1	0.543	-0.215
0.844	0.57	-0.223	0.512	0.445	-0.168	0.699	0.453	-0.047	0.555	0.52	0.137	0.73	0.555	-0.191	0.348	0.398	-0.238	0.828	0.516	-0.008	0.211	0.43	-0.207	1.027	0.543	-0.055	1.078	0.445	-0.191	1.047	0.543	-0.254
0.809	0.566	-0.242	0.527	0.469	-0.18	0.734	0.469	-0.055	0.57	0.512	0.141	0.781	0.543	-0.188	0.313	0.383	-0.203	0.941	0.527	-0.031	0.211	0.395	-0.203	1.047	0.57	-0.023	1.059	0.43	-0.246	1.094	0.547	-0.258
0.781	0.539	-0.254	0.547	0.488	-0.191	0.781	0.484	-0.059	0.578	0.504	0.141	0.828	0.551	-0.18	0.293	0.375	-0.156	1.055	0.535	-0.055	0.234	0.375	-0.184	1.035	0.586	0.004	1.012	0.41	-0.246	1.129	0.559	-0.266
0.754	0.512	-0.262	0.551	0.508	-0.188	0.844	0.504	-0.059	0.59	0.496	0.141	0.844	0.57	-0.168	0.289	0.371	-0.125	1.117	0.543	-0.063	0.25	0.359	-0.16	1.09	0.566	-0.027	0.98	0.383	-0.223	1.145	0.566	-0.277
0.73	0.48	-0.262	0.539	0.516	-0.176	0.902	0.523	-0.055	0.602	0.5	0.148	0.844	0.605	-0.156	0.301	0.367	-0.102	1.113	0.543	-0.063	0.27	0.355	-0.145	1.207	0.52	-0.07	0.938	0.355	-0.203	1.133	0.578	-0.297
0.699	0.461	-0.25	0.543	0.523	-0.164	0.941	0.543	-0.055	0.617	0.508	0.152	0.832	0.637	-0.145	0.324	0.367	-0.098	1.102	0.523	-0.07	0.309	0.359	-0.141	1.195	0.496	-0.051	0.883	0.336	-0.195	1.082	0.582	-0.32
0.676	0.457	-0.258	0.563	0.516	-0.164	0.984	0.539	-0.063	0.645	0.523	0.156	0.82	0.652	-0.129	0.391	0.383	-0.113	1.164	0.496	-0.094	0.383	0.375	-0.148	1.063	0.512	0.004	0.816	0.336	-0.199	0.996	0.598	-0.332
0.664	0.473	-0.258	0.582	0.496	-0.164	1.07	0.527	-0.082	0.684	0.535	0.16	0.801	0.66	-0.105	0.461	0.402	-0.137	1.258	0.465	-0.125	0.477	0.398	-0.191	0.91	0.531	0.023	0.754	0.352	-0.223	0.895	0.602	-0.328
0.641	0.477	-0.27	0.629	0.484	-0.18	1.137	0.508	-0.117	0.734	0.535	0.168	0.766	0.637	-0.09	0.527	0.434	-0.16	1.285	0.457	-0.141	0.578	0.43	-0.246	0.816	0.516	0.023	0.668	0.371	-0.242	0.766	0.633	-0.297
0.621	0.504	-0.277	0.684	0.477	-0.195	1.168	0.5	-0.145	0.789	0.539	0.176	0.727	0.629	-0.059	0.59	0.473	-0.184	1.238	0.457	-0.145	0.684	0.477	-0.293	0.797	0.469	-0.016	0.578	0.398	-0.25	0.418	0.809	-0.488
0.602	0.547	-0.281	0.742	0.48	-0.223	1.148	0.504	-0.156	0.836	0.551	0.184	0.691	0.605	-0.047	0.652	0.512	-0.199	1.105	0.457	-0.156	0.773	0.555	-0.324	0.836	0.41	-0.082	0.5	0.426	-0.254	0.469	0.707	-0.516
0.582	0.578	-0.293	0.813	0.504	-0.246	1.078	0.508	-0.16	0.875	0.563	0.184	0.668	0.57	-0.031	0.715	0.547	-0.219	0.969	0.453	-0.188	0.848	0.641	-0.344	0.887	0.359	-0.152	0.449	0.438	-0.273	0.555	0.578	-0.383
0.574	0.605	-0.309	0.859	0.527	-0.254	1	0.512	-0.16	0.918	0.57	0.195	0.652	0.531	-0.016	0.777	0.566	-0.242	0.898	0.422	-0.242	0.906	0.707	-0.367	0.914	0.332	-0.191	0.418	0.438	-0.281	0.477	0.465	-0.273
0.574	0.629	-0.297	0.887	0.555	-0.242	0.922	0.5	-0.188	0.969	0.586	0.199	0.648	0.5	-0.004	0.836	0.582	-0.27	0.855	0.379	-0.285	0.961	0.746	-0.41	0.949	0.32	-0.207	0.395	0.426	-0.277	0.422	0.445	-0.168
0.57	0.656	-0.277	0.934	0.586	-0.238	0.824	0.48	-0.203	1.008	0.598	0.203	0.645	0.473	0.008	0.91	0.602	-0.309	0.832	0.352	-0.305	1.027	0.766	-0.469	0.98	0.34	-0.23	0.391	0.422	-0.266	0.391	0.496	-0.113
0.57	0.664	-0.266	0.984	0.598	-0.254	0.719	0.445	-0.207	1.043	0.59	0.191	0.629	0.449	0.02	1.004	0.613	-0.348	0.801	0.352	-0.305	1.109	0.773	-0.535	0.949	0.379	-0.242	0.398	0.434	-0.258	0.375	0.59	-0.121
0.582	0.652	-0.27	1.023	0.605	-0.277	0.621	0.402	-0.191	1.117	0.586	0.191	0.609	0.43	0.035	1.09	0.625	-0.406	0.781	0.367	-0.293	1.156	0.781	-0.613	0.879	0.422	-0.238	0.418	0.449	-0.25	0.402	0.68	-0.18
0.586	0.648	-0.289	1.07	0.602	-0.297	0.551	0.363	-0.172	1.188	0.586	0.18	0.59	0.438	0.043	1.133	0.641	-0.426	0.785	0.398	-0.289	1.148	0.797	-0.664	0.805	0.461	-0.219	0.461	0.469	-0.254	0.496	0.73	-0.25
0.59	0.641	-0.305	1.129	0.582	-0.336	0.523	0.355	-0.164	1.211	0.602	0.16	0.582	0.438	0.055	1.125	0.664	-0.406	0.754	0.43	-0.297	1.164	0.801	-0.691	0.727	0.492	-0.207	0.535	0.484	-0.285	0.605	0.738	-0.316
0.602	0.625	-0.328	1.164	0.578	-0.375	0.535	0.379	-0.176	1.191	0.621	0.141	0.586	0.453	0.051	1.125	0.695	-0.383	0.711	0.453	-0.301	1.207	0.82	-0.707	0.664	0.516	-0.215	0.641	0.516	-0.332	0.703	0.734	-0.355
0.645	0.605	-0.34	1.133	0.574	-0.395	0.563	0.41	-0.184	1.117	0.625	0.121	0.605	0.473	0.039	1.125	0.703	-0.383	0.648	0.461	-0.297	1.176	0.832	-0.734	0.609	0.52	-0.25	0.762	0.551	-0.402	0.789	0.754	-0.379
0.707	0.59	-0.352	1.035	0.582	-0.367	0.594	0.449	-0.184	0.996	0.602	0.098	0.617	0.477	0.035	1.117	0.695	-0.402	0.582	0.469	-0.273	1.074	0.828	-0.738	0.57	0.516	-0.293	0.891	0.59	-0.484	0.859	0.801	-0.414
0.77	0.578	-0.359	0.906	0.598	-0.316	0.629	0.484	-0.191	0.891	0.555	0.066	0.645	0.477	0.023	1.105	0.684	-0.43	0.504	0.465	-0.266	0.969	0.816	-0.73	0.523	0.512	-0.32	1.02	0.637	-0.563	0.879	0.855	-0.449
0.813	0.594	-0.34	0.789	0.602	-0.238	0.645	0.512	-0.203	0.82	0.488	0.031	0.688	0.469	0.012	1.102	0.668	-0.457	0.418	0.453	-0.27	0.867	0.785	-0.684	0.473	0.508	-0.324	1.109	0.695	-0.625	0.883	0.902	-0.461
0.836	0.617	-0.305	0.684	0.594	-0.172	0.648	0.531	-0.219	0.781	0.434	0	0.73	0.465	-0.008	1.043	0.664	-0.449	0.355	0.426	-0.258	0.801	0.754	-0.594	0.418	0.5	-0.297	1.125	0.75	-0.668	0.883	0.938	-0.477
0.859	0.648	-0.277	0.652	0.551	-0.145	0.641	0.543	-0.215	0.781	0.383	-0.012	0.766	0.453	-0.027	0.957	0.66	-0.391	0.305	0.398	-0.246	0.785	0.727	-0.516	0.387	0.484	-0.258	1.098	0.785	-0.688	0.875	0.973	-0.504
0.879	0.668	-0.289	0.68	0.488	-0.148	0.617	0.531	-0.223	0.813	0.363	-0.027	0.813	0.457	-0.043	0.879	0.645	-0.301	0.258	0.379	-0.215	0.797	0.719	-0.469	0.383	0.48	-0.219	1.094	0.797	-0.711	0.863	0.988	-0.531
0.898	0.668	-0.316	0.727	0.48	-0.133	0.594	0.508	-0.211	0.852	0.367	-0.031	0.863	0.461	-0.055	0.828	0.633	-0.238	0.23	0.359	-0.18	0.816	0.719	-0.422	0.41	0.484	-0.215	1.113	0.785	-0.75	0.863	0.996	-0.535
0.934	0.672	-0.336	0.77	0.473	-0.18	0.566	0.484	-0.203	0.887	0.398	-0.031	0.887	0.469	-0.07	0.805	0.602	-0.211	0.227	0.348	-0.148	0.832	0.703	-0.371	0.457	0.496	-0.234	1.098	0.758	-0.762	0.914	1	-0.555
0.973	0.664	-0.352	0.891	0.5	-0.246	0.539	0.461	-0.195	0.902	0.441	-0.023	0.898	0.473	-0.094	0.797	0.57	-0.215	0.227	0.352	-0.121	0.867	0.676	-0.332	0.5	0.504	-0.277	1.047	0.715	-0.723	0.938	0.98	-0.633
1	0.656	-0.348	0.992	0.527	-0.266	0.516	0.43	-0.18	0.895	0.5	-0.004	0.945	0.473	-0.117	0.809	0.531	-0.219	0.258	0.348	-0.121	0.891	0.656	-0.309	0.551	0.508	-0.309	1.039	0.684	-0.699	0.918	0.926	-0.684
1.008	0.652	-0.34	0.988	0.57	-0.254	0.492	0.395	-0.152	0.859	0.551	0.008	1.023	0.48	-0.156	0.824	0.504	-0.203	0.297	0.352	-0.125	0.891	0.641	-0.297	0.598	0.504	-0.332	1.027	0.652	-0.781	0.867	0.871	-0.656
0.988	0.648	-0.316	0.961	0.621	-0.223	0.477	0.375	-0.133	0.805	0.59	0.008	1.078	0.5	-0.199	0.824	0.496	-0.195	0.348	0.352	-0.137	0.871	0.633	-0.277	0.652	0.508	-0.344	0.984	0.598	-0.852	0.832	0.836	-0.59
0.961	0.629	-0.293	0.941	0.676	-0.191	0.477	0.359	-0.113	0.762	0.609	0	1.063	0.539	-0.215	0.809	0.508	-0.188	0.406	0.352	-0.148	0.836	0.625	-0.254	0.715	0.512	-0.352	0.938	0.559	-0.832	0.859	0.828	-0.527
0.906	0.594	-0.258	0.902	0.711	-0.164	0.48	0.359	-0.102	0.707	0.609	-0.02	0.945	0.559	-0.203	0.777	0.527	-0.172	0.469	0.371	-0.16	0.797	0.613	-0.219	0.793	0.523	-0.375	0.891	0.547	-0.762	0.918	0.852	-0.496
0.852	0.559	-0.215	0.863	0.727	-0.145	0.484	0.367	-0.098	0.652	0.586	-0.047	0.797	0.566	-0.188	0.742	0.543	-0.156	0.535	0.387	-0.18	0.75	0.602	-0.184	0.863	0.535	-0.398	0.879	0.582	-0.66	0.969	0.887	-0.488
0.813	0.52	-0.172	0.844	0.711	-0.129	0.492	0.383	-0.094	0.617	0.543	-0.055	0.699	0.543	-0.18	0.707	0.555	-0.125	0.598	0.41	-0.199	0.699	0.586	-0.129	0.93	0.543	-0.438	0.918	0.66	-0.566	1.023	0.906	-0.473
0.805	0.488	-0.141	0.836	0.672	-0.113	0.496	0.414	-0.105	0.574	0.504	-0.051	0.656	0.5	-0.188	0.668	0.555	-0.098	0.652	0.43	-0.211	0.641	0.578	-0.078	1.012	0.574	-0.48	0.973	0.746	-0.5	1.063	0.91	-0.434
0.805	0.465	-0.121	0.816	0.617	-0.094	0.516	0.453	-0.113	0.547	0.469	-0.035	0.645	0.465	-0.191	0.621	0.543	-0.074	0.703	0.453	-0.23	0.594	0.555	-0.039	1.063	0.617	-0.547	1.055	0.82	-0.441	1.055	0.898	-0.395
0.84	0.453	-0.148	0.785	0.566	-0.063	0.527	0.48	-0.125	0.539	0.438	-0.016	0.68	0.438	-0.203	0.582	0.531	-0.047	0.77	0.465	-0.262	0.555	0.527	0.012	1.07	0.668	-0.594	1.137	0.871	-0.363	1.02	0.875	-0.344
0.91	0.457	-0.199	0.734	0.527	-0.043	0.547	0.5	-0.129	0.523	0.422	-0.008	0.734	0.426	-0.23	0.535	0.512	-0.027	0.852	0.477	-0.297	0.523	0.492	0.043	1.109	0.715	-0.613	1.199	0.906	-0.297	0.965	0.848	-0.301
0.973	0.48	-0.227	0.691	0.496	-0.023	0.566	0.492	-0.133	0.527	0.414	-0.004	0.801	0.434	-0.258	0.508	0.488	-0.016	0.969	0.488	-0.336	0.516	0.465	0.063	1.156	0.738	-0.668	1.242	0.906	-0.27	0.906	0.805	-0.254
1	0.523	-0.238	0.648	0.477	0	0.598	0.48	-0.129	0.535	0.41	0	0.855	0.453	-0.277	0.48	0.465	0	1.09	0.5	-0.383	0.527	0.441	0.074	1.164	0.723	-0.766	1.242	0.887	-0.254	0.855	0.742	-0.215
1.023	0.563	-0.23	0.602	0.453	0.02	0.637	0.477	-0.148	0.543	0.41	0.008	0.867	0.484	-0.277	0.465	0.453	0.016	1.148	0.516	-0.41	0.555	0.422	0.082	1.156	0.676	-0.809	1.223	0.832	-0.246	0.82	0.688	-0.18
1.043	0.613	-0.238	0.566	0.438	0.043	0.684	0.484	-0.184	0.559	0.422	0.004	0.84	0.523	-0.262	0.457	0.438	0.023	1.133	0.551	-0.398	0.59	0.41	0.078	1.125	0.645	-0.785	1.195	0.754	-0.242	0.805	0.637	-0.152
1.074	0.645	-0.25	0.523	0.422	0.047	0.742	0.488	-0.223	0.582	0.441	0.004	0.809	0.563	-0.23	0.438	0.426	0.031	1.141	0.602	-0.355	0.641	0.406	0.066	1.027	0.637	-0.664	1.172	0.668	-0.223	0.805	0.594	-0.133
1.09	0.676	-0.246	0.5	0.414	0.055	0.801	0.5	-0.266	0.617	0.469	-0.004	0.762	0.594	-0.211	0.422	0.418	0.043	1.195	0.637	-0.359	0.707	0.414	0.055	0.941	0.664	-0.516	1.156	0.574	-0.207	0.805	0.559	-0.105
1.078	0.691	-0.223	0.469	0.402	0.063	0.879	0.523	-0.301	0.637	0.508	-0.023	0.707	0.617	-0.195	0.41	0.414	0.047	1.199	0.645	-0.398	0.777	0.434	0.031	0.891	0.715	-0.43	1.129	0.492	-0.168	0.781	0.516	-0.066
1.031	0.711	-0.18	0.449	0.406	0.066	0.949	0.555	-0.332	0.652	0.531	-0.031	0.637	0.625	-0.211	0.406	0.414	0.055	1.191	0.633	-0.438	0.84	0.461	0.008	0.887	0.766	-0.41	1.094	0.418	-0.125	0.77	0.477	-0.039
0.961	0.707	-0.141	0.43	0.41	0.066	1.004	0.582	-0.336	0.668	0.551	-0.043	0.578	0.594	-0.219	0.441	0.414	0.039	1.152	0.602	-0.484	0.887	0.48	0	0.93	0.785	-0.391	1.055	0.352	-0.074	0.758	0.453	-0.012
0.898	0.699	-0.113	0.426	0.41	0.059	1.031	0.609	-0.324	0.703	0.551	-0.047	0.547	0.543	-0.223	0.504	0.426	0.031	1.051	0.582	-0.496	0.941	0.492	-0.012	0.977	0.758	-0.355	0.984	0.297	-0.012	0.773	0.438	-0.016
0.844	0.664	-0.086	0.441	0.406	0.055	1.063	0.629	-0.313	0.754	0.551	-0.051	0.516	0.488	-0.211	0.594	0.445	0.012	0.961	0.59	-0.445	0.992	0.5	-0.023	1.027	0.715	-0.316	0.906	0.266	0.055	0.816	0.434	-0.031
0.801	0.609	-0.059	0.465	0.402	0.043	1.07	0.633	-0.332	0.816	0.551	-0.074	0.496	0.449	-0.195	0.723	0.465	-0.035	0.91	0.602	-0.359	1.051	0.508	-0.027	1.043	0.66	-0.289	0.828	0.25	0.102	0.859	0.449	-0.039
0.754	0.543	-0.035	0.508	0.395	0.023	1.066	0.637	-0.359	0.895	0.547	-0.094	0.465	0.422	-0.176	0.883	0.496	-0.098	0.879	0.613	-0.281	1.113	0.508	-0.02	1.027	0.621	-0.258	0.77	0.246	0.133	0.898	0.465	-0.047
0.691	0.488	-0.012	0.559	0.395	0	1.074	0.637	-0.391	0.984	0.57	-0.109	0.453	0.402	-0.156	1.031	0.531	-0.141	0.844	0.605	-0.238	1.137	0.5	-0.023	0.984	0.578	-0.223	0.727	0.258	0.141	0.922	0.477	-0.039
0.625	0.449	0.004	0.617	0.406	-0.016	1.063	0.633	-0.418	1.078	0.605	-0.137	0.434	0.395	-0.141	1.133	0.563	-0.129	0.824	0.586	-0.195	1.102	0.492	-0.012	0.934	0.547	-0.18	0.707	0.293	0.133	0.961	0.492	-0.051
0.566	0.418	0.008	0.672	0.418	-0.035	1.027	0.629	-0.422	1.121	0.645	-0.156	0.406	0.406	-0.141	1.18	0.605	-0.113	0.848	0.574	-0.176	1.086	0.48	-0.02	0.875	0.52	-0.129	0.68	0.313	0.137	1.02	0.488	-0.074
0.516	0.402	0.016	0.734	0.426	-0.055	0.953	0.629	-0.41	1.098	0.699	-0.152	0.398	0.426	-0.152	1.148	0.645	-0.066	0.867	0.57	-0.176	1.141	0.461	-0.055	0.816	0.484	-0.086	0.66	0.332	0.141	1.063	0.48	-0.09
0.473	0.391	0.023	0.816	0.441	-0.074	0.852	0.625	-0.352	1.082	0.738	-0.109	0.387	0.461	-0.168	1.125	0.676	-0.051	0.859	0.57	-0.168	1.148	0.449	-0.063	0.766	0.461	-0.051	0.66	0.355	0.129	1.07	0.48	-0.094
0.426	0.383	0.027	0.926	0.461	-0.113	0.75	0.613	-0.273	1.09	0.758	-0.078	0.383	0.496	-0.18	1.191	0.668	-0.07	0.82	0.566	-0.156	1.082	0.453	-0.031	0.73	0.438	-0.023	0.703	0.363	0.109	1.09	0.484	-0.086
0.387	0.391	0.039	1.02	0.484	-0.148	0.676	0.594	-0.195	1.078	0.75	-0.098	0.391	0.523	-0.18	1.25	0.637	-0.094	0.766	0.563	-0.137	0.965	0.461	-0.016	0.691	0.418	0.008	0.742	0.371	0.098	1.102	0.484	-0.063
0.348	0.406	0.043	1.07	0.523	-0.156	0.637	0.566	-0.16	1.066	0.719	-0.113	0.414	0.539	-0.18	1.238	0.578	-0.094	0.699	0.551	-0.109	0.848	0.469	-0.027	0.652	0.398	0.035	0.77	0.379	0.086	1.047	0.484	-0.02
0.324	0.422	0.051	1.074	0.559	-0.16	0.648	0.539	-0.168	1.078	0.688	-0.117	0.449	0.547	-0.188	1.16	0.523	-0.094	0.633	0.531	-0.078	0.797	0.453	-0.063	0.625	0.383	0.059	0.805	0.395	0.086	0.996	0.488	0.02
0.32	0.414	0.051	1.059	0.578	-0.16	0.672	0.512	-0.188	1.063	0.656	-0.156	0.504	0.547	-0.203	1.023	0.484	-0.105	0.574	0.504	-0.063	0.809	0.422	-0.113	0.594	0.363	0.074	0.832	0.406	0.094	1.023	0.473	0.004
0.332	0.406	0.047	1.016	0.578	-0.18	0.695	0.488	-0.191	0.98	0.633	-0.18	0.59	0.551	-0.246	0.883	0.438	-0.137	0.52	0.48	-0.039	0.809	0.391	-0.16	0.582	0.359	0.078	0.828	0.414	0.105	1.078	0.465	-0.012
0.352	0.398	0.039	0.973	0.566	-0.207	0.715	0.48	-0.191	0.906	0.613	-0.148	0.703	0.547	-0.297	0.777	0.387	-0.168	0.465	0.449	-0.023	0.813	0.371	-0.188	0.594	0.367	0.066	0.809	0.426	0.117	1	0.449	0.023
0.383	0.395	0.027	0.914	0.547	-0.238	0.75	0.484	-0.195	0.855	0.594	-0.094	0.816	0.559	-0.336	0.746	0.34	-0.191	0.418	0.414	0.004	0.824	0.375	-0.219	0.625	0.387	0.059	0.832	0.434	0.105	0.879	0.449	0.086
0.418	0.402	0.008	0.867	0.504	-0.266	0.777	0.512	-0.191	0.832	0.582	-0.043	0.91	0.59	-0.355	0.75	0.313	-0.207	0.383	0.395	0.031	0.848	0.379	-0.25	0.668	0.402	0.047	0.941	0.43	0.078	0.773	0.449	0.094
0.465	0.418	-0.02	0.852	0.461	-0.301	0.781	0.543	-0.176	0.832	0.574	-0.023	0.996	0.629	-0.367	0.758	0.293	-0.203	0.348	0.383	0.059	0.855	0.402	-0.25	0.723	0.41	0.035	0.977	0.441	0.074	0.742	0.453	0.043
0.543	0.438	-0.059	0.879	0.438	-0.301	0.77	0.57	-0.141	0.844	0.566	-0.004	1.074	0.688	-0.395	0.762	0.301	-0.195	0.328	0.367	0.07	0.828	0.43	-0.246	0.789	0.414	0.027	0.941	0.469	0.09	0.809	0.445	-0.055
0.605	0.449	-0.086	0.906	0.422	-0.297	0.75	0.59	-0.094	0.867	0.559	0.012	1.129	0.73	-0.398	0.766	0.324	-0.176	0.313	0.355	0.074	0.789	0.461	-0.234	0.867	0.434	0.016	0.906	0.504	0.094	0.879	0.434	-0.129
0.664	0.453	-0.109	0.938	0.438	-0.289	0.723	0.605	-0.07	0.898	0.566	0.027	1.164	0.754	-0.422	0.754	0.355	-0.156	0.316	0.355	0.066	0.734	0.504	-0.227	0.945	0.453	0.012	0.926	0.531	0.066	0.941	0.438	-0.164
0.742	0.457	-0.145	0.945	0.469	-0.266	0.707	0.598	-0.047	0.922	0.59	0.031	1.148	0.75	-0.461	0.719	0.395	-0.145	0.328	0.371	0.063	0.668	0.531	-0.211	0.977	0.473	0.012	0.973	0.527	0	0.98	0.441	-0.18
0.836	0.473	-0.172	0.949	0.512	-0.234	0.688	0.578	-0.027	0.926	0.621	0.031	1.082	0.715	-0.477	0.664	0.43	-0.145	0.344	0.383	0.059	0.605	0.547	-0.211	1.02	0.48	0.008	1.051	0.508	-0.063	1.031	0.461	-0.188
0.938	0.512	-0.203	0.914	0.559	-0.219	0.668	0.547	-0.012	0.914	0.652	0.039	0.945	0.648	-0.477	0.613	0.449	-0.148	0.398	0.402	0.047	0.547	0.547	-0.23	1.063	0.48	0.004	1.141	0.488	-0.125	1.07	0.488	-0.203
1.059	0.543	-0.246	0.848	0.598	-0.203	0.648	0.52	0	0.895	0.672	0.051	0.801	0.59	-0.43	0.566	0.457	-0.164	0.508	0.418	0.004	0.492	0.527	-0.246	1.039	0.473	0.023	1.25	0.48	-0.191	1.078	0.516	-0.23
1.152	0.574	-0.262	0.793	0.617	-0.199	0.633	0.496	0.008	0.867	0.672	0.059	0.66	0.531	-0.375	0.508	0.449	-0.184	0.656	0.43	-0.047	0.445	0.504	-0.25	0.969	0.465	0.047	1.367	0.48	-0.266	1.051	0.539	-0.262
1.203	0.613	-0.281	0.742	0.613	-0.223	0.617	0.477	0.016	0.832	0.672	0.07	0.59	0.508	-0.309	0.465	0.426	-0.203	0.801	0.438	-0.098	0.414	0.488	-0.254	0.969	0.441	0.035	1.445	0.48	-0.34	0.984	0.566	-0.281
1.242	0.633	-0.285	0.695	0.594	-0.254	0.609	0.461	0.023	0.793	0.664	0.09	0.59	0.508	-0.285	0.426	0.414	-0.219	0.934	0.457	-0.133	0.398	0.48	-0.242	1.051	0.422	0.004	1.461	0.496	-0.387	0.902	0.582	-0.301
1.262	0.637	-0.305	0.656	0.547	-0.277	0.613	0.453	0.027	0.762	0.637	0.105	0.641	0.52	-0.289	0.395	0.402	-0.219	1.012	0.484	-0.152	0.391	0.48	-0.211	1.051	0.426	0.004	1.422	0.523	-0.414	0.82	0.594	-0.316
1.25	0.637	-0.336	0.633	0.488	-0.273	0.609	0.449	0.039	0.711	0.598	0.121	0.664	0.535	-0.301	0.371	0.387	-0.195	1.051	0.527	-0.141	0.395	0.48	-0.191	0.98	0.441	0.02	1.32	0.555	-0.43	0.738	0.586	-0.34
1.195	0.629	-0.367	0.621	0.453	-0.258	0.602	0.449	0.055	0.664	0.57	0.141	0.676	0.551	-0.309	0.359	0.387	-0.168	1.082	0.57	-0.113	0.422	0.492	-0.188	0.879	0.469	0.027	1.199	0.59	-0.434	0.664	0.566	-0.355
1.117	0.613	-0.383	0.605	0.434	-0.234	0.594	0.445	0.059	0.641	0.543	0.152	0.727	0.57	-0.32	0.355	0.387	-0.145	1.078	0.602	-0.094	0.469	0.5	-0.203	0.809	0.473	0.008	1.07	0.621	-0.426	0.605	0.555	-0.359
1.031	0.582	-0.371	0.59	0.426	-0.211	0.594	0.445	0.055	0.633	0.516	0.156	0.785	0.59	-0.332	0.359	0.391	-0.133	1.043	0.625	-0.082	0.535	0.516	-0.23	0.793	0.457	-0.047	0.945	0.645	-0.434	0.566	0.566	-0.336
0.969	0.539	-0.313	0.574	0.441	-0.195	0.613	0.457	0.055	0.633	0.492	0.16	0.832	0.617	-0.324	0.375	0.398	-0.133	1.074	0.613	-0.098	0.617	0.531	-0.27	0.805	0.426	-0.105	0.805	0.668	-0.457	0.551	0.605	-0.316
0.934	0.488	-0.246	0.574	0.445	-0.191	0.633	0.473	0.043	0.633	0.48	0.168	0.844	0.652	-0.297	0.398	0.41	-0.148	1.191	0.57	-0.133	0.684	0.547	-0.305	0.852	0.402	-0.16	0.699	0.695	-0.453	0.566	0.672	-0.313
0.91	0.461	-0.211	0.574	0.453	-0.191	0.66	0.477	0.031	0.637	0.48	0.164	0.824	0.691	-0.254	0.43	0.418	-0.164	1.262	0.52	-0.176	0.746	0.582	-0.324	0.887	0.395	-0.188	0.594	0.734	-0.438	0.621	0.766	-0.344
0.918	0.461	-0.195	0.563	0.449	-0.195	0.699	0.473	0.02	0.641	0.484	0.168	0.793	0.719	-0.215	0.465	0.426	-0.184	1.285	0.492	-0.188	0.793	0.617	-0.348	0.934	0.402	-0.199	0.516	0.762	-0.41	0.703	0.871	-0.426
0.945	0.477	-0.184	0.563	0.453	-0.199	0.75	0.473	0.004	0.637	0.496	0.168	0.762	0.719	-0.188	0.5	0.445	-0.207	1.191	0.488	-0.176	0.836	0.645	-0.367	0.977	0.418	-0.219	0.492	0.793	-0.371	0.766	0.977	-0.539
0.945	0.5	-0.195	0.559	0.465	-0.207	0.801	0.469	-0.016	0.641	0.52	0.168	0.746	0.676	-0.152	0.539	0.461	-0.23	1.023	0.473	-0.16	0.883	0.66	-0.398	1.004	0.438	-0.234	0.496	0.793	-0.371	0.809	1.043	-0.621
0.91	0.512	-0.223	0.551	0.48	-0.215	0.852	0.473	-0.027	0.648	0.531	0.18	0.746	0.613	-0.137	0.578	0.484	-0.246	0.91	0.445	-0.164	0.938	0.664	-0.434	0.992	0.457	-0.254	0.504	0.762	-0.398	0.809	1.094	-0.672
0.855	0.508	-0.242	0.543	0.492	-0.223	0.902	0.477	-0.031	0.672	0.539	0.188	0.742	0.547	-0.121	0.625	0.516	-0.258	0.844	0.387	-0.195	1.012	0.668	-0.457	0.957	0.492	-0.258	0.543	0.699	-0.441	0.793	1.121	-0.676
0.801	0.496	-0.246	0.531	0.496	-0.223	0.949	0.484	-0.035	0.707	0.539	0.195	0.727	0.492	-0.109	0.688	0.551	-0.277	0.82	0.34	-0.227	1.082	0.688	-0.477	0.906	0.527	-0.262	0.594	0.629	-0.457	0.777	1.121	-0.688
0.754	0.473	-0.25	0.547	0.492	-0.207	0.98	0.484	-0.055	0.746	0.539	0.203	0.715	0.457	-0.086	0.762	0.566	-0.316	0.809	0.305	-0.254	1.129	0.699	-0.5	0.844	0.563	-0.258	0.641	0.57	-0.461	0.754	1.082	-0.738
0.727	0.434	-0.25	0.57	0.484	-0.211	1.051	0.484	-0.078	0.805	0.543	0.203	0.699	0.422	-0.07	0.875	0.586	-0.344	0.789	0.301	-0.266	1.129	0.719	-0.492	0.781	0.57	-0.277	0.652	0.539	-0.441	0.699	1.012	-0.824
0.707	0.398	-0.242	0.613	0.48	-0.227	1.133	0.48	-0.109	0.859	0.555	0.203	0.676	0.395	-0.047	1.008	0.613	-0.383	0.785	0.316	-0.262	1.145	0.73	-0.477	0.711	0.574	-0.301	0.668	0.535	-0.406	0.66	0.973	-0.891
0.676	0.363	-0.215	0.652	0.473	-0.254	1.16	0.48	-0.133	0.906	0.566	0.207	0.641	0.387	-0.027	1.102	0.656	-0.43	0.77	0.359	-0.254	1.18	0.734	-0.48	0.629	0.566	-0.313	0.676	0.539	-0.379	0.594	1	-0.93
0.645	0.344	-0.172	0.73	0.465	-0.281	1.145	0.5	-0.141	0.945	0.578	0.211	0.617	0.383	-0.016	1.125	0.703	-0.465	0.715	0.41	-0.254	1.133	0.73	-0.516	0.555	0.543	-0.316	0.68	0.539	-0.371	0.504	1.078	-0.938
0.625	0.336	-0.152	0.805	0.473	-0.309	1.078	0.516	-0.152	0.965	0.598	0.219	0.594	0.387	-0.012	1.145	0.754	-0.453	0.66	0.461	-0.246	1.023	0.707	-0.535	0.488	0.504	-0.32	0.727	0.551	-0.355	0.449	1.168	-0.953
0.621	0.328	-0.145	0.863	0.488	-0.328	0.977	0.52	-0.156	1	0.602	0.223	0.566	0.41	0.004	1.176	0.797	-0.43	0.602	0.504	-0.223	0.934	0.668	-0.504	0.457	0.488	-0.301	0.836	0.563	-0.367	0.484	1.203	-1.02
0.625	0.332	-0.156	0.91	0.523	-0.34	0.875	0.504	-0.172	1.078	0.598	0.227	0.531	0.434	0	1.172	0.816	-0.422	0.539	0.52	-0.215	0.871	0.633	-0.422	0.434	0.492	-0.266	0.965	0.578	-0.422	0.563	1.184	-1.102
0.625	0.328	-0.16	0.93	0.563	-0.348	0.766	0.477	-0.195	1.137	0.605	0.211	0.512	0.465	0.02	1.16	0.809	-0.434	0.48	0.512	-0.215	0.844	0.609	-0.336	0.43	0.512	-0.234	1.031	0.609	-0.496	0.59	1.121	-1.109
0.621	0.344	-0.16	0.953	0.598	-0.328	0.68	0.453	-0.207	1.168	0.617	0.184	0.508	0.469	0.02	1.125	0.785	-0.449	0.426	0.492	-0.23	0.863	0.602	-0.285	0.445	0.547	-0.234	1.082	0.676	-0.504	0.578	1.063	-1.066
0.613	0.352	-0.145	0.984	0.617	-0.316	0.605	0.426	-0.203	1.168	0.625	0.16	0.523	0.477	0.027	1.055	0.75	-0.449	0.375	0.465	-0.242	0.891	0.602	-0.27	0.492	0.57	-0.262	1.125	0.742	-0.535	0.613	1.07	-0.957
0.617	0.387	-0.145	0.977	0.617	-0.324	0.566	0.402	-0.188	1.102	0.613	0.137	0.547	0.48	0.027	0.957	0.715	-0.41	0.328	0.426	-0.234	0.93	0.594	-0.273	0.547	0.586	-0.305	1.125	0.758	-0.645	0.707	1.141	-0.844
0.613	0.422	-0.148	0.969	0.613	-0.332	0.574	0.398	-0.184	1.008	0.574	0.105	0.582	0.48	0.027	0.871	0.684	-0.355	0.289	0.395	-0.211	0.977	0.602	-0.25	0.609	0.59	-0.34	1.117	0.738	-0.68	0.824	1.215	-0.746
0.613	0.449	-0.148	0.969	0.586	-0.336	0.598	0.41	-0.191	0.91	0.527	0.059	0.641	0.488	0.027	0.84	0.652	-0.285	0.266	0.375	-0.168	0.98	0.605	-0.219	0.684	0.59	-0.359	1.129	0.719	-0.656	0.91	1.258	-0.66
0.605	0.477	-0.152	0.969	0.559	-0.352	0.641	0.43	-0.199	0.816	0.465	0.02	0.734	0.492	0.02	0.852	0.641	-0.227	0.242	0.363	-0.125	0.949	0.609	-0.195	0.754	0.602	-0.367	1.156	0.699	-0.598	0.992	1.258	-0.574
0.594	0.496	-0.156	0.965	0.547	-0.352	0.684	0.449	-0.199	0.766	0.422	0.008	0.844	0.5	0.012	0.871	0.621	-0.203	0.238	0.352	-0.102	0.887	0.617	-0.168	0.828	0.613	-0.391	1.195	0.719	-0.488	1.094	1.211	-0.523
0.586	0.504	-0.168	0.922	0.535	-0.355	0.734	0.492	-0.207	0.746	0.383	0	0.938	0.516	-0.02	0.871	0.59	-0.191	0.266	0.348	-0.082	0.816	0.613	-0.152	0.895	0.621	-0.414	1.195	0.766	-0.406	1.16	1.113	-0.477
0.594	0.523	-0.188	0.855	0.531	-0.316	0.762	0.527	-0.215	0.754	0.371	-0.016	0.996	0.52	-0.043	0.879	0.559	-0.164	0.301	0.348	-0.086	0.766	0.594	-0.137	0.984	0.625	-0.438	1.184	0.813	-0.352	1.18	0.98	-0.43
0.605	0.539	-0.207	0.785	0.555	-0.258	0.758	0.543	-0.223	0.773	0.379	-0.027	1.07	0.512	-0.078	0.879	0.547	-0.148	0.367	0.348	-0.098	0.723	0.57	-0.117	1.063	0.641	-0.469	1.203	0.84	-0.309	1.164	0.855	-0.367
0.625	0.555	-0.234	0.715	0.566	-0.199	0.73	0.551	-0.223	0.797	0.402	-0.027	1.133	0.523	-0.121	0.871	0.543	-0.137	0.434	0.352	-0.121	0.684	0.547	-0.098	1.105	0.66	-0.5	1.238	0.813	-0.266	1.121	0.762	-0.313
0.645	0.578	-0.25	0.672	0.57	-0.145	0.691	0.563	-0.227	0.816	0.438	-0.016	1.141	0.539	-0.148	0.844	0.563	-0.125	0.516	0.363	-0.148	0.629	0.531	-0.066	1.102	0.684	-0.496	1.246	0.762	-0.227	1.063	0.707	-0.25
0.676	0.605	-0.258	0.676	0.563	-0.125	0.648	0.551	-0.23	0.828	0.484	-0.012	1.098	0.559	-0.156	0.793	0.57	-0.121	0.59	0.383	-0.172	0.578	0.52	-0.031	1.125	0.719	-0.48	1.215	0.703	-0.199	1	0.672	-0.188
0.715	0.633	-0.27	0.738	0.547	-0.129	0.605	0.516	-0.223	0.805	0.535	-0.02	0.977	0.555	-0.164	0.734	0.582	-0.109	0.668	0.414	-0.191	0.523	0.504	0.016	1.137	0.73	-0.547	1.156	0.641	-0.172	0.941	0.645	-0.133
0.758	0.656	-0.281	0.828	0.527	-0.137	0.578	0.469	-0.207	0.785	0.574	-0.023	0.848	0.523	-0.191	0.664	0.578	-0.094	0.738	0.457	-0.219	0.496	0.484	0.047	1.109	0.707	-0.656	1.086	0.594	-0.137	0.883	0.621	-0.094
0.813	0.68	-0.289	0.914	0.527	-0.133	0.559	0.418	-0.188	0.75	0.586	-0.027	0.75	0.488	-0.219	0.613	0.574	-0.074	0.801	0.5	-0.246	0.488	0.465	0.066	1.055	0.668	-0.684	0.988	0.551	-0.109	0.828	0.609	-0.059
0.883	0.695	-0.289	0.988	0.547	-0.125	0.531	0.387	-0.172	0.711	0.594	-0.039	0.684	0.445	-0.238	0.563	0.555	-0.047	0.887	0.527	-0.289	0.512	0.449	0.082	0.973	0.621	-0.648	0.898	0.516	-0.074	0.789	0.582	-0.031
0.945	0.703	-0.309	1.027	0.578	-0.117	0.508	0.363	-0.16	0.672	0.578	-0.055	0.656	0.406	-0.262	0.508	0.531	-0.012	0.988	0.539	-0.328	0.531	0.434	0.086	0.906	0.609	-0.566	0.816	0.484	-0.035	0.758	0.555	0
0.98	0.703	-0.336	1.02	0.621	-0.105	0.496	0.359	-0.152	0.645	0.543	-0.059	0.68	0.391	-0.297	0.461	0.496	0.016	1.086	0.551	-0.367	0.551	0.426	0.078	0.883	0.629	-0.5	0.766	0.469	-0.012	0.727	0.527	0.023
1.008	0.699	-0.363	1.02	0.656	-0.102	0.488	0.363	-0.148	0.625	0.504	-0.063	0.727	0.395	-0.328	0.43	0.469	0.043	1.148	0.559	-0.395	0.578	0.43	0.074	0.895	0.68	-0.457	0.719	0.445	0.012	0.719	0.504	0.035
1.02	0.688	-0.379	0.992	0.668	-0.109	0.477	0.367	-0.145	0.621	0.469	-0.063	0.793	0.406	-0.359	0.422	0.445	0.055	1.141	0.578	-0.387	0.602	0.438	0.07	0.914	0.723	-0.43	0.672	0.418	0.039	0.758	0.488	0.02
1.02	0.668	-0.375	0.957	0.672	-0.098	0.461	0.395	-0.137	0.617	0.434	-0.059	0.867	0.43	-0.395	0.422	0.426	0.063	1.152	0.609	-0.359	0.633	0.457	0.063	0.93	0.758	-0.379	0.633	0.395	0.074	0.824	0.473	-0.004
1.004	0.648	-0.355	0.918	0.664	-0.098	0.449	0.426	-0.133	0.605	0.414	-0.055	0.898	0.465	-0.422	0.438	0.41	0.063	1.223	0.625	-0.379	0.68	0.477	0.047	0.969	0.777	-0.328	0.598	0.379	0.098	0.883	0.473	-0.016
0.988	0.641	-0.344	0.871	0.633	-0.094	0.441	0.441	-0.141	0.602	0.406	-0.047	0.859	0.508	-0.402	0.457	0.41	0.063	1.258	0.625	-0.418	0.754	0.492	0.031	0.996	0.773	-0.289	0.574	0.371	0.117	0.91	0.48	-0.004
0.945	0.629	-0.309	0.816	0.594	-0.086	0.453	0.453	-0.145	0.594	0.406	-0.039	0.793	0.555	-0.367	0.477	0.41	0.055	1.242	0.605	-0.461	0.84	0.5	0.027	1.016	0.75	-0.262	0.555	0.375	0.125	0.918	0.496	0.016
0.895	0.617	-0.262	0.77	0.551	-0.082	0.473	0.449	-0.152	0.594	0.418	-0.027	0.727	0.598	-0.355	0.504	0.418	0.051	1.184	0.582	-0.5	0.918	0.516	0.02	1.027	0.715	-0.23	0.547	0.387	0.125	0.938	0.516	0.031
0.848	0.598	-0.219	0.719	0.52	-0.07	0.5	0.438	-0.156	0.586	0.441	-0.02	0.641	0.637	-0.352	0.539	0.438	0.039	1.09	0.566	-0.5	0.973	0.527	0.02	1.012	0.668	-0.191	0.566	0.395	0.117	0.957	0.535	0.02
0.824	0.578	-0.184	0.668	0.496	-0.066	0.527	0.422	-0.148	0.613	0.477	-0.031	0.547	0.637	-0.359	0.59	0.465	0.031	0.961	0.57	-0.438	1.035	0.531	0.008	0.969	0.625	-0.156	0.621	0.406	0.105	0.988	0.551	-0.008
0.84	0.559	-0.16	0.617	0.484	-0.055	0.559	0.414	-0.156	0.645	0.512	-0.043	0.453	0.598	-0.375	0.66	0.488	0.012	0.859	0.578	-0.355	1.09	0.539	0.023	0.922	0.582	-0.117	0.672	0.418	0.098	1.027	0.559	-0.023
0.879	0.543	-0.148	0.57	0.48	-0.039	0.598	0.418	-0.176	0.672	0.531	-0.051	0.391	0.523	-0.355	0.723	0.5	-0.008	0.801	0.574	-0.277	1.078	0.535	0.039	0.883	0.547	-0.078	0.734	0.43	0.09	1.004	0.555	-0.023
0.922	0.539	-0.145	0.52	0.469	-0.02	0.656	0.438	-0.203	0.703	0.547	-0.055	0.34	0.461	-0.313	0.809	0.508	-0.023	0.762	0.563	-0.234	1.039	0.52	0.063	0.852	0.508	-0.063	0.809	0.445	0.078	0.926	0.527	0
0.977	0.555	-0.156	0.473	0.465	0	0.73	0.461	-0.238	0.727	0.551	-0.055	0.305	0.422	-0.258	0.871	0.527	-0.035	0.738	0.551	-0.203	1.086	0.48	0.043	0.816	0.469	-0.035	0.867	0.465	0.066	0.898	0.473	-0.012
1.074	0.574	-0.188	0.434	0.453	0	0.813	0.5	-0.277	0.754	0.555	-0.051	0.273	0.387	-0.223	0.93	0.527	-0.051	0.75	0.531	-0.176	1.195	0.457	-0.004	0.789	0.434	0	0.898	0.477	0.07	0.953	0.41	-0.059
1.152	0.609	-0.199	0.414	0.449	0.008	0.875	0.547	-0.313	0.797	0.551	-0.043	0.27	0.383	-0.195	1.008	0.531	-0.059	0.777	0.523	-0.176	1.238	0.434	-0.031	0.738	0.398	0.035	0.973	0.48	0.066	0.977	0.383	-0.059
1.188	0.645	-0.188	0.398	0.445	0	0.918	0.594	-0.34	0.855	0.547	-0.055	0.277	0.395	-0.191	1.055	0.535	-0.051	0.789	0.527	-0.176	1.188	0.43	-0.02	0.695	0.375	0.066	1.027	0.48	0.078	0.887	0.375	0.004
1.211	0.684	-0.172	0.383	0.445	-0.012	0.941	0.625	-0.332	0.906	0.551	-0.078	0.301	0.414	-0.199	1.063	0.527	-0.047	0.77	0.535	-0.168	1.066	0.441	-0.008	0.66	0.355	0.086	1.008	0.469	0.086	0.797	0.398	0.066
1.223	0.723	-0.18	0.391	0.445	-0.027	0.965	0.648	-0.301	0.953	0.57	-0.09	0.344	0.438	-0.203	1.09	0.52	-0.055	0.742	0.551	-0.145	0.949	0.445	-0.027	0.633	0.352	0.098	0.988	0.449	0.078	0.73	0.402	0.063
1.223	0.746	-0.199	0.418	0.441	-0.047	0.984	0.664	-0.273	1.02	0.594	-0.094	0.387	0.465	-0.207	1.18	0.516	-0.094	0.699	0.563	-0.117	0.91	0.43	-0.074	0.625	0.352	0.102	1.098	0.422	0.035	0.734	0.398	0.008
1.223	0.758	-0.203	0.438	0.438	-0.059	0.98	0.66	-0.266	1.055	0.621	-0.102	0.418	0.488	-0.215	1.23	0.508	-0.109	0.656	0.563	-0.086	0.906	0.414	-0.152	0.629	0.363	0.098	1.219	0.41	-0.004	0.777	0.41	-0.066
1.211	0.746	-0.203	0.469	0.438	-0.063	0.961	0.648	-0.27	1.09	0.656	-0.094	0.445	0.504	-0.219	1.199	0.516	-0.094	0.613	0.555	-0.059	0.906	0.395	-0.215	0.648	0.379	0.098	1.215	0.426	0.016	0.828	0.426	-0.129
1.172	0.719	-0.191	0.52	0.438	-0.07	0.984	0.641	-0.297	1.164	0.684	-0.078	0.48	0.523	-0.207	1.098	0.523	-0.078	0.566	0.535	-0.027	0.918	0.375	-0.242	0.695	0.387	0.082	1.133	0.473	0.043	0.887	0.469	-0.18
1.105	0.688	-0.168	0.582	0.445	-0.074	0.992	0.641	-0.32	1.23	0.695	-0.098	0.527	0.531	-0.195	0.961	0.527	-0.074	0.527	0.508	-0.016	0.93	0.367	-0.262	0.75	0.387	0.074	1.078	0.5	0.027	0.957	0.504	-0.215
1.02	0.652	-0.148	0.656	0.469	-0.098	0.969	0.641	-0.324	1.266	0.688	-0.121	0.609	0.547	-0.195	0.852	0.508	-0.109	0.48	0.484	0.008	0.945	0.367	-0.254	0.809	0.395	0.07	1.102	0.508	-0.031	1.047	0.535	-0.246
0.941	0.621	-0.129	0.711	0.484	-0.113	0.906	0.625	-0.313	1.277	0.672	-0.148	0.695	0.559	-0.223	0.809	0.469	-0.156	0.445	0.457	0.031	0.918	0.395	-0.246	0.867	0.406	0.059	1.137	0.492	-0.113	1.129	0.566	-0.289
0.848	0.594	-0.117	0.766	0.496	-0.117	0.844	0.613	-0.266	1.219	0.652	-0.176	0.777	0.559	-0.254	0.809	0.426	-0.207	0.422	0.426	0.047	0.848	0.434	-0.242	0.91	0.414	0.039	1.164	0.469	-0.188	1.188	0.605	-0.34
0.758	0.559	-0.09	0.82	0.5	-0.125	0.773	0.605	-0.211	1.105	0.629	-0.176	0.855	0.555	-0.281	0.824	0.398	-0.23	0.402	0.402	0.063	0.762	0.488	-0.23	0.945	0.422	0.031	1.195	0.457	-0.234	1.203	0.645	-0.391
0.656	0.527	-0.074	0.879	0.504	-0.121	0.719	0.598	-0.16	0.977	0.602	-0.133	0.93	0.539	-0.305	0.832	0.391	-0.238	0.391	0.379	0.074	0.68	0.527	-0.227	0.953	0.422	0.031	1.219	0.449	-0.273	1.184	0.691	-0.426
0.574	0.508	-0.082	0.93	0.508	-0.129	0.691	0.586	-0.141	0.898	0.574	-0.082	0.98	0.539	-0.336	0.852	0.398	-0.25	0.387	0.363	0.074	0.59	0.539	-0.227	0.91	0.418	0.043	1.203	0.43	-0.297	1.129	0.734	-0.453
0.52	0.5	-0.07	0.957	0.52	-0.133	0.68	0.574	-0.148	0.844	0.539	-0.031	0.996	0.574	-0.375	0.867	0.422	-0.246	0.398	0.355	0.07	0.516	0.539	-0.238	0.891	0.406	0.051	1.152	0.43	-0.305	1.043	0.773	-0.48
0.461	0.48	-0.051	0.98	0.52	-0.148	0.684	0.551	-0.156	0.813	0.516	-0.008	0.996	0.637	-0.422	0.848	0.445	-0.234	0.43	0.359	0.063	0.445	0.52	-0.254	0.973	0.395	0.016	1.07	0.438	-0.313	0.945	0.809	-0.512
0.398	0.453	-0.02	0.996	0.523	-0.168	0.703	0.531	-0.16	0.809	0.508	0.008	1.012	0.723	-0.477	0.785	0.469	-0.211	0.469	0.367	0.055	0.383	0.484	-0.266	1.051	0.395	-0.012	0.949	0.445	-0.297	0.84	0.84	-0.527
0.316	0.434	0	1.004	0.531	-0.199	0.727	0.516	-0.16	0.828	0.504	0.02	1	0.797	-0.555	0.711	0.512	-0.188	0.531	0.395	0.031	0.34	0.449	-0.262	1.063	0.426	0	0.824	0.469	-0.281	0.734	0.891	-0.48
0.254	0.422	0.02	0.988	0.531	-0.223	0.738	0.52	-0.168	0.863	0.512	0.031	0.953	0.836	-0.605	0.621	0.527	-0.18	0.609	0.418	0	0.313	0.426	-0.25	1.004	0.484	0	0.715	0.492	-0.27	0.625	0.938	-0.402
0.211	0.402	0.012	0.953	0.527	-0.242	0.754	0.543	-0.164	0.891	0.539	0.039	0.895	0.84	-0.617	0.535	0.52	-0.176	0.723	0.449	-0.035	0.313	0.426	-0.215	0.93	0.523	-0.008	0.621	0.52	-0.266	0.547	0.984	-0.32
0.188	0.391	0.004	0.898	0.508	-0.266	0.742	0.563	-0.152	0.906	0.586	0.051	0.836	0.813	-0.617	0.453	0.496	-0.184	0.84	0.477	-0.063	0.316	0.434	-0.191	0.926	0.527	-0.043	0.547	0.531	-0.273	0.512	1.008	-0.262
0.172	0.375	-0.004	0.852	0.484	-0.277	0.703	0.578	-0.125	0.887	0.625	0.066	0.758	0.77	-0.582	0.391	0.469	-0.199	0.926	0.5	-0.078	0.336	0.465	-0.195	0.953	0.492	-0.121	0.484	0.539	-0.285	0.527	0.992	-0.246
0.164	0.375	0	0.82	0.449	-0.285	0.668	0.59	-0.098	0.852	0.652	0.078	0.703	0.715	-0.516	0.348	0.438	-0.199	0.996	0.535	-0.078	0.383	0.496	-0.207	0.992	0.465	-0.176	0.434	0.543	-0.289	0.59	0.945	-0.281
0.156	0.387	0	0.832	0.422	-0.289	0.637	0.594	-0.078	0.805	0.656	0.098	0.703	0.672	-0.445	0.316	0.402	-0.184	1.07	0.555	-0.074	0.438	0.535	-0.242	1.016	0.441	-0.207	0.402	0.547	-0.277	0.652	0.891	-0.32
0.152	0.402	0.008	0.863	0.422	-0.285	0.602	0.586	-0.07	0.766	0.648	0.113	0.723	0.645	-0.391	0.297	0.379	-0.148	1.09	0.57	-0.066	0.484	0.563	-0.281	1.055	0.449	-0.219	0.398	0.547	-0.254	0.695	0.84	-0.344
0.168	0.422	0.02	0.883	0.434	-0.281	0.578	0.559	-0.059	0.73	0.629	0.121	0.746	0.617	-0.359	0.289	0.363	-0.125	1.082	0.578	-0.066	0.547	0.605	-0.32	1.082	0.457	-0.23	0.434	0.555	-0.238	0.723	0.789	-0.34
0.188	0.434	0.004	0.898	0.457	-0.258	0.555	0.52	-0.039	0.691	0.605	0.125	0.77	0.586	-0.336	0.289	0.359	-0.109	1.168	0.578	-0.09	0.605	0.645	-0.348	1.078	0.465	-0.25	0.496	0.566	-0.262	0.762	0.773	-0.316
0.223	0.457	-0.039	0.906	0.488	-0.223	0.547	0.492	-0.031	0.66	0.574	0.129	0.805	0.57	-0.313	0.301	0.363	-0.094	1.316	0.555	-0.133	0.645	0.684	-0.367	1.035	0.473	-0.266	0.543	0.574	-0.293	0.809	0.789	-0.305
0.273	0.504	-0.117	0.883	0.523	-0.203	0.535	0.477	-0.02	0.625	0.539	0.133	0.828	0.563	-0.297	0.324	0.363	-0.098	1.371	0.527	-0.152	0.672	0.691	-0.383	0.949	0.477	-0.27	0.594	0.582	-0.316	0.859	0.824	-0.309
0.367	0.496	-0.172	0.824	0.566	-0.188	0.52	0.465	-0.02	0.594	0.508	0.141	0.84	0.57	-0.27	0.363	0.371	-0.102	1.301	0.516	-0.148	0.699	0.695	-0.391	0.855	0.488	-0.281	0.668	0.598	-0.348	0.891	0.875	-0.313
0.426	0.48	-0.172	0.77	0.586	-0.184	0.504	0.461	-0.02	0.578	0.477	0.148	0.832	0.578	-0.242	0.41	0.379	-0.121	1.16	0.512	-0.129	0.734	0.691	-0.406	0.75	0.5	-0.266	0.738	0.633	-0.375	0.91	0.941	-0.332
0.438	0.484	-0.172	0.723	0.582	-0.199	0.488	0.465	-0.012	0.563	0.457	0.164	0.805	0.598	-0.215	0.465	0.391	-0.145	1.004	0.492	-0.125	0.758	0.691	-0.426	0.656	0.516	-0.262	0.816	0.68	-0.398	0.934	1.031	-0.367
0.484	0.508	-0.172	0.672	0.57	-0.211	0.484	0.469	-0.004	0.547	0.438	0.172	0.762	0.594	-0.18	0.516	0.418	-0.156	0.891	0.438	-0.16	0.813	0.684	-0.422	0.574	0.523	-0.27	0.879	0.715	-0.422	0.934	1.102	-0.414
0.547	0.535	-0.18	0.633	0.535	-0.223	0.492	0.48	0.012	0.547	0.426	0.176	0.715	0.586	-0.152	0.563	0.445	-0.16	0.848	0.383	-0.219	0.895	0.699	-0.449	0.504	0.523	-0.273	0.922	0.742	-0.441	0.984	1.168	-0.469
0.621	0.566	-0.195	0.613	0.5	-0.215	0.504	0.484	0.012	0.547	0.434	0.176	0.66	0.574	-0.121	0.609	0.477	-0.176	0.836	0.348	-0.258	0.965	0.715	-0.496	0.441	0.516	-0.285	0.973	0.742	-0.449	1.074	1.223	-0.547
0.707	0.586	-0.207	0.598	0.465	-0.203	0.539	0.496	-0.004	0.543	0.445	0.18	0.605	0.551	-0.082	0.668	0.496	-0.199	0.824	0.324	-0.277	0.988	0.738	-0.5	0.398	0.504	-0.297	1.035	0.738	-0.461	1.117	1.219	-0.621
0.805	0.605	-0.234	0.586	0.441	-0.199	0.566	0.488	-0.012	0.535	0.473	0.184	0.559	0.516	-0.043	0.738	0.516	-0.238	0.824	0.324	-0.285	1.02	0.758	-0.477	0.379	0.492	-0.297	1.105	0.719	-0.484	1.082	1.168	-0.617
0.891	0.621	-0.285	0.586	0.441	-0.195	0.598	0.484	-0.016	0.551	0.504	0.188	0.516	0.48	-0.012	0.82	0.535	-0.266	0.832	0.344	-0.281	1.063	0.773	-0.496	0.395	0.488	-0.289	1.129	0.695	-0.492	1.008	1.09	-0.543
0.945	0.629	-0.316	0.59	0.445	-0.188	0.656	0.48	-0.023	0.59	0.527	0.188	0.484	0.453	0.008	0.914	0.539	-0.309	0.809	0.375	-0.281	1.055	0.773	-0.531	0.406	0.496	-0.273	1.094	0.676	-0.449	0.926	1.027	-0.449
0.977	0.613	-0.344	0.59	0.445	-0.188	0.711	0.48	-0.035	0.664	0.547	0.191	0.477	0.438	0.02	1.016	0.547	-0.344	0.77	0.402	-0.289	1.027	0.754	-0.535	0.434	0.516	-0.258	1.078	0.684	-0.43	0.867	0.992	-0.391
1	0.594	-0.336	0.594	0.445	-0.184	0.766	0.488	-0.051	0.742	0.563	0.188	0.473	0.422	0.023	1.066	0.57	-0.375	0.715	0.422	-0.281	1.008	0.727	-0.523	0.48	0.551	-0.27	1.051	0.676	-0.48	0.875	0.969	-0.363
1.051	0.578	-0.332	0.594	0.453	-0.176	0.824	0.5	-0.059	0.816	0.578	0.18	0.465	0.418	0.023	1.082	0.598	-0.391	0.637	0.422	-0.277	0.988	0.699	-0.484	0.563	0.574	-0.301	0.988	0.629	-0.543	0.906	0.926	-0.352
1.113	0.559	-0.316	0.598	0.465	-0.184	0.883	0.512	-0.063	0.867	0.594	0.176	0.465	0.422	0.027	1.086	0.637	-0.379	0.555	0.418	-0.277	0.98	0.684	-0.422	0.656	0.578	-0.344	0.934	0.566	-0.566	0.965	0.871	-0.34
1.191	0.547	-0.301	0.598	0.488	-0.191	0.934	0.523	-0.066	0.93	0.602	0.188	0.469	0.434	0.016	1.121	0.676	-0.359	0.477	0.414	-0.285	1	0.672	-0.348	0.754	0.582	-0.375	0.891	0.516	-0.551	1.027	0.809	-0.332
1.258	0.555	-0.27	0.598	0.523	-0.199	0.969	0.531	-0.07	0.996	0.617	0.191	0.473	0.445	0.008	1.145	0.699	-0.367	0.41	0.414	-0.289	1.02	0.668	-0.293	0.848	0.598	-0.391	0.91	0.508	-0.512	1.07	0.762	-0.332
1.281	0.574	-0.25	0.59	0.547	-0.203	1.039	0.527	-0.078	1.035	0.617	0.188	0.488	0.453	-0.008	1.156	0.707	-0.43	0.352	0.398	-0.273	1.004	0.664	-0.25	0.926	0.621	-0.414	0.949	0.539	-0.484	1.078	0.738	-0.324
1.25	0.602	-0.246	0.582	0.555	-0.203	1.148	0.539	-0.098	1.059	0.621	0.176	0.512	0.461	-0.023	1.148	0.711	-0.488	0.301	0.375	-0.242	0.996	0.652	-0.211	0.98	0.641	-0.453	0.957	0.594	-0.438	1.035	0.742	-0.281
1.188	0.629	-0.258	0.582	0.551	-0.199	1.211	0.543	-0.129	1.148	0.613	0.18	0.535	0.457	-0.035	1.109	0.711	-0.523	0.262	0.348	-0.203	1	0.633	-0.176	1.043	0.648	-0.488	0.953	0.672	-0.359	0.961	0.758	-0.223
1.113	0.652	-0.277	0.609	0.539	-0.195	1.23	0.551	-0.148	1.238	0.609	0.164	0.578	0.461	-0.059	1.023	0.711	-0.496	0.234	0.328	-0.164	0.996	0.613	-0.148	1.094	0.66	-0.531	0.973	0.75	-0.289	0.887	0.773	-0.176
1.023	0.664	-0.293	0.641	0.523	-0.207	1.168	0.559	-0.148	1.262	0.617	0.145	0.645	0.469	-0.086	0.934	0.707	-0.41	0.223	0.316	-0.141	0.969	0.586	-0.125	1.113	0.664	-0.582	0.977	0.801	-0.25	0.824	0.773	-0.137
0.941	0.668	-0.309	0.68	0.512	-0.227	1.063	0.551	-0.145	1.246	0.637	0.129	0.723	0.484	-0.121	0.883	0.691	-0.309	0.223	0.313	-0.133	0.922	0.566	-0.105	1.094	0.676	-0.594	0.977	0.813	-0.234	0.801	0.77	-0.109
0.859	0.648	-0.305	0.727	0.504	-0.25	0.965	0.543	-0.156	1.137	0.633	0.102	0.805	0.516	-0.148	0.855	0.656	-0.219	0.246	0.316	-0.133	0.875	0.543	-0.082	1.094	0.695	-0.559	0.98	0.766	-0.227	0.789	0.727	-0.086
0.805	0.629	-0.293	0.777	0.5	-0.266	0.859	0.512	-0.18	1	0.598	0.055	0.879	0.535	-0.16	0.816	0.613	-0.168	0.27	0.316	-0.137	0.82	0.52	-0.063	1.082	0.703	-0.594	0.973	0.695	-0.211	0.789	0.656	-0.066
0.766	0.613	-0.27	0.82	0.512	-0.285	0.758	0.469	-0.199	0.871	0.543	0.004	0.922	0.566	-0.152	0.797	0.586	-0.141	0.316	0.332	-0.148	0.762	0.496	-0.039	1.031	0.68	-0.652	0.941	0.629	-0.188	0.832	0.594	-0.055
0.723	0.598	-0.254	0.863	0.539	-0.293	0.684	0.422	-0.199	0.785	0.473	-0.023	0.945	0.59	-0.152	0.809	0.574	-0.125	0.363	0.359	-0.164	0.695	0.477	-0.012	0.969	0.645	-0.652	0.902	0.586	-0.156	0.867	0.523	-0.047
0.699	0.582	-0.238	0.898	0.574	-0.293	0.633	0.379	-0.188	0.758	0.414	-0.035	1.016	0.594	-0.176	0.824	0.57	-0.117	0.422	0.379	-0.184	0.633	0.461	0.023	0.902	0.617	-0.637	0.852	0.559	-0.125	0.875	0.473	-0.031
0.672	0.559	-0.23	0.945	0.605	-0.297	0.625	0.352	-0.168	0.754	0.375	-0.051	1.109	0.594	-0.211	0.824	0.574	-0.117	0.484	0.398	-0.211	0.578	0.441	0.051	0.848	0.613	-0.57	0.797	0.547	-0.082	0.895	0.441	-0.035
0.652	0.535	-0.258	0.977	0.621	-0.309	0.637	0.363	-0.148	0.762	0.367	-0.051	1.137	0.586	-0.227	0.789	0.582	-0.113	0.547	0.426	-0.234	0.535	0.418	0.07	0.844	0.645	-0.496	0.758	0.531	-0.051	0.941	0.434	-0.047
0.645	0.539	-0.281	0.98	0.617	-0.328	0.66	0.395	-0.137	0.793	0.379	-0.039	1.125	0.578	-0.227	0.746	0.59	-0.109	0.613	0.457	-0.258	0.5	0.398	0.09	0.879	0.691	-0.449	0.742	0.504	-0.031	0.992	0.441	-0.07
0.633	0.559	-0.285	0.98	0.609	-0.332	0.688	0.449	-0.141	0.832	0.414	-0.02	1.051	0.555	-0.23	0.703	0.59	-0.102	0.684	0.48	-0.293	0.473	0.391	0.102	0.91	0.727	-0.406	0.727	0.473	0	1.027	0.453	-0.082
0.598	0.59	-0.27	0.973	0.59	-0.336	0.703	0.504	-0.148	0.852	0.453	-0.016	0.926	0.535	-0.227	0.66	0.57	-0.105	0.762	0.508	-0.32	0.461	0.387	0.102	0.941	0.754	-0.355	0.715	0.457	0.023	1.035	0.473	-0.074
0.563	0.617	-0.242	0.949	0.578	-0.336	0.699	0.535	-0.164	0.84	0.512	-0.008	0.785	0.5	-0.25	0.613	0.551	-0.086	0.867	0.535	-0.348	0.449	0.391	0.102	0.984	0.758	-0.305	0.707	0.434	0.043	1.02	0.488	-0.066
0.531	0.629	-0.23	0.918	0.574	-0.328	0.684	0.555	-0.164	0.805	0.555	-0.008	0.66	0.453	-0.273	0.563	0.527	-0.07	0.992	0.566	-0.383	0.453	0.41	0.102	1.023	0.73	-0.281	0.691	0.422	0.055	1.023	0.492	-0.051
0.508	0.613	-0.234	0.867	0.578	-0.305	0.66	0.539	-0.164	0.766	0.586	-0.004	0.566	0.41	-0.285	0.52	0.508	-0.047	1.063	0.598	-0.414	0.453	0.426	0.105	1.035	0.699	-0.258	0.695	0.418	0.059	1.016	0.496	-0.039
0.512	0.574	-0.23	0.82	0.578	-0.266	0.637	0.512	-0.172	0.711	0.594	0	0.531	0.379	-0.285	0.488	0.484	-0.023	1.078	0.641	-0.41	0.453	0.438	0.109	1.012	0.664	-0.219	0.727	0.43	0.059	0.988	0.488	-0.027
0.527	0.547	-0.23	0.797	0.59	-0.223	0.609	0.484	-0.184	0.664	0.578	-0.02	0.547	0.367	-0.289	0.469	0.457	0	1.105	0.688	-0.383	0.473	0.445	0.117	0.969	0.633	-0.172	0.773	0.441	0.043	0.988	0.473	-0.016
0.531	0.523	-0.223	0.801	0.598	-0.18	0.582	0.453	-0.172	0.629	0.531	-0.043	0.598	0.387	-0.285	0.449	0.43	0.02	1.184	0.719	-0.398	0.516	0.445	0.113	0.922	0.605	-0.129	0.828	0.449	0.039	0.984	0.461	0.004
0.516	0.508	-0.207	0.828	0.605	-0.145	0.555	0.41	-0.156	0.598	0.488	-0.059	0.641	0.422	-0.301	0.449	0.414	0.043	1.234	0.715	-0.434	0.586	0.445	0.094	0.871	0.582	-0.094	0.875	0.465	0.031	0.934	0.449	0.035
0.523	0.508	-0.188	0.867	0.598	-0.129	0.539	0.375	-0.141	0.563	0.449	-0.055	0.699	0.469	-0.309	0.449	0.398	0.059	1.223	0.684	-0.473	0.672	0.445	0.07	0.82	0.555	-0.063	0.961	0.477	0.02	0.871	0.43	0.066
0.559	0.512	-0.184	0.918	0.582	-0.117	0.504	0.344	-0.125	0.547	0.414	-0.035	0.727	0.531	-0.32	0.449	0.402	0.07	1.18	0.641	-0.496	0.773	0.445	0.039	0.801	0.523	-0.051	1.023	0.5	0.023	0.871	0.398	0.07
0.609	0.523	-0.184	0.957	0.551	-0.105	0.48	0.32	-0.109	0.531	0.395	-0.016	0.699	0.574	-0.32	0.453	0.398	0.07	1.094	0.613	-0.496	0.863	0.469	0.016	0.773	0.488	-0.039	1.043	0.512	0.031	0.93	0.391	0.039
0.684	0.527	-0.191	1.004	0.527	-0.105	0.461	0.313	-0.102	0.52	0.379	0.008	0.656	0.605	-0.32	0.488	0.406	0.063	0.996	0.605	-0.441	0.949	0.469	0	0.754	0.461	-0.016	1.078	0.523	0.039	0.906	0.406	0.063
0.758	0.539	-0.211	1.039	0.512	-0.109	0.457	0.309	-0.102	0.516	0.379	0.031	0.609	0.621	-0.309	0.559	0.426	0.031	0.941	0.605	-0.355	1.02	0.484	-0.004	0.734	0.434	0.012	1.125	0.523	0.051	0.844	0.43	0.102
0.84	0.563	-0.234	1.066	0.52	-0.102	0.457	0.313	-0.102	0.531	0.387	0.035	0.547	0.629	-0.313	0.641	0.449	-0.004	0.918	0.594	-0.289	1.031	0.488	-0.012	0.715	0.418	0.035	1.117	0.5	0.07	0.785	0.453	0.125
0.918	0.598	-0.246	1.059	0.531	-0.086	0.465	0.352	-0.113	0.547	0.395	0.031	0.473	0.594	-0.309	0.719	0.477	-0.027	0.891	0.578	-0.234	1.051	0.484	-0.016	0.707	0.406	0.051	1.09	0.457	0.094	0.766	0.469	0.121
0.977	0.637	-0.266	1.031	0.551	-0.07	0.461	0.383	-0.113	0.57	0.414	0.031	0.414	0.547	-0.293	0.801	0.508	-0.031	0.871	0.563	-0.203	1.141	0.484	-0.039	0.715	0.41	0.039	1.086	0.395	0.078	0.805	0.477	0.066
0.996	0.68	-0.285	0.988	0.559	-0.059	0.457	0.414	-0.117	0.582	0.434	0.023	0.375	0.492	-0.273	0.855	0.531	-0.027	0.883	0.555	-0.195	1.223	0.484	-0.074	0.711	0.414	0.023	1.164	0.332	0.059	0.867	0.48	0.004
0.98	0.707	-0.293	0.938	0.559	-0.039	0.469	0.438	-0.117	0.598	0.465	0.02	0.352	0.453	-0.25	0.898	0.547	-0.023	0.879	0.547	-0.195	1.242	0.496	-0.078	0.707	0.414	0.016	1.172	0.313	0.055	0.934	0.477	-0.027
0.949	0.715	-0.301	0.887	0.539	-0.035	0.48	0.445	-0.125	0.609	0.496	0.004	0.344	0.414	-0.223	0.965	0.563	-0.031	0.832	0.543	-0.188	1.191	0.52	-0.066	0.723	0.402	0	1.086	0.336	0.082	0.992	0.48	-0.063
0.938	0.703	-0.309	0.836	0.512	-0.027	0.508	0.445	-0.129	0.625	0.52	-0.004	0.34	0.395	-0.199	1.047	0.57	-0.039	0.777	0.547	-0.168	1.09	0.527	-0.086	0.742	0.395	-0.012	1	0.395	0.066	1.047	0.492	-0.102
0.93	0.684	-0.309	0.789	0.48	-0.02	0.531	0.434	-0.129	0.66	0.527	-0.012	0.348	0.387	-0.18	1.07	0.574	-0.023	0.723	0.547	-0.141	1.008	0.508	-0.133	0.77	0.398	-0.02	0.953	0.438	0.004	1.094	0.523	-0.129
0.918	0.66	-0.297	0.742	0.449	-0.016	0.57	0.422	-0.133	0.707	0.523	-0.02	0.363	0.391	-0.18	1.055	0.551	-0.035	0.66	0.539	-0.113	0.973	0.477	-0.211	0.797	0.418	-0.031	0.973	0.445	-0.078	1.102	0.539	-0.168
0.867	0.645	-0.262	0.691	0.426	-0.008	0.621	0.418	-0.16	0.766	0.516	-0.039	0.383	0.398	-0.184	1.105	0.516	-0.07	0.605	0.527	-0.09	0.949	0.434	-0.293	0.82	0.453	-0.027	1	0.434	-0.172	1.09	0.547	-0.207
0.797	0.641	-0.215	0.645	0.414	0.004	0.68	0.426	-0.184	0.832	0.523	-0.055	0.418	0.434	-0.191	1.191	0.484	-0.117	0.551	0.504	-0.066	0.926	0.387	-0.352	0.848	0.488	-0.023	1.004	0.41	-0.219	1.047	0.543	-0.246
0.715	0.621	-0.16	0.586	0.398	0.023	0.75	0.441	-0.215	0.914	0.547	-0.063	0.441	0.477	-0.203	1.199	0.469	-0.133	0.5	0.48	-0.047	0.91	0.355	-0.371	0.879	0.52	-0.008	1.012	0.383	-0.227	0.98	0.539	-0.281
0.652	0.609	-0.121	0.543	0.395	0.043	0.828	0.469	-0.246	0.992	0.582	-0.07	0.469	0.508	-0.227	1.16	0.473	-0.121	0.457	0.453	-0.027	0.914	0.367	-0.363	0.883	0.539	0.023	1.004	0.363	-0.195	0.922	0.535	-0.305
0.641	0.586	-0.102	0.508	0.395	0.059	0.891	0.5	-0.27	1.051	0.621	-0.086	0.488	0.523	-0.23	1.063	0.492	-0.121	0.422	0.426	-0.008	0.902	0.414	-0.344	0.863	0.551	0.043	0.977	0.379	-0.164	0.863	0.539	-0.324
0.691	0.566	-0.109	0.488	0.398	0.063	0.93	0.531	-0.27	1.074	0.664	-0.09	0.527	0.531	-0.234	0.934	0.504	-0.129	0.395	0.398	0.008	0.844	0.48	-0.313	0.902	0.543	0.043	0.93	0.418	-0.148	0.805	0.551	-0.344
0.781	0.551	-0.156	0.473	0.41	0.066	0.98	0.566	-0.254	1.121	0.715	-0.059	0.582	0.523	-0.234	0.855	0.484	-0.16	0.371	0.379	0.027	0.75	0.559	-0.27	0.996	0.527	0.012	0.863	0.484	-0.16	0.742	0.574	-0.359
0.863	0.555	-0.191	0.449	0.418	0.066	1.039	0.594	-0.262	1.18	0.746	-0.051	0.652	0.52	-0.242	0.84	0.457	-0.199	0.363	0.367	0.035	0.645	0.621	-0.238	1.016	0.5	0	0.785	0.535	-0.176	0.699	0.605	-0.344
0.93	0.574	-0.211	0.43	0.422	0.074	1.074	0.602	-0.289	1.23	0.754	-0.082	0.738	0.52	-0.27	0.844	0.426	-0.219	0.363	0.359	0.043	0.543	0.652	-0.227	0.965	0.504	0.035	0.699	0.555	-0.191	0.676	0.66	-0.301
0.965	0.605	-0.211	0.418	0.422	0.07	1.102	0.598	-0.316	1.273	0.742	-0.121	0.828	0.527	-0.301	0.848	0.41	-0.227	0.375	0.355	0.035	0.473	0.645	-0.242	0.898	0.527	0.047	0.617	0.551	-0.207	0.676	0.715	-0.254
1.008	0.629	-0.223	0.43	0.418	0.063	1.121	0.586	-0.352	1.297	0.719	-0.168	0.93	0.551	-0.332	0.852	0.406	-0.227	0.391	0.359	0.031	0.414	0.598	-0.262	0.887	0.535	0.027	0.555	0.539	-0.223	0.695	0.781	-0.223
1.043	0.648	-0.219	0.449	0.426	0.051	1.113	0.586	-0.391	1.242	0.699	-0.219	1.031	0.586	-0.398	0.855	0.418	-0.227	0.41	0.379	0.012	0.371	0.531	-0.289	0.922	0.508	-0.039	0.492	0.512	-0.23	0.707	0.82	-0.234
1.047	0.672	-0.199	0.504	0.438	0.031	1.066	0.598	-0.406	1.117	0.691	-0.227	1.082	0.621	-0.434	0.84	0.449	-0.227	0.453	0.402	-0.004	0.34	0.469	-0.293	0.98	0.465	-0.098	0.449	0.469	-0.242	0.742	0.844	-0.27
1.023	0.68	-0.172	0.586	0.449	-0.004	0.969	0.609	-0.379	0.977	0.672	-0.168	1.094	0.668	-0.445	0.773	0.469	-0.211	0.531	0.414	-0.027	0.316	0.414	-0.277	1.027	0.418	-0.145	0.422	0.438	-0.242	0.785	0.859	-0.344
0.988	0.688	-0.137	0.668	0.453	-0.031	0.871	0.625	-0.32	0.879	0.637	-0.09	1.094	0.719	-0.449	0.684	0.484	-0.199	0.637	0.43	-0.047	0.297	0.387	-0.25	1.066	0.391	-0.172	0.414	0.418	-0.227	0.863	0.891	-0.434
0.953	0.691	-0.121	0.73	0.465	-0.055	0.777	0.633	-0.246	0.824	0.602	-0.039	1.063	0.75	-0.453	0.594	0.496	-0.195	0.734	0.441	-0.066	0.289	0.371	-0.207	1.082	0.387	-0.191	0.418	0.422	-0.207	0.965	0.91	-0.535
0.93	0.672	-0.121	0.773	0.488	-0.086	0.719	0.613	-0.18	0.797	0.574	-0.016	1	0.746	-0.469	0.508	0.488	-0.195	0.809	0.465	-0.078	0.297	0.367	-0.168	1.074	0.398	-0.227	0.438	0.445	-0.195	1.059	0.914	-0.594
0.906	0.625	-0.109	0.848	0.508	-0.109	0.703	0.578	-0.152	0.816	0.559	-0.012	0.926	0.711	-0.48	0.441	0.465	-0.195	0.883	0.477	-0.078	0.332	0.375	-0.141	1.027	0.418	-0.25	0.453	0.465	-0.188	1.078	0.879	-0.629
0.875	0.563	-0.102	0.922	0.531	-0.133	0.711	0.535	-0.152	0.844	0.551	-0.012	0.871	0.668	-0.488	0.379	0.438	-0.203	0.977	0.496	-0.082	0.383	0.387	-0.145	0.938	0.449	-0.258	0.484	0.48	-0.199	1.078	0.832	-0.625
0.848	0.512	-0.082	0.98	0.555	-0.156	0.742	0.52	-0.176	0.875	0.563	-0.004	0.785	0.637	-0.477	0.332	0.402	-0.199	1.059	0.516	-0.074	0.453	0.402	-0.168	0.828	0.488	-0.242	0.539	0.508	-0.227	1.078	0.781	-0.598
0.805	0.473	-0.059	1.027	0.582	-0.188	0.781	0.527	-0.203	0.891	0.582	-0.004	0.699	0.605	-0.426	0.309	0.375	-0.184	1.078	0.531	-0.066	0.531	0.434	-0.191	0.715	0.516	-0.215	0.621	0.535	-0.25	1.07	0.742	-0.602
0.738	0.449	-0.031	1.051	0.609	-0.211	0.816	0.555	-0.215	0.879	0.609	-0.004	0.641	0.59	-0.352	0.277	0.367	-0.156	1.063	0.531	-0.063	0.594	0.473	-0.215	0.613	0.531	-0.211	0.707	0.578	-0.293	1.027	0.723	-0.602
0.668	0.422	0.004	1.055	0.629	-0.234	0.824	0.59	-0.215	0.852	0.633	0.008	0.621	0.602	-0.301	0.254	0.363	-0.117	1.102	0.508	-0.078	0.629	0.516	-0.234	0.531	0.539	-0.215	0.797	0.633	-0.332	0.973	0.734	-0.574
0.609	0.402	0.023	1.031	0.629	-0.266	0.809	0.625	-0.191	0.809	0.645	0.027	0.648	0.621	-0.293	0.254	0.371	-0.082	1.199	0.473	-0.105	0.66	0.555	-0.254	0.469	0.523	-0.23	0.887	0.691	-0.379	0.984	0.758	-0.574
0.57	0.379	0.035	0.98	0.605	-0.281	0.773	0.648	-0.148	0.77	0.641	0.051	0.68	0.625	-0.309	0.262	0.379	-0.066	1.262	0.422	-0.117	0.703	0.578	-0.273	0.418	0.504	-0.25	0.969	0.75	-0.441	0.98	0.777	-0.609
0.52	0.371	0.051	0.93	0.574	-0.301	0.738	0.66	-0.109	0.73	0.625	0.066	0.703	0.613	-0.316	0.301	0.395	-0.07	1.242	0.363	-0.105	0.758	0.594	-0.289	0.379	0.488	-0.254	1.035	0.801	-0.496	0.902	0.766	-0.609
0.461	0.363	0.055	0.871	0.535	-0.313	0.707	0.652	-0.074	0.695	0.605	0.086	0.742	0.609	-0.316	0.355	0.414	-0.098	1.164	0.316	-0.105	0.797	0.602	-0.305	0.359	0.484	-0.258	1.105	0.848	-0.523	0.813	0.746	-0.559
0.41	0.348	0.059	0.816	0.492	-0.305	0.688	0.625	-0.051	0.668	0.586	0.098	0.777	0.621	-0.301	0.422	0.438	-0.125	1.047	0.309	-0.129	0.867	0.605	-0.305	0.355	0.48	-0.258	1.188	0.867	-0.563	0.777	0.742	-0.477
0.375	0.34	0.059	0.785	0.457	-0.27	0.676	0.594	-0.039	0.648	0.559	0.109	0.801	0.641	-0.289	0.5	0.465	-0.145	0.934	0.324	-0.18	0.949	0.613	-0.32	0.355	0.492	-0.258	1.234	0.863	-0.566	0.805	0.75	-0.371
0.355	0.324	0.055	0.766	0.449	-0.223	0.648	0.563	-0.027	0.637	0.543	0.121	0.805	0.664	-0.27	0.57	0.5	-0.188	0.848	0.34	-0.25	1.012	0.633	-0.352	0.363	0.512	-0.262	1.258	0.84	-0.5	0.887	0.773	-0.293
0.344	0.32	0.047	0.734	0.445	-0.18	0.629	0.531	-0.023	0.617	0.52	0.133	0.793	0.676	-0.242	0.617	0.539	-0.215	0.801	0.363	-0.301	1.082	0.652	-0.367	0.391	0.531	-0.277	1.293	0.809	-0.473	0.992	0.801	-0.254
0.359	0.316	0.039	0.727	0.461	-0.168	0.617	0.512	-0.012	0.602	0.504	0.137	0.773	0.668	-0.211	0.648	0.57	-0.227	0.766	0.383	-0.34	1.133	0.668	-0.379	0.449	0.563	-0.297	1.309	0.766	-0.57	1.07	0.84	-0.227
0.395	0.32	0.039	0.766	0.48	-0.172	0.613	0.492	-0.004	0.598	0.496	0.148	0.75	0.641	-0.176	0.672	0.598	-0.242	0.746	0.398	-0.344	1.199	0.684	-0.445	0.535	0.59	-0.316	1.309	0.715	-0.637	1.117	0.879	-0.176
0.434	0.328	0.039	0.809	0.508	-0.195	0.602	0.48	0.012	0.59	0.492	0.152	0.719	0.598	-0.137	0.707	0.617	-0.262	0.754	0.414	-0.344	1.258	0.695	-0.535	0.629	0.625	-0.336	1.254	0.68	-0.629	1.137	0.898	-0.125
0.484	0.352	0.031	0.797	0.527	-0.211	0.598	0.465	0.031	0.582	0.492	0.16	0.68	0.563	-0.105	0.758	0.621	-0.289	0.762	0.418	-0.332	1.289	0.699	-0.586	0.727	0.66	-0.363	1.141	0.652	-0.523	1.137	0.895	-0.117
0.543	0.375	0.016	0.742	0.563	-0.273	0.59	0.457	0.035	0.578	0.504	0.16	0.637	0.52	-0.078	0.82	0.621	-0.332	0.73	0.41	-0.305	1.238	0.715	-0.555	0.84	0.703	-0.391	1.043	0.66	-0.383	1.141	0.863	-0.137
0.59	0.391	0	0.754	0.59	-0.301	0.59	0.457	0.047	0.566	0.508	0.164	0.602	0.484	-0.051	0.934	0.633	-0.371	0.672	0.402	-0.266	1.145	0.742	-0.449	0.938	0.727	-0.434	1	0.695	-0.301	1.145	0.805	-0.168
0.676	0.41	-0.023	0.754	0.543	-0.27	0.602	0.465	0.051	0.57	0.527	0.168	0.57	0.453	-0.027	1.043	0.648	-0.414	0.613	0.391	-0.219	1.07	0.762	-0.332	1.027	0.75	-0.465	0.98	0.719	-0.246	1.141	0.73	-0.191
0.781	0.43	-0.051	0.711	0.484	-0.246	0.609	0.473	0.047	0.594	0.543	0.176	0.543	0.43	-0.016	1.063	0.668	-0.43	0.566	0.375	-0.195	1.004	0.766	-0.262	1.109	0.75	-0.504	0.977	0.734	-0.176	1.109	0.652	-0.188
0.918	0.469	-0.078	0.664	0.465	-0.238	0.609	0.492	0.055	0.641	0.555	0.18	0.527	0.406	-0.008	1.02	0.691	-0.395	0.516	0.363	-0.199	0.961	0.762	-0.238	1.176	0.762	-0.555	1.004	0.73	-0.113	1.051	0.59	-0.156
1.035	0.52	-0.105	0.625	0.473	-0.23	0.613	0.504	0.043	0.699	0.551	0.18	0.531	0.391	-0.004	1.027	0.719	-0.352	0.469	0.355	-0.199	0.938	0.738	-0.215	1.176	0.805	-0.598	1.039	0.707	-0.078	0.984	0.543	-0.129
1.141	0.57	-0.121	0.574	0.465	-0.215	0.629	0.512	0.035	0.75	0.551	0.188	0.535	0.387	-0.004	1.055	0.734	-0.336	0.422	0.336	-0.199	0.961	0.691	-0.188	1.145	0.891	-0.621	1.051	0.676	-0.07	0.93	0.5	-0.098
1.223	0.609	-0.141	0.551	0.438	-0.191	0.656	0.504	0.027	0.797	0.563	0.191	0.535	0.391	-0.008	1.027	0.734	-0.359	0.387	0.309	-0.191	0.98	0.641	-0.168	1.109	0.957	-0.672	1.039	0.648	-0.074	0.891	0.461	-0.063
1.266	0.645	-0.164	0.547	0.406	-0.172	0.691	0.488	0.016	0.844	0.574	0.199	0.523	0.422	-0.012	1.004	0.699	-0.406	0.355	0.273	-0.16	0.949	0.598	-0.148	1.055	0.957	-0.75	1.02	0.621	-0.105	0.852	0.418	-0.023
1.289	0.656	-0.211	0.563	0.398	-0.16	0.742	0.48	-0.004	0.91	0.582	0.211	0.531	0.449	-0.016	0.992	0.652	-0.441	0.34	0.238	-0.125	0.887	0.57	-0.129	0.98	0.898	-0.758	0.992	0.586	-0.121	0.801	0.379	0.027
1.293	0.645	-0.258	0.57	0.406	-0.148	0.789	0.477	-0.023	0.965	0.598	0.223	0.547	0.473	-0.027	0.961	0.609	-0.457	0.328	0.227	-0.094	0.816	0.543	-0.102	0.895	0.816	-0.703	0.965	0.551	-0.129	0.762	0.352	0.066
1.262	0.602	-0.313	0.559	0.43	-0.148	0.824	0.48	-0.027	1.004	0.613	0.227	0.59	0.492	-0.035	0.926	0.582	-0.418	0.324	0.25	-0.078	0.746	0.516	-0.07	0.82	0.789	-0.625	0.926	0.52	-0.137	0.719	0.348	0.09
1.191	0.559	-0.336	0.555	0.461	-0.145	0.883	0.492	-0.031	1.016	0.617	0.223	0.652	0.5	-0.055	0.91	0.582	-0.355	0.32	0.289	-0.09	0.668	0.492	-0.039	0.809	0.82	-0.559	0.871	0.492	-0.133	0.691	0.359	0.094
1.09	0.504	-0.352	0.559	0.496	-0.137	0.934	0.5	-0.031	1.047	0.609	0.223	0.719	0.512	-0.07	0.898	0.594	-0.293	0.332	0.324	-0.113	0.598	0.469	-0.004	0.863	0.875	-0.543	0.82	0.473	-0.121	0.691	0.371	0.074
0.996	0.461	-0.332	0.559	0.523	-0.125	0.961	0.5	-0.051	1.117	0.605	0.227	0.773	0.52	-0.09	0.871	0.598	-0.246	0.367	0.344	-0.137	0.539	0.453	0.02	0.914	0.898	-0.543	0.789	0.453	-0.102	0.723	0.367	0.051
0.914	0.449	-0.297	0.555	0.539	-0.117	1	0.496	-0.074	1.148	0.598	0.207	0.828	0.527	-0.102	0.836	0.605	-0.203	0.43	0.355	-0.145	0.492	0.441	0.043	0.965	0.895	-0.504	0.758	0.422	-0.07	0.766	0.367	0.008
0.867	0.465	-0.266	0.551	0.551	-0.105	1.078	0.492	-0.102	1.156	0.609	0.195	0.883	0.531	-0.113	0.816	0.605	-0.16	0.508	0.355	-0.172	0.453	0.426	0.059	1.031	0.887	-0.469	0.711	0.391	-0.023	0.809	0.367	-0.023
0.855	0.512	-0.227	0.559	0.547	-0.113	1.113	0.484	-0.137	1.113	0.621	0.176	0.914	0.543	-0.113	0.82	0.617	-0.148	0.582	0.363	-0.203	0.418	0.406	0.074	1.078	0.883	-0.438	0.668	0.363	0.031	0.859	0.387	-0.031
0.852	0.578	-0.176	0.594	0.543	-0.125	1.117	0.488	-0.133	1.012	0.609	0.141	0.91	0.539	-0.121	0.801	0.617	-0.145	0.652	0.375	-0.227	0.383	0.398	0.09	1.09	0.887	-0.402	0.633	0.344	0.07	0.898	0.426	-0.027
0.82	0.633	-0.152	0.633	0.539	-0.137	1.09	0.496	-0.129	0.914	0.578	0.117	0.957	0.527	-0.152	0.773	0.609	-0.137	0.703	0.387	-0.246	0.367	0.398	0.094	1.066	0.887	-0.355	0.617	0.336	0.086	0.898	0.469	-0.02
0.777	0.684	-0.148	0.668	0.52	-0.16	1.027	0.5	-0.133	0.84	0.539	0.082	1.043	0.512	-0.199	0.73	0.598	-0.129	0.746	0.402	-0.262	0.359	0.41	0.094	1.031	0.871	-0.305	0.621	0.344	0.094	0.93	0.512	-0.004
0.727	0.719	-0.172	0.715	0.508	-0.199	0.961	0.512	-0.141	0.805	0.496	0.055	1.074	0.512	-0.23	0.691	0.578	-0.109	0.789	0.406	-0.281	0.367	0.422	0.094	0.984	0.828	-0.258	0.637	0.355	0.086	0.965	0.535	0.016
0.691	0.715	-0.207	0.777	0.504	-0.242	0.883	0.508	-0.172	0.809	0.457	0.023	1.047	0.512	-0.23	0.645	0.555	-0.098	0.84	0.41	-0.305	0.383	0.438	0.078	0.938	0.773	-0.207	0.668	0.367	0.07	0.945	0.539	0.047
0.66	0.68	-0.238	0.836	0.508	-0.281	0.773	0.473	-0.199	0.824	0.43	0.004	0.965	0.523	-0.234	0.586	0.531	-0.078	0.934	0.422	-0.332	0.41	0.445	0.07	0.879	0.715	-0.16	0.723	0.379	0.051	0.949	0.512	0.051
0.641	0.633	-0.258	0.898	0.523	-0.301	0.668	0.43	-0.199	0.84	0.414	-0.012	0.848	0.516	-0.254	0.531	0.508	-0.063	1.031	0.438	-0.379	0.461	0.445	0.059	0.824	0.656	-0.117	0.801	0.391	0.027	1.086	0.469	0.004
0.633	0.563	-0.258	0.938	0.539	-0.293	0.629	0.391	-0.195	0.859	0.422	-0.016	0.762	0.5	-0.289	0.48	0.488	-0.043	1.094	0.441	-0.426	0.535	0.445	0.039	0.781	0.582	-0.082	0.895	0.414	0.004	1.16	0.461	0.023
0.613	0.496	-0.25	0.965	0.566	-0.27	0.621	0.371	-0.195	0.867	0.453	-0.016	0.703	0.469	-0.313	0.449	0.461	-0.023	1.102	0.457	-0.438	0.621	0.461	0.02	0.738	0.516	-0.043	0.945	0.453	-0.016	1.078	0.473	0.094
0.586	0.461	-0.23	0.992	0.582	-0.258	0.633	0.371	-0.203	0.852	0.504	0	0.688	0.438	-0.328	0.434	0.438	-0.004	1.141	0.484	-0.434	0.734	0.484	0	0.703	0.461	-0.012	1	0.48	-0.004	0.973	0.508	0.137
0.555	0.441	-0.203	1.004	0.582	-0.281	0.66	0.383	-0.195	0.801	0.551	0.012	0.684	0.414	-0.332	0.426	0.414	0.004	1.176	0.492	-0.473	0.852	0.508	-0.023	0.66	0.418	0.027	1.027	0.5	0.016	0.922	0.523	0.109
0.527	0.422	-0.172	1.004	0.566	-0.309	0.707	0.402	-0.176	0.734	0.586	0.02	0.695	0.406	-0.336	0.43	0.398	0.02	1.191	0.488	-0.523	0.938	0.527	-0.031	0.617	0.391	0.066	0.98	0.5	0.043	0.961	0.523	0.031
0.531	0.414	-0.164	1.031	0.535	-0.344	0.746	0.43	-0.156	0.691	0.602	0.023	0.711	0.402	-0.336	0.434	0.395	0.027	1.188	0.48	-0.578	1.035	0.547	-0.031	0.582	0.371	0.09	0.965	0.484	0.059	1.023	0.492	-0.063
0.543	0.402	-0.156	1.031	0.496	-0.359	0.754	0.461	-0.152	0.656	0.602	0.004	0.73	0.418	-0.328	0.438	0.395	0.027	1.137	0.484	-0.629	1.129	0.563	-0.035	0.566	0.371	0.102	1.086	0.449	0.043	1.066	0.469	-0.137
0.555	0.391	-0.152	1	0.477	-0.363	0.746	0.496	-0.137	0.629	0.574	-0.023	0.719	0.441	-0.309	0.445	0.398	0.031	1.047	0.5	-0.602	1.188	0.57	-0.031	0.57	0.379	0.102	1.137	0.438	0.031	1.105	0.453	-0.188
0.551	0.391	-0.148	0.957	0.477	-0.348	0.719	0.523	-0.137	0.621	0.523	-0.051	0.66	0.48	-0.289	0.469	0.418	0.023	0.973	0.551	-0.5	1.18	0.559	-0.027	0.566	0.383	0.113	1.094	0.449	0.07	1.137	0.449	-0.203
0.547	0.418	-0.156	0.879	0.508	-0.32	0.688	0.527	-0.148	0.613	0.461	-0.063	0.59	0.516	-0.254	0.512	0.441	0.023	0.926	0.586	-0.398	1.25	0.543	-0.051	0.574	0.387	0.113	1	0.496	0.098	1.156	0.461	-0.227
0.559	0.453	-0.176	0.797	0.551	-0.285	0.656	0.523	-0.168	0.586	0.414	-0.063	0.523	0.531	-0.242	0.555	0.461	0.008	0.879	0.605	-0.324	1.371	0.535	-0.094	0.625	0.387	0.102	0.918	0.531	0.078	1.152	0.48	-0.23
0.574	0.473	-0.188	0.727	0.586	-0.234	0.613	0.5	-0.18	0.574	0.387	-0.039	0.453	0.523	-0.238	0.629	0.477	-0.004	0.828	0.617	-0.277	1.398	0.523	-0.105	0.711	0.383	0.078	0.945	0.52	0	1.117	0.516	-0.25
0.594	0.504	-0.195	0.68	0.594	-0.195	0.582	0.453	-0.195	0.555	0.375	-0.027	0.387	0.488	-0.246	0.719	0.488	-0.027	0.836	0.625	-0.266	1.324	0.523	-0.078	0.809	0.387	0.043	1.016	0.488	-0.102	1.039	0.531	-0.262
0.594	0.523	-0.18	0.688	0.563	-0.184	0.563	0.406	-0.184	0.535	0.367	-0.016	0.34	0.445	-0.25	0.816	0.5	-0.047	0.871	0.598	-0.254	1.188	0.52	-0.063	0.895	0.398	0.012	1.066	0.449	-0.195	0.949	0.543	-0.273
0.582	0.531	-0.16	0.695	0.57	-0.137	0.539	0.375	-0.164	0.516	0.359	-0.008	0.301	0.406	-0.238	0.902	0.504	-0.063	0.879	0.574	-0.25	1.055	0.516	-0.074	0.953	0.406	-0.016	1.102	0.418	-0.238	0.859	0.559	-0.273
0.559	0.516	-0.148	0.684	0.602	-0.129	0.512	0.359	-0.145	0.52	0.355	-0.012	0.266	0.383	-0.203	1	0.523	-0.07	0.852	0.559	-0.23	0.965	0.48	-0.117	1.012	0.414	-0.027	1.117	0.398	-0.227	0.762	0.566	-0.301
0.57	0.492	-0.148	0.746	0.641	-0.129	0.488	0.359	-0.125	0.527	0.359	-0.016	0.234	0.359	-0.164	1.086	0.547	-0.059	0.809	0.555	-0.199	0.934	0.441	-0.168	1.035	0.43	-0.027	1.09	0.398	-0.191	0.672	0.578	-0.313
0.598	0.473	-0.152	0.867	0.613	-0.199	0.477	0.367	-0.109	0.547	0.375	-0.016	0.223	0.355	-0.125	1.102	0.559	-0.055	0.758	0.543	-0.168	0.906	0.402	-0.234	1.023	0.441	-0.035	1.039	0.41	-0.168	0.582	0.59	-0.305
0.637	0.441	-0.156	0.965	0.598	-0.16	0.469	0.379	-0.102	0.574	0.402	-0.023	0.227	0.355	-0.098	1.063	0.563	-0.031	0.699	0.523	-0.129	0.879	0.383	-0.262	1.074	0.441	-0.063	0.969	0.434	-0.16	0.504	0.602	-0.297
0.684	0.426	-0.168	0.957	0.582	-0.125	0.461	0.391	-0.098	0.605	0.434	-0.035	0.246	0.355	-0.098	1.082	0.555	-0.035	0.637	0.496	-0.098	0.863	0.375	-0.273	1.168	0.453	-0.102	0.887	0.449	-0.168	0.441	0.609	-0.262
0.746	0.434	-0.191	0.945	0.613	-0.086	0.461	0.402	-0.102	0.629	0.465	-0.039	0.277	0.352	-0.113	1.188	0.543	-0.078	0.582	0.465	-0.07	0.824	0.383	-0.266	1.164	0.469	-0.109	0.816	0.473	-0.195	0.434	0.621	-0.227
0.828	0.445	-0.223	0.926	0.652	-0.055	0.457	0.414	-0.098	0.656	0.477	-0.035	0.324	0.352	-0.121	1.238	0.52	-0.109	0.539	0.434	-0.039	0.773	0.418	-0.238	1.07	0.496	-0.07	0.75	0.484	-0.223	0.457	0.637	-0.207
0.895	0.473	-0.242	0.887	0.668	-0.031	0.453	0.43	-0.102	0.695	0.488	-0.035	0.379	0.367	-0.145	1.238	0.52	-0.109	0.488	0.41	-0.012	0.68	0.453	-0.211	0.953	0.523	-0.055	0.691	0.492	-0.254	0.523	0.68	-0.234
0.934	0.508	-0.238	0.855	0.668	-0.023	0.461	0.445	-0.098	0.758	0.496	-0.047	0.445	0.387	-0.18	1.148	0.535	-0.102	0.441	0.383	0.016	0.594	0.5	-0.176	0.891	0.523	-0.047	0.641	0.484	-0.293	0.602	0.715	-0.301
0.965	0.551	-0.23	0.84	0.648	-0.031	0.477	0.453	-0.105	0.836	0.504	-0.059	0.508	0.406	-0.223	0.996	0.543	-0.09	0.414	0.363	0.039	0.504	0.523	-0.16	0.867	0.492	-0.086	0.578	0.488	-0.313	0.672	0.746	-0.371
0.984	0.586	-0.25	0.824	0.609	-0.043	0.496	0.453	-0.117	0.926	0.531	-0.074	0.563	0.445	-0.25	0.895	0.527	-0.102	0.391	0.355	0.055	0.438	0.535	-0.152	0.891	0.473	-0.125	0.52	0.5	-0.32	0.719	0.777	-0.402
0.988	0.598	-0.27	0.801	0.563	-0.047	0.539	0.445	-0.125	1.035	0.563	-0.086	0.594	0.469	-0.273	0.844	0.484	-0.125	0.371	0.355	0.063	0.379	0.516	-0.164	0.918	0.469	-0.152	0.473	0.523	-0.301	0.746	0.836	-0.414
0.992	0.594	-0.285	0.773	0.52	-0.035	0.586	0.445	-0.148	1.121	0.602	-0.102	0.637	0.496	-0.305	0.836	0.434	-0.148	0.383	0.359	0.063	0.332	0.496	-0.18	0.938	0.48	-0.172	0.438	0.551	-0.27	0.773	0.887	-0.426
0.996	0.578	-0.309	0.73	0.492	-0.023	0.641	0.449	-0.172	1.141	0.641	-0.117	0.699	0.523	-0.348	0.832	0.398	-0.176	0.406	0.375	0.059	0.289	0.457	-0.184	0.973	0.508	-0.191	0.422	0.563	-0.242	0.824	0.93	-0.441
0.988	0.566	-0.328	0.676	0.477	-0.012	0.719	0.469	-0.203	1.129	0.699	-0.09	0.789	0.543	-0.406	0.832	0.383	-0.195	0.43	0.391	0.051	0.27	0.426	-0.18	0.992	0.527	-0.211	0.445	0.578	-0.234	0.852	0.949	-0.484
0.957	0.566	-0.336	0.617	0.473	0.008	0.813	0.484	-0.234	1.145	0.742	-0.055	0.891	0.559	-0.473	0.84	0.383	-0.215	0.457	0.414	0.051	0.254	0.414	-0.164	0.996	0.543	-0.227	0.496	0.574	-0.23	0.844	0.934	-0.496
0.914	0.574	-0.352	0.563	0.465	0.02	0.906	0.52	-0.258	1.164	0.754	-0.059	1.016	0.59	-0.523	0.836	0.406	-0.215	0.488	0.434	0.047	0.246	0.414	-0.133	0.977	0.559	-0.238	0.559	0.574	-0.25	0.855	0.895	-0.496
0.84	0.578	-0.355	0.516	0.453	0.02	0.965	0.551	-0.266	1.18	0.738	-0.09	1.082	0.621	-0.578	0.785	0.457	-0.207	0.543	0.445	0.023	0.246	0.41	-0.109	0.934	0.57	-0.242	0.641	0.582	-0.277	0.871	0.859	-0.488
0.754	0.598	-0.313	0.484	0.449	0.023	0.996	0.582	-0.258	1.219	0.703	-0.121	1.082	0.652	-0.586	0.703	0.504	-0.184	0.629	0.461	0.004	0.258	0.406	-0.098	0.879	0.582	-0.234	0.723	0.594	-0.301	0.875	0.855	-0.484
0.656	0.594	-0.246	0.449	0.441	0.031	1.035	0.605	-0.238	1.227	0.66	-0.152	1.066	0.695	-0.578	0.617	0.531	-0.16	0.719	0.473	-0.02	0.297	0.41	-0.109	0.82	0.602	-0.227	0.809	0.617	-0.32	0.875	0.879	-0.5
0.582	0.578	-0.184	0.422	0.438	0.031	1.07	0.625	-0.242	1.152	0.641	-0.195	1.074	0.734	-0.59	0.543	0.52	-0.148	0.797	0.484	-0.039	0.367	0.414	-0.145	0.77	0.613	-0.23	0.895	0.645	-0.344	0.914	0.934	-0.547
0.543	0.559	-0.148	0.398	0.441	0.027	1.078	0.621	-0.258	1.035	0.633	-0.18	1.039	0.754	-0.629	0.477	0.496	-0.152	0.879	0.496	-0.059	0.449	0.418	-0.18	0.719	0.609	-0.246	0.977	0.668	-0.355	0.914	0.973	-0.66
0.559	0.555	-0.148	0.383	0.441	0.02	1.078	0.609	-0.277	0.941	0.621	-0.113	0.973	0.75	-0.652	0.422	0.469	-0.172	0.961	0.504	-0.063	0.547	0.449	-0.207	0.68	0.598	-0.262	1.039	0.691	-0.379	0.895	0.988	-0.723
0.617	0.551	-0.168	0.375	0.441	0.004	1.074	0.598	-0.301	0.891	0.602	-0.055	0.914	0.73	-0.664	0.367	0.43	-0.184	1.031	0.516	-0.063	0.629	0.488	-0.254	0.66	0.586	-0.27	1.102	0.715	-0.383	0.871	0.977	-0.707
0.703	0.555	-0.188	0.387	0.445	-0.012	1.059	0.594	-0.309	0.852	0.59	-0.035	0.824	0.699	-0.641	0.34	0.391	-0.18	1.063	0.523	-0.063	0.691	0.527	-0.277	0.641	0.578	-0.285	1.164	0.73	-0.391	0.887	0.992	-0.629
0.781	0.57	-0.191	0.41	0.445	-0.027	1.008	0.586	-0.313	0.832	0.594	-0.023	0.73	0.66	-0.566	0.305	0.363	-0.16	1.094	0.527	-0.07	0.742	0.559	-0.285	0.621	0.586	-0.293	1.195	0.75	-0.395	0.938	1.043	-0.547
0.84	0.594	-0.199	0.445	0.453	-0.039	0.941	0.586	-0.289	0.836	0.602	-0.004	0.672	0.633	-0.469	0.273	0.348	-0.133	1.207	0.52	-0.109	0.785	0.586	-0.293	0.617	0.602	-0.289	1.16	0.762	-0.383	0.973	1.09	-0.504
0.879	0.637	-0.211	0.48	0.477	-0.059	0.859	0.586	-0.254	0.855	0.605	0.02	0.656	0.617	-0.387	0.266	0.332	-0.109	1.313	0.508	-0.141	0.836	0.602	-0.316	0.613	0.629	-0.281	1.152	0.777	-0.348	1.008	1.109	-0.465
0.91	0.676	-0.223	0.543	0.512	-0.094	0.785	0.578	-0.207	0.875	0.617	0.027	0.672	0.602	-0.352	0.27	0.332	-0.09	1.316	0.504	-0.148	0.891	0.602	-0.348	0.609	0.664	-0.293	1.172	0.781	-0.379	1.059	1.098	-0.41
0.93	0.699	-0.211	0.613	0.531	-0.121	0.734	0.555	-0.16	0.887	0.645	0.039	0.691	0.586	-0.332	0.293	0.328	-0.082	1.242	0.496	-0.145	0.98	0.602	-0.383	0.617	0.688	-0.332	1.156	0.762	-0.488	1.105	1.02	-0.352
0.934	0.711	-0.195	0.691	0.543	-0.148	0.711	0.527	-0.145	0.859	0.672	0.059	0.707	0.57	-0.32	0.316	0.34	-0.094	1.121	0.488	-0.141	1.09	0.605	-0.43	0.652	0.707	-0.375	1.117	0.73	-0.602	1.133	0.91	-0.301
0.91	0.715	-0.16	0.734	0.547	-0.156	0.699	0.531	-0.16	0.816	0.68	0.078	0.734	0.563	-0.305	0.371	0.363	-0.117	0.984	0.457	-0.172	1.152	0.621	-0.473	0.695	0.715	-0.41	1.098	0.707	-0.648	1.129	0.801	-0.266
0.867	0.715	-0.121	0.781	0.559	-0.164	0.711	0.543	-0.188	0.781	0.672	0.102	0.758	0.566	-0.293	0.43	0.391	-0.137	0.902	0.414	-0.215	1.145	0.637	-0.457	0.758	0.711	-0.457	1.09	0.66	-0.609	1.09	0.707	-0.23
0.828	0.695	-0.105	0.855	0.578	-0.184	0.734	0.566	-0.207	0.75	0.656	0.117	0.766	0.586	-0.281	0.492	0.434	-0.16	0.875	0.375	-0.266	1.164	0.664	-0.414	0.809	0.691	-0.484	1.055	0.613	-0.496	1.043	0.641	-0.199
0.82	0.668	-0.082	0.922	0.594	-0.211	0.758	0.586	-0.207	0.719	0.637	0.129	0.738	0.605	-0.258	0.555	0.465	-0.18	0.855	0.348	-0.297	1.188	0.688	-0.43	0.855	0.66	-0.508	1	0.594	-0.383	0.992	0.59	-0.168
0.82	0.637	-0.07	0.98	0.605	-0.223	0.773	0.609	-0.203	0.684	0.609	0.137	0.699	0.625	-0.227	0.602	0.488	-0.195	0.832	0.332	-0.297	1.164	0.691	-0.484	0.891	0.625	-0.5	0.988	0.625	-0.309	0.934	0.566	-0.125
0.805	0.613	-0.066	1.027	0.613	-0.238	0.781	0.625	-0.203	0.66	0.582	0.137	0.648	0.633	-0.199	0.645	0.5	-0.199	0.828	0.355	-0.281	1.109	0.676	-0.523	0.93	0.617	-0.492	0.988	0.684	-0.242	0.867	0.551	-0.082
0.789	0.59	-0.07	1.031	0.609	-0.25	0.785	0.641	-0.191	0.637	0.551	0.141	0.598	0.621	-0.164	0.703	0.508	-0.215	0.82	0.387	-0.27	1.051	0.652	-0.531	0.965	0.621	-0.516	0.992	0.758	-0.207	0.82	0.551	-0.043
0.77	0.578	-0.063	0.996	0.598	-0.258	0.777	0.648	-0.164	0.621	0.516	0.148	0.559	0.594	-0.133	0.762	0.516	-0.238	0.797	0.41	-0.258	1.012	0.641	-0.473	0.965	0.617	-0.543	1.008	0.805	-0.195	0.77	0.543	-0.023
0.75	0.559	-0.055	0.938	0.586	-0.273	0.758	0.652	-0.141	0.605	0.488	0.152	0.527	0.563	-0.105	0.832	0.512	-0.273	0.746	0.441	-0.254	0.984	0.641	-0.383	0.98	0.629	-0.539	1.039	0.813	-0.195	0.77	0.523	-0.023
0.719	0.539	-0.039	0.871	0.559	-0.293	0.723	0.645	-0.117	0.586	0.461	0.156	0.484	0.531	-0.074	0.91	0.516	-0.316	0.688	0.469	-0.238	0.984	0.656	-0.313	1.043	0.641	-0.574	1.051	0.777	-0.203	0.805	0.508	-0.043
0.68	0.527	-0.027	0.82	0.516	-0.309	0.684	0.609	-0.098	0.578	0.453	0.172	0.441	0.496	-0.043	0.992	0.523	-0.344	0.621	0.48	-0.23	0.969	0.668	-0.273	1.074	0.641	-0.656	1.043	0.719	-0.211	0.824	0.496	-0.047
0.641	0.539	-0.02	0.809	0.48	-0.305	0.664	0.566	-0.074	0.57	0.449	0.18	0.422	0.469	-0.023	1.051	0.539	-0.371	0.543	0.473	-0.227	0.961	0.676	-0.246	1.055	0.621	-0.691	1.031	0.656	-0.215	0.84	0.5	-0.039
0.605	0.547	-0.023	0.82	0.465	-0.281	0.641	0.523	-0.066	0.559	0.461	0.184	0.41	0.445	-0.008	1.07	0.563	-0.387	0.469	0.453	-0.234	0.977	0.668	-0.219	0.988	0.602	-0.68	0.996	0.609	-0.191	0.848	0.508	-0.027
0.566	0.543	-0.023	0.84	0.473	-0.25	0.617	0.496	-0.055	0.555	0.477	0.18	0.402	0.43	0.004	1.078	0.598	-0.375	0.41	0.418	-0.25	0.984	0.645	-0.203	0.898	0.594	-0.633	0.938	0.57	-0.16	0.863	0.508	-0.008
0.535	0.539	-0.02	0.844	0.492	-0.219	0.594	0.465	-0.043	0.563	0.492	0.188	0.406	0.418	0.008	1.125	0.637	-0.375	0.355	0.391	-0.238	0.957	0.625	-0.191	0.828	0.609	-0.539	0.867	0.543	-0.129	0.895	0.508	-0.004
0.523	0.523	-0.016	0.84	0.523	-0.195	0.582	0.453	-0.031	0.582	0.512	0.191	0.41	0.414	0.004	1.16	0.66	-0.395	0.305	0.352	-0.203	0.906	0.602	-0.168	0.805	0.645	-0.465	0.805	0.516	-0.102	0.934	0.484	-0.02
0.516	0.496	-0.02	0.848	0.563	-0.176	0.578	0.445	-0.027	0.613	0.512	0.191	0.426	0.414	-0.004	1.156	0.684	-0.441	0.27	0.336	-0.164	0.836	0.578	-0.137	0.824	0.68	-0.445	0.777	0.48	-0.066	0.984	0.465	-0.039
0.52	0.48	-0.027	0.836	0.594	-0.168	0.566	0.438	-0.016	0.668	0.531	0.191	0.441	0.418	-0.023	1.141	0.711	-0.504	0.25	0.324	-0.129	0.773	0.551	-0.113	0.855	0.703	-0.414	0.762	0.441	-0.031	1.016	0.441	-0.047
0.543	0.465	-0.039	0.809	0.602	-0.172	0.563	0.441	-0.012	0.742	0.543	0.199	0.461	0.438	-0.023	1.086	0.727	-0.547	0.242	0.316	-0.105	0.711	0.523	-0.082	0.902	0.719	-0.367	0.738	0.402	0.008	1.004	0.434	-0.051
0.563	0.465	-0.051	0.773	0.59	-0.188	0.57	0.453	-0.012	0.809	0.559	0.191	0.488	0.445	-0.039	0.988	0.734	-0.527	0.254	0.316	-0.102	0.652	0.496	-0.059	0.965	0.719	-0.336	0.738	0.371	0.043	1.008	0.441	-0.055
0.582	0.469	-0.051	0.738	0.559	-0.203	0.574	0.465	-0.016	0.867	0.582	0.191	0.535	0.457	-0.059	0.895	0.738	-0.434	0.27	0.316	-0.094	0.598	0.477	-0.031	1.016	0.695	-0.316	0.738	0.359	0.07	1.039	0.441	-0.059
0.602	0.477	-0.051	0.707	0.52	-0.215	0.586	0.473	-0.02	0.922	0.598	0.195	0.598	0.469	-0.074	0.836	0.719	-0.316	0.313	0.324	-0.102	0.547	0.449	-0.004	1.047	0.664	-0.301	0.738	0.355	0.094	1.039	0.461	-0.039
0.621	0.484	-0.063	0.68	0.488	-0.207	0.598	0.469	-0.02	0.969	0.617	0.203	0.684	0.48	-0.098	0.828	0.68	-0.207	0.363	0.332	-0.113	0.5	0.422	0.027	1.031	0.641	-0.262	0.75	0.367	0.098	0.996	0.469	0
0.645	0.496	-0.074	0.648	0.465	-0.195	0.621	0.465	-0.016	1	0.617	0.199	0.762	0.492	-0.121	0.813	0.629	-0.156	0.418	0.348	-0.129	0.469	0.398	0.043	0.984	0.621	-0.215	0.785	0.395	0.09	0.941	0.469	0.016
0.672	0.496	-0.094	0.609	0.449	-0.176	0.664	0.465	-0.023	1.008	0.613	0.188	0.828	0.512	-0.145	0.813	0.59	-0.137	0.48	0.367	-0.141	0.449	0.383	0.059	0.926	0.613	-0.164	0.828	0.426	0.074	0.93	0.457	-0.012
0.707	0.496	-0.109	0.59	0.449	-0.152	0.715	0.461	-0.035	1.066	0.609	0.188	0.898	0.527	-0.156	0.84	0.574	-0.129	0.551	0.383	-0.152	0.441	0.367	0.07	0.863	0.605	-0.113	0.867	0.453	0.063	0.996	0.43	-0.043
0.746	0.488	-0.141	0.57	0.441	-0.141	0.762	0.465	-0.047	1.145	0.605	0.176	0.93	0.551	-0.16	0.879	0.566	-0.125	0.609	0.406	-0.168	0.438	0.363	0.078	0.809	0.586	-0.074	0.945	0.484	0.059	0.98	0.434	-0.023
0.789	0.496	-0.152	0.559	0.418	-0.133	0.816	0.473	-0.051	1.188	0.613	0.145	0.953	0.555	-0.18	0.895	0.57	-0.125	0.652	0.43	-0.184	0.438	0.379	0.066	0.762	0.547	-0.039	1.008	0.516	0.055	0.875	0.441	0.027
0.816	0.496	-0.156	0.539	0.418	-0.125	0.871	0.477	-0.047	1.199	0.625	0.133	0.965	0.543	-0.199	0.867	0.59	-0.121	0.703	0.453	-0.207	0.445	0.402	0.078	0.75	0.5	-0.016	1.047	0.535	0.059	0.789	0.445	0.051
0.828	0.504	-0.164	0.527	0.43	-0.129	0.914	0.48	-0.039	1.152	0.625	0.105	1.02	0.531	-0.227	0.824	0.609	-0.113	0.777	0.473	-0.242	0.449	0.426	0.066	0.754	0.457	0	1.086	0.535	0.066	0.758	0.449	0.035
0.84	0.516	-0.184	0.531	0.445	-0.137	0.934	0.48	-0.043	1.027	0.609	0.074	1.051	0.535	-0.246	0.777	0.613	-0.113	0.879	0.484	-0.289	0.492	0.445	0.063	0.746	0.426	0.02	1.109	0.531	0.082	0.789	0.449	-0.004
0.848	0.516	-0.215	0.527	0.461	-0.152	0.977	0.477	-0.051	0.91	0.574	0.035	1.031	0.535	-0.258	0.746	0.617	-0.098	1.004	0.496	-0.336	0.563	0.453	0.047	0.73	0.402	0.035	1.086	0.508	0.102	0.84	0.449	-0.043
0.828	0.512	-0.238	0.516	0.48	-0.152	1.055	0.469	-0.07	0.836	0.527	0	1.008	0.539	-0.273	0.703	0.602	-0.09	1.094	0.516	-0.375	0.656	0.457	0.023	0.715	0.391	0.059	1.09	0.477	0.113	0.895	0.449	-0.066
0.781	0.492	-0.266	0.504	0.5	-0.16	1.09	0.465	-0.098	0.805	0.48	-0.027	0.93	0.527	-0.285	0.664	0.582	-0.078	1.121	0.543	-0.387	0.766	0.469	-0.008	0.711	0.398	0.07	1.203	0.434	0.094	0.945	0.449	-0.094
0.727	0.48	-0.281	0.504	0.512	-0.164	1.113	0.469	-0.113	0.805	0.438	-0.051	0.855	0.492	-0.305	0.625	0.555	-0.063	1.133	0.59	-0.352	0.859	0.48	-0.035	0.719	0.402	0.074	1.273	0.406	0.102	1	0.457	-0.133
0.688	0.465	-0.289	0.531	0.516	-0.164	1.117	0.477	-0.137	0.82	0.422	-0.059	0.797	0.457	-0.316	0.594	0.508	-0.039	1.188	0.637	-0.34	0.941	0.492	-0.039	0.754	0.422	0.074	1.211	0.426	0.137	1.047	0.48	-0.18
0.68	0.453	-0.281	0.547	0.504	-0.152	1.098	0.488	-0.16	0.84	0.422	-0.051	0.73	0.43	-0.32	0.563	0.473	-0.008	1.207	0.66	-0.375	1.023	0.504	-0.031	0.801	0.441	0.07	1.102	0.457	0.148	1.059	0.512	-0.238
0.691	0.445	-0.285	0.574	0.5	-0.152	1.047	0.488	-0.184	0.863	0.438	-0.027	0.695	0.406	-0.32	0.539	0.438	0.02	1.211	0.648	-0.418	1.074	0.523	-0.016	0.867	0.441	0.066	1.023	0.496	0.129	1.016	0.531	-0.289
0.738	0.441	-0.289	0.613	0.5	-0.168	0.98	0.48	-0.195	0.871	0.469	-0.012	0.684	0.391	-0.316	0.516	0.422	0.043	1.203	0.621	-0.453	1.066	0.535	-0.004	0.953	0.426	0.063	1.035	0.5	0.039	0.938	0.535	-0.324
0.801	0.445	-0.277	0.668	0.504	-0.188	0.902	0.469	-0.207	0.852	0.508	0.004	0.691	0.387	-0.32	0.508	0.414	0.059	1.121	0.586	-0.473	1.059	0.531	0	1.035	0.398	0.059	1.07	0.484	-0.051	0.855	0.539	-0.34
0.852	0.465	-0.258	0.734	0.523	-0.215	0.832	0.449	-0.207	0.809	0.539	0.016	0.719	0.387	-0.313	0.492	0.406	0.07	1.016	0.57	-0.438	1.152	0.516	-0.027	1.074	0.383	0.051	1.078	0.441	-0.176	0.77	0.531	-0.363
0.867	0.488	-0.246	0.813	0.539	-0.242	0.797	0.426	-0.223	0.762	0.563	0.023	0.742	0.398	-0.309	0.488	0.402	0.082	0.957	0.578	-0.371	1.27	0.496	-0.066	1.113	0.379	0.047	1.082	0.391	-0.266	0.703	0.531	-0.375
0.844	0.52	-0.223	0.898	0.57	-0.266	0.801	0.406	-0.227	0.715	0.574	0.027	0.73	0.426	-0.301	0.492	0.406	0.086	0.926	0.582	-0.305	1.293	0.484	-0.078	1.137	0.379	0.074	1.082	0.332	-0.32	0.641	0.535	-0.391
0.801	0.555	-0.211	0.949	0.605	-0.277	0.809	0.395	-0.234	0.672	0.574	0.016	0.688	0.445	-0.293	0.52	0.426	0.074	0.879	0.574	-0.258	1.238	0.48	-0.059	1.109	0.391	0.102	1.063	0.293	-0.344	0.582	0.555	-0.391
0.758	0.57	-0.219	0.961	0.637	-0.27	0.82	0.391	-0.23	0.637	0.555	-0.016	0.641	0.473	-0.273	0.539	0.445	0.074	0.848	0.578	-0.211	1.117	0.488	-0.059	1.09	0.391	0.117	0.988	0.273	-0.344	0.531	0.59	-0.375
0.727	0.574	-0.219	0.969	0.656	-0.246	0.836	0.41	-0.219	0.621	0.523	-0.035	0.586	0.488	-0.262	0.57	0.449	0.059	0.844	0.586	-0.199	1.023	0.484	-0.082	1.16	0.379	0.094	0.895	0.289	-0.324	0.504	0.629	-0.363
0.688	0.566	-0.227	0.98	0.652	-0.234	0.836	0.445	-0.207	0.602	0.484	-0.051	0.516	0.5	-0.246	0.641	0.465	0.047	0.859	0.582	-0.199	0.98	0.457	-0.145	1.246	0.387	0.063	0.789	0.34	-0.281	0.523	0.684	-0.344
0.652	0.543	-0.23	0.98	0.633	-0.238	0.805	0.473	-0.199	0.57	0.453	-0.047	0.449	0.492	-0.238	0.719	0.473	0.027	0.855	0.582	-0.215	0.973	0.422	-0.199	1.242	0.406	0.055	0.684	0.41	-0.258	0.559	0.746	-0.348
0.625	0.516	-0.223	0.957	0.594	-0.258	0.77	0.5	-0.188	0.555	0.43	-0.035	0.402	0.469	-0.223	0.785	0.477	0.012	0.828	0.582	-0.219	0.949	0.395	-0.238	1.176	0.449	0.059	0.59	0.477	-0.242	0.617	0.809	-0.383
0.609	0.492	-0.211	0.953	0.555	-0.27	0.742	0.508	-0.191	0.535	0.418	-0.02	0.359	0.441	-0.191	0.855	0.48	-0.004	0.785	0.57	-0.219	0.934	0.383	-0.254	1.066	0.465	0.055	0.523	0.535	-0.23	0.68	0.832	-0.438
0.598	0.48	-0.207	0.938	0.52	-0.285	0.707	0.496	-0.195	0.531	0.41	-0.012	0.32	0.418	-0.164	0.934	0.488	-0.035	0.734	0.563	-0.191	0.926	0.387	-0.258	1.004	0.453	0.02	0.477	0.566	-0.238	0.77	0.832	-0.492
0.598	0.473	-0.203	0.906	0.512	-0.281	0.668	0.488	-0.207	0.527	0.406	-0.008	0.293	0.387	-0.148	1.012	0.516	-0.039	0.672	0.539	-0.156	0.895	0.395	-0.258	1.012	0.418	-0.035	0.445	0.566	-0.262	0.863	0.824	-0.508
0.605	0.477	-0.195	0.859	0.504	-0.277	0.609	0.477	-0.223	0.531	0.406	-0.004	0.281	0.363	-0.133	1.023	0.527	-0.055	0.605	0.512	-0.125	0.832	0.418	-0.242	1.035	0.391	-0.098	0.441	0.543	-0.297	0.945	0.84	-0.504
0.605	0.48	-0.191	0.781	0.508	-0.25	0.547	0.438	-0.207	0.555	0.41	-0.004	0.293	0.348	-0.133	1.023	0.531	-0.07	0.539	0.488	-0.102	0.746	0.457	-0.219	1.035	0.383	-0.121	0.441	0.535	-0.305	1.004	0.859	-0.496
0.598	0.48	-0.191	0.707	0.527	-0.207	0.52	0.391	-0.199	0.574	0.422	-0.012	0.324	0.328	-0.152	1.082	0.512	-0.09	0.488	0.461	-0.07	0.645	0.488	-0.199	1.023	0.387	-0.121	0.445	0.523	-0.297	1.02	0.879	-0.5
0.586	0.48	-0.191	0.66	0.547	-0.172	0.5	0.348	-0.188	0.598	0.438	-0.023	0.355	0.297	-0.18	1.137	0.492	-0.113	0.438	0.441	-0.039	0.547	0.512	-0.188	1.012	0.406	-0.141	0.457	0.535	-0.27	1.012	0.875	-0.488
0.582	0.508	-0.191	0.656	0.551	-0.152	0.484	0.316	-0.18	0.613	0.461	-0.031	0.391	0.273	-0.207	1.137	0.488	-0.117	0.402	0.414	-0.008	0.461	0.512	-0.184	0.984	0.43	-0.156	0.48	0.547	-0.258	1.043	0.852	-0.492
0.566	0.531	-0.188	0.68	0.559	-0.152	0.453	0.309	-0.168	0.629	0.488	-0.031	0.422	0.277	-0.227	1.094	0.504	-0.121	0.375	0.395	0.012	0.395	0.5	-0.184	0.93	0.445	-0.184	0.527	0.563	-0.246	1.051	0.824	-0.52
0.547	0.551	-0.184	0.719	0.551	-0.176	0.406	0.313	-0.152	0.656	0.504	-0.027	0.434	0.305	-0.242	0.988	0.508	-0.137	0.363	0.379	0.02	0.34	0.484	-0.191	0.852	0.469	-0.211	0.598	0.566	-0.25	1.004	0.77	-0.586
0.535	0.563	-0.18	0.777	0.547	-0.199	0.371	0.32	-0.129	0.695	0.516	-0.031	0.449	0.34	-0.262	0.887	0.492	-0.16	0.355	0.359	0.023	0.285	0.449	-0.195	0.762	0.492	-0.227	0.68	0.566	-0.277	0.977	0.73	-0.617
0.535	0.563	-0.188	0.836	0.547	-0.211	0.336	0.324	-0.105	0.75	0.523	-0.035	0.457	0.367	-0.285	0.824	0.461	-0.195	0.367	0.363	0.023	0.258	0.422	-0.188	0.668	0.508	-0.227	0.773	0.559	-0.316	0.926	0.742	-0.648
0.551	0.559	-0.203	0.887	0.566	-0.207	0.32	0.336	-0.09	0.82	0.535	-0.047	0.492	0.383	-0.313	0.809	0.426	-0.219	0.387	0.367	0.012	0.242	0.406	-0.168	0.586	0.516	-0.23	0.863	0.563	-0.359	0.801	0.766	-0.715
0.582	0.551	-0.223	0.918	0.59	-0.207	0.316	0.355	-0.09	0.902	0.551	-0.055	0.551	0.402	-0.344	0.809	0.41	-0.23	0.406	0.387	0.004	0.227	0.398	-0.145	0.516	0.512	-0.23	0.957	0.598	-0.398	0.668	0.777	-0.738
0.621	0.551	-0.23	0.945	0.609	-0.207	0.316	0.375	-0.098	1.008	0.574	-0.055	0.621	0.426	-0.383	0.816	0.398	-0.234	0.434	0.402	0	0.242	0.398	-0.125	0.453	0.508	-0.246	1.031	0.648	-0.445	0.602	0.781	-0.707
0.668	0.563	-0.242	0.949	0.625	-0.18	0.313	0.383	-0.098	1.086	0.602	-0.074	0.711	0.449	-0.434	0.852	0.398	-0.25	0.504	0.418	-0.012	0.281	0.422	-0.113	0.414	0.492	-0.254	1.066	0.73	-0.508	0.633	0.789	-0.68
0.73	0.578	-0.262	0.93	0.621	-0.152	0.316	0.387	-0.105	1.094	0.637	-0.082	0.82	0.488	-0.504	0.898	0.422	-0.262	0.594	0.418	-0.039	0.348	0.434	-0.133	0.395	0.465	-0.25	1.102	0.828	-0.559	0.727	0.809	-0.664
0.797	0.609	-0.293	0.898	0.609	-0.113	0.34	0.398	-0.109	1.086	0.68	-0.051	0.961	0.539	-0.559	0.895	0.453	-0.254	0.688	0.43	-0.063	0.445	0.457	-0.168	0.395	0.453	-0.242	1.184	0.91	-0.598	0.797	0.84	-0.617
0.867	0.641	-0.316	0.855	0.586	-0.09	0.355	0.402	-0.113	1.113	0.707	-0.008	1.09	0.602	-0.629	0.832	0.492	-0.242	0.793	0.438	-0.086	0.547	0.488	-0.23	0.41	0.449	-0.223	1.246	0.941	-0.598	0.836	0.871	-0.551
0.926	0.68	-0.324	0.816	0.551	-0.074	0.406	0.406	-0.121	1.121	0.711	-0.031	1.164	0.684	-0.648	0.75	0.535	-0.215	0.891	0.449	-0.113	0.645	0.531	-0.285	0.441	0.465	-0.223	1.273	0.914	-0.523	0.906	0.879	-0.492
0.98	0.703	-0.332	0.777	0.492	-0.063	0.488	0.418	-0.156	1.141	0.695	-0.055	1.184	0.793	-0.629	0.668	0.566	-0.195	0.992	0.473	-0.109	0.719	0.586	-0.324	0.48	0.477	-0.258	1.301	0.848	-0.477	0.996	0.859	-0.445
1.008	0.73	-0.363	0.75	0.445	-0.059	0.594	0.43	-0.191	1.18	0.664	-0.082	1.172	0.91	-0.598	0.594	0.57	-0.191	1.078	0.504	-0.102	0.746	0.648	-0.34	0.543	0.492	-0.316	1.297	0.762	-0.551	1.043	0.805	-0.398
1.016	0.73	-0.383	0.703	0.414	-0.059	0.715	0.445	-0.242	1.18	0.625	-0.113	1.141	0.988	-0.578	0.523	0.547	-0.207	1.102	0.535	-0.09	0.773	0.695	-0.34	0.617	0.508	-0.379	1.262	0.664	-0.613	1.043	0.742	-0.352
1.027	0.715	-0.402	0.656	0.395	-0.051	0.824	0.48	-0.301	1.113	0.602	-0.148	1.09	1	-0.574	0.465	0.508	-0.207	1.082	0.559	-0.074	0.805	0.73	-0.367	0.695	0.531	-0.441	1.25	0.617	-0.621	1.012	0.688	-0.289
1.035	0.688	-0.406	0.605	0.391	-0.047	0.906	0.523	-0.34	1.016	0.605	-0.145	1.063	0.941	-0.559	0.43	0.461	-0.211	1.113	0.566	-0.078	0.844	0.746	-0.395	0.766	0.57	-0.496	1.207	0.598	-0.57	0.957	0.633	-0.23
1.02	0.66	-0.398	0.559	0.402	-0.039	0.957	0.582	-0.336	0.926	0.605	-0.098	1.047	0.84	-0.523	0.395	0.426	-0.191	1.242	0.559	-0.105	0.914	0.738	-0.418	0.84	0.617	-0.547	1.105	0.609	-0.469	0.906	0.586	-0.188
0.984	0.637	-0.379	0.516	0.41	-0.027	0.984	0.641	-0.332	0.875	0.598	-0.031	1.02	0.723	-0.453	0.355	0.406	-0.168	1.332	0.531	-0.129	1.008	0.719	-0.453	0.891	0.684	-0.59	1.023	0.648	-0.359	0.879	0.543	-0.156
0.926	0.625	-0.355	0.469	0.418	-0.012	1.02	0.699	-0.332	0.848	0.582	0.004	0.949	0.637	-0.371	0.328	0.398	-0.129	1.324	0.516	-0.129	1.078	0.711	-0.492	0.91	0.734	-0.641	0.988	0.699	-0.277	0.852	0.504	-0.133
0.844	0.617	-0.32	0.445	0.426	0	1.043	0.73	-0.348	0.832	0.578	0.016	0.887	0.594	-0.313	0.313	0.387	-0.094	1.223	0.508	-0.121	1.082	0.707	-0.496	0.93	0.781	-0.656	0.961	0.727	-0.215	0.813	0.473	-0.094
0.766	0.609	-0.281	0.434	0.426	0.02	1.043	0.73	-0.371	0.844	0.574	0.016	0.863	0.582	-0.25	0.305	0.387	-0.082	1.063	0.504	-0.094	1.094	0.723	-0.473	0.992	0.813	-0.68	0.957	0.734	-0.176	0.789	0.453	-0.059
0.695	0.613	-0.23	0.438	0.43	0.023	1.023	0.707	-0.395	0.871	0.574	0.023	0.859	0.582	-0.199	0.32	0.387	-0.086	0.938	0.484	-0.09	1.113	0.742	-0.473	1.07	0.813	-0.746	0.973	0.707	-0.145	0.77	0.426	-0.035
0.676	0.609	-0.199	0.449	0.418	0.023	1	0.66	-0.414	0.895	0.586	0.031	0.855	0.57	-0.172	0.348	0.395	-0.09	0.875	0.434	-0.129	1.098	0.758	-0.504	1.09	0.785	-0.754	0.988	0.668	-0.137	0.766	0.418	-0.031
0.727	0.605	-0.191	0.477	0.414	0.016	0.98	0.613	-0.375	0.891	0.602	0.031	0.863	0.547	-0.152	0.391	0.402	-0.109	0.859	0.371	-0.18	1.074	0.754	-0.535	1.098	0.77	-0.703	0.988	0.625	-0.145	0.766	0.43	-0.02
0.824	0.59	-0.211	0.492	0.406	0.012	0.949	0.563	-0.297	0.871	0.625	0.039	0.891	0.52	-0.141	0.441	0.426	-0.121	0.855	0.32	-0.23	1.055	0.738	-0.559	1.102	0.742	-0.723	0.961	0.59	-0.152	0.77	0.441	-0.012
0.91	0.586	-0.238	0.531	0.402	0	0.914	0.539	-0.227	0.82	0.637	0.059	0.918	0.5	-0.141	0.484	0.449	-0.133	0.848	0.293	-0.246	1.012	0.711	-0.563	1.051	0.684	-0.781	0.926	0.551	-0.16	0.773	0.445	0
0.988	0.602	-0.246	0.586	0.41	-0.02	0.863	0.523	-0.191	0.773	0.641	0.082	0.926	0.488	-0.145	0.527	0.469	-0.145	0.84	0.285	-0.254	0.961	0.691	-0.504	0.961	0.613	-0.746	0.898	0.52	-0.156	0.773	0.449	0.02
1.051	0.629	-0.246	0.652	0.434	-0.031	0.824	0.516	-0.176	0.734	0.629	0.102	0.91	0.488	-0.148	0.582	0.488	-0.16	0.816	0.305	-0.254	0.945	0.691	-0.406	0.871	0.559	-0.676	0.863	0.492	-0.145	0.789	0.465	0.027
1.086	0.672	-0.234	0.73	0.453	-0.047	0.844	0.5	-0.199	0.695	0.613	0.113	0.891	0.512	-0.156	0.652	0.508	-0.176	0.766	0.332	-0.254	0.934	0.699	-0.313	0.836	0.547	-0.586	0.824	0.465	-0.141	0.832	0.48	0.02
1.098	0.707	-0.211	0.805	0.473	-0.063	0.898	0.484	-0.258	0.66	0.59	0.121	0.836	0.531	-0.168	0.738	0.523	-0.211	0.684	0.363	-0.242	0.906	0.707	-0.25	0.879	0.574	-0.496	0.797	0.453	-0.137	0.883	0.496	0.02
1.074	0.73	-0.191	0.871	0.477	-0.082	0.938	0.484	-0.309	0.621	0.563	0.125	0.781	0.555	-0.148	0.844	0.543	-0.254	0.594	0.398	-0.207	0.883	0.703	-0.195	0.965	0.625	-0.453	0.785	0.449	-0.121	0.949	0.5	0.02
1.027	0.746	-0.164	0.934	0.48	-0.105	0.945	0.504	-0.328	0.594	0.527	0.133	0.707	0.563	-0.129	0.949	0.555	-0.297	0.504	0.43	-0.18	0.887	0.691	-0.16	1.051	0.672	-0.422	0.762	0.441	-0.094	1.02	0.512	0.035
