# Supplementary material for: “What Is a Step?” Differences in How a Step Is Detected among Three Popular Activity Monitors That Have Impacted Physical Activity Research
Source: Sensors (Basel). 2018 Apr 15;18(4):1206. doi: 10.3390/s18041206 (PMC5948774; doi:10.3390/s18041206)
Supplement: Supplementary file 1 [file sensors-18-01206-s001.zip › Supplementary material/Clean dataset GT9X wrist/WSS14.csv]

2			2.2			2.4			2.6			2.8			3			3.2			3.4			3.6			3.8			4
x	y	z	x	y	z	x	y	z	x	y	z	x	y	z	x	y	z	x	y	z	x	y	z	x	y	z	x	y	z	x	y	z
-1.215	-0.129	0.605	-0.988	-0.199	0.41	-1.211	-0.504	0.207	-1.332	-0.234	0.199	-1.141	-0.141	0.336	-1.297	-0.07	0.391	-1.102	-0.184	0.34	-1.238	0.051	0.508	-1.313	0.156	0.27	-1.164	-0.25	0.129	-0.703	-0.066	0.227
-1.215	-0.137	0.621	-0.977	-0.191	0.402	-1.246	-0.535	0.184	-1.336	-0.234	0.207	-1.105	-0.137	0.344	-1.328	-0.078	0.406	-1.141	-0.195	0.352	-1.367	0.016	0.43	-1.27	0.164	0.23	-1.016	-0.234	0.152	-0.691	-0.078	0.215
-1.215	-0.152	0.637	-0.973	-0.195	0.398	-1.273	-0.512	0.164	-1.363	-0.234	0.242	-1.086	-0.121	0.348	-1.348	-0.074	0.402	-1.18	-0.203	0.352	-1.426	0.027	0.402	-1.293	0.156	0.18	-0.961	-0.254	0.125	-0.711	-0.098	0.199
-1.238	-0.148	0.648	-0.965	-0.195	0.391	-1.27	-0.477	0.176	-1.469	-0.246	0.234	-1.074	-0.098	0.34	-1.379	-0.055	0.402	-1.207	-0.207	0.352	-1.391	0.031	0.371	-1.348	0.129	0.16	-0.887	-0.262	0.121	-0.754	-0.117	0.191
-1.262	-0.137	0.625	-0.961	-0.195	0.383	-1.246	-0.445	0.207	-1.563	-0.234	0.195	-1.086	-0.066	0.328	-1.402	-0.031	0.398	-1.23	-0.203	0.352	-1.301	0.035	0.355	-1.406	0.082	0.152	-0.871	-0.238	0.109	-0.801	-0.141	0.199
-1.277	-0.113	0.586	-0.957	-0.195	0.383	-1.211	-0.426	0.211	-1.578	-0.211	0.152	-1.094	-0.043	0.32	-1.395	0.027	0.398	-1.246	-0.203	0.352	-1.238	0.027	0.328	-1.488	0.027	0.145	-0.863	-0.211	0.078	-0.871	-0.168	0.211
-1.309	-0.09	0.543	-0.961	-0.199	0.387	-1.172	-0.434	0.219	-1.547	-0.203	0.094	-1.094	-0.012	0.316	-1.32	0.145	0.383	-1.277	-0.211	0.34	-1.246	0.004	0.277	-1.563	-0.016	0.137	-0.891	-0.199	0.051	-0.957	-0.184	0.223
-1.371	-0.063	0.531	-0.973	-0.211	0.371	-1.125	-0.453	0.227	-1.445	-0.188	0.074	-1.09	0.016	0.313	-1.281	0.258	0.355	-1.316	-0.211	0.313	-1.289	-0.012	0.207	-1.586	-0.047	0.105	-0.922	-0.195	0.035	-1.059	-0.215	0.227
-1.422	-0.031	0.516	-0.992	-0.219	0.363	-1.059	-0.461	0.215	-1.324	-0.176	0.098	-1.082	0.027	0.316	-1.406	0.234	0.293	-1.363	-0.211	0.281	-1.352	-0.02	0.137	-1.563	-0.066	0.051	-0.953	-0.195	0.039	-1.156	-0.254	0.242
-1.438	0.016	0.527	-1.027	-0.227	0.336	-1.027	-0.488	0.223	-1.234	-0.164	0.125	-1.074	0.027	0.316	-1.539	0.129	0.242	-1.422	-0.215	0.246	-1.434	-0.023	0.066	-1.5	-0.09	-0.023	-0.977	-0.176	0.059	-1.242	-0.293	0.281
-1.391	0.043	0.535	-1.055	-0.227	0.324	-0.957	-0.496	0.211	-1.172	-0.148	0.145	-1.066	0.016	0.324	-1.527	0.051	0.293	-1.492	-0.199	0.234	-1.516	-0.027	0.031	-1.391	-0.105	-0.039	-1	-0.16	0.098	-1.313	-0.332	0.309
-1.32	0.059	0.52	-1.109	-0.223	0.32	-0.93	-0.484	0.203	-1.133	-0.121	0.152	-1.063	-0.008	0.336	-1.395	-0.004	0.336	-1.516	-0.207	0.23	-1.547	-0.043	0.039	-1.25	-0.129	-0.02	-1.039	-0.148	0.117	-1.379	-0.363	0.324
-1.242	0.063	0.48	-1.203	-0.227	0.328	-0.891	-0.445	0.199	-1.125	-0.09	0.164	-1.07	-0.035	0.344	-1.219	0.02	0.34	-1.477	-0.215	0.25	-1.504	-0.086	0.09	-1.098	-0.152	0.039	-1.082	-0.16	0.125	-1.445	-0.379	0.32
-1.172	0.051	0.418	-1.285	-0.23	0.352	-0.855	-0.41	0.195	-1.152	-0.07	0.16	-1.078	-0.059	0.352	-1.141	0.074	0.273	-1.406	-0.219	0.293	-1.398	-0.133	0.168	-1	-0.184	0.074	-1.133	-0.191	0.137	-1.504	-0.383	0.297
-1.094	0.039	0.355	-1.359	-0.246	0.367	-0.836	-0.375	0.199	-1.207	-0.063	0.16	-1.086	-0.078	0.359	-1.133	0.145	0.219	-1.422	-0.219	0.352	-1.281	-0.195	0.223	-0.926	-0.215	0.078	-1.188	-0.227	0.117	-1.535	-0.371	0.25
-1.02	0.031	0.297	-1.426	-0.258	0.379	-0.828	-0.344	0.215	-1.254	-0.07	0.148	-1.098	-0.082	0.355	-1.215	0.184	0.168	-1.535	-0.238	0.352	-1.18	-0.246	0.273	-0.887	-0.234	0.066	-1.242	-0.234	0.16	-1.566	-0.332	0.23
-0.98	0.02	0.27	-1.449	-0.273	0.379	-0.836	-0.336	0.23	-1.285	-0.09	0.164	-1.121	-0.074	0.352	-1.344	0.191	0.137	-1.566	-0.246	0.301	-1.094	-0.281	0.293	-0.859	-0.234	0.055	-1.328	-0.227	0.137	-1.691	-0.313	0.223
-1	0.016	0.254	-1.434	-0.281	0.355	-0.848	-0.328	0.238	-1.297	-0.113	0.188	-1.152	-0.063	0.348	-1.457	0.168	0.113	-1.48	-0.242	0.215	-1.023	-0.281	0.27	-0.863	-0.23	0.043	-1.402	-0.195	0.133	-1.797	-0.297	0.172
-1.051	0.02	0.242	-1.398	-0.277	0.316	-0.855	-0.32	0.242	-1.309	-0.145	0.223	-1.188	-0.051	0.34	-1.559	0.105	0.102	-1.336	-0.23	0.184	-1.012	-0.277	0.199	-0.887	-0.23	0.035	-1.48	-0.16	0.141	-1.73	-0.254	0.156
-1.113	0.02	0.246	-1.359	-0.25	0.27	-0.863	-0.316	0.25	-1.313	-0.176	0.266	-1.223	-0.051	0.328	-1.578	0.039	0.109	-1.227	-0.246	0.203	-0.996	-0.262	0.141	-0.926	-0.227	0.035	-1.535	-0.133	0.148	-1.621	-0.211	0.145
-1.172	0.023	0.258	-1.34	-0.219	0.242	-0.883	-0.328	0.246	-1.309	-0.191	0.313	-1.258	-0.039	0.336	-1.508	-0.031	0.164	-1.156	-0.25	0.266	-0.98	-0.219	0.094	-0.977	-0.227	0.051	-1.543	-0.109	0.184	-1.531	-0.168	0.156
-1.223	0.012	0.281	-1.316	-0.184	0.215	-0.91	-0.348	0.238	-1.309	-0.199	0.348	-1.289	-0.047	0.363	-1.395	-0.098	0.234	-1.184	-0.246	0.305	-0.965	-0.164	0.059	-1.035	-0.23	0.07	-1.617	-0.094	0.27	-1.441	-0.133	0.219
-1.234	-0.004	0.32	-1.281	-0.145	0.219	-0.938	-0.352	0.23	-1.289	-0.199	0.371	-1.316	-0.051	0.391	-1.266	-0.152	0.289	-1.23	-0.223	0.309	-0.941	-0.137	0.059	-1.098	-0.23	0.074	-1.73	-0.113	0.262	-1.414	-0.113	0.273
-1.23	-0.027	0.355	-1.234	-0.109	0.242	-0.953	-0.352	0.223	-1.273	-0.18	0.367	-1.324	-0.055	0.398	-1.164	-0.191	0.309	-1.277	-0.176	0.301	-0.93	-0.129	0.078	-1.156	-0.211	0.078	-1.742	-0.109	0.195	-1.469	-0.117	0.301
-1.203	-0.066	0.391	-1.176	-0.09	0.27	-0.957	-0.352	0.223	-1.27	-0.141	0.355	-1.355	-0.051	0.379	-1.102	-0.215	0.285	-1.313	-0.137	0.293	-0.926	-0.129	0.102	-1.207	-0.184	0.102	-1.668	-0.121	0.109	-1.527	-0.133	0.332
-1.164	-0.105	0.41	-1.121	-0.082	0.277	-0.965	-0.355	0.223	-1.246	-0.109	0.336	-1.461	-0.047	0.375	-1.055	-0.219	0.242	-1.344	-0.113	0.285	-0.926	-0.129	0.133	-1.262	-0.168	0.141	-1.535	-0.137	0.09	-1.539	-0.156	0.375
-1.145	-0.156	0.406	-1.07	-0.078	0.285	-0.969	-0.359	0.223	-1.223	-0.059	0.336	-1.582	-0.063	0.371	-1.02	-0.215	0.199	-1.355	-0.109	0.293	-0.938	-0.129	0.148	-1.332	-0.168	0.176	-1.406	-0.145	0.141	-1.504	-0.176	0.41
-1.137	-0.215	0.383	-1.031	-0.078	0.277	-0.977	-0.363	0.211	-1.203	-0.02	0.324	-1.625	-0.063	0.367	-0.984	-0.195	0.172	-1.344	-0.113	0.309	-0.961	-0.129	0.164	-1.41	-0.18	0.184	-1.34	-0.141	0.215	-1.414	-0.176	0.414
-1.137	-0.219	0.355	-1.004	-0.074	0.266	-0.984	-0.375	0.215	-1.184	0.012	0.324	-1.582	-0.066	0.359	-0.953	-0.168	0.16	-1.32	-0.121	0.32	-0.988	-0.129	0.188	-1.492	-0.188	0.16	-1.332	-0.125	0.266	-1.297	-0.156	0.398
-1.133	-0.188	0.336	-0.98	-0.086	0.262	-1	-0.395	0.195	-1.164	0.031	0.332	-1.477	-0.074	0.32	-0.922	-0.129	0.16	-1.285	-0.145	0.332	-1.031	-0.156	0.219	-1.563	-0.207	0.148	-1.363	-0.102	0.285	-1.188	-0.133	0.375
-1.125	-0.145	0.336	-0.969	-0.113	0.258	-1	-0.43	0.168	-1.129	0.055	0.348	-1.352	-0.07	0.266	-0.895	-0.109	0.176	-1.242	-0.16	0.332	-1.082	-0.188	0.238	-1.594	-0.227	0.148	-1.406	-0.078	0.297	-1.094	-0.113	0.344
-1.113	-0.129	0.344	-0.965	-0.148	0.258	-1.035	-0.434	0.156	-1.078	0.082	0.379	-1.227	-0.066	0.238	-0.875	-0.098	0.188	-1.203	-0.176	0.332	-1.145	-0.223	0.25	-1.566	-0.25	0.152	-1.465	-0.063	0.305	-1.027	-0.09	0.305
-1.109	-0.094	0.34	-0.969	-0.176	0.262	-1.051	-0.445	0.133	-1.043	0.094	0.383	-1.156	-0.063	0.207	-0.863	-0.082	0.191	-1.168	-0.18	0.34	-1.23	-0.254	0.246	-1.512	-0.25	0.191	-1.477	-0.055	0.324	-0.98	-0.066	0.285
-1.133	-0.012	0.34	-0.98	-0.191	0.27	-1.066	-0.449	0.125	-1.008	0.082	0.398	-1.156	-0.043	0.199	-0.875	-0.094	0.191	-1.145	-0.172	0.34	-1.336	-0.277	0.23	-1.574	-0.25	0.281	-1.441	-0.059	0.352	-0.941	-0.039	0.281
-1.102	0.059	0.355	-0.996	-0.18	0.266	-1.082	-0.461	0.125	-0.977	0.066	0.406	-1.184	-0.016	0.199	-0.891	-0.102	0.184	-1.133	-0.152	0.332	-1.445	-0.285	0.219	-1.656	-0.246	0.266	-1.383	-0.078	0.367	-0.91	-0.023	0.281
-1.102	0.043	0.375	-1	-0.168	0.273	-1.105	-0.477	0.141	-0.961	0.047	0.414	-1.203	0.016	0.199	-0.926	-0.117	0.164	-1.129	-0.121	0.328	-1.539	-0.285	0.211	-1.633	-0.199	0.18	-1.332	-0.094	0.359	-0.898	-0.008	0.289
-1.133	-0.023	0.383	-1.027	-0.16	0.281	-1.152	-0.484	0.168	-0.949	0.02	0.41	-1.215	0.031	0.199	-0.969	-0.125	0.148	-1.141	-0.102	0.324	-1.594	-0.285	0.219	-1.539	-0.16	0.098	-1.273	-0.102	0.359	-0.91	0.008	0.297
-1.145	-0.074	0.383	-1.043	-0.145	0.289	-1.266	-0.523	0.172	-0.957	-0.016	0.41	-1.219	0.031	0.188	-0.996	-0.141	0.156	-1.141	-0.063	0.359	-1.617	-0.285	0.27	-1.453	-0.145	0.066	-1.238	-0.09	0.352	-0.918	0.027	0.305
-1.141	-0.09	0.387	-1.074	-0.133	0.305	-1.367	-0.551	0.18	-0.965	-0.039	0.402	-1.207	0.016	0.168	-1.035	-0.152	0.176	-1.125	-0.043	0.367	-1.703	-0.281	0.352	-1.395	-0.145	0.102	-1.215	-0.066	0.348	-0.938	0.035	0.316
-1.141	-0.098	0.391	-1.102	-0.133	0.309	-1.41	-0.563	0.172	-0.996	-0.047	0.391	-1.156	0.016	0.152	-1.086	-0.18	0.188	-1.117	-0.031	0.391	-1.836	-0.289	0.316	-1.383	-0.152	0.168	-1.207	-0.039	0.352	-0.969	0.027	0.34
-1.141	-0.113	0.391	-1.141	-0.137	0.301	-1.379	-0.547	0.16	-1.039	-0.055	0.391	-1.094	-0.016	0.16	-1.145	-0.199	0.184	-1.121	-0.027	0.398	-1.855	-0.262	0.227	-1.398	-0.168	0.219	-1.203	-0.016	0.355	-1.031	0.004	0.363
-1.137	-0.129	0.395	-1.184	-0.145	0.297	-1.297	-0.516	0.176	-1.082	-0.055	0.395	-1.027	-0.055	0.172	-1.211	-0.199	0.164	-1.137	-0.027	0.395	-1.738	-0.246	0.137	-1.418	-0.184	0.238	-1.207	0.023	0.375	-1.094	-0.016	0.395
-1.137	-0.133	0.398	-1.211	-0.148	0.281	-1.215	-0.473	0.215	-1.109	-0.055	0.402	-0.965	-0.086	0.176	-1.285	-0.211	0.145	-1.152	-0.043	0.398	-1.566	-0.242	0.117	-1.453	-0.191	0.25	-1.195	0.051	0.391	-1.148	-0.027	0.422
-1.145	-0.133	0.398	-1.23	-0.145	0.27	-1.176	-0.438	0.234	-1.129	-0.055	0.418	-0.93	-0.121	0.18	-1.379	-0.215	0.133	-1.172	-0.059	0.406	-1.406	-0.238	0.18	-1.449	-0.199	0.254	-1.195	0.078	0.406	-1.207	-0.016	0.426
-1.156	-0.137	0.398	-1.242	-0.137	0.262	-1.188	-0.426	0.273	-1.164	-0.051	0.434	-0.906	-0.133	0.172	-1.484	-0.215	0.141	-1.18	-0.078	0.414	-1.324	-0.227	0.242	-1.41	-0.199	0.25	-1.199	0.09	0.414	-1.262	0.004	0.434
-1.18	-0.137	0.402	-1.246	-0.133	0.262	-1.23	-0.418	0.289	-1.199	-0.047	0.438	-0.902	-0.105	0.145	-1.582	-0.223	0.141	-1.184	-0.098	0.438	-1.328	-0.219	0.258	-1.348	-0.191	0.242	-1.191	0.109	0.438	-1.305	0.035	0.426
-1.199	-0.145	0.402	-1.242	-0.145	0.262	-1.273	-0.395	0.281	-1.234	-0.039	0.418	-0.906	-0.059	0.113	-1.621	-0.215	0.133	-1.215	-0.117	0.465	-1.355	-0.195	0.254	-1.281	-0.168	0.25	-1.203	0.109	0.453	-1.355	0.059	0.406
-1.223	-0.148	0.395	-1.227	-0.156	0.266	-1.309	-0.352	0.285	-1.305	-0.035	0.383	-0.918	-0.023	0.098	-1.703	-0.207	0.16	-1.246	-0.125	0.492	-1.383	-0.16	0.258	-1.219	-0.141	0.254	-1.227	0.102	0.469	-1.398	0.086	0.395
-1.23	-0.145	0.383	-1.215	-0.168	0.266	-1.324	-0.301	0.289	-1.414	-0.043	0.359	-0.918	0.008	0.098	-1.84	-0.227	0.195	-1.277	-0.121	0.512	-1.418	-0.137	0.273	-1.172	-0.105	0.242	-1.246	0.078	0.48	-1.422	0.109	0.398
-1.23	-0.141	0.379	-1.188	-0.18	0.27	-1.316	-0.254	0.32	-1.551	-0.09	0.305	-0.922	0.031	0.109	-1.93	-0.219	0.191	-1.305	-0.109	0.52	-1.418	-0.133	0.293	-1.133	-0.066	0.223	-1.273	0.051	0.496	-1.398	0.125	0.422
-1.234	-0.141	0.367	-1.16	-0.188	0.27	-1.277	-0.219	0.359	-1.582	-0.063	0.328	-0.934	0.023	0.121	-1.926	-0.195	0.148	-1.336	-0.09	0.543	-1.371	-0.141	0.313	-1.102	-0.039	0.211	-1.324	0.023	0.473	-1.391	0.133	0.41
-1.238	-0.145	0.359	-1.141	-0.195	0.262	-1.227	-0.215	0.395	-1.551	-0.063	0.316	-0.953	-0.016	0.141	-1.816	-0.18	0.07	-1.359	-0.066	0.563	-1.305	-0.156	0.316	-1.094	-0.023	0.211	-1.363	0.004	0.441	-1.504	0.086	0.348
-1.242	-0.145	0.352	-1.121	-0.211	0.258	-1.188	-0.223	0.406	-1.457	-0.074	0.309	-0.977	-0.063	0.16	-1.621	-0.168	0.039	-1.344	-0.039	0.59	-1.258	-0.176	0.313	-1.094	-0.012	0.227	-1.395	-0.008	0.371	-1.578	0.047	0.34
-1.25	-0.145	0.348	-1.113	-0.215	0.25	-1.164	-0.238	0.402	-1.383	-0.086	0.262	-1.012	-0.105	0.164	-1.402	-0.16	0.074	-1.332	0.004	0.602	-1.234	-0.188	0.293	-1.094	0.008	0.25	-1.406	-0.02	0.289	-1.535	0.008	0.371
-1.285	-0.148	0.379	-1.105	-0.211	0.246	-1.129	-0.23	0.383	-1.328	-0.074	0.219	-1.039	-0.129	0.148	-1.242	-0.148	0.145	-1.41	0.016	0.566	-1.219	-0.188	0.266	-1.09	0	0.285	-1.371	0.02	0.297	-1.477	-0.031	0.352
-1.352	-0.168	0.414	-1.109	-0.207	0.246	-1.102	-0.207	0.355	-1.336	-0.086	0.16	-1.066	-0.141	0.137	-1.141	-0.129	0.203	-1.488	0.016	0.5	-1.195	-0.172	0.246	-1.105	-0.016	0.313	-1.277	0.063	0.371	-1.441	-0.027	0.301
-1.391	-0.164	0.438	-1.113	-0.199	0.234	-1.059	-0.172	0.34	-1.375	-0.094	0.121	-1.082	-0.141	0.145	-1.105	-0.105	0.25	-1.504	0.039	0.438	-1.184	-0.148	0.23	-1.133	-0.012	0.352	-1.191	0.094	0.414	-1.418	-0.004	0.25
-1.418	-0.172	0.457	-1.129	-0.184	0.234	-1.004	-0.133	0.336	-1.43	-0.098	0.086	-1.109	-0.137	0.141	-1.098	-0.078	0.289	-1.43	0.023	0.398	-1.184	-0.117	0.227	-1.145	0.004	0.375	-1.242	0.113	0.402	-1.422	0.016	0.188
-1.426	-0.188	0.449	-1.156	-0.176	0.246	-0.969	-0.102	0.344	-1.496	-0.105	0.047	-1.145	-0.133	0.145	-1.109	-0.043	0.309	-1.297	-0.004	0.379	-1.18	-0.09	0.234	-1.172	0.023	0.391	-1.328	0.098	0.391	-1.441	0.031	0.156
-1.387	-0.191	0.434	-1.176	-0.168	0.262	-0.926	-0.086	0.348	-1.52	-0.125	0.051	-1.18	-0.129	0.148	-1.117	-0.02	0.324	-1.18	-0.035	0.359	-1.176	-0.059	0.242	-1.199	0.074	0.41	-1.301	0.047	0.398	-1.438	0.023	0.164
-1.328	-0.195	0.414	-1.188	-0.164	0.293	-0.898	-0.086	0.348	-1.473	-0.145	0.098	-1.223	-0.133	0.152	-1.102	0.008	0.336	-1.145	-0.059	0.324	-1.176	-0.023	0.27	-1.223	0.188	0.414	-1.262	-0.004	0.348	-1.418	0.004	0.172
-1.25	-0.191	0.395	-1.207	-0.168	0.336	-0.895	-0.086	0.348	-1.398	-0.156	0.156	-1.266	-0.141	0.145	-1.09	0.02	0.332	-1.172	-0.066	0.273	-1.18	0.016	0.285	-1.273	0.277	0.418	-1.23	-0.016	0.297	-1.359	-0.023	0.18
-1.164	-0.18	0.383	-1.293	-0.184	0.371	-0.895	-0.105	0.344	-1.32	-0.172	0.195	-1.301	-0.148	0.137	-1.066	0.008	0.332	-1.215	-0.066	0.238	-1.195	0.035	0.305	-1.32	0.273	0.379	-1.215	0.008	0.25	-1.258	-0.051	0.18
-1.086	-0.16	0.383	-1.414	-0.188	0.383	-0.895	-0.121	0.352	-1.242	-0.203	0.203	-1.32	-0.156	0.133	-1.07	-0.031	0.344	-1.27	-0.066	0.195	-1.195	0.035	0.324	-1.434	0.223	0.379	-1.227	0.027	0.215	-1.141	-0.07	0.18
-1.043	-0.129	0.395	-1.508	-0.168	0.398	-0.895	-0.137	0.363	-1.148	-0.227	0.207	-1.344	-0.168	0.129	-1.074	-0.086	0.355	-1.313	-0.066	0.148	-1.195	0.055	0.352	-1.52	0.117	0.414	-1.266	0.016	0.188	-1.031	-0.09	0.16
-1.039	-0.102	0.418	-1.563	-0.152	0.379	-0.891	-0.137	0.371	-1.09	-0.25	0.172	-1.375	-0.176	0.121	-1.078	-0.121	0.402	-1.344	-0.066	0.121	-1.188	0.055	0.367	-1.59	-0.012	0.445	-1.293	-0.016	0.188	-0.934	-0.105	0.152
-1.066	-0.082	0.445	-1.535	-0.137	0.402	-0.895	-0.141	0.371	-1.043	-0.262	0.133	-1.379	-0.172	0.121	-1.066	-0.141	0.426	-1.336	-0.082	0.129	-1.195	0.039	0.387	-1.531	0	0.566	-1.32	-0.031	0.191	-0.844	-0.117	0.164
-1.109	-0.055	0.453	-1.492	-0.141	0.422	-0.914	-0.156	0.363	-1.008	-0.234	0.102	-1.402	-0.16	0.141	-1.055	-0.129	0.438	-1.277	-0.105	0.172	-1.207	0.004	0.398	-1.426	0.137	0.629	-1.34	-0.043	0.195	-0.781	-0.125	0.172
-1.152	-0.043	0.453	-1.449	-0.141	0.441	-0.934	-0.172	0.367	-0.973	-0.184	0.094	-1.473	-0.152	0.172	-1.035	-0.102	0.434	-1.207	-0.141	0.219	-1.223	-0.016	0.418	-1.367	0.309	0.621	-1.34	-0.055	0.18	-0.73	-0.129	0.18
-1.203	-0.035	0.461	-1.383	-0.121	0.441	-0.953	-0.195	0.371	-0.941	-0.145	0.102	-1.578	-0.148	0.164	-1.047	-0.07	0.426	-1.129	-0.16	0.258	-1.254	-0.027	0.438	-1.449	0.414	0.594	-1.293	-0.063	0.156	-0.691	-0.125	0.18
-1.23	-0.039	0.473	-1.313	-0.09	0.406	-0.988	-0.215	0.375	-0.926	-0.117	0.117	-1.602	-0.152	0.176	-1.059	-0.035	0.402	-1.035	-0.184	0.277	-1.281	-0.031	0.449	-1.516	0.406	0.547	-1.211	-0.059	0.148	-0.672	-0.117	0.172
-1.238	-0.047	0.496	-1.266	-0.066	0.402	-1.027	-0.223	0.379	-0.91	-0.098	0.129	-1.574	-0.156	0.172	-1.035	0.004	0.43	-0.977	-0.203	0.277	-1.313	-0.02	0.453	-1.5	0.344	0.555	-1.125	-0.063	0.141	-0.676	-0.121	0.168
-1.227	-0.07	0.523	-1.227	-0.051	0.41	-1.066	-0.23	0.363	-0.914	-0.082	0.137	-1.488	-0.16	0.133	-1.031	0.055	0.434	-0.941	-0.219	0.27	-1.344	0.016	0.465	-1.465	0.25	0.465	-1.039	-0.07	0.141	-0.703	-0.125	0.172
-1.211	-0.098	0.543	-1.215	-0.043	0.402	-1.117	-0.238	0.367	-0.914	-0.07	0.145	-1.355	-0.16	0.121	-1.004	0.059	0.434	-0.926	-0.223	0.246	-1.34	0.07	0.473	-1.457	0.188	0.367	-0.977	-0.094	0.141	-0.75	-0.129	0.18
-1.176	-0.113	0.563	-1.211	-0.051	0.402	-1.18	-0.246	0.359	-0.91	-0.074	0.16	-1.23	-0.156	0.148	-0.988	0.086	0.449	-0.918	-0.223	0.215	-1.289	0.129	0.48	-1.445	0.18	0.289	-0.93	-0.105	0.168	-0.82	-0.133	0.199
-1.137	-0.117	0.57	-1.211	-0.055	0.398	-1.227	-0.258	0.355	-0.926	-0.09	0.176	-1.152	-0.133	0.176	-0.992	0.086	0.426	-0.922	-0.207	0.188	-1.262	0.172	0.496	-1.441	0.188	0.262	-0.906	-0.125	0.164	-0.906	-0.152	0.223
-1.102	-0.105	0.574	-1.211	-0.059	0.402	-1.258	-0.258	0.359	-0.945	-0.113	0.168	-1.113	-0.098	0.191	-1.004	0.055	0.41	-0.934	-0.191	0.164	-1.324	0.16	0.473	-1.484	0.176	0.254	-0.879	-0.137	0.176	-0.98	-0.172	0.258
-1.082	-0.102	0.57	-1.207	-0.066	0.406	-1.27	-0.27	0.363	-0.98	-0.133	0.152	-1.121	-0.063	0.211	-1.031	0.066	0.422	-0.941	-0.188	0.164	-1.438	0.109	0.422	-1.551	0.133	0.227	-0.887	-0.141	0.168	-1.063	-0.199	0.305
-1.074	-0.082	0.566	-1.215	-0.086	0.41	-1.266	-0.27	0.355	-1.02	-0.141	0.145	-1.133	-0.047	0.215	-1.051	0.059	0.43	-0.918	-0.215	0.184	-1.461	0.047	0.426	-1.621	0.074	0.184	-0.895	-0.145	0.156	-1.164	-0.238	0.363
-1.066	-0.066	0.559	-1.219	-0.109	0.422	-1.266	-0.25	0.332	-1.043	-0.141	0.141	-1.148	-0.039	0.219	-1.098	0.043	0.418	-0.961	-0.273	0.188	-1.391	-0.027	0.438	-1.645	0.031	0.125	-0.93	-0.145	0.148	-1.266	-0.285	0.41
-1.063	-0.039	0.555	-1.207	-0.121	0.441	-1.324	-0.25	0.289	-1.059	-0.152	0.164	-1.176	-0.035	0.211	-1.125	0.059	0.406	-0.984	-0.285	0.176	-1.293	-0.074	0.414	-1.621	0	0.078	-0.969	-0.156	0.152	-1.359	-0.313	0.426
-1.051	-0.016	0.547	-1.176	-0.117	0.453	-1.426	-0.242	0.281	-1.063	-0.156	0.191	-1.18	-0.047	0.219	-1.168	0.082	0.398	-1	-0.289	0.191	-1.219	-0.09	0.363	-1.523	-0.035	0.055	-1.023	-0.172	0.168	-1.445	-0.324	0.41
-1.043	0.004	0.551	-1.145	-0.105	0.465	-1.484	-0.246	0.285	-1.078	-0.16	0.207	-1.164	-0.055	0.238	-1.219	0.094	0.395	-1.023	-0.258	0.188	-1.207	-0.094	0.285	-1.398	-0.031	0.051	-1.07	-0.188	0.184	-1.543	-0.332	0.355
-1.035	0.016	0.551	-1.117	-0.082	0.465	-1.465	-0.246	0.293	-1.102	-0.156	0.211	-1.148	-0.086	0.25	-1.297	0.094	0.383	-1.07	-0.156	0.188	-1.246	-0.07	0.191	-1.281	-0.023	0.012	-1.121	-0.195	0.199	-1.598	-0.328	0.293
-1.039	0.023	0.555	-1.102	-0.066	0.477	-1.402	-0.25	0.266	-1.148	-0.16	0.199	-1.121	-0.113	0.266	-1.355	0.074	0.387	-1.09	-0.02	0.215	-1.293	-0.039	0.113	-1.164	-0.008	0.004	-1.18	-0.211	0.219	-1.594	-0.313	0.262
-1.035	0.027	0.547	-1.102	-0.055	0.473	-1.32	-0.27	0.215	-1.199	-0.145	0.191	-1.094	-0.145	0.281	-1.391	0.051	0.418	-1.109	0.02	0.246	-1.332	-0.016	0.078	-1.074	0.02	0.016	-1.254	-0.23	0.227	-1.625	-0.285	0.281
-1.039	0.023	0.543	-1.105	-0.043	0.465	-1.211	-0.266	0.168	-1.25	-0.137	0.184	-1.074	-0.148	0.297	-1.398	0.039	0.426	-1.176	-0.059	0.258	-1.391	-0.012	0.043	-1.004	0.047	0.043	-1.34	-0.258	0.23	-1.695	-0.281	0.234
-1.043	0.008	0.547	-1.102	-0.039	0.465	-1.133	-0.262	0.109	-1.297	-0.137	0.168	-1.063	-0.133	0.289	-1.387	0.043	0.402	-1.266	-0.176	0.238	-1.43	-0.035	0.012	-0.969	0.063	0.082	-1.453	-0.289	0.215	-1.684	-0.242	0.172
-1.051	-0.012	0.559	-1.094	-0.035	0.465	-1.117	-0.254	0.078	-1.34	-0.141	0.176	-1.055	-0.105	0.285	-1.438	0.051	0.383	-1.355	-0.25	0.227	-1.406	-0.078	0.051	-0.961	0.082	0.105	-1.578	-0.309	0.211	-1.629	-0.23	0.113
-1.055	-0.027	0.57	-1.078	-0.047	0.477	-1.109	-0.234	0.027	-1.375	-0.148	0.18	-1.051	-0.07	0.285	-1.563	0.027	0.375	-1.434	-0.277	0.227	-1.301	-0.125	0.133	-0.969	0.121	0.078	-1.672	-0.324	0.188	-1.574	-0.242	0.098
-1.059	-0.051	0.574	-1.07	-0.055	0.48	-1.121	-0.215	0.047	-1.41	-0.164	0.191	-1.055	-0.035	0.297	-1.652	0.008	0.371	-1.551	-0.281	0.223	-1.168	-0.164	0.211	-0.984	0.152	0.043	-1.695	-0.328	0.152	-1.5	-0.234	0.148
-1.07	-0.063	0.574	-1.066	-0.063	0.484	-1.145	-0.191	0.059	-1.449	-0.164	0.227	-1.055	0	0.301	-1.629	0.016	0.387	-1.645	-0.297	0.211	-1.066	-0.188	0.25	-1.023	0.141	0.031	-1.668	-0.309	0.164	-1.461	-0.238	0.215
-1.098	-0.07	0.578	-1.055	-0.07	0.484	-1.152	-0.168	0.063	-1.555	-0.184	0.262	-1.055	0.035	0.305	-1.539	-0.004	0.344	-1.672	-0.328	0.227	-0.992	-0.195	0.258	-1.047	0.09	0.031	-1.738	-0.301	0.27	-1.453	-0.25	0.25
-1.125	-0.078	0.586	-1.051	-0.07	0.484	-1.156	-0.176	0.07	-1.656	-0.199	0.254	-1.063	0.047	0.305	-1.418	-0.023	0.293	-1.637	-0.348	0.305	-0.941	-0.195	0.246	-1.066	0.023	0.027	-1.844	-0.32	0.203	-1.441	-0.258	0.281
-1.156	-0.086	0.602	-1.039	-0.09	0.48	-1.117	-0.191	0.09	-1.711	-0.195	0.25	-1.066	0.055	0.309	-1.332	-0.023	0.246	-1.676	-0.359	0.395	-0.91	-0.195	0.223	-1.082	-0.039	0.027	-1.785	-0.293	0.07	-1.426	-0.281	0.293
-1.188	-0.09	0.613	-1.035	-0.098	0.48	-1.07	-0.234	0.109	-1.711	-0.199	0.211	-1.074	0.031	0.305	-1.277	-0.039	0.199	-1.754	-0.348	0.453	-0.906	-0.195	0.184	-1.098	-0.105	0.016	-1.672	-0.293	-0.047	-1.398	-0.305	0.277
-1.203	-0.094	0.613	-1.023	-0.102	0.48	-1.016	-0.285	0.133	-1.609	-0.199	0.172	-1.07	0.004	0.313	-1.297	-0.035	0.188	-1.758	-0.324	0.406	-0.898	-0.172	0.145	-1.102	-0.141	0.035	-1.527	-0.289	-0.047	-1.355	-0.316	0.266
-1.203	-0.098	0.609	-1.008	-0.109	0.473	-0.961	-0.324	0.191	-1.457	-0.191	0.168	-1.066	-0.027	0.316	-1.332	-0.035	0.164	-1.648	-0.293	0.262	-0.902	-0.156	0.109	-1.109	-0.156	0.051	-1.371	-0.27	0.047	-1.281	-0.305	0.262
-1.199	-0.098	0.617	-1.008	-0.117	0.461	-0.914	-0.379	0.215	-1.305	-0.184	0.211	-1.07	-0.059	0.316	-1.375	-0.031	0.137	-1.48	-0.266	0.168	-0.914	-0.141	0.09	-1.133	-0.16	0.059	-1.293	-0.238	0.148	-1.191	-0.27	0.273
-1.191	-0.098	0.613	-1	-0.109	0.418	-0.895	-0.379	0.215	-1.172	-0.164	0.242	-1.074	-0.078	0.316	-1.402	-0.035	0.121	-1.297	-0.27	0.191	-0.922	-0.141	0.09	-1.168	-0.156	0.059	-1.277	-0.207	0.191	-1.121	-0.223	0.281
-1.191	-0.094	0.602	-0.992	-0.09	0.395	-0.898	-0.328	0.18	-1.098	-0.129	0.25	-1.09	-0.078	0.313	-1.387	-0.043	0.125	-1.188	-0.25	0.27	-0.941	-0.141	0.094	-1.219	-0.141	0.035	-1.293	-0.176	0.195	-1.074	-0.18	0.281
-1.227	-0.086	0.582	-0.98	-0.047	0.367	-0.895	-0.258	0.16	-1.078	-0.09	0.258	-1.113	-0.074	0.309	-1.336	-0.047	0.16	-1.195	-0.234	0.316	-0.977	-0.145	0.094	-1.266	-0.113	0.043	-1.32	-0.164	0.203	-1.031	-0.148	0.285
-1.313	-0.082	0.578	-0.961	-0.027	0.344	-0.891	-0.195	0.145	-1.086	-0.051	0.285	-1.156	-0.074	0.297	-1.262	-0.055	0.199	-1.254	-0.211	0.324	-1.023	-0.141	0.102	-1.324	-0.102	0.043	-1.336	-0.164	0.215	-0.984	-0.109	0.281
-1.391	-0.074	0.574	-1.008	-0.051	0.32	-0.887	-0.141	0.129	-1.121	-0.023	0.297	-1.188	-0.066	0.281	-1.16	-0.066	0.227	-1.316	-0.18	0.313	-1.07	-0.133	0.113	-1.387	-0.105	0.043	-1.309	-0.172	0.223	-0.945	-0.074	0.285
-1.434	-0.051	0.57	-1.07	-0.102	0.316	-0.887	-0.09	0.137	-1.164	-0.016	0.301	-1.23	-0.043	0.262	-1.078	-0.086	0.234	-1.371	-0.148	0.316	-1.094	-0.125	0.129	-1.398	-0.121	0.082	-1.25	-0.184	0.227	-0.922	-0.039	0.297
-1.434	-0.035	0.57	-1.109	-0.164	0.313	-0.875	-0.063	0.152	-1.203	-0.023	0.309	-1.277	-0.035	0.238	-1.02	-0.105	0.219	-1.387	-0.129	0.34	-1.137	-0.141	0.125	-1.457	-0.129	0.168	-1.168	-0.199	0.246	-0.91	0	0.309
-1.398	-0.035	0.57	-1.137	-0.215	0.336	-0.879	-0.059	0.168	-1.234	-0.039	0.316	-1.305	-0.039	0.238	-0.977	-0.129	0.191	-1.383	-0.117	0.375	-1.184	-0.152	0.125	-1.629	-0.129	0.18	-1.082	-0.207	0.27	-0.91	0.035	0.313
-1.328	-0.035	0.539	-1.156	-0.25	0.367	-0.895	-0.078	0.18	-1.238	-0.059	0.34	-1.32	-0.055	0.273	-0.957	-0.125	0.156	-1.352	-0.125	0.402	-1.242	-0.176	0.125	-1.703	-0.117	0.184	-1.02	-0.203	0.281	-0.918	0.07	0.324
-1.234	-0.043	0.477	-1.172	-0.273	0.379	-0.922	-0.105	0.188	-1.238	-0.086	0.352	-1.328	-0.063	0.297	-0.934	-0.094	0.137	-1.324	-0.145	0.418	-1.316	-0.195	0.125	-1.648	-0.078	0.152	-0.992	-0.191	0.277	-0.945	0.086	0.344
-1.145	-0.055	0.41	-1.203	-0.281	0.367	-0.938	-0.133	0.18	-1.219	-0.113	0.375	-1.328	-0.066	0.301	-0.914	-0.07	0.129	-1.285	-0.176	0.422	-1.391	-0.203	0.133	-1.598	-0.055	0.063	-1.004	-0.172	0.27	-0.992	0.078	0.367
-1.078	-0.063	0.359	-1.234	-0.262	0.328	-0.957	-0.156	0.176	-1.176	-0.125	0.402	-1.395	-0.063	0.285	-0.895	-0.047	0.141	-1.238	-0.199	0.418	-1.484	-0.199	0.129	-1.535	-0.02	0.027	-1.023	-0.145	0.281	-1.055	0.055	0.387
-1.035	-0.063	0.309	-1.266	-0.211	0.297	-0.977	-0.168	0.18	-1.148	-0.129	0.418	-1.512	-0.078	0.223	-0.875	-0.039	0.148	-1.188	-0.199	0.406	-1.559	-0.199	0.109	-1.484	0.031	0.043	-1.039	-0.102	0.309	-1.121	0.023	0.41
-1.039	-0.059	0.293	-1.34	-0.156	0.273	-1	-0.199	0.172	-1.125	-0.113	0.418	-1.578	-0.047	0.25	-0.871	-0.035	0.156	-1.152	-0.199	0.379	-1.582	-0.195	0.121	-1.469	0.07	0.066	-1.059	-0.059	0.352	-1.18	0.012	0.445
-1.063	-0.051	0.281	-1.434	-0.125	0.266	-1.035	-0.227	0.176	-1.113	-0.09	0.406	-1.59	-0.031	0.207	-0.871	-0.031	0.172	-1.133	-0.191	0.355	-1.641	-0.195	0.195	-1.465	0.074	0.09	-1.082	-0.016	0.379	-1.219	0.012	0.48
-1.098	-0.039	0.273	-1.496	-0.105	0.289	-1.066	-0.25	0.168	-1.113	-0.059	0.395	-1.566	-0.035	0.184	-0.883	-0.039	0.176	-1.125	-0.164	0.348	-1.742	-0.199	0.215	-1.477	0.047	0.113	-1.137	0.023	0.387	-1.262	0.039	0.516
-1.148	-0.039	0.27	-1.504	-0.113	0.324	-1.098	-0.277	0.16	-1.113	-0.031	0.387	-1.48	-0.047	0.152	-0.91	-0.051	0.18	-1.121	-0.133	0.348	-1.785	-0.188	0.164	-1.5	0.012	0.137	-1.195	0.055	0.387	-1.313	0.078	0.516
-1.176	-0.047	0.277	-1.48	-0.121	0.34	-1.125	-0.301	0.148	-1.105	-0.023	0.379	-1.355	-0.051	0.156	-0.934	-0.066	0.18	-1.129	-0.09	0.359	-1.688	-0.172	0.102	-1.484	-0.027	0.184	-1.246	0.059	0.387	-1.344	0.168	0.508
-1.16	-0.059	0.301	-1.41	-0.133	0.324	-1.152	-0.32	0.133	-1.09	0.008	0.379	-1.23	-0.039	0.176	-0.965	-0.086	0.188	-1.113	-0.039	0.391	-1.539	-0.172	0.07	-1.445	-0.059	0.223	-1.277	0.055	0.418	-1.355	0.227	0.453
-1.125	-0.07	0.328	-1.309	-0.152	0.301	-1.18	-0.336	0.121	-1.082	0.031	0.371	-1.168	-0.012	0.152	-0.984	-0.105	0.203	-1.098	0.012	0.402	-1.41	-0.184	0.094	-1.391	-0.07	0.25	-1.293	0.043	0.461	-1.313	0.27	0.508
-1.078	-0.105	0.352	-1.203	-0.148	0.266	-1.195	-0.348	0.109	-1.07	0.047	0.371	-1.16	0.012	0.121	-1.027	-0.125	0.215	-1.09	0.043	0.414	-1.324	-0.18	0.148	-1.316	-0.039	0.246	-1.332	0.027	0.484	-1.301	0.285	0.441
-1.043	-0.141	0.375	-1.141	-0.145	0.234	-1.211	-0.355	0.113	-1.051	0.059	0.375	-1.176	0.027	0.098	-1.078	-0.137	0.23	-1.086	0.066	0.422	-1.324	-0.176	0.168	-1.273	0	0.223	-1.387	0.027	0.52	-1.379	0.313	0.363
-1.016	-0.191	0.387	-1.121	-0.129	0.207	-1.227	-0.367	0.117	-1.023	0.063	0.379	-1.199	0.035	0.09	-1.141	-0.145	0.242	-1.086	0.063	0.418	-1.352	-0.18	0.164	-1.219	0.02	0.219	-1.426	0.043	0.531	-1.625	0.324	0.223
-1.02	-0.266	0.391	-1.133	-0.102	0.184	-1.238	-0.375	0.121	-1.008	0.047	0.379	-1.227	0.016	0.094	-1.199	-0.141	0.25	-1.094	0.051	0.43	-1.398	-0.172	0.156	-1.156	0.027	0.238	-1.457	0.07	0.516	-1.723	0.395	0.215
-1.051	-0.285	0.367	-1.145	-0.074	0.18	-1.258	-0.371	0.145	-1.008	0.023	0.379	-1.238	-0.008	0.113	-1.254	-0.145	0.254	-1.109	0.016	0.445	-1.438	-0.172	0.172	-1.105	0.023	0.262	-1.48	0.109	0.5	-1.656	0.5	0.316
-1.082	-0.242	0.332	-1.145	-0.051	0.172	-1.328	-0.367	0.191	-1.008	-0.008	0.375	-1.203	-0.02	0.145	-1.316	-0.145	0.242	-1.125	-0.023	0.465	-1.441	-0.184	0.203	-1.07	0.023	0.297	-1.477	0.141	0.492	-1.629	0.539	0.336
-1.09	-0.207	0.32	-1.148	-0.047	0.184	-1.426	-0.363	0.234	-1.027	-0.031	0.367	-1.141	-0.031	0.172	-1.383	-0.145	0.23	-1.137	-0.066	0.488	-1.41	-0.191	0.254	-1.063	0.027	0.309	-1.418	0.176	0.469	-1.641	0.465	0.32
-1.098	-0.199	0.32	-1.133	-0.063	0.195	-1.516	-0.355	0.262	-1.051	-0.043	0.359	-1.059	-0.043	0.207	-1.441	-0.141	0.211	-1.156	-0.09	0.516	-1.352	-0.195	0.285	-1.063	0.035	0.324	-1.324	0.199	0.434	-1.68	0.363	0.285
-1.113	-0.18	0.32	-1.113	-0.086	0.223	-1.555	-0.355	0.242	-1.07	-0.055	0.355	-1.012	-0.074	0.203	-1.461	-0.129	0.211	-1.18	-0.102	0.543	-1.285	-0.195	0.297	-1.059	0.031	0.344	-1.328	0.215	0.402	-1.727	0.273	0.238
-1.113	-0.137	0.328	-1.094	-0.121	0.242	-1.52	-0.336	0.203	-1.117	-0.059	0.352	-0.961	-0.094	0.195	-1.449	-0.125	0.227	-1.238	-0.117	0.547	-1.223	-0.188	0.289	-1.07	0.023	0.367	-1.441	0.203	0.379	-1.75	0.203	0.176
-1.109	-0.102	0.344	-1.078	-0.152	0.25	-1.434	-0.324	0.156	-1.168	-0.063	0.352	-0.938	-0.105	0.176	-1.512	-0.129	0.281	-1.285	-0.117	0.547	-1.176	-0.164	0.285	-1.082	0.012	0.391	-1.438	0.195	0.379	-1.738	0.109	0.133
-1.117	-0.09	0.348	-1.063	-0.184	0.25	-1.316	-0.316	0.156	-1.211	-0.066	0.352	-0.922	-0.09	0.156	-1.637	-0.145	0.293	-1.332	-0.098	0.543	-1.141	-0.133	0.266	-1.109	-0.012	0.43	-1.352	0.172	0.406	-1.676	0.027	0.109
-1.117	-0.078	0.34	-1.051	-0.195	0.246	-1.211	-0.301	0.199	-1.25	-0.063	0.375	-0.906	-0.059	0.141	-1.688	-0.137	0.254	-1.359	-0.07	0.543	-1.105	-0.098	0.254	-1.133	-0.016	0.469	-1.316	0.148	0.367	-1.523	-0.031	0.121
-1.133	-0.066	0.328	-1.055	-0.191	0.23	-1.152	-0.27	0.25	-1.273	-0.066	0.398	-0.902	-0.023	0.133	-1.633	-0.121	0.199	-1.355	-0.023	0.555	-1.07	-0.066	0.266	-1.164	-0.012	0.52	-1.32	0.152	0.301	-1.34	-0.063	0.145
-1.145	-0.055	0.324	-1.055	-0.172	0.234	-1.141	-0.223	0.297	-1.297	-0.07	0.402	-0.902	0	0.129	-1.535	-0.125	0.133	-1.305	0.035	0.543	-1.055	-0.027	0.273	-1.172	0.004	0.555	-1.344	0.137	0.254	-1.164	-0.094	0.152
-1.121	-0.051	0.344	-1.063	-0.148	0.23	-1.16	-0.176	0.316	-1.328	-0.074	0.383	-0.898	0.027	0.125	-1.398	-0.129	0.133	-1.34	0.086	0.5	-1.027	0.008	0.285	-1.191	0.023	0.586	-1.387	0.105	0.207	-1.023	-0.129	0.148
-1.105	-0.09	0.359	-1.063	-0.125	0.227	-1.191	-0.145	0.32	-1.43	-0.082	0.359	-0.898	0.043	0.129	-1.289	-0.133	0.191	-1.441	0.09	0.434	-1.02	0.027	0.309	-1.219	0.051	0.602	-1.438	0.07	0.176	-0.934	-0.16	0.152
-1.105	-0.137	0.375	-1.066	-0.105	0.23	-1.219	-0.145	0.316	-1.547	-0.102	0.34	-0.918	0.023	0.137	-1.246	-0.129	0.246	-1.488	0.098	0.43	-1.02	0.043	0.309	-1.258	0.074	0.602	-1.469	0.043	0.164	-0.883	-0.156	0.129
-1.113	-0.156	0.383	-1.07	-0.094	0.238	-1.246	-0.148	0.301	-1.59	-0.094	0.34	-0.934	-0.008	0.145	-1.242	-0.113	0.273	-1.469	0.086	0.418	-1.039	0.031	0.32	-1.293	0.113	0.605	-1.473	0.023	0.152	-0.844	-0.117	0.094
-1.121	-0.16	0.387	-1.066	-0.09	0.238	-1.254	-0.156	0.262	-1.566	-0.094	0.348	-0.949	-0.039	0.152	-1.258	-0.082	0.273	-1.367	0.047	0.422	-1.059	0.016	0.336	-1.324	0.137	0.598	-1.43	-0.012	0.121	-0.82	-0.082	0.074
-1.145	-0.16	0.391	-1.078	-0.094	0.238	-1.23	-0.137	0.266	-1.469	-0.098	0.313	-0.965	-0.074	0.141	-1.289	-0.066	0.262	-1.273	0.016	0.398	-1.078	-0.004	0.359	-1.348	0.133	0.59	-1.348	-0.031	0.09	-0.805	-0.055	0.066
-1.172	-0.172	0.391	-1.102	-0.098	0.215	-1.195	-0.148	0.266	-1.336	-0.082	0.277	-0.984	-0.102	0.125	-1.309	-0.066	0.242	-1.234	0.012	0.367	-1.105	-0.02	0.371	-1.344	0.129	0.566	-1.242	-0.063	0.078	-0.809	-0.031	0.078
-1.195	-0.184	0.391	-1.129	-0.105	0.168	-1.172	-0.172	0.289	-1.238	-0.074	0.227	-1.016	-0.113	0.105	-1.297	-0.074	0.242	-1.266	0.012	0.328	-1.145	-0.035	0.383	-1.336	0.145	0.5	-1.117	-0.074	0.105	-0.828	-0.012	0.102
-1.203	-0.188	0.387	-1.137	-0.117	0.145	-1.152	-0.188	0.316	-1.168	-0.066	0.203	-1.043	-0.129	0.098	-1.262	-0.086	0.262	-1.336	0.023	0.273	-1.195	-0.051	0.395	-1.387	0.172	0.449	-1	-0.082	0.121	-0.84	0.016	0.152
-1.191	-0.172	0.383	-1.133	-0.125	0.145	-1.117	-0.199	0.352	-1.164	-0.066	0.172	-1.082	-0.133	0.082	-1.219	-0.113	0.289	-1.391	0.023	0.223	-1.242	-0.051	0.41	-1.5	0.152	0.422	-0.934	-0.117	0.117	-0.883	0.027	0.188
-1.18	-0.164	0.383	-1.117	-0.133	0.172	-1.094	-0.199	0.375	-1.191	-0.059	0.16	-1.117	-0.145	0.066	-1.164	-0.137	0.309	-1.457	0.012	0.172	-1.285	-0.027	0.441	-1.531	0.105	0.453	-0.867	-0.133	0.129	-0.957	0.02	0.211
-1.18	-0.152	0.383	-1.098	-0.141	0.188	-1.078	-0.195	0.379	-1.227	-0.055	0.156	-1.145	-0.148	0.066	-1.117	-0.141	0.32	-1.5	-0.008	0.133	-1.34	0.008	0.473	-1.512	0.035	0.441	-0.84	-0.133	0.129	-1.035	0.004	0.238
-1.199	-0.156	0.395	-1.109	-0.152	0.191	-1.063	-0.176	0.371	-1.27	-0.055	0.148	-1.168	-0.152	0.078	-1.07	-0.137	0.328	-1.48	-0.027	0.141	-1.41	0.043	0.496	-1.512	0.02	0.348	-0.813	-0.125	0.117	-1.109	-0.035	0.273
-1.234	-0.152	0.418	-1.121	-0.164	0.176	-1.055	-0.156	0.359	-1.301	-0.066	0.152	-1.191	-0.16	0.09	-1.035	-0.121	0.324	-1.387	-0.051	0.18	-1.477	0.074	0.508	-1.504	0.051	0.254	-0.805	-0.109	0.098	-1.184	-0.07	0.316
-1.313	-0.152	0.457	-1.137	-0.176	0.156	-1.051	-0.133	0.352	-1.285	-0.074	0.176	-1.211	-0.168	0.098	-1.02	-0.098	0.313	-1.258	-0.066	0.227	-1.531	0.094	0.508	-1.504	0.109	0.207	-0.809	-0.109	0.086	-1.277	-0.098	0.34
-1.395	-0.16	0.488	-1.137	-0.164	0.156	-1.051	-0.113	0.34	-1.234	-0.09	0.203	-1.238	-0.184	0.098	-1	-0.07	0.301	-1.141	-0.098	0.262	-1.535	0.094	0.504	-1.52	0.16	0.184	-0.836	-0.113	0.07	-1.387	-0.105	0.355
-1.445	-0.148	0.516	-1.137	-0.16	0.156	-1.043	-0.098	0.34	-1.16	-0.109	0.227	-1.273	-0.188	0.102	-0.992	-0.043	0.301	-1.027	-0.141	0.285	-1.5	0.094	0.492	-1.559	0.176	0.172	-0.844	-0.102	0.074	-1.488	-0.105	0.359
-1.484	-0.156	0.535	-1.141	-0.148	0.16	-1.027	-0.086	0.328	-1.086	-0.141	0.246	-1.332	-0.195	0.098	-0.988	-0.02	0.297	-0.945	-0.172	0.305	-1.48	0.113	0.48	-1.602	0.148	0.141	-0.867	-0.109	0.102	-1.559	-0.102	0.387
-1.477	-0.164	0.539	-1.145	-0.137	0.172	-1.016	-0.094	0.332	-1.027	-0.176	0.242	-1.375	-0.207	0.086	-0.988	-0.008	0.301	-0.898	-0.207	0.309	-1.559	0.105	0.422	-1.637	0.113	0.074	-0.906	-0.121	0.129	-1.605	-0.094	0.398
-1.438	-0.172	0.535	-1.164	-0.133	0.176	-1.004	-0.109	0.332	-0.98	-0.203	0.23	-1.41	-0.207	0.105	-0.996	0.004	0.313	-0.875	-0.207	0.289	-1.621	0.074	0.324	-1.613	0.078	-0.012	-0.953	-0.129	0.148	-1.602	-0.074	0.406
-1.371	-0.176	0.527	-1.191	-0.133	0.184	-0.996	-0.121	0.34	-0.961	-0.211	0.199	-1.488	-0.203	0.141	-1	0.004	0.32	-0.883	-0.199	0.25	-1.602	0.031	0.258	-1.5	0.051	-0.063	-1.012	-0.148	0.168	-1.609	-0.066	0.41
-1.305	-0.172	0.508	-1.219	-0.129	0.207	-0.992	-0.133	0.344	-0.945	-0.203	0.176	-1.609	-0.211	0.145	-1.012	0.004	0.332	-0.898	-0.172	0.215	-1.457	-0.035	0.25	-1.332	0.043	-0.047	-1.086	-0.184	0.188	-1.672	-0.07	0.445
-1.211	-0.152	0.484	-1.254	-0.141	0.23	-0.996	-0.141	0.332	-0.926	-0.164	0.164	-1.68	-0.215	0.176	-1.035	-0.008	0.348	-0.914	-0.152	0.199	-1.309	-0.059	0.242	-1.172	0.031	-0.023	-1.176	-0.223	0.199	-1.715	-0.07	0.383
-1.117	-0.125	0.457	-1.285	-0.148	0.25	-1.016	-0.141	0.328	-0.906	-0.125	0.164	-1.664	-0.223	0.172	-1.059	-0.02	0.363	-0.906	-0.156	0.207	-1.227	-0.031	0.211	-1.016	0.016	0.016	-1.289	-0.262	0.195	-1.672	-0.051	0.27
-1.047	-0.098	0.449	-1.313	-0.164	0.273	-1.051	-0.137	0.328	-0.887	-0.094	0.172	-1.578	-0.227	0.133	-1.082	-0.047	0.383	-0.918	-0.188	0.219	-1.23	0.035	0.156	-0.902	0.004	0.051	-1.406	-0.293	0.195	-1.594	-0.063	0.191
-1.02	-0.074	0.461	-1.32	-0.176	0.301	-1.074	-0.133	0.348	-0.875	-0.074	0.18	-1.43	-0.219	0.121	-1.109	-0.066	0.387	-0.938	-0.207	0.23	-1.258	0.078	0.102	-0.832	0	0.063	-1.512	-0.32	0.188	-1.508	-0.078	0.191
-1.027	-0.063	0.48	-1.336	-0.176	0.348	-1.09	-0.133	0.359	-0.871	-0.063	0.188	-1.27	-0.199	0.137	-1.137	-0.074	0.387	-0.918	-0.219	0.254	-1.289	0.078	0.059	-0.797	-0.004	0.051	-1.566	-0.336	0.172	-1.441	-0.059	0.258
-1.051	-0.051	0.496	-1.391	-0.184	0.391	-1.125	-0.141	0.371	-0.887	-0.055	0.191	-1.164	-0.18	0.141	-1.184	-0.07	0.395	-0.938	-0.191	0.258	-1.328	0.047	0.023	-0.777	0.008	0.039	-1.586	-0.34	0.199	-1.422	-0.031	0.32
-1.086	-0.027	0.5	-1.457	-0.188	0.402	-1.172	-0.148	0.375	-0.895	-0.055	0.195	-1.105	-0.141	0.168	-1.223	-0.066	0.406	-0.996	-0.105	0.238	-1.371	0	0.004	-0.762	0.031	0.031	-1.684	-0.344	0.277	-1.445	-0.023	0.34
-1.121	0	0.496	-1.496	-0.168	0.406	-1.227	-0.156	0.375	-0.914	-0.059	0.199	-1.09	-0.098	0.199	-1.281	-0.055	0.422	-1.016	-0.039	0.258	-1.363	-0.039	0.004	-0.758	0.051	0.027	-1.84	-0.371	0.227	-1.469	-0.023	0.359
-1.145	0.012	0.5	-1.512	-0.16	0.391	-1.27	-0.156	0.387	-0.945	-0.074	0.195	-1.105	-0.059	0.223	-1.34	-0.043	0.426	-1.039	-0.066	0.281	-1.316	-0.094	0.02	-0.762	0.059	0.023	-1.82	-0.355	0.141	-1.457	-0.027	0.398
-1.152	0.004	0.52	-1.48	-0.152	0.359	-1.293	-0.148	0.398	-0.977	-0.086	0.191	-1.133	-0.035	0.223	-1.383	-0.02	0.438	-1.113	-0.141	0.277	-1.234	-0.145	0.039	-0.785	0.043	0.039	-1.715	-0.332	0.066	-1.418	-0.051	0.422
-1.152	-0.016	0.535	-1.402	-0.137	0.355	-1.313	-0.137	0.41	-1.012	-0.102	0.191	-1.168	-0.016	0.219	-1.398	0	0.453	-1.203	-0.199	0.258	-1.145	-0.168	0.063	-0.828	0.012	0.059	-1.586	-0.316	0.047	-1.363	-0.074	0.41
-1.129	-0.047	0.539	-1.32	-0.125	0.363	-1.305	-0.121	0.426	-1.055	-0.117	0.191	-1.18	-0.012	0.227	-1.383	0.023	0.465	-1.285	-0.219	0.258	-1.055	-0.164	0.074	-0.887	-0.016	0.078	-1.453	-0.273	0.113	-1.305	-0.09	0.395
-1.102	-0.078	0.555	-1.254	-0.109	0.363	-1.285	-0.105	0.426	-1.094	-0.133	0.191	-1.172	-0.027	0.242	-1.348	0.047	0.449	-1.375	-0.223	0.273	-0.984	-0.141	0.074	-0.945	-0.043	0.098	-1.375	-0.227	0.207	-1.23	-0.102	0.375
-1.078	-0.094	0.566	-1.195	-0.09	0.355	-1.277	-0.078	0.406	-1.141	-0.145	0.191	-1.164	-0.059	0.262	-1.387	0.066	0.426	-1.48	-0.242	0.277	-0.938	-0.113	0.074	-1	-0.07	0.125	-1.352	-0.176	0.254	-1.18	-0.102	0.359
-1.051	-0.098	0.566	-1.16	-0.07	0.363	-1.332	-0.066	0.371	-1.191	-0.152	0.18	-1.156	-0.098	0.289	-1.516	0.047	0.398	-1.586	-0.273	0.277	-0.902	-0.098	0.066	-1.078	-0.09	0.145	-1.359	-0.137	0.273	-1.145	-0.086	0.34
-1.043	-0.098	0.566	-1.152	-0.063	0.367	-1.418	-0.059	0.344	-1.246	-0.168	0.164	-1.152	-0.133	0.309	-1.578	0.039	0.363	-1.637	-0.305	0.273	-0.891	-0.086	0.063	-1.164	-0.09	0.152	-1.391	-0.129	0.285	-1.098	-0.066	0.348
-1.031	-0.086	0.559	-1.148	-0.055	0.367	-1.465	-0.055	0.344	-1.305	-0.176	0.145	-1.145	-0.16	0.324	-1.543	0.043	0.359	-1.617	-0.332	0.305	-0.891	-0.078	0.043	-1.254	-0.047	0.133	-1.402	-0.129	0.297	-1.055	-0.039	0.352
-1.047	-0.074	0.543	-1.164	-0.051	0.367	-1.434	-0.055	0.359	-1.352	-0.188	0.129	-1.145	-0.172	0.332	-1.422	0.027	0.309	-1.633	-0.324	0.371	-0.906	-0.066	0.027	-1.367	-0.004	0.082	-1.375	-0.137	0.289	-1.02	-0.016	0.352
-1.051	-0.055	0.539	-1.176	-0.043	0.359	-1.355	-0.07	0.348	-1.414	-0.195	0.102	-1.145	-0.145	0.324	-1.289	0.023	0.289	-1.738	-0.316	0.438	-0.914	-0.047	0.031	-1.508	-0.027	0.039	-1.305	-0.152	0.285	-1	0.012	0.352
-1.063	-0.039	0.535	-1.191	-0.043	0.359	-1.258	-0.074	0.313	-1.461	-0.207	0.094	-1.145	-0.105	0.313	-1.207	0.016	0.266	-1.777	-0.309	0.402	-0.922	-0.031	0.043	-1.652	-0.129	-0.004	-1.215	-0.168	0.293	-0.996	0.039	0.352
-1.07	-0.031	0.535	-1.203	-0.063	0.375	-1.16	-0.074	0.27	-1.488	-0.223	0.086	-1.137	-0.059	0.316	-1.172	0.023	0.258	-1.68	-0.281	0.27	-0.938	-0.031	0.07	-1.73	-0.25	-0.035	-1.133	-0.184	0.289	-0.992	0.055	0.355
-1.066	-0.023	0.539	-1.203	-0.09	0.383	-1.094	-0.086	0.223	-1.492	-0.227	0.094	-1.133	-0.008	0.309	-1.207	0.027	0.242	-1.504	-0.254	0.152	-0.984	-0.051	0.094	-1.73	-0.375	-0.027	-1.066	-0.195	0.289	-1.008	0.066	0.363
-1.063	-0.012	0.543	-1.191	-0.117	0.395	-1.082	-0.094	0.172	-1.539	-0.219	0.145	-1.117	0.023	0.316	-1.258	0.031	0.227	-1.324	-0.254	0.152	-1.035	-0.078	0.117	-1.762	-0.43	0.082	-1.027	-0.18	0.285	-1.031	0.082	0.387
-1.055	-0.023	0.543	-1.16	-0.125	0.406	-1.098	-0.098	0.133	-1.621	-0.23	0.172	-1.105	0.047	0.305	-1.309	0.016	0.199	-1.23	-0.258	0.234	-1.086	-0.113	0.137	-1.844	-0.438	0.078	-1	-0.156	0.289	-1.047	0.086	0.414
-1.059	-0.047	0.543	-1.129	-0.129	0.41	-1.125	-0.098	0.105	-1.66	-0.227	0.172	-1.094	0.055	0.305	-1.352	-0.012	0.164	-1.242	-0.246	0.309	-1.133	-0.156	0.148	-1.781	-0.406	0.012	-0.973	-0.129	0.297	-1.051	0.078	0.457
-1.059	-0.07	0.551	-1.098	-0.125	0.41	-1.172	-0.094	0.109	-1.645	-0.23	0.141	-1.074	0.039	0.309	-1.355	-0.027	0.141	-1.305	-0.215	0.324	-1.18	-0.191	0.156	-1.594	-0.332	-0.07	-0.961	-0.098	0.313	-1.07	0.055	0.48
-1.059	-0.086	0.555	-1.082	-0.117	0.41	-1.207	-0.098	0.121	-1.563	-0.242	0.074	-1.039	0.016	0.332	-1.305	-0.039	0.145	-1.371	-0.172	0.316	-1.227	-0.211	0.152	-1.438	-0.258	-0.102	-0.949	-0.051	0.324	-1.094	0.039	0.504
-1.07	-0.098	0.551	-1.074	-0.105	0.41	-1.215	-0.121	0.152	-1.41	-0.258	0.051	-1.016	-0.016	0.332	-1.23	-0.051	0.176	-1.426	-0.148	0.324	-1.277	-0.211	0.152	-1.332	-0.152	-0.035	-0.949	0.004	0.34	-1.125	0.035	0.523
-1.078	-0.102	0.543	-1.07	-0.09	0.406	-1.207	-0.141	0.18	-1.258	-0.258	0.078	-1	-0.039	0.324	-1.148	-0.074	0.207	-1.457	-0.137	0.348	-1.344	-0.203	0.137	-1.285	-0.055	0.063	-0.965	0.051	0.344	-1.172	0.035	0.539
-1.086	-0.094	0.543	-1.063	-0.074	0.402	-1.191	-0.172	0.207	-1.16	-0.23	0.133	-0.996	-0.055	0.305	-1.078	-0.094	0.238	-1.445	-0.133	0.375	-1.426	-0.188	0.137	-1.297	0.012	0.113	-0.992	0.078	0.348	-1.227	0.043	0.531
-1.109	-0.078	0.543	-1.059	-0.055	0.406	-1.156	-0.211	0.227	-1.113	-0.191	0.168	-1.004	-0.063	0.281	-1.02	-0.113	0.242	-1.406	-0.141	0.387	-1.504	-0.176	0.129	-1.344	0.027	0.129	-1.039	0.078	0.359	-1.277	0.055	0.516
-1.137	-0.07	0.551	-1.055	-0.039	0.41	-1.121	-0.25	0.227	-1.098	-0.145	0.191	-1.02	-0.066	0.258	-0.973	-0.129	0.234	-1.352	-0.16	0.391	-1.547	-0.172	0.125	-1.391	0.02	0.133	-1.09	0.063	0.387	-1.316	0.07	0.512
-1.168	-0.07	0.563	-1.051	-0.035	0.414	-1.09	-0.289	0.223	-1.117	-0.109	0.199	-1.043	-0.059	0.254	-0.957	-0.141	0.211	-1.297	-0.184	0.387	-1.543	-0.18	0.16	-1.434	-0.012	0.133	-1.125	0.043	0.426	-1.324	0.094	0.52
-1.191	-0.078	0.57	-1.055	-0.031	0.414	-1.074	-0.328	0.203	-1.156	-0.086	0.211	-1.07	-0.051	0.254	-0.945	-0.148	0.188	-1.234	-0.207	0.371	-1.586	-0.18	0.258	-1.449	-0.07	0.129	-1.188	0.02	0.449	-1.309	0.113	0.504
-1.203	-0.082	0.578	-1.059	-0.035	0.426	-1.063	-0.332	0.184	-1.188	-0.07	0.23	-1.117	-0.039	0.258	-0.938	-0.137	0.168	-1.184	-0.223	0.352	-1.699	-0.188	0.277	-1.422	-0.133	0.129	-1.27	0.02	0.465	-1.379	0.129	0.457
-1.207	-0.09	0.582	-1.055	-0.047	0.43	-1.047	-0.309	0.164	-1.211	-0.066	0.23	-1.188	-0.035	0.262	-0.922	-0.113	0.156	-1.141	-0.215	0.328	-1.727	-0.168	0.215	-1.359	-0.188	0.141	-1.363	0.039	0.473	-1.516	0.113	0.41
-1.211	-0.105	0.586	-1.055	-0.059	0.438	-1.035	-0.258	0.152	-1.219	-0.07	0.223	-1.254	-0.035	0.262	-0.91	-0.09	0.141	-1.113	-0.199	0.313	-1.621	-0.145	0.121	-1.285	-0.203	0.16	-1.441	0.117	0.477	-1.578	0.109	0.406
-1.215	-0.105	0.574	-1.055	-0.07	0.445	-1.023	-0.211	0.152	-1.211	-0.082	0.215	-1.309	-0.031	0.262	-0.91	-0.074	0.148	-1.105	-0.176	0.313	-1.488	-0.145	0.074	-1.23	-0.191	0.164	-1.508	0.203	0.465	-1.586	0.086	0.406
-1.258	-0.086	0.559	-1.055	-0.082	0.445	-1.027	-0.16	0.16	-1.203	-0.113	0.207	-1.348	-0.031	0.258	-0.895	-0.063	0.152	-1.09	-0.141	0.32	-1.352	-0.152	0.117	-1.176	-0.141	0.176	-1.543	0.242	0.48	-1.605	0.074	0.363
-1.344	-0.074	0.566	-1.074	-0.082	0.441	-1.023	-0.117	0.172	-1.203	-0.156	0.215	-1.359	-0.031	0.254	-0.895	-0.063	0.152	-1.078	-0.102	0.344	-1.293	-0.137	0.188	-1.133	-0.086	0.195	-1.523	0.242	0.531	-1.625	0.07	0.285
-1.414	-0.066	0.566	-1.086	-0.082	0.438	-1.012	-0.082	0.18	-1.195	-0.188	0.227	-1.348	-0.031	0.246	-0.902	-0.066	0.156	-1.074	-0.059	0.379	-1.316	-0.125	0.227	-1.117	-0.047	0.203	-1.469	0.18	0.539	-1.645	0.051	0.215
-1.453	-0.043	0.57	-1.105	-0.074	0.441	-1	-0.059	0.184	-1.191	-0.211	0.25	-1.387	-0.02	0.234	-0.918	-0.082	0.156	-1.063	-0.02	0.402	-1.375	-0.102	0.227	-1.105	0.004	0.203	-1.457	0.121	0.523	-1.656	0.027	0.137
-1.461	-0.031	0.555	-1.117	-0.066	0.441	-0.992	-0.051	0.188	-1.18	-0.207	0.277	-1.469	-0.02	0.227	-0.945	-0.094	0.156	-1.051	0.031	0.43	-1.426	-0.086	0.223	-1.094	0.055	0.215	-1.574	0.047	0.449	-1.641	0.008	0.094
-1.418	-0.023	0.527	-1.141	-0.059	0.441	-0.988	-0.059	0.188	-1.164	-0.188	0.301	-1.555	-0.027	0.223	-0.973	-0.113	0.156	-1.043	0.059	0.426	-1.469	-0.074	0.227	-1.07	0.094	0.234	-1.668	-0.047	0.344	-1.598	-0.016	0.094
-1.344	-0.023	0.48	-1.168	-0.059	0.441	-0.984	-0.063	0.18	-1.152	-0.152	0.313	-1.574	-0.027	0.238	-1.023	-0.125	0.164	-1.051	0.066	0.426	-1.473	-0.086	0.246	-1.059	0.105	0.254	-1.59	-0.102	0.281	-1.5	-0.043	0.105
-1.246	-0.02	0.422	-1.199	-0.059	0.449	-0.98	-0.078	0.172	-1.152	-0.117	0.316	-1.508	-0.039	0.238	-1.082	-0.141	0.168	-1.055	0.059	0.438	-1.43	-0.098	0.27	-1.059	0.102	0.277	-1.465	-0.09	0.23	-1.348	-0.07	0.152
-1.137	-0.008	0.383	-1.223	-0.063	0.445	-0.984	-0.102	0.176	-1.172	-0.09	0.32	-1.383	-0.047	0.215	-1.141	-0.148	0.18	-1.074	0.035	0.438	-1.352	-0.125	0.281	-1.078	0.082	0.305	-1.371	-0.027	0.191	-1.176	-0.109	0.211
-1.074	-0.012	0.316	-1.238	-0.066	0.445	-0.988	-0.121	0.176	-1.184	-0.074	0.336	-1.254	-0.051	0.219	-1.207	-0.156	0.188	-1.078	0.004	0.445	-1.27	-0.137	0.293	-1.094	0.082	0.34	-1.316	0.027	0.176	-1.02	-0.137	0.242
-1.035	-0.008	0.289	-1.254	-0.066	0.449	-1.008	-0.148	0.172	-1.195	-0.047	0.348	-1.172	-0.059	0.188	-1.277	-0.172	0.18	-1.094	-0.035	0.457	-1.188	-0.141	0.305	-1.102	0.09	0.371	-1.293	0.047	0.18	-0.926	-0.172	0.199
-1.047	0	0.281	-1.27	-0.066	0.453	-1.027	-0.172	0.176	-1.203	-0.039	0.352	-1.141	-0.059	0.152	-1.363	-0.184	0.176	-1.125	-0.074	0.48	-1.121	-0.133	0.293	-1.098	0.102	0.379	-1.301	0.051	0.168	-0.813	-0.18	0.207
-1.063	0.02	0.285	-1.281	-0.063	0.445	-1.051	-0.188	0.18	-1.215	-0.035	0.348	-1.172	-0.043	0.109	-1.441	-0.195	0.164	-1.168	-0.105	0.496	-1.078	-0.113	0.281	-1.109	0.086	0.383	-1.32	0.027	0.152	-0.738	-0.156	0.195
-1.086	0.039	0.297	-1.289	-0.059	0.434	-1.098	-0.203	0.168	-1.215	-0.035	0.348	-1.215	0	0.082	-1.504	-0.207	0.16	-1.203	-0.117	0.531	-1.055	-0.094	0.27	-1.137	0.059	0.398	-1.328	-0.004	0.137	-0.691	-0.141	0.172
-1.109	0.035	0.309	-1.332	-0.047	0.418	-1.141	-0.219	0.16	-1.211	-0.043	0.352	-1.246	0.02	0.082	-1.535	-0.203	0.195	-1.242	-0.113	0.559	-1.051	-0.07	0.258	-1.184	0.039	0.414	-1.293	-0.035	0.109	-0.676	-0.125	0.145
-1.133	0.02	0.344	-1.414	-0.055	0.406	-1.188	-0.23	0.156	-1.199	-0.047	0.363	-1.254	0.039	0.094	-1.648	-0.199	0.301	-1.293	-0.09	0.59	-1.063	-0.051	0.266	-1.25	0.035	0.41	-1.223	-0.047	0.078	-0.672	-0.109	0.125
-1.133	0	0.375	-1.492	-0.07	0.406	-1.234	-0.246	0.152	-1.195	-0.043	0.375	-1.25	0.039	0.121	-1.813	-0.211	0.359	-1.328	-0.055	0.617	-1.043	-0.035	0.289	-1.328	0.039	0.398	-1.129	-0.066	0.059	-0.676	-0.102	0.121
-1.109	-0.027	0.414	-1.527	-0.09	0.43	-1.273	-0.254	0.152	-1.195	-0.047	0.379	-1.207	0.023	0.164	-1.883	-0.184	0.359	-1.301	-0.004	0.637	-1.035	-0.012	0.32	-1.383	0.066	0.418	-1.039	-0.086	0.059	-0.695	-0.094	0.125
-1.078	-0.063	0.449	-1.512	-0.098	0.438	-1.305	-0.262	0.152	-1.195	-0.039	0.383	-1.156	-0.023	0.195	-1.813	-0.141	0.289	-1.293	0.039	0.602	-1.031	0.02	0.336	-1.406	0.102	0.441	-0.949	-0.094	0.074	-0.73	-0.09	0.145
-1.059	-0.102	0.465	-1.438	-0.105	0.41	-1.324	-0.27	0.16	-1.195	-0.043	0.387	-1.094	-0.07	0.215	-1.676	-0.109	0.164	-1.398	0.035	0.527	-1.043	0.039	0.355	-1.406	0.121	0.441	-0.871	-0.102	0.098	-0.805	-0.098	0.164
-1.055	-0.145	0.453	-1.336	-0.125	0.375	-1.395	-0.266	0.203	-1.215	-0.035	0.379	-1.035	-0.113	0.219	-1.492	-0.098	0.113	-1.477	0.047	0.473	-1.07	0.035	0.355	-1.402	0.141	0.41	-0.813	-0.109	0.133	-0.891	-0.109	0.195
-1.07	-0.16	0.43	-1.238	-0.137	0.328	-1.531	-0.27	0.242	-1.227	-0.027	0.379	-1.004	-0.133	0.203	-1.324	-0.082	0.18	-1.469	0.059	0.434	-1.105	0.02	0.363	-1.496	0.168	0.344	-0.77	-0.113	0.156	-0.969	-0.121	0.246
-1.086	-0.16	0.41	-1.148	-0.141	0.293	-1.648	-0.266	0.25	-1.23	-0.012	0.379	-0.984	-0.129	0.184	-1.27	-0.074	0.238	-1.367	0.051	0.383	-1.133	-0.008	0.379	-1.652	0.172	0.277	-0.75	-0.117	0.156	-1.043	-0.133	0.297
-1.09	-0.125	0.395	-1.102	-0.137	0.254	-1.672	-0.25	0.223	-1.23	-0.004	0.375	-0.973	-0.094	0.172	-1.262	-0.063	0.254	-1.258	0.027	0.34	-1.145	-0.043	0.395	-1.691	0.117	0.254	-0.75	-0.121	0.152	-1.125	-0.164	0.344
-1.098	-0.086	0.391	-1.086	-0.125	0.23	-1.617	-0.227	0.152	-1.234	0.008	0.383	-0.965	-0.066	0.176	-1.262	-0.043	0.258	-1.195	0.008	0.293	-1.168	-0.07	0.426	-1.613	0.031	0.25	-0.777	-0.129	0.133	-1.223	-0.207	0.383
-1.105	-0.051	0.398	-1.086	-0.094	0.215	-1.496	-0.234	0.109	-1.23	0.02	0.387	-0.957	-0.039	0.18	-1.27	-0.039	0.246	-1.199	-0.008	0.258	-1.223	-0.094	0.441	-1.57	-0.039	0.219	-0.828	-0.148	0.117	-1.324	-0.254	0.398
-1.109	-0.023	0.402	-1.09	-0.055	0.219	-1.355	-0.242	0.125	-1.223	0.02	0.391	-0.945	-0.02	0.191	-1.27	-0.047	0.23	-1.242	-0.008	0.23	-1.285	-0.098	0.445	-1.555	-0.059	0.191	-0.883	-0.156	0.121	-1.438	-0.281	0.395
-1.109	-0.004	0.41	-1.082	-0.035	0.223	-1.23	-0.234	0.16	-1.266	0.027	0.383	-0.934	-0.023	0.199	-1.242	-0.063	0.227	-1.309	-0.02	0.211	-1.34	-0.082	0.445	-1.52	-0.023	0.195	-0.949	-0.16	0.133	-1.551	-0.289	0.375
-1.109	0	0.41	-1.07	-0.031	0.234	-1.16	-0.207	0.203	-1.352	0.012	0.371	-0.941	-0.055	0.203	-1.199	-0.094	0.242	-1.391	-0.027	0.195	-1.379	-0.055	0.449	-1.496	0.012	0.211	-1.016	-0.172	0.148	-1.641	-0.297	0.344
-1.117	0	0.41	-1.051	-0.043	0.25	-1.152	-0.18	0.238	-1.41	0.008	0.367	-0.957	-0.098	0.203	-1.133	-0.121	0.262	-1.445	-0.047	0.195	-1.398	-0.023	0.453	-1.5	0.031	0.211	-1.07	-0.18	0.176	-1.652	-0.281	0.316
-1.137	-0.023	0.41	-1.023	-0.059	0.273	-1.184	-0.137	0.262	-1.418	0.012	0.379	-0.977	-0.133	0.195	-1.07	-0.145	0.277	-1.465	-0.07	0.207	-1.398	0.016	0.469	-1.504	0.02	0.195	-1.129	-0.191	0.199	-1.652	-0.242	0.352
-1.145	-0.051	0.398	-1	-0.082	0.281	-1.234	-0.113	0.27	-1.379	-0.023	0.375	-1	-0.156	0.172	-1.008	-0.164	0.289	-1.43	-0.098	0.234	-1.375	0.047	0.477	-1.48	0.008	0.18	-1.195	-0.211	0.215	-1.75	-0.242	0.355
-1.148	-0.078	0.398	-0.992	-0.113	0.285	-1.289	-0.102	0.277	-1.285	-0.043	0.348	-1.023	-0.16	0.16	-0.965	-0.18	0.289	-1.344	-0.133	0.254	-1.313	0.07	0.465	-1.418	-0.008	0.164	-1.285	-0.234	0.223	-1.844	-0.242	0.242
-1.148	-0.098	0.398	-0.992	-0.152	0.285	-1.324	-0.09	0.281	-1.199	-0.051	0.297	-1.039	-0.16	0.152	-0.938	-0.176	0.285	-1.23	-0.168	0.277	-1.289	0.09	0.426	-1.324	-0.008	0.129	-1.387	-0.254	0.203	-1.758	-0.211	0.191
-1.141	-0.109	0.395	-0.996	-0.184	0.281	-1.34	-0.082	0.273	-1.145	-0.059	0.207	-1.043	-0.148	0.156	-0.926	-0.152	0.273	-1.152	-0.215	0.277	-1.387	0.102	0.383	-1.223	0	0.098	-1.484	-0.27	0.18	-1.656	-0.215	0.184
-1.129	-0.121	0.391	-1.012	-0.195	0.273	-1.328	-0.082	0.258	-1.117	-0.051	0.137	-1.059	-0.141	0.16	-0.926	-0.121	0.262	-1.066	-0.25	0.273	-1.488	0.09	0.309	-1.125	0.016	0.082	-1.566	-0.281	0.148	-1.59	-0.223	0.195
-1.129	-0.125	0.387	-1.02	-0.18	0.277	-1.301	-0.105	0.258	-1.117	-0.051	0.098	-1.082	-0.145	0.148	-0.93	-0.082	0.266	-1.008	-0.27	0.277	-1.488	0.098	0.285	-1.027	0.023	0.07	-1.605	-0.289	0.121	-1.535	-0.215	0.262
-1.121	-0.129	0.375	-1.02	-0.152	0.281	-1.273	-0.137	0.262	-1.129	-0.043	0.074	-1.121	-0.152	0.133	-0.938	-0.047	0.285	-0.969	-0.262	0.27	-1.391	0.086	0.301	-0.953	0.012	0.078	-1.629	-0.273	0.156	-1.504	-0.203	0.32
-1.125	-0.137	0.363	-1.016	-0.117	0.297	-1.227	-0.176	0.273	-1.168	-0.051	0.043	-1.176	-0.168	0.121	-0.953	-0.02	0.309	-0.945	-0.23	0.258	-1.324	0.059	0.297	-0.902	-0.016	0.09	-1.723	-0.27	0.23	-1.512	-0.199	0.363
-1.141	-0.148	0.359	-1.027	-0.09	0.309	-1.188	-0.203	0.285	-1.223	-0.066	0.027	-1.223	-0.176	0.117	-0.973	0.004	0.328	-0.938	-0.191	0.227	-1.293	0.031	0.285	-0.863	-0.039	0.09	-1.844	-0.277	0.18	-1.523	-0.199	0.402
-1.152	-0.152	0.352	-1.02	-0.07	0.316	-1.152	-0.219	0.293	-1.246	-0.07	0.043	-1.266	-0.191	0.109	-1.047	0.016	0.348	-0.934	-0.172	0.211	-1.316	0.012	0.266	-0.832	-0.055	0.094	-1.813	-0.246	0.113	-1.516	-0.203	0.434
-1.16	-0.16	0.344	-1.023	-0.063	0.316	-1.133	-0.199	0.297	-1.23	-0.086	0.086	-1.305	-0.199	0.105	-1.09	-0.016	0.313	-0.93	-0.16	0.199	-1.379	-0.012	0.234	-0.805	-0.066	0.094	-1.742	-0.238	0.047	-1.504	-0.211	0.438
-1.16	-0.16	0.34	-1.035	-0.066	0.313	-1.113	-0.168	0.297	-1.188	-0.09	0.117	-1.328	-0.219	0.113	-1.148	-0.047	0.336	-0.922	-0.164	0.207	-1.441	-0.027	0.195	-0.813	-0.066	0.086	-1.641	-0.227	0.063	-1.453	-0.207	0.41
-1.156	-0.16	0.336	-1.059	-0.074	0.293	-1.094	-0.133	0.305	-1.137	-0.102	0.148	-1.363	-0.23	0.129	-1.219	-0.086	0.402	-0.918	-0.18	0.207	-1.488	-0.039	0.145	-0.809	-0.059	0.074	-1.535	-0.203	0.156	-1.383	-0.203	0.383
-1.156	-0.164	0.348	-1.09	-0.074	0.262	-1.074	-0.094	0.313	-1.082	-0.121	0.172	-1.383	-0.23	0.117	-1.246	-0.082	0.469	-0.949	-0.145	0.199	-1.504	-0.066	0.09	-0.82	-0.051	0.082	-1.48	-0.18	0.23	-1.297	-0.18	0.367
-1.172	-0.168	0.352	-1.129	-0.094	0.238	-1.063	-0.066	0.32	-1.039	-0.148	0.184	-1.387	-0.227	0.125	-1.246	-0.039	0.578	-0.945	-0.09	0.211	-1.469	-0.07	0.055	-0.852	-0.066	0.09	-1.457	-0.168	0.266	-1.219	-0.152	0.336
-1.191	-0.168	0.367	-1.172	-0.117	0.223	-1.055	-0.043	0.328	-1.023	-0.188	0.164	-1.43	-0.215	0.168	-1.242	0.027	0.617	-0.934	-0.078	0.234	-1.383	-0.09	0.055	-0.895	-0.102	0.102	-1.426	-0.145	0.277	-1.148	-0.117	0.32
-1.246	-0.172	0.41	-1.199	-0.137	0.219	-1.055	-0.027	0.328	-1.016	-0.238	0.133	-1.531	-0.215	0.164	-1.242	0.094	0.613	-0.965	-0.117	0.234	-1.266	-0.117	0.07	-0.949	-0.137	0.105	-1.395	-0.141	0.293	-1.078	-0.082	0.305
-1.332	-0.188	0.449	-1.211	-0.16	0.227	-1.059	-0.016	0.336	-1.02	-0.25	0.105	-1.613	-0.195	0.141	-1.297	0.133	0.582	-1.02	-0.152	0.227	-1.137	-0.129	0.105	-1.016	-0.18	0.117	-1.355	-0.133	0.309	-1.027	-0.063	0.285
-1.422	-0.188	0.477	-1.211	-0.176	0.238	-1.066	-0.02	0.344	-1.012	-0.227	0.082	-1.617	-0.172	0.121	-1.34	0.168	0.555	-1.059	-0.156	0.234	-1.02	-0.129	0.137	-1.082	-0.199	0.133	-1.285	-0.129	0.313	-1	-0.035	0.281
-1.492	-0.18	0.496	-1.203	-0.184	0.246	-1.078	-0.039	0.344	-1.004	-0.191	0.078	-1.539	-0.164	0.094	-1.379	0.188	0.543	-1.109	-0.156	0.246	-0.918	-0.117	0.168	-1.156	-0.215	0.152	-1.184	-0.113	0.316	-0.973	-0.004	0.281
-1.535	-0.188	0.492	-1.207	-0.191	0.25	-1.082	-0.059	0.344	-0.992	-0.156	0.086	-1.398	-0.156	0.105	-1.41	0.191	0.523	-1.176	-0.164	0.25	-0.844	-0.102	0.18	-1.234	-0.227	0.176	-1.098	-0.113	0.301	-0.961	0.023	0.293
-1.516	-0.191	0.492	-1.203	-0.188	0.246	-1.082	-0.082	0.352	-0.98	-0.129	0.102	-1.234	-0.148	0.152	-1.406	0.176	0.527	-1.266	-0.188	0.25	-0.805	-0.098	0.168	-1.316	-0.242	0.176	-1.023	-0.109	0.293	-0.941	0.055	0.313
-1.461	-0.199	0.484	-1.203	-0.184	0.238	-1.086	-0.094	0.363	-0.988	-0.098	0.121	-1.145	-0.141	0.18	-1.387	0.211	0.539	-1.363	-0.227	0.23	-0.781	-0.109	0.141	-1.414	-0.246	0.148	-0.973	-0.098	0.297	-0.93	0.078	0.336
-1.363	-0.195	0.465	-1.207	-0.168	0.234	-1.094	-0.113	0.371	-1	-0.066	0.137	-1.109	-0.133	0.191	-1.336	0.203	0.523	-1.492	-0.27	0.215	-0.793	-0.133	0.102	-1.527	-0.262	0.105	-0.957	-0.078	0.305	-0.941	0.082	0.359
-1.254	-0.188	0.445	-1.211	-0.164	0.234	-1.113	-0.117	0.379	-1.016	-0.051	0.148	-1.109	-0.117	0.215	-1.367	0.203	0.523	-1.613	-0.316	0.219	-0.836	-0.109	0.066	-1.59	-0.27	0.082	-0.941	-0.063	0.301	-0.965	0.078	0.391
-1.145	-0.16	0.438	-1.215	-0.16	0.227	-1.125	-0.109	0.383	-1.039	-0.055	0.156	-1.137	-0.102	0.227	-1.449	0.188	0.496	-1.656	-0.359	0.25	-0.82	-0.078	0.07	-1.656	-0.262	0.129	-0.93	-0.035	0.305	-1.012	0.059	0.41
-1.07	-0.125	0.441	-1.223	-0.16	0.227	-1.137	-0.094	0.387	-1.074	-0.074	0.168	-1.184	-0.082	0.223	-1.488	0.16	0.473	-1.66	-0.387	0.305	-0.816	-0.094	0.09	-1.785	-0.281	0.156	-0.941	0	0.297	-1.059	0.035	0.441
-1.035	-0.09	0.453	-1.238	-0.16	0.234	-1.172	-0.094	0.387	-1.121	-0.09	0.172	-1.234	-0.063	0.23	-1.469	0.113	0.453	-1.711	-0.406	0.414	-0.863	-0.133	0.094	-1.836	-0.277	0.109	-0.953	0.031	0.297	-1.102	0.023	0.477
-1.051	-0.063	0.465	-1.246	-0.16	0.242	-1.199	-0.086	0.402	-1.172	-0.109	0.16	-1.262	-0.059	0.242	-1.375	0.07	0.426	-1.797	-0.406	0.461	-0.906	-0.156	0.105	-1.734	-0.242	0.059	-0.961	0.059	0.305	-1.168	0.016	0.484
-1.086	-0.047	0.473	-1.258	-0.156	0.25	-1.227	-0.086	0.406	-1.215	-0.133	0.164	-1.258	-0.059	0.277	-1.25	0.055	0.324	-1.781	-0.375	0.363	-0.941	-0.164	0.125	-1.617	-0.227	0.031	-0.977	0.059	0.32	-1.242	0.016	0.48
-1.129	-0.035	0.477	-1.258	-0.156	0.281	-1.258	-0.086	0.41	-1.242	-0.16	0.176	-1.238	-0.066	0.32	-1.148	0.059	0.25	-1.664	-0.297	0.191	-1.004	-0.16	0.137	-1.508	-0.191	0.07	-0.988	0.047	0.34	-1.305	0.027	0.488
-1.164	-0.02	0.477	-1.273	-0.152	0.324	-1.273	-0.082	0.422	-1.273	-0.184	0.164	-1.219	-0.078	0.359	-1.133	0.063	0.176	-1.496	-0.258	0.109	-1.082	-0.168	0.148	-1.43	-0.145	0.156	-1.008	0.039	0.367	-1.363	0.043	0.504
-1.195	-0.008	0.484	-1.348	-0.16	0.352	-1.277	-0.074	0.434	-1.297	-0.203	0.164	-1.195	-0.082	0.383	-1.137	0.082	0.141	-1.332	-0.223	0.164	-1.16	-0.184	0.152	-1.414	-0.102	0.207	-1.031	0.012	0.391	-1.406	0.07	0.512
-1.199	-0.02	0.5	-1.43	-0.16	0.348	-1.277	-0.066	0.434	-1.328	-0.227	0.164	-1.18	-0.082	0.402	-1.18	0.082	0.148	-1.25	-0.191	0.273	-1.246	-0.199	0.164	-1.43	-0.078	0.215	-1.066	-0.008	0.406	-1.391	0.098	0.535
-1.184	-0.043	0.523	-1.453	-0.156	0.359	-1.285	-0.059	0.414	-1.367	-0.242	0.16	-1.156	-0.074	0.395	-1.234	0.051	0.129	-1.262	-0.176	0.352	-1.336	-0.223	0.172	-1.48	-0.07	0.207	-1.105	-0.016	0.426	-1.367	0.117	0.516
-1.152	-0.078	0.547	-1.449	-0.16	0.348	-1.32	-0.051	0.379	-1.406	-0.254	0.156	-1.141	-0.055	0.387	-1.309	0.004	0.109	-1.313	-0.172	0.391	-1.426	-0.25	0.168	-1.527	-0.066	0.199	-1.156	-0.008	0.457	-1.434	0.109	0.469
-1.113	-0.105	0.563	-1.402	-0.164	0.332	-1.402	-0.039	0.348	-1.445	-0.266	0.145	-1.121	-0.027	0.387	-1.355	-0.035	0.102	-1.367	-0.152	0.395	-1.52	-0.27	0.164	-1.543	-0.078	0.215	-1.215	0.016	0.48	-1.535	0.09	0.426
-1.086	-0.113	0.582	-1.332	-0.16	0.32	-1.484	-0.031	0.352	-1.465	-0.281	0.145	-1.109	0.008	0.383	-1.352	-0.07	0.121	-1.414	-0.133	0.387	-1.594	-0.297	0.168	-1.504	-0.105	0.234	-1.297	0.051	0.473	-1.559	0.078	0.422
-1.063	-0.113	0.586	-1.262	-0.141	0.32	-1.484	-0.016	0.363	-1.469	-0.293	0.148	-1.094	0.043	0.383	-1.293	-0.098	0.16	-1.422	-0.121	0.391	-1.617	-0.305	0.184	-1.441	-0.129	0.254	-1.367	0.098	0.457	-1.52	0.066	0.418
-1.059	-0.102	0.586	-1.191	-0.121	0.316	-1.422	-0.02	0.363	-1.477	-0.293	0.191	-1.086	0.07	0.379	-1.203	-0.117	0.195	-1.391	-0.133	0.41	-1.602	-0.297	0.219	-1.367	-0.152	0.277	-1.422	0.137	0.453	-1.492	0.07	0.348
-1.066	-0.078	0.574	-1.137	-0.102	0.313	-1.34	-0.031	0.316	-1.57	-0.293	0.25	-1.07	0.086	0.379	-1.117	-0.133	0.215	-1.332	-0.16	0.41	-1.645	-0.27	0.301	-1.293	-0.16	0.277	-1.43	0.145	0.461	-1.484	0.09	0.27
-1.074	-0.059	0.555	-1.121	-0.074	0.32	-1.25	-0.047	0.262	-1.68	-0.285	0.27	-1.059	0.105	0.379	-1.055	-0.172	0.188	-1.27	-0.184	0.41	-1.77	-0.27	0.297	-1.238	-0.152	0.27	-1.383	0.137	0.465	-1.492	0.078	0.184
-1.074	-0.043	0.547	-1.117	-0.043	0.336	-1.164	-0.059	0.207	-1.711	-0.27	0.25	-1.035	0.102	0.383	-1.047	-0.195	0.16	-1.215	-0.211	0.398	-1.793	-0.262	0.234	-1.195	-0.129	0.254	-1.398	0.125	0.469	-1.508	0.074	0.121
-1.074	-0.016	0.547	-1.129	-0.012	0.355	-1.102	-0.063	0.16	-1.664	-0.266	0.191	-1.008	0.082	0.391	-1.023	-0.219	0.137	-1.156	-0.215	0.375	-1.672	-0.238	0.16	-1.164	-0.102	0.242	-1.531	0.066	0.426	-1.523	0.066	0.078
-1.066	0.008	0.563	-1.16	-0.012	0.363	-1.07	-0.066	0.129	-1.531	-0.277	0.121	-0.996	0.055	0.395	-1.02	-0.203	0.121	-1.125	-0.207	0.32	-1.523	-0.23	0.129	-1.141	-0.07	0.25	-1.637	-0.008	0.391	-1.496	0.059	0.07
-1.055	0.02	0.57	-1.195	-0.012	0.363	-1.066	-0.07	0.105	-1.344	-0.277	0.105	-0.992	0.023	0.395	-1.008	-0.152	0.121	-1.098	-0.18	0.277	-1.379	-0.215	0.172	-1.125	-0.035	0.258	-1.594	-0.051	0.402	-1.438	0.012	0.07
-1.051	0.027	0.574	-1.238	-0.031	0.363	-1.09	-0.078	0.098	-1.199	-0.258	0.129	-1	-0.004	0.387	-0.984	-0.094	0.121	-1.074	-0.156	0.262	-1.297	-0.195	0.238	-1.113	0	0.27	-1.535	-0.051	0.387	-1.32	-0.051	0.094
-1.051	0.027	0.566	-1.266	-0.059	0.375	-1.121	-0.09	0.113	-1.121	-0.23	0.141	-1.008	-0.012	0.387	-0.965	-0.059	0.148	-1.063	-0.121	0.273	-1.289	-0.18	0.258	-1.094	0.035	0.297	-1.512	-0.023	0.34	-1.18	-0.109	0.117
-1.043	0.012	0.563	-1.262	-0.098	0.41	-1.137	-0.102	0.125	-1.098	-0.195	0.137	-1.012	-0.02	0.383	-0.949	-0.047	0.172	-1.023	-0.094	0.293	-1.301	-0.16	0.25	-1.086	0.055	0.309	-1.516	0.016	0.289	-1.047	-0.168	0.129
-1.047	-0.012	0.563	-1.246	-0.129	0.438	-1.148	-0.109	0.156	-1.098	-0.152	0.141	-1.031	-0.023	0.383	-0.934	-0.035	0.188	-1.004	-0.051	0.34	-1.316	-0.133	0.234	-1.094	0.066	0.328	-1.559	0.047	0.227	-0.926	-0.203	0.164
-1.059	-0.039	0.566	-1.215	-0.152	0.473	-1.16	-0.117	0.168	-1.121	-0.117	0.172	-1.066	-0.023	0.383	-0.922	-0.023	0.203	-0.973	-0.012	0.363	-1.332	-0.117	0.23	-1.105	0.07	0.363	-1.602	0.059	0.168	-0.82	-0.215	0.184
-1.066	-0.055	0.566	-1.188	-0.156	0.492	-1.168	-0.133	0.172	-1.18	-0.098	0.195	-1.117	-0.02	0.375	-0.918	-0.02	0.207	-0.969	0.016	0.375	-1.332	-0.121	0.246	-1.125	0.043	0.383	-1.605	0.059	0.121	-0.742	-0.211	0.188
-1.07	-0.059	0.563	-1.16	-0.156	0.496	-1.152	-0.164	0.172	-1.234	-0.082	0.215	-1.184	-0.012	0.387	-0.926	-0.023	0.211	-0.988	0.023	0.375	-1.285	-0.125	0.27	-1.141	0.023	0.41	-1.574	0.027	0.07	-0.688	-0.199	0.172
-1.078	-0.055	0.566	-1.137	-0.133	0.492	-1.121	-0.203	0.168	-1.266	-0.07	0.23	-1.246	-0.008	0.383	-0.938	-0.039	0.207	-1.031	0.016	0.371	-1.215	-0.141	0.297	-1.164	0.008	0.422	-1.48	-0.008	0.031	-0.645	-0.191	0.152
-1.082	-0.051	0.566	-1.125	-0.113	0.488	-1.094	-0.234	0.16	-1.285	-0.086	0.242	-1.293	-0.004	0.402	-0.961	-0.055	0.219	-1.059	-0.012	0.375	-1.141	-0.152	0.32	-1.203	-0.016	0.453	-1.348	-0.027	0.023	-0.629	-0.172	0.133
-1.098	-0.047	0.566	-1.125	-0.078	0.48	-1.07	-0.277	0.156	-1.301	-0.109	0.25	-1.336	-0.008	0.414	-0.992	-0.066	0.23	-1.074	-0.039	0.387	-1.074	-0.16	0.328	-1.246	-0.027	0.477	-1.207	-0.043	0.039	-0.629	-0.145	0.105
-1.117	-0.059	0.57	-1.117	-0.043	0.473	-1.039	-0.289	0.148	-1.316	-0.148	0.254	-1.363	-0.012	0.422	-1.035	-0.086	0.238	-1.074	-0.07	0.406	-1.023	-0.156	0.34	-1.27	-0.039	0.477	-1.059	-0.043	0.055	-0.652	-0.141	0.094
-1.141	-0.063	0.57	-1.117	-0.012	0.457	-1.012	-0.309	0.137	-1.316	-0.188	0.27	-1.359	-0.02	0.41	-1.082	-0.109	0.254	-1.078	-0.09	0.426	-0.984	-0.137	0.332	-1.297	-0.023	0.473	-0.941	-0.043	0.066	-0.691	-0.148	0.102
-1.164	-0.066	0.57	-1.105	0.016	0.449	-1.031	-0.27	0.125	-1.309	-0.215	0.297	-1.359	-0.016	0.371	-1.141	-0.121	0.262	-1.098	-0.113	0.445	-0.965	-0.117	0.32	-1.332	0.012	0.48	-0.852	-0.051	0.09	-0.754	-0.148	0.121
-1.172	-0.066	0.578	-1.098	0.027	0.449	-1.039	-0.184	0.129	-1.297	-0.23	0.313	-1.406	-0.012	0.32	-1.207	-0.133	0.27	-1.141	-0.133	0.469	-0.953	-0.09	0.309	-1.34	0.059	0.512	-0.789	-0.055	0.105	-0.84	-0.156	0.16
-1.184	-0.074	0.586	-1.09	0.027	0.453	-1.008	-0.145	0.16	-1.293	-0.219	0.316	-1.5	-0.035	0.266	-1.301	-0.141	0.273	-1.184	-0.145	0.484	-0.953	-0.066	0.305	-1.313	0.113	0.535	-0.746	-0.063	0.117	-0.957	-0.164	0.203
-1.195	-0.082	0.586	-1.082	0.027	0.461	-1.023	-0.16	0.195	-1.289	-0.188	0.316	-1.539	-0.055	0.238	-1.41	-0.156	0.266	-1.23	-0.148	0.496	-0.957	-0.039	0.313	-1.316	0.141	0.527	-0.723	-0.078	0.121	-1.07	-0.176	0.254
-1.207	-0.086	0.574	-1.074	0.012	0.465	-1.043	-0.164	0.207	-1.281	-0.141	0.32	-1.5	-0.078	0.223	-1.477	-0.145	0.262	-1.297	-0.152	0.512	-0.957	-0.016	0.324	-1.426	0.121	0.488	-0.719	-0.09	0.121	-1.172	-0.207	0.316
-1.211	-0.074	0.531	-1.07	-0.012	0.477	-1.074	-0.148	0.219	-1.273	-0.09	0.316	-1.402	-0.102	0.207	-1.48	-0.137	0.305	-1.359	-0.137	0.527	-0.957	0	0.352	-1.523	0.078	0.457	-0.738	-0.098	0.105	-1.27	-0.25	0.363
-1.219	-0.066	0.504	-1.066	-0.043	0.48	-1.094	-0.121	0.234	-1.27	-0.047	0.316	-1.27	-0.121	0.18	-1.578	-0.152	0.371	-1.348	-0.094	0.535	-0.984	0.012	0.367	-1.512	0.078	0.48	-0.773	-0.105	0.098	-1.379	-0.297	0.379
-1.25	-0.047	0.5	-1.066	-0.059	0.48	-1.098	-0.113	0.246	-1.25	0	0.332	-1.152	-0.129	0.168	-1.723	-0.18	0.383	-1.328	-0.055	0.512	-1.02	0.008	0.383	-1.422	0.051	0.461	-0.824	-0.113	0.105	-1.504	-0.336	0.352
-1.313	-0.055	0.516	-1.07	-0.063	0.48	-1.109	-0.125	0.227	-1.219	0.047	0.344	-1.098	-0.148	0.152	-1.773	-0.16	0.336	-1.359	-0.039	0.469	-1.066	0.004	0.398	-1.367	0.023	0.41	-0.883	-0.121	0.129	-1.633	-0.352	0.328
-1.363	-0.063	0.531	-1.066	-0.07	0.477	-1.133	-0.129	0.199	-1.184	0.082	0.352	-1.094	-0.164	0.141	-1.699	-0.121	0.246	-1.484	-0.016	0.418	-1.117	-0.012	0.422	-1.348	0.016	0.336	-0.953	-0.141	0.148	-1.734	-0.371	0.293
-1.395	-0.066	0.535	-1.078	-0.078	0.465	-1.145	-0.074	0.184	-1.16	0.098	0.363	-1.145	-0.172	0.129	-1.578	-0.125	0.137	-1.523	0.059	0.402	-1.164	-0.031	0.445	-1.363	0.016	0.281	-1.023	-0.16	0.168	-1.77	-0.355	0.27
-1.402	-0.074	0.531	-1.082	-0.078	0.457	-1.121	-0.023	0.191	-1.141	0.102	0.359	-1.199	-0.16	0.102	-1.426	-0.129	0.121	-1.441	0.109	0.402	-1.211	-0.043	0.461	-1.398	0.027	0.242	-1.102	-0.191	0.188	-1.785	-0.316	0.305
-1.367	-0.082	0.508	-1.098	-0.078	0.457	-1.098	-0.059	0.191	-1.125	0.086	0.371	-1.258	-0.129	0.074	-1.324	-0.125	0.184	-1.301	0.137	0.41	-1.262	-0.043	0.469	-1.434	0.027	0.23	-1.188	-0.227	0.219	-1.859	-0.309	0.297
-1.293	-0.094	0.477	-1.121	-0.078	0.465	-1.113	-0.141	0.18	-1.117	0.059	0.379	-1.285	-0.109	0.07	-1.305	-0.113	0.23	-1.211	0.121	0.391	-1.305	-0.039	0.48	-1.488	0.02	0.215	-1.289	-0.266	0.242	-1.867	-0.27	0.199
-1.207	-0.105	0.441	-1.145	-0.082	0.473	-1.129	-0.211	0.164	-1.102	0.02	0.391	-1.277	-0.109	0.102	-1.324	-0.09	0.242	-1.199	0.105	0.348	-1.367	-0.035	0.484	-1.527	-0.035	0.172	-1.395	-0.305	0.238	-1.727	-0.219	0.152
-1.152	-0.121	0.406	-1.16	-0.074	0.465	-1.145	-0.242	0.176	-1.109	-0.012	0.395	-1.234	-0.125	0.141	-1.355	-0.074	0.238	-1.242	0.082	0.297	-1.41	-0.023	0.488	-1.492	-0.055	0.152	-1.516	-0.328	0.215	-1.586	-0.191	0.156
-1.129	-0.129	0.363	-1.176	-0.063	0.473	-1.156	-0.242	0.164	-1.137	-0.043	0.395	-1.176	-0.145	0.184	-1.383	-0.066	0.238	-1.305	0.066	0.25	-1.434	0	0.488	-1.41	-0.086	0.133	-1.613	-0.359	0.188	-1.496	-0.168	0.18
-1.133	-0.125	0.328	-1.191	-0.055	0.48	-1.184	-0.238	0.16	-1.164	-0.059	0.387	-1.129	-0.156	0.199	-1.383	-0.082	0.262	-1.359	0.051	0.203	-1.434	0.035	0.512	-1.297	-0.102	0.125	-1.664	-0.355	0.184	-1.445	-0.152	0.223
-1.145	-0.098	0.301	-1.223	-0.051	0.488	-1.211	-0.242	0.164	-1.195	-0.059	0.387	-1.094	-0.164	0.203	-1.359	-0.094	0.289	-1.414	0.031	0.168	-1.398	0.055	0.504	-1.18	-0.117	0.121	-1.703	-0.324	0.238	-1.441	-0.164	0.254
-1.152	-0.07	0.289	-1.258	-0.055	0.488	-1.238	-0.25	0.172	-1.207	-0.055	0.387	-1.066	-0.156	0.191	-1.313	-0.113	0.301	-1.449	0.004	0.141	-1.316	0.102	0.52	-1.07	-0.137	0.129	-1.836	-0.316	0.293	-1.457	-0.18	0.285
-1.148	-0.035	0.297	-1.273	-0.051	0.465	-1.254	-0.258	0.184	-1.207	-0.039	0.391	-1.039	-0.121	0.188	-1.277	-0.133	0.297	-1.434	-0.02	0.152	-1.355	0.113	0.469	-0.977	-0.152	0.145	-1.93	-0.301	0.246	-1.469	-0.191	0.328
-1.145	-0.023	0.32	-1.316	-0.047	0.438	-1.262	-0.266	0.207	-1.203	-0.031	0.406	-1.012	-0.09	0.188	-1.238	-0.148	0.285	-1.367	-0.047	0.188	-1.492	0.066	0.363	-0.91	-0.176	0.137	-1.836	-0.293	0.172	-1.453	-0.203	0.387
-1.129	-0.016	0.352	-1.398	-0.059	0.422	-1.281	-0.27	0.23	-1.207	-0.02	0.406	-0.992	-0.055	0.195	-1.188	-0.148	0.277	-1.277	-0.078	0.238	-1.543	0.125	0.348	-0.855	-0.18	0.137	-1.672	-0.277	0.141	-1.41	-0.219	0.422
-1.09	-0.02	0.375	-1.484	-0.086	0.418	-1.359	-0.27	0.262	-1.285	-0.023	0.395	-0.965	-0.039	0.203	-1.133	-0.145	0.285	-1.16	-0.113	0.285	-1.453	0.203	0.344	-0.828	-0.156	0.113	-1.512	-0.281	0.168	-1.344	-0.23	0.422
-1.047	-0.043	0.391	-1.512	-0.09	0.441	-1.504	-0.27	0.285	-1.391	-0.039	0.363	-0.945	-0.031	0.207	-1.098	-0.133	0.27	-1.078	-0.156	0.301	-1.313	0.246	0.348	-0.813	-0.133	0.098	-1.391	-0.27	0.254	-1.273	-0.227	0.391
-1.02	-0.074	0.402	-1.512	-0.094	0.445	-1.625	-0.266	0.277	-1.449	-0.051	0.344	-0.934	-0.039	0.219	-1.047	-0.117	0.258	-1.02	-0.195	0.305	-1.246	0.254	0.316	-0.805	-0.121	0.078	-1.332	-0.262	0.316	-1.199	-0.211	0.355
-1.016	-0.109	0.391	-1.449	-0.105	0.434	-1.652	-0.258	0.234	-1.426	-0.055	0.344	-0.926	-0.055	0.219	-1.012	-0.086	0.262	-0.98	-0.207	0.301	-1.266	0.246	0.301	-0.809	-0.105	0.074	-1.316	-0.246	0.32	-1.129	-0.168	0.324
-1.039	-0.145	0.379	-1.348	-0.121	0.391	-1.598	-0.25	0.164	-1.359	-0.074	0.293	-0.93	-0.078	0.219	-0.98	-0.055	0.258	-0.969	-0.207	0.273	-1.336	0.215	0.281	-0.82	-0.094	0.082	-1.355	-0.223	0.289	-1.051	-0.125	0.301
-1.059	-0.152	0.371	-1.23	-0.133	0.34	-1.477	-0.242	0.121	-1.273	-0.09	0.223	-0.941	-0.09	0.223	-0.965	-0.02	0.266	-0.957	-0.199	0.246	-1.43	0.172	0.285	-0.844	-0.102	0.09	-1.406	-0.191	0.254	-0.992	-0.086	0.277
-1.078	-0.133	0.367	-1.129	-0.145	0.289	-1.328	-0.223	0.141	-1.172	-0.082	0.152	-0.961	-0.105	0.219	-0.953	0.008	0.277	-0.961	-0.176	0.219	-1.52	0.102	0.266	-0.898	-0.117	0.109	-1.418	-0.172	0.258	-0.949	-0.055	0.262
-1.09	-0.105	0.375	-1.074	-0.133	0.238	-1.223	-0.199	0.191	-1.129	-0.082	0.066	-0.98	-0.109	0.215	-0.953	0.02	0.289	-0.961	-0.164	0.211	-1.578	0.039	0.227	-0.965	-0.133	0.129	-1.367	-0.172	0.281	-0.918	-0.023	0.254
-1.102	-0.078	0.387	-1.059	-0.121	0.207	-1.191	-0.164	0.219	-1.137	-0.09	0	-1.004	-0.105	0.207	-0.961	0.027	0.297	-0.953	-0.148	0.219	-1.574	0.008	0.199	-1.059	-0.152	0.148	-1.293	-0.18	0.297	-0.906	0.008	0.258
-1.109	-0.063	0.402	-1.078	-0.09	0.195	-1.207	-0.137	0.23	-1.168	-0.094	-0.039	-1.031	-0.105	0.203	-0.969	0.023	0.309	-0.945	-0.145	0.238	-1.516	-0.02	0.164	-1.152	-0.195	0.176	-1.203	-0.195	0.309	-0.891	0.043	0.27
-1.125	-0.055	0.41	-1.102	-0.055	0.188	-1.25	-0.117	0.234	-1.223	-0.098	-0.055	-1.047	-0.098	0.203	-0.988	0.004	0.324	-0.941	-0.145	0.246	-1.418	-0.055	0.16	-1.254	-0.25	0.199	-1.129	-0.195	0.324	-0.875	0.07	0.289
-1.133	-0.059	0.41	-1.113	-0.035	0.184	-1.297	-0.102	0.238	-1.289	-0.109	-0.047	-1.074	-0.086	0.207	-1.023	-0.016	0.34	-0.941	-0.148	0.25	-1.277	-0.082	0.191	-1.352	-0.293	0.207	-1.078	-0.191	0.324	-0.867	0.09	0.305
-1.148	-0.063	0.402	-1.117	-0.031	0.191	-1.332	-0.086	0.25	-1.316	-0.117	-0.016	-1.113	-0.078	0.203	-1.051	-0.047	0.363	-0.957	-0.156	0.246	-1.188	-0.121	0.164	-1.434	-0.324	0.203	-1.039	-0.172	0.316	-0.867	0.086	0.336
-1.156	-0.086	0.391	-1.102	-0.035	0.227	-1.355	-0.066	0.25	-1.301	-0.125	0.02	-1.16	-0.078	0.203	-1.078	-0.066	0.379	-0.988	-0.164	0.246	-1.043	-0.133	0.188	-1.52	-0.348	0.203	-1.016	-0.152	0.316	-0.879	0.07	0.363
-1.156	-0.098	0.387	-1.074	-0.055	0.254	-1.352	-0.055	0.25	-1.242	-0.125	0.039	-1.207	-0.082	0.207	-1.105	-0.082	0.398	-1.02	-0.164	0.234	-0.969	-0.16	0.176	-1.594	-0.371	0.184	-1.008	-0.117	0.316	-0.922	0.039	0.379
-1.152	-0.113	0.379	-1.039	-0.082	0.277	-1.348	-0.059	0.242	-1.168	-0.129	0.055	-1.254	-0.094	0.203	-1.141	-0.086	0.41	-1.074	-0.172	0.23	-0.926	-0.176	0.145	-1.645	-0.383	0.164	-1.004	-0.074	0.316	-0.973	0.016	0.406
-1.145	-0.125	0.379	-1.016	-0.121	0.297	-1.32	-0.082	0.238	-1.094	-0.152	0.082	-1.301	-0.098	0.203	-1.199	-0.078	0.414	-1.133	-0.188	0.238	-0.902	-0.137	0.133	-1.66	-0.363	0.195	-1.012	-0.031	0.309	-1.02	0	0.441
-1.133	-0.125	0.379	-1	-0.16	0.301	-1.297	-0.125	0.246	-1.023	-0.18	0.109	-1.359	-0.109	0.211	-1.262	-0.059	0.426	-1.215	-0.215	0.242	-0.848	-0.094	0.129	-1.758	-0.34	0.27	-1.023	0.02	0.32	-1.082	0.012	0.453
-1.113	-0.129	0.379	-1	-0.199	0.289	-1.262	-0.168	0.262	-0.984	-0.219	0.121	-1.422	-0.117	0.223	-1.316	-0.039	0.441	-1.305	-0.23	0.242	-0.836	-0.082	0.129	-1.855	-0.32	0.242	-1.023	0.051	0.34	-1.156	0.051	0.445
-1.105	-0.125	0.375	-1.012	-0.215	0.273	-1.219	-0.191	0.277	-0.973	-0.25	0.105	-1.465	-0.125	0.242	-1.371	-0.02	0.457	-1.41	-0.262	0.23	-0.832	-0.051	0.129	-1.801	-0.273	0.188	-1.043	0.066	0.363	-1.223	0.133	0.426
-1.105	-0.129	0.367	-1.02	-0.184	0.262	-1.184	-0.203	0.289	-0.965	-0.254	0.09	-1.48	-0.121	0.27	-1.402	0.004	0.492	-1.527	-0.281	0.211	-0.816	-0.027	0.152	-1.641	-0.219	0.141	-1.082	0.066	0.379	-1.266	0.246	0.414
-1.113	-0.133	0.359	-1.039	-0.152	0.258	-1.156	-0.195	0.293	-0.957	-0.227	0.07	-1.523	-0.105	0.305	-1.398	0.027	0.504	-1.617	-0.301	0.195	-0.82	-0.031	0.164	-1.496	-0.195	0.121	-1.125	0.051	0.398	-1.289	0.309	0.414
-1.117	-0.133	0.355	-1.063	-0.121	0.258	-1.137	-0.18	0.309	-0.945	-0.188	0.066	-1.617	-0.109	0.301	-1.371	0.047	0.48	-1.633	-0.281	0.203	-0.859	-0.066	0.18	-1.387	-0.172	0.148	-1.168	0.031	0.43	-1.285	0.289	0.43
-1.129	-0.137	0.355	-1.078	-0.086	0.266	-1.121	-0.148	0.313	-0.938	-0.16	0.07	-1.672	-0.098	0.285	-1.355	0.066	0.43	-1.582	-0.215	0.254	-0.91	-0.105	0.184	-1.352	-0.16	0.18	-1.191	0.02	0.461	-1.316	0.234	0.438
-1.133	-0.148	0.355	-1.094	-0.055	0.277	-1.113	-0.113	0.316	-0.93	-0.129	0.086	-1.66	-0.098	0.27	-1.426	0.082	0.398	-1.559	-0.145	0.34	-0.961	-0.141	0.188	-1.359	-0.152	0.188	-1.227	0.004	0.492	-1.48	0.117	0.414
-1.137	-0.152	0.352	-1.109	-0.039	0.289	-1.102	-0.078	0.336	-0.938	-0.102	0.109	-1.582	-0.094	0.203	-1.531	0.07	0.348	-1.625	-0.184	0.395	-1.008	-0.168	0.207	-1.375	-0.141	0.184	-1.254	0.004	0.535	-1.688	-0.078	0.383
-1.141	-0.152	0.352	-1.117	-0.035	0.293	-1.098	-0.047	0.348	-0.953	-0.074	0.129	-1.434	-0.078	0.176	-1.531	0.078	0.363	-1.691	-0.344	0.297	-1.059	-0.188	0.227	-1.418	-0.145	0.184	-1.281	0.027	0.547	-1.754	-0.18	0.406
-1.152	-0.148	0.363	-1.137	-0.043	0.289	-1.09	-0.016	0.363	-0.969	-0.055	0.148	-1.262	-0.066	0.188	-1.465	0.063	0.355	-1.664	-0.543	0.117	-1.125	-0.207	0.246	-1.441	-0.145	0.207	-1.324	0.051	0.539	-1.707	-0.195	0.41
-1.168	-0.148	0.367	-1.141	-0.066	0.289	-1.09	-0.008	0.371	-1	-0.055	0.152	-1.145	-0.078	0.191	-1.344	0.039	0.332	-1.512	-0.672	0.066	-1.207	-0.223	0.25	-1.402	-0.16	0.254	-1.371	0.078	0.547	-1.676	-0.141	0.344
-1.188	-0.141	0.379	-1.148	-0.09	0.285	-1.094	-0.008	0.387	-1.039	-0.074	0.16	-1.102	-0.078	0.195	-1.246	0.035	0.316	-1.355	-0.707	0.117	-1.301	-0.234	0.25	-1.332	-0.18	0.293	-1.375	0.117	0.57	-1.676	-0.043	0.254
-1.215	-0.137	0.398	-1.145	-0.113	0.281	-1.102	-0.016	0.402	-1.086	-0.102	0.156	-1.078	-0.066	0.199	-1.199	0.035	0.301	-1.34	-0.672	0.16	-1.406	-0.242	0.262	-1.234	-0.191	0.332	-1.352	0.141	0.555	-1.691	0.043	0.176
-1.27	-0.141	0.441	-1.133	-0.129	0.273	-1.102	-0.023	0.41	-1.133	-0.121	0.152	-1.074	-0.059	0.203	-1.227	0.027	0.27	-1.441	-0.59	0.129	-1.512	-0.254	0.281	-1.145	-0.195	0.336	-1.379	0.141	0.5	-1.691	0.098	0.129
-1.363	-0.156	0.48	-1.121	-0.133	0.273	-1.109	-0.035	0.43	-1.18	-0.133	0.156	-1.078	-0.059	0.195	-1.266	0.02	0.258	-1.535	-0.492	0.066	-1.598	-0.277	0.305	-1.078	-0.18	0.328	-1.527	0.09	0.41	-1.688	0.117	0.105
-1.434	-0.156	0.523	-1.113	-0.133	0.281	-1.117	-0.047	0.438	-1.223	-0.16	0.164	-1.098	-0.063	0.172	-1.32	0	0.219	-1.59	-0.383	0.039	-1.617	-0.285	0.32	-1.016	-0.156	0.316	-1.641	0.047	0.32	-1.645	0.117	0.105
-1.492	-0.16	0.539	-1.102	-0.137	0.277	-1.121	-0.055	0.438	-1.27	-0.188	0.16	-1.102	-0.063	0.168	-1.379	-0.023	0.176	-1.605	-0.289	0.051	-1.613	-0.273	0.344	-0.992	-0.125	0.289	-1.633	0.016	0.293	-1.527	0.086	0.105
-1.52	-0.16	0.523	-1.113	-0.141	0.281	-1.125	-0.055	0.445	-1.32	-0.215	0.164	-1.098	-0.078	0.184	-1.391	-0.047	0.145	-1.566	-0.211	0.117	-1.711	-0.266	0.363	-0.988	-0.09	0.285	-1.547	-0.02	0.285	-1.332	0.031	0.133
-1.473	-0.16	0.492	-1.129	-0.148	0.281	-1.125	-0.063	0.453	-1.371	-0.238	0.16	-1.105	-0.102	0.207	-1.367	-0.059	0.141	-1.488	-0.172	0.184	-1.773	-0.23	0.313	-0.988	-0.059	0.277	-1.469	-0.027	0.258	-1.133	0	0.184
-1.379	-0.152	0.469	-1.141	-0.152	0.277	-1.137	-0.055	0.449	-1.434	-0.258	0.152	-1.102	-0.117	0.238	-1.289	-0.07	0.156	-1.402	-0.156	0.227	-1.762	-0.16	0.219	-0.977	-0.02	0.285	-1.426	-0.016	0.219	-0.965	-0.023	0.184
-1.289	-0.156	0.457	-1.164	-0.164	0.281	-1.145	-0.051	0.445	-1.5	-0.281	0.141	-1.09	-0.125	0.262	-1.191	-0.082	0.18	-1.324	-0.168	0.242	-1.648	-0.102	0.156	-0.977	0.023	0.301	-1.422	0.012	0.18	-0.84	-0.031	0.191
-1.195	-0.148	0.445	-1.172	-0.176	0.281	-1.172	-0.043	0.441	-1.566	-0.289	0.129	-1.082	-0.125	0.273	-1.098	-0.094	0.207	-1.254	-0.199	0.266	-1.5	-0.059	0.176	-0.984	0.051	0.316	-1.43	0.02	0.148	-0.75	-0.043	0.184
-1.113	-0.125	0.43	-1.18	-0.18	0.277	-1.203	-0.039	0.43	-1.605	-0.297	0.141	-1.07	-0.105	0.27	-1.004	-0.102	0.223	-1.18	-0.227	0.289	-1.375	-0.051	0.246	-1.008	0.07	0.336	-1.434	0.008	0.125	-0.691	-0.055	0.168
-1.066	-0.098	0.426	-1.207	-0.18	0.273	-1.219	-0.02	0.418	-1.582	-0.309	0.16	-1.059	-0.078	0.262	-0.973	-0.145	0.188	-1.121	-0.246	0.305	-1.316	-0.074	0.309	-1.031	0.07	0.359	-1.422	-0.016	0.082	-0.652	-0.051	0.141
-1.051	-0.063	0.438	-1.246	-0.184	0.266	-1.199	0	0.426	-1.551	-0.305	0.188	-1.055	-0.047	0.254	-0.938	-0.164	0.184	-1.086	-0.238	0.313	-1.305	-0.105	0.34	-1.063	0.055	0.379	-1.387	-0.055	0.031	-0.629	-0.059	0.117
-1.07	-0.043	0.457	-1.277	-0.176	0.277	-1.18	0.008	0.441	-1.605	-0.281	0.219	-1.055	-0.008	0.262	-0.922	-0.16	0.176	-1.066	-0.223	0.309	-1.301	-0.125	0.348	-1.105	0.023	0.402	-1.305	-0.086	-0.008	-0.613	-0.063	0.102
-1.105	-0.035	0.473	-1.313	-0.18	0.301	-1.168	0.012	0.43	-1.676	-0.258	0.207	-1.051	0.02	0.273	-0.906	-0.152	0.156	-1.07	-0.188	0.332	-1.305	-0.145	0.348	-1.148	-0.004	0.43	-1.176	-0.098	-0.008	-0.609	-0.074	0.105
-1.152	-0.031	0.48	-1.387	-0.184	0.344	-1.172	0.051	0.391	-1.664	-0.227	0.18	-1.055	0.023	0.285	-0.895	-0.133	0.137	-1.109	-0.172	0.363	-1.305	-0.16	0.363	-1.18	-0.004	0.461	-1.047	-0.105	0.02	-0.633	-0.09	0.113
-1.203	-0.023	0.488	-1.508	-0.207	0.367	-1.223	0.094	0.359	-1.602	-0.227	0.121	-1.055	0.027	0.309	-0.875	-0.129	0.133	-1.125	-0.148	0.379	-1.281	-0.152	0.391	-1.18	0.063	0.473	-0.938	-0.125	0.047	-0.684	-0.094	0.125
-1.23	-0.039	0.5	-1.594	-0.203	0.383	-1.289	0.137	0.344	-1.488	-0.246	0.066	-1.055	0.012	0.32	-0.891	-0.117	0.125	-1.133	-0.109	0.418	-1.234	-0.148	0.406	-1.156	0.16	0.469	-0.863	-0.164	0.055	-0.738	-0.094	0.156
-1.227	-0.063	0.52	-1.637	-0.207	0.383	-1.324	0.16	0.344	-1.336	-0.242	0.063	-1.066	0	0.336	-0.875	-0.086	0.137	-1.168	-0.047	0.473	-1.168	-0.133	0.41	-1.152	0.266	0.438	-0.809	-0.188	0.066	-0.813	-0.098	0.188
-1.199	-0.09	0.547	-1.625	-0.215	0.359	-1.316	0.125	0.359	-1.219	-0.219	0.094	-1.078	-0.023	0.344	-0.855	-0.066	0.156	-1.16	0.008	0.547	-1.105	-0.117	0.414	-1.184	0.348	0.398	-0.777	-0.188	0.074	-0.91	-0.129	0.223
-1.156	-0.117	0.574	-1.523	-0.223	0.336	-1.273	0.035	0.355	-1.137	-0.184	0.129	-1.078	-0.035	0.355	-0.863	-0.078	0.164	-1.176	0.059	0.605	-1.043	-0.102	0.414	-1.277	0.363	0.406	-0.75	-0.164	0.07	-1.016	-0.164	0.246
-1.117	-0.121	0.594	-1.387	-0.219	0.332	-1.211	-0.059	0.324	-1.094	-0.137	0.164	-1.09	-0.051	0.367	-0.902	-0.09	0.16	-1.184	0.074	0.629	-1.004	-0.086	0.402	-1.395	0.309	0.398	-0.75	-0.152	0.063	-1.125	-0.211	0.273
-1.086	-0.109	0.609	-1.262	-0.203	0.336	-1.176	-0.102	0.242	-1.086	-0.105	0.195	-1.105	-0.063	0.375	-0.938	-0.098	0.16	-1.195	0.098	0.652	-0.988	-0.078	0.387	-1.488	0.262	0.379	-0.762	-0.145	0.07	-1.242	-0.242	0.293
-1.078	-0.094	0.602	-1.148	-0.172	0.34	-1.184	-0.082	0.145	-1.098	-0.07	0.234	-1.105	-0.063	0.375	-0.973	-0.098	0.16	-1.184	0.098	0.637	-0.984	-0.059	0.367	-1.629	0.223	0.336	-0.785	-0.129	0.074	-1.352	-0.266	0.32
-1.074	-0.074	0.598	-1.082	-0.125	0.352	-1.246	-0.035	0.07	-1.145	-0.047	0.246	-1.125	-0.047	0.375	-1.023	-0.105	0.172	-1.184	0.09	0.617	-0.988	-0.039	0.352	-1.844	0.191	0.32	-0.824	-0.105	0.098	-1.449	-0.273	0.336
-1.078	-0.059	0.59	-1.063	-0.078	0.367	-1.359	0.004	0	-1.184	-0.035	0.238	-1.152	-0.031	0.375	-1.086	-0.129	0.184	-1.207	0.078	0.586	-0.996	-0.008	0.352	-1.941	0.219	0.336	-0.887	-0.098	0.125	-1.57	-0.289	0.328
-1.078	-0.031	0.578	-1.086	-0.051	0.379	-1.484	0.031	-0.027	-1.215	-0.047	0.242	-1.184	-0.023	0.383	-1.156	-0.148	0.191	-1.246	0.082	0.582	-0.992	0.004	0.371	-1.797	0.281	0.359	-0.965	-0.109	0.156	-1.652	-0.27	0.328
-1.074	-0.004	0.563	-1.117	-0.012	0.391	-1.586	0.039	-0.02	-1.23	-0.07	0.266	-1.234	-0.02	0.383	-1.227	-0.16	0.191	-1.266	0.09	0.598	-0.988	0.043	0.406	-1.656	0.309	0.293	-1.043	-0.141	0.188	-1.688	-0.25	0.313
-1.063	0.02	0.547	-1.156	0.012	0.387	-1.637	0.023	0.039	-1.227	-0.105	0.305	-1.293	-0.043	0.383	-1.309	-0.168	0.191	-1.281	0.098	0.605	-0.996	0.07	0.43	-1.613	0.273	0.164	-1.125	-0.191	0.227	-1.773	-0.227	0.344
-1.051	0.035	0.543	-1.195	0.016	0.391	-1.633	-0.012	0.109	-1.219	-0.145	0.332	-1.34	-0.098	0.395	-1.402	-0.176	0.191	-1.273	0.121	0.613	-1.016	0.105	0.441	-1.59	0.223	0.078	-1.211	-0.246	0.266	-1.863	-0.246	0.301
-1.039	0.043	0.535	-1.219	-0.004	0.387	-1.551	-0.059	0.191	-1.223	-0.172	0.332	-1.391	-0.152	0.406	-1.504	-0.188	0.184	-1.258	0.152	0.609	-1.027	0.145	0.445	-1.582	0.195	0.055	-1.313	-0.289	0.313	-1.824	-0.234	0.219
-1.023	0.035	0.535	-1.219	-0.039	0.398	-1.441	-0.125	0.25	-1.215	-0.16	0.332	-1.406	-0.168	0.41	-1.574	-0.199	0.16	-1.215	0.172	0.598	-1.023	0.191	0.438	-1.555	0.184	0.07	-1.434	-0.34	0.34	-1.68	-0.215	0.164
-1.012	0.031	0.535	-1.199	-0.098	0.41	-1.305	-0.191	0.305	-1.207	-0.141	0.34	-1.383	-0.145	0.41	-1.582	-0.191	0.156	-1.164	0.168	0.547	-1.043	0.191	0.418	-1.508	0.164	0.137	-1.559	-0.352	0.383	-1.586	-0.211	0.125
-1.016	0.012	0.539	-1.172	-0.148	0.445	-1.262	-0.273	0.305	-1.195	-0.102	0.328	-1.324	-0.074	0.375	-1.586	-0.195	0.195	-1.199	0.137	0.465	-1.102	0.145	0.43	-1.473	0.117	0.215	-1.66	-0.355	0.426	-1.543	-0.199	0.148
-1.016	-0.02	0.535	-1.137	-0.176	0.473	-1.184	-0.32	0.293	-1.184	-0.063	0.324	-1.324	-0.008	0.324	-1.676	-0.211	0.262	-1.297	0.078	0.414	-1.184	0.086	0.465	-1.41	0.051	0.293	-1.719	-0.332	0.461	-1.535	-0.195	0.203
-1.027	-0.035	0.535	-1.109	-0.172	0.48	-1.137	-0.383	0.238	-1.18	-0.039	0.32	-1.41	0.02	0.266	-1.789	-0.215	0.262	-1.402	0.016	0.391	-1.246	0.066	0.504	-1.301	0.008	0.332	-1.719	-0.297	0.418	-1.57	-0.203	0.227
-1.031	-0.051	0.531	-1.09	-0.164	0.496	-1.199	-0.379	0.164	-1.18	-0.004	0.328	-1.465	0.059	0.293	-1.781	-0.184	0.215	-1.41	-0.043	0.379	-1.281	0.098	0.531	-1.191	-0.012	0.309	-1.758	-0.23	0.387	-1.598	-0.199	0.254
-1.055	-0.063	0.539	-1.078	-0.152	0.492	-1.141	-0.313	0.164	-1.168	0.023	0.344	-1.473	0.086	0.289	-1.688	-0.168	0.141	-1.355	-0.078	0.367	-1.332	0.156	0.516	-1.09	-0.016	0.25	-1.84	-0.199	0.348	-1.566	-0.195	0.313
-1.074	-0.066	0.539	-1.07	-0.109	0.484	-1.086	-0.242	0.168	-1.148	0.055	0.355	-1.395	0.086	0.293	-1.523	-0.18	0.086	-1.289	-0.086	0.328	-1.418	0.234	0.496	-1.031	-0.035	0.188	-1.805	-0.141	0.277	-1.5	-0.203	0.371
-1.082	-0.078	0.535	-1.063	-0.086	0.48	-1.121	-0.156	0.152	-1.121	0.09	0.359	-1.258	0.074	0.313	-1.336	-0.195	0.105	-1.238	-0.07	0.285	-1.508	0.301	0.504	-0.98	-0.07	0.137	-1.66	-0.113	0.188	-1.418	-0.199	0.398
-1.09	-0.086	0.531	-1.074	-0.055	0.48	-1.121	-0.07	0.172	-1.109	0.121	0.352	-1.145	0.051	0.266	-1.207	-0.195	0.168	-1.23	-0.051	0.254	-1.539	0.348	0.504	-0.938	-0.094	0.109	-1.496	-0.117	0.129	-1.332	-0.191	0.371
-1.105	-0.094	0.527	-1.074	-0.02	0.473	-1.059	-0.035	0.219	-1.113	0.152	0.328	-1.066	0.023	0.234	-1.18	-0.18	0.211	-1.258	-0.02	0.234	-1.516	0.371	0.453	-0.898	-0.094	0.098	-1.324	-0.152	0.148	-1.219	-0.184	0.344
-1.125	-0.098	0.527	-1.074	0	0.477	-1.055	-0.082	0.238	-1.121	0.176	0.316	-1.086	-0.016	0.188	-1.195	-0.148	0.207	-1.313	0.016	0.207	-1.559	0.367	0.367	-0.859	-0.07	0.105	-1.195	-0.207	0.223	-1.121	-0.152	0.309
-1.156	-0.102	0.523	-1.066	0.008	0.48	-1.09	-0.141	0.215	-1.137	0.133	0.316	-1.148	-0.027	0.16	-1.227	-0.105	0.199	-1.371	0.016	0.184	-1.75	0.301	0.344	-0.84	-0.047	0.117	-1.133	-0.258	0.23	-1.027	-0.117	0.273
-1.176	-0.105	0.523	-1.059	0.004	0.488	-1.094	-0.164	0.203	-1.152	0.043	0.309	-1.234	-0.023	0.137	-1.262	-0.082	0.176	-1.406	-0.012	0.168	-1.879	0.246	0.375	-0.824	-0.031	0.121	-1.141	-0.285	0.16	-0.945	-0.078	0.246
-1.188	-0.102	0.523	-1.055	-0.012	0.492	-1.082	-0.148	0.184	-1.152	-0.051	0.316	-1.316	-0.02	0.125	-1.289	-0.078	0.168	-1.418	-0.059	0.164	-1.816	0.25	0.426	-0.816	-0.023	0.125	-1.172	-0.289	0.066	-0.891	-0.047	0.227
-1.195	-0.102	0.535	-1.051	-0.039	0.492	-1.059	-0.125	0.176	-1.148	-0.113	0.336	-1.363	0.004	0.137	-1.285	-0.074	0.168	-1.352	-0.047	0.188	-1.645	0.254	0.395	-0.836	-0.023	0.125	-1.18	-0.301	0.023	-0.848	-0.023	0.223
-1.211	-0.109	0.543	-1.051	-0.066	0.492	-1.027	-0.105	0.176	-1.152	-0.152	0.363	-1.332	0.02	0.18	-1.262	-0.094	0.18	-1.188	0.043	0.23	-1.484	0.254	0.324	-0.875	-0.027	0.121	-1.164	-0.305	0.047	-0.816	-0.004	0.219
-1.215	-0.113	0.539	-1.063	-0.09	0.492	-1.016	-0.109	0.176	-1.168	-0.145	0.375	-1.25	0.02	0.23	-1.234	-0.121	0.203	-1.047	0.078	0.25	-1.41	0.203	0.215	-0.926	-0.035	0.121	-1.121	-0.297	0.09	-0.801	0.023	0.219
-1.234	-0.117	0.512	-1.074	-0.105	0.484	-1.027	-0.125	0.18	-1.199	-0.105	0.371	-1.172	-0.012	0.266	-1.203	-0.16	0.227	-1.051	-0.047	0.207	-1.355	0.152	0.172	-0.965	-0.055	0.121	-1.066	-0.293	0.145	-0.793	0.047	0.215
-1.262	-0.113	0.492	-1.086	-0.109	0.48	-1.043	-0.148	0.176	-1.211	-0.059	0.363	-1.109	-0.043	0.258	-1.16	-0.184	0.246	-1.078	-0.281	0.156	-1.379	0.102	0.145	-1.02	-0.098	0.129	-1.02	-0.285	0.184	-0.797	0.059	0.207
-1.332	-0.121	0.5	-1.098	-0.109	0.477	-1.059	-0.16	0.172	-1.215	-0.016	0.371	-1.07	-0.078	0.223	-1.129	-0.199	0.254	-1.09	-0.484	0.141	-1.414	0.063	0.117	-1.066	-0.133	0.137	-0.98	-0.266	0.199	-0.809	0.066	0.23
-1.402	-0.125	0.52	-1.109	-0.113	0.48	-1.082	-0.172	0.164	-1.211	0.004	0.375	-1.039	-0.094	0.188	-1.094	-0.199	0.254	-1.164	-0.555	0.082	-1.418	0.035	0.113	-1.121	-0.16	0.148	-0.953	-0.23	0.199	-0.832	0.051	0.254
-1.426	-0.121	0.543	-1.121	-0.109	0.488	-1.113	-0.168	0.145	-1.195	0.02	0.379	-1.012	-0.086	0.164	-1.074	-0.188	0.25	-1.039	-0.574	0.098	-1.398	0.004	0.141	-1.184	-0.184	0.172	-0.934	-0.18	0.191	-0.879	0.016	0.289
-1.406	-0.117	0.563	-1.133	-0.109	0.496	-1.145	-0.172	0.129	-1.176	0.023	0.371	-0.992	-0.059	0.16	-1.047	-0.16	0.246	-0.969	-0.527	0.074	-1.336	-0.012	0.172	-1.254	-0.191	0.188	-0.922	-0.125	0.191	-0.941	-0.023	0.32
-1.355	-0.133	0.555	-1.156	-0.102	0.5	-1.18	-0.176	0.113	-1.191	0.016	0.348	-0.973	-0.008	0.16	-1.027	-0.121	0.25	-0.957	-0.434	0.066	-1.238	-0.039	0.203	-1.348	-0.203	0.191	-0.945	-0.074	0.195	-1.031	-0.055	0.355
-1.281	-0.152	0.523	-1.184	-0.105	0.504	-1.219	-0.18	0.105	-1.273	-0.016	0.32	-0.953	0.023	0.176	-1.008	-0.094	0.262	-0.945	-0.336	0.055	-1.141	-0.066	0.242	-1.449	-0.211	0.191	-0.984	-0.027	0.211	-1.121	-0.055	0.406
-1.199	-0.156	0.477	-1.199	-0.109	0.504	-1.242	-0.191	0.098	-1.34	-0.043	0.301	-0.941	0.039	0.199	-1	-0.055	0.273	-0.898	-0.262	0.066	-1.059	-0.09	0.246	-1.539	-0.215	0.18	-1.039	0.012	0.242	-1.203	-0.035	0.445
-1.121	-0.156	0.43	-1.207	-0.105	0.5	-1.262	-0.203	0.098	-1.359	-0.059	0.34	-0.941	0.027	0.211	-0.996	-0.023	0.281	-0.887	-0.215	0.086	-1.004	-0.098	0.223	-1.559	-0.203	0.168	-1.074	0.043	0.273	-1.262	0.016	0.469
-1.066	-0.145	0.391	-1.211	-0.102	0.496	-1.281	-0.215	0.109	-1.375	-0.074	0.313	-0.941	-0.004	0.215	-1.008	-0.008	0.281	-0.887	-0.191	0.102	-0.973	-0.102	0.191	-1.551	-0.184	0.199	-1.105	0.063	0.313	-1.305	0.094	0.477
-1.047	-0.117	0.363	-1.207	-0.094	0.492	-1.355	-0.223	0.145	-1.316	-0.082	0.258	-0.953	-0.035	0.223	-1.035	0.008	0.281	-0.906	-0.168	0.121	-0.945	-0.098	0.156	-1.656	-0.18	0.254	-1.141	0.066	0.336	-1.332	0.176	0.469
-1.066	-0.086	0.344	-1.207	-0.074	0.477	-1.5	-0.227	0.188	-1.258	-0.074	0.223	-0.977	-0.059	0.215	-1.063	0.012	0.273	-0.938	-0.141	0.141	-0.918	-0.086	0.129	-1.738	-0.168	0.184	-1.203	0.055	0.352	-1.324	0.238	0.457
-1.098	-0.051	0.332	-1.25	-0.063	0.465	-1.621	-0.23	0.211	-1.219	-0.059	0.199	-0.992	-0.074	0.203	-1.086	-0.008	0.281	-0.98	-0.125	0.156	-0.906	-0.07	0.109	-1.691	-0.121	0.078	-1.266	0.031	0.371	-1.297	0.266	0.422
-1.121	-0.02	0.34	-1.352	-0.066	0.457	-1.656	-0.227	0.18	-1.223	-0.043	0.152	-1.008	-0.082	0.195	-1.113	-0.027	0.289	-1.031	-0.129	0.18	-0.898	-0.063	0.098	-1.605	-0.094	-0.012	-1.316	-0.004	0.391	-1.379	0.254	0.383
-1.133	-0.012	0.355	-1.453	-0.07	0.461	-1.633	-0.227	0.102	-1.254	-0.031	0.125	-1.023	-0.09	0.191	-1.16	-0.059	0.297	-1.105	-0.164	0.176	-0.895	-0.055	0.105	-1.52	-0.086	-0.012	-1.355	-0.016	0.426	-1.629	0.156	0.324
-1.141	-0.031	0.371	-1.488	-0.086	0.492	-1.523	-0.23	0.055	-1.309	-0.047	0.09	-1.043	-0.098	0.188	-1.234	-0.082	0.313	-1.184	-0.227	0.164	-0.895	-0.059	0.125	-1.449	-0.066	0.074	-1.371	-0.004	0.48	-1.75	0.086	0.375
-1.145	-0.059	0.387	-1.496	-0.102	0.488	-1.359	-0.227	0.074	-1.371	-0.055	0.063	-1.059	-0.098	0.184	-1.309	-0.078	0.352	-1.266	-0.289	0.148	-0.91	-0.066	0.152	-1.445	-0.059	0.152	-1.387	0.02	0.52	-1.719	0.051	0.434
-1.117	-0.102	0.402	-1.422	-0.109	0.465	-1.219	-0.211	0.129	-1.406	-0.055	0.047	-1.086	-0.102	0.172	-1.383	-0.09	0.359	-1.348	-0.344	0.137	-0.949	-0.082	0.168	-1.465	-0.063	0.188	-1.398	0.059	0.539	-1.688	0.047	0.422
-1.078	-0.133	0.422	-1.316	-0.121	0.426	-1.152	-0.191	0.195	-1.414	-0.059	0.051	-1.129	-0.105	0.164	-1.418	-0.059	0.348	-1.406	-0.395	0.121	-0.996	-0.109	0.184	-1.496	-0.059	0.191	-1.426	0.102	0.527	-1.715	0.055	0.359
-1.043	-0.164	0.43	-1.215	-0.133	0.383	-1.148	-0.16	0.242	-1.367	-0.066	0.086	-1.172	-0.113	0.168	-1.461	-0.023	0.348	-1.488	-0.441	0.102	-1.043	-0.141	0.191	-1.527	-0.059	0.191	-1.422	0.145	0.5	-1.742	0.051	0.301
-1.023	-0.191	0.43	-1.141	-0.133	0.34	-1.195	-0.125	0.266	-1.297	-0.074	0.121	-1.211	-0.125	0.172	-1.465	0.027	0.344	-1.527	-0.469	0.105	-1.074	-0.156	0.215	-1.539	-0.07	0.188	-1.375	0.203	0.457	-1.773	0.051	0.238
-1.031	-0.203	0.41	-1.094	-0.129	0.293	-1.273	-0.094	0.27	-1.215	-0.078	0.137	-1.25	-0.137	0.164	-1.441	0.098	0.422	-1.488	-0.465	0.129	-1.105	-0.18	0.242	-1.5	-0.09	0.184	-1.395	0.242	0.406	-1.766	0.055	0.184
-1.043	-0.188	0.395	-1.078	-0.117	0.262	-1.355	-0.07	0.266	-1.141	-0.094	0.133	-1.285	-0.148	0.164	-1.383	0.156	0.473	-1.465	-0.477	0.199	-1.152	-0.191	0.27	-1.41	-0.121	0.195	-1.535	0.215	0.352	-1.719	0.074	0.156
-1.055	-0.145	0.391	-1.082	-0.09	0.238	-1.41	-0.043	0.258	-1.086	-0.109	0.133	-1.324	-0.156	0.16	-1.309	0.199	0.516	-1.598	-0.504	0.246	-1.211	-0.184	0.273	-1.305	-0.148	0.23	-1.613	0.203	0.359	-1.609	0.094	0.125
-1.055	-0.105	0.391	-1.098	-0.063	0.227	-1.426	-0.035	0.242	-1.031	-0.121	0.129	-1.367	-0.16	0.16	-1.305	0.242	0.5	-1.734	-0.527	0.207	-1.285	-0.168	0.27	-1.199	-0.16	0.273	-1.547	0.18	0.387	-1.434	0.086	0.102
-1.055	-0.07	0.402	-1.113	-0.043	0.223	-1.414	-0.031	0.23	-1.004	-0.137	0.125	-1.395	-0.164	0.168	-1.395	0.262	0.48	-1.684	-0.5	0.102	-1.363	-0.16	0.266	-1.121	-0.172	0.301	-1.477	0.141	0.391	-1.23	0.051	0.105
-1.055	-0.047	0.41	-1.121	-0.039	0.234	-1.379	-0.051	0.223	-0.988	-0.141	0.109	-1.441	-0.16	0.191	-1.445	0.273	0.48	-1.52	-0.441	0.027	-1.445	-0.156	0.27	-1.063	-0.16	0.293	-1.48	0.098	0.344	-1.035	0.004	0.113
-1.07	-0.043	0.418	-1.109	-0.051	0.246	-1.324	-0.086	0.234	-0.98	-0.133	0.109	-1.539	-0.168	0.199	-1.43	0.293	0.496	-1.336	-0.371	0.078	-1.52	-0.152	0.277	-1.02	-0.129	0.285	-1.496	0.063	0.316	-0.875	-0.031	0.141
-1.082	-0.051	0.414	-1.086	-0.059	0.27	-1.285	-0.129	0.254	-0.977	-0.125	0.113	-1.633	-0.164	0.195	-1.336	0.277	0.465	-1.207	-0.301	0.184	-1.555	-0.148	0.297	-0.988	-0.094	0.27	-1.52	0.043	0.305	-0.762	-0.051	0.156
-1.098	-0.066	0.414	-1.055	-0.09	0.281	-1.246	-0.16	0.273	-0.973	-0.105	0.125	-1.664	-0.145	0.184	-1.246	0.258	0.414	-1.246	-0.273	0.23	-1.551	-0.125	0.34	-0.973	-0.059	0.266	-1.551	0.035	0.285	-0.68	-0.055	0.172
-1.117	-0.082	0.414	-1.031	-0.133	0.293	-1.223	-0.176	0.281	-0.977	-0.09	0.129	-1.629	-0.141	0.148	-1.191	0.238	0.383	-1.344	-0.242	0.227	-1.613	-0.113	0.387	-0.973	-0.023	0.266	-1.582	0.043	0.238	-0.641	-0.051	0.168
-1.125	-0.102	0.41	-1.02	-0.184	0.301	-1.211	-0.168	0.301	-0.992	-0.078	0.145	-1.508	-0.145	0.125	-1.207	0.215	0.375	-1.422	-0.223	0.191	-1.707	-0.113	0.336	-0.965	0.016	0.281	-1.559	0.035	0.168	-0.617	-0.043	0.148
-1.125	-0.109	0.41	-1.023	-0.227	0.289	-1.188	-0.148	0.32	-1.004	-0.074	0.156	-1.332	-0.137	0.156	-1.27	0.199	0.375	-1.484	-0.207	0.184	-1.699	-0.066	0.215	-0.953	0.043	0.297	-1.461	0.031	0.117	-0.602	-0.055	0.129
-1.133	-0.117	0.41	-1.043	-0.246	0.281	-1.168	-0.121	0.34	-1.039	-0.086	0.168	-1.227	-0.137	0.145	-1.344	0.164	0.363	-1.512	-0.207	0.184	-1.598	-0.039	0.117	-0.949	0.063	0.313	-1.316	0.027	0.074	-0.602	-0.066	0.105
-1.137	-0.117	0.418	-1.051	-0.23	0.266	-1.16	-0.086	0.348	-1.074	-0.098	0.164	-1.137	-0.121	0.176	-1.422	0.117	0.328	-1.492	-0.188	0.227	-1.457	-0.047	0.098	-0.957	0.074	0.332	-1.156	0.008	0.055	-0.617	-0.086	0.098
-1.145	-0.117	0.414	-1.051	-0.195	0.258	-1.148	-0.055	0.355	-1.109	-0.113	0.156	-1.125	-0.09	0.207	-1.484	0.074	0.285	-1.438	-0.188	0.246	-1.336	-0.066	0.16	-0.984	0.07	0.344	-0.988	-0.02	0.059	-0.664	-0.109	0.098
-1.148	-0.121	0.414	-1.055	-0.152	0.266	-1.137	-0.027	0.367	-1.145	-0.113	0.152	-1.129	-0.059	0.238	-1.488	0.035	0.246	-1.379	-0.203	0.258	-1.277	-0.094	0.234	-1.039	0.051	0.355	-0.848	-0.031	0.082	-0.727	-0.121	0.117
-1.164	-0.125	0.414	-1.063	-0.121	0.273	-1.129	0.004	0.367	-1.18	-0.117	0.156	-1.152	-0.047	0.262	-1.441	0	0.238	-1.316	-0.219	0.258	-1.27	-0.117	0.254	-1.113	0.031	0.383	-0.758	-0.047	0.09	-0.805	-0.125	0.152
-1.18	-0.129	0.41	-1.07	-0.098	0.285	-1.125	0.023	0.363	-1.223	-0.125	0.152	-1.195	-0.047	0.266	-1.355	-0.023	0.227	-1.258	-0.227	0.266	-1.289	-0.125	0.238	-1.211	-0.008	0.406	-0.703	-0.074	0.086	-0.898	-0.137	0.191
-1.195	-0.137	0.406	-1.078	-0.082	0.285	-1.125	0.027	0.359	-1.254	-0.137	0.156	-1.227	-0.039	0.27	-1.262	-0.035	0.227	-1.203	-0.223	0.258	-1.32	-0.121	0.234	-1.305	-0.051	0.414	-0.668	-0.09	0.094	-1.004	-0.172	0.227
-1.203	-0.141	0.402	-1.086	-0.066	0.289	-1.117	0.016	0.371	-1.281	-0.141	0.156	-1.23	-0.035	0.297	-1.18	-0.051	0.211	-1.164	-0.207	0.258	-1.348	-0.121	0.254	-1.402	-0.082	0.363	-0.645	-0.082	0.078	-1.125	-0.215	0.246
-1.203	-0.145	0.395	-1.102	-0.066	0.285	-1.109	0	0.383	-1.309	-0.137	0.145	-1.223	-0.055	0.324	-1.113	-0.066	0.195	-1.133	-0.176	0.254	-1.348	-0.125	0.297	-1.449	0.008	0.348	-0.645	-0.07	0.063	-1.258	-0.25	0.27
-1.191	-0.145	0.387	-1.121	-0.074	0.285	-1.105	-0.016	0.391	-1.336	-0.129	0.133	-1.211	-0.086	0.355	-1.07	-0.086	0.18	-1.105	-0.152	0.27	-1.309	-0.141	0.34	-1.406	0.156	0.426	-0.664	-0.059	0.059	-1.379	-0.281	0.301
-1.184	-0.145	0.387	-1.145	-0.09	0.273	-1.109	-0.027	0.402	-1.371	-0.133	0.109	-1.199	-0.109	0.379	-1.023	-0.098	0.16	-1.094	-0.121	0.277	-1.258	-0.152	0.371	-1.344	0.328	0.57	-0.699	-0.066	0.063	-1.484	-0.305	0.305
-1.18	-0.152	0.391	-1.148	-0.094	0.281	-1.102	-0.035	0.41	-1.398	-0.148	0.105	-1.184	-0.121	0.402	-0.996	-0.094	0.145	-1.09	-0.082	0.297	-1.203	-0.156	0.367	-1.281	0.48	0.652	-0.758	-0.086	0.078	-1.586	-0.309	0.285
-1.18	-0.152	0.391	-1.148	-0.113	0.289	-1.094	-0.035	0.41	-1.422	-0.16	0.109	-1.164	-0.121	0.41	-0.988	-0.086	0.117	-1.086	-0.047	0.309	-1.164	-0.156	0.332	-1.27	0.574	0.633	-0.832	-0.125	0.113	-1.672	-0.316	0.25
-1.18	-0.152	0.406	-1.148	-0.121	0.301	-1.102	-0.027	0.398	-1.43	-0.168	0.117	-1.152	-0.105	0.406	-0.977	-0.07	0.117	-1.086	-0.031	0.313	-1.129	-0.137	0.305	-1.43	0.59	0.563	-0.926	-0.16	0.145	-1.691	-0.313	0.227
-1.195	-0.148	0.434	-1.152	-0.133	0.305	-1.113	-0.012	0.391	-1.414	-0.176	0.121	-1.141	-0.074	0.391	-0.969	-0.055	0.129	-1.082	0.012	0.313	-1.098	-0.102	0.293	-1.574	0.543	0.574	-1.035	-0.191	0.164	-1.703	-0.277	0.27
-1.262	-0.156	0.465	-1.152	-0.137	0.305	-1.125	-0.004	0.387	-1.441	-0.176	0.148	-1.129	-0.039	0.375	-0.965	-0.055	0.141	-1.082	0.027	0.313	-1.078	-0.074	0.281	-1.605	0.453	0.551	-1.145	-0.223	0.168	-1.809	-0.277	0.281
-1.344	-0.164	0.488	-1.156	-0.145	0.297	-1.141	0	0.379	-1.512	-0.18	0.164	-1.121	-0.004	0.363	-0.969	-0.059	0.152	-1.098	0.023	0.309	-1.074	-0.051	0.277	-1.555	0.418	0.48	-1.266	-0.258	0.168	-1.902	-0.258	0.16
-1.406	-0.152	0.504	-1.16	-0.148	0.289	-1.141	0.031	0.375	-1.543	-0.168	0.16	-1.109	0.039	0.355	-0.988	-0.07	0.156	-1.121	-0.004	0.301	-1.07	-0.031	0.297	-1.547	0.363	0.371	-1.379	-0.289	0.18	-1.77	-0.207	0.102
-1.445	-0.145	0.512	-1.172	-0.152	0.285	-1.145	0.051	0.371	-1.535	-0.16	0.133	-1.09	0.074	0.359	-1.016	-0.094	0.156	-1.133	-0.039	0.313	-1.055	-0.004	0.328	-1.535	0.309	0.313	-1.492	-0.313	0.18	-1.645	-0.184	0.09
-1.43	-0.145	0.512	-1.184	-0.16	0.281	-1.148	0.059	0.379	-1.465	-0.16	0.078	-1.07	0.102	0.363	-1.039	-0.121	0.141	-1.148	-0.086	0.332	-1.051	0.027	0.359	-1.543	0.277	0.313	-1.59	-0.324	0.18	-1.555	-0.184	0.148
-1.367	-0.141	0.508	-1.199	-0.16	0.277	-1.148	0.063	0.383	-1.352	-0.16	0.086	-1.047	0.117	0.375	-1.078	-0.145	0.121	-1.176	-0.113	0.355	-1.059	0.047	0.375	-1.578	0.242	0.32	-1.656	-0.332	0.184	-1.5	-0.168	0.242
-1.293	-0.133	0.492	-1.203	-0.16	0.27	-1.156	0.074	0.367	-1.25	-0.148	0.121	-1.023	0.117	0.379	-1.102	-0.16	0.105	-1.219	-0.129	0.395	-1.074	0.055	0.391	-1.645	0.199	0.277	-1.703	-0.344	0.168	-1.48	-0.176	0.313
-1.211	-0.125	0.484	-1.211	-0.16	0.27	-1.195	0.074	0.352	-1.176	-0.125	0.168	-1.012	0.105	0.379	-1.129	-0.18	0.102	-1.273	-0.148	0.43	-1.098	0.059	0.418	-1.711	0.137	0.188	-1.699	-0.332	0.188	-1.512	-0.188	0.359
-1.129	-0.125	0.477	-1.223	-0.168	0.27	-1.297	0.066	0.332	-1.129	-0.102	0.207	-1.004	0.078	0.383	-1.156	-0.195	0.09	-1.332	-0.156	0.461	-1.121	0.059	0.441	-1.719	0.074	0.102	-1.762	-0.309	0.262	-1.547	-0.191	0.383
-1.082	-0.105	0.477	-1.238	-0.172	0.27	-1.418	0.055	0.328	-1.113	-0.074	0.23	-1.012	0.047	0.379	-1.199	-0.203	0.078	-1.359	-0.16	0.504	-1.152	0.043	0.457	-1.641	0	0.059	-1.879	-0.316	0.199	-1.566	-0.184	0.391
-1.07	-0.086	0.484	-1.254	-0.184	0.27	-1.477	0.039	0.355	-1.121	-0.066	0.242	-1.02	0.02	0.375	-1.246	-0.211	0.066	-1.383	-0.145	0.531	-1.191	0.031	0.473	-1.496	-0.066	0.059	-1.809	-0.293	0.121	-1.543	-0.168	0.387
-1.078	-0.07	0.492	-1.281	-0.188	0.293	-1.461	0.02	0.375	-1.145	-0.063	0.258	-1.039	0	0.375	-1.313	-0.219	0.063	-1.402	-0.117	0.551	-1.223	0.023	0.488	-1.328	-0.102	0.059	-1.605	-0.254	0.059	-1.461	-0.148	0.371
-1.105	-0.059	0.5	-1.363	-0.195	0.332	-1.41	0	0.355	-1.184	-0.063	0.262	-1.066	-0.02	0.379	-1.391	-0.219	0.063	-1.383	-0.086	0.551	-1.262	0.023	0.504	-1.176	-0.105	0.059	-1.383	-0.207	0.074	-1.352	-0.133	0.359
-1.141	-0.043	0.504	-1.461	-0.199	0.352	-1.352	-0.02	0.305	-1.211	-0.066	0.277	-1.082	-0.02	0.375	-1.461	-0.223	0.059	-1.34	-0.031	0.52	-1.309	0.035	0.516	-1.059	-0.109	0.055	-1.23	-0.172	0.137	-1.25	-0.113	0.336
-1.168	-0.035	0.508	-1.527	-0.199	0.355	-1.301	-0.047	0.25	-1.219	-0.063	0.301	-1.133	-0.023	0.375	-1.492	-0.227	0.066	-1.375	0.023	0.441	-1.367	0.051	0.527	-0.98	-0.109	0.055	-1.195	-0.164	0.195	-1.152	-0.09	0.328
-1.188	-0.035	0.523	-1.555	-0.207	0.32	-1.266	-0.063	0.203	-1.223	-0.066	0.289	-1.207	-0.031	0.348	-1.48	-0.227	0.105	-1.477	0.074	0.352	-1.406	0.082	0.52	-0.918	-0.09	0.051	-1.207	-0.16	0.219	-1.086	-0.07	0.32
-1.184	-0.043	0.535	-1.508	-0.211	0.285	-1.25	-0.078	0.152	-1.219	-0.07	0.301	-1.27	-0.039	0.348	-1.516	-0.227	0.18	-1.504	0.137	0.305	-1.422	0.125	0.52	-0.875	-0.078	0.047	-1.238	-0.137	0.227	-1.035	-0.043	0.305
-1.168	-0.066	0.551	-1.406	-0.223	0.277	-1.273	-0.082	0.094	-1.203	-0.086	0.305	-1.32	-0.047	0.34	-1.648	-0.238	0.242	-1.375	0.172	0.32	-1.398	0.168	0.504	-0.844	-0.078	0.047	-1.301	-0.121	0.219	-1.004	-0.012	0.289
-1.137	-0.086	0.57	-1.297	-0.223	0.273	-1.316	-0.086	0.035	-1.18	-0.105	0.316	-1.34	-0.043	0.352	-1.762	-0.242	0.184	-1.219	0.152	0.344	-1.344	0.203	0.48	-0.828	-0.086	0.039	-1.367	-0.117	0.211	-0.977	0.031	0.289
-1.105	-0.094	0.578	-1.215	-0.207	0.281	-1.355	-0.074	0.023	-1.164	-0.117	0.328	-1.336	-0.043	0.359	-1.75	-0.223	0.117	-1.145	0.094	0.344	-1.355	0.223	0.453	-0.828	-0.09	0.035	-1.359	-0.133	0.234	-0.938	0.07	0.293
-1.09	-0.102	0.586	-1.16	-0.176	0.297	-1.375	-0.082	0.051	-1.16	-0.117	0.336	-1.328	-0.039	0.352	-1.645	-0.223	0.043	-1.113	0.059	0.328	-1.484	0.191	0.406	-0.84	-0.094	0.043	-1.289	-0.164	0.281	-0.91	0.09	0.297
-1.082	-0.102	0.582	-1.133	-0.129	0.309	-1.359	-0.102	0.102	-1.16	-0.113	0.348	-1.324	-0.031	0.328	-1.477	-0.223	0.047	-1.133	0.043	0.305	-1.555	0.18	0.391	-0.863	-0.082	0.051	-1.188	-0.191	0.336	-0.891	0.102	0.305
-1.074	-0.082	0.574	-1.129	-0.09	0.34	-1.328	-0.141	0.16	-1.156	-0.102	0.352	-1.406	-0.031	0.32	-1.32	-0.203	0.109	-1.191	0.039	0.266	-1.523	0.172	0.375	-0.895	-0.066	0.063	-1.105	-0.203	0.371	-0.875	0.102	0.313
-1.078	-0.063	0.57	-1.148	-0.07	0.379	-1.289	-0.184	0.211	-1.164	-0.078	0.352	-1.512	-0.047	0.293	-1.25	-0.172	0.176	-1.254	0.047	0.234	-1.426	0.16	0.355	-0.941	-0.063	0.086	-1.035	-0.191	0.395	-0.875	0.094	0.316
-1.082	-0.043	0.559	-1.199	-0.055	0.402	-1.258	-0.227	0.246	-1.168	-0.063	0.352	-1.527	-0.055	0.305	-1.258	-0.141	0.188	-1.301	0.047	0.207	-1.363	0.137	0.328	-0.996	-0.082	0.094	-0.984	-0.164	0.391	-0.902	0.066	0.324
-1.078	-0.02	0.555	-1.262	-0.039	0.414	-1.207	-0.277	0.262	-1.172	-0.047	0.355	-1.496	-0.066	0.281	-1.293	-0.105	0.172	-1.336	0.039	0.18	-1.336	0.113	0.301	-1.055	-0.105	0.105	-0.973	-0.121	0.371	-0.953	0.039	0.332
-1.063	0.008	0.547	-1.305	-0.031	0.426	-1.191	-0.324	0.227	-1.172	-0.031	0.355	-1.414	-0.07	0.258	-1.34	-0.078	0.168	-1.344	0.016	0.168	-1.34	0.086	0.277	-1.117	-0.109	0.125	-0.98	-0.078	0.352	-1.023	0.016	0.355
-1.051	0.016	0.543	-1.32	-0.043	0.438	-1.156	-0.348	0.184	-1.176	-0.016	0.355	-1.297	-0.074	0.25	-1.383	-0.066	0.168	-1.316	-0.016	0.172	-1.367	0.063	0.242	-1.188	-0.125	0.148	-0.988	-0.035	0.344	-1.082	0	0.391
-1.051	0.023	0.551	-1.313	-0.07	0.445	-1.133	-0.395	0.145	-1.188	-0.008	0.363	-1.203	-0.09	0.219	-1.402	-0.063	0.18	-1.273	-0.059	0.18	-1.387	0.039	0.223	-1.27	-0.125	0.156	-1.004	0.012	0.344	-1.137	-0.008	0.434
-1.043	0.016	0.543	-1.293	-0.109	0.449	-1.094	-0.422	0.113	-1.188	-0.004	0.375	-1.16	-0.09	0.191	-1.398	-0.063	0.207	-1.203	-0.098	0.191	-1.41	0.023	0.203	-1.359	-0.125	0.156	-1.012	0.055	0.352	-1.195	-0.004	0.465
-1.035	-0.004	0.543	-1.266	-0.145	0.469	-1.129	-0.355	0.074	-1.184	-0.02	0.383	-1.176	-0.086	0.168	-1.383	-0.082	0.234	-1.148	-0.133	0.211	-1.418	-0.004	0.184	-1.457	-0.137	0.145	-1.016	0.094	0.367	-1.258	0.023	0.465
-1.035	-0.027	0.543	-1.219	-0.148	0.473	-1.098	-0.207	0.086	-1.188	-0.031	0.391	-1.207	-0.074	0.156	-1.344	-0.113	0.258	-1.105	-0.188	0.215	-1.375	-0.027	0.168	-1.543	-0.148	0.133	-1.016	0.113	0.383	-1.328	0.051	0.453
-1.035	-0.047	0.539	-1.184	-0.145	0.477	-1.02	-0.121	0.125	-1.207	-0.047	0.395	-1.246	-0.063	0.133	-1.301	-0.145	0.277	-1.078	-0.238	0.219	-1.289	-0.051	0.172	-1.598	-0.148	0.121	-1.039	0.109	0.402	-1.406	0.078	0.461
-1.035	-0.059	0.539	-1.145	-0.121	0.477	-1.051	-0.086	0.133	-1.238	-0.051	0.406	-1.285	-0.047	0.133	-1.262	-0.168	0.293	-1.066	-0.289	0.207	-1.18	-0.082	0.172	-1.605	-0.129	0.121	-1.094	0.086	0.41	-1.438	0.105	0.488
-1.051	-0.066	0.539	-1.113	-0.078	0.477	-1.07	-0.035	0.141	-1.258	-0.047	0.41	-1.277	-0.039	0.156	-1.227	-0.184	0.293	-1.063	-0.301	0.191	-1.078	-0.105	0.184	-1.699	-0.094	0.191	-1.145	0.055	0.426	-1.414	0.137	0.496
-1.063	-0.07	0.543	-1.102	-0.043	0.477	-1.023	-0.004	0.18	-1.273	-0.043	0.41	-1.227	-0.039	0.191	-1.199	-0.188	0.289	-1.063	-0.27	0.164	-0.988	-0.125	0.188	-1.805	-0.07	0.188	-1.188	0.02	0.441	-1.445	0.156	0.453
-1.074	-0.066	0.543	-1.09	-0.004	0.477	-1.02	-0.02	0.191	-1.277	-0.039	0.414	-1.148	-0.051	0.223	-1.16	-0.168	0.285	-1.055	-0.223	0.141	-0.922	-0.129	0.191	-1.785	-0.027	0.121	-1.234	0.004	0.449	-1.613	0.133	0.359
-1.082	-0.07	0.543	-1.078	0.023	0.484	-1.047	-0.047	0.191	-1.289	-0.023	0.414	-1.07	-0.074	0.246	-1.141	-0.141	0.281	-1.055	-0.191	0.129	-0.879	-0.145	0.184	-1.691	-0.016	0.043	-1.289	-0.004	0.449	-1.723	0.09	0.301
-1.094	-0.074	0.547	-1.074	0.047	0.488	-1.047	-0.074	0.191	-1.316	-0.016	0.414	-1.004	-0.105	0.246	-1.109	-0.105	0.285	-1.047	-0.164	0.125	-0.867	-0.141	0.18	-1.578	-0.035	0.035	-1.332	0.012	0.441	-1.637	0.102	0.355
-1.113	-0.078	0.551	-1.059	0.066	0.48	-1.051	-0.098	0.191	-1.332	0.004	0.414	-0.969	-0.133	0.234	-1.09	-0.066	0.297	-1.035	-0.148	0.133	-0.863	-0.133	0.145	-1.469	-0.047	0.098	-1.352	0.043	0.441	-1.551	0.09	0.352
-1.145	-0.082	0.555	-1.031	0.059	0.48	-1.059	-0.125	0.191	-1.336	0.012	0.406	-0.957	-0.152	0.223	-1.066	-0.027	0.313	-1.035	-0.148	0.148	-0.871	-0.113	0.117	-1.426	-0.055	0.164	-1.371	0.082	0.445	-1.535	0.078	0.301
-1.164	-0.078	0.563	-1.023	0.043	0.445	-1.074	-0.16	0.18	-1.375	0.02	0.391	-0.949	-0.148	0.223	-1.051	0.004	0.328	-1.031	-0.16	0.156	-0.883	-0.086	0.102	-1.418	-0.051	0.211	-1.375	0.102	0.426	-1.543	0.066	0.258
-1.18	-0.078	0.563	-1.02	0	0.461	-1.098	-0.184	0.18	-1.453	0.016	0.375	-0.953	-0.129	0.219	-1.043	0.027	0.344	-1.055	-0.18	0.168	-0.902	-0.094	0.09	-1.426	-0.031	0.207	-1.328	0.113	0.402	-1.582	0.039	0.227
-1.184	-0.078	0.559	-1.008	-0.047	0.48	-1.125	-0.207	0.172	-1.5	0.027	0.387	-0.953	-0.102	0.215	-1.047	0.047	0.344	-1.086	-0.207	0.168	-0.93	-0.102	0.105	-1.453	-0.012	0.203	-1.324	0.117	0.375	-1.617	0.016	0.195
-1.184	-0.07	0.57	-1.008	-0.086	0.496	-1.16	-0.219	0.168	-1.473	0.035	0.422	-0.949	-0.074	0.219	-1.074	0.039	0.332	-1.121	-0.219	0.164	-0.961	-0.117	0.137	-1.473	0	0.195	-1.48	0.078	0.324	-1.629	0.004	0.164
-1.199	-0.074	0.57	-1.008	-0.102	0.508	-1.184	-0.23	0.16	-1.391	0.016	0.406	-0.945	-0.047	0.215	-1.102	0.023	0.332	-1.168	-0.23	0.172	-0.996	-0.141	0.16	-1.469	-0.004	0.191	-1.586	0.027	0.297	-1.609	0.008	0.129
-1.207	-0.07	0.559	-1.016	-0.105	0.504	-1.211	-0.238	0.16	-1.305	-0.012	0.379	-0.941	-0.02	0.227	-1.121	-0.004	0.348	-1.23	-0.254	0.176	-1.047	-0.152	0.184	-1.426	-0.043	0.188	-1.516	-0.008	0.277	-1.516	0.008	0.117
-1.215	-0.066	0.539	-1.031	-0.102	0.492	-1.246	-0.25	0.16	-1.223	-0.023	0.309	-0.934	-0.008	0.242	-1.148	-0.043	0.352	-1.32	-0.293	0.176	-1.094	-0.16	0.199	-1.348	-0.078	0.211	-1.426	-0.023	0.242	-1.383	-0.016	0.109
-1.246	-0.066	0.52	-1.047	-0.086	0.484	-1.277	-0.254	0.152	-1.152	-0.016	0.246	-0.938	-0.008	0.25	-1.18	-0.07	0.371	-1.426	-0.363	0.172	-1.129	-0.16	0.215	-1.281	-0.125	0.223	-1.414	-0.027	0.195	-1.211	-0.043	0.137
-1.316	-0.07	0.539	-1.066	-0.086	0.488	-1.309	-0.254	0.145	-1.109	-0.008	0.188	-0.953	-0.016	0.25	-1.219	-0.09	0.387	-1.551	-0.48	0.191	-1.184	-0.18	0.219	-1.195	-0.148	0.266	-1.434	-0.035	0.168	-1.066	-0.086	0.141
-1.383	-0.086	0.566	-1.094	-0.086	0.492	-1.336	-0.258	0.152	-1.117	-0.012	0.098	-0.977	-0.02	0.25	-1.277	-0.094	0.414	-1.617	-0.637	0.227	-1.246	-0.191	0.207	-1.145	-0.172	0.242	-1.465	-0.043	0.164	-0.945	-0.117	0.16
-1.422	-0.086	0.59	-1.121	-0.086	0.488	-1.34	-0.254	0.172	-1.129	-0.02	0.074	-1	-0.027	0.242	-1.332	-0.098	0.441	-1.609	-0.766	0.285	-1.32	-0.195	0.188	-1.105	-0.164	0.219	-1.508	-0.039	0.176	-0.855	-0.137	0.164
-1.422	-0.098	0.586	-1.152	-0.094	0.48	-1.371	-0.254	0.211	-1.148	-0.027	0.059	-1.027	-0.035	0.23	-1.375	-0.086	0.445	-1.574	-0.824	0.371	-1.402	-0.195	0.176	-1.078	-0.145	0.203	-1.57	-0.031	0.164	-0.773	-0.137	0.172
-1.383	-0.109	0.563	-1.184	-0.102	0.473	-1.473	-0.258	0.25	-1.184	-0.039	0.047	-1.055	-0.035	0.227	-1.379	-0.027	0.449	-1.633	-0.813	0.43	-1.496	-0.199	0.176	-1.059	-0.105	0.215	-1.605	-0.02	0.152	-0.715	-0.129	0.168
-1.309	-0.117	0.535	-1.211	-0.105	0.465	-1.566	-0.258	0.266	-1.199	-0.039	0.055	-1.082	-0.043	0.234	-1.352	0.051	0.469	-1.797	-0.738	0.355	-1.574	-0.199	0.188	-1.047	-0.066	0.223	-1.555	-0.023	0.133	-0.676	-0.109	0.164
-1.227	-0.141	0.492	-1.207	-0.102	0.473	-1.602	-0.242	0.238	-1.195	-0.059	0.074	-1.129	-0.059	0.227	-1.316	0.125	0.477	-1.863	-0.598	0.258	-1.598	-0.199	0.207	-1.027	-0.027	0.246	-1.438	-0.031	0.109	-0.656	-0.098	0.148
-1.145	-0.148	0.445	-1.199	-0.09	0.488	-1.57	-0.23	0.176	-1.152	-0.063	0.105	-1.172	-0.063	0.23	-1.258	0.215	0.457	-1.805	-0.41	0.191	-1.605	-0.191	0.273	-0.992	0.012	0.289	-1.281	-0.039	0.109	-0.656	-0.09	0.133
-1.082	-0.141	0.41	-1.203	-0.074	0.473	-1.465	-0.219	0.121	-1.102	-0.078	0.125	-1.23	-0.082	0.227	-1.246	0.34	0.41	-1.668	-0.254	0.203	-1.695	-0.199	0.336	-0.969	0.043	0.328	-1.148	-0.055	0.098	-0.688	-0.09	0.133
-1.066	-0.113	0.375	-1.27	-0.07	0.457	-1.309	-0.203	0.113	-1.031	-0.098	0.148	-1.273	-0.094	0.211	-1.344	0.422	0.344	-1.473	-0.133	0.34	-1.777	-0.223	0.285	-0.977	0.066	0.34	-1.02	-0.078	0.098	-0.746	-0.09	0.156
-1.074	-0.074	0.359	-1.379	-0.094	0.453	-1.172	-0.188	0.152	-0.988	-0.121	0.152	-1.313	-0.105	0.203	-1.469	0.391	0.34	-1.383	-0.137	0.41	-1.719	-0.215	0.195	-1.016	0.082	0.363	-0.906	-0.105	0.113	-0.824	-0.098	0.176
-1.086	-0.035	0.352	-1.469	-0.121	0.453	-1.102	-0.176	0.191	-0.957	-0.188	0.113	-1.352	-0.121	0.191	-1.5	0.281	0.344	-1.363	-0.195	0.41	-1.57	-0.191	0.105	-1.063	0.074	0.383	-0.82	-0.129	0.121	-0.914	-0.113	0.199
-1.105	-0.008	0.363	-1.508	-0.137	0.469	-1.109	-0.152	0.238	-0.957	-0.23	0.113	-1.387	-0.133	0.184	-1.438	0.156	0.352	-1.348	-0.246	0.387	-1.422	-0.176	0.098	-1.109	0.063	0.422	-0.762	-0.137	0.121	-1.016	-0.137	0.23
-1.117	0.004	0.375	-1.488	-0.152	0.48	-1.176	-0.125	0.266	-0.941	-0.25	0.105	-1.418	-0.148	0.18	-1.348	0.055	0.344	-1.32	-0.266	0.359	-1.32	-0.16	0.164	-1.172	0.031	0.465	-0.703	-0.129	0.117	-1.105	-0.168	0.266
-1.117	-0.012	0.383	-1.41	-0.16	0.48	-1.27	-0.102	0.273	-0.93	-0.227	0.102	-1.461	-0.141	0.195	-1.301	-0.023	0.305	-1.293	-0.273	0.352	-1.305	-0.148	0.227	-1.25	-0.008	0.512	-0.68	-0.102	0.105	-1.195	-0.207	0.293
-1.102	-0.023	0.395	-1.32	-0.16	0.445	-1.371	-0.078	0.285	-0.926	-0.188	0.098	-1.547	-0.148	0.223	-1.305	-0.035	0.273	-1.273	-0.281	0.352	-1.348	-0.141	0.238	-1.32	-0.027	0.551	-0.66	-0.082	0.094	-1.293	-0.254	0.297
-1.078	-0.051	0.41	-1.238	-0.16	0.375	-1.445	-0.063	0.297	-0.926	-0.148	0.109	-1.648	-0.152	0.219	-1.363	-0.012	0.246	-1.25	-0.281	0.344	-1.387	-0.129	0.23	-1.418	-0.035	0.551	-0.645	-0.07	0.094	-1.402	-0.281	0.301
-1.039	-0.082	0.426	-1.172	-0.152	0.301	-1.465	-0.043	0.297	-0.926	-0.121	0.129	-1.684	-0.141	0.23	-1.449	-0.004	0.211	-1.23	-0.281	0.336	-1.418	-0.117	0.242	-1.523	-0.039	0.52	-0.668	-0.066	0.105	-1.5	-0.293	0.305
-1.027	-0.125	0.426	-1.113	-0.156	0.246	-1.469	-0.039	0.285	-0.93	-0.09	0.141	-1.668	-0.148	0.203	-1.523	0.004	0.164	-1.207	-0.289	0.328	-1.434	-0.109	0.266	-1.59	-0.035	0.488	-0.711	-0.059	0.133	-1.594	-0.289	0.316
-1.035	-0.156	0.414	-1.086	-0.141	0.23	-1.445	-0.059	0.285	-0.949	-0.066	0.156	-1.559	-0.152	0.18	-1.594	0	0.113	-1.168	-0.309	0.328	-1.418	-0.125	0.301	-1.637	-0.02	0.477	-0.777	-0.063	0.16	-1.664	-0.289	0.316
-1.063	-0.16	0.41	-1.078	-0.117	0.258	-1.41	-0.098	0.301	-0.984	-0.051	0.176	-1.406	-0.148	0.184	-1.598	-0.012	0.078	-1.145	-0.32	0.332	-1.355	-0.152	0.328	-1.637	0.004	0.512	-0.867	-0.094	0.184	-1.668	-0.273	0.32
-1.082	-0.137	0.406	-1.086	-0.086	0.301	-1.379	-0.145	0.324	-1.031	-0.043	0.18	-1.254	-0.133	0.207	-1.563	-0.027	0.066	-1.125	-0.313	0.332	-1.273	-0.168	0.344	-1.574	0.023	0.531	-0.949	-0.133	0.207	-1.723	-0.234	0.355
-1.098	-0.098	0.41	-1.113	-0.066	0.332	-1.348	-0.176	0.344	-1.074	-0.051	0.176	-1.16	-0.102	0.23	-1.477	-0.051	0.063	-1.113	-0.281	0.336	-1.188	-0.18	0.348	-1.527	0.047	0.488	-1.043	-0.184	0.234	-1.84	-0.227	0.328
-1.109	-0.059	0.418	-1.137	-0.047	0.344	-1.32	-0.191	0.355	-1.121	-0.063	0.172	-1.129	-0.082	0.227	-1.363	-0.074	0.066	-1.094	-0.238	0.344	-1.121	-0.164	0.324	-1.598	0.051	0.414	-1.129	-0.234	0.258	-1.879	-0.188	0.219
-1.129	-0.035	0.434	-1.148	-0.059	0.332	-1.293	-0.18	0.352	-1.172	-0.086	0.184	-1.129	-0.063	0.266	-1.246	-0.098	0.078	-1.086	-0.195	0.352	-1.078	-0.133	0.297	-1.633	0.07	0.355	-1.23	-0.27	0.273	-1.809	-0.152	0.141
-1.145	-0.023	0.438	-1.156	-0.066	0.324	-1.258	-0.145	0.352	-1.219	-0.117	0.191	-1.156	-0.043	0.293	-1.137	-0.109	0.109	-1.094	-0.152	0.367	-1.043	-0.102	0.27	-1.504	0.094	0.379	-1.336	-0.285	0.266	-1.754	-0.16	0.141
-1.16	-0.02	0.434	-1.137	-0.09	0.332	-1.23	-0.098	0.348	-1.258	-0.152	0.195	-1.195	-0.035	0.289	-1.059	-0.117	0.145	-1.09	-0.117	0.371	-1.035	-0.074	0.27	-1.336	0.09	0.398	-1.418	-0.281	0.246	-1.676	-0.168	0.211
-1.172	-0.027	0.43	-1.098	-0.125	0.352	-1.207	-0.07	0.348	-1.305	-0.18	0.211	-1.219	-0.027	0.281	-0.996	-0.113	0.156	-1.098	-0.094	0.379	-1.031	-0.039	0.273	-1.223	0.098	0.371	-1.488	-0.27	0.199	-1.617	-0.16	0.289
-1.18	-0.047	0.418	-1.047	-0.16	0.367	-1.18	-0.043	0.355	-1.348	-0.199	0.207	-1.219	-0.023	0.289	-0.961	-0.109	0.148	-1.109	-0.082	0.383	-1.016	0	0.305	-1.16	0.102	0.309	-1.531	-0.289	0.141	-1.594	-0.156	0.34
-1.188	-0.074	0.41	-1.012	-0.184	0.363	-1.16	-0.02	0.359	-1.387	-0.219	0.203	-1.184	-0.047	0.305	-0.938	-0.109	0.137	-1.133	-0.086	0.391	-1	0.031	0.328	-1.152	0.078	0.234	-1.605	-0.371	0.133	-1.594	-0.16	0.363
-1.184	-0.094	0.402	-1.008	-0.215	0.352	-1.145	0.004	0.371	-1.418	-0.23	0.191	-1.141	-0.078	0.324	-0.941	-0.113	0.113	-1.164	-0.086	0.395	-0.992	0.047	0.348	-1.18	0.051	0.195	-1.754	-0.523	0.086	-1.598	-0.164	0.371
-1.168	-0.098	0.395	-1.023	-0.223	0.344	-1.129	0.023	0.375	-1.441	-0.238	0.184	-1.094	-0.105	0.352	-0.945	-0.129	0.094	-1.18	-0.102	0.422	-0.996	0.059	0.352	-1.203	0.031	0.168	-1.824	-0.602	-0.047	-1.609	-0.156	0.348
-1.141	-0.098	0.387	-1.023	-0.199	0.332	-1.121	0.031	0.375	-1.477	-0.242	0.176	-1.063	-0.121	0.367	-0.965	-0.137	0.07	-1.188	-0.141	0.445	-1.023	0.059	0.359	-1.203	0.008	0.172	-1.68	-0.609	-0.094	-1.586	-0.141	0.313
-1.109	-0.098	0.383	-1.027	-0.16	0.328	-1.117	0.027	0.375	-1.492	-0.246	0.172	-1.035	-0.113	0.375	-0.977	-0.129	0.066	-1.227	-0.176	0.441	-1.043	0.051	0.379	-1.215	-0.023	0.16	-1.473	-0.543	-0.055	-1.504	-0.137	0.293
-1.09	-0.102	0.379	-1.039	-0.133	0.332	-1.113	0.012	0.379	-1.477	-0.246	0.172	-1.043	-0.094	0.375	-0.965	-0.117	0.082	-1.316	-0.199	0.453	-1.07	0.035	0.402	-1.195	-0.063	0.141	-1.336	-0.473	0.012	-1.398	-0.129	0.285
-1.074	-0.102	0.367	-1.039	-0.113	0.344	-1.105	-0.008	0.383	-1.477	-0.234	0.191	-1.055	-0.07	0.359	-0.965	-0.121	0.102	-1.375	-0.211	0.469	-1.098	0.016	0.426	-1.141	-0.102	0.152	-1.281	-0.422	0.07	-1.293	-0.129	0.285
-1.063	-0.105	0.355	-1.047	-0.094	0.352	-1.105	-0.035	0.391	-1.566	-0.23	0.227	-1.066	-0.039	0.355	-0.992	-0.137	0.102	-1.391	-0.117	0.473	-1.129	-0.012	0.434	-1.07	-0.148	0.152	-1.297	-0.391	0.086	-1.191	-0.121	0.281
-1.059	-0.109	0.344	-1.059	-0.078	0.355	-1.102	-0.059	0.398	-1.648	-0.219	0.25	-1.066	-0.008	0.352	-1.023	-0.141	0.109	-1.348	-0.008	0.469	-1.168	-0.023	0.441	-0.984	-0.184	0.164	-1.324	-0.34	0.078	-1.105	-0.098	0.266
-1.059	-0.117	0.336	-1.074	-0.074	0.352	-1.09	-0.066	0.41	-1.668	-0.199	0.234	-1.074	0.02	0.352	-1.047	-0.133	0.117	-1.297	0.063	0.504	-1.211	-0.023	0.449	-0.922	-0.211	0.176	-1.363	-0.285	0.082	-1.059	-0.059	0.246
-1.055	-0.121	0.336	-1.086	-0.086	0.355	-1.082	-0.066	0.414	-1.625	-0.207	0.172	-1.074	0.047	0.367	-1.082	-0.137	0.133	-1.273	0.09	0.512	-1.277	-0.02	0.441	-0.879	-0.23	0.188	-1.422	-0.27	0.086	-1.035	-0.023	0.238
-1.055	-0.129	0.344	-1.102	-0.102	0.355	-1.074	-0.066	0.414	-1.496	-0.227	0.113	-1.063	0.07	0.379	-1.129	-0.152	0.137	-1.293	0.129	0.5	-1.336	0.016	0.453	-0.848	-0.238	0.195	-1.43	-0.277	0.113	-1.027	0.012	0.234
-1.066	-0.141	0.355	-1.117	-0.113	0.355	-1.082	-0.059	0.414	-1.32	-0.23	0.105	-1.063	0.086	0.387	-1.188	-0.172	0.133	-1.297	0.188	0.477	-1.387	0.059	0.465	-0.836	-0.234	0.195	-1.367	-0.289	0.172	-1.016	0.051	0.25
-1.078	-0.141	0.367	-1.133	-0.117	0.355	-1.082	-0.051	0.402	-1.168	-0.23	0.133	-1.059	0.082	0.398	-1.254	-0.188	0.121	-1.309	0.234	0.414	-1.391	0.098	0.484	-0.852	-0.219	0.188	-1.266	-0.305	0.242	-0.992	0.074	0.27
-1.109	-0.141	0.379	-1.152	-0.125	0.355	-1.094	-0.039	0.402	-1.074	-0.223	0.168	-1.063	0.063	0.406	-1.34	-0.211	0.105	-1.395	0.281	0.324	-1.359	0.121	0.492	-0.875	-0.215	0.18	-1.164	-0.313	0.289	-0.957	0.09	0.281
-1.137	-0.141	0.391	-1.16	-0.133	0.352	-1.105	-0.035	0.395	-1.047	-0.203	0.188	-1.07	0.039	0.41	-1.426	-0.238	0.098	-1.59	0.313	0.246	-1.387	0.133	0.477	-0.898	-0.207	0.172	-1.086	-0.305	0.313	-0.934	0.094	0.297
-1.164	-0.148	0.41	-1.152	-0.129	0.348	-1.113	-0.031	0.387	-1.059	-0.168	0.207	-1.082	0.012	0.414	-1.523	-0.273	0.094	-1.727	0.371	0.238	-1.547	0.121	0.441	-0.93	-0.207	0.168	-1.027	-0.266	0.305	-0.918	0.086	0.32
-1.188	-0.148	0.441	-1.152	-0.125	0.34	-1.117	-0.016	0.387	-1.098	-0.141	0.219	-1.094	-0.008	0.41	-1.582	-0.309	0.082	-1.656	0.449	0.355	-1.68	0.09	0.41	-0.988	-0.207	0.172	-0.977	-0.199	0.293	-0.945	0.055	0.344
-1.238	-0.145	0.477	-1.168	-0.121	0.332	-1.129	-0.012	0.387	-1.156	-0.109	0.238	-1.109	-0.02	0.402	-1.594	-0.336	0.082	-1.508	0.438	0.402	-1.621	0.078	0.398	-1.063	-0.215	0.184	-0.945	-0.125	0.285	-0.988	0.027	0.371
-1.336	-0.16	0.512	-1.164	-0.125	0.324	-1.152	-0.012	0.367	-1.191	-0.078	0.246	-1.137	-0.02	0.395	-1.559	-0.348	0.133	-1.375	0.344	0.391	-1.477	0.082	0.355	-1.129	-0.23	0.211	-0.941	-0.051	0.285	-1.047	-0.004	0.406
-1.426	-0.16	0.543	-1.168	-0.137	0.328	-1.191	-0.008	0.352	-1.215	-0.063	0.254	-1.195	-0.016	0.383	-1.617	-0.348	0.207	-1.309	0.215	0.336	-1.391	0.086	0.285	-1.199	-0.246	0.242	-0.93	0.008	0.285	-1.09	-0.012	0.465
-1.484	-0.152	0.559	-1.16	-0.133	0.324	-1.27	-0.004	0.34	-1.219	-0.059	0.246	-1.23	0	0.391	-1.758	-0.352	0.191	-1.297	0.113	0.273	-1.359	0.078	0.246	-1.266	-0.258	0.27	-0.926	0.035	0.293	-1.133	-0.012	0.512
-1.527	-0.152	0.527	-1.168	-0.133	0.336	-1.359	-0.012	0.328	-1.207	-0.07	0.238	-1.277	0.004	0.395	-1.766	-0.305	0.105	-1.309	0.012	0.203	-1.367	0.066	0.207	-1.344	-0.277	0.289	-0.91	0.047	0.313	-1.199	0	0.547
-1.488	-0.141	0.492	-1.176	-0.133	0.344	-1.398	-0.02	0.34	-1.18	-0.098	0.23	-1.313	0.008	0.391	-1.656	-0.258	0.02	-1.32	-0.066	0.16	-1.395	0.07	0.176	-1.434	-0.293	0.289	-0.91	0.043	0.324	-1.277	0.027	0.547
-1.391	-0.133	0.461	-1.199	-0.129	0.355	-1.395	-0.039	0.344	-1.16	-0.137	0.238	-1.324	0	0.406	-1.48	-0.258	0	-1.328	-0.148	0.133	-1.41	0.078	0.156	-1.52	-0.301	0.25	-0.93	0.031	0.34	-1.355	0.063	0.543
-1.281	-0.141	0.453	-1.23	-0.129	0.379	-1.359	-0.063	0.309	-1.148	-0.18	0.254	-1.316	-0.004	0.41	-1.297	-0.258	0.074	-1.32	-0.215	0.152	-1.434	0.07	0.133	-1.59	-0.297	0.203	-0.961	0.016	0.355	-1.391	0.113	0.547
-1.18	-0.148	0.453	-1.289	-0.141	0.402	-1.297	-0.074	0.258	-1.148	-0.199	0.262	-1.293	-0.008	0.398	-1.203	-0.242	0.152	-1.281	-0.25	0.215	-1.438	0.059	0.121	-1.652	-0.293	0.148	-1.02	-0.004	0.375	-1.371	0.16	0.559
-1.113	-0.137	0.461	-1.336	-0.137	0.43	-1.227	-0.078	0.199	-1.156	-0.191	0.262	-1.348	0.004	0.387	-1.215	-0.215	0.207	-1.219	-0.258	0.301	-1.375	0.039	0.121	-1.66	-0.273	0.102	-1.074	-0.008	0.391	-1.324	0.184	0.527
-1.078	-0.109	0.48	-1.344	-0.133	0.488	-1.195	-0.09	0.152	-1.168	-0.168	0.266	-1.488	-0.02	0.355	-1.273	-0.172	0.215	-1.148	-0.238	0.359	-1.27	0.02	0.145	-1.645	-0.223	0.133	-1.102	0.031	0.406	-1.352	0.191	0.453
-1.09	-0.07	0.508	-1.41	-0.129	0.547	-1.203	-0.105	0.109	-1.168	-0.141	0.277	-1.57	-0.012	0.375	-1.34	-0.125	0.199	-1.102	-0.207	0.375	-1.148	0.016	0.184	-1.75	-0.191	0.18	-1.094	0.098	0.426	-1.5	0.168	0.352
-1.121	-0.051	0.527	-1.484	-0.125	0.598	-1.234	-0.121	0.078	-1.16	-0.105	0.297	-1.578	-0.012	0.379	-1.395	-0.082	0.207	-1.082	-0.176	0.355	-1.063	-0.035	0.18	-1.852	-0.184	0.133	-1.094	0.184	0.438	-1.57	0.156	0.328
-1.176	-0.055	0.535	-1.527	-0.121	0.625	-1.273	-0.125	0.063	-1.156	-0.074	0.309	-1.516	-0.027	0.34	-1.445	-0.066	0.234	-1.07	-0.152	0.324	-0.977	-0.063	0.195	-1.781	-0.152	0.086	-1.137	0.234	0.43	-1.512	0.145	0.395
-1.23	-0.055	0.547	-1.547	-0.125	0.609	-1.301	-0.121	0.066	-1.156	-0.047	0.316	-1.398	-0.02	0.293	-1.457	-0.066	0.25	-1.07	-0.148	0.301	-0.918	-0.086	0.188	-1.648	-0.16	0.055	-1.199	0.238	0.438	-1.496	0.109	0.418
-1.27	-0.059	0.559	-1.52	-0.125	0.535	-1.32	-0.113	0.113	-1.148	-0.023	0.32	-1.262	-0.004	0.27	-1.441	-0.082	0.27	-1.098	-0.164	0.266	-0.883	-0.098	0.172	-1.516	-0.172	0.09	-1.281	0.199	0.438	-1.535	0.082	0.371
-1.281	-0.074	0.586	-1.434	-0.117	0.461	-1.313	-0.117	0.145	-1.148	-0.004	0.316	-1.16	0	0.227	-1.422	-0.117	0.281	-1.129	-0.191	0.238	-0.867	-0.105	0.145	-1.398	-0.184	0.184	-1.379	0.133	0.418	-1.578	0.059	0.316
-1.277	-0.102	0.605	-1.324	-0.094	0.426	-1.293	-0.129	0.18	-1.148	-0.004	0.316	-1.121	0.012	0.191	-1.391	-0.148	0.293	-1.152	-0.227	0.215	-0.852	-0.098	0.113	-1.328	-0.191	0.266	-1.434	0.082	0.371	-1.637	0.035	0.254
-1.234	-0.125	0.625	-1.223	-0.074	0.414	-1.262	-0.148	0.191	-1.148	-0.012	0.324	-1.145	0.023	0.168	-1.367	-0.18	0.289	-1.176	-0.246	0.199	-0.84	-0.098	0.102	-1.301	-0.211	0.316	-1.516	0.035	0.281	-1.703	0.02	0.203
-1.199	-0.129	0.641	-1.148	-0.055	0.426	-1.227	-0.203	0.191	-1.148	-0.027	0.332	-1.168	0.043	0.168	-1.336	-0.199	0.281	-1.184	-0.242	0.195	-0.84	-0.09	0.098	-1.316	-0.223	0.332	-1.707	-0.027	0.207	-1.746	0.016	0.16
-1.16	-0.121	0.645	-1.098	-0.035	0.441	-1.191	-0.254	0.191	-1.156	-0.051	0.34	-1.199	0.055	0.168	-1.309	-0.207	0.273	-1.18	-0.23	0.203	-0.848	-0.086	0.098	-1.332	-0.223	0.344	-1.836	-0.07	0.172	-1.727	-0.004	0.141
-1.129	-0.102	0.641	-1.063	-0.023	0.461	-1.152	-0.293	0.188	-1.184	-0.066	0.348	-1.23	0.055	0.156	-1.281	-0.203	0.258	-1.172	-0.207	0.219	-0.875	-0.082	0.105	-1.332	-0.207	0.367	-1.723	-0.09	0.219	-1.621	-0.023	0.16
-1.105	-0.082	0.629	-1.055	-0.023	0.477	-1.102	-0.344	0.172	-1.215	-0.078	0.344	-1.211	0.051	0.145	-1.262	-0.18	0.258	-1.172	-0.188	0.215	-0.902	-0.078	0.121	-1.305	-0.188	0.387	-1.578	-0.09	0.27	-1.465	-0.055	0.176
-1.094	-0.063	0.605	-1.07	-0.043	0.469	-1.07	-0.41	0.16	-1.242	-0.086	0.348	-1.148	0.051	0.164	-1.227	-0.141	0.27	-1.188	-0.191	0.199	-0.945	-0.086	0.137	-1.246	-0.16	0.387	-1.535	-0.098	0.266	-1.301	-0.098	0.168
-1.086	-0.039	0.59	-1.094	-0.055	0.461	-1.043	-0.5	0.125	-1.266	-0.09	0.348	-1.074	0.031	0.191	-1.184	-0.098	0.293	-1.203	-0.191	0.18	-0.992	-0.102	0.148	-1.176	-0.145	0.375	-1.543	-0.098	0.258	-1.172	-0.137	0.141
-1.07	-0.004	0.566	-1.113	-0.055	0.461	-1.117	-0.559	0.063	-1.289	-0.09	0.359	-1.012	0	0.215	-1.148	-0.055	0.32	-1.219	-0.199	0.164	-1.043	-0.129	0.156	-1.109	-0.133	0.348	-1.602	-0.102	0.238	-1.043	-0.164	0.133
-1.051	0.039	0.547	-1.117	-0.059	0.473	-1.168	-0.469	0.02	-1.309	-0.082	0.359	-0.973	-0.039	0.238	-1.121	-0.004	0.332	-1.242	-0.215	0.156	-1.102	-0.156	0.172	-1.055	-0.117	0.328	-1.664	-0.086	0.195	-0.953	-0.188	0.137
-1.023	0.074	0.531	-1.121	-0.07	0.48	-1.133	-0.234	0.07	-1.324	-0.066	0.379	-0.969	-0.086	0.227	-1.113	0.023	0.336	-1.262	-0.238	0.156	-1.16	-0.18	0.164	-1.004	-0.105	0.297	-1.688	-0.07	0.141	-0.875	-0.195	0.164
-0.996	0.102	0.523	-1.121	-0.09	0.492	-1.063	0.035	0.156	-1.313	-0.051	0.402	-0.98	-0.133	0.188	-1.117	0.039	0.34	-1.285	-0.27	0.152	-1.234	-0.191	0.152	-0.973	-0.094	0.281	-1.672	-0.074	0.078	-0.816	-0.188	0.184
-0.98	0.102	0.531	-1.117	-0.105	0.496	-1.051	0.211	0.203	-1.285	-0.039	0.398	-0.977	-0.133	0.18	-1.125	0.043	0.348	-1.313	-0.293	0.141	-1.301	-0.199	0.125	-0.965	-0.082	0.281	-1.578	-0.098	0.043	-0.77	-0.16	0.188
-0.969	0.094	0.527	-1.105	-0.109	0.512	-1.063	0.23	0.227	-1.297	-0.02	0.371	-0.973	-0.105	0.168	-1.129	0.027	0.367	-1.344	-0.313	0.117	-1.371	-0.203	0.109	-0.961	-0.07	0.297	-1.422	-0.117	0.031	-0.746	-0.141	0.168
-0.961	0.074	0.531	-1.102	-0.109	0.512	-1.094	0.121	0.242	-1.387	-0.02	0.348	-0.973	-0.059	0.164	-1.129	-0.008	0.367	-1.395	-0.332	0.09	-1.453	-0.219	0.113	-0.965	-0.043	0.316	-1.242	-0.145	0.02	-0.746	-0.129	0.156
-0.969	0.039	0.539	-1.098	-0.094	0.512	-1.113	-0.02	0.25	-1.449	-0.012	0.348	-0.969	-0.016	0.172	-1.152	-0.039	0.371	-1.461	-0.359	0.07	-1.527	-0.223	0.129	-0.984	-0.004	0.352	-1.098	-0.145	-0.008	-0.758	-0.117	0.16
-0.973	0.008	0.535	-1.105	-0.074	0.512	-1.117	-0.105	0.254	-1.41	0.004	0.359	-0.973	0.008	0.184	-1.16	-0.055	0.379	-1.504	-0.387	0.078	-1.559	-0.223	0.148	-1.012	0.027	0.383	-0.984	-0.125	-0.031	-0.793	-0.109	0.18
-0.984	-0.02	0.539	-1.105	-0.047	0.512	-1.102	-0.137	0.262	-1.34	-0.012	0.332	-0.984	0.012	0.203	-1.188	-0.074	0.387	-1.492	-0.406	0.113	-1.602	-0.207	0.211	-1.047	0.047	0.414	-0.883	-0.105	-0.055	-0.859	-0.09	0.188
-0.996	-0.039	0.539	-1.109	-0.031	0.504	-1.109	-0.148	0.25	-1.258	-0.031	0.277	-1	-0.004	0.199	-1.227	-0.082	0.402	-1.5	-0.41	0.156	-1.73	-0.195	0.273	-1.078	0.055	0.445	-0.809	-0.098	-0.055	-0.93	-0.074	0.203
-1.016	-0.055	0.539	-1.105	-0.02	0.504	-1.137	-0.168	0.219	-1.164	-0.035	0.234	-1.016	-0.027	0.199	-1.285	-0.094	0.414	-1.609	-0.395	0.215	-1.828	-0.195	0.246	-1.082	0.055	0.48	-0.746	-0.074	-0.055	-0.988	-0.078	0.23
-1.039	-0.066	0.539	-1.105	-0.02	0.504	-1.16	-0.203	0.199	-1.102	-0.031	0.203	-1.047	-0.055	0.195	-1.324	-0.094	0.426	-1.762	-0.379	0.223	-1.766	-0.164	0.191	-1.098	0.043	0.52	-0.711	-0.055	-0.043	-1.066	-0.105	0.25
-1.059	-0.078	0.531	-1.113	-0.027	0.516	-1.191	-0.242	0.18	-1.098	-0.039	0.172	-1.066	-0.082	0.188	-1.359	-0.07	0.438	-1.789	-0.336	0.156	-1.625	-0.152	0.109	-1.133	0.023	0.539	-0.703	-0.043	-0.027	-1.152	-0.141	0.273
-1.082	-0.086	0.539	-1.117	-0.031	0.523	-1.211	-0.277	0.168	-1.094	-0.043	0.184	-1.082	-0.094	0.18	-1.359	-0.012	0.445	-1.668	-0.289	0.043	-1.477	-0.156	0.078	-1.191	0.004	0.547	-0.699	-0.035	-0.02	-1.262	-0.191	0.281
-1.102	-0.082	0.539	-1.121	-0.031	0.531	-1.223	-0.289	0.164	-1.125	-0.039	0.199	-1.094	-0.098	0.18	-1.328	0.059	0.461	-1.477	-0.277	0.047	-1.352	-0.145	0.129	-1.281	0.004	0.551	-0.707	-0.055	0.02	-1.395	-0.238	0.281
-1.129	-0.086	0.543	-1.113	-0.039	0.531	-1.242	-0.297	0.18	-1.168	-0.043	0.195	-1.105	-0.102	0.168	-1.262	0.117	0.48	-1.328	-0.285	0.125	-1.309	-0.133	0.199	-1.363	0.004	0.563	-0.738	-0.09	0.066	-1.531	-0.277	0.285
-1.152	-0.09	0.543	-1.109	-0.051	0.539	-1.27	-0.297	0.188	-1.219	-0.051	0.18	-1.125	-0.102	0.164	-1.207	0.156	0.48	-1.297	-0.289	0.188	-1.332	-0.117	0.23	-1.43	0.008	0.574	-0.77	-0.137	0.102	-1.648	-0.305	0.285
-1.172	-0.09	0.543	-1.109	-0.063	0.551	-1.285	-0.289	0.191	-1.238	-0.066	0.137	-1.148	-0.105	0.168	-1.246	0.18	0.441	-1.359	-0.266	0.188	-1.379	-0.105	0.227	-1.5	0.027	0.582	-0.82	-0.184	0.121	-1.719	-0.324	0.285
-1.18	-0.094	0.543	-1.121	-0.07	0.547	-1.293	-0.289	0.199	-1.23	-0.074	0.086	-1.18	-0.105	0.176	-1.375	0.152	0.379	-1.434	-0.227	0.16	-1.445	-0.09	0.219	-1.555	0.055	0.59	-0.891	-0.227	0.133	-1.75	-0.32	0.32
-1.188	-0.098	0.555	-1.121	-0.07	0.547	-1.285	-0.277	0.207	-1.18	-0.086	0.063	-1.215	-0.113	0.172	-1.473	0.129	0.305	-1.492	-0.184	0.145	-1.488	-0.098	0.242	-1.551	0.082	0.59	-0.949	-0.258	0.156	-1.848	-0.336	0.348
-1.207	-0.105	0.555	-1.129	-0.066	0.551	-1.305	-0.266	0.234	-1.113	-0.105	0.066	-1.25	-0.121	0.172	-1.441	0.109	0.285	-1.539	-0.148	0.18	-1.496	-0.117	0.285	-1.5	0.102	0.566	-0.992	-0.273	0.176	-1.922	-0.336	0.219
-1.219	-0.109	0.543	-1.121	-0.063	0.551	-1.387	-0.262	0.27	-1.043	-0.129	0.094	-1.277	-0.133	0.164	-1.328	0.082	0.277	-1.559	-0.137	0.242	-1.453	-0.133	0.309	-1.52	0.113	0.508	-1.047	-0.273	0.191	-1.816	-0.289	0.098
-1.25	-0.109	0.527	-1.117	-0.055	0.543	-1.504	-0.258	0.289	-0.992	-0.152	0.129	-1.305	-0.145	0.156	-1.215	0.094	0.266	-1.543	-0.141	0.285	-1.383	-0.156	0.32	-1.633	0.113	0.445	-1.125	-0.281	0.199	-1.695	-0.266	0.039
-1.313	-0.117	0.531	-1.113	-0.051	0.539	-1.574	-0.242	0.27	-0.949	-0.176	0.156	-1.34	-0.152	0.156	-1.145	0.113	0.258	-1.508	-0.152	0.309	-1.301	-0.184	0.328	-1.617	0.121	0.441	-1.23	-0.285	0.195	-1.594	-0.242	0.086
-1.391	-0.133	0.535	-1.117	-0.043	0.539	-1.586	-0.23	0.215	-0.918	-0.188	0.172	-1.359	-0.156	0.156	-1.164	0.113	0.25	-1.453	-0.164	0.305	-1.223	-0.191	0.324	-1.465	0.098	0.457	-1.344	-0.305	0.188	-1.512	-0.199	0.188
-1.438	-0.129	0.551	-1.133	-0.051	0.539	-1.512	-0.223	0.156	-0.906	-0.18	0.168	-1.367	-0.148	0.18	-1.25	0.086	0.238	-1.402	-0.195	0.297	-1.168	-0.18	0.316	-1.336	0.07	0.418	-1.438	-0.348	0.184	-1.488	-0.164	0.254
-1.453	-0.137	0.566	-1.148	-0.063	0.535	-1.402	-0.219	0.141	-0.902	-0.164	0.145	-1.418	-0.137	0.227	-1.348	0.051	0.215	-1.355	-0.219	0.285	-1.133	-0.152	0.297	-1.281	0.074	0.328	-1.52	-0.398	0.188	-1.504	-0.148	0.297
-1.441	-0.145	0.57	-1.148	-0.066	0.535	-1.289	-0.215	0.164	-0.906	-0.148	0.125	-1.543	-0.145	0.219	-1.461	0	0.16	-1.324	-0.223	0.266	-1.102	-0.113	0.281	-1.27	0.066	0.262	-1.582	-0.406	0.254	-1.516	-0.156	0.332
-1.391	-0.156	0.563	-1.145	-0.066	0.531	-1.207	-0.207	0.184	-0.906	-0.133	0.121	-1.625	-0.133	0.219	-1.543	-0.039	0.105	-1.305	-0.215	0.246	-1.078	-0.07	0.281	-1.266	0.051	0.234	-1.734	-0.438	0.293	-1.535	-0.164	0.336
-1.316	-0.16	0.535	-1.152	-0.07	0.523	-1.188	-0.188	0.199	-0.906	-0.121	0.137	-1.645	-0.125	0.199	-1.566	-0.074	0.074	-1.289	-0.188	0.246	-1.078	-0.035	0.281	-1.258	0.031	0.219	-1.809	-0.441	0.254	-1.535	-0.176	0.309
-1.227	-0.168	0.496	-1.164	-0.082	0.523	-1.215	-0.164	0.215	-0.922	-0.109	0.152	-1.582	-0.129	0.148	-1.523	-0.105	0.078	-1.273	-0.152	0.266	-1.078	-0.004	0.289	-1.27	0.016	0.199	-1.738	-0.434	0.137	-1.484	-0.188	0.285
-1.156	-0.172	0.465	-1.16	-0.094	0.52	-1.262	-0.137	0.23	-0.945	-0.105	0.168	-1.445	-0.125	0.141	-1.434	-0.137	0.113	-1.25	-0.117	0.305	-1.066	0.035	0.301	-1.273	0	0.176	-1.563	-0.395	0.051	-1.391	-0.195	0.293
-1.113	-0.168	0.43	-1.172	-0.086	0.5	-1.313	-0.102	0.242	-0.973	-0.105	0.176	-1.305	-0.125	0.164	-1.324	-0.168	0.164	-1.238	-0.082	0.336	-1.055	0.059	0.309	-1.25	-0.035	0.156	-1.414	-0.344	0.035	-1.289	-0.203	0.313
-1.109	-0.148	0.406	-1.25	-0.102	0.5	-1.352	-0.07	0.25	-1.008	-0.109	0.188	-1.207	-0.121	0.184	-1.23	-0.191	0.207	-1.23	-0.043	0.359	-1.043	0.07	0.324	-1.164	-0.063	0.145	-1.316	-0.281	0.109	-1.199	-0.199	0.313
-1.117	-0.117	0.406	-1.332	-0.121	0.516	-1.383	-0.043	0.254	-1.063	-0.121	0.184	-1.168	-0.098	0.203	-1.152	-0.211	0.227	-1.207	-0.012	0.367	-1.043	0.066	0.348	-1.074	-0.105	0.105	-1.309	-0.23	0.164	-1.133	-0.176	0.301
-1.129	-0.082	0.406	-1.391	-0.129	0.543	-1.391	-0.035	0.258	-1.121	-0.145	0.18	-1.145	-0.074	0.23	-1.098	-0.223	0.219	-1.195	0.027	0.387	-1.051	0.059	0.352	-0.977	-0.141	0.082	-1.348	-0.207	0.176	-1.078	-0.141	0.293
-1.129	-0.055	0.414	-1.414	-0.133	0.559	-1.387	-0.043	0.254	-1.188	-0.184	0.176	-1.152	-0.047	0.266	-1.066	-0.227	0.195	-1.184	0.043	0.379	-1.102	0.012	0.344	-0.91	-0.172	0.066	-1.379	-0.203	0.195	-1.043	-0.102	0.285
-1.133	-0.059	0.422	-1.379	-0.133	0.543	-1.359	-0.07	0.258	-1.258	-0.223	0.188	-1.184	-0.039	0.277	-1.059	-0.223	0.16	-1.195	0.051	0.371	-1.117	-0.039	0.328	-0.848	-0.195	0.086	-1.406	-0.203	0.219	-1.016	-0.059	0.273
-1.117	-0.059	0.438	-1.324	-0.137	0.5	-1.332	-0.109	0.262	-1.336	-0.262	0.191	-1.227	-0.035	0.285	-1.059	-0.203	0.121	-1.195	0.043	0.367	-1.168	-0.098	0.289	-0.789	-0.219	0.125	-1.414	-0.223	0.242	-1.012	-0.008	0.277
-1.094	-0.063	0.449	-1.27	-0.156	0.453	-1.301	-0.16	0.27	-1.418	-0.289	0.195	-1.25	-0.035	0.281	-1.043	-0.191	0.105	-1.199	0.023	0.367	-1.176	-0.109	0.313	-0.754	-0.223	0.148	-1.395	-0.25	0.258	-1.004	0.043	0.289
-1.066	-0.086	0.465	-1.211	-0.172	0.414	-1.262	-0.184	0.285	-1.477	-0.305	0.203	-1.242	-0.047	0.293	-1.051	-0.203	0.109	-1.211	-0.016	0.375	-1.176	-0.098	0.32	-0.754	-0.207	0.148	-1.332	-0.254	0.266	-0.996	0.086	0.309
-1.043	-0.113	0.449	-1.176	-0.168	0.371	-1.234	-0.188	0.285	-1.516	-0.32	0.188	-1.227	-0.07	0.309	-1	-0.227	0.117	-1.238	-0.047	0.398	-1.234	-0.059	0.348	-0.781	-0.191	0.141	-1.254	-0.246	0.262	-0.992	0.113	0.324
-1.043	-0.133	0.441	-1.172	-0.16	0.328	-1.215	-0.18	0.285	-1.535	-0.328	0.152	-1.195	-0.102	0.328	-1.055	-0.262	0.105	-1.266	-0.082	0.43	-1.293	-0.02	0.332	-0.824	-0.195	0.113	-1.176	-0.219	0.254	-1.008	0.117	0.34
-1.047	-0.141	0.422	-1.172	-0.137	0.301	-1.199	-0.148	0.285	-1.539	-0.344	0.121	-1.172	-0.125	0.355	-1.109	-0.168	0.078	-1.309	-0.105	0.465	-1.363	0.031	0.344	-0.863	-0.184	0.047	-1.109	-0.18	0.25	-1.047	0.109	0.363
-1.051	-0.129	0.414	-1.172	-0.109	0.305	-1.184	-0.117	0.293	-1.52	-0.363	0.105	-1.156	-0.137	0.363	-1.047	-0.055	0.129	-1.332	-0.094	0.488	-1.426	0.09	0.41	-0.883	-0.137	0.055	-1.051	-0.141	0.238	-1.078	0.09	0.402
-1.059	-0.102	0.41	-1.156	-0.082	0.316	-1.164	-0.082	0.305	-1.484	-0.383	0.117	-1.148	-0.125	0.375	-1.027	-0.035	0.156	-1.332	-0.051	0.496	-1.434	0.137	0.473	-0.949	-0.129	0.082	-1.004	-0.102	0.23	-1.129	0.055	0.434
-1.055	-0.07	0.41	-1.133	-0.066	0.336	-1.148	-0.055	0.32	-1.5	-0.402	0.168	-1.141	-0.086	0.367	-1.105	-0.102	0.137	-1.313	0.004	0.535	-1.492	0.168	0.551	-0.977	-0.121	0.121	-0.973	-0.051	0.227	-1.203	0.031	0.469
-1.055	-0.031	0.414	-1.09	-0.063	0.363	-1.133	-0.023	0.328	-1.559	-0.422	0.219	-1.133	-0.055	0.367	-1.172	-0.16	0.125	-1.27	0.066	0.578	-1.633	0.156	0.578	-1.047	-0.133	0.184	-0.965	-0.02	0.242	-1.277	0.02	0.535
-1.066	-0.012	0.418	-1.047	-0.074	0.371	-1.125	-0.012	0.34	-1.582	-0.426	0.223	-1.121	-0.012	0.359	-1.203	-0.176	0.129	-1.227	0.125	0.582	-1.711	0.168	0.59	-1.105	-0.152	0.211	-0.957	0.016	0.258	-1.34	0.031	0.613
-1.07	0.004	0.418	-1.008	-0.098	0.367	-1.117	0	0.34	-1.57	-0.41	0.18	-1.102	0.027	0.367	-1.246	-0.168	0.129	-1.25	0.168	0.508	-1.684	0.184	0.586	-1.148	-0.152	0.238	-0.938	0.039	0.27	-1.387	0.07	0.707
-1.082	0	0.414	-0.977	-0.129	0.352	-1.105	0	0.34	-1.5	-0.395	0.105	-1.082	0.063	0.359	-1.277	-0.184	0.117	-1.41	0.195	0.402	-1.539	0.188	0.527	-1.203	-0.148	0.273	-0.93	0.043	0.273	-1.469	0.117	0.719
-1.09	-0.02	0.41	-0.965	-0.152	0.332	-1.105	-0.016	0.344	-1.355	-0.359	0.051	-1.07	0.09	0.348	-1.324	-0.219	0.102	-1.547	0.207	0.301	-1.406	0.203	0.43	-1.281	-0.148	0.25	-0.953	0.027	0.262	-1.598	0.184	0.637
-1.098	-0.043	0.395	-0.961	-0.18	0.32	-1.098	-0.031	0.348	-1.211	-0.328	0.039	-1.078	0.109	0.336	-1.383	-0.25	0.082	-1.488	0.246	0.301	-1.32	0.246	0.34	-1.359	-0.156	0.234	-1.012	-0.004	0.262	-1.648	0.25	0.578
-1.117	-0.066	0.387	-0.961	-0.199	0.313	-1.094	-0.055	0.355	-1.086	-0.281	0.078	-1.094	0.102	0.328	-1.453	-0.277	0.074	-1.344	0.25	0.32	-1.316	0.305	0.234	-1.449	-0.16	0.25	-1.07	-0.031	0.281	-1.563	0.316	0.555
-1.121	-0.074	0.383	-0.961	-0.195	0.309	-1.094	-0.07	0.371	-1.012	-0.25	0.125	-1.078	0.086	0.363	-1.523	-0.305	0.059	-1.254	0.258	0.32	-1.328	0.355	0.215	-1.531	-0.164	0.238	-1.105	-0.066	0.324	-1.453	0.332	0.516
-1.121	-0.082	0.383	-0.961	-0.176	0.297	-1.094	-0.07	0.379	-0.992	-0.23	0.164	-1.086	0.043	0.359	-1.543	-0.32	0.055	-1.246	0.258	0.316	-1.32	0.355	0.246	-1.574	-0.172	0.219	-1.125	-0.09	0.359	-1.43	0.301	0.469
-1.121	-0.09	0.375	-0.961	-0.145	0.305	-1.098	-0.07	0.383	-1.023	-0.207	0.188	-1.078	0.016	0.371	-1.52	-0.336	0.09	-1.309	0.227	0.289	-1.324	0.305	0.273	-1.637	-0.176	0.27	-1.176	-0.105	0.391	-1.465	0.262	0.465
-1.113	-0.098	0.371	-0.977	-0.117	0.309	-1.109	-0.07	0.387	-1.074	-0.176	0.207	-1.07	0.008	0.379	-1.531	-0.34	0.148	-1.398	0.156	0.281	-1.336	0.219	0.313	-1.773	-0.215	0.281	-1.25	-0.094	0.391	-1.441	0.238	0.516
-1.105	-0.098	0.371	-1.004	-0.105	0.313	-1.125	-0.066	0.383	-1.129	-0.129	0.219	-1.066	0.008	0.395	-1.664	-0.344	0.203	-1.477	0.098	0.258	-1.332	0.121	0.348	-1.863	-0.211	0.215	-1.309	-0.055	0.391	-1.332	0.246	0.59
-1.094	-0.105	0.367	-1.035	-0.102	0.316	-1.133	-0.063	0.398	-1.176	-0.105	0.223	-1.074	0.016	0.406	-1.766	-0.324	0.191	-1.543	0.055	0.219	-1.285	0.047	0.379	-1.793	-0.211	0.168	-1.348	-0.02	0.395	-1.324	0.219	0.512
-1.09	-0.121	0.359	-1.07	-0.102	0.324	-1.145	-0.063	0.398	-1.203	-0.09	0.223	-1.082	0.023	0.402	-1.727	-0.281	0.133	-1.578	0.016	0.172	-1.23	0.012	0.379	-1.672	-0.223	0.133	-1.348	0.023	0.387	-1.367	0.176	0.383
-1.094	-0.133	0.355	-1.117	-0.117	0.324	-1.156	-0.055	0.395	-1.211	-0.086	0.219	-1.094	0.027	0.395	-1.594	-0.258	0.078	-1.57	-0.023	0.133	-1.164	0.008	0.355	-1.543	-0.211	0.152	-1.324	0.063	0.398	-1.387	0.098	0.289
-1.105	-0.141	0.355	-1.141	-0.152	0.301	-1.152	-0.047	0.402	-1.203	-0.102	0.223	-1.117	0.02	0.391	-1.414	-0.266	0.09	-1.512	-0.066	0.125	-1.113	0.008	0.32	-1.473	-0.191	0.18	-1.316	0.094	0.398	-1.438	-0.008	0.23
-1.113	-0.148	0.348	-1.156	-0.172	0.301	-1.145	-0.039	0.41	-1.195	-0.137	0.223	-1.145	0.012	0.375	-1.273	-0.27	0.148	-1.406	-0.113	0.137	-1.082	0	0.273	-1.453	-0.156	0.223	-1.379	0.102	0.391	-1.48	-0.102	0.215
-1.129	-0.148	0.348	-1.172	-0.152	0.293	-1.145	-0.035	0.41	-1.199	-0.168	0.238	-1.172	0.004	0.359	-1.223	-0.242	0.191	-1.293	-0.152	0.168	-1.063	-0.016	0.215	-1.469	-0.117	0.238	-1.539	0.066	0.379	-1.539	-0.156	0.18
-1.141	-0.141	0.352	-1.164	-0.121	0.316	-1.16	-0.031	0.406	-1.195	-0.199	0.246	-1.195	0	0.359	-1.266	-0.219	0.195	-1.191	-0.188	0.184	-1.059	-0.031	0.203	-1.488	-0.086	0.238	-1.66	0.012	0.367	-1.559	-0.188	0.137
-1.148	-0.133	0.355	-1.18	-0.09	0.344	-1.223	-0.031	0.383	-1.191	-0.211	0.258	-1.203	-0.004	0.371	-1.32	-0.172	0.172	-1.117	-0.219	0.199	-1.051	-0.055	0.191	-1.5	-0.074	0.25	-1.582	-0.023	0.375	-1.523	-0.184	0.09
-1.172	-0.129	0.367	-1.195	-0.066	0.363	-1.328	-0.031	0.371	-1.18	-0.191	0.277	-1.219	-0.012	0.371	-1.383	-0.117	0.148	-1.078	-0.242	0.199	-1.039	-0.063	0.191	-1.484	-0.07	0.266	-1.438	-0.035	0.352	-1.422	-0.199	0.047
-1.203	-0.133	0.379	-1.199	-0.047	0.352	-1.414	-0.023	0.379	-1.168	-0.16	0.293	-1.23	-0.027	0.352	-1.434	-0.086	0.16	-1.059	-0.262	0.191	-1.027	-0.074	0.18	-1.43	-0.078	0.27	-1.348	-0.055	0.297	-1.297	-0.207	0.035
-1.242	-0.141	0.391	-1.199	-0.031	0.375	-1.449	-0.023	0.391	-1.156	-0.133	0.309	-1.277	-0.027	0.332	-1.461	-0.078	0.195	-1.063	-0.258	0.168	-1.02	-0.078	0.18	-1.344	-0.098	0.273	-1.324	-0.063	0.246	-1.141	-0.199	0.047
-1.258	-0.152	0.41	-1.238	-0.059	0.391	-1.434	-0.031	0.379	-1.148	-0.098	0.328	-1.391	-0.039	0.328	-1.465	-0.082	0.23	-1.066	-0.234	0.137	-1.016	-0.082	0.172	-1.254	-0.117	0.277	-1.359	-0.055	0.195	-1.004	-0.184	0.051
-1.266	-0.152	0.441	-1.254	-0.094	0.387	-1.371	-0.039	0.332	-1.141	-0.074	0.344	-1.496	-0.051	0.32	-1.449	-0.098	0.238	-1.07	-0.211	0.102	-1.02	-0.082	0.16	-1.18	-0.125	0.258	-1.422	-0.035	0.164	-0.91	-0.195	0.063
-1.309	-0.16	0.5	-1.262	-0.102	0.375	-1.281	-0.047	0.273	-1.137	-0.051	0.352	-1.531	-0.063	0.328	-1.418	-0.121	0.234	-1.07	-0.195	0.098	-1.031	-0.082	0.152	-1.105	-0.109	0.246	-1.48	-0.016	0.152	-0.828	-0.191	0.09
-1.387	-0.172	0.531	-1.262	-0.117	0.359	-1.199	-0.059	0.207	-1.141	-0.039	0.352	-1.492	-0.09	0.309	-1.391	-0.156	0.223	-1.07	-0.184	0.105	-1.043	-0.09	0.156	-1.047	-0.102	0.246	-1.516	-0.012	0.152	-0.777	-0.16	0.109
-1.441	-0.164	0.559	-1.262	-0.113	0.352	-1.148	-0.063	0.148	-1.137	-0.031	0.355	-1.395	-0.105	0.285	-1.355	-0.191	0.227	-1.078	-0.184	0.113	-1.047	-0.105	0.156	-0.996	-0.078	0.254	-1.469	-0.031	0.145	-0.754	-0.133	0.121
-1.477	-0.156	0.566	-1.266	-0.121	0.352	-1.137	-0.074	0.117	-1.129	-0.031	0.359	-1.273	-0.105	0.266	-1.324	-0.215	0.238	-1.094	-0.188	0.133	-1.059	-0.113	0.16	-0.969	-0.047	0.27	-1.363	-0.059	0.125	-0.742	-0.113	0.137
-1.484	-0.156	0.547	-1.266	-0.125	0.355	-1.156	-0.074	0.09	-1.133	-0.047	0.375	-1.211	-0.117	0.234	-1.297	-0.23	0.246	-1.109	-0.188	0.148	-1.078	-0.125	0.164	-0.941	-0.008	0.273	-1.219	-0.07	0.133	-0.738	-0.121	0.152
-1.43	-0.148	0.52	-1.27	-0.125	0.359	-1.191	-0.074	0.086	-1.145	-0.063	0.375	-1.215	-0.117	0.215	-1.266	-0.219	0.258	-1.141	-0.188	0.152	-1.113	-0.129	0.164	-0.93	0.039	0.281	-1.105	-0.109	0.094	-0.762	-0.137	0.176
-1.352	-0.141	0.504	-1.258	-0.113	0.371	-1.238	-0.066	0.094	-1.164	-0.082	0.379	-1.266	-0.102	0.199	-1.23	-0.188	0.277	-1.188	-0.195	0.145	-1.168	-0.141	0.16	-0.914	0.063	0.289	-0.973	-0.141	0.102	-0.809	-0.152	0.215
-1.266	-0.137	0.492	-1.273	-0.105	0.402	-1.27	-0.059	0.125	-1.191	-0.094	0.395	-1.324	-0.074	0.188	-1.215	-0.148	0.301	-1.246	-0.207	0.141	-1.246	-0.152	0.145	-0.898	0.082	0.305	-0.887	-0.164	0.117	-0.867	-0.18	0.242
-1.168	-0.121	0.473	-1.344	-0.117	0.426	-1.293	-0.066	0.16	-1.223	-0.098	0.398	-1.383	-0.055	0.172	-1.203	-0.102	0.313	-1.313	-0.227	0.137	-1.34	-0.164	0.125	-0.898	0.09	0.313	-0.828	-0.199	0.125	-0.938	-0.203	0.266
-1.082	-0.086	0.461	-1.391	-0.117	0.449	-1.297	-0.098	0.176	-1.262	-0.102	0.41	-1.41	-0.043	0.172	-1.184	-0.059	0.336	-1.395	-0.25	0.129	-1.453	-0.188	0.109	-0.918	0.09	0.328	-0.793	-0.203	0.125	-1.008	-0.227	0.289
-1.031	-0.063	0.461	-1.438	-0.113	0.457	-1.281	-0.145	0.18	-1.297	-0.098	0.414	-1.387	-0.035	0.18	-1.164	-0.02	0.348	-1.484	-0.285	0.117	-1.547	-0.215	0.082	-0.945	0.063	0.352	-0.773	-0.18	0.105	-1.086	-0.246	0.316
-1.023	-0.043	0.48	-1.473	-0.129	0.449	-1.254	-0.207	0.18	-1.32	-0.086	0.418	-1.328	-0.035	0.188	-1.156	0.012	0.355	-1.57	-0.313	0.094	-1.613	-0.234	0.051	-0.98	0.039	0.379	-0.762	-0.152	0.074	-1.184	-0.266	0.344
-1.047	-0.039	0.5	-1.453	-0.137	0.43	-1.215	-0.266	0.172	-1.332	-0.074	0.43	-1.254	-0.043	0.195	-1.152	0.035	0.355	-1.66	-0.352	0.066	-1.727	-0.238	0.102	-1.027	0.016	0.41	-0.766	-0.133	0.063	-1.305	-0.281	0.355
-1.09	-0.035	0.504	-1.398	-0.141	0.445	-1.18	-0.32	0.172	-1.328	-0.055	0.453	-1.156	-0.063	0.219	-1.148	0.039	0.367	-1.738	-0.395	0.055	-1.871	-0.281	0.129	-1.09	-0.012	0.434	-0.773	-0.113	0.055	-1.406	-0.285	0.359
-1.133	-0.023	0.512	-1.344	-0.148	0.426	-1.152	-0.34	0.16	-1.297	-0.043	0.457	-1.074	-0.09	0.23	-1.148	0.043	0.371	-1.762	-0.434	0.063	-1.918	-0.277	0.07	-1.148	-0.043	0.441	-0.809	-0.094	0.059	-1.496	-0.277	0.383
-1.18	-0.023	0.531	-1.344	-0.184	0.402	-1.129	-0.316	0.137	-1.277	-0.035	0.441	-1.035	-0.137	0.207	-1.164	0.02	0.375	-1.664	-0.445	0.137	-1.813	-0.266	-0.004	-1.223	-0.086	0.414	-0.848	-0.074	0.07	-1.578	-0.281	0.375
-1.188	-0.035	0.555	-1.25	-0.082	0.313	-1.121	-0.258	0.121	-1.309	-0.027	0.406	-0.992	-0.152	0.219	-1.18	-0.016	0.375	-1.598	-0.473	0.164	-1.66	-0.27	-0.063	-1.266	-0.109	0.422	-0.898	-0.086	0.098	-1.621	-0.281	0.359
-1.18	-0.059	0.578	-1.207	-0.066	0.402	-1.098	-0.211	0.117	-1.395	-0.016	0.371	-0.98	-0.141	0.199	-1.199	-0.047	0.383	-1.648	-0.457	0.215	-1.5	-0.27	-0.047	-1.328	-0.098	0.344	-0.953	-0.121	0.125	-1.602	-0.254	0.379
-1.152	-0.094	0.594	-1.211	-0.051	0.438	-1.094	-0.203	0.125	-1.438	-0.02	0.371	-0.961	-0.105	0.191	-1.223	-0.078	0.387	-1.75	-0.418	0.195	-1.391	-0.234	0.059	-1.359	-0.043	0.379	-1.039	-0.176	0.145	-1.648	-0.242	0.414
-1.129	-0.117	0.613	-1.238	-0.051	0.457	-1.094	-0.18	0.137	-1.395	-0.02	0.375	-0.953	-0.074	0.18	-1.25	-0.094	0.395	-1.707	-0.348	0.098	-1.355	-0.199	0.113	-1.336	0.055	0.438	-1.133	-0.234	0.16	-1.766	-0.25	0.297
-1.098	-0.117	0.629	-1.215	-0.004	0.445	-1.086	-0.125	0.16	-1.313	-0.035	0.348	-0.938	-0.047	0.18	-1.277	-0.098	0.418	-1.531	-0.289	0.023	-1.363	-0.156	0.145	-1.301	0.133	0.434	-1.23	-0.277	0.172	-1.746	-0.215	0.18
-1.09	-0.109	0.637	-1.105	0.07	0.695	-1.07	-0.016	0.176	-1.211	-0.051	0.281	-0.91	-0.035	0.184	-1.301	-0.105	0.438	-1.344	-0.293	0.043	-1.391	-0.113	0.18	-1.344	0.199	0.449	-1.32	-0.309	0.172	-1.625	-0.203	0.148
-1.082	-0.094	0.625	-1.043	-0.047	1.059	-1.055	0.047	0.195	-1.113	-0.043	0.23	-0.906	-0.031	0.195	-1.309	-0.09	0.445	-1.207	-0.305	0.117	-1.418	-0.09	0.203	-1.453	0.195	0.441	-1.422	-0.332	0.16	-1.551	-0.203	0.176
-1.086	-0.078	0.613	-0.887	-0.125	0.875	-1.059	0.027	0.203	-1.031	-0.039	0.203	-0.902	-0.039	0.203	-1.301	-0.031	0.449	-1.172	-0.305	0.176	-1.441	-0.078	0.227	-1.551	0.141	0.465	-1.504	-0.344	0.148	-1.52	-0.195	0.242
-1.094	-0.055	0.605	-0.98	-0.055	0.805	-1.078	-0.023	0.203	-1.008	-0.039	0.199	-0.91	-0.055	0.199	-1.262	0.039	0.457	-1.223	-0.27	0.195	-1.43	-0.078	0.246	-1.527	0.039	0.453	-1.574	-0.352	0.148	-1.508	-0.191	0.324
-1.098	-0.035	0.594	-1.32	-0.094	0.699	-1.082	-0.055	0.207	-1.012	-0.047	0.195	-0.93	-0.063	0.203	-1.215	0.09	0.484	-1.285	-0.223	0.184	-1.391	-0.102	0.254	-1.48	-0.004	0.395	-1.629	-0.363	0.129	-1.535	-0.191	0.359
-1.094	-0.004	0.582	-1.195	-0.004	0.508	-1.074	-0.078	0.215	-1.051	-0.051	0.191	-0.957	-0.074	0.195	-1.188	0.129	0.484	-1.359	-0.172	0.16	-1.332	-0.129	0.246	-1.477	-0.023	0.289	-1.617	-0.355	0.125	-1.59	-0.184	0.348
-1.086	0.031	0.574	-1.16	-0.07	0.465	-1.078	-0.113	0.211	-1.105	-0.059	0.172	-0.973	-0.086	0.191	-1.223	0.156	0.43	-1.418	-0.129	0.156	-1.27	-0.168	0.234	-1.496	-0.039	0.199	-1.66	-0.332	0.203	-1.625	-0.168	0.313
-1.074	0.055	0.566	-1.102	-0.223	0.555	-1.082	-0.148	0.199	-1.16	-0.07	0.16	-0.996	-0.082	0.188	-1.367	0.16	0.348	-1.441	-0.105	0.18	-1.211	-0.199	0.227	-1.484	-0.055	0.184	-1.777	-0.352	0.176	-1.609	-0.172	0.309
-1.063	0.082	0.559	-1.047	-0.199	0.559	-1.094	-0.172	0.191	-1.191	-0.078	0.156	-1.02	-0.086	0.188	-1.516	0.133	0.273	-1.434	-0.098	0.223	-1.16	-0.199	0.215	-1.469	-0.063	0.168	-1.75	-0.328	0.102	-1.527	-0.18	0.301
-1.043	0.074	0.555	-1.008	-0.129	0.543	-1.113	-0.188	0.188	-1.195	-0.09	0.152	-1.043	-0.082	0.188	-1.508	0.109	0.27	-1.422	-0.105	0.262	-1.129	-0.199	0.203	-1.469	-0.074	0.141	-1.582	-0.293	0.063	-1.426	-0.195	0.309
-1.031	0.055	0.563	-0.996	-0.066	0.523	-1.137	-0.207	0.176	-1.18	-0.109	0.145	-1.082	-0.082	0.184	-1.375	0.098	0.297	-1.422	-0.129	0.281	-1.125	-0.199	0.195	-1.461	-0.098	0.094	-1.426	-0.254	0.059	-1.309	-0.211	0.316
-1.027	0.02	0.563	-1.012	-0.063	0.48	-1.164	-0.23	0.172	-1.152	-0.125	0.156	-1.121	-0.086	0.184	-1.242	0.098	0.297	-1.418	-0.164	0.289	-1.145	-0.164	0.203	-1.406	-0.117	0.063	-1.285	-0.219	0.121	-1.207	-0.207	0.32
-1.023	-0.012	0.559	-0.984	-0.023	0.535	-1.191	-0.25	0.168	-1.121	-0.148	0.172	-1.156	-0.094	0.18	-1.16	0.102	0.281	-1.398	-0.191	0.281	-1.16	-0.113	0.223	-1.297	-0.129	0.043	-1.234	-0.195	0.188	-1.133	-0.184	0.316
-1.023	-0.027	0.555	-1.012	-0.059	0.492	-1.227	-0.258	0.18	-1.094	-0.176	0.176	-1.195	-0.102	0.18	-1.18	0.098	0.242	-1.387	-0.215	0.262	-1.156	-0.055	0.258	-1.152	-0.129	0.055	-1.258	-0.191	0.203	-1.074	-0.141	0.313
-1.031	-0.043	0.547	-0.988	-0.059	0.52	-1.262	-0.27	0.188	-1.07	-0.203	0.176	-1.238	-0.113	0.176	-1.281	0.07	0.195	-1.371	-0.227	0.258	-1.16	0.004	0.301	-1.016	-0.105	0.043	-1.277	-0.188	0.219	-1.035	-0.086	0.316
-1.043	-0.055	0.551	-1.066	-0.09	0.469	-1.293	-0.281	0.191	-1.051	-0.23	0.156	-1.285	-0.129	0.18	-1.391	0.043	0.164	-1.363	-0.219	0.262	-1.156	0.043	0.332	-0.906	-0.078	0.051	-1.313	-0.176	0.242	-1.016	-0.031	0.305
-1.047	-0.059	0.547	-1.094	-0.086	0.422	-1.313	-0.281	0.191	-1.035	-0.227	0.141	-1.332	-0.141	0.18	-1.461	0.016	0.113	-1.344	-0.195	0.277	-1.16	0.074	0.375	-0.832	-0.066	0.023	-1.355	-0.184	0.266	-1.02	0.012	0.301
-1.051	-0.063	0.543	-1.059	-0.047	0.438	-1.332	-0.277	0.195	-1.02	-0.203	0.121	-1.371	-0.152	0.18	-1.496	-0.027	0.074	-1.332	-0.156	0.301	-1.188	0.082	0.398	-0.77	-0.055	0.055	-1.363	-0.184	0.273	-1.027	0.055	0.305
-1.055	-0.066	0.543	-1.031	-0.039	0.469	-1.395	-0.27	0.227	-1.004	-0.172	0.113	-1.422	-0.148	0.195	-1.484	-0.059	0.063	-1.316	-0.121	0.332	-1.219	0.066	0.43	-0.73	-0.043	0.074	-1.328	-0.18	0.277	-1.027	0.082	0.313
-1.074	-0.066	0.551	-1	-0.023	0.5	-1.531	-0.273	0.262	-0.996	-0.141	0.113	-1.527	-0.156	0.219	-1.441	-0.094	0.074	-1.301	-0.082	0.348	-1.25	0.043	0.469	-0.711	-0.031	0.082	-1.262	-0.188	0.301	-1.008	0.09	0.32
-1.098	-0.07	0.551	-0.977	-0.031	0.523	-1.648	-0.266	0.258	-0.988	-0.129	0.121	-1.664	-0.172	0.227	-1.363	-0.129	0.105	-1.289	-0.039	0.375	-1.27	0.023	0.52	-0.707	-0.023	0.09	-1.164	-0.195	0.332	-1	0.09	0.328
-1.121	-0.078	0.551	-0.977	-0.039	0.535	-1.676	-0.246	0.219	-0.988	-0.109	0.133	-1.738	-0.168	0.238	-1.273	-0.156	0.141	-1.285	-0.02	0.387	-1.309	-0.008	0.566	-0.707	-0.035	0.094	-1.074	-0.184	0.344	-1.02	0.078	0.336
-1.148	-0.09	0.547	-0.988	-0.07	0.523	-1.641	-0.238	0.168	-0.992	-0.102	0.145	-1.738	-0.152	0.227	-1.191	-0.184	0.168	-1.27	0.031	0.406	-1.379	-0.027	0.605	-0.723	-0.051	0.113	-1.004	-0.16	0.355	-1.043	0.055	0.363
-1.16	-0.094	0.551	-1.004	-0.082	0.512	-1.523	-0.242	0.141	-1.008	-0.098	0.145	-1.652	-0.152	0.188	-1.117	-0.188	0.18	-1.273	0.035	0.391	-1.449	-0.031	0.625	-0.742	-0.07	0.129	-0.965	-0.133	0.344	-1.066	0.02	0.41
-1.172	-0.094	0.555	-1.012	-0.09	0.496	-1.363	-0.242	0.16	-1.027	-0.113	0.145	-1.484	-0.141	0.188	-1.055	-0.191	0.199	-1.277	0.047	0.391	-1.5	0	0.609	-0.785	-0.094	0.148	-0.949	-0.102	0.324	-1.102	-0.012	0.461
-1.188	-0.098	0.566	-1.035	-0.102	0.492	-1.227	-0.227	0.184	-1.051	-0.125	0.141	-1.344	-0.125	0.207	-1.02	-0.191	0.203	-1.277	0.039	0.383	-1.512	0.078	0.582	-0.836	-0.117	0.156	-0.957	-0.074	0.316	-1.152	-0.027	0.512
-1.207	-0.098	0.559	-1.059	-0.105	0.484	-1.164	-0.207	0.195	-1.09	-0.141	0.148	-1.242	-0.102	0.223	-1	-0.191	0.195	-1.273	0.023	0.383	-1.504	0.176	0.527	-0.898	-0.148	0.168	-0.961	-0.047	0.32	-1.215	-0.023	0.547
-1.219	-0.086	0.535	-1.09	-0.113	0.453	-1.172	-0.184	0.207	-1.125	-0.156	0.152	-1.188	-0.066	0.234	-1	-0.188	0.16	-1.281	-0.008	0.391	-1.457	0.285	0.477	-0.969	-0.18	0.168	-0.961	-0.012	0.328	-1.27	-0.008	0.559
-1.258	-0.094	0.52	-1.109	-0.117	0.504	-1.215	-0.152	0.223	-1.164	-0.176	0.156	-1.164	-0.043	0.262	-1.02	-0.18	0.133	-1.301	-0.047	0.406	-1.383	0.359	0.438	-1.02	-0.195	0.176	-0.941	0.027	0.34	-1.309	0.023	0.566
-1.344	-0.105	0.531	-1.129	-0.121	0.523	-1.281	-0.117	0.242	-1.219	-0.191	0.156	-1.16	-0.023	0.281	-1.023	-0.18	0.113	-1.32	-0.074	0.422	-1.367	0.375	0.406	-1.074	-0.227	0.184	-0.941	0.047	0.352	-1.313	0.059	0.578
-1.406	-0.113	0.555	-1.141	-0.117	0.504	-1.34	-0.082	0.254	-1.273	-0.203	0.156	-1.172	-0.02	0.285	-1.027	-0.18	0.109	-1.34	-0.078	0.445	-1.473	0.336	0.391	-1.145	-0.266	0.176	-0.973	0.055	0.363	-1.293	0.098	0.59
-1.441	-0.105	0.578	-1.172	-0.125	0.5	-1.375	-0.055	0.258	-1.32	-0.219	0.152	-1.176	-0.012	0.285	-1.031	-0.176	0.117	-1.324	-0.035	0.449	-1.547	0.281	0.375	-1.223	-0.309	0.156	-1.027	0.043	0.363	-1.242	0.121	0.582
-1.445	-0.113	0.586	-1.176	-0.105	0.527	-1.391	-0.035	0.258	-1.375	-0.227	0.137	-1.176	-0.016	0.285	-1.043	-0.168	0.125	-1.281	0.035	0.465	-1.445	0.246	0.422	-1.301	-0.332	0.133	-1.113	0.02	0.367	-1.227	0.152	0.555
-1.402	-0.129	0.57	-1.199	-0.117	0.512	-1.375	-0.039	0.246	-1.426	-0.227	0.125	-1.164	-0.035	0.293	-1.047	-0.156	0.141	-1.238	0.098	0.508	-1.297	0.227	0.441	-1.387	-0.352	0.113	-1.191	-0.012	0.379	-1.352	0.141	0.465
-1.328	-0.141	0.531	-1.227	-0.105	0.488	-1.344	-0.059	0.238	-1.469	-0.211	0.117	-1.148	-0.059	0.305	-1.059	-0.141	0.145	-1.195	0.148	0.547	-1.219	0.207	0.391	-1.453	-0.375	0.082	-1.238	-0.02	0.402	-1.441	0.129	0.426
-1.246	-0.152	0.48	-1.293	-0.105	0.465	-1.297	-0.098	0.238	-1.492	-0.199	0.113	-1.125	-0.082	0.316	-1.102	-0.133	0.148	-1.172	0.195	0.531	-1.234	0.184	0.301	-1.477	-0.383	0.086	-1.27	-0.008	0.43	-1.387	0.113	0.461
-1.168	-0.156	0.434	-1.359	-0.094	0.383	-1.254	-0.137	0.246	-1.48	-0.176	0.105	-1.094	-0.094	0.34	-1.152	-0.133	0.145	-1.234	0.199	0.453	-1.305	0.164	0.23	-1.539	-0.379	0.137	-1.32	0.004	0.461	-1.328	0.078	0.469
-1.121	-0.156	0.398	-1.371	-0.102	0.539	-1.211	-0.172	0.262	-1.469	-0.188	0.145	-1.066	-0.098	0.359	-1.215	-0.148	0.133	-1.398	0.176	0.363	-1.402	0.133	0.172	-1.652	-0.418	0.117	-1.379	0.023	0.449	-1.359	0.043	0.41
-1.117	-0.137	0.367	-1.422	-0.109	0.582	-1.188	-0.188	0.273	-1.547	-0.242	0.203	-1.055	-0.082	0.363	-1.289	-0.164	0.113	-1.488	0.184	0.32	-1.512	0.09	0.121	-1.668	-0.426	0.086	-1.438	0.047	0.414	-1.426	0.027	0.34
-1.129	-0.102	0.355	-1.387	-0.102	0.563	-1.172	-0.176	0.273	-1.664	-0.324	0.199	-1.055	-0.066	0.355	-1.359	-0.18	0.094	-1.426	0.195	0.34	-1.605	0.051	0.078	-1.598	-0.41	0.059	-1.445	0.09	0.398	-1.492	0.008	0.277
-1.145	-0.074	0.359	-1.336	-0.105	0.531	-1.156	-0.141	0.27	-1.707	-0.379	0.16	-1.055	-0.043	0.355	-1.426	-0.211	0.07	-1.297	0.195	0.359	-1.648	0.027	0.066	-1.508	-0.367	0.043	-1.387	0.121	0.395	-1.543	0.012	0.238
-1.148	-0.063	0.371	-1.273	-0.102	0.492	-1.137	-0.105	0.277	-1.68	-0.43	0.082	-1.059	-0.016	0.363	-1.496	-0.246	0.047	-1.215	0.203	0.355	-1.605	-0.02	0.074	-1.434	-0.313	0.059	-1.336	0.156	0.383	-1.598	-0.012	0.203
-1.141	-0.059	0.379	-1.211	-0.094	0.438	-1.129	-0.07	0.289	-1.543	-0.441	-0.016	-1.055	0.008	0.363	-1.574	-0.277	0.027	-1.234	0.203	0.324	-1.492	-0.078	0.113	-1.41	-0.273	0.074	-1.457	0.133	0.348	-1.629	-0.059	0.168
-1.133	-0.07	0.398	-1.164	-0.066	0.398	-1.125	-0.047	0.305	-1.332	-0.41	-0.02	-1.063	0.023	0.359	-1.645	-0.309	0.016	-1.332	0.168	0.285	-1.348	-0.129	0.156	-1.426	-0.262	0.086	-1.617	0.098	0.32	-1.609	-0.109	0.09
-1.105	-0.086	0.418	-1.141	-0.051	0.355	-1.121	-0.027	0.313	-1.148	-0.355	0.043	-1.055	0.039	0.359	-1.676	-0.344	0.02	-1.426	0.113	0.27	-1.211	-0.164	0.188	-1.434	-0.246	0.086	-1.621	0.098	0.352	-1.527	-0.145	0.02
-1.066	-0.113	0.426	-1.133	-0.039	0.332	-1.129	-0.008	0.32	-1.055	-0.313	0.094	-1.051	0.051	0.363	-1.629	-0.359	0.047	-1.496	0.074	0.25	-1.082	-0.164	0.199	-1.445	-0.234	0.086	-1.484	0.094	0.371	-1.383	-0.168	0
-1.023	-0.145	0.438	-1.145	-0.047	0.336	-1.125	0	0.328	-1.039	-0.277	0.113	-1.051	0.047	0.363	-1.57	-0.371	0.094	-1.543	0.043	0.211	-1.016	-0.211	0.129	-1.441	-0.223	0.105	-1.414	0.09	0.332	-1.211	-0.207	0.02
-1	-0.184	0.438	-1.152	-0.063	0.352	-1.133	-0.012	0.332	-1.066	-0.234	0.121	-1.047	0.031	0.371	-1.59	-0.359	0.168	-1.547	0.027	0.184	-0.957	-0.219	0.125	-1.418	-0.215	0.137	-1.445	0.078	0.266	-1.055	-0.258	0.051
-0.996	-0.215	0.43	-1.164	-0.078	0.363	-1.133	-0.031	0.332	-1.117	-0.199	0.137	-1.047	0.027	0.375	-1.691	-0.336	0.188	-1.496	-0.012	0.172	-0.934	-0.184	0.094	-1.371	-0.223	0.156	-1.492	0.066	0.234	-0.934	-0.313	0.09
-0.996	-0.211	0.418	-1.176	-0.09	0.371	-1.129	-0.059	0.34	-1.172	-0.16	0.156	-1.051	0.004	0.383	-1.695	-0.281	0.145	-1.41	-0.051	0.168	-0.879	-0.168	0.07	-1.289	-0.234	0.184	-1.547	0.047	0.219	-0.844	-0.336	0.121
-1.008	-0.184	0.402	-1.16	-0.098	0.395	-1.121	-0.078	0.359	-1.219	-0.129	0.18	-1.059	-0.016	0.379	-1.602	-0.266	0.051	-1.301	-0.086	0.172	-0.902	-0.18	0.035	-1.188	-0.23	0.219	-1.594	0.023	0.191	-0.801	-0.352	0.102
-1.012	-0.148	0.391	-1.125	-0.102	0.418	-1.125	-0.094	0.375	-1.254	-0.109	0.191	-1.074	-0.02	0.375	-1.426	-0.258	0.047	-1.215	-0.129	0.172	-0.91	-0.129	0.012	-1.094	-0.223	0.23	-1.598	0.012	0.152	-0.766	-0.332	0.07
-1.02	-0.113	0.395	-1.082	-0.102	0.422	-1.125	-0.098	0.383	-1.27	-0.105	0.191	-1.098	-0.027	0.379	-1.281	-0.273	0.086	-1.133	-0.172	0.188	-0.879	-0.102	0.027	-1.008	-0.219	0.23	-1.527	0.02	0.113	-0.758	-0.289	0.031
-1.02	-0.074	0.398	-1.039	-0.094	0.418	-1.129	-0.094	0.387	-1.273	-0.125	0.195	-1.137	-0.027	0.379	-1.203	-0.262	0.141	-1.094	-0.207	0.191	-0.91	-0.098	0.043	-0.941	-0.211	0.211	-1.406	0.004	0.066	-0.766	-0.219	0.004
-1.031	-0.047	0.406	-1.031	-0.09	0.398	-1.137	-0.082	0.387	-1.254	-0.16	0.211	-1.172	-0.02	0.371	-1.223	-0.223	0.172	-1.078	-0.262	0.176	-0.938	-0.078	0.059	-0.898	-0.184	0.234	-1.219	-0.008	0.059	-0.738	-0.152	0.031
-1.035	-0.027	0.422	-1.027	-0.082	0.395	-1.145	-0.066	0.387	-1.23	-0.199	0.242	-1.219	-0.023	0.363	-1.277	-0.18	0.172	-1.082	-0.273	0.145	-0.969	-0.063	0.09	-0.863	-0.16	0.246	-1.059	-0.043	0.063	-0.738	-0.113	0.066
-1.055	-0.023	0.422	-1.027	-0.086	0.391	-1.164	-0.063	0.387	-1.195	-0.227	0.273	-1.25	-0.02	0.355	-1.336	-0.125	0.16	-1.078	-0.258	0.109	-1	-0.066	0.113	-0.844	-0.109	0.262	-0.91	-0.098	0.078	-0.766	-0.078	0.098
-1.082	-0.027	0.418	-1.043	-0.086	0.387	-1.176	-0.063	0.395	-1.184	-0.238	0.297	-1.285	-0.016	0.375	-1.398	-0.094	0.152	-1.082	-0.227	0.09	-1.059	-0.102	0.125	-0.844	-0.059	0.266	-0.801	-0.117	0.113	-0.805	-0.066	0.148
-1.109	-0.043	0.414	-1.063	-0.074	0.395	-1.176	-0.055	0.406	-1.188	-0.23	0.301	-1.297	-0.023	0.391	-1.445	-0.082	0.156	-1.082	-0.199	0.074	-1.113	-0.137	0.133	-0.844	-0.031	0.273	-0.719	-0.133	0.121	-0.863	-0.098	0.176
-1.145	-0.059	0.41	-1.082	-0.063	0.406	-1.172	-0.043	0.414	-1.184	-0.195	0.305	-1.289	-0.027	0.391	-1.441	-0.086	0.176	-1.082	-0.176	0.082	-1.176	-0.164	0.137	-0.852	0.004	0.281	-0.672	-0.117	0.121	-0.945	-0.133	0.199
-1.16	-0.078	0.414	-1.09	-0.051	0.406	-1.172	-0.035	0.414	-1.184	-0.156	0.309	-1.281	-0.02	0.363	-1.418	-0.098	0.191	-1.078	-0.16	0.102	-1.242	-0.195	0.137	-0.863	0.023	0.301	-0.656	-0.09	0.102	-1.039	-0.168	0.23
-1.164	-0.09	0.414	-1.098	-0.039	0.41	-1.172	-0.031	0.426	-1.184	-0.109	0.313	-1.344	-0.016	0.324	-1.383	-0.121	0.207	-1.105	-0.16	0.125	-1.32	-0.223	0.137	-0.879	0.035	0.34	-0.648	-0.066	0.086	-1.133	-0.199	0.266
-1.16	-0.094	0.414	-1.105	-0.031	0.41	-1.191	-0.027	0.43	-1.188	-0.07	0.32	-1.441	-0.031	0.324	-1.352	-0.152	0.223	-1.133	-0.156	0.141	-1.402	-0.246	0.125	-0.918	0.039	0.371	-0.664	-0.055	0.078	-1.238	-0.25	0.285
-1.164	-0.098	0.414	-1.113	-0.031	0.41	-1.25	-0.02	0.414	-1.188	-0.043	0.332	-1.504	-0.043	0.336	-1.313	-0.176	0.234	-1.168	-0.168	0.152	-1.469	-0.258	0.125	-0.977	0.031	0.383	-0.695	-0.051	0.082	-1.352	-0.305	0.305
-1.152	-0.094	0.414	-1.125	-0.027	0.402	-1.359	-0.012	0.402	-1.184	-0.023	0.344	-1.477	-0.051	0.348	-1.285	-0.191	0.25	-1.215	-0.184	0.152	-1.535	-0.27	0.109	-1.023	0.02	0.402	-0.738	-0.039	0.094	-1.469	-0.359	0.305
-1.152	-0.098	0.41	-1.141	-0.031	0.391	-1.438	0	0.414	-1.18	-0.016	0.348	-1.41	-0.059	0.316	-1.262	-0.195	0.238	-1.262	-0.203	0.148	-1.555	-0.281	0.113	-1.07	0.016	0.434	-0.797	-0.039	0.113	-1.578	-0.402	0.273
-1.152	-0.109	0.406	-1.148	-0.039	0.387	-1.461	0.004	0.426	-1.176	-0.012	0.352	-1.316	-0.063	0.285	-1.242	-0.191	0.242	-1.305	-0.219	0.145	-1.586	-0.277	0.172	-1.125	0.016	0.461	-0.867	-0.055	0.156	-1.625	-0.434	0.25
-1.152	-0.117	0.398	-1.16	-0.055	0.379	-1.445	-0.008	0.414	-1.168	-0.016	0.352	-1.242	-0.066	0.262	-1.211	-0.164	0.25	-1.352	-0.23	0.141	-1.695	-0.285	0.254	-1.191	0.004	0.477	-0.941	-0.098	0.188	-1.613	-0.438	0.289
-1.16	-0.129	0.391	-1.176	-0.063	0.371	-1.383	-0.023	0.375	-1.168	-0.027	0.355	-1.223	-0.07	0.254	-1.191	-0.129	0.262	-1.414	-0.246	0.133	-1.813	-0.293	0.207	-1.277	-0.02	0.473	-1.023	-0.16	0.211	-1.703	-0.465	0.332
-1.16	-0.137	0.379	-1.184	-0.066	0.367	-1.293	-0.039	0.313	-1.164	-0.039	0.359	-1.25	-0.07	0.23	-1.172	-0.086	0.285	-1.469	-0.266	0.125	-1.785	-0.266	0.121	-1.367	-0.051	0.477	-1.129	-0.223	0.203	-1.836	-0.48	0.223
-1.156	-0.141	0.371	-1.18	-0.066	0.355	-1.195	-0.047	0.25	-1.176	-0.055	0.367	-1.285	-0.066	0.211	-1.152	-0.055	0.313	-1.527	-0.289	0.109	-1.656	-0.258	0.051	-1.445	-0.063	0.504	-1.27	-0.27	0.191	-1.773	-0.445	0.109
-1.168	-0.148	0.367	-1.18	-0.066	0.344	-1.141	-0.043	0.184	-1.195	-0.063	0.371	-1.336	-0.066	0.176	-1.141	-0.023	0.336	-1.586	-0.32	0.102	-1.496	-0.258	0.078	-1.449	-0.043	0.559	-1.395	-0.301	0.18	-1.602	-0.379	0.105
-1.184	-0.16	0.375	-1.18	-0.07	0.332	-1.125	-0.051	0.133	-1.223	-0.07	0.379	-1.371	-0.066	0.141	-1.133	0.004	0.348	-1.621	-0.359	0.094	-1.367	-0.246	0.168	-1.469	0	0.57	-1.477	-0.328	0.18	-1.492	-0.32	0.137
-1.199	-0.176	0.395	-1.188	-0.078	0.324	-1.125	-0.051	0.105	-1.25	-0.07	0.383	-1.352	-0.047	0.137	-1.125	0.023	0.355	-1.594	-0.395	0.109	-1.344	-0.215	0.234	-1.594	0	0.523	-1.543	-0.344	0.184	-1.465	-0.309	0.18
-1.191	-0.184	0.41	-1.195	-0.09	0.32	-1.148	-0.059	0.078	-1.27	-0.07	0.395	-1.289	-0.039	0.156	-1.137	0.027	0.355	-1.523	-0.414	0.152	-1.367	-0.188	0.242	-1.699	-0.012	0.504	-1.582	-0.359	0.18	-1.504	-0.328	0.176
-1.191	-0.195	0.438	-1.195	-0.098	0.313	-1.195	-0.063	0.078	-1.27	-0.066	0.406	-1.203	-0.039	0.184	-1.145	0.02	0.359	-1.516	-0.418	0.215	-1.402	-0.148	0.219	-1.672	-0.043	0.523	-1.59	-0.375	0.164	-1.559	-0.34	0.152
-1.223	-0.215	0.484	-1.195	-0.098	0.305	-1.227	-0.07	0.098	-1.277	-0.051	0.426	-1.121	-0.047	0.211	-1.152	0	0.371	-1.641	-0.414	0.254	-1.453	-0.133	0.199	-1.582	-0.059	0.508	-1.527	-0.367	0.172	-1.566	-0.352	0.168
-1.297	-0.234	0.52	-1.199	-0.102	0.305	-1.234	-0.082	0.133	-1.273	-0.043	0.438	-1.055	-0.082	0.188	-1.168	-0.023	0.375	-1.723	-0.398	0.211	-1.488	-0.125	0.203	-1.488	-0.07	0.465	-1.531	-0.348	0.23	-1.531	-0.363	0.215
-1.355	-0.246	0.547	-1.215	-0.102	0.313	-1.23	-0.09	0.176	-1.273	-0.027	0.434	-0.98	-0.109	0.203	-1.203	-0.063	0.375	-1.633	-0.355	0.121	-1.48	-0.125	0.234	-1.438	-0.066	0.367	-1.645	-0.367	0.195	-1.469	-0.379	0.25
-1.402	-0.27	0.543	-1.223	-0.102	0.316	-1.211	-0.109	0.203	-1.32	-0.008	0.406	-0.953	-0.133	0.199	-1.242	-0.086	0.387	-1.473	-0.324	0.066	-1.441	-0.148	0.254	-1.391	-0.047	0.301	-1.656	-0.355	0.105	-1.363	-0.375	0.266
-1.422	-0.281	0.523	-1.238	-0.102	0.324	-1.184	-0.145	0.223	-1.406	0.004	0.379	-0.926	-0.137	0.188	-1.262	-0.094	0.398	-1.328	-0.305	0.094	-1.379	-0.18	0.273	-1.363	-0.023	0.23	-1.551	-0.313	0.027	-1.234	-0.348	0.277
-1.367	-0.262	0.496	-1.27	-0.098	0.348	-1.16	-0.188	0.227	-1.461	0.012	0.375	-0.906	-0.129	0.176	-1.297	-0.098	0.414	-1.25	-0.285	0.156	-1.305	-0.199	0.285	-1.336	-0.027	0.164	-1.441	-0.266	0.008	-1.109	-0.32	0.277
-1.281	-0.23	0.48	-1.355	-0.102	0.379	-1.148	-0.23	0.223	-1.434	0.023	0.371	-0.891	-0.105	0.156	-1.332	-0.109	0.43	-1.254	-0.254	0.191	-1.23	-0.199	0.285	-1.305	-0.047	0.133	-1.34	-0.219	0.07	-1.004	-0.273	0.27
-1.191	-0.219	0.473	-1.477	-0.109	0.387	-1.141	-0.273	0.207	-1.359	0.012	0.344	-0.879	-0.082	0.156	-1.359	-0.105	0.441	-1.297	-0.223	0.176	-1.18	-0.184	0.27	-1.258	-0.07	0.102	-1.289	-0.195	0.168	-0.934	-0.215	0.266
-1.109	-0.219	0.461	-1.547	-0.109	0.422	-1.133	-0.301	0.191	-1.27	-0.02	0.301	-0.867	-0.063	0.16	-1.352	-0.074	0.441	-1.355	-0.188	0.141	-1.141	-0.16	0.258	-1.188	-0.074	0.063	-1.305	-0.211	0.215	-0.871	-0.152	0.258
-1.047	-0.199	0.453	-1.605	-0.117	0.434	-1.113	-0.301	0.164	-1.176	-0.039	0.238	-0.867	-0.051	0.164	-1.336	-0.012	0.441	-1.391	-0.16	0.129	-1.113	-0.129	0.242	-1.094	-0.059	0.035	-1.348	-0.219	0.227	-0.828	-0.09	0.25
-1.016	-0.172	0.449	-1.582	-0.117	0.434	-1.105	-0.324	0.145	-1.109	-0.035	0.18	-0.875	-0.043	0.172	-1.297	0.063	0.441	-1.402	-0.141	0.164	-1.086	-0.113	0.234	-0.98	-0.043	0.047	-1.398	-0.211	0.227	-0.805	-0.031	0.25
-1.02	-0.16	0.469	-1.48	-0.109	0.414	-1.098	-0.375	0.133	-1.105	-0.027	0.125	-0.895	-0.051	0.176	-1.242	0.117	0.457	-1.402	-0.141	0.211	-1.082	-0.078	0.258	-0.895	-0.039	0.016	-1.43	-0.215	0.23	-0.789	0.023	0.25
-1.043	-0.145	0.477	-1.371	-0.094	0.402	-1.156	-0.426	0.09	-1.145	-0.023	0.09	-0.926	-0.055	0.176	-1.195	0.176	0.445	-1.391	-0.145	0.25	-1.055	-0.047	0.285	-0.809	-0.039	0.023	-1.414	-0.223	0.242	-0.777	0.059	0.246
-1.066	-0.133	0.48	-1.27	-0.074	0.391	-1.176	-0.406	0.063	-1.199	-0.016	0.07	-0.957	-0.066	0.176	-1.234	0.219	0.387	-1.379	-0.156	0.258	-1.051	-0.02	0.309	-0.773	-0.039	0.047	-1.34	-0.227	0.254	-0.777	0.074	0.25
-1.113	-0.117	0.484	-1.195	-0.043	0.387	-1.156	-0.27	0.098	-1.25	-0.02	0.059	-0.988	-0.082	0.172	-1.352	0.227	0.305	-1.363	-0.176	0.254	-1.047	0.023	0.324	-0.75	-0.039	0.043	-1.242	-0.223	0.273	-0.785	0.082	0.254
-1.156	-0.121	0.488	-1.164	-0.02	0.383	-1.086	-0.027	0.133	-1.289	-0.027	0.055	-1.023	-0.098	0.164	-1.441	0.211	0.262	-1.34	-0.191	0.25	-1.043	0.051	0.344	-0.738	-0.023	0.035	-1.145	-0.203	0.297	-0.805	0.07	0.254
-1.172	-0.129	0.508	-1.152	0	0.398	-1.039	0.164	0.164	-1.285	-0.027	0.07	-1.055	-0.109	0.168	-1.406	0.164	0.289	-1.316	-0.203	0.238	-1.063	0.059	0.352	-0.75	-0.02	0.043	-1.055	-0.184	0.305	-0.832	0.043	0.262
-1.176	-0.152	0.543	-1.148	0.004	0.422	-1.031	0.203	0.172	-1.242	-0.027	0.09	-1.098	-0.113	0.168	-1.316	0.094	0.324	-1.285	-0.215	0.242	-1.102	0.047	0.371	-0.758	-0.023	0.063	-0.977	-0.145	0.309	-0.871	0.008	0.277
-1.16	-0.172	0.566	-1.164	0	0.438	-1.07	0.109	0.176	-1.18	-0.039	0.105	-1.145	-0.121	0.168	-1.246	0.066	0.324	-1.258	-0.203	0.25	-1.145	0.016	0.387	-0.785	-0.031	0.086	-0.914	-0.109	0.305	-0.91	-0.027	0.301
-1.141	-0.188	0.59	-1.18	-0.008	0.449	-1.102	-0.012	0.184	-1.109	-0.07	0.121	-1.191	-0.121	0.172	-1.227	0.063	0.309	-1.242	-0.191	0.254	-1.18	0	0.426	-0.832	-0.039	0.109	-0.879	-0.07	0.313	-1	-0.055	0.324
-1.125	-0.195	0.602	-1.195	-0.008	0.457	-1.098	-0.09	0.203	-1.039	-0.105	0.137	-1.242	-0.125	0.168	-1.277	0.059	0.281	-1.234	-0.16	0.273	-1.211	-0.031	0.465	-0.883	-0.055	0.137	-0.871	-0.035	0.309	-1.121	-0.074	0.352
-1.121	-0.188	0.598	-1.176	-0.012	0.488	-1.102	-0.137	0.211	-0.988	-0.16	0.148	-1.289	-0.133	0.168	-1.363	0.055	0.25	-1.223	-0.121	0.305	-1.254	-0.055	0.516	-0.945	-0.078	0.184	-0.875	0	0.301	-1.234	-0.094	0.398
-1.117	-0.168	0.598	-1.152	-0.023	0.516	-1.113	-0.156	0.211	-0.969	-0.215	0.145	-1.324	-0.152	0.164	-1.438	0.039	0.211	-1.215	-0.082	0.332	-1.293	-0.063	0.543	-1.039	-0.117	0.211	-0.887	0.023	0.301	-1.324	-0.117	0.445
-1.117	-0.141	0.59	-1.125	-0.023	0.531	-1.129	-0.18	0.203	-0.965	-0.254	0.113	-1.352	-0.16	0.16	-1.527	0.023	0.156	-1.223	-0.043	0.348	-1.355	-0.043	0.543	-1.129	-0.164	0.23	-0.883	0.043	0.297	-1.395	-0.113	0.477
-1.121	-0.113	0.586	-1.098	-0.023	0.535	-1.152	-0.207	0.184	-0.961	-0.246	0.098	-1.379	-0.18	0.164	-1.586	-0.008	0.105	-1.227	-0.02	0.359	-1.391	0.008	0.543	-1.191	-0.195	0.262	-0.898	0.039	0.305	-1.449	-0.09	0.484
-1.117	-0.082	0.578	-1.082	-0.023	0.535	-1.176	-0.23	0.176	-0.957	-0.207	0.078	-1.395	-0.203	0.164	-1.598	-0.047	0.074	-1.238	-0.008	0.363	-1.41	0.086	0.535	-1.25	-0.227	0.277	-0.926	0.027	0.309	-1.441	-0.055	0.492
-1.105	-0.047	0.566	-1.074	-0.016	0.535	-1.199	-0.254	0.18	-0.957	-0.164	0.078	-1.414	-0.246	0.191	-1.543	-0.086	0.078	-1.254	0.012	0.363	-1.402	0.156	0.523	-1.309	-0.258	0.297	-0.984	0	0.313	-1.414	0	0.465
-1.086	-0.027	0.559	-1.059	-0.016	0.523	-1.223	-0.273	0.176	-0.961	-0.129	0.098	-1.48	-0.285	0.215	-1.449	-0.121	0.105	-1.289	-0.008	0.355	-1.363	0.199	0.5	-1.367	-0.285	0.301	-1.078	-0.031	0.305	-1.504	0.035	0.41
-1.074	-0.012	0.551	-1.059	0.008	0.535	-1.246	-0.281	0.176	-0.973	-0.105	0.121	-1.57	-0.309	0.211	-1.34	-0.145	0.137	-1.32	-0.031	0.352	-1.324	0.223	0.465	-1.414	-0.301	0.289	-1.16	-0.051	0.32	-1.66	0.047	0.352
-1.063	-0.008	0.547	-1.055	0.016	0.535	-1.27	-0.281	0.164	-0.992	-0.09	0.145	-1.598	-0.305	0.211	-1.238	-0.16	0.168	-1.328	-0.055	0.359	-1.355	0.227	0.422	-1.469	-0.313	0.27	-1.207	-0.047	0.359	-1.707	0.063	0.336
-1.059	-0.004	0.543	-1.059	0.023	0.531	-1.293	-0.277	0.16	-1.023	-0.09	0.168	-1.578	-0.293	0.195	-1.148	-0.164	0.188	-1.352	-0.078	0.391	-1.488	0.18	0.391	-1.512	-0.316	0.254	-1.262	-0.031	0.395	-1.586	0.074	0.375
-1.055	-0.012	0.543	-1.066	0.027	0.52	-1.305	-0.27	0.176	-1.059	-0.098	0.172	-1.473	-0.266	0.191	-1.09	-0.164	0.191	-1.355	-0.094	0.43	-1.578	0.109	0.367	-1.523	-0.32	0.234	-1.328	-0.016	0.414	-1.531	0.059	0.375
-1.051	-0.027	0.547	-1.078	0.051	0.516	-1.332	-0.254	0.207	-1.094	-0.117	0.164	-1.336	-0.23	0.211	-1.063	-0.18	0.191	-1.363	-0.105	0.473	-1.496	0.055	0.391	-1.539	-0.297	0.266	-1.402	0	0.418	-1.551	0.047	0.332
-1.047	-0.035	0.559	-1.082	0.051	0.523	-1.449	-0.246	0.258	-1.133	-0.125	0.168	-1.219	-0.184	0.238	-1.059	-0.191	0.168	-1.363	-0.016	0.504	-1.359	0.039	0.395	-1.656	-0.313	0.285	-1.457	0.023	0.41	-1.578	0.02	0.297
-1.051	-0.055	0.559	-1.07	0.043	0.539	-1.59	-0.238	0.27	-1.172	-0.129	0.172	-1.156	-0.145	0.262	-1.063	-0.199	0.137	-1.293	0.145	0.488	-1.281	0.047	0.352	-1.73	-0.32	0.277	-1.492	0.047	0.402	-1.621	-0.004	0.266
-1.051	-0.066	0.555	-1.059	0.035	0.535	-1.648	-0.223	0.242	-1.223	-0.141	0.176	-1.129	-0.098	0.281	-1.051	-0.207	0.109	-1.25	0.289	0.488	-1.273	0.047	0.285	-1.652	-0.293	0.246	-1.465	0.078	0.406	-1.648	0	0.211
-1.055	-0.074	0.559	-1.055	0.051	0.523	-1.621	-0.211	0.18	-1.27	-0.152	0.176	-1.133	-0.07	0.301	-1.051	-0.223	0.086	-1.203	0.352	0.5	-1.313	0.043	0.215	-1.52	-0.273	0.191	-1.414	0.105	0.367	-1.648	0.004	0.145
-1.055	-0.082	0.555	-1.047	0.078	0.5	-1.52	-0.223	0.129	-1.309	-0.16	0.176	-1.172	-0.07	0.324	-1.02	-0.254	0.07	-1.184	0.324	0.496	-1.383	0.027	0.141	-1.395	-0.246	0.176	-1.473	0.102	0.336	-1.598	-0.004	0.082
-1.066	-0.082	0.551	-1.066	0.074	0.465	-1.367	-0.234	0.125	-1.352	-0.172	0.168	-1.219	-0.078	0.344	-1.059	-0.234	0.047	-1.184	0.266	0.438	-1.453	0.016	0.086	-1.309	-0.219	0.188	-1.609	0.07	0.285	-1.469	-0.02	0.031
-1.07	-0.074	0.555	-1.066	0.066	0.484	-1.227	-0.227	0.164	-1.398	-0.188	0.156	-1.246	-0.078	0.363	-1.047	-0.133	0.047	-1.301	0.234	0.34	-1.516	-0.008	0.047	-1.289	-0.211	0.223	-1.629	0.074	0.289	-1.289	-0.035	0.02
-1.078	-0.07	0.563	-1.094	0.039	0.477	-1.164	-0.211	0.191	-1.438	-0.215	0.141	-1.258	-0.098	0.379	-1	-0.063	0.082	-1.5	0.238	0.266	-1.531	-0.031	0.047	-1.301	-0.211	0.234	-1.508	0.07	0.332	-1.082	-0.043	0.043
-1.09	-0.066	0.563	-1.117	0.008	0.473	-1.168	-0.18	0.195	-1.461	-0.234	0.137	-1.254	-0.121	0.398	-1.023	-0.082	0.086	-1.582	0.316	0.27	-1.469	-0.07	0.074	-1.309	-0.203	0.23	-1.441	0.059	0.328	-0.914	-0.082	0.051
-1.113	-0.07	0.559	-1.133	0	0.457	-1.207	-0.145	0.199	-1.48	-0.254	0.145	-1.238	-0.145	0.422	-1.07	-0.129	0.086	-1.477	0.418	0.324	-1.348	-0.102	0.129	-1.328	-0.199	0.227	-1.418	0.039	0.305	-0.777	-0.098	0.07
-1.141	-0.078	0.551	-1.137	0.004	0.449	-1.266	-0.113	0.215	-1.48	-0.277	0.152	-1.219	-0.16	0.441	-1.086	-0.141	0.102	-1.371	0.43	0.344	-1.23	-0.137	0.148	-1.344	-0.203	0.242	-1.43	0.023	0.273	-0.684	-0.117	0.07
-1.152	-0.078	0.551	-1.148	0.008	0.457	-1.32	-0.094	0.223	-1.453	-0.297	0.156	-1.211	-0.16	0.445	-1.109	-0.145	0.113	-1.348	0.363	0.328	-1.109	-0.152	0.168	-1.34	-0.207	0.254	-1.457	0.004	0.238	-0.613	-0.117	0.074
-1.152	-0.07	0.551	-1.156	0.012	0.473	-1.359	-0.074	0.23	-1.453	-0.305	0.176	-1.199	-0.145	0.422	-1.16	-0.156	0.105	-1.391	0.262	0.301	-1.016	-0.168	0.172	-1.301	-0.215	0.27	-1.469	-0.004	0.199	-0.586	-0.102	0.051
-1.16	-0.07	0.559	-1.176	0.012	0.48	-1.371	-0.055	0.23	-1.535	-0.313	0.223	-1.191	-0.117	0.406	-1.219	-0.184	0.094	-1.469	0.176	0.27	-0.941	-0.176	0.172	-1.23	-0.219	0.281	-1.461	-0.004	0.156	-0.547	-0.082	0.027
-1.168	-0.078	0.551	-1.203	0.004	0.48	-1.367	-0.047	0.223	-1.637	-0.316	0.223	-1.176	-0.078	0.402	-1.281	-0.219	0.07	-1.559	0.113	0.246	-0.891	-0.18	0.164	-1.156	-0.223	0.293	-1.41	-0.008	0.105	-0.543	-0.063	0
-1.172	-0.082	0.535	-1.223	-0.016	0.48	-1.355	-0.059	0.223	-1.668	-0.301	0.172	-1.148	-0.039	0.398	-1.355	-0.254	0.043	-1.602	0.094	0.246	-0.871	-0.164	0.141	-1.082	-0.211	0.293	-1.324	-0.023	0.066	-0.574	-0.043	-0.012
-1.203	-0.07	0.531	-1.234	-0.027	0.477	-1.344	-0.102	0.223	-1.609	-0.289	0.105	-1.121	0.012	0.398	-1.445	-0.281	0.039	-1.586	0.098	0.258	-0.863	-0.148	0.125	-1.016	-0.207	0.289	-1.191	-0.043	0.063	-0.621	-0.039	0.004
-1.277	-0.082	0.527	-1.238	-0.031	0.477	-1.324	-0.148	0.242	-1.473	-0.289	0.074	-1.086	0.055	0.398	-1.52	-0.316	0.047	-1.563	0.09	0.258	-0.816	-0.18	0.121	-0.973	-0.188	0.273	-1.055	-0.043	0.066	-0.68	-0.031	0.055
-1.352	-0.094	0.543	-1.242	-0.031	0.469	-1.297	-0.184	0.25	-1.32	-0.277	0.102	-1.059	0.094	0.391	-1.551	-0.344	0.066	-1.508	0.074	0.238	-0.836	-0.266	0.086	-0.938	-0.168	0.266	-0.953	-0.059	0.063	-0.766	-0.039	0.105
-1.395	-0.098	0.559	-1.246	-0.035	0.453	-1.277	-0.199	0.258	-1.215	-0.262	0.137	-1.023	0.113	0.387	-1.527	-0.363	0.105	-1.418	0.047	0.203	-0.918	-0.25	0.027	-0.918	-0.129	0.273	-0.855	-0.066	0.094	-0.852	-0.07	0.152
-1.414	-0.105	0.559	-1.27	-0.031	0.449	-1.258	-0.199	0.273	-1.168	-0.238	0.164	-0.996	0.113	0.375	-1.539	-0.367	0.168	-1.316	0.008	0.164	-0.906	-0.137	0.051	-0.906	-0.09	0.281	-0.797	-0.078	0.105	-0.957	-0.105	0.184
-1.379	-0.121	0.551	-1.34	-0.043	0.449	-1.23	-0.195	0.293	-1.152	-0.207	0.176	-0.977	0.102	0.375	-1.664	-0.363	0.227	-1.227	-0.02	0.156	-0.84	-0.078	0.09	-0.898	-0.051	0.285	-0.758	-0.094	0.102	-1.074	-0.16	0.215
-1.305	-0.137	0.523	-1.422	-0.055	0.449	-1.211	-0.164	0.309	-1.164	-0.176	0.191	-0.969	0.07	0.375	-1.742	-0.348	0.207	-1.156	-0.051	0.141	-0.891	-0.086	0.121	-0.891	-0.008	0.297	-0.738	-0.098	0.102	-1.219	-0.207	0.238
-1.215	-0.16	0.48	-1.473	-0.055	0.461	-1.191	-0.133	0.324	-1.203	-0.152	0.191	-0.969	0.039	0.375	-1.695	-0.301	0.105	-1.098	-0.082	0.152	-0.949	-0.074	0.141	-0.895	0.016	0.309	-0.738	-0.098	0.09	-1.375	-0.246	0.262
-1.137	-0.18	0.441	-1.469	-0.066	0.484	-1.184	-0.098	0.332	-1.234	-0.133	0.211	-0.965	0.004	0.371	-1.559	-0.27	0.023	-1.066	-0.105	0.156	-0.988	-0.043	0.172	-0.922	0.016	0.316	-0.754	-0.098	0.082	-1.512	-0.273	0.289
-1.094	-0.191	0.406	-1.469	-0.074	0.504	-1.18	-0.066	0.344	-1.254	-0.105	0.227	-0.961	-0.016	0.367	-1.391	-0.262	0.055	-1.051	-0.129	0.156	-1.051	-0.055	0.191	-0.973	0.012	0.32	-0.781	-0.098	0.07	-1.617	-0.289	0.301
-1.098	-0.184	0.375	-1.371	-0.063	0.457	-1.18	-0.043	0.348	-1.266	-0.094	0.234	-0.961	-0.031	0.367	-1.273	-0.25	0.145	-1.051	-0.141	0.148	-1.141	-0.117	0.207	-1.043	0	0.336	-0.805	-0.102	0.086	-1.703	-0.316	0.313
-1.125	-0.164	0.355	-1.281	-0.07	0.41	-1.172	-0.016	0.355	-1.258	-0.113	0.238	-0.965	-0.047	0.363	-1.262	-0.223	0.215	-1.051	-0.145	0.137	-1.234	-0.195	0.199	-1.074	-0.027	0.375	-0.836	-0.105	0.098	-1.754	-0.348	0.301
-1.152	-0.137	0.344	-1.238	-0.086	0.367	-1.16	-0.008	0.367	-1.25	-0.152	0.242	-0.969	-0.055	0.363	-1.324	-0.191	0.238	-1.063	-0.137	0.145	-1.332	-0.246	0.176	-1.094	-0.027	0.406	-0.875	-0.121	0.113	-1.742	-0.367	0.324
-1.18	-0.113	0.34	-1.203	-0.082	0.332	-1.16	-0.008	0.371	-1.234	-0.191	0.246	-0.988	-0.059	0.355	-1.398	-0.141	0.215	-1.078	-0.137	0.16	-1.441	-0.281	0.141	-1.082	0.031	0.43	-0.934	-0.152	0.141	-1.809	-0.359	0.398
-1.184	-0.094	0.359	-1.191	-0.074	0.293	-1.156	-0.023	0.379	-1.23	-0.219	0.25	-1.02	-0.07	0.348	-1.469	-0.094	0.191	-1.102	-0.137	0.18	-1.563	-0.328	0.133	-1.082	0.113	0.445	-1.004	-0.18	0.16	-1.914	-0.387	0.336
-1.168	-0.09	0.379	-1.188	-0.055	0.273	-1.152	-0.031	0.379	-1.238	-0.227	0.25	-1.074	-0.078	0.332	-1.5	-0.074	0.199	-1.133	-0.145	0.188	-1.645	-0.398	0.152	-1.105	0.188	0.453	-1.086	-0.207	0.168	-1.902	-0.359	0.207
-1.137	-0.094	0.398	-1.176	-0.035	0.273	-1.148	-0.043	0.383	-1.258	-0.215	0.254	-1.137	-0.09	0.32	-1.516	-0.082	0.219	-1.18	-0.156	0.191	-1.668	-0.453	0.184	-1.145	0.277	0.449	-1.18	-0.223	0.164	-1.773	-0.324	0.09
-1.102	-0.109	0.406	-1.156	-0.012	0.277	-1.145	-0.047	0.391	-1.266	-0.176	0.262	-1.203	-0.098	0.324	-1.504	-0.098	0.238	-1.238	-0.176	0.188	-1.715	-0.461	0.258	-1.211	0.375	0.449	-1.273	-0.242	0.16	-1.625	-0.309	0.043
-1.063	-0.148	0.406	-1.137	0	0.281	-1.141	-0.059	0.395	-1.266	-0.133	0.289	-1.266	-0.098	0.34	-1.484	-0.125	0.234	-1.277	-0.191	0.172	-1.836	-0.434	0.332	-1.27	0.43	0.469	-1.355	-0.262	0.148	-1.508	-0.305	0.078
-1.043	-0.188	0.402	-1.105	-0.008	0.289	-1.141	-0.059	0.398	-1.262	-0.098	0.313	-1.313	-0.102	0.355	-1.473	-0.156	0.234	-1.32	-0.207	0.152	-1.898	-0.375	0.309	-1.313	0.422	0.504	-1.434	-0.273	0.145	-1.438	-0.293	0.172
-1.023	-0.215	0.391	-1.066	-0.012	0.297	-1.137	-0.055	0.406	-1.262	-0.07	0.324	-1.348	-0.105	0.355	-1.457	-0.191	0.23	-1.371	-0.223	0.133	-1.805	-0.297	0.234	-1.379	0.332	0.461	-1.504	-0.293	0.133	-1.414	-0.301	0.215
-1.016	-0.219	0.379	-1.027	-0.031	0.305	-1.141	-0.051	0.41	-1.262	-0.039	0.34	-1.391	-0.121	0.332	-1.426	-0.215	0.227	-1.422	-0.242	0.113	-1.656	-0.242	0.168	-1.609	0.195	0.41	-1.52	-0.313	0.125	-1.441	-0.301	0.234
-1.02	-0.203	0.371	-1.008	-0.055	0.305	-1.148	-0.043	0.41	-1.254	-0.012	0.348	-1.48	-0.125	0.32	-1.395	-0.234	0.223	-1.488	-0.27	0.094	-1.488	-0.215	0.191	-1.934	0.07	0.371	-1.473	-0.305	0.152	-1.473	-0.309	0.246
-1.02	-0.168	0.371	-0.973	-0.063	0.297	-1.152	-0.043	0.414	-1.242	0.004	0.352	-1.609	-0.145	0.301	-1.367	-0.246	0.234	-1.559	-0.301	0.07	-1.371	-0.207	0.285	-2.023	0.051	0.352	-1.484	-0.293	0.242	-1.48	-0.313	0.266
-1.016	-0.129	0.371	-0.977	-0.07	0.289	-1.152	-0.023	0.422	-1.234	0.016	0.355	-1.684	-0.148	0.277	-1.332	-0.223	0.254	-1.609	-0.332	0.051	-1.355	-0.211	0.359	-1.875	0.07	0.367	-1.59	-0.313	0.234	-1.445	-0.301	0.277
-1.02	-0.098	0.379	-1	-0.059	0.289	-1.148	0	0.434	-1.223	0.016	0.359	-1.66	-0.133	0.297	-1.301	-0.18	0.285	-1.645	-0.348	0.051	-1.383	-0.211	0.379	-1.773	0.059	0.316	-1.613	-0.301	0.168	-1.367	-0.289	0.297
-1.02	-0.074	0.383	-1.02	-0.039	0.293	-1.156	0	0.434	-1.211	-0.004	0.371	-1.547	-0.125	0.297	-1.27	-0.133	0.309	-1.656	-0.363	0.047	-1.414	-0.188	0.352	-1.73	0.07	0.242	-1.543	-0.27	0.09	-1.273	-0.289	0.309
-1.039	-0.059	0.395	-1.035	-0.02	0.305	-1.176	0.004	0.426	-1.199	-0.02	0.383	-1.402	-0.109	0.273	-1.246	-0.086	0.332	-1.617	-0.355	0.059	-1.457	-0.156	0.316	-1.668	0.09	0.207	-1.488	-0.238	0.031	-1.176	-0.266	0.316
-1.059	-0.063	0.395	-1.063	-0.012	0.313	-1.219	0.02	0.395	-1.184	-0.039	0.383	-1.262	-0.098	0.238	-1.227	-0.043	0.348	-1.547	-0.34	0.074	-1.477	-0.141	0.316	-1.637	0.082	0.191	-1.418	-0.203	0.047	-1.121	-0.227	0.281
-1.082	-0.078	0.391	-1.078	0.004	0.324	-1.313	0.02	0.359	-1.164	-0.055	0.379	-1.164	-0.078	0.219	-1.211	0	0.363	-1.586	-0.328	0.133	-1.461	-0.137	0.328	-1.594	0.074	0.18	-1.387	-0.184	0.109	-1.074	-0.176	0.266
-1.109	-0.082	0.387	-1.09	0.008	0.344	-1.387	0.012	0.352	-1.168	-0.059	0.383	-1.148	-0.066	0.164	-1.195	0.027	0.367	-1.707	-0.32	0.117	-1.414	-0.148	0.336	-1.516	0.086	0.18	-1.402	-0.18	0.137	-1.047	-0.121	0.254
-1.129	-0.098	0.387	-1.117	0	0.348	-1.387	0.008	0.34	-1.176	-0.055	0.383	-1.152	-0.063	0.137	-1.184	0.051	0.375	-1.684	-0.289	0.051	-1.359	-0.16	0.332	-1.418	0.082	0.18	-1.418	-0.188	0.164	-1.059	-0.066	0.238
-1.141	-0.117	0.387	-1.145	-0.008	0.348	-1.352	-0.016	0.328	-1.156	0.008	0.371	-1.18	-0.055	0.129	-1.18	0.055	0.375	-1.52	-0.266	0.016	-1.293	-0.16	0.32	-1.277	0.09	0.168	-1.422	-0.203	0.199	-1.07	-0.008	0.227
-1.141	-0.125	0.395	-1.176	-0.023	0.34	-1.277	-0.039	0.313	-1.07	0.109	0.359	-1.203	-0.039	0.141	-1.172	0.059	0.371	-1.34	-0.262	0.051	-1.227	-0.16	0.309	-1.121	0.094	0.16	-1.402	-0.223	0.234	-1.063	0.055	0.227
-1.137	-0.125	0.395	-1.199	-0.031	0.328	-1.184	-0.047	0.27	-1.012	0.172	0.355	-1.191	-0.023	0.18	-1.168	0.035	0.371	-1.203	-0.262	0.113	-1.164	-0.148	0.285	-0.992	0.082	0.133	-1.379	-0.242	0.258	-1.043	0.102	0.23
-1.145	-0.137	0.398	-1.215	-0.051	0.32	-1.117	-0.055	0.215	-1.031	0.172	0.352	-1.164	-0.027	0.223	-1.156	0.004	0.371	-1.176	-0.246	0.172	-1.129	-0.133	0.27	-0.914	0.059	0.098	-1.332	-0.254	0.262	-1.023	0.121	0.234
-1.141	-0.133	0.391	-1.211	-0.059	0.316	-1.094	-0.063	0.156	-1.133	0.109	0.32	-1.133	-0.031	0.254	-1.16	-0.035	0.379	-1.227	-0.211	0.191	-1.102	-0.117	0.273	-0.863	0.027	0.078	-1.262	-0.254	0.27	-1.023	0.129	0.242
-1.145	-0.133	0.383	-1.195	-0.063	0.316	-1.098	-0.07	0.113	-1.215	0.043	0.313	-1.121	-0.059	0.258	-1.18	-0.07	0.398	-1.305	-0.164	0.176	-1.078	-0.094	0.289	-0.844	0.004	0.066	-1.18	-0.238	0.27	-1.012	0.129	0.27
-1.145	-0.145	0.375	-1.184	-0.063	0.313	-1.133	-0.09	0.086	-1.336	0.012	0.301	-1.102	-0.098	0.242	-1.195	-0.086	0.41	-1.395	-0.125	0.152	-1.059	-0.063	0.313	-0.828	0.004	0.063	-1.105	-0.207	0.273	-0.996	0.129	0.309
-1.148	-0.156	0.371	-1.164	-0.063	0.309	-1.191	-0.09	0.07	-1.523	0.016	0.305	-1.09	-0.137	0.219	-1.219	-0.098	0.434	-1.461	-0.09	0.137	-1.031	-0.023	0.34	-0.809	0	0.059	-1.047	-0.176	0.273	-0.988	0.109	0.348
-1.148	-0.164	0.363	-1.156	-0.07	0.297	-1.242	-0.102	0.082	-1.629	0.078	0.344	-1.07	-0.152	0.199	-1.25	-0.098	0.449	-1.488	-0.086	0.152	-1.016	0.012	0.367	-0.805	0	0.07	-1	-0.141	0.289	-1.012	0.078	0.383
-1.148	-0.164	0.359	-1.152	-0.082	0.289	-1.258	-0.102	0.133	-1.582	0.176	0.406	-1.051	-0.137	0.184	-1.266	-0.043	0.438	-1.488	-0.109	0.184	-1	0.043	0.383	-0.813	0.02	0.082	-0.965	-0.105	0.297	-1.078	0.066	0.402
-1.145	-0.16	0.355	-1.148	-0.094	0.285	-1.262	-0.105	0.176	-1.461	0.227	0.41	-1.043	-0.109	0.168	-1.262	0.035	0.441	-1.469	-0.141	0.211	-1	0.059	0.391	-0.824	0.023	0.09	-0.941	-0.066	0.297	-1.148	0.063	0.43
-1.148	-0.164	0.355	-1.148	-0.098	0.281	-1.27	-0.121	0.203	-1.348	0.227	0.32	-1.027	-0.063	0.172	-1.238	0.09	0.461	-1.434	-0.184	0.23	-1	0.074	0.391	-0.855	0	0.113	-0.93	-0.02	0.297	-1.215	0.063	0.449
-1.148	-0.164	0.363	-1.145	-0.098	0.273	-1.266	-0.148	0.219	-1.246	0.191	0.195	-1.02	-0.016	0.188	-1.203	0.113	0.477	-1.398	-0.223	0.242	-1.012	0.063	0.387	-0.891	-0.008	0.141	-0.922	0.023	0.289	-1.266	0.066	0.465
-1.16	-0.172	0.371	-1.148	-0.098	0.273	-1.25	-0.195	0.215	-1.211	0.133	0.078	-1.008	0.023	0.199	-1.195	0.145	0.457	-1.367	-0.246	0.25	-1.047	0.039	0.391	-0.957	-0.035	0.156	-0.93	0.039	0.281	-1.293	0.094	0.461
-1.172	-0.18	0.379	-1.152	-0.102	0.277	-1.23	-0.242	0.203	-1.281	0.082	-0.004	-0.996	0.043	0.215	-1.27	0.188	0.418	-1.348	-0.25	0.242	-1.078	0	0.414	-1.023	-0.07	0.176	-0.945	0.051	0.281	-1.301	0.121	0.461
-1.18	-0.18	0.395	-1.16	-0.098	0.289	-1.207	-0.293	0.191	-1.359	0.055	0	-1	0.039	0.219	-1.367	0.195	0.379	-1.336	-0.246	0.242	-1.109	-0.039	0.438	-1.082	-0.109	0.199	-0.973	0.047	0.277	-1.273	0.145	0.461
-1.211	-0.188	0.441	-1.176	-0.102	0.301	-1.18	-0.316	0.172	-1.414	0.039	0.031	-1.012	0.016	0.211	-1.406	0.164	0.348	-1.32	-0.223	0.242	-1.137	-0.07	0.465	-1.137	-0.148	0.223	-1.008	0.035	0.277	-1.293	0.16	0.449
-1.297	-0.199	0.477	-1.188	-0.109	0.309	-1.168	-0.305	0.156	-1.453	0.02	0.059	-1.031	-0.027	0.199	-1.371	0.098	0.324	-1.301	-0.176	0.281	-1.172	-0.086	0.492	-1.195	-0.176	0.246	-1.07	0.023	0.285	-1.43	0.129	0.418
-1.375	-0.195	0.488	-1.223	-0.102	0.352	-1.16	-0.262	0.137	-1.434	0	0.133	-1.059	-0.063	0.195	-1.301	0.031	0.293	-1.281	-0.125	0.32	-1.203	-0.074	0.508	-1.273	-0.188	0.25	-1.125	0.004	0.301	-1.547	0.082	0.395
-1.422	-0.184	0.5	-1.313	-0.098	0.387	-1.148	-0.246	0.141	-1.355	-0.016	0.215	-1.07	-0.086	0.191	-1.246	0.016	0.266	-1.266	-0.09	0.355	-1.254	-0.055	0.512	-1.359	-0.188	0.234	-1.176	0	0.32	-1.531	0.055	0.43
-1.453	-0.188	0.496	-1.418	-0.094	0.387	-1.148	-0.223	0.152	-1.273	-0.039	0.266	-1.074	-0.109	0.191	-1.254	0.004	0.246	-1.316	-0.074	0.379	-1.305	-0.035	0.508	-1.453	-0.195	0.211	-1.219	-0.004	0.348	-1.527	0.016	0.422
-1.43	-0.184	0.473	-1.508	-0.09	0.406	-1.141	-0.172	0.176	-1.199	-0.063	0.27	-1.078	-0.125	0.195	-1.316	-0.008	0.223	-1.129	0.043	0.938	-1.344	-0.012	0.508	-1.531	-0.191	0.188	-1.258	-0.008	0.371	-1.543	-0.008	0.375
-1.367	-0.168	0.453	-1.574	-0.102	0.449	-1.152	-0.055	0.184	-1.141	-0.098	0.238	-1.078	-0.133	0.199	-1.414	-0.023	0.18	-0.992	-0.039	1.188	-1.359	0.012	0.523	-1.578	-0.184	0.191	-1.309	0	0.398	-1.566	-0.027	0.32
-1.305	-0.176	0.438	-1.578	-0.109	0.469	-1.137	0.039	0.199	-1.086	-0.133	0.191	-1.09	-0.141	0.195	-1.488	-0.035	0.113	-1.164	-0.035	0.867	-1.332	0.035	0.547	-1.594	-0.199	0.188	-1.375	0.02	0.41	-1.609	-0.051	0.25
-1.223	-0.184	0.422	-1.488	-0.102	0.457	-1.141	0.039	0.215	-1.055	-0.156	0.129	-1.113	-0.133	0.188	-1.539	-0.047	0.051	-1.293	0.078	0.484	-1.313	0.055	0.512	-1.625	-0.195	0.219	-1.441	0.043	0.426	-1.66	-0.055	0.18
-1.141	-0.172	0.418	-1.402	-0.098	0.445	-1.164	-0.023	0.215	-1.031	-0.164	0.09	-1.129	-0.125	0.172	-1.516	-0.059	0.016	-1.371	0.215	0.18	-1.355	0.07	0.453	-1.773	-0.184	0.242	-1.457	0.07	0.418	-1.68	-0.035	0.133
-1.086	-0.152	0.414	-1.316	-0.086	0.426	-1.172	-0.09	0.203	-1.008	-0.145	0.074	-1.156	-0.125	0.16	-1.438	-0.074	0.047	-1.469	0.094	0.129	-1.449	0.055	0.387	-1.848	-0.184	0.195	-1.422	0.094	0.371	-1.652	-0.008	0.078
-1.051	-0.113	0.434	-1.23	-0.055	0.406	-1.172	-0.148	0.207	-0.984	-0.105	0.082	-1.18	-0.129	0.16	-1.316	-0.098	0.113	-1.41	0.098	0.352	-1.504	0.031	0.324	-1.766	-0.16	0.137	-1.41	0.105	0.32	-1.563	-0.016	0.027
-1.055	-0.082	0.465	-1.195	-0.023	0.398	-1.16	-0.195	0.215	-0.973	-0.07	0.098	-1.215	-0.129	0.16	-1.211	-0.109	0.148	-1.203	0.047	0.609	-1.426	0.027	0.352	-1.578	-0.16	0.082	-1.496	0.082	0.277	-1.426	-0.027	0.008
-1.098	-0.074	0.484	-1.184	0	0.418	-1.152	-0.215	0.199	-0.969	-0.047	0.117	-1.258	-0.137	0.172	-1.141	-0.133	0.16	-1.211	-0.07	0.754	-1.324	0.012	0.355	-1.41	-0.156	0.07	-1.563	0.059	0.238	-1.246	-0.051	0.008
-1.164	-0.078	0.492	-1.18	0.004	0.449	-1.148	-0.234	0.184	-0.973	-0.023	0.125	-1.309	-0.148	0.176	-1.105	-0.18	0.145	-1.289	-0.137	0.711	-1.289	-0.012	0.352	-1.316	-0.141	0.129	-1.496	0.059	0.25	-1.055	-0.082	0.055
-1.234	-0.07	0.508	-1.188	0.008	0.469	-1.156	-0.246	0.176	-0.984	-0.016	0.133	-1.332	-0.152	0.188	-1.109	-0.266	0.105	-1.34	-0.074	0.648	-1.293	-0.023	0.352	-1.313	-0.125	0.172	-1.406	0.055	0.285	-0.891	-0.109	0.098
-1.289	-0.07	0.523	-1.219	0.016	0.473	-1.164	-0.254	0.16	-1.012	-0.031	0.133	-1.344	-0.141	0.207	-1.113	-0.355	0.059	-1.336	0.039	0.586	-1.336	-0.035	0.324	-1.348	-0.098	0.176	-1.379	0.051	0.266	-0.777	-0.133	0.133
-1.309	-0.09	0.547	-1.238	0.02	0.48	-1.176	-0.254	0.168	-1.051	-0.063	0.137	-1.422	-0.133	0.262	-1.098	-0.383	0.004	-1.336	0.117	0.527	-1.398	-0.043	0.27	-1.375	-0.07	0.156	-1.371	0.043	0.242	-0.703	-0.16	0.148
-1.301	-0.121	0.566	-1.238	0.004	0.492	-1.18	-0.25	0.184	-1.074	-0.102	0.156	-1.547	-0.145	0.273	-1.094	-0.359	-0.055	-1.32	0.172	0.48	-1.445	-0.051	0.219	-1.434	-0.07	0.156	-1.387	0.023	0.215	-0.668	-0.168	0.148
-1.266	-0.148	0.594	-1.227	-0.016	0.512	-1.199	-0.25	0.195	-1.102	-0.141	0.168	-1.617	-0.113	0.293	-1.102	-0.32	-0.098	-1.27	0.207	0.449	-1.453	-0.063	0.184	-1.473	-0.098	0.176	-1.422	0.004	0.184	-0.652	-0.172	0.121
-1.219	-0.156	0.598	-1.199	-0.027	0.527	-1.223	-0.246	0.195	-1.121	-0.156	0.164	-1.613	-0.098	0.254	-1.109	-0.25	-0.117	-1.227	0.23	0.406	-1.414	-0.078	0.168	-1.465	-0.117	0.227	-1.461	-0.004	0.152	-0.668	-0.172	0.082
-1.172	-0.137	0.598	-1.172	-0.043	0.543	-1.254	-0.238	0.203	-1.137	-0.172	0.164	-1.516	-0.078	0.199	-1.086	-0.148	-0.098	-1.285	0.215	0.379	-1.32	-0.094	0.184	-1.41	-0.145	0.266	-1.488	-0.023	0.105	-0.695	-0.16	0.063
-1.121	-0.117	0.594	-1.137	-0.035	0.555	-1.27	-0.242	0.215	-1.148	-0.172	0.172	-1.348	-0.047	0.18	-1.063	-0.039	-0.039	-1.367	0.188	0.371	-1.215	-0.117	0.172	-1.324	-0.156	0.293	-1.477	-0.043	0.051	-0.738	-0.152	0.059
-1.09	-0.094	0.582	-1.113	-0.027	0.551	-1.277	-0.238	0.223	-1.176	-0.168	0.164	-1.188	-0.02	0.215	-1.055	0.02	0.008	-1.348	0.195	0.379	-1.109	-0.137	0.152	-1.242	-0.16	0.316	-1.398	-0.055	0.035	-0.801	-0.148	0.082
-1.07	-0.074	0.574	-1.105	-0.016	0.543	-1.285	-0.242	0.234	-1.207	-0.172	0.152	-1.102	0.004	0.242	-1.063	0.023	0.059	-1.25	0.203	0.398	-1.023	-0.152	0.152	-1.184	-0.168	0.316	-1.277	-0.063	0.039	-0.883	-0.145	0.113
-1.074	-0.047	0.563	-1.098	-0.004	0.539	-1.328	-0.246	0.246	-1.25	-0.18	0.145	-1.086	0.02	0.27	-1.094	-0.02	0.098	-1.18	0.191	0.375	-0.945	-0.16	0.156	-1.141	-0.148	0.293	-1.141	-0.063	0.074	-0.957	-0.133	0.164
-1.063	-0.016	0.547	-1.094	0.016	0.535	-1.445	-0.254	0.258	-1.281	-0.191	0.129	-1.102	0.031	0.305	-1.125	-0.09	0.117	-1.16	0.168	0.336	-0.895	-0.164	0.176	-1.117	-0.129	0.266	-1.035	-0.082	0.082	-1.039	-0.129	0.199
-1.055	0.016	0.535	-1.086	0.031	0.535	-1.586	-0.273	0.242	-1.316	-0.211	0.121	-1.145	0.035	0.313	-1.16	-0.164	0.133	-1.199	0.121	0.293	-0.848	-0.16	0.188	-1.105	-0.113	0.25	-0.93	-0.09	0.109	-1.117	-0.129	0.23
-1.031	0.043	0.516	-1.07	0.051	0.527	-1.633	-0.254	0.211	-1.348	-0.23	0.113	-1.195	0.027	0.309	-1.207	-0.219	0.133	-1.277	0.074	0.266	-0.824	-0.152	0.203	-1.113	-0.086	0.254	-0.859	-0.098	0.121	-1.211	-0.148	0.254
-1.008	0.063	0.508	-1.051	0.059	0.516	-1.586	-0.23	0.164	-1.383	-0.242	0.113	-1.23	0.012	0.301	-1.254	-0.262	0.117	-1.371	0.027	0.23	-0.801	-0.152	0.207	-1.113	-0.039	0.273	-0.805	-0.098	0.125	-1.324	-0.18	0.27
-0.996	0.07	0.508	-1.031	0.063	0.512	-1.473	-0.223	0.137	-1.418	-0.258	0.102	-1.238	-0.012	0.313	-1.301	-0.305	0.102	-1.453	-0.008	0.203	-0.785	-0.199	0.227	-1.102	0.008	0.305	-0.777	-0.082	0.109	-1.43	-0.219	0.27
-0.988	0.055	0.516	-1.02	0.066	0.512	-1.328	-0.211	0.141	-1.438	-0.266	0.09	-1.242	-0.047	0.332	-1.348	-0.336	0.102	-1.512	-0.031	0.188	-0.82	-0.238	0.195	-1.09	0.055	0.332	-0.762	-0.066	0.102	-1.535	-0.25	0.266
-0.984	0.031	0.516	-1.008	0.063	0.516	-1.215	-0.191	0.164	-1.469	-0.27	0.109	-1.238	-0.086	0.355	-1.398	-0.359	0.117	-1.531	-0.066	0.176	-0.867	-0.184	0.148	-1.086	0.082	0.363	-0.746	-0.055	0.098	-1.629	-0.289	0.246
-0.973	0	0.523	-0.996	0.063	0.512	-1.172	-0.16	0.184	-1.586	-0.277	0.168	-1.227	-0.109	0.363	-1.449	-0.391	0.141	-1.504	-0.117	0.18	-0.844	-0.125	0.172	-1.105	0.094	0.375	-0.742	-0.059	0.09	-1.66	-0.305	0.203
-0.98	-0.02	0.52	-0.996	0.047	0.516	-1.188	-0.133	0.191	-1.707	-0.289	0.168	-1.199	-0.105	0.359	-1.512	-0.426	0.152	-1.43	-0.16	0.199	-0.859	-0.156	0.195	-1.145	0.086	0.387	-0.762	-0.066	0.086	-1.66	-0.277	0.215
-0.992	-0.043	0.523	-1.004	0.031	0.508	-1.238	-0.109	0.199	-1.73	-0.273	0.152	-1.172	-0.09	0.352	-1.535	-0.449	0.16	-1.32	-0.195	0.219	-0.953	-0.148	0.184	-1.176	0.066	0.406	-0.801	-0.078	0.086	-1.762	-0.262	0.254
-1	-0.059	0.527	-1.023	0.008	0.508	-1.305	-0.086	0.211	-1.688	-0.27	0.086	-1.141	-0.063	0.348	-1.504	-0.469	0.168	-1.191	-0.203	0.254	-1.012	-0.113	0.188	-1.18	0.043	0.434	-0.824	-0.102	0.102	-1.883	-0.273	0.164
-1.016	-0.074	0.535	-1.039	-0.004	0.5	-1.359	-0.055	0.219	-1.551	-0.281	0.023	-1.109	-0.02	0.332	-1.527	-0.477	0.207	-1.141	-0.234	0.203	-1.066	-0.137	0.207	-1.18	0.012	0.469	-0.844	-0.129	0.121	-1.828	-0.242	0.074
-1.035	-0.086	0.539	-1.059	-0.02	0.496	-1.395	-0.043	0.23	-1.375	-0.285	0.023	-1.094	0.012	0.324	-1.652	-0.477	0.262	-1.082	-0.242	0.188	-1.168	-0.195	0.215	-1.195	0	0.5	-0.906	-0.168	0.125	-1.734	-0.242	0.031
-1.051	-0.094	0.543	-1.086	-0.039	0.496	-1.402	-0.035	0.242	-1.242	-0.273	0.074	-1.082	0.043	0.316	-1.754	-0.469	0.254	-1.066	-0.254	0.141	-1.266	-0.254	0.227	-1.219	0.008	0.527	-1	-0.203	0.133	-1.645	-0.254	0.074
-1.078	-0.098	0.551	-1.109	-0.047	0.492	-1.402	-0.047	0.238	-1.176	-0.25	0.117	-1.07	0.063	0.316	-1.699	-0.434	0.184	-1.043	-0.227	0.129	-1.359	-0.285	0.238	-1.246	0.035	0.531	-1.105	-0.23	0.145	-1.539	-0.246	0.172
-1.109	-0.098	0.551	-1.133	-0.055	0.496	-1.387	-0.086	0.238	-1.156	-0.207	0.148	-1.059	0.07	0.316	-1.539	-0.398	0.113	-1.016	-0.203	0.121	-1.465	-0.305	0.234	-1.262	0.066	0.531	-1.227	-0.262	0.152	-1.492	-0.246	0.266
-1.152	-0.098	0.559	-1.16	-0.059	0.5	-1.363	-0.133	0.246	-1.172	-0.16	0.168	-1.051	0.074	0.313	-1.34	-0.371	0.105	-1.023	-0.18	0.117	-1.582	-0.324	0.211	-1.262	0.117	0.535	-1.359	-0.289	0.148	-1.496	-0.246	0.313
-1.188	-0.102	0.563	-1.188	-0.059	0.5	-1.324	-0.172	0.258	-1.215	-0.121	0.188	-1.039	0.07	0.32	-1.191	-0.34	0.148	-0.996	-0.168	0.137	-1.676	-0.355	0.188	-1.25	0.164	0.531	-1.465	-0.309	0.152	-1.5	-0.234	0.332
-1.203	-0.098	0.555	-1.215	-0.059	0.504	-1.289	-0.199	0.27	-1.25	-0.094	0.219	-1.023	0.055	0.328	-1.164	-0.297	0.184	-0.996	-0.211	0.152	-1.703	-0.379	0.184	-1.215	0.195	0.516	-1.543	-0.336	0.133	-1.508	-0.227	0.336
-1.211	-0.098	0.559	-1.234	-0.059	0.5	-1.25	-0.203	0.281	-1.27	-0.078	0.238	-1.016	0.023	0.344	-1.211	-0.258	0.18	-1.027	-0.25	0.164	-1.656	-0.383	0.207	-1.207	0.215	0.465	-1.563	-0.352	0.129	-1.5	-0.223	0.316
-1.219	-0.102	0.555	-1.246	-0.059	0.5	-1.219	-0.195	0.293	-1.277	-0.07	0.246	-0.996	0	0.344	-1.289	-0.219	0.152	-1.043	-0.242	0.188	-1.621	-0.371	0.262	-1.332	0.211	0.398	-1.617	-0.336	0.191	-1.445	-0.207	0.297
-1.234	-0.105	0.551	-1.262	-0.059	0.504	-1.191	-0.184	0.305	-1.266	-0.082	0.246	-0.992	-0.02	0.352	-1.363	-0.184	0.137	-1.102	-0.168	0.191	-1.684	-0.344	0.301	-1.52	0.176	0.32	-1.746	-0.367	0.168	-1.359	-0.195	0.285
-1.242	-0.105	0.531	-1.273	-0.063	0.496	-1.18	-0.16	0.309	-1.238	-0.105	0.246	-1.004	-0.027	0.363	-1.41	-0.16	0.164	-1.109	-0.098	0.215	-1.746	-0.328	0.234	-1.57	0.176	0.34	-1.777	-0.352	0.063	-1.25	-0.172	0.293
-1.25	-0.105	0.5	-1.285	-0.066	0.48	-1.16	-0.117	0.313	-1.215	-0.137	0.246	-1.035	-0.027	0.367	-1.426	-0.16	0.215	-1.129	-0.121	0.242	-1.641	-0.285	0.125	-1.469	0.16	0.398	-1.676	-0.305	-0.031	-1.148	-0.145	0.277
-1.293	-0.105	0.492	-1.289	-0.063	0.453	-1.145	-0.078	0.324	-1.195	-0.172	0.25	-1.066	-0.016	0.371	-1.422	-0.16	0.262	-1.203	-0.207	0.234	-1.473	-0.25	0.051	-1.406	0.125	0.398	-1.57	-0.262	-0.066	-1.063	-0.117	0.262
-1.367	-0.129	0.48	-1.313	-0.055	0.438	-1.141	-0.043	0.332	-1.188	-0.188	0.25	-1.109	0	0.371	-1.418	-0.168	0.297	-1.273	-0.277	0.219	-1.32	-0.223	0.078	-1.422	0.09	0.352	-1.473	-0.215	-0.004	-0.988	-0.082	0.25
-1.422	-0.129	0.477	-1.359	-0.063	0.449	-1.125	0	0.34	-1.184	-0.191	0.262	-1.156	0.031	0.379	-1.414	-0.18	0.289	-1.32	-0.285	0.227	-1.211	-0.203	0.168	-1.469	0.063	0.293	-1.414	-0.168	0.082	-0.941	-0.047	0.23
-1.453	-0.129	0.492	-1.43	-0.07	0.461	-1.117	0.027	0.348	-1.199	-0.172	0.27	-1.211	0.047	0.379	-1.418	-0.191	0.277	-1.367	-0.281	0.238	-1.195	-0.188	0.23	-1.535	0.023	0.242	-1.41	-0.141	0.137	-0.914	0	0.215
-1.445	-0.152	0.512	-1.465	-0.07	0.484	-1.113	0.035	0.336	-1.211	-0.145	0.273	-1.25	0.059	0.391	-1.41	-0.207	0.258	-1.43	-0.285	0.223	-1.246	-0.172	0.254	-1.625	-0.012	0.172	-1.426	-0.141	0.164	-0.906	0.043	0.207
-1.395	-0.172	0.512	-1.445	-0.07	0.488	-1.102	0.035	0.344	-1.215	-0.105	0.293	-1.285	0.063	0.395	-1.402	-0.223	0.234	-1.496	-0.309	0.211	-1.305	-0.156	0.23	-1.703	-0.035	0.086	-1.434	-0.152	0.168	-0.902	0.078	0.215
-1.313	-0.195	0.477	-1.391	-0.082	0.469	-1.09	0.02	0.336	-1.207	-0.063	0.309	-1.309	0.063	0.398	-1.387	-0.215	0.223	-1.563	-0.336	0.207	-1.363	-0.133	0.199	-1.699	-0.066	0.043	-1.441	-0.172	0.16	-0.883	0.102	0.227
-1.223	-0.215	0.422	-1.305	-0.094	0.434	-1.086	-0.008	0.344	-1.195	-0.027	0.32	-1.32	0.063	0.406	-1.359	-0.195	0.223	-1.59	-0.359	0.203	-1.41	-0.133	0.195	-1.602	-0.094	0.039	-1.418	-0.188	0.152	-0.871	0.094	0.23
-1.137	-0.23	0.363	-1.223	-0.105	0.391	-1.086	-0.031	0.352	-1.18	0.004	0.336	-1.328	0.066	0.387	-1.34	-0.164	0.238	-1.559	-0.383	0.223	-1.418	-0.148	0.238	-1.465	-0.109	0.047	-1.355	-0.211	0.168	-0.871	0.082	0.242
-1.063	-0.23	0.32	-1.156	-0.109	0.344	-1.086	-0.055	0.359	-1.152	0.02	0.348	-1.414	0.066	0.352	-1.32	-0.129	0.266	-1.563	-0.406	0.258	-1.387	-0.164	0.305	-1.293	-0.125	0.059	-1.277	-0.223	0.203	-0.895	0.055	0.242
-1.027	-0.215	0.305	-1.117	-0.109	0.305	-1.094	-0.078	0.379	-1.129	0.027	0.352	-1.566	0.039	0.328	-1.293	-0.094	0.293	-1.691	-0.438	0.289	-1.328	-0.18	0.348	-1.133	-0.129	0.098	-1.184	-0.215	0.234	-0.945	0.027	0.258
-1.031	-0.172	0.293	-1.105	-0.098	0.281	-1.102	-0.086	0.387	-1.105	0.02	0.355	-1.672	0.031	0.293	-1.277	-0.051	0.316	-1.77	-0.438	0.215	-1.266	-0.195	0.367	-1.016	-0.148	0.113	-1.117	-0.203	0.246	-1.016	0	0.289
-1.055	-0.125	0.301	-1.109	-0.078	0.273	-1.133	-0.082	0.398	-1.09	0.012	0.367	-1.668	0.047	0.301	-1.258	-0.012	0.336	-1.699	-0.387	0.133	-1.199	-0.203	0.355	-0.906	-0.152	0.141	-1.066	-0.18	0.242	-1.09	-0.016	0.34
-1.09	-0.086	0.316	-1.113	-0.051	0.281	-1.152	-0.086	0.398	-1.094	-0.016	0.379	-1.563	0.035	0.281	-1.238	0.02	0.34	-1.539	-0.348	0.094	-1.141	-0.203	0.324	-0.863	-0.207	0.109	-1.035	-0.141	0.242	-1.16	-0.008	0.387
-1.117	-0.07	0.336	-1.117	-0.035	0.289	-1.18	-0.078	0.402	-1.094	-0.039	0.387	-1.367	0.031	0.281	-1.223	0.043	0.332	-1.344	-0.32	0.121	-1.094	-0.18	0.285	-0.816	-0.215	0.141	-1	-0.086	0.246	-1.238	-0.012	0.406
-1.141	-0.078	0.359	-1.117	-0.027	0.297	-1.191	-0.066	0.414	-1.102	-0.051	0.398	-1.219	0.008	0.242	-1.215	0.047	0.32	-1.234	-0.301	0.168	-1.059	-0.156	0.262	-0.781	-0.195	0.137	-0.973	-0.031	0.254	-1.32	-0.004	0.41
-1.145	-0.094	0.375	-1.109	-0.035	0.313	-1.195	-0.059	0.434	-1.117	-0.055	0.406	-1.098	-0.012	0.242	-1.207	0.031	0.313	-1.246	-0.273	0.18	-1.027	-0.129	0.266	-0.785	-0.18	0.121	-0.961	0.023	0.262	-1.379	0.039	0.426
-1.133	-0.113	0.383	-1.09	-0.051	0.336	-1.199	-0.051	0.457	-1.148	-0.055	0.414	-1.109	-0.023	0.215	-1.199	0	0.316	-1.313	-0.25	0.156	-1.008	-0.094	0.285	-0.789	-0.145	0.117	-0.945	0.063	0.262	-1.422	0.082	0.418
-1.098	-0.141	0.391	-1.059	-0.066	0.348	-1.203	-0.047	0.465	-1.18	-0.055	0.41	-1.195	-0.008	0.199	-1.188	-0.039	0.32	-1.363	-0.223	0.141	-0.996	-0.066	0.32	-0.793	-0.117	0.129	-0.941	0.082	0.262	-1.426	0.109	0.418
-1.066	-0.172	0.406	-1.023	-0.094	0.352	-1.254	-0.043	0.461	-1.203	-0.035	0.395	-1.273	0.008	0.18	-1.184	-0.078	0.336	-1.41	-0.195	0.156	-0.984	-0.027	0.344	-0.805	-0.109	0.148	-0.957	0.074	0.254	-1.406	0.121	0.395
-1.047	-0.199	0.402	-1.012	-0.117	0.34	-1.363	-0.043	0.453	-1.215	0.008	0.391	-1.32	0.012	0.172	-1.18	-0.105	0.355	-1.445	-0.18	0.203	-0.973	0.004	0.355	-0.84	-0.121	0.164	-0.973	0.059	0.266	-1.445	0.105	0.324
-1.047	-0.199	0.395	-1.004	-0.129	0.328	-1.461	-0.039	0.445	-1.215	0.051	0.406	-1.324	0.02	0.195	-1.188	-0.117	0.367	-1.449	-0.191	0.25	-0.969	0.039	0.363	-0.898	-0.133	0.176	-1.008	0.039	0.285	-1.602	0.07	0.246
-1.047	-0.176	0.391	-1.012	-0.121	0.316	-1.492	-0.02	0.438	-1.215	0.086	0.418	-1.273	0.023	0.23	-1.207	-0.117	0.383	-1.434	-0.195	0.277	-0.977	0.055	0.367	-0.961	-0.137	0.195	-1.055	0.008	0.301	-1.703	0.043	0.219
-1.051	-0.145	0.387	-1.02	-0.094	0.32	-1.473	-0.012	0.402	-1.242	0.113	0.406	-1.203	0.008	0.258	-1.234	-0.113	0.402	-1.402	-0.203	0.285	-0.996	0.059	0.371	-1.035	-0.141	0.223	-1.105	-0.02	0.316	-1.629	0.031	0.297
-1.055	-0.105	0.387	-1.02	-0.066	0.328	-1.398	-0.016	0.352	-1.359	0.125	0.398	-1.145	-0.02	0.258	-1.246	-0.09	0.418	-1.355	-0.203	0.281	-1.031	0.039	0.379	-1.109	-0.164	0.242	-1.176	-0.031	0.328	-1.535	0.004	0.375
-1.055	-0.074	0.387	-1.031	-0.035	0.344	-1.285	-0.023	0.293	-1.527	0.117	0.379	-1.09	-0.051	0.238	-1.25	-0.043	0.434	-1.305	-0.203	0.273	-1.082	0.008	0.375	-1.191	-0.199	0.273	-1.254	-0.031	0.352	-1.484	0.008	0.367
-1.059	-0.047	0.391	-1.039	-0.016	0.352	-1.176	-0.023	0.23	-1.609	0.148	0.379	-1.066	-0.07	0.199	-1.23	0.023	0.441	-1.266	-0.188	0.258	-1.117	-0.027	0.383	-1.273	-0.242	0.281	-1.313	-0.02	0.383	-1.488	0.004	0.332
-1.059	-0.027	0.391	-1.047	-0.004	0.355	-1.109	-0.016	0.168	-1.609	0.184	0.387	-1.016	-0.066	0.168	-1.188	0.07	0.449	-1.234	-0.172	0.25	-1.145	-0.059	0.402	-1.379	-0.277	0.266	-1.352	0.004	0.402	-1.535	0	0.273
-1.07	-0.023	0.387	-1.055	0	0.363	-1.078	-0.016	0.121	-1.527	0.184	0.352	-0.977	-0.031	0.156	-1.176	0.102	0.445	-1.219	-0.152	0.246	-1.176	-0.086	0.434	-1.488	-0.309	0.262	-1.398	0.035	0.402	-1.586	-0.004	0.199
-1.078	-0.039	0.387	-1.074	-0.008	0.367	-1.105	-0.027	0.09	-1.391	0.188	0.289	-0.945	0.02	0.145	-1.254	0.117	0.422	-1.195	-0.129	0.262	-1.223	-0.105	0.465	-1.566	-0.328	0.262	-1.414	0.074	0.402	-1.613	-0.012	0.125
-1.09	-0.055	0.383	-1.094	-0.016	0.367	-1.16	-0.035	0.07	-1.258	0.184	0.234	-0.934	0.051	0.148	-1.371	0.105	0.387	-1.18	-0.102	0.285	-1.27	-0.105	0.5	-1.609	-0.344	0.258	-1.387	0.105	0.398	-1.586	-0.023	0.043
-1.105	-0.078	0.379	-1.125	-0.027	0.367	-1.219	-0.051	0.082	-1.184	0.152	0.18	-0.926	0.082	0.156	-1.406	0.098	0.367	-1.172	-0.07	0.301	-1.324	-0.09	0.531	-1.637	-0.34	0.293	-1.34	0.125	0.367	-1.48	-0.047	-0.004
-1.113	-0.102	0.371	-1.148	-0.043	0.359	-1.246	-0.07	0.117	-1.203	0.113	0.129	-0.926	0.09	0.172	-1.359	0.074	0.336	-1.164	-0.039	0.316	-1.371	-0.059	0.551	-1.77	-0.359	0.34	-1.324	0.145	0.328	-1.332	-0.078	-0.016
-1.117	-0.113	0.359	-1.16	-0.059	0.352	-1.258	-0.094	0.16	-1.273	0.094	0.109	-0.934	0.074	0.184	-1.285	0.043	0.293	-1.156	0	0.324	-1.363	-0.035	0.547	-1.883	-0.352	0.281	-1.422	0.141	0.297	-1.168	-0.094	0.008
-1.105	-0.121	0.355	-1.172	-0.066	0.344	-1.246	-0.117	0.188	-1.367	0.07	0.086	-0.957	0.031	0.188	-1.203	0.039	0.258	-1.156	0.02	0.32	-1.328	-0.004	0.52	-1.809	-0.305	0.18	-1.508	0.109	0.266	-1.008	-0.109	0.051
-1.094	-0.121	0.359	-1.168	-0.074	0.348	-1.215	-0.145	0.211	-1.434	0.066	0.094	-0.988	-0.02	0.191	-1.164	0.035	0.223	-1.16	0.035	0.324	-1.328	0.023	0.445	-1.629	-0.273	0.082	-1.477	0.094	0.293	-0.883	-0.121	0.086
-1.086	-0.125	0.363	-1.164	-0.086	0.352	-1.176	-0.172	0.211	-1.43	0.043	0.125	-1.023	-0.059	0.191	-1.191	0.023	0.184	-1.176	0.031	0.34	-1.418	0.027	0.363	-1.453	-0.254	0.078	-1.43	0.059	0.316	-0.797	-0.141	0.113
-1.074	-0.133	0.355	-1.168	-0.098	0.352	-1.148	-0.207	0.211	-1.391	0.008	0.172	-1.055	-0.078	0.184	-1.25	-0.004	0.152	-1.184	0.02	0.352	-1.492	0.031	0.313	-1.316	-0.227	0.164	-1.43	0.035	0.281	-0.742	-0.152	0.125
-1.078	-0.137	0.344	-1.18	-0.098	0.352	-1.113	-0.242	0.195	-1.332	-0.027	0.203	-1.082	-0.094	0.188	-1.309	-0.027	0.121	-1.203	-0.012	0.371	-1.457	0.039	0.301	-1.289	-0.195	0.227	-1.445	0.012	0.262	-0.703	-0.16	0.125
-1.078	-0.152	0.332	-1.191	-0.113	0.336	-1.094	-0.277	0.172	-1.262	-0.066	0.223	-1.109	-0.098	0.188	-1.371	-0.051	0.105	-1.223	-0.047	0.387	-1.34	0.051	0.324	-1.32	-0.172	0.25	-1.477	-0.016	0.242	-0.684	-0.164	0.113
-1.086	-0.16	0.328	-1.207	-0.121	0.328	-1.078	-0.289	0.141	-1.184	-0.117	0.227	-1.129	-0.098	0.188	-1.398	-0.059	0.113	-1.25	-0.082	0.418	-1.258	0.039	0.336	-1.348	-0.156	0.254	-1.527	-0.031	0.207	-0.699	-0.152	0.086
-1.102	-0.168	0.32	-1.219	-0.129	0.324	-1.063	-0.27	0.121	-1.125	-0.172	0.215	-1.152	-0.098	0.191	-1.387	-0.07	0.148	-1.277	-0.102	0.453	-1.246	0.016	0.316	-1.395	-0.152	0.262	-1.574	-0.031	0.156	-0.711	-0.137	0.078
-1.113	-0.172	0.309	-1.223	-0.133	0.328	-1.039	-0.258	0.121	-1.082	-0.203	0.18	-1.188	-0.098	0.199	-1.355	-0.086	0.172	-1.313	-0.113	0.484	-1.27	0	0.297	-1.445	-0.168	0.289	-1.582	-0.035	0.098	-0.742	-0.129	0.094
-1.113	-0.18	0.313	-1.23	-0.129	0.324	-1.039	-0.258	0.117	-1.066	-0.215	0.125	-1.219	-0.102	0.199	-1.305	-0.109	0.191	-1.352	-0.121	0.516	-1.324	-0.02	0.266	-1.449	-0.188	0.332	-1.52	-0.035	0.051	-0.785	-0.121	0.133
-1.129	-0.184	0.324	-1.234	-0.129	0.332	-1.051	-0.238	0.113	-1.047	-0.184	0.09	-1.254	-0.102	0.191	-1.254	-0.137	0.199	-1.383	-0.098	0.523	-1.391	-0.035	0.227	-1.395	-0.207	0.367	-1.41	-0.047	0.02	-0.855	-0.121	0.172
-1.164	-0.191	0.34	-1.242	-0.121	0.332	-1.078	-0.176	0.117	-1.027	-0.133	0.078	-1.293	-0.105	0.191	-1.211	-0.176	0.199	-1.387	-0.023	0.508	-1.469	-0.051	0.188	-1.301	-0.215	0.379	-1.254	-0.059	0.02	-0.934	-0.125	0.188
-1.203	-0.203	0.344	-1.242	-0.125	0.348	-1.086	-0.07	0.133	-1.004	-0.094	0.09	-1.316	-0.109	0.188	-1.172	-0.219	0.191	-1.332	0.063	0.492	-1.512	-0.074	0.164	-1.199	-0.219	0.383	-1.102	-0.055	0.047	-1.027	-0.125	0.199
-1.238	-0.219	0.363	-1.234	-0.117	0.371	-1.047	-0.008	0.184	-0.992	-0.055	0.109	-1.328	-0.113	0.191	-1.16	-0.254	0.176	-1.273	0.137	0.492	-1.5	-0.105	0.156	-1.129	-0.211	0.359	-0.949	-0.059	0.07	-1.137	-0.133	0.211
-1.301	-0.227	0.426	-1.262	-0.109	0.398	-1.066	-0.035	0.207	-0.98	-0.02	0.129	-1.348	-0.113	0.195	-1.16	-0.273	0.148	-1.313	0.195	0.461	-1.41	-0.137	0.18	-1.09	-0.199	0.309	-0.84	-0.063	0.094	-1.242	-0.152	0.246
-1.387	-0.246	0.48	-1.359	-0.121	0.41	-1.102	-0.059	0.199	-0.984	-0.012	0.148	-1.379	-0.117	0.191	-1.152	-0.27	0.125	-1.449	0.227	0.414	-1.297	-0.164	0.184	-1.063	-0.168	0.285	-0.766	-0.063	0.098	-1.34	-0.195	0.289
-1.457	-0.258	0.531	-1.445	-0.117	0.422	-1.105	-0.082	0.199	-1	-0.016	0.168	-1.387	-0.117	0.207	-1.156	-0.246	0.105	-1.563	0.254	0.328	-1.18	-0.18	0.195	-1.063	-0.133	0.254	-0.723	-0.066	0.094	-1.438	-0.234	0.289
-1.504	-0.266	0.547	-1.492	-0.109	0.438	-1.137	-0.059	0.191	-1.027	-0.043	0.184	-1.445	-0.117	0.238	-1.16	-0.219	0.102	-1.535	0.258	0.324	-1.059	-0.184	0.195	-1.078	-0.098	0.246	-0.695	-0.063	0.074	-1.539	-0.273	0.273
-1.531	-0.289	0.535	-1.535	-0.121	0.438	-1.137	-0.035	0.188	-1.063	-0.066	0.191	-1.543	-0.137	0.262	-1.168	-0.195	0.109	-1.398	0.195	0.309	-0.973	-0.191	0.199	-1.082	-0.063	0.262	-0.684	-0.059	0.063	-1.609	-0.316	0.254
-1.492	-0.293	0.488	-1.504	-0.117	0.426	-1.152	-0.082	0.184	-1.098	-0.098	0.191	-1.621	-0.125	0.266	-1.16	-0.172	0.121	-1.281	0.148	0.289	-0.898	-0.199	0.191	-1.078	-0.016	0.293	-0.691	-0.063	0.051	-1.645	-0.348	0.246
-1.41	-0.289	0.457	-1.41	-0.105	0.422	-1.184	-0.156	0.168	-1.121	-0.117	0.184	-1.637	-0.121	0.262	-1.172	-0.141	0.129	-1.227	0.109	0.27	-0.848	-0.176	0.184	-1.074	0.027	0.324	-0.723	-0.063	0.055	-1.684	-0.336	0.301
-1.313	-0.27	0.445	-1.324	-0.102	0.43	-1.207	-0.211	0.156	-1.133	-0.141	0.176	-1.566	-0.133	0.23	-1.18	-0.129	0.145	-1.227	0.078	0.238	-0.813	-0.152	0.172	-1.09	0.059	0.352	-0.766	-0.063	0.063	-1.813	-0.316	0.32
-1.211	-0.246	0.422	-1.246	-0.102	0.426	-1.215	-0.234	0.145	-1.152	-0.152	0.172	-1.41	-0.129	0.215	-1.188	-0.129	0.148	-1.273	0.039	0.215	-0.781	-0.145	0.16	-1.117	0.074	0.367	-0.836	-0.063	0.09	-1.879	-0.336	0.223
-1.117	-0.207	0.418	-1.191	-0.086	0.422	-1.242	-0.242	0.137	-1.184	-0.164	0.176	-1.23	-0.113	0.238	-1.191	-0.129	0.145	-1.34	0.008	0.18	-0.789	-0.121	0.137	-1.133	0.082	0.387	-0.91	-0.07	0.113	-1.766	-0.297	0.129
-1.047	-0.16	0.414	-1.172	-0.07	0.43	-1.27	-0.254	0.137	-1.211	-0.176	0.168	-1.105	-0.105	0.258	-1.199	-0.145	0.145	-1.383	-0.016	0.168	-0.781	-0.074	0.145	-1.145	0.07	0.402	-1	-0.102	0.125	-1.656	-0.301	0.066
-1.016	-0.133	0.426	-1.176	-0.063	0.441	-1.297	-0.27	0.145	-1.242	-0.188	0.16	-1.063	-0.09	0.281	-1.211	-0.172	0.148	-1.402	-0.031	0.176	-0.762	-0.051	0.172	-1.152	0.043	0.43	-1.098	-0.148	0.145	-1.559	-0.32	0.102
-1.016	-0.125	0.457	-1.199	-0.055	0.445	-1.328	-0.273	0.156	-1.277	-0.195	0.156	-1.059	-0.055	0.305	-1.23	-0.199	0.152	-1.379	-0.055	0.203	-0.77	-0.074	0.188	-1.172	0.012	0.449	-1.203	-0.203	0.156	-1.504	-0.313	0.18
-1.051	-0.105	0.469	-1.219	-0.047	0.445	-1.352	-0.281	0.172	-1.316	-0.211	0.148	-1.09	-0.02	0.313	-1.266	-0.242	0.148	-1.309	-0.074	0.23	-0.82	-0.117	0.199	-1.199	-0.008	0.473	-1.305	-0.238	0.172	-1.5	-0.285	0.215
-1.082	-0.078	0.473	-1.234	-0.031	0.457	-1.367	-0.285	0.18	-1.352	-0.223	0.148	-1.133	0	0.313	-1.305	-0.277	0.145	-1.207	-0.086	0.273	-0.879	-0.125	0.203	-1.25	-0.023	0.488	-1.391	-0.258	0.168	-1.516	-0.25	0.215
-1.125	-0.07	0.477	-1.242	-0.035	0.477	-1.379	-0.273	0.195	-1.391	-0.234	0.148	-1.172	0.012	0.301	-1.34	-0.305	0.133	-1.152	-0.121	0.254	-0.906	-0.117	0.219	-1.297	-0.02	0.484	-1.473	-0.27	0.164	-1.52	-0.234	0.215
-1.16	-0.078	0.48	-1.23	-0.039	0.496	-1.418	-0.266	0.227	-1.414	-0.242	0.145	-1.191	0.031	0.316	-1.387	-0.324	0.129	-1.066	-0.137	0.262	-0.969	-0.133	0.215	-1.32	0.004	0.477	-1.559	-0.289	0.16	-1.512	-0.234	0.227
-1.188	-0.098	0.496	-1.211	-0.055	0.52	-1.516	-0.258	0.258	-1.457	-0.234	0.172	-1.188	0.027	0.316	-1.441	-0.348	0.141	-1.02	-0.137	0.25	-1.051	-0.18	0.211	-1.32	0.031	0.477	-1.602	-0.289	0.145	-1.461	-0.227	0.227
-1.195	-0.133	0.516	-1.184	-0.066	0.512	-1.609	-0.262	0.25	-1.598	-0.238	0.215	-1.16	0	0.336	-1.484	-0.371	0.152	-0.996	-0.145	0.238	-1.125	-0.227	0.219	-1.301	0.051	0.484	-1.57	-0.281	0.148	-1.391	-0.207	0.223
-1.184	-0.16	0.543	-1.164	-0.074	0.508	-1.633	-0.258	0.211	-1.738	-0.25	0.227	-1.141	-0.027	0.363	-1.5	-0.391	0.164	-0.977	-0.129	0.219	-1.203	-0.266	0.23	-1.254	0.074	0.48	-1.602	-0.258	0.223	-1.305	-0.176	0.227
-1.152	-0.156	0.566	-1.129	-0.066	0.508	-1.594	-0.25	0.168	-1.793	-0.23	0.242	-1.125	-0.039	0.383	-1.484	-0.402	0.18	-0.984	-0.117	0.199	-1.289	-0.281	0.227	-1.23	0.094	0.453	-1.723	-0.273	0.199	-1.227	-0.148	0.234
-1.121	-0.148	0.578	-1.102	-0.063	0.508	-1.477	-0.246	0.141	-1.793	-0.234	0.234	-1.113	-0.055	0.383	-1.52	-0.414	0.203	-0.992	-0.121	0.191	-1.391	-0.301	0.223	-1.34	0.086	0.402	-1.727	-0.258	0.117	-1.152	-0.117	0.238
-1.094	-0.137	0.59	-1.082	-0.063	0.5	-1.324	-0.23	0.133	-1.688	-0.227	0.207	-1.113	-0.059	0.375	-1.664	-0.406	0.234	-1.008	-0.129	0.176	-1.469	-0.324	0.219	-1.508	0.051	0.344	-1.598	-0.238	0.043	-1.09	-0.086	0.223
-1.082	-0.113	0.582	-1.07	-0.059	0.5	-1.188	-0.211	0.145	-1.504	-0.219	0.195	-1.105	-0.047	0.355	-1.777	-0.398	0.211	-1.027	-0.125	0.168	-1.504	-0.34	0.219	-1.527	0.035	0.344	-1.477	-0.23	0.008	-1.031	-0.055	0.215
-1.078	-0.109	0.57	-1.059	-0.043	0.5	-1.117	-0.191	0.16	-1.344	-0.199	0.207	-1.094	-0.023	0.348	-1.727	-0.367	0.152	-1.043	-0.129	0.168	-1.516	-0.324	0.258	-1.43	0.016	0.301	-1.387	-0.219	0.059	-0.98	-0.02	0.211
-1.078	-0.09	0.555	-1.047	-0.035	0.488	-1.098	-0.16	0.176	-1.227	-0.18	0.219	-1.086	0.004	0.352	-1.551	-0.34	0.094	-1.059	-0.125	0.172	-1.637	-0.309	0.32	-1.395	0.016	0.184	-1.34	-0.207	0.129	-0.941	0.016	0.203
-1.074	-0.07	0.535	-1.039	-0.027	0.484	-1.133	-0.129	0.195	-1.172	-0.145	0.223	-1.07	0.027	0.352	-1.348	-0.324	0.113	-1.074	-0.125	0.184	-1.809	-0.336	0.328	-1.402	0.008	0.09	-1.363	-0.207	0.16	-0.926	0.047	0.195
-1.055	-0.051	0.52	-1.02	-0.016	0.492	-1.191	-0.094	0.211	-1.156	-0.117	0.23	-1.059	0.047	0.359	-1.195	-0.305	0.18	-1.082	-0.125	0.195	-1.805	-0.352	0.273	-1.402	-0.008	0.074	-1.395	-0.199	0.172	-0.914	0.063	0.195
-1.039	-0.043	0.508	-1.012	-0.016	0.488	-1.258	-0.059	0.23	-1.16	-0.086	0.25	-1.051	0.051	0.359	-1.172	-0.277	0.223	-1.109	-0.141	0.203	-1.684	-0.336	0.168	-1.406	-0.02	0.098	-1.402	-0.191	0.164	-0.91	0.07	0.191
-1.023	-0.035	0.508	-1.008	-0.016	0.492	-1.313	-0.031	0.246	-1.191	-0.059	0.281	-1.055	0.039	0.355	-1.242	-0.242	0.227	-1.145	-0.156	0.203	-1.563	-0.324	0.102	-1.43	-0.047	0.098	-1.406	-0.184	0.156	-0.922	0.063	0.18
-1.008	-0.035	0.504	-1.004	-0.027	0.496	-1.352	-0.02	0.25	-1.207	-0.035	0.301	-1.055	0.016	0.355	-1.34	-0.191	0.215	-1.195	-0.18	0.203	-1.441	-0.297	0.137	-1.465	-0.094	0.09	-1.387	-0.191	0.152	-0.934	0.051	0.18
-1	-0.047	0.5	-1.008	-0.035	0.504	-1.359	-0.023	0.246	-1.195	-0.02	0.313	-1.051	-0.004	0.363	-1.438	-0.148	0.199	-1.254	-0.203	0.195	-1.379	-0.262	0.199	-1.453	-0.113	0.082	-1.32	-0.199	0.164	-0.941	0.047	0.188
-0.996	-0.07	0.496	-1.004	-0.055	0.504	-1.34	-0.047	0.227	-1.164	-0.023	0.344	-1.051	-0.023	0.371	-1.52	-0.113	0.207	-1.32	-0.227	0.172	-1.383	-0.227	0.219	-1.41	-0.133	0.035	-1.227	-0.207	0.199	-0.988	0.031	0.184
-0.988	-0.094	0.484	-1.008	-0.074	0.508	-1.297	-0.09	0.215	-1.117	-0.051	0.367	-1.051	-0.043	0.371	-1.547	-0.105	0.23	-1.406	-0.246	0.137	-1.406	-0.199	0.211	-1.297	-0.172	-0.012	-1.137	-0.219	0.242	-1.035	0.004	0.227
-0.992	-0.113	0.488	-1.016	-0.09	0.512	-1.258	-0.148	0.223	-1.086	-0.078	0.367	-1.059	-0.051	0.367	-1.523	-0.113	0.258	-1.488	-0.273	0.109	-1.422	-0.176	0.191	-1.184	-0.188	-0.02	-1.055	-0.215	0.27	-1.078	-0.02	0.32
-1	-0.133	0.488	-1.027	-0.094	0.52	-1.215	-0.195	0.238	-1.074	-0.105	0.383	-1.066	-0.055	0.359	-1.477	-0.121	0.273	-1.586	-0.289	0.098	-1.41	-0.168	0.203	-1.059	-0.199	0	-0.992	-0.199	0.273	-1.141	-0.027	0.375
-1.008	-0.145	0.496	-1.047	-0.098	0.523	-1.18	-0.215	0.254	-1.082	-0.125	0.398	-1.074	-0.059	0.352	-1.418	-0.133	0.27	-1.668	-0.305	0.098	-1.375	-0.172	0.227	-0.953	-0.203	0.059	-0.949	-0.172	0.27	-1.195	-0.016	0.43
-1.02	-0.156	0.496	-1.07	-0.102	0.531	-1.156	-0.207	0.266	-1.105	-0.121	0.406	-1.086	-0.059	0.355	-1.371	-0.16	0.254	-1.68	-0.316	0.105	-1.332	-0.188	0.25	-0.867	-0.207	0.113	-0.922	-0.133	0.266	-1.246	0.012	0.465
-1.035	-0.16	0.5	-1.082	-0.102	0.535	-1.137	-0.188	0.277	-1.133	-0.109	0.391	-1.113	-0.055	0.352	-1.336	-0.18	0.234	-1.625	-0.32	0.125	-1.289	-0.203	0.258	-0.805	-0.195	0.152	-0.91	-0.09	0.273	-1.289	0.035	0.48
-1.051	-0.16	0.5	-1.109	-0.094	0.539	-1.125	-0.156	0.285	-1.148	-0.086	0.375	-1.148	-0.047	0.352	-1.309	-0.191	0.223	-1.621	-0.309	0.164	-1.234	-0.211	0.25	-0.773	-0.16	0.164	-0.914	-0.047	0.277	-1.344	0.055	0.496
-1.074	-0.141	0.504	-1.145	-0.094	0.551	-1.109	-0.117	0.293	-1.152	-0.055	0.375	-1.199	-0.039	0.344	-1.289	-0.191	0.207	-1.727	-0.309	0.184	-1.168	-0.211	0.234	-0.754	-0.133	0.148	-0.922	-0.012	0.281	-1.375	0.059	0.48
-1.102	-0.137	0.512	-1.188	-0.098	0.563	-1.105	-0.086	0.309	-1.148	-0.023	0.379	-1.238	-0.035	0.34	-1.262	-0.18	0.223	-1.785	-0.309	0.105	-1.105	-0.211	0.227	-0.758	-0.117	0.129	-0.945	0.02	0.289	-1.379	0.063	0.43
-1.133	-0.133	0.516	-1.219	-0.094	0.566	-1.105	-0.055	0.32	-1.129	0.012	0.41	-1.273	-0.035	0.352	-1.227	-0.148	0.254	-1.691	-0.266	0.012	-1.051	-0.211	0.227	-0.777	-0.117	0.121	-0.969	0.039	0.309	-1.379	0.078	0.391
-1.156	-0.125	0.52	-1.254	-0.094	0.566	-1.109	-0.039	0.328	-1.117	0.035	0.438	-1.305	-0.035	0.371	-1.195	-0.113	0.285	-1.527	-0.254	-0.035	-0.996	-0.203	0.238	-0.797	-0.121	0.125	-1.004	0.043	0.328	-1.453	0.09	0.387
-1.164	-0.117	0.512	-1.27	-0.09	0.57	-1.117	-0.023	0.336	-1.117	0.055	0.457	-1.316	-0.035	0.379	-1.176	-0.07	0.309	-1.348	-0.258	0.016	-0.953	-0.184	0.258	-0.824	-0.105	0.145	-1.059	0.031	0.344	-1.496	0.074	0.379
-1.168	-0.117	0.523	-1.273	-0.086	0.574	-1.121	-0.012	0.328	-1.125	0.074	0.469	-1.316	-0.027	0.367	-1.16	-0.027	0.32	-1.262	-0.25	0.086	-0.934	-0.148	0.273	-0.859	-0.102	0.176	-1.125	0.012	0.363	-1.496	0.059	0.371
-1.176	-0.121	0.527	-1.266	-0.078	0.57	-1.125	-0.012	0.328	-1.129	0.074	0.473	-1.371	-0.016	0.34	-1.148	0.004	0.32	-1.262	-0.23	0.121	-0.922	-0.105	0.289	-0.934	-0.109	0.195	-1.207	-0.012	0.383	-1.488	0.043	0.344
-1.18	-0.125	0.516	-1.254	-0.07	0.547	-1.125	-0.027	0.34	-1.121	0.078	0.477	-1.48	-0.023	0.336	-1.145	0.02	0.316	-1.301	-0.207	0.125	-0.918	-0.07	0.309	-1.008	-0.117	0.211	-1.301	-0.027	0.422	-1.473	0.016	0.316
-1.176	-0.121	0.488	-1.27	-0.051	0.516	-1.121	-0.047	0.355	-1.105	0.07	0.48	-1.598	-0.047	0.328	-1.133	0.02	0.313	-1.344	-0.172	0.121	-0.93	-0.035	0.332	-1.066	-0.141	0.258	-1.367	-0.027	0.465	-1.453	0.008	0.293
-1.215	-0.113	0.48	-1.32	-0.055	0.5	-1.129	-0.066	0.363	-1.086	0.055	0.477	-1.609	-0.043	0.375	-1.141	0	0.309	-1.398	-0.148	0.133	-0.953	-0.012	0.344	-1.113	-0.176	0.336	-1.402	-0.008	0.512	-1.461	0.02	0.262
-1.293	-0.129	0.484	-1.379	-0.063	0.516	-1.125	-0.078	0.375	-1.086	0.047	0.48	-1.539	-0.055	0.348	-1.145	-0.027	0.313	-1.43	-0.133	0.16	-0.973	0.008	0.348	-1.152	-0.219	0.402	-1.426	0.02	0.527	-1.484	0.02	0.227
-1.355	-0.137	0.5	-1.406	-0.066	0.543	-1.141	-0.09	0.383	-1.094	0.035	0.477	-1.387	-0.063	0.309	-1.148	-0.063	0.316	-1.434	-0.129	0.18	-1.004	0.016	0.34	-1.219	-0.258	0.441	-1.449	0.047	0.523	-1.527	0.004	0.176
-1.398	-0.141	0.527	-1.395	-0.066	0.563	-1.16	-0.09	0.383	-1.117	0.039	0.465	-1.223	-0.063	0.305	-1.156	-0.094	0.332	-1.422	-0.133	0.195	-1.059	0.008	0.34	-1.297	-0.293	0.445	-1.453	0.094	0.496	-1.547	-0.031	0.121
-1.395	-0.152	0.531	-1.352	-0.066	0.539	-1.18	-0.082	0.387	-1.16	0.043	0.453	-1.137	-0.078	0.25	-1.168	-0.121	0.34	-1.406	-0.168	0.203	-1.098	-0.023	0.355	-1.406	-0.313	0.438	-1.422	0.148	0.457	-1.504	-0.055	0.074
-1.34	-0.164	0.5	-1.281	-0.066	0.492	-1.203	-0.078	0.391	-1.191	0.047	0.441	-1.117	-0.078	0.254	-1.195	-0.133	0.355	-1.379	-0.199	0.199	-1.129	-0.055	0.355	-1.512	-0.324	0.367	-1.355	0.195	0.395	-1.414	-0.059	0.043
-1.242	-0.176	0.461	-1.195	-0.066	0.438	-1.23	-0.074	0.395	-1.203	0.063	0.441	-1.188	-0.059	0.23	-1.227	-0.129	0.375	-1.34	-0.219	0.199	-1.176	-0.082	0.375	-1.602	-0.316	0.215	-1.348	0.23	0.328	-1.277	-0.043	0.035
-1.141	-0.195	0.418	-1.109	-0.066	0.383	-1.242	-0.063	0.402	-1.211	0.082	0.457	-1.258	-0.035	0.215	-1.273	-0.125	0.402	-1.316	-0.234	0.207	-1.227	-0.102	0.41	-1.648	-0.293	0.148	-1.453	0.207	0.285	-1.145	-0.027	0.047
-1.063	-0.215	0.391	-1.051	-0.07	0.336	-1.254	-0.063	0.418	-1.199	0.094	0.477	-1.332	-0.02	0.203	-1.313	-0.102	0.426	-1.293	-0.234	0.203	-1.293	-0.086	0.449	-1.684	-0.289	0.273	-1.539	0.18	0.258	-1.023	-0.023	0.055
-1.035	-0.219	0.363	-1.02	-0.078	0.313	-1.273	-0.059	0.43	-1.191	0.094	0.465	-1.363	-0.02	0.215	-1.32	0	0.426	-1.277	-0.219	0.207	-1.391	-0.051	0.453	-1.715	-0.309	0.277	-1.504	0.148	0.285	-0.93	-0.031	0.063
-1.066	-0.203	0.336	-1.023	-0.082	0.297	-1.289	-0.055	0.438	-1.258	0.094	0.434	-1.316	-0.012	0.25	-1.254	0.168	0.441	-1.262	-0.188	0.215	-1.559	0.008	0.379	-1.652	-0.309	0.203	-1.445	0.105	0.32	-0.852	-0.039	0.07
-1.113	-0.172	0.324	-1.047	-0.074	0.289	-1.305	-0.047	0.414	-1.43	0.047	0.426	-1.242	-0.02	0.285	-1.16	0.332	0.512	-1.25	-0.16	0.23	-1.691	0.098	0.352	-1.492	-0.328	0.125	-1.434	0.066	0.301	-0.801	-0.047	0.074
-1.145	-0.137	0.332	-1.078	-0.063	0.277	-1.328	-0.039	0.391	-1.582	0	0.434	-1.168	-0.047	0.309	-1.074	0.395	0.563	-1.234	-0.121	0.258	-1.652	0.207	0.434	-1.367	-0.359	0.074	-1.453	0.043	0.262	-0.766	-0.055	0.07
-1.168	-0.109	0.355	-1.105	-0.059	0.277	-1.379	-0.027	0.367	-1.645	0.008	0.465	-1.094	-0.082	0.301	-1.121	0.324	0.48	-1.215	-0.074	0.297	-1.539	0.266	0.516	-1.293	-0.375	0.105	-1.496	0.012	0.223	-0.762	-0.059	0.066
-1.172	-0.102	0.383	-1.125	-0.063	0.301	-1.469	-0.016	0.359	-1.582	0.004	0.469	-1.039	-0.113	0.27	-1.297	0.254	0.383	-1.207	-0.039	0.32	-1.504	0.227	0.535	-1.27	-0.383	0.176	-1.551	-0.004	0.184	-0.762	-0.059	0.059
-1.152	-0.102	0.406	-1.109	-0.066	0.32	-1.488	0.004	0.375	-1.473	-0.02	0.426	-1	-0.141	0.238	-1.5	0.203	0.285	-1.207	-0.004	0.336	-1.57	0.105	0.578	-1.285	-0.383	0.203	-1.598	-0.012	0.145	-0.766	-0.059	0.059
-1.117	-0.117	0.426	-1.074	-0.082	0.344	-1.434	0.004	0.395	-1.379	-0.039	0.359	-0.969	-0.133	0.211	-1.566	0.195	0.277	-1.203	0.023	0.344	-1.586	-0.02	0.641	-1.32	-0.355	0.199	-1.605	-0.023	0.098	-0.785	-0.063	0.059
-1.09	-0.145	0.43	-1.035	-0.105	0.355	-1.352	-0.004	0.367	-1.305	-0.059	0.309	-0.949	-0.09	0.195	-1.504	0.199	0.293	-1.211	0.039	0.352	-1.469	-0.094	0.664	-1.355	-0.336	0.211	-1.531	-0.035	0.063	-0.82	-0.07	0.07
-1.066	-0.188	0.434	-1.027	-0.137	0.352	-1.266	-0.016	0.301	-1.285	-0.07	0.258	-0.938	-0.047	0.188	-1.422	0.227	0.297	-1.23	0.039	0.352	-1.34	-0.105	0.574	-1.383	-0.32	0.246	-1.395	-0.047	0.035	-0.867	-0.09	0.09
-1.055	-0.223	0.43	-1.047	-0.172	0.332	-1.184	-0.02	0.238	-1.324	-0.082	0.195	-0.926	0.004	0.191	-1.359	0.242	0.289	-1.246	0.027	0.352	-1.258	-0.094	0.418	-1.375	-0.316	0.285	-1.238	-0.066	0.027	-0.926	-0.117	0.113
-1.055	-0.234	0.41	-1.063	-0.191	0.32	-1.117	-0.012	0.195	-1.367	-0.082	0.145	-0.906	0.051	0.207	-1.367	0.219	0.277	-1.266	0	0.355	-1.203	-0.066	0.305	-1.309	-0.305	0.324	-1.07	-0.07	0.051	-0.988	-0.152	0.145
-1.059	-0.215	0.398	-1.082	-0.18	0.305	-1.09	-0.004	0.168	-1.406	-0.074	0.109	-0.898	0.059	0.223	-1.461	0.141	0.234	-1.305	-0.035	0.371	-1.188	-0.02	0.273	-1.23	-0.293	0.309	-0.934	-0.074	0.074	-1.078	-0.184	0.168
-1.066	-0.184	0.398	-1.098	-0.141	0.301	-1.094	-0.008	0.16	-1.418	-0.066	0.109	-0.898	0.02	0.238	-1.574	0.051	0.188	-1.344	-0.078	0.379	-1.207	0.027	0.309	-1.145	-0.285	0.277	-0.84	-0.086	0.086	-1.191	-0.211	0.176
-1.07	-0.141	0.395	-1.109	-0.102	0.305	-1.129	-0.02	0.156	-1.379	-0.066	0.156	-0.93	-0.047	0.258	-1.637	-0.004	0.16	-1.375	-0.105	0.375	-1.23	0.047	0.371	-1.098	-0.27	0.227	-0.781	-0.094	0.086	-1.297	-0.238	0.176
-1.07	-0.113	0.402	-1.117	-0.07	0.316	-1.18	-0.027	0.152	-1.293	-0.063	0.223	-0.977	-0.117	0.266	-1.656	-0.023	0.176	-1.41	-0.105	0.379	-1.262	0.031	0.402	-1.051	-0.23	0.176	-0.742	-0.086	0.07	-1.398	-0.25	0.184
-1.07	-0.082	0.41	-1.121	-0.047	0.32	-1.215	-0.047	0.156	-1.172	-0.059	0.281	-1.031	-0.168	0.27	-1.633	-0.047	0.195	-1.414	-0.098	0.383	-1.289	-0.012	0.395	-1.031	-0.188	0.129	-0.719	-0.082	0.043	-1.5	-0.254	0.184
-1.074	-0.066	0.422	-1.121	-0.031	0.336	-1.223	-0.066	0.176	-1.082	-0.082	0.289	-1.09	-0.188	0.262	-1.551	-0.078	0.246	-1.41	-0.094	0.406	-1.297	-0.063	0.367	-1.023	-0.16	0.113	-0.715	-0.094	0.027	-1.582	-0.258	0.176
-1.09	-0.07	0.418	-1.125	-0.027	0.34	-1.219	-0.094	0.191	-0.988	-0.109	0.293	-1.125	-0.191	0.258	-1.449	-0.109	0.289	-1.398	-0.09	0.422	-1.254	-0.109	0.352	-1.027	-0.129	0.125	-0.723	-0.098	0.023	-1.605	-0.266	0.164
-1.109	-0.086	0.41	-1.129	-0.031	0.332	-1.199	-0.117	0.207	-0.949	-0.137	0.27	-1.137	-0.18	0.262	-1.359	-0.137	0.289	-1.359	-0.078	0.418	-1.188	-0.145	0.332	-1.031	-0.105	0.156	-0.746	-0.09	0.035	-1.652	-0.262	0.211
-1.121	-0.102	0.395	-1.148	-0.047	0.324	-1.164	-0.145	0.211	-0.938	-0.168	0.23	-1.145	-0.152	0.273	-1.277	-0.156	0.273	-1.336	-0.055	0.391	-1.129	-0.156	0.313	-1.043	-0.078	0.203	-0.785	-0.043	0.059	-1.789	-0.262	0.227
-1.129	-0.125	0.383	-1.164	-0.07	0.32	-1.125	-0.176	0.211	-0.941	-0.188	0.195	-1.145	-0.129	0.289	-1.207	-0.172	0.25	-1.402	-0.016	0.371	-1.078	-0.16	0.27	-1.055	-0.055	0.246	-0.824	-0.02	0.098	-1.82	-0.238	0.184
-1.125	-0.145	0.375	-1.16	-0.09	0.316	-1.086	-0.211	0.195	-0.949	-0.191	0.16	-1.148	-0.109	0.293	-1.148	-0.191	0.23	-1.492	0.008	0.359	-1.031	-0.16	0.23	-1.082	-0.027	0.281	-0.879	-0.055	0.137	-1.754	-0.195	0.105
-1.117	-0.156	0.363	-1.148	-0.098	0.313	-1.063	-0.234	0.172	-0.957	-0.184	0.145	-1.156	-0.094	0.289	-1.105	-0.207	0.211	-1.469	0.035	0.359	-0.988	-0.156	0.191	-1.137	-0.004	0.301	-0.969	-0.125	0.156	-1.68	-0.191	0.043
-1.102	-0.16	0.359	-1.133	-0.098	0.313	-1.039	-0.246	0.148	-0.961	-0.152	0.148	-1.18	-0.094	0.273	-1.078	-0.219	0.195	-1.34	0.055	0.355	-0.953	-0.141	0.16	-1.215	0.004	0.32	-1.07	-0.188	0.184	-1.578	-0.191	0.059
-1.086	-0.164	0.355	-1.117	-0.098	0.316	-1.016	-0.219	0.137	-0.953	-0.125	0.16	-1.203	-0.113	0.262	-1.07	-0.219	0.176	-1.211	0.078	0.336	-0.922	-0.133	0.148	-1.27	0.004	0.379	-1.156	-0.227	0.207	-1.496	-0.16	0.121
-1.078	-0.172	0.352	-1.109	-0.102	0.313	-0.996	-0.211	0.137	-0.945	-0.125	0.188	-1.227	-0.137	0.258	-1.055	-0.195	0.152	-1.145	0.082	0.301	-0.902	-0.133	0.152	-1.289	0	0.465	-1.266	-0.266	0.227	-1.465	-0.133	0.164
-1.063	-0.176	0.352	-1.113	-0.109	0.305	-1.008	-0.207	0.129	-0.945	-0.125	0.195	-1.242	-0.16	0.262	-1.039	-0.164	0.133	-1.141	0.078	0.258	-0.891	-0.121	0.16	-1.328	0	0.535	-1.379	-0.301	0.234	-1.449	-0.117	0.18
-1.059	-0.184	0.352	-1.121	-0.117	0.301	-1.023	-0.141	0.129	-0.953	-0.109	0.195	-1.266	-0.18	0.266	-1.035	-0.148	0.129	-1.188	0.066	0.227	-0.875	-0.094	0.18	-1.367	0.008	0.582	-1.484	-0.32	0.223	-1.461	-0.117	0.176
-1.07	-0.191	0.352	-1.129	-0.121	0.289	-0.984	-0.098	0.164	-0.984	-0.051	0.18	-1.293	-0.191	0.262	-1.039	-0.145	0.129	-1.227	0.047	0.211	-0.867	-0.055	0.195	-1.422	0.043	0.543	-1.57	-0.34	0.219	-1.453	-0.141	0.184
-1.078	-0.195	0.352	-1.145	-0.137	0.289	-1.016	-0.133	0.172	-0.996	0.035	0.176	-1.293	-0.191	0.258	-1.047	-0.137	0.137	-1.23	0.035	0.219	-0.867	-0.023	0.199	-1.477	0.109	0.453	-1.617	-0.348	0.211	-1.414	-0.152	0.203
-1.098	-0.195	0.348	-1.16	-0.141	0.285	-1.078	-0.113	0.16	-0.973	0.051	0.195	-1.309	-0.18	0.285	-1.063	-0.137	0.133	-1.215	0.035	0.223	-0.879	0	0.203	-1.48	0.172	0.398	-1.594	-0.336	0.227	-1.344	-0.168	0.219
-1.113	-0.199	0.352	-1.168	-0.137	0.285	-1.047	-0.074	0.191	-0.98	-0.016	0.191	-1.379	-0.199	0.328	-1.078	-0.141	0.133	-1.195	0.023	0.223	-0.922	-0.008	0.195	-1.441	0.195	0.418	-1.625	-0.309	0.309	-1.25	-0.164	0.227
-1.121	-0.195	0.352	-1.184	-0.137	0.293	-1.07	-0.059	0.188	-1.02	-0.098	0.188	-1.465	-0.219	0.324	-1.098	-0.156	0.121	-1.156	0.008	0.219	-0.973	-0.035	0.18	-1.348	0.199	0.496	-1.758	-0.336	0.285	-1.164	-0.145	0.223
-1.137	-0.184	0.363	-1.203	-0.148	0.309	-1.125	-0.047	0.172	-1.043	-0.125	0.188	-1.504	-0.191	0.313	-1.125	-0.172	0.105	-1.102	-0.008	0.219	-1.031	-0.074	0.176	-1.27	0.195	0.535	-1.785	-0.316	0.188	-1.074	-0.117	0.219
-1.148	-0.18	0.375	-1.215	-0.16	0.324	-1.121	-0.063	0.188	-1.059	-0.113	0.191	-1.492	-0.172	0.27	-1.156	-0.176	0.09	-1.051	-0.027	0.203	-1.086	-0.117	0.188	-1.27	0.18	0.523	-1.645	-0.281	0.117	-0.984	-0.094	0.219
-1.176	-0.184	0.387	-1.238	-0.172	0.359	-1.148	-0.129	0.188	-1.078	-0.105	0.191	-1.422	-0.156	0.227	-1.195	-0.188	0.074	-1	-0.047	0.188	-1.152	-0.164	0.203	-1.406	0.129	0.469	-1.516	-0.25	0.078	-0.922	-0.059	0.219
-1.211	-0.188	0.402	-1.277	-0.168	0.402	-1.184	-0.191	0.184	-1.117	-0.117	0.184	-1.313	-0.137	0.238	-1.246	-0.207	0.063	-0.961	-0.063	0.172	-1.227	-0.199	0.215	-1.465	0.121	0.465	-1.406	-0.227	0.105	-0.879	-0.023	0.23
-1.258	-0.191	0.434	-1.371	-0.176	0.434	-1.199	-0.215	0.18	-1.156	-0.141	0.184	-1.223	-0.121	0.281	-1.297	-0.23	0.047	-0.926	-0.07	0.168	-1.305	-0.234	0.203	-1.359	0.113	0.488	-1.348	-0.211	0.145	-0.855	0.016	0.25
-1.344	-0.195	0.477	-1.477	-0.18	0.445	-1.219	-0.219	0.176	-1.203	-0.152	0.188	-1.191	-0.113	0.301	-1.355	-0.262	0.016	-0.902	-0.074	0.16	-1.402	-0.266	0.18	-1.246	0.105	0.453	-1.359	-0.207	0.156	-0.844	0.055	0.258
-1.438	-0.203	0.508	-1.547	-0.188	0.445	-1.242	-0.23	0.164	-1.258	-0.164	0.195	-1.188	-0.098	0.32	-1.434	-0.281	-0.008	-0.891	-0.078	0.164	-1.523	-0.309	0.148	-1.238	0.105	0.352	-1.371	-0.215	0.152	-0.844	0.082	0.266
-1.5	-0.195	0.539	-1.598	-0.191	0.402	-1.27	-0.238	0.16	-1.316	-0.184	0.207	-1.199	-0.09	0.328	-1.504	-0.309	-0.02	-0.879	-0.086	0.168	-1.617	-0.336	0.121	-1.281	0.094	0.273	-1.375	-0.215	0.176	-0.859	0.09	0.27
-1.543	-0.195	0.551	-1.566	-0.184	0.375	-1.301	-0.25	0.172	-1.363	-0.195	0.223	-1.215	-0.086	0.328	-1.566	-0.332	-0.023	-0.887	-0.094	0.168	-1.652	-0.359	0.117	-1.336	0.066	0.258	-1.379	-0.223	0.203	-0.895	0.082	0.254
-1.523	-0.199	0.531	-1.453	-0.168	0.383	-1.34	-0.254	0.172	-1.465	-0.207	0.273	-1.227	-0.082	0.324	-1.551	-0.34	0.012	-0.902	-0.098	0.164	-1.719	-0.359	0.16	-1.395	0.039	0.273	-1.367	-0.238	0.223	-0.941	0.063	0.281
-1.449	-0.191	0.504	-1.352	-0.156	0.395	-1.363	-0.25	0.172	-1.637	-0.242	0.305	-1.223	-0.074	0.32	-1.527	-0.352	0.059	-0.93	-0.102	0.16	-1.848	-0.367	0.203	-1.469	0.008	0.273	-1.313	-0.246	0.238	-1.012	0.031	0.27
-1.355	-0.191	0.48	-1.258	-0.137	0.387	-1.391	-0.25	0.168	-1.777	-0.246	0.313	-1.199	-0.074	0.34	-1.59	-0.348	0.121	-0.969	-0.105	0.148	-1.863	-0.379	0.199	-1.531	-0.016	0.234	-1.234	-0.254	0.25	-1.074	0.008	0.293
-1.262	-0.188	0.457	-1.191	-0.109	0.387	-1.398	-0.254	0.176	-1.813	-0.242	0.309	-1.168	-0.082	0.363	-1.656	-0.332	0.145	-1.012	-0.133	0.141	-1.754	-0.363	0.098	-1.539	-0.043	0.168	-1.152	-0.254	0.273	-1.145	0	0.309
-1.156	-0.16	0.43	-1.16	-0.082	0.391	-1.414	-0.254	0.203	-1.75	-0.238	0.25	-1.148	-0.09	0.387	-1.648	-0.301	0.117	-1.047	-0.168	0.141	-1.598	-0.34	-0.016	-1.488	-0.074	0.102	-1.078	-0.246	0.285	-1.199	0.012	0.344
-1.082	-0.137	0.414	-1.16	-0.066	0.406	-1.492	-0.254	0.25	-1.594	-0.227	0.199	-1.129	-0.098	0.402	-1.547	-0.266	0.051	-1.086	-0.195	0.145	-1.418	-0.316	-0.016	-1.375	-0.098	0.07	-1.016	-0.219	0.281	-1.25	0.039	0.371
-1.043	-0.113	0.426	-1.176	-0.063	0.422	-1.594	-0.262	0.262	-1.41	-0.207	0.18	-1.117	-0.098	0.41	-1.398	-0.254	0.039	-1.133	-0.219	0.152	-1.289	-0.277	0.086	-1.211	-0.105	0.086	-0.961	-0.184	0.277	-1.301	0.059	0.387
-1.043	-0.102	0.449	-1.203	-0.059	0.41	-1.641	-0.25	0.258	-1.25	-0.184	0.191	-1.113	-0.094	0.41	-1.27	-0.25	0.086	-1.188	-0.246	0.156	-1.258	-0.234	0.188	-1.078	-0.113	0.094	-0.926	-0.137	0.277	-1.352	0.082	0.383
-1.082	-0.09	0.469	-1.238	-0.055	0.41	-1.633	-0.25	0.223	-1.148	-0.145	0.215	-1.105	-0.074	0.402	-1.227	-0.238	0.145	-1.254	-0.266	0.148	-1.289	-0.199	0.234	-0.988	-0.145	0.082	-0.91	-0.09	0.273	-1.406	0.105	0.387
-1.125	-0.074	0.48	-1.262	-0.07	0.426	-1.543	-0.254	0.184	-1.125	-0.098	0.223	-1.098	-0.043	0.391	-1.262	-0.207	0.184	-1.328	-0.273	0.141	-1.336	-0.168	0.238	-0.906	-0.164	0.098	-0.91	-0.047	0.277	-1.43	0.137	0.402
-1.176	-0.063	0.48	-1.25	-0.086	0.445	-1.391	-0.258	0.168	-1.148	-0.051	0.234	-1.086	-0.008	0.395	-1.332	-0.164	0.188	-1.406	-0.281	0.117	-1.379	-0.141	0.219	-0.848	-0.156	0.105	-0.926	-0.008	0.285	-1.426	0.164	0.391
-1.227	-0.059	0.48	-1.23	-0.105	0.473	-1.238	-0.246	0.18	-1.184	-0.023	0.258	-1.074	0.016	0.402	-1.414	-0.129	0.172	-1.496	-0.293	0.082	-1.398	-0.117	0.199	-0.809	-0.129	0.094	-0.941	0.027	0.285	-1.434	0.195	0.363
-1.254	-0.07	0.496	-1.199	-0.121	0.496	-1.129	-0.23	0.184	-1.23	-0.023	0.285	-1.055	0.031	0.41	-1.504	-0.102	0.168	-1.586	-0.316	0.07	-1.391	-0.109	0.203	-0.781	-0.109	0.078	-0.957	0.051	0.305	-1.563	0.199	0.336
-1.246	-0.098	0.523	-1.176	-0.121	0.512	-1.082	-0.203	0.18	-1.262	-0.039	0.305	-1.035	0.047	0.418	-1.551	-0.09	0.184	-1.676	-0.336	0.063	-1.348	-0.121	0.215	-0.766	-0.094	0.07	-0.98	0.055	0.313	-1.641	0.16	0.355
-1.227	-0.129	0.555	-1.16	-0.125	0.516	-1.086	-0.168	0.191	-1.254	-0.055	0.309	-1.027	0.055	0.418	-1.559	-0.098	0.211	-1.73	-0.359	0.02	-1.297	-0.148	0.227	-0.766	-0.098	0.07	-1.027	0.047	0.32	-1.648	0.125	0.348
-1.191	-0.145	0.574	-1.148	-0.117	0.52	-1.117	-0.125	0.203	-1.23	-0.082	0.289	-1.023	0.043	0.414	-1.535	-0.117	0.223	-1.719	-0.371	0	-1.242	-0.188	0.23	-0.785	-0.098	0.09	-1.074	0.023	0.336	-1.586	0.098	0.313
-1.156	-0.141	0.586	-1.141	-0.105	0.508	-1.172	-0.082	0.219	-1.191	-0.117	0.289	-1.027	0.031	0.422	-1.5	-0.137	0.227	-1.668	-0.391	0.027	-1.18	-0.223	0.23	-0.809	-0.098	0.113	-1.152	-0.012	0.352	-1.523	0.078	0.258
-1.125	-0.113	0.582	-1.145	-0.09	0.504	-1.238	-0.047	0.23	-1.141	-0.152	0.309	-1.027	0.008	0.422	-1.453	-0.168	0.223	-1.707	-0.406	0.105	-1.141	-0.234	0.219	-0.859	-0.105	0.145	-1.242	-0.047	0.375	-1.504	0.082	0.215
-1.094	-0.094	0.57	-1.141	-0.07	0.504	-1.285	-0.027	0.234	-1.105	-0.18	0.32	-1.035	-0.012	0.422	-1.406	-0.191	0.223	-1.813	-0.434	0.105	-1.102	-0.23	0.203	-0.922	-0.113	0.176	-1.305	-0.051	0.402	-1.488	0.086	0.203
-1.078	-0.078	0.559	-1.129	-0.055	0.516	-1.324	-0.012	0.227	-1.09	-0.199	0.32	-1.031	-0.027	0.426	-1.371	-0.219	0.223	-1.813	-0.434	0.012	-1.066	-0.207	0.199	-0.992	-0.145	0.191	-1.344	-0.051	0.434	-1.496	0.094	0.184
-1.074	-0.059	0.547	-1.117	-0.039	0.531	-1.34	-0.039	0.219	-1.086	-0.199	0.309	-1.043	-0.039	0.418	-1.336	-0.223	0.215	-1.703	-0.414	-0.07	-1.023	-0.176	0.219	-1.078	-0.191	0.215	-1.379	-0.035	0.457	-1.508	0.086	0.125
-1.07	-0.035	0.535	-1.098	-0.02	0.535	-1.328	-0.082	0.219	-1.086	-0.172	0.293	-1.051	-0.031	0.41	-1.305	-0.211	0.223	-1.531	-0.406	-0.102	-1	-0.137	0.242	-1.172	-0.234	0.234	-1.414	0.008	0.461	-1.504	0.063	0.063
-1.063	-0.004	0.516	-1.082	0	0.539	-1.313	-0.148	0.227	-1.086	-0.137	0.285	-1.066	-0.023	0.406	-1.266	-0.172	0.25	-1.348	-0.379	-0.039	-0.992	-0.094	0.262	-1.273	-0.27	0.25	-1.438	0.051	0.469	-1.449	0.039	0
-1.047	0.02	0.504	-1.066	0.004	0.551	-1.293	-0.199	0.246	-1.078	-0.094	0.285	-1.09	-0.012	0.406	-1.242	-0.129	0.281	-1.258	-0.328	0.043	-0.996	-0.055	0.289	-1.375	-0.301	0.25	-1.422	0.094	0.477	-1.344	0.031	-0.035
-1.023	0.039	0.492	-1.047	-0.004	0.559	-1.266	-0.23	0.266	-1.074	-0.055	0.289	-1.133	-0.016	0.398	-1.223	-0.09	0.301	-1.27	-0.281	0.086	-0.996	-0.008	0.309	-1.461	-0.309	0.242	-1.371	0.137	0.457	-1.18	0.043	-0.035
-1.008	0.039	0.492	-1.027	-0.008	0.555	-1.254	-0.238	0.281	-1.063	-0.016	0.305	-1.18	-0.023	0.383	-1.215	-0.059	0.324	-1.305	-0.242	0.082	-1.008	0.02	0.309	-1.559	-0.313	0.23	-1.371	0.152	0.414	-1.02	0.051	-0.031
-0.992	0.035	0.496	-1.008	-0.02	0.543	-1.238	-0.234	0.301	-1.055	0.012	0.313	-1.219	-0.023	0.375	-1.203	-0.023	0.348	-1.344	-0.207	0.07	-1.039	0.043	0.313	-1.625	-0.32	0.215	-1.492	0.113	0.371	-0.883	0.055	-0.008
-0.977	0.016	0.496	-1	-0.027	0.535	-1.227	-0.215	0.32	-1.051	0.031	0.32	-1.254	-0.02	0.383	-1.199	0.004	0.359	-1.367	-0.195	0.074	-1.074	0.031	0.316	-1.633	-0.32	0.227	-1.59	0.074	0.32	-0.789	0.051	-0.012
-0.977	-0.012	0.492	-0.992	-0.043	0.543	-1.227	-0.191	0.34	-1.051	0.035	0.328	-1.277	-0.027	0.398	-1.203	0.027	0.359	-1.371	-0.18	0.109	-1.105	0.008	0.336	-1.609	-0.305	0.285	-1.527	0.063	0.32	-0.727	0.051	-0.004
-0.973	-0.035	0.488	-1.008	-0.055	0.547	-1.23	-0.152	0.355	-1.066	0.023	0.344	-1.281	-0.031	0.398	-1.215	0.035	0.352	-1.344	-0.184	0.152	-1.137	-0.023	0.355	-1.707	-0.293	0.348	-1.422	0.059	0.355	-0.68	0.051	0.012
-0.969	-0.047	0.484	-1.039	-0.066	0.551	-1.227	-0.113	0.367	-1.078	0	0.375	-1.309	-0.023	0.367	-1.215	0.031	0.371	-1.309	-0.195	0.188	-1.164	-0.059	0.398	-1.832	-0.293	0.273	-1.379	0.051	0.34	-0.652	0.059	0.016
-0.984	-0.066	0.488	-1.055	-0.066	0.551	-1.227	-0.07	0.379	-1.094	-0.02	0.414	-1.422	-0.027	0.344	-1.207	0.008	0.367	-1.266	-0.207	0.199	-1.211	-0.094	0.445	-1.734	-0.254	0.203	-1.379	0.043	0.316	-0.66	0.059	0.02
-0.988	-0.078	0.488	-1.063	-0.066	0.555	-1.234	-0.031	0.383	-1.117	-0.035	0.465	-1.555	-0.051	0.32	-1.215	-0.016	0.359	-1.227	-0.211	0.199	-1.285	-0.113	0.484	-1.547	-0.23	0.129	-1.41	0.027	0.293	-0.695	0.035	0.023
-1.008	-0.098	0.484	-1.09	-0.066	0.559	-1.223	0.004	0.387	-1.148	-0.047	0.512	-1.617	-0.047	0.355	-1.215	-0.039	0.355	-1.184	-0.203	0.191	-1.355	-0.121	0.531	-1.387	-0.215	0.105	-1.449	0.02	0.27	-0.75	0.008	0.027
-1.023	-0.102	0.48	-1.121	-0.066	0.563	-1.215	0.023	0.398	-1.211	-0.055	0.523	-1.645	-0.059	0.336	-1.223	-0.066	0.375	-1.148	-0.199	0.184	-1.41	-0.102	0.578	-1.262	-0.199	0.148	-1.488	0.02	0.242	-0.816	-0.02	0.047
-1.039	-0.105	0.484	-1.16	-0.066	0.57	-1.199	0.027	0.402	-1.289	-0.043	0.52	-1.551	-0.074	0.297	-1.227	-0.086	0.398	-1.125	-0.191	0.176	-1.461	-0.074	0.609	-1.238	-0.191	0.184	-1.516	0	0.199	-0.887	-0.051	0.066
-1.063	-0.109	0.488	-1.195	-0.063	0.57	-1.184	0.027	0.406	-1.363	-0.031	0.508	-1.398	-0.086	0.277	-1.238	-0.086	0.406	-1.109	-0.176	0.176	-1.504	-0.039	0.617	-1.277	-0.191	0.172	-1.5	-0.02	0.145	-0.953	-0.082	0.082
-1.09	-0.117	0.492	-1.227	-0.059	0.566	-1.18	0.012	0.406	-1.414	-0.012	0.477	-1.242	-0.086	0.258	-1.242	-0.074	0.41	-1.098	-0.152	0.188	-1.484	0.047	0.609	-1.305	-0.184	0.152	-1.41	-0.027	0.117	-1.023	-0.102	0.09
-1.129	-0.125	0.496	-1.242	-0.055	0.57	-1.172	-0.012	0.41	-1.418	0.027	0.461	-1.172	-0.105	0.207	-1.246	-0.043	0.414	-1.09	-0.125	0.211	-1.438	0.168	0.543	-1.336	-0.18	0.156	-1.277	-0.051	0.102	-1.105	-0.125	0.102
-1.16	-0.129	0.5	-1.238	-0.051	0.57	-1.176	-0.027	0.41	-1.387	0.066	0.461	-1.137	-0.105	0.215	-1.234	0.008	0.43	-1.086	-0.094	0.238	-1.441	0.246	0.441	-1.371	-0.184	0.176	-1.141	-0.07	0.105	-1.18	-0.145	0.121
-1.191	-0.129	0.508	-1.23	-0.047	0.559	-1.176	-0.043	0.414	-1.332	0.09	0.453	-1.184	-0.086	0.207	-1.203	0.063	0.461	-1.086	-0.07	0.258	-1.555	0.266	0.34	-1.371	-0.18	0.215	-1.008	-0.082	0.121	-1.277	-0.164	0.133
-1.211	-0.129	0.535	-1.223	-0.043	0.523	-1.18	-0.047	0.414	-1.289	0.109	0.449	-1.238	-0.059	0.199	-1.164	0.105	0.492	-1.109	-0.043	0.266	-1.59	0.277	0.336	-1.328	-0.188	0.273	-0.906	-0.09	0.141	-1.359	-0.18	0.152
-1.227	-0.137	0.551	-1.254	-0.035	0.496	-1.18	-0.047	0.414	-1.316	0.109	0.441	-1.285	-0.055	0.191	-1.156	0.152	0.492	-1.156	-0.031	0.258	-1.531	0.25	0.383	-1.254	-0.191	0.324	-0.836	-0.105	0.156	-1.434	-0.18	0.18
-1.25	-0.141	0.547	-1.324	-0.043	0.492	-1.191	-0.039	0.414	-1.406	0.078	0.43	-1.297	-0.039	0.195	-1.246	0.168	0.465	-1.234	-0.043	0.219	-1.363	0.176	0.449	-1.18	-0.207	0.355	-0.797	-0.113	0.152	-1.523	-0.164	0.195
-1.262	-0.137	0.512	-1.391	-0.051	0.5	-1.195	-0.035	0.414	-1.469	0.066	0.418	-1.27	-0.035	0.215	-1.387	0.16	0.422	-1.328	-0.063	0.211	-1.258	0.113	0.445	-1.121	-0.211	0.363	-0.777	-0.109	0.137	-1.605	-0.16	0.191
-1.305	-0.133	0.5	-1.41	-0.043	0.531	-1.191	-0.012	0.422	-1.453	0.051	0.426	-1.215	-0.035	0.242	-1.422	0.152	0.402	-1.395	-0.086	0.258	-1.219	0.098	0.387	-1.078	-0.18	0.348	-0.773	-0.094	0.113	-1.625	-0.141	0.199
-1.383	-0.141	0.52	-1.391	-0.047	0.535	-1.188	0.008	0.441	-1.383	0.027	0.422	-1.152	-0.055	0.254	-1.355	0.125	0.387	-1.387	-0.098	0.34	-1.219	0.109	0.34	-1.059	-0.137	0.313	-0.77	-0.078	0.098	-1.629	-0.129	0.242
-1.449	-0.148	0.547	-1.34	-0.051	0.496	-1.211	0.02	0.449	-1.27	0.023	0.371	-1.102	-0.09	0.258	-1.27	0.105	0.34	-1.352	-0.09	0.414	-1.27	0.105	0.309	-1.047	-0.102	0.289	-0.777	-0.078	0.094	-1.703	-0.141	0.293
-1.465	-0.133	0.57	-1.266	-0.059	0.457	-1.242	0.023	0.445	-1.152	0.023	0.301	-1.063	-0.133	0.25	-1.207	0.102	0.309	-1.359	-0.074	0.438	-1.324	0.094	0.273	-1.051	-0.074	0.281	-0.793	-0.094	0.102	-1.75	-0.137	0.273
-1.457	-0.141	0.574	-1.195	-0.066	0.402	-1.277	0.027	0.43	-1.098	0.008	0.25	-1.035	-0.168	0.23	-1.199	0.098	0.305	-1.449	-0.027	0.352	-1.398	0.07	0.262	-1.043	-0.043	0.281	-0.82	-0.102	0.117	-1.707	-0.098	0.168
-1.402	-0.152	0.555	-1.133	-0.082	0.352	-1.352	0.023	0.402	-1.109	-0.016	0.211	-1.004	-0.172	0.219	-1.277	0.086	0.289	-1.531	0.055	0.27	-1.465	0.043	0.242	-1.047	-0.004	0.277	-0.867	-0.125	0.137	-1.641	-0.07	0.059
-1.305	-0.164	0.508	-1.098	-0.102	0.309	-1.453	0.012	0.391	-1.168	-0.039	0.191	-0.984	-0.145	0.215	-1.387	0.066	0.266	-1.5	0.148	0.32	-1.469	0.016	0.23	-1.047	0.02	0.281	-0.949	-0.164	0.148	-1.535	-0.051	0.063
-1.195	-0.176	0.453	-1.09	-0.117	0.277	-1.523	0.004	0.402	-1.246	-0.051	0.16	-0.969	-0.098	0.203	-1.465	0.043	0.242	-1.434	0.191	0.422	-1.406	-0.016	0.211	-1.027	0.051	0.316	-1.027	-0.188	0.172	-1.453	-0.07	0.137
-1.117	-0.18	0.41	-1.102	-0.125	0.254	-1.523	-0.023	0.418	-1.332	-0.059	0.129	-0.938	-0.047	0.195	-1.52	0.012	0.188	-1.402	0.195	0.5	-1.297	-0.035	0.199	-1.055	0.082	0.32	-1.09	-0.211	0.207	-1.422	-0.109	0.188
-1.074	-0.172	0.391	-1.117	-0.125	0.246	-1.473	-0.051	0.414	-1.391	-0.07	0.133	-0.922	-0.004	0.195	-1.531	-0.012	0.129	-1.391	0.164	0.523	-1.172	-0.043	0.176	-1.078	0.078	0.305	-1.18	-0.246	0.227	-1.406	-0.141	0.18
-1.086	-0.152	0.367	-1.129	-0.121	0.246	-1.379	-0.066	0.387	-1.395	-0.078	0.152	-0.902	0.027	0.195	-1.488	-0.031	0.09	-1.355	0.176	0.52	-1.074	-0.078	0.121	-1.113	0.07	0.313	-1.285	-0.281	0.238	-1.387	-0.152	0.164
-1.105	-0.121	0.355	-1.125	-0.109	0.27	-1.262	-0.078	0.328	-1.352	-0.094	0.188	-0.891	0.031	0.211	-1.402	-0.047	0.078	-1.348	0.219	0.461	-0.977	-0.117	0.109	-1.141	0.039	0.316	-1.391	-0.32	0.223	-1.328	-0.16	0.156
-1.129	-0.09	0.363	-1.102	-0.113	0.305	-1.164	-0.086	0.25	-1.27	-0.098	0.223	-0.891	0.012	0.211	-1.305	-0.059	0.074	-1.402	0.305	0.461	-0.91	-0.141	0.117	-1.164	0.004	0.34	-1.492	-0.344	0.203	-1.23	-0.16	0.16
-1.145	-0.07	0.379	-1.074	-0.121	0.324	-1.105	-0.078	0.18	-1.184	-0.117	0.23	-0.898	-0.016	0.215	-1.207	-0.066	0.074	-1.43	0.352	0.48	-0.863	-0.16	0.113	-1.188	-0.012	0.371	-1.578	-0.367	0.188	-1.105	-0.145	0.164
-1.148	-0.066	0.395	-1.055	-0.137	0.324	-1.078	-0.082	0.141	-1.113	-0.148	0.227	-0.926	-0.051	0.203	-1.113	-0.074	0.105	-1.406	0.336	0.484	-0.84	-0.172	0.098	-1.234	-0.004	0.395	-1.617	-0.379	0.168	-0.977	-0.113	0.152
-1.133	-0.074	0.41	-1.043	-0.16	0.316	-1.074	-0.074	0.105	-1.063	-0.184	0.211	-0.957	-0.07	0.195	-1.031	-0.098	0.141	-1.355	0.234	0.469	-0.836	-0.152	0.078	-1.281	0.016	0.406	-1.629	-0.363	0.215	-0.844	-0.078	0.148
-1.102	-0.086	0.41	-1.047	-0.188	0.297	-1.105	-0.066	0.07	-1.02	-0.203	0.188	-0.988	-0.09	0.188	-0.984	-0.141	0.16	-1.277	0.113	0.434	-0.832	-0.141	0.066	-1.344	0.043	0.406	-1.73	-0.371	0.27	-0.723	-0.035	0.164
-1.063	-0.113	0.41	-1.055	-0.199	0.273	-1.141	-0.066	0.082	-0.992	-0.211	0.152	-1.02	-0.094	0.188	-0.973	-0.188	0.16	-1.199	0.063	0.387	-0.844	-0.121	0.063	-1.391	0.082	0.414	-1.813	-0.395	0.188	-0.66	0.004	0.16
-1.02	-0.141	0.41	-1.063	-0.199	0.266	-1.164	-0.066	0.117	-0.984	-0.176	0.121	-1.055	-0.098	0.191	-0.984	-0.227	0.137	-1.164	0.063	0.348	-0.848	-0.109	0.082	-1.395	0.125	0.469	-1.703	-0.367	0.098	-0.645	0.047	0.16
-0.996	-0.172	0.406	-1.047	-0.176	0.266	-1.156	-0.07	0.16	-0.965	-0.121	0.113	-1.09	-0.102	0.195	-1.02	-0.238	0.098	-1.172	0.074	0.313	-0.855	-0.133	0.105	-1.359	0.152	0.492	-1.559	-0.332	0.043	-0.645	0.082	0.156
-0.992	-0.191	0.391	-1.043	-0.148	0.277	-1.141	-0.078	0.191	-0.941	-0.074	0.117	-1.141	-0.109	0.207	-1.055	-0.219	0.066	-1.219	0.07	0.32	-0.895	-0.168	0.129	-1.328	0.18	0.48	-1.441	-0.297	0.066	-0.684	0.102	0.148
-0.992	-0.18	0.387	-1.047	-0.117	0.289	-1.113	-0.098	0.203	-0.93	-0.043	0.133	-1.203	-0.117	0.223	-1.055	-0.203	0.059	-1.293	0.031	0.289	-0.961	-0.168	0.113	-1.465	0.172	0.398	-1.367	-0.254	0.145	-0.746	0.105	0.148
-0.996	-0.156	0.383	-1.051	-0.086	0.301	-1.098	-0.133	0.215	-0.926	-0.023	0.152	-1.273	-0.117	0.223	-1.078	-0.219	0.059	-1.363	-0.027	0.27	-1.039	-0.121	0.113	-1.66	0.133	0.305	-1.355	-0.234	0.195	-0.809	0.09	0.168
-1.008	-0.121	0.383	-1.066	-0.07	0.313	-1.082	-0.18	0.203	-0.93	-0.016	0.168	-1.316	-0.125	0.234	-1.109	-0.242	0.055	-1.422	-0.086	0.242	-1.059	-0.078	0.152	-1.668	0.145	0.281	-1.387	-0.223	0.203	-0.875	0.066	0.199
-1.008	-0.082	0.379	-1.094	-0.066	0.324	-1.09	-0.234	0.195	-0.938	-0.027	0.176	-1.344	-0.129	0.234	-1.137	-0.27	0.043	-1.426	-0.137	0.223	-1.109	-0.102	0.172	-1.496	0.172	0.316	-1.426	-0.211	0.199	-0.965	0.047	0.223
-1	-0.051	0.383	-1.121	-0.063	0.336	-1.082	-0.289	0.18	-0.957	-0.051	0.18	-1.359	-0.133	0.234	-1.188	-0.273	0.035	-1.383	-0.16	0.211	-1.215	-0.18	0.172	-1.395	0.172	0.293	-1.473	-0.211	0.188	-1.055	0.02	0.238
-1.012	-0.035	0.387	-1.141	-0.066	0.34	-1.102	-0.32	0.148	-0.98	-0.074	0.172	-1.391	-0.129	0.242	-1.211	-0.156	0.027	-1.305	-0.168	0.199	-1.316	-0.238	0.172	-1.398	0.16	0.238	-1.492	-0.219	0.188	-1.152	-0.004	0.246
-1.031	-0.039	0.391	-1.16	-0.082	0.332	-1.105	-0.273	0.129	-1.008	-0.102	0.168	-1.418	-0.117	0.23	-1.191	-0.047	0.051	-1.223	-0.164	0.188	-1.395	-0.27	0.172	-1.426	0.129	0.211	-1.453	-0.23	0.203	-1.23	-0.016	0.262
-1.047	-0.055	0.391	-1.176	-0.094	0.336	-1.082	-0.242	0.125	-1.031	-0.109	0.16	-1.441	-0.105	0.242	-1.23	-0.074	0.051	-1.148	-0.16	0.168	-1.48	-0.289	0.172	-1.469	0.102	0.188	-1.363	-0.25	0.242	-1.293	-0.012	0.273
-1.07	-0.074	0.387	-1.18	-0.113	0.34	-1.109	-0.223	0.109	-1.055	-0.125	0.16	-1.508	-0.102	0.273	-1.32	-0.152	0.02	-1.105	-0.145	0.145	-1.57	-0.316	0.168	-1.512	0.086	0.152	-1.266	-0.254	0.277	-1.352	-0.004	0.289
-1.09	-0.102	0.375	-1.18	-0.121	0.344	-1.125	-0.176	0.121	-1.086	-0.133	0.164	-1.602	-0.121	0.285	-1.375	-0.203	0.012	-1.082	-0.125	0.113	-1.621	-0.355	0.172	-1.543	0.055	0.121	-1.164	-0.246	0.289	-1.43	0.012	0.301
-1.098	-0.121	0.371	-1.18	-0.129	0.352	-1.094	-0.141	0.148	-1.113	-0.141	0.18	-1.645	-0.117	0.285	-1.414	-0.219	0.02	-1.063	-0.113	0.078	-1.621	-0.379	0.188	-1.52	0.02	0.074	-1.082	-0.219	0.277	-1.523	0.043	0.285
-1.09	-0.121	0.363	-1.184	-0.129	0.348	-1.129	-0.109	0.156	-1.148	-0.148	0.188	-1.637	-0.125	0.258	-1.465	-0.238	0.027	-1.055	-0.109	0.066	-1.691	-0.398	0.215	-1.449	-0.031	0.023	-1.023	-0.18	0.27	-1.59	0.074	0.27
-1.09	-0.117	0.355	-1.184	-0.133	0.336	-1.137	-0.035	0.164	-1.203	-0.156	0.191	-1.551	-0.121	0.207	-1.531	-0.266	0.023	-1.035	-0.109	0.074	-1.836	-0.434	0.227	-1.344	-0.086	-0.016	-0.977	-0.129	0.266	-1.609	0.105	0.293
-1.09	-0.113	0.352	-1.18	-0.125	0.332	-1.113	-0.004	0.184	-1.242	-0.16	0.188	-1.375	-0.113	0.195	-1.605	-0.309	0.027	-1.02	-0.125	0.09	-1.883	-0.457	0.207	-1.215	-0.152	-0.023	-0.949	-0.082	0.266	-1.566	0.129	0.289
-1.09	-0.086	0.352	-1.18	-0.125	0.328	-1.129	-0.035	0.184	-1.305	-0.172	0.188	-1.199	-0.121	0.215	-1.633	-0.344	0.039	-1.016	-0.129	0.098	-1.789	-0.434	0.117	-1.043	-0.184	0.031	-0.941	-0.027	0.273	-1.477	0.156	0.285
-1.094	-0.063	0.348	-1.184	-0.125	0.34	-1.152	-0.078	0.172	-1.379	-0.184	0.199	-1.082	-0.121	0.238	-1.594	-0.375	0.07	-1.016	-0.129	0.113	-1.633	-0.391	0.043	-0.957	-0.23	0.008	-0.93	0.02	0.281	-1.508	0.172	0.301
-1.105	-0.105	0.352	-1.188	-0.125	0.34	-1.145	-0.094	0.184	-1.434	-0.191	0.211	-1.039	-0.105	0.238	-1.547	-0.395	0.117	-1.035	-0.129	0.125	-1.457	-0.344	0.074	-0.879	-0.258	0.043	-0.926	0.059	0.285	-1.637	0.16	0.254
-1.125	-0.168	0.352	-1.203	-0.133	0.332	-1.137	-0.102	0.188	-1.488	-0.195	0.242	-1.027	-0.074	0.266	-1.602	-0.391	0.199	-1.055	-0.133	0.125	-1.344	-0.285	0.16	-0.84	-0.246	0.039	-0.922	0.078	0.289	-1.66	0.168	0.254
-1.152	-0.234	0.352	-1.199	-0.133	0.324	-1.141	-0.125	0.191	-1.605	-0.195	0.316	-1.051	-0.051	0.285	-1.711	-0.371	0.23	-1.094	-0.148	0.121	-1.336	-0.238	0.227	-0.816	-0.211	0.02	-0.926	0.082	0.293	-1.566	0.156	0.219
-1.184	-0.277	0.352	-1.199	-0.137	0.324	-1.145	-0.145	0.199	-1.73	-0.211	0.348	-1.086	-0.047	0.285	-1.703	-0.348	0.188	-1.121	-0.156	0.113	-1.371	-0.203	0.25	-0.805	-0.164	0.012	-0.945	0.07	0.309	-1.484	0.145	0.184
-1.203	-0.285	0.352	-1.207	-0.141	0.324	-1.16	-0.164	0.199	-1.785	-0.184	0.367	-1.133	-0.039	0.277	-1.578	-0.301	0.098	-1.16	-0.184	0.098	-1.406	-0.168	0.234	-0.801	-0.137	0.02	-0.996	0.039	0.316	-1.434	0.133	0.184
-1.215	-0.289	0.352	-1.211	-0.141	0.32	-1.184	-0.172	0.195	-1.77	-0.168	0.336	-1.152	-0.031	0.285	-1.41	-0.293	0.055	-1.195	-0.211	0.094	-1.434	-0.129	0.215	-0.797	-0.102	0.039	-1.07	0.008	0.34	-1.422	0.133	0.184
-1.234	-0.277	0.352	-1.227	-0.137	0.34	-1.211	-0.184	0.195	-1.672	-0.164	0.262	-1.168	-0.035	0.297	-1.242	-0.289	0.105	-1.238	-0.23	0.082	-1.445	-0.105	0.215	-0.813	-0.074	0.078	-1.148	-0.027	0.363	-1.453	0.137	0.152
-1.246	-0.266	0.355	-1.277	-0.137	0.379	-1.238	-0.191	0.191	-1.477	-0.141	0.211	-1.172	-0.063	0.32	-1.168	-0.27	0.16	-1.297	-0.254	0.082	-1.414	-0.102	0.242	-0.848	-0.059	0.109	-1.227	-0.047	0.406	-1.496	0.137	0.102
-1.262	-0.262	0.367	-1.383	-0.152	0.402	-1.262	-0.199	0.18	-1.285	-0.121	0.223	-1.16	-0.098	0.344	-1.191	-0.23	0.184	-1.367	-0.27	0.07	-1.355	-0.105	0.262	-0.91	-0.066	0.148	-1.289	-0.055	0.461	-1.496	0.133	0.063
-1.246	-0.266	0.395	-1.477	-0.141	0.41	-1.285	-0.211	0.172	-1.156	-0.105	0.262	-1.148	-0.117	0.371	-1.254	-0.188	0.18	-1.453	-0.289	0.078	-1.281	-0.113	0.277	-0.98	-0.102	0.191	-1.34	-0.047	0.504	-1.438	0.121	0.043
-1.227	-0.258	0.414	-1.551	-0.137	0.41	-1.297	-0.223	0.164	-1.105	-0.086	0.293	-1.133	-0.121	0.395	-1.336	-0.145	0.164	-1.547	-0.305	0.078	-1.195	-0.125	0.293	-1.051	-0.141	0.227	-1.391	-0.023	0.531	-1.297	0.109	0.063
-1.25	-0.25	0.441	-1.602	-0.152	0.395	-1.34	-0.227	0.18	-1.098	-0.063	0.309	-1.125	-0.105	0.398	-1.398	-0.105	0.164	-1.598	-0.316	0.086	-1.121	-0.145	0.289	-1.125	-0.176	0.25	-1.434	0.008	0.527	-1.137	0.098	0.078
-1.324	-0.258	0.465	-1.57	-0.168	0.391	-1.457	-0.234	0.211	-1.133	-0.039	0.309	-1.121	-0.082	0.398	-1.43	-0.094	0.188	-1.598	-0.32	0.113	-1.066	-0.164	0.281	-1.191	-0.207	0.273	-1.438	0.047	0.527	-0.988	0.098	0.086
-1.379	-0.254	0.484	-1.469	-0.168	0.395	-1.609	-0.25	0.207	-1.168	-0.023	0.285	-1.121	-0.055	0.383	-1.418	-0.082	0.234	-1.625	-0.305	0.188	-1.02	-0.168	0.27	-1.254	-0.23	0.297	-1.414	0.078	0.492	-0.879	0.105	0.055
-1.414	-0.25	0.488	-1.367	-0.168	0.395	-1.703	-0.238	0.203	-1.199	-0.027	0.27	-1.117	-0.023	0.375	-1.395	-0.094	0.273	-1.758	-0.297	0.207	-0.984	-0.156	0.262	-1.32	-0.238	0.293	-1.367	0.094	0.441	-0.801	0.125	0.039
-1.426	-0.242	0.48	-1.258	-0.164	0.387	-1.73	-0.23	0.199	-1.199	-0.027	0.266	-1.105	0.008	0.359	-1.363	-0.098	0.289	-1.84	-0.277	0.125	-0.949	-0.133	0.273	-1.402	-0.246	0.285	-1.41	0.102	0.402	-0.746	0.145	0.035
-1.383	-0.211	0.449	-1.191	-0.145	0.379	-1.691	-0.238	0.199	-1.156	-0.043	0.277	-1.09	0.031	0.348	-1.316	-0.105	0.293	-1.746	-0.234	0.047	-0.914	-0.105	0.285	-1.492	-0.242	0.293	-1.5	0.074	0.395	-0.691	0.164	0.043
-1.297	-0.172	0.438	-1.148	-0.113	0.387	-1.563	-0.25	0.223	-1.102	-0.078	0.285	-1.066	0.051	0.344	-1.281	-0.137	0.27	-1.594	-0.23	0.035	-0.895	-0.07	0.305	-1.563	-0.25	0.305	-1.523	0.066	0.398	-0.656	0.168	0.055
-1.18	-0.137	0.426	-1.164	-0.078	0.422	-1.41	-0.234	0.223	-1.063	-0.113	0.297	-1.055	0.059	0.344	-1.254	-0.168	0.246	-1.426	-0.234	0.09	-0.883	-0.035	0.316	-1.59	-0.258	0.313	-1.398	0.063	0.414	-0.652	0.156	0.059
-1.094	-0.125	0.418	-1.203	-0.055	0.457	-1.266	-0.219	0.223	-1.027	-0.137	0.309	-1.039	0.055	0.348	-1.23	-0.188	0.23	-1.316	-0.219	0.145	-0.879	-0.004	0.332	-1.582	-0.242	0.352	-1.301	0.051	0.406	-0.684	0.105	0.055
-1.027	-0.141	0.41	-1.254	-0.031	0.488	-1.176	-0.176	0.223	-1.016	-0.148	0.313	-1.043	0.027	0.352	-1.207	-0.191	0.234	-1.324	-0.203	0.168	-0.891	0.02	0.344	-1.699	-0.238	0.402	-1.273	0.047	0.348	-0.715	0.055	0.055
-1.016	-0.176	0.402	-1.332	-0.012	0.504	-1.145	-0.133	0.242	-1.012	-0.148	0.305	-1.051	0.004	0.355	-1.176	-0.184	0.254	-1.367	-0.184	0.156	-0.934	0.023	0.348	-1.824	-0.262	0.34	-1.281	0.043	0.285	-0.762	0.008	0.059
-1.039	-0.195	0.418	-1.391	-0.004	0.512	-1.152	-0.094	0.262	-1.023	-0.133	0.293	-1.059	-0.027	0.367	-1.156	-0.156	0.281	-1.426	-0.156	0.141	-0.98	0.02	0.363	-1.742	-0.23	0.27	-1.32	0.031	0.246	-0.82	-0.035	0.063
-1.082	-0.191	0.43	-1.406	-0.012	0.52	-1.188	-0.07	0.289	-1.043	-0.113	0.285	-1.074	-0.051	0.375	-1.141	-0.125	0.313	-1.469	-0.129	0.152	-1.027	-0.004	0.375	-1.551	-0.215	0.215	-1.375	0.02	0.215	-0.879	-0.059	0.078
-1.137	-0.176	0.434	-1.371	-0.027	0.531	-1.227	-0.039	0.309	-1.051	-0.09	0.285	-1.098	-0.059	0.379	-1.125	-0.082	0.34	-1.484	-0.113	0.191	-1.074	-0.027	0.402	-1.406	-0.211	0.195	-1.441	-0.004	0.188	-0.934	-0.098	0.109
-1.199	-0.164	0.434	-1.324	-0.039	0.543	-1.27	-0.016	0.332	-1.055	-0.055	0.297	-1.121	-0.066	0.379	-1.125	-0.043	0.348	-1.477	-0.117	0.238	-1.109	-0.051	0.465	-1.313	-0.184	0.242	-1.504	-0.031	0.156	-1	-0.125	0.125
-1.25	-0.16	0.441	-1.266	-0.039	0.551	-1.297	0	0.344	-1.055	-0.031	0.313	-1.137	-0.07	0.383	-1.137	-0.016	0.352	-1.453	-0.133	0.254	-1.148	-0.059	0.57	-1.305	-0.16	0.277	-1.5	-0.059	0.121	-1.078	-0.145	0.117
-1.262	-0.172	0.457	-1.227	-0.031	0.547	-1.293	0.004	0.348	-1.051	-0.008	0.324	-1.152	-0.066	0.383	-1.148	0	0.34	-1.414	-0.152	0.254	-1.191	-0.066	0.684	-1.344	-0.145	0.27	-1.426	-0.086	0.113	-1.152	-0.156	0.117
-1.23	-0.199	0.504	-1.191	-0.027	0.535	-1.27	-0.012	0.34	-1.059	0.008	0.328	-1.184	-0.051	0.375	-1.176	0	0.328	-1.371	-0.18	0.242	-1.258	-0.066	0.73	-1.402	-0.133	0.25	-1.313	-0.113	0.121	-1.246	-0.16	0.113
-1.188	-0.23	0.551	-1.168	-0.016	0.516	-1.238	-0.043	0.328	-1.074	0.008	0.34	-1.219	-0.027	0.363	-1.199	-0.016	0.336	-1.332	-0.191	0.242	-1.391	-0.031	0.633	-1.457	-0.133	0.246	-1.18	-0.129	0.141	-1.348	-0.168	0.105
-1.148	-0.242	0.578	-1.137	0	0.508	-1.207	-0.078	0.328	-1.082	-0.004	0.359	-1.246	-0.012	0.367	-1.211	-0.047	0.348	-1.297	-0.203	0.238	-1.547	0.059	0.461	-1.473	-0.145	0.262	-1.059	-0.152	0.148	-1.426	-0.176	0.094
-1.109	-0.238	0.586	-1.113	0.016	0.504	-1.172	-0.102	0.344	-1.082	-0.023	0.375	-1.27	0	0.359	-1.227	-0.07	0.359	-1.27	-0.203	0.23	-1.551	0.152	0.457	-1.43	-0.152	0.293	-0.961	-0.164	0.164	-1.492	-0.199	0.07
-1.094	-0.211	0.574	-1.086	0.035	0.504	-1.152	-0.117	0.355	-1.082	-0.039	0.387	-1.281	0.012	0.363	-1.242	-0.094	0.367	-1.246	-0.191	0.227	-1.492	0.25	0.531	-1.348	-0.152	0.313	-0.891	-0.18	0.164	-1.52	-0.227	0.043
-1.07	-0.184	0.566	-1.055	0.051	0.508	-1.148	-0.109	0.363	-1.082	-0.063	0.402	-1.281	0.008	0.375	-1.262	-0.109	0.379	-1.23	-0.164	0.25	-1.469	0.281	0.547	-1.242	-0.16	0.332	-0.852	-0.176	0.156	-1.477	-0.246	0.059
-1.059	-0.148	0.563	-1.031	0.059	0.5	-1.141	-0.086	0.355	-1.086	-0.078	0.402	-1.273	0	0.367	-1.301	-0.121	0.383	-1.207	-0.129	0.273	-1.48	0.254	0.566	-1.16	-0.164	0.332	-0.828	-0.164	0.137	-1.461	-0.238	0.145
-1.059	-0.121	0.547	-1.012	0.063	0.496	-1.133	-0.059	0.352	-1.105	-0.086	0.398	-1.266	0	0.34	-1.363	-0.113	0.387	-1.203	-0.094	0.297	-1.559	0.199	0.582	-1.094	-0.152	0.32	-0.816	-0.137	0.121	-1.551	-0.242	0.129
-1.059	-0.094	0.523	-0.996	0.051	0.5	-1.121	-0.027	0.355	-1.145	-0.078	0.398	-1.34	-0.012	0.324	-1.391	-0.094	0.402	-1.207	-0.051	0.313	-1.586	0.207	0.594	-1.055	-0.133	0.297	-0.813	-0.121	0.102	-1.668	-0.211	0.016
-1.051	-0.059	0.516	-0.988	0.031	0.492	-1.102	0	0.363	-1.188	-0.066	0.398	-1.461	-0.039	0.34	-1.387	-0.07	0.418	-1.211	-0.012	0.316	-1.496	0.238	0.625	-1.035	-0.109	0.277	-0.813	-0.102	0.098	-1.656	-0.195	-0.059
-1.039	-0.027	0.492	-0.98	0	0.496	-1.09	0.023	0.371	-1.238	-0.059	0.422	-1.559	-0.055	0.344	-1.367	-0.039	0.441	-1.207	0.02	0.336	-1.395	0.246	0.563	-1.023	-0.074	0.27	-0.82	-0.086	0.098	-1.578	-0.195	-0.074
-1.023	-0.004	0.484	-0.965	-0.027	0.496	-1.082	0.047	0.371	-1.27	-0.055	0.438	-1.539	-0.063	0.398	-1.336	0.012	0.457	-1.223	0.039	0.336	-1.363	0.215	0.418	-1.039	-0.035	0.262	-0.844	-0.074	0.125	-1.5	-0.219	-0.027
-1.012	0	0.484	-0.953	-0.047	0.492	-1.063	0.055	0.379	-1.305	-0.039	0.469	-1.461	-0.066	0.348	-1.281	0.059	0.453	-1.227	0.031	0.363	-1.352	0.164	0.305	-1.039	0.016	0.273	-0.898	-0.09	0.141	-1.422	-0.242	0.055
-1	-0.012	0.492	-0.953	-0.066	0.496	-1.059	0.055	0.387	-1.344	-0.035	0.508	-1.348	-0.066	0.316	-1.238	0.098	0.445	-1.246	0.008	0.387	-1.359	0.082	0.223	-1.012	0.051	0.297	-0.984	-0.109	0.168	-1.367	-0.238	0.109
-0.992	-0.035	0.496	-0.945	-0.082	0.484	-1.055	0.043	0.395	-1.352	-0.027	0.523	-1.238	-0.07	0.316	-1.297	0.113	0.426	-1.27	-0.023	0.402	-1.371	0.02	0.18	-0.992	0.078	0.32	-1.051	-0.145	0.199	-1.367	-0.211	0.129
-0.992	-0.059	0.5	-0.961	-0.094	0.48	-1.063	0.016	0.406	-1.34	-0.004	0.504	-1.199	-0.09	0.289	-1.406	0.113	0.383	-1.285	-0.035	0.434	-1.375	-0.031	0.172	-0.988	0.094	0.336	-1.113	-0.191	0.234	-1.379	-0.18	0.129
-0.992	-0.086	0.496	-0.973	-0.105	0.477	-1.07	-0.012	0.426	-1.363	0.027	0.453	-1.195	-0.078	0.262	-1.426	0.125	0.359	-1.316	0.012	0.453	-1.363	-0.055	0.191	-0.98	0.09	0.355	-1.188	-0.242	0.258	-1.367	-0.164	0.125
-0.992	-0.102	0.5	-0.988	-0.117	0.473	-1.078	-0.035	0.438	-1.504	0.023	0.414	-1.238	-0.066	0.223	-1.348	0.098	0.352	-1.398	0.121	0.418	-1.352	-0.063	0.219	-0.996	0.082	0.375	-1.289	-0.293	0.254	-1.34	-0.152	0.125
-1	-0.117	0.504	-1.004	-0.125	0.484	-1.094	-0.055	0.445	-1.605	0.023	0.402	-1.289	-0.047	0.18	-1.23	0.055	0.328	-1.418	0.199	0.449	-1.324	-0.063	0.258	-1.031	0.051	0.387	-1.387	-0.313	0.234	-1.277	-0.137	0.121
-1.016	-0.125	0.516	-1.039	-0.129	0.488	-1.129	-0.059	0.441	-1.645	0.031	0.375	-1.324	-0.012	0.168	-1.121	0.039	0.305	-1.387	0.211	0.559	-1.254	-0.063	0.273	-1.063	0.02	0.406	-1.488	-0.324	0.215	-1.203	-0.133	0.148
-1.031	-0.133	0.508	-1.07	-0.141	0.496	-1.16	-0.051	0.438	-1.57	0.031	0.367	-1.32	0.004	0.18	-1.066	0.055	0.266	-1.391	0.156	0.613	-1.191	-0.066	0.25	-1.102	-0.012	0.422	-1.578	-0.34	0.195	-1.117	-0.137	0.18
-1.047	-0.141	0.508	-1.109	-0.152	0.508	-1.184	-0.027	0.434	-1.43	0.031	0.324	-1.273	0.012	0.195	-1.086	0.078	0.23	-1.406	0.078	0.641	-1.125	-0.059	0.203	-1.148	-0.023	0.441	-1.621	-0.344	0.176	-1.035	-0.137	0.203
-1.055	-0.133	0.508	-1.148	-0.148	0.508	-1.184	0.023	0.426	-1.262	0.043	0.293	-1.195	0.004	0.223	-1.156	0.082	0.211	-1.375	0.059	0.625	-1.047	-0.035	0.164	-1.207	-0.02	0.465	-1.605	-0.332	0.215	-0.961	-0.113	0.215
-1.074	-0.137	0.504	-1.172	-0.152	0.52	-1.164	0.082	0.418	-1.152	0.039	0.258	-1.102	-0.023	0.242	-1.234	0.066	0.207	-1.336	0.137	0.566	-0.973	0.004	0.137	-1.277	0.012	0.488	-1.66	-0.32	0.301	-0.895	-0.082	0.211
-1.094	-0.133	0.504	-1.203	-0.156	0.531	-1.152	0.109	0.402	-1.117	0.027	0.238	-1.027	-0.047	0.25	-1.316	0.039	0.195	-1.395	0.289	0.512	-0.918	0.012	0.113	-1.348	0.043	0.48	-1.773	-0.34	0.234	-0.848	-0.051	0.215
-1.125	-0.141	0.496	-1.242	-0.16	0.539	-1.172	0.121	0.395	-1.141	0.012	0.199	-0.973	-0.086	0.246	-1.398	0.008	0.172	-1.496	0.414	0.48	-0.91	-0.023	0.102	-1.402	0.074	0.539	-1.738	-0.305	0.145	-0.828	-0.023	0.207
-1.148	-0.137	0.5	-1.277	-0.16	0.52	-1.203	0.129	0.387	-1.207	0.008	0.168	-0.941	-0.129	0.238	-1.43	-0.016	0.152	-1.516	0.449	0.465	-0.91	-0.031	0.105	-1.477	0.098	0.582	-1.605	-0.273	0.086	-0.813	0.012	0.203
-1.152	-0.133	0.5	-1.316	-0.148	0.504	-1.242	0.121	0.391	-1.273	0	0.141	-0.926	-0.148	0.223	-1.406	-0.043	0.137	-1.488	0.367	0.43	-0.922	-0.023	0.117	-1.504	0.125	0.629	-1.508	-0.262	0.07	-0.824	0.055	0.199
-1.16	-0.125	0.512	-1.371	-0.145	0.492	-1.332	0.113	0.387	-1.32	-0.012	0.152	-0.922	-0.145	0.207	-1.348	-0.078	0.137	-1.434	0.254	0.391	-0.938	0	0.137	-1.48	0.168	0.652	-1.426	-0.23	0.121	-0.828	0.082	0.195
-1.168	-0.125	0.52	-1.445	-0.145	0.488	-1.492	0.094	0.379	-1.309	-0.031	0.191	-0.914	-0.113	0.195	-1.262	-0.105	0.156	-1.391	0.188	0.352	-0.957	0.008	0.16	-1.539	0.207	0.605	-1.391	-0.207	0.176	-0.852	0.082	0.199
-1.168	-0.117	0.516	-1.477	-0.133	0.496	-1.625	0.094	0.363	-1.25	-0.043	0.246	-0.902	-0.074	0.195	-1.184	-0.133	0.176	-1.379	0.176	0.316	-0.965	0.004	0.18	-1.727	0.191	0.457	-1.398	-0.203	0.191	-0.883	0.059	0.211
-1.176	-0.113	0.488	-1.473	-0.129	0.496	-1.695	0.098	0.367	-1.18	-0.059	0.277	-0.895	-0.039	0.195	-1.121	-0.172	0.191	-1.414	0.168	0.285	-0.988	-0.02	0.195	-1.758	0.227	0.441	-1.418	-0.191	0.203	-0.926	0.027	0.227
-1.199	-0.113	0.469	-1.453	-0.129	0.477	-1.695	0.082	0.359	-1.105	-0.082	0.297	-0.891	-0.016	0.211	-1.078	-0.211	0.195	-1.461	0.129	0.234	-1.004	-0.039	0.219	-1.641	0.258	0.402	-1.434	-0.191	0.23	-1.004	-0.004	0.242
-1.277	-0.137	0.477	-1.406	-0.129	0.434	-1.613	0.066	0.316	-1.051	-0.109	0.293	-0.891	-0.012	0.223	-1.055	-0.242	0.188	-1.52	0.066	0.168	-1.02	-0.066	0.227	-1.523	0.27	0.324	-1.43	-0.195	0.277	-1.086	-0.027	0.246
-1.363	-0.16	0.488	-1.34	-0.121	0.375	-1.461	0.043	0.254	-1.027	-0.16	0.254	-0.906	-0.023	0.223	-1.043	-0.258	0.168	-1.551	-0.012	0.109	-1.063	-0.098	0.242	-1.469	0.258	0.242	-1.402	-0.215	0.313	-1.18	-0.047	0.258
-1.395	-0.16	0.531	-1.258	-0.109	0.316	-1.301	0.023	0.199	-1.02	-0.191	0.207	-0.934	-0.035	0.223	-1.047	-0.246	0.141	-1.539	-0.082	0.07	-1.102	-0.145	0.25	-1.43	0.23	0.207	-1.34	-0.223	0.34	-1.285	-0.059	0.266
-1.398	-0.164	0.551	-1.164	-0.094	0.266	-1.219	-0.02	0.117	-1.008	-0.195	0.176	-0.965	-0.055	0.223	-1.047	-0.215	0.113	-1.48	-0.148	0.078	-1.141	-0.188	0.254	-1.398	0.18	0.215	-1.266	-0.223	0.348	-1.371	-0.059	0.281
-1.379	-0.184	0.547	-1.082	-0.078	0.215	-1.199	-0.051	0.035	-0.996	-0.164	0.156	-0.992	-0.074	0.211	-1.039	-0.184	0.102	-1.379	-0.188	0.098	-1.188	-0.227	0.258	-1.371	0.117	0.207	-1.195	-0.215	0.34	-1.465	-0.027	0.254
-1.313	-0.191	0.516	-1.023	-0.066	0.191	-1.207	-0.09	-0.02	-0.98	-0.113	0.152	-1.027	-0.086	0.215	-1.031	-0.156	0.102	-1.27	-0.191	0.125	-1.246	-0.25	0.258	-1.363	0.059	0.164	-1.133	-0.188	0.328	-1.516	0.008	0.258
-1.238	-0.199	0.469	-1	-0.066	0.199	-1.215	-0.141	-0.031	-0.965	-0.074	0.172	-1.059	-0.098	0.219	-1.035	-0.145	0.113	-1.172	-0.176	0.133	-1.305	-0.277	0.246	-1.371	0	0.07	-1.078	-0.16	0.32	-1.547	0.051	0.281
-1.176	-0.199	0.426	-0.992	-0.074	0.227	-1.223	-0.207	0.031	-0.949	-0.043	0.184	-1.098	-0.102	0.215	-1.047	-0.133	0.125	-1.102	-0.145	0.133	-1.379	-0.297	0.238	-1.352	-0.074	-0.016	-1.039	-0.129	0.316	-1.512	0.121	0.316
-1.133	-0.195	0.387	-1.004	-0.082	0.27	-1.199	-0.246	0.156	-0.945	-0.02	0.207	-1.141	-0.117	0.219	-1.055	-0.125	0.137	-1.059	-0.113	0.121	-1.457	-0.324	0.227	-1.27	-0.152	-0.063	-1.016	-0.09	0.316	-1.484	0.199	0.289
-1.125	-0.176	0.348	-1.027	-0.094	0.316	-1.145	-0.25	0.262	-0.953	-0.016	0.219	-1.203	-0.133	0.219	-1.074	-0.121	0.133	-1.043	-0.09	0.105	-1.492	-0.348	0.223	-1.148	-0.234	-0.039	-1.008	-0.047	0.309	-1.566	0.234	0.363
-1.141	-0.145	0.332	-1.047	-0.098	0.352	-1.094	-0.219	0.305	-0.957	-0.027	0.223	-1.262	-0.148	0.223	-1.117	-0.133	0.133	-1.055	-0.086	0.086	-1.504	-0.344	0.234	-1.031	-0.289	-0.023	-1.008	0.008	0.305	-1.699	0.203	0.379
-1.164	-0.117	0.344	-1.07	-0.105	0.375	-1.066	-0.172	0.297	-0.973	-0.051	0.219	-1.316	-0.164	0.227	-1.172	-0.145	0.145	-1.023	-0.121	0.102	-1.633	-0.359	0.277	-0.938	-0.316	0.008	-1	0.051	0.313	-1.633	0.176	0.387
-1.18	-0.094	0.355	-1.094	-0.137	0.371	-1.047	-0.129	0.27	-0.992	-0.082	0.207	-1.363	-0.184	0.23	-1.242	-0.16	0.152	-1.004	-0.188	0.094	-1.781	-0.391	0.293	-0.883	-0.324	0.016	-0.988	0.082	0.336	-1.512	0.203	0.379
-1.176	-0.078	0.379	-1.109	-0.172	0.348	-1.035	-0.098	0.219	-1.016	-0.098	0.191	-1.406	-0.195	0.234	-1.305	-0.188	0.148	-1.051	-0.305	0.051	-1.777	-0.406	0.246	-0.852	-0.305	0.008	-0.988	0.094	0.359	-1.441	0.18	0.313
-1.16	-0.078	0.402	-1.121	-0.188	0.32	-1.031	-0.09	0.184	-1.023	-0.117	0.191	-1.441	-0.219	0.238	-1.375	-0.223	0.141	-1.109	-0.344	-0.031	-1.676	-0.383	0.117	-0.836	-0.258	-0.004	-1.004	0.094	0.375	-1.398	0.176	0.227
-1.125	-0.09	0.43	-1.129	-0.184	0.297	-1.051	-0.098	0.172	-1.043	-0.125	0.203	-1.465	-0.238	0.242	-1.453	-0.254	0.125	-1.125	-0.309	-0.055	-1.508	-0.355	0.059	-0.832	-0.207	-0.02	-1.059	0.066	0.398	-1.363	0.164	0.203
-1.098	-0.113	0.438	-1.137	-0.156	0.277	-1.066	-0.102	0.172	-1.063	-0.137	0.211	-1.457	-0.25	0.25	-1.547	-0.297	0.113	-1.109	-0.16	-0.027	-1.355	-0.332	0.109	-0.859	-0.16	-0.027	-1.117	0.039	0.41	-1.395	0.145	0.188
-1.07	-0.145	0.434	-1.141	-0.105	0.281	-1.066	-0.09	0.176	-1.086	-0.137	0.211	-1.453	-0.246	0.281	-1.613	-0.363	0.102	-1.059	0.008	0.039	-1.32	-0.297	0.199	-0.891	-0.133	-0.004	-1.172	0.008	0.43	-1.434	0.109	0.172
-1.047	-0.172	0.43	-1.133	-0.051	0.281	-1.07	-0.078	0.188	-1.125	-0.145	0.203	-1.516	-0.262	0.281	-1.645	-0.461	0.086	-1.059	0.066	0.078	-1.398	-0.254	0.238	-0.938	-0.125	0.047	-1.227	-0.016	0.445	-1.457	0.086	0.102
-1.043	-0.191	0.418	-1.125	0.004	0.301	-1.063	-0.074	0.188	-1.176	-0.152	0.203	-1.563	-0.262	0.27	-1.625	-0.539	0.109	-1.125	-0.016	0.086	-1.523	-0.219	0.223	-0.977	-0.125	0.125	-1.281	-0.023	0.473	-1.418	0.063	0.055
-1.047	-0.195	0.402	-1.117	0.051	0.324	-1.055	-0.082	0.168	-1.23	-0.16	0.215	-1.555	-0.246	0.254	-1.547	-0.57	0.176	-1.211	-0.152	0.074	-1.633	-0.191	0.211	-1.016	-0.121	0.215	-1.316	-0.023	0.504	-1.328	0.055	0.004
-1.047	-0.18	0.395	-1.117	0.074	0.332	-1.066	-0.105	0.156	-1.289	-0.168	0.219	-1.492	-0.23	0.223	-1.523	-0.555	0.25	-1.277	-0.246	0.07	-1.699	-0.176	0.23	-1.078	-0.133	0.27	-1.332	-0.004	0.52	-1.188	0.035	0.004
-1.055	-0.156	0.391	-1.113	0.066	0.344	-1.074	-0.137	0.152	-1.355	-0.18	0.219	-1.355	-0.207	0.199	-1.613	-0.512	0.258	-1.324	-0.281	0.059	-1.707	-0.176	0.27	-1.148	-0.145	0.313	-1.344	0.035	0.504	-1.047	0.031	0.008
-1.055	-0.129	0.395	-1.121	0.035	0.348	-1.078	-0.172	0.148	-1.402	-0.191	0.223	-1.195	-0.176	0.207	-1.676	-0.465	0.184	-1.387	-0.301	0.051	-1.648	-0.188	0.297	-1.219	-0.168	0.352	-1.355	0.082	0.469	-0.926	0.027	0.02
-1.066	-0.098	0.402	-1.133	-0.004	0.344	-1.078	-0.199	0.145	-1.426	-0.195	0.227	-1.082	-0.16	0.223	-1.605	-0.434	0.086	-1.461	-0.336	0.047	-1.563	-0.199	0.297	-1.258	-0.195	0.391	-1.344	0.102	0.453	-0.828	0.031	0.023
-1.078	-0.066	0.406	-1.137	-0.039	0.336	-1.074	-0.199	0.141	-1.484	-0.199	0.27	-1.039	-0.145	0.223	-1.449	-0.398	0.039	-1.531	-0.371	0.051	-1.473	-0.195	0.301	-1.277	-0.215	0.414	-1.309	0.121	0.434	-0.77	0.031	0.035
-1.086	-0.055	0.414	-1.125	-0.074	0.332	-1.066	-0.18	0.148	-1.605	-0.23	0.297	-1.043	-0.125	0.242	-1.297	-0.371	0.051	-1.594	-0.391	0.078	-1.371	-0.195	0.324	-1.332	-0.219	0.406	-1.309	0.141	0.414	-0.734	0.031	0.035
-1.098	-0.059	0.422	-1.109	-0.09	0.336	-1.051	-0.16	0.164	-1.707	-0.227	0.281	-1.066	-0.105	0.262	-1.191	-0.344	0.117	-1.617	-0.406	0.105	-1.289	-0.184	0.344	-1.414	-0.215	0.363	-1.402	0.113	0.379	-0.719	0.039	0.043
-1.113	-0.082	0.422	-1.09	-0.102	0.332	-1.047	-0.152	0.18	-1.727	-0.207	0.25	-1.105	-0.094	0.277	-1.176	-0.32	0.18	-1.574	-0.398	0.129	-1.242	-0.156	0.34	-1.469	-0.215	0.348	-1.512	0.078	0.34	-0.727	0.047	0.055
-1.133	-0.129	0.41	-1.074	-0.109	0.32	-1.059	-0.148	0.188	-1.672	-0.199	0.184	-1.152	-0.078	0.281	-1.219	-0.297	0.207	-1.523	-0.375	0.191	-1.207	-0.125	0.324	-1.508	-0.219	0.348	-1.504	0.059	0.336	-0.738	0.051	0.082
-1.156	-0.188	0.398	-1.063	-0.113	0.309	-1.074	-0.141	0.207	-1.523	-0.191	0.141	-1.195	-0.07	0.285	-1.273	-0.262	0.188	-1.594	-0.344	0.273	-1.164	-0.086	0.324	-1.496	-0.219	0.348	-1.441	0.035	0.355	-0.773	0.035	0.117
-1.156	-0.223	0.387	-1.059	-0.105	0.293	-1.098	-0.137	0.211	-1.359	-0.176	0.145	-1.215	-0.07	0.305	-1.332	-0.234	0.16	-1.707	-0.309	0.227	-1.113	-0.043	0.344	-1.457	-0.219	0.348	-1.41	0.008	0.332	-0.816	-0.004	0.152
-1.152	-0.246	0.371	-1.059	-0.102	0.285	-1.121	-0.137	0.219	-1.23	-0.168	0.168	-1.207	-0.09	0.324	-1.379	-0.219	0.148	-1.672	-0.273	0.145	-1.055	0.004	0.371	-1.512	-0.195	0.402	-1.387	-0.008	0.313	-0.867	-0.027	0.164
-1.129	-0.25	0.363	-1.066	-0.098	0.281	-1.141	-0.148	0.215	-1.152	-0.148	0.184	-1.188	-0.121	0.359	-1.391	-0.219	0.148	-1.539	-0.25	0.082	-1.012	0.047	0.402	-1.648	-0.199	0.344	-1.391	-0.023	0.277	-0.918	-0.066	0.191
-1.102	-0.234	0.355	-1.078	-0.094	0.285	-1.16	-0.156	0.211	-1.121	-0.125	0.188	-1.16	-0.137	0.375	-1.379	-0.227	0.168	-1.418	-0.258	0.098	-0.969	0.09	0.453	-1.688	-0.188	0.25	-1.43	-0.031	0.242	-0.973	-0.09	0.199
-1.063	-0.23	0.352	-1.082	-0.098	0.289	-1.176	-0.152	0.215	-1.125	-0.094	0.195	-1.133	-0.125	0.383	-1.344	-0.238	0.191	-1.316	-0.246	0.141	-0.926	0.113	0.48	-1.609	-0.176	0.168	-1.469	-0.035	0.207	-1.031	-0.113	0.207
-1.031	-0.219	0.352	-1.102	-0.098	0.289	-1.215	-0.156	0.223	-1.145	-0.082	0.203	-1.113	-0.113	0.383	-1.309	-0.258	0.223	-1.297	-0.215	0.188	-0.918	0.117	0.496	-1.504	-0.188	0.168	-1.496	-0.039	0.168	-1.094	-0.152	0.23
-1.012	-0.211	0.34	-1.129	-0.109	0.297	-1.25	-0.156	0.211	-1.168	-0.082	0.215	-1.105	-0.09	0.375	-1.27	-0.262	0.238	-1.348	-0.184	0.188	-0.934	0.102	0.488	-1.387	-0.184	0.246	-1.48	-0.055	0.121	-1.176	-0.18	0.238
-0.996	-0.211	0.332	-1.156	-0.117	0.305	-1.27	-0.145	0.215	-1.188	-0.094	0.223	-1.094	-0.063	0.359	-1.238	-0.262	0.246	-1.41	-0.137	0.164	-0.941	0.078	0.504	-1.355	-0.168	0.293	-1.391	-0.063	0.105	-1.246	-0.191	0.242
-0.988	-0.211	0.328	-1.191	-0.125	0.316	-1.336	-0.133	0.262	-1.195	-0.105	0.23	-1.09	-0.035	0.348	-1.215	-0.246	0.262	-1.469	-0.109	0.16	-0.941	0.047	0.508	-1.387	-0.16	0.285	-1.27	-0.082	0.098	-1.316	-0.207	0.258
-0.988	-0.215	0.328	-1.227	-0.125	0.34	-1.465	-0.145	0.301	-1.18	-0.125	0.23	-1.078	0	0.336	-1.195	-0.223	0.266	-1.523	-0.105	0.191	-0.953	0.008	0.508	-1.43	-0.145	0.285	-1.133	-0.078	0.117	-1.41	-0.219	0.246
-0.988	-0.219	0.332	-1.293	-0.121	0.383	-1.598	-0.141	0.313	-1.156	-0.152	0.234	-1.059	0.027	0.332	-1.176	-0.184	0.273	-1.535	-0.113	0.23	-0.973	0.004	0.516	-1.445	-0.133	0.309	-1.016	-0.098	0.133	-1.438	-0.191	0.238
-1	-0.219	0.336	-1.422	-0.141	0.43	-1.672	-0.121	0.305	-1.129	-0.172	0.254	-1.027	0.055	0.328	-1.168	-0.145	0.281	-1.52	-0.121	0.262	-0.996	0.02	0.563	-1.469	-0.125	0.336	-0.91	-0.113	0.152	-1.48	-0.176	0.242
-1.008	-0.227	0.344	-1.566	-0.156	0.453	-1.66	-0.121	0.254	-1.102	-0.191	0.277	-1	0.07	0.332	-1.156	-0.109	0.297	-1.492	-0.133	0.285	-1.039	0.047	0.598	-1.473	-0.121	0.363	-0.836	-0.121	0.156	-1.547	-0.172	0.277
-1.031	-0.234	0.359	-1.648	-0.145	0.473	-1.582	-0.137	0.184	-1.09	-0.199	0.297	-0.98	0.059	0.332	-1.152	-0.086	0.305	-1.449	-0.168	0.297	-1.121	0.074	0.598	-1.43	-0.121	0.395	-0.793	-0.133	0.16	-1.664	-0.184	0.344
-1.066	-0.238	0.375	-1.691	-0.145	0.445	-1.43	-0.141	0.168	-1.094	-0.191	0.305	-0.984	0.031	0.332	-1.148	-0.066	0.316	-1.398	-0.184	0.301	-1.164	0.102	0.617	-1.371	-0.109	0.398	-0.766	-0.137	0.148	-1.73	-0.191	0.328
-1.109	-0.254	0.387	-1.652	-0.145	0.414	-1.273	-0.145	0.191	-1.102	-0.164	0.301	-0.988	0	0.34	-1.141	-0.039	0.316	-1.348	-0.191	0.289	-1.203	0.121	0.625	-1.316	-0.094	0.395	-0.754	-0.137	0.133	-1.727	-0.203	0.289
-1.141	-0.262	0.402	-1.535	-0.133	0.402	-1.168	-0.137	0.23	-1.117	-0.133	0.301	-0.996	-0.043	0.348	-1.145	-0.027	0.32	-1.32	-0.191	0.273	-1.203	0.133	0.648	-1.254	-0.074	0.387	-0.758	-0.129	0.125	-1.672	-0.195	0.219
-1.188	-0.27	0.438	-1.406	-0.133	0.398	-1.117	-0.121	0.258	-1.129	-0.094	0.313	-1.016	-0.07	0.367	-1.148	-0.023	0.316	-1.289	-0.176	0.277	-1.176	0.133	0.648	-1.215	-0.059	0.375	-0.777	-0.125	0.125	-1.598	-0.184	0.188
-1.254	-0.281	0.48	-1.301	-0.121	0.391	-1.098	-0.109	0.27	-1.125	-0.063	0.328	-1.039	-0.094	0.383	-1.152	-0.027	0.32	-1.266	-0.148	0.281	-1.188	0.125	0.586	-1.199	-0.047	0.359	-0.801	-0.105	0.133	-1.516	-0.168	0.219
-1.34	-0.297	0.523	-1.238	-0.094	0.387	-1.113	-0.078	0.266	-1.113	-0.031	0.336	-1.059	-0.105	0.387	-1.164	-0.043	0.324	-1.246	-0.117	0.293	-1.266	0.117	0.504	-1.18	-0.031	0.34	-0.848	-0.098	0.148	-1.461	-0.145	0.25
-1.391	-0.289	0.555	-1.199	-0.066	0.402	-1.137	-0.063	0.266	-1.098	-0.008	0.344	-1.078	-0.102	0.383	-1.172	-0.063	0.332	-1.23	-0.086	0.309	-1.367	0.102	0.473	-1.145	-0.008	0.324	-0.902	-0.105	0.16	-1.43	-0.133	0.273
-1.43	-0.289	0.559	-1.188	-0.047	0.434	-1.172	-0.059	0.258	-1.094	0.004	0.348	-1.117	-0.094	0.371	-1.191	-0.094	0.344	-1.223	-0.051	0.328	-1.344	0.113	0.52	-1.105	0.023	0.32	-0.98	-0.137	0.176	-1.418	-0.125	0.281
-1.422	-0.289	0.543	-1.199	-0.035	0.449	-1.199	-0.063	0.258	-1.086	0.016	0.367	-1.156	-0.098	0.371	-1.223	-0.117	0.352	-1.207	-0.004	0.34	-1.285	0.09	0.488	-1.063	0.051	0.32	-1.055	-0.188	0.211	-1.402	-0.125	0.285
-1.371	-0.285	0.52	-1.234	-0.027	0.449	-1.203	-0.082	0.254	-1.102	0.012	0.375	-1.199	-0.086	0.363	-1.258	-0.125	0.383	-1.203	0.031	0.348	-1.273	0.051	0.418	-1.012	0.078	0.32	-1.117	-0.227	0.262	-1.367	-0.133	0.281
-1.309	-0.266	0.5	-1.266	-0.023	0.434	-1.188	-0.113	0.266	-1.105	0	0.383	-1.223	-0.07	0.363	-1.297	-0.125	0.414	-1.188	0.063	0.367	-1.293	0	0.355	-0.965	0.102	0.309	-1.199	-0.266	0.285	-1.305	-0.133	0.277
-1.246	-0.254	0.48	-1.277	-0.027	0.426	-1.156	-0.133	0.277	-1.102	-0.012	0.387	-1.25	-0.055	0.363	-1.34	-0.113	0.441	-1.176	0.066	0.371	-1.332	-0.035	0.313	-0.918	0.121	0.305	-1.289	-0.297	0.289	-1.227	-0.133	0.285
-1.172	-0.219	0.449	-1.277	-0.051	0.434	-1.137	-0.148	0.289	-1.109	-0.031	0.398	-1.266	-0.051	0.375	-1.383	-0.098	0.465	-1.18	0.059	0.379	-1.395	-0.063	0.293	-0.91	0.105	0.273	-1.375	-0.32	0.277	-1.137	-0.125	0.293
-1.125	-0.172	0.441	-1.25	-0.078	0.441	-1.125	-0.156	0.324	-1.137	-0.051	0.41	-1.277	-0.043	0.379	-1.387	-0.043	0.477	-1.199	0.031	0.383	-1.469	-0.094	0.281	-0.914	0.082	0.258	-1.453	-0.336	0.262	-1.043	-0.105	0.301
-1.086	-0.125	0.441	-1.195	-0.09	0.461	-1.117	-0.156	0.352	-1.168	-0.07	0.422	-1.277	-0.047	0.359	-1.348	0.031	0.496	-1.238	-0.016	0.391	-1.555	-0.121	0.262	-0.887	0.055	0.273	-1.52	-0.352	0.227	-0.953	-0.078	0.313
-1.078	-0.105	0.457	-1.137	-0.086	0.48	-1.125	-0.141	0.363	-1.211	-0.074	0.434	-1.277	-0.039	0.328	-1.289	0.09	0.523	-1.262	-0.059	0.426	-1.605	-0.148	0.242	-0.883	0.023	0.316	-1.527	-0.355	0.203	-0.895	-0.051	0.313
-1.082	-0.102	0.473	-1.098	-0.074	0.477	-1.137	-0.113	0.367	-1.258	-0.07	0.441	-1.328	-0.035	0.293	-1.266	0.129	0.531	-1.281	-0.086	0.457	-1.598	-0.172	0.219	-0.934	-0.012	0.355	-1.5	-0.34	0.238	-0.855	-0.02	0.32
-1.113	-0.098	0.477	-1.07	-0.063	0.469	-1.145	-0.074	0.367	-1.293	-0.066	0.453	-1.43	-0.059	0.301	-1.359	0.156	0.512	-1.305	-0.094	0.484	-1.508	-0.207	0.203	-1.031	-0.043	0.383	-1.559	-0.328	0.32	-0.832	0.004	0.324
-1.145	-0.098	0.465	-1.063	-0.051	0.469	-1.145	-0.023	0.371	-1.305	-0.047	0.473	-1.504	-0.09	0.313	-1.48	0.156	0.453	-1.336	-0.098	0.508	-1.375	-0.203	0.199	-1.117	-0.059	0.422	-1.66	-0.352	0.266	-0.82	0.039	0.336
-1.164	-0.102	0.473	-1.063	-0.043	0.465	-1.137	0.031	0.383	-1.313	-0.031	0.492	-1.477	-0.098	0.328	-1.508	0.141	0.398	-1.355	-0.059	0.516	-1.246	-0.188	0.176	-1.203	-0.066	0.457	-1.621	-0.324	0.176	-0.816	0.055	0.344
-1.168	-0.129	0.492	-1.063	-0.027	0.469	-1.125	0.055	0.387	-1.309	-0.016	0.5	-1.367	-0.102	0.324	-1.426	0.098	0.328	-1.363	-0.031	0.516	-1.141	-0.188	0.141	-1.266	-0.066	0.488	-1.492	-0.301	0.113	-0.828	0.055	0.355
-1.168	-0.156	0.531	-1.051	-0.004	0.477	-1.113	0.039	0.395	-1.32	0.004	0.465	-1.266	-0.105	0.316	-1.289	0.055	0.262	-1.344	0.016	0.523	-1.039	-0.168	0.152	-1.32	-0.066	0.523	-1.406	-0.277	0.102	-0.855	0.063	0.375
-1.156	-0.18	0.559	-1.031	0.012	0.484	-1.109	0.012	0.398	-1.414	0.02	0.441	-1.219	-0.129	0.273	-1.152	0.043	0.238	-1.305	0.078	0.531	-0.988	-0.16	0.152	-1.363	-0.047	0.551	-1.359	-0.266	0.145	-0.902	0.059	0.383
-1.133	-0.191	0.57	-1.016	0.012	0.496	-1.113	-0.023	0.395	-1.551	0.008	0.43	-1.199	-0.141	0.277	-1.066	0.051	0.238	-1.297	0.145	0.508	-0.941	-0.156	0.168	-1.383	-0.023	0.566	-1.371	-0.266	0.184	-0.957	0.051	0.398
-1.109	-0.184	0.566	-1.004	0.012	0.5	-1.117	-0.055	0.387	-1.641	0.02	0.434	-1.25	-0.141	0.246	-1.074	0.066	0.238	-1.414	0.176	0.426	-0.926	-0.148	0.164	-1.473	0.004	0.535	-1.41	-0.266	0.188	-1.02	0.035	0.41
-1.082	-0.156	0.551	-0.996	0.004	0.512	-1.113	-0.078	0.387	-1.621	0.031	0.441	-1.309	-0.129	0.199	-1.129	0.066	0.246	-1.492	0.211	0.355	-0.914	-0.141	0.16	-1.637	0.004	0.438	-1.434	-0.27	0.18	-1.07	0.039	0.43
-1.059	-0.133	0.551	-1.004	-0.02	0.52	-1.113	-0.094	0.375	-1.52	0.004	0.422	-1.355	-0.105	0.16	-1.199	0.047	0.23	-1.449	0.238	0.324	-0.902	-0.141	0.168	-1.703	0.035	0.395	-1.457	-0.277	0.199	-1.129	0.047	0.441
-1.047	-0.102	0.543	-1.012	-0.035	0.527	-1.121	-0.098	0.367	-1.375	-0.02	0.355	-1.375	-0.082	0.152	-1.277	0.004	0.203	-1.355	0.199	0.305	-0.898	-0.141	0.184	-1.641	0.031	0.363	-1.449	-0.293	0.238	-1.203	0.043	0.457
-1.039	-0.078	0.535	-1.012	-0.047	0.531	-1.129	-0.086	0.363	-1.234	-0.023	0.301	-1.348	-0.051	0.18	-1.32	-0.027	0.168	-1.238	0.156	0.293	-0.898	-0.148	0.195	-1.527	0.027	0.367	-1.402	-0.309	0.266	-1.301	0.039	0.461
-1.031	-0.059	0.512	-1.023	-0.051	0.535	-1.129	-0.07	0.367	-1.133	-0.031	0.234	-1.277	-0.039	0.219	-1.324	-0.047	0.148	-1.168	0.141	0.281	-0.91	-0.152	0.215	-1.465	0.008	0.348	-1.305	-0.297	0.289	-1.387	0.051	0.453
-1.023	-0.039	0.496	-1.031	-0.047	0.547	-1.125	-0.055	0.363	-1.094	-0.035	0.191	-1.207	-0.051	0.238	-1.273	-0.066	0.141	-1.191	0.141	0.23	-0.934	-0.156	0.215	-1.457	0.004	0.313	-1.211	-0.289	0.293	-1.449	0.059	0.449
-1.023	-0.02	0.496	-1.051	-0.039	0.555	-1.141	-0.039	0.363	-1.105	-0.043	0.156	-1.125	-0.066	0.246	-1.215	-0.098	0.152	-1.254	0.133	0.184	-0.961	-0.164	0.211	-1.465	0.012	0.273	-1.121	-0.262	0.305	-1.48	0.063	0.445
-1.016	-0.016	0.496	-1.078	-0.035	0.559	-1.16	-0.027	0.375	-1.129	-0.043	0.129	-1.066	-0.098	0.234	-1.156	-0.121	0.168	-1.324	0.109	0.125	-0.988	-0.172	0.219	-1.48	0.023	0.246	-1.047	-0.23	0.301	-1.469	0.066	0.445
-1	-0.016	0.512	-1.109	-0.023	0.566	-1.18	-0.016	0.383	-1.16	-0.043	0.109	-1.016	-0.125	0.219	-1.105	-0.156	0.195	-1.406	0.059	0.059	-1.031	-0.18	0.223	-1.484	0.027	0.223	-0.996	-0.191	0.289	-1.449	0.094	0.434
-1	-0.02	0.52	-1.148	-0.02	0.57	-1.199	-0.016	0.379	-1.191	-0.055	0.121	-0.977	-0.137	0.199	-1.07	-0.184	0.215	-1.473	-0.008	-0.012	-1.09	-0.199	0.234	-1.477	0.012	0.199	-0.961	-0.168	0.281	-1.535	0.098	0.449
-1.008	-0.051	0.535	-1.188	-0.02	0.578	-1.215	-0.016	0.387	-1.203	-0.07	0.148	-0.957	-0.129	0.191	-1.063	-0.211	0.23	-1.473	-0.063	-0.035	-1.16	-0.227	0.25	-1.422	-0.027	0.188	-0.953	-0.141	0.273	-1.629	0.094	0.449
-1.012	-0.078	0.535	-1.223	-0.023	0.586	-1.227	-0.016	0.383	-1.18	-0.074	0.168	-0.926	-0.098	0.188	-1.078	-0.234	0.223	-1.402	-0.098	-0.004	-1.234	-0.242	0.254	-1.309	-0.07	0.188	-0.957	-0.105	0.277	-1.641	0.09	0.449
-1.031	-0.102	0.539	-1.238	-0.02	0.586	-1.242	-0.02	0.375	-1.133	-0.074	0.18	-0.918	-0.074	0.191	-1.105	-0.246	0.191	-1.309	-0.125	0.051	-1.328	-0.254	0.25	-1.176	-0.113	0.199	-0.961	-0.066	0.297	-1.574	0.102	0.414
-1.047	-0.125	0.543	-1.25	-0.016	0.586	-1.25	0.004	0.355	-1.07	-0.09	0.18	-0.902	-0.051	0.199	-1.133	-0.246	0.148	-1.184	-0.152	0.125	-1.434	-0.277	0.238	-1.074	-0.145	0.168	-0.957	-0.031	0.309	-1.484	0.105	0.348
-1.059	-0.141	0.543	-1.254	-0.012	0.582	-1.301	0.039	0.332	-1.012	-0.109	0.172	-0.895	-0.039	0.215	-1.148	-0.242	0.121	-1.09	-0.176	0.18	-1.523	-0.293	0.227	-0.961	-0.16	0.195	-0.969	-0.004	0.32	-1.41	0.109	0.301
-1.066	-0.145	0.539	-1.254	-0.012	0.582	-1.422	0.059	0.336	-0.973	-0.137	0.164	-0.898	-0.047	0.227	-1.156	-0.234	0.102	-1.047	-0.207	0.188	-1.555	-0.301	0.207	-0.887	-0.172	0.207	-0.988	0.02	0.336	-1.375	0.117	0.277
-1.074	-0.141	0.539	-1.25	-0.008	0.566	-1.52	0.063	0.348	-0.949	-0.176	0.152	-0.914	-0.059	0.242	-1.176	-0.211	0.098	-1.035	-0.227	0.172	-1.59	-0.305	0.234	-0.863	-0.215	0.168	-1.027	0.027	0.348	-1.391	0.109	0.27
-1.078	-0.133	0.531	-1.27	0	0.535	-1.535	0.035	0.363	-0.941	-0.199	0.133	-0.934	-0.066	0.246	-1.18	-0.176	0.109	-1.051	-0.273	0.141	-1.715	-0.313	0.301	-0.832	-0.23	0.164	-1.078	0.027	0.363	-1.434	0.082	0.246
-1.086	-0.125	0.531	-1.34	0.004	0.523	-1.48	-0.047	0.348	-0.949	-0.195	0.109	-0.961	-0.086	0.234	-1.18	-0.145	0.121	-1.07	-0.266	0.098	-1.805	-0.332	0.316	-0.816	-0.219	0.156	-1.117	0.023	0.383	-1.469	0.066	0.199
-1.109	-0.125	0.531	-1.422	-0.008	0.531	-1.383	-0.125	0.297	-0.949	-0.168	0.094	-0.984	-0.094	0.219	-1.188	-0.121	0.125	-1.09	-0.246	0.055	-1.75	-0.324	0.266	-0.816	-0.184	0.145	-1.145	0.012	0.414	-1.449	0.055	0.141
-1.133	-0.129	0.523	-1.48	-0.02	0.559	-1.25	-0.16	0.25	-0.934	-0.129	0.094	-1.004	-0.102	0.207	-1.207	-0.109	0.125	-1.094	-0.223	0.023	-1.633	-0.32	0.148	-0.832	-0.148	0.129	-1.18	-0.004	0.449	-1.371	0.039	0.086
-1.141	-0.125	0.527	-1.488	-0.039	0.566	-1.164	-0.164	0.191	-0.934	-0.09	0.102	-1.016	-0.102	0.211	-1.234	-0.109	0.125	-1.105	-0.223	0.008	-1.496	-0.32	0.09	-0.855	-0.129	0.129	-1.238	-0.016	0.473	-1.242	0.031	0.066
-1.137	-0.125	0.527	-1.453	-0.051	0.535	-1.152	-0.156	0.152	-0.922	-0.074	0.117	-1.027	-0.117	0.219	-1.285	-0.129	0.113	-1.121	-0.207	0.02	-1.355	-0.297	0.168	-0.887	-0.121	0.148	-1.301	-0.012	0.473	-1.094	0.027	0.063
-1.129	-0.125	0.527	-1.375	-0.051	0.484	-1.172	-0.125	0.152	-0.926	-0.07	0.129	-1.051	-0.129	0.223	-1.344	-0.16	0.109	-1.129	-0.203	0.055	-1.305	-0.258	0.285	-0.91	-0.109	0.18	-1.359	-0.016	0.453	-0.945	0.031	0.063
-1.129	-0.125	0.531	-1.285	-0.051	0.43	-1.215	-0.094	0.148	-0.949	-0.059	0.137	-1.086	-0.129	0.223	-1.395	-0.199	0.094	-1.145	-0.168	0.098	-1.363	-0.227	0.34	-0.938	-0.117	0.219	-1.395	0.004	0.438	-0.84	0.031	0.059
-1.145	-0.129	0.512	-1.191	-0.059	0.379	-1.273	-0.066	0.148	-0.965	-0.047	0.145	-1.129	-0.129	0.219	-1.434	-0.242	0.063	-1.156	-0.137	0.129	-1.441	-0.203	0.328	-0.969	-0.141	0.258	-1.391	0.023	0.449	-0.777	0.043	0.059
-1.145	-0.129	0.484	-1.121	-0.066	0.336	-1.313	-0.063	0.168	-0.988	-0.059	0.152	-1.18	-0.133	0.215	-1.469	-0.277	0.027	-1.191	-0.125	0.148	-1.523	-0.176	0.293	-1.016	-0.176	0.277	-1.34	0.059	0.469	-0.73	0.051	0.059
-1.156	-0.121	0.473	-1.098	-0.07	0.297	-1.316	-0.066	0.203	-1.016	-0.086	0.16	-1.23	-0.145	0.211	-1.504	-0.305	0.008	-1.25	-0.133	0.152	-1.578	-0.164	0.27	-1.078	-0.215	0.281	-1.348	0.086	0.473	-0.703	0.059	0.059
-1.207	-0.121	0.48	-1.094	-0.066	0.281	-1.293	-0.082	0.234	-1.047	-0.121	0.176	-1.277	-0.156	0.195	-1.531	-0.344	0	-1.301	-0.148	0.152	-1.57	-0.16	0.281	-1.145	-0.246	0.289	-1.5	0.074	0.445	-0.688	0.066	0.066
-1.297	-0.145	0.5	-1.109	-0.063	0.27	-1.246	-0.094	0.246	-1.078	-0.148	0.188	-1.309	-0.164	0.199	-1.531	-0.375	0.016	-1.359	-0.176	0.156	-1.508	-0.152	0.305	-1.215	-0.258	0.297	-1.586	0.07	0.434	-0.688	0.066	0.09
-1.367	-0.145	0.523	-1.129	-0.059	0.27	-1.191	-0.113	0.23	-1.121	-0.152	0.191	-1.336	-0.18	0.207	-1.523	-0.402	0.043	-1.434	-0.219	0.148	-1.422	-0.148	0.316	-1.293	-0.27	0.301	-1.508	0.074	0.43	-0.699	0.063	0.113
-1.395	-0.145	0.535	-1.133	-0.051	0.266	-1.152	-0.133	0.203	-1.176	-0.16	0.195	-1.363	-0.191	0.219	-1.605	-0.41	0.102	-1.512	-0.266	0.133	-1.32	-0.145	0.34	-1.363	-0.281	0.281	-1.41	0.051	0.395	-0.727	0.059	0.141
-1.391	-0.16	0.539	-1.121	-0.055	0.277	-1.117	-0.152	0.18	-1.23	-0.164	0.191	-1.398	-0.191	0.246	-1.727	-0.418	0.133	-1.578	-0.313	0.129	-1.219	-0.145	0.344	-1.422	-0.289	0.27	-1.367	0.055	0.34	-0.781	0.039	0.168
-1.344	-0.188	0.52	-1.09	-0.063	0.289	-1.098	-0.156	0.156	-1.285	-0.172	0.195	-1.488	-0.199	0.27	-1.746	-0.398	0.109	-1.637	-0.352	0.129	-1.156	-0.148	0.32	-1.449	-0.305	0.254	-1.367	0.059	0.313	-0.852	-0.004	0.191
-1.266	-0.207	0.48	-1.043	-0.082	0.305	-1.082	-0.141	0.137	-1.332	-0.176	0.195	-1.594	-0.199	0.277	-1.633	-0.344	0.055	-1.668	-0.387	0.145	-1.105	-0.141	0.301	-1.465	-0.305	0.27	-1.402	0.055	0.301	-0.922	-0.039	0.207
-1.18	-0.223	0.438	-1	-0.109	0.313	-1.07	-0.102	0.129	-1.383	-0.18	0.184	-1.645	-0.195	0.281	-1.453	-0.316	0.023	-1.641	-0.402	0.16	-1.063	-0.125	0.293	-1.574	-0.305	0.32	-1.453	0.043	0.305	-1.008	-0.074	0.219
-1.117	-0.23	0.406	-0.984	-0.145	0.309	-1.055	-0.066	0.137	-1.434	-0.195	0.18	-1.656	-0.188	0.262	-1.285	-0.297	0.059	-1.594	-0.395	0.215	-1.012	-0.098	0.285	-1.734	-0.344	0.273	-1.496	0.031	0.305	-1.082	-0.105	0.234
-1.094	-0.211	0.367	-0.98	-0.168	0.301	-1.02	-0.035	0.152	-1.461	-0.211	0.176	-1.582	-0.18	0.223	-1.203	-0.266	0.117	-1.66	-0.363	0.285	-0.98	-0.063	0.281	-1.762	-0.32	0.199	-1.516	0.012	0.266	-1.176	-0.145	0.246
-1.113	-0.172	0.336	-0.988	-0.188	0.289	-0.988	-0.008	0.176	-1.508	-0.215	0.203	-1.441	-0.156	0.215	-1.238	-0.238	0.148	-1.75	-0.336	0.25	-0.961	-0.031	0.281	-1.645	-0.297	0.148	-1.473	0	0.199	-1.273	-0.18	0.254
-1.137	-0.129	0.328	-1	-0.184	0.277	-0.969	0.008	0.188	-1.625	-0.227	0.25	-1.285	-0.133	0.23	-1.32	-0.203	0.16	-1.668	-0.297	0.176	-0.949	-0.012	0.289	-1.5	-0.289	0.145	-1.375	-0.016	0.148	-1.367	-0.223	0.254
-1.152	-0.09	0.344	-1.008	-0.133	0.27	-0.953	0.008	0.191	-1.746	-0.234	0.25	-1.172	-0.113	0.242	-1.41	-0.164	0.145	-1.492	-0.273	0.109	-0.949	-0.008	0.297	-1.414	-0.277	0.188	-1.227	-0.012	0.137	-1.453	-0.25	0.258
-1.16	-0.07	0.367	-1.004	-0.086	0.27	-0.953	-0.02	0.199	-1.801	-0.211	0.254	-1.113	-0.105	0.25	-1.477	-0.129	0.145	-1.313	-0.285	0.105	-0.957	-0.012	0.305	-1.406	-0.254	0.234	-1.078	-0.016	0.125	-1.52	-0.273	0.242
-1.152	-0.07	0.398	-1.02	-0.07	0.281	-0.957	-0.055	0.203	-1.785	-0.219	0.215	-1.098	-0.082	0.273	-1.504	-0.109	0.176	-1.184	-0.289	0.16	-0.977	-0.02	0.313	-1.457	-0.234	0.242	-0.969	-0.047	0.113	-1.52	-0.285	0.23
-1.133	-0.078	0.426	-1.043	-0.059	0.289	-0.961	-0.074	0.203	-1.66	-0.227	0.16	-1.125	-0.074	0.285	-1.484	-0.102	0.215	-1.164	-0.266	0.203	-0.996	-0.035	0.313	-1.523	-0.211	0.203	-0.859	-0.074	0.137	-1.555	-0.277	0.254
-1.121	-0.098	0.441	-1.043	-0.043	0.305	-0.973	-0.09	0.199	-1.461	-0.23	0.129	-1.156	-0.063	0.281	-1.438	-0.098	0.23	-1.211	-0.234	0.207	-1.039	-0.055	0.32	-1.563	-0.195	0.188	-0.793	-0.102	0.156	-1.648	-0.301	0.285
-1.102	-0.133	0.441	-1.047	-0.039	0.32	-0.98	-0.105	0.199	-1.273	-0.242	0.141	-1.184	-0.055	0.277	-1.395	-0.102	0.234	-1.281	-0.18	0.184	-1.074	-0.074	0.324	-1.535	-0.191	0.219	-0.746	-0.113	0.16	-1.68	-0.281	0.223
-1.086	-0.168	0.445	-1.063	-0.059	0.328	-0.984	-0.117	0.203	-1.137	-0.234	0.172	-1.184	-0.055	0.281	-1.355	-0.117	0.227	-1.352	-0.129	0.164	-1.102	-0.094	0.336	-1.473	-0.203	0.258	-0.727	-0.121	0.152	-1.637	-0.246	0.172
-1.078	-0.203	0.441	-1.094	-0.086	0.328	-0.988	-0.121	0.203	-1.078	-0.211	0.199	-1.18	-0.059	0.293	-1.305	-0.137	0.215	-1.414	-0.109	0.172	-1.145	-0.113	0.363	-1.391	-0.215	0.289	-0.715	-0.117	0.129	-1.563	-0.223	0.145
-1.07	-0.219	0.426	-1.113	-0.094	0.32	-0.992	-0.121	0.199	-1.066	-0.172	0.215	-1.164	-0.094	0.313	-1.277	-0.16	0.211	-1.434	-0.105	0.203	-1.195	-0.121	0.395	-1.285	-0.227	0.316	-0.711	-0.098	0.109	-1.504	-0.207	0.152
-1.063	-0.207	0.414	-1.117	-0.098	0.316	-1	-0.121	0.199	-1.09	-0.125	0.227	-1.137	-0.105	0.34	-1.254	-0.18	0.223	-1.426	-0.113	0.242	-1.23	-0.113	0.441	-1.199	-0.23	0.309	-0.723	-0.098	0.109	-1.457	-0.176	0.199
-1.066	-0.18	0.41	-1.129	-0.074	0.305	-1.035	-0.129	0.199	-1.121	-0.098	0.254	-1.102	-0.113	0.367	-1.23	-0.172	0.238	-1.406	-0.129	0.258	-1.27	-0.098	0.496	-1.133	-0.219	0.297	-0.754	-0.098	0.117	-1.445	-0.148	0.25
-1.07	-0.145	0.41	-1.145	-0.027	0.293	-1.07	-0.141	0.195	-1.16	-0.086	0.27	-1.082	-0.113	0.379	-1.203	-0.148	0.262	-1.375	-0.152	0.258	-1.32	-0.09	0.535	-1.082	-0.188	0.285	-0.801	-0.094	0.133	-1.457	-0.137	0.27
-1.066	-0.113	0.41	-1.148	-0.012	0.297	-1.113	-0.152	0.191	-1.188	-0.07	0.285	-1.066	-0.105	0.375	-1.184	-0.113	0.281	-1.332	-0.18	0.254	-1.379	-0.074	0.563	-1.043	-0.145	0.281	-0.855	-0.105	0.172	-1.461	-0.125	0.289
-1.066	-0.078	0.414	-1.137	-0.051	0.316	-1.156	-0.164	0.191	-1.188	-0.07	0.289	-1.07	-0.086	0.371	-1.16	-0.07	0.305	-1.305	-0.195	0.254	-1.422	-0.051	0.598	-1.023	-0.105	0.289	-0.91	-0.141	0.207	-1.457	-0.129	0.301
-1.074	-0.059	0.414	-1.141	-0.102	0.32	-1.199	-0.184	0.195	-1.16	-0.082	0.285	-1.074	-0.055	0.355	-1.137	-0.031	0.316	-1.285	-0.199	0.238	-1.43	-0.012	0.598	-1	-0.055	0.301	-0.984	-0.191	0.234	-1.406	-0.129	0.316
-1.09	-0.035	0.414	-1.156	-0.133	0.313	-1.254	-0.203	0.195	-1.137	-0.109	0.285	-1.074	-0.035	0.352	-1.117	0.012	0.316	-1.27	-0.195	0.238	-1.402	0.023	0.531	-0.984	-0.008	0.316	-1.082	-0.242	0.246	-1.348	-0.16	0.305
-1.105	-0.035	0.402	-1.164	-0.145	0.313	-1.305	-0.227	0.191	-1.109	-0.145	0.297	-1.078	-0.008	0.352	-1.109	0.043	0.316	-1.258	-0.176	0.242	-1.441	0.07	0.461	-0.98	0.035	0.336	-1.203	-0.305	0.238	-1.246	-0.16	0.316
-1.125	-0.055	0.387	-1.18	-0.152	0.301	-1.355	-0.234	0.195	-1.086	-0.168	0.309	-1.059	0.023	0.363	-1.105	0.055	0.313	-1.25	-0.148	0.254	-1.547	0.082	0.371	-0.984	0.07	0.352	-1.336	-0.363	0.219	-1.168	-0.184	0.285
-1.137	-0.066	0.379	-1.199	-0.156	0.293	-1.457	-0.23	0.242	-1.086	-0.176	0.297	-1.059	0.043	0.367	-1.109	0.051	0.32	-1.242	-0.109	0.289	-1.582	0.141	0.383	-0.992	0.086	0.367	-1.477	-0.402	0.172	-1.074	-0.148	0.309
-1.137	-0.074	0.375	-1.215	-0.16	0.297	-1.625	-0.246	0.266	-1.102	-0.168	0.285	-1.055	0.051	0.363	-1.109	0.027	0.324	-1.234	-0.074	0.324	-1.469	0.184	0.383	-1.016	0.094	0.383	-1.602	-0.43	0.145	-0.969	-0.113	0.301
-1.125	-0.09	0.379	-1.234	-0.156	0.305	-1.742	-0.242	0.266	-1.113	-0.152	0.281	-1.051	0.043	0.363	-1.102	-0.004	0.34	-1.234	-0.043	0.352	-1.305	0.176	0.418	-1.039	0.086	0.406	-1.668	-0.465	0.133	-0.902	-0.09	0.309
-1.109	-0.098	0.379	-1.262	-0.148	0.305	-1.777	-0.234	0.258	-1.117	-0.121	0.289	-1.031	0.023	0.367	-1.098	-0.035	0.355	-1.23	-0.012	0.359	-1.199	0.156	0.406	-1.063	0.07	0.43	-1.668	-0.484	0.133	-0.867	-0.086	0.297
-1.094	-0.105	0.371	-1.285	-0.141	0.305	-1.734	-0.234	0.195	-1.117	-0.082	0.305	-1.02	-0.004	0.371	-1.105	-0.074	0.371	-1.23	0.016	0.359	-1.172	0.137	0.367	-1.086	0.043	0.438	-1.688	-0.492	0.203	-0.844	-0.07	0.293
-1.09	-0.117	0.367	-1.301	-0.141	0.305	-1.574	-0.238	0.145	-1.105	-0.043	0.32	-1.012	-0.023	0.363	-1.113	-0.102	0.391	-1.242	0.027	0.359	-1.199	0.102	0.344	-1.121	0.016	0.457	-1.793	-0.523	0.191	-0.836	-0.047	0.301
-1.082	-0.137	0.359	-1.324	-0.148	0.324	-1.379	-0.238	0.152	-1.102	-0.02	0.344	-1.016	-0.039	0.363	-1.145	-0.121	0.41	-1.25	0.031	0.367	-1.258	0.078	0.316	-1.172	0	0.469	-1.832	-0.512	0.043	-0.848	-0.035	0.313
-1.074	-0.141	0.363	-1.367	-0.148	0.363	-1.234	-0.246	0.172	-1.105	0.012	0.348	-1.02	-0.047	0.352	-1.18	-0.113	0.43	-1.266	0.02	0.371	-1.316	0.051	0.289	-1.219	-0.016	0.48	-1.691	-0.469	-0.051	-0.879	-0.023	0.305
-1.07	-0.148	0.359	-1.457	-0.156	0.383	-1.133	-0.23	0.203	-1.109	0.02	0.355	-1.035	-0.051	0.348	-1.211	-0.105	0.449	-1.277	-0.008	0.383	-1.371	0.012	0.266	-1.25	-0.012	0.484	-1.52	-0.418	-0.055	-0.914	0.004	0.32
-1.074	-0.156	0.355	-1.535	-0.156	0.398	-1.102	-0.203	0.215	-1.109	0.016	0.363	-1.055	-0.055	0.348	-1.25	-0.098	0.461	-1.289	-0.027	0.402	-1.406	-0.047	0.254	-1.273	0.016	0.484	-1.402	-0.375	0.004	-0.98	0.004	0.301
-1.078	-0.164	0.355	-1.594	-0.16	0.398	-1.105	-0.168	0.211	-1.109	0	0.379	-1.086	-0.059	0.348	-1.289	-0.078	0.496	-1.305	-0.047	0.426	-1.395	-0.117	0.246	-1.293	0.039	0.488	-1.363	-0.359	0.086	-1.047	0.012	0.293
-1.082	-0.164	0.359	-1.621	-0.172	0.375	-1.133	-0.141	0.219	-1.109	-0.02	0.391	-1.125	-0.055	0.352	-1.289	-0.039	0.539	-1.324	-0.047	0.441	-1.305	-0.172	0.25	-1.305	0.051	0.5	-1.395	-0.355	0.125	-1.121	0.023	0.301
-1.082	-0.156	0.363	-1.57	-0.184	0.348	-1.18	-0.121	0.227	-1.113	-0.047	0.402	-1.172	-0.051	0.355	-1.266	0.004	0.563	-1.336	-0.016	0.438	-1.211	-0.188	0.238	-1.289	0.074	0.5	-1.438	-0.34	0.125	-1.168	0.035	0.32
-1.094	-0.148	0.371	-1.473	-0.18	0.344	-1.223	-0.109	0.238	-1.125	-0.07	0.41	-1.223	-0.059	0.355	-1.285	0.043	0.539	-1.309	0.047	0.449	-1.109	-0.18	0.215	-1.305	0.113	0.492	-1.465	-0.32	0.133	-1.203	0.055	0.355
-1.117	-0.152	0.375	-1.367	-0.184	0.344	-1.238	-0.102	0.25	-1.141	-0.082	0.402	-1.262	-0.063	0.359	-1.391	0.074	0.492	-1.262	0.133	0.449	-1.055	-0.191	0.172	-1.453	0.113	0.441	-1.469	-0.301	0.16	-1.246	0.078	0.398
-1.152	-0.156	0.379	-1.266	-0.176	0.328	-1.242	-0.105	0.258	-1.168	-0.074	0.398	-1.293	-0.078	0.363	-1.523	0.094	0.457	-1.215	0.191	0.441	-0.984	-0.223	0.148	-1.57	0.086	0.406	-1.457	-0.281	0.18	-1.309	0.098	0.418
-1.188	-0.164	0.387	-1.176	-0.148	0.316	-1.227	-0.117	0.27	-1.211	-0.066	0.395	-1.305	-0.082	0.371	-1.52	0.113	0.445	-1.184	0.172	0.445	-0.941	-0.227	0.168	-1.516	0.047	0.43	-1.395	-0.273	0.199	-1.379	0.102	0.406
-1.219	-0.172	0.41	-1.117	-0.109	0.316	-1.203	-0.148	0.277	-1.254	-0.055	0.391	-1.309	-0.086	0.359	-1.418	0.102	0.414	-1.227	0.082	0.43	-0.91	-0.203	0.164	-1.406	0.012	0.418	-1.309	-0.27	0.227	-1.434	0.09	0.371
-1.238	-0.176	0.434	-1.094	-0.078	0.348	-1.18	-0.172	0.301	-1.273	-0.043	0.387	-1.348	-0.078	0.352	-1.316	0.055	0.355	-1.422	-0.012	0.43	-0.898	-0.168	0.156	-1.359	-0.004	0.352	-1.219	-0.262	0.258	-1.438	0.109	0.348
-1.262	-0.18	0.465	-1.102	-0.07	0.375	-1.164	-0.188	0.313	-1.277	-0.039	0.398	-1.457	-0.086	0.352	-1.258	0.016	0.309	-1.598	-0.094	0.387	-0.902	-0.141	0.152	-1.34	-0.02	0.301	-1.141	-0.242	0.277	-1.367	0.156	0.316
-1.32	-0.188	0.496	-1.129	-0.059	0.387	-1.156	-0.188	0.309	-1.27	-0.027	0.402	-1.551	-0.086	0.352	-1.23	0.016	0.27	-1.609	-0.09	0.375	-0.914	-0.113	0.152	-1.336	-0.027	0.258	-1.09	-0.207	0.266	-1.324	0.207	0.309
-1.398	-0.203	0.512	-1.168	-0.039	0.395	-1.168	-0.164	0.313	-1.254	-0.027	0.398	-1.578	-0.082	0.363	-1.262	0.023	0.242	-1.48	-0.066	0.34	-0.934	-0.102	0.164	-1.367	-0.016	0.215	-1.039	-0.156	0.266	-1.473	0.191	0.281
-1.438	-0.199	0.531	-1.215	-0.039	0.418	-1.176	-0.133	0.32	-1.273	-0.02	0.383	-1.512	-0.086	0.344	-1.309	0.027	0.223	-1.332	-0.012	0.293	-0.949	-0.102	0.184	-1.402	0	0.191	-1.008	-0.105	0.266	-1.652	0.148	0.254
-1.461	-0.195	0.512	-1.246	-0.051	0.445	-1.168	-0.105	0.34	-1.387	-0.027	0.387	-1.395	-0.094	0.32	-1.371	0.023	0.203	-1.23	0.039	0.227	-0.977	-0.109	0.199	-1.441	0	0.18	-0.984	-0.047	0.281	-1.645	0.129	0.313
-1.449	-0.195	0.484	-1.25	-0.07	0.457	-1.168	-0.078	0.367	-1.496	-0.035	0.387	-1.262	-0.094	0.293	-1.43	0.012	0.168	-1.203	0.07	0.148	-1.008	-0.121	0.215	-1.461	-0.02	0.164	-0.969	0.004	0.301	-1.555	0.113	0.359
-1.379	-0.195	0.461	-1.246	-0.098	0.461	-1.164	-0.051	0.395	-1.527	-0.035	0.395	-1.148	-0.094	0.277	-1.465	-0.012	0.145	-1.227	0.086	0.074	-1.047	-0.141	0.23	-1.422	-0.059	0.137	-0.949	0.051	0.316	-1.527	0.102	0.332
-1.297	-0.184	0.445	-1.238	-0.121	0.465	-1.176	-0.023	0.406	-1.496	-0.043	0.383	-1.113	-0.074	0.258	-1.449	-0.023	0.137	-1.246	0.086	0.02	-1.094	-0.18	0.242	-1.32	-0.086	0.125	-0.934	0.082	0.336	-1.563	0.098	0.277
-1.215	-0.172	0.422	-1.211	-0.129	0.484	-1.203	-0.012	0.43	-1.422	-0.059	0.34	-1.148	-0.066	0.242	-1.387	-0.043	0.145	-1.262	0.063	0.008	-1.148	-0.219	0.246	-1.211	-0.117	0.098	-0.93	0.094	0.34	-1.605	0.102	0.238
-1.133	-0.16	0.406	-1.172	-0.121	0.508	-1.227	0.004	0.445	-1.305	-0.043	0.273	-1.219	-0.051	0.23	-1.309	-0.055	0.152	-1.273	0.027	0.02	-1.207	-0.25	0.242	-1.07	-0.129	0.117	-0.957	0.09	0.34	-1.648	0.113	0.195
-1.074	-0.137	0.398	-1.133	-0.105	0.508	-1.242	0.012	0.477	-1.203	-0.027	0.234	-1.289	-0.035	0.223	-1.219	-0.082	0.148	-1.277	-0.012	0.047	-1.27	-0.285	0.246	-0.961	-0.156	0.145	-1.004	0.07	0.34	-1.684	0.121	0.145
-1.043	-0.113	0.414	-1.109	-0.086	0.508	-1.246	0.031	0.523	-1.156	-0.02	0.207	-1.363	-0.031	0.227	-1.148	-0.117	0.141	-1.227	-0.047	0.082	-1.332	-0.313	0.234	-0.906	-0.207	0.125	-1.07	0.043	0.348	-1.668	0.109	0.074
-1.035	-0.102	0.434	-1.094	-0.07	0.5	-1.219	0.07	0.563	-1.18	-0.012	0.184	-1.367	-0.02	0.246	-1.094	-0.164	0.148	-1.141	-0.066	0.117	-1.402	-0.336	0.199	-0.84	-0.242	0.125	-1.125	0.008	0.367	-1.566	0.086	0.031
-1.066	-0.098	0.449	-1.09	-0.055	0.5	-1.195	0.09	0.586	-1.219	-0.012	0.176	-1.324	-0.027	0.273	-1.059	-0.215	0.152	-1.051	-0.09	0.145	-1.477	-0.355	0.168	-0.805	-0.238	0.117	-1.168	-0.027	0.402	-1.406	0.051	0.016
-1.113	-0.094	0.449	-1.078	-0.031	0.488	-1.18	0.086	0.578	-1.262	-0.012	0.164	-1.254	-0.047	0.281	-1.051	-0.246	0.133	-0.973	-0.094	0.176	-1.535	-0.379	0.141	-0.781	-0.199	0.098	-1.223	-0.051	0.445	-1.207	0.02	0.051
-1.156	-0.086	0.449	-1.074	0	0.473	-1.18	0.055	0.551	-1.301	-0.016	0.152	-1.176	-0.074	0.281	-1.055	-0.266	0.109	-0.91	-0.098	0.188	-1.543	-0.395	0.145	-0.762	-0.152	0.086	-1.281	-0.055	0.496	-1.051	-0.012	0.031
-1.195	-0.094	0.461	-1.059	0.012	0.48	-1.188	0.012	0.512	-1.301	-0.02	0.156	-1.109	-0.109	0.262	-1.059	-0.262	0.078	-0.887	-0.09	0.172	-1.555	-0.406	0.195	-0.762	-0.121	0.066	-1.336	-0.043	0.523	-0.902	-0.039	0.035
-1.227	-0.121	0.484	-1.047	0.031	0.488	-1.188	-0.023	0.48	-1.277	-0.027	0.156	-1.063	-0.141	0.238	-1.078	-0.242	0.066	-0.891	-0.098	0.133	-1.676	-0.43	0.25	-0.766	-0.098	0.066	-1.395	-0.016	0.512	-0.789	-0.051	0.047
-1.234	-0.156	0.516	-1.039	0.031	0.488	-1.184	-0.039	0.461	-1.219	-0.035	0.16	-1.02	-0.145	0.211	-0.992	-0.27	0.086	-0.91	-0.109	0.086	-1.781	-0.473	0.258	-0.777	-0.082	0.086	-1.441	0.02	0.469	-0.719	-0.066	0.035
-1.219	-0.172	0.543	-1.027	0.02	0.488	-1.188	-0.055	0.445	-1.141	-0.055	0.172	-0.984	-0.113	0.195	-1.039	-0.34	0.039	-0.922	-0.109	0.055	-1.738	-0.477	0.203	-0.809	-0.074	0.117	-1.434	0.066	0.445	-0.668	-0.07	0.012
-1.18	-0.18	0.566	-1.031	0	0.484	-1.184	-0.059	0.426	-1.059	-0.082	0.184	-0.961	-0.07	0.188	-1.117	-0.305	-0.023	-0.926	-0.102	0.039	-1.629	-0.438	0.09	-0.863	-0.082	0.145	-1.379	0.105	0.418	-0.648	-0.051	-0.004
-1.145	-0.172	0.574	-1.039	-0.027	0.492	-1.16	-0.039	0.418	-0.996	-0.121	0.191	-0.934	-0.016	0.191	-1.102	-0.207	0.02	-0.922	-0.09	0.047	-1.484	-0.387	0.055	-0.922	-0.102	0.164	-1.34	0.137	0.395	-0.641	-0.039	0.004
-1.113	-0.152	0.574	-1.051	-0.047	0.496	-1.117	-0.012	0.418	-0.961	-0.152	0.195	-0.91	0.02	0.195	-1.066	-0.133	0.078	-0.922	-0.078	0.078	-1.359	-0.336	0.133	-0.988	-0.137	0.188	-1.426	0.137	0.359	-0.656	-0.047	0.02
-1.094	-0.125	0.574	-1.051	-0.059	0.504	-1.09	0.016	0.418	-0.938	-0.176	0.191	-0.898	0.039	0.211	-1.117	-0.105	0.102	-0.934	-0.07	0.102	-1.34	-0.297	0.211	-1.066	-0.176	0.203	-1.523	0.113	0.332	-0.691	-0.063	0.039
-1.094	-0.102	0.566	-1.059	-0.063	0.504	-1.086	0.023	0.391	-0.926	-0.172	0.18	-0.898	0.023	0.223	-1.137	-0.129	0.117	-0.957	-0.066	0.133	-1.402	-0.273	0.238	-1.148	-0.223	0.219	-1.488	0.094	0.336	-0.762	-0.059	0.059
-1.105	-0.074	0.555	-1.078	-0.066	0.508	-1.105	0.027	0.355	-0.926	-0.145	0.148	-0.902	-0.008	0.23	-1.172	-0.27	0.129	-0.992	-0.078	0.156	-1.473	-0.258	0.223	-1.238	-0.266	0.223	-1.387	0.074	0.348	-0.852	-0.039	0.09
-1.109	-0.047	0.551	-1.098	-0.066	0.508	-1.168	0.016	0.32	-0.922	-0.109	0.137	-0.926	-0.051	0.238	-1.227	-0.422	0.102	-1.043	-0.113	0.18	-1.531	-0.238	0.191	-1.34	-0.293	0.227	-1.336	0.051	0.316	-0.949	-0.043	0.109
-1.109	-0.023	0.535	-1.129	-0.063	0.508	-1.285	-0.02	0.273	-0.918	-0.074	0.137	-0.949	-0.082	0.234	-1.254	-0.477	0.098	-1.109	-0.18	0.191	-1.543	-0.215	0.203	-1.445	-0.309	0.227	-1.336	0.035	0.293	-1.035	-0.055	0.164
-1.098	0	0.523	-1.168	-0.051	0.516	-1.375	-0.055	0.258	-0.914	-0.063	0.156	-0.984	-0.105	0.223	-1.266	-0.43	0.098	-1.195	-0.262	0.188	-1.496	-0.203	0.246	-1.551	-0.324	0.223	-1.359	0.012	0.277	-1.113	-0.086	0.203
-1.078	0.016	0.523	-1.207	-0.043	0.52	-1.387	-0.094	0.281	-0.922	-0.066	0.176	-1.016	-0.121	0.203	-1.281	-0.367	0.098	-1.289	-0.336	0.16	-1.418	-0.176	0.285	-1.617	-0.328	0.223	-1.426	-0.008	0.254	-1.191	-0.125	0.223
-1.063	0.023	0.531	-1.238	-0.039	0.531	-1.32	-0.121	0.301	-0.934	-0.074	0.191	-1.039	-0.121	0.203	-1.328	-0.336	0.117	-1.371	-0.402	0.129	-1.32	-0.156	0.305	-1.66	-0.305	0.25	-1.488	-0.023	0.215	-1.281	-0.168	0.246
-1.055	0.016	0.531	-1.254	-0.035	0.531	-1.219	-0.137	0.281	-0.953	-0.094	0.199	-1.055	-0.121	0.203	-1.383	-0.34	0.137	-1.449	-0.441	0.117	-1.227	-0.141	0.305	-1.797	-0.316	0.273	-1.52	-0.043	0.176	-1.387	-0.211	0.25
-1.047	0	0.527	-1.254	-0.031	0.535	-1.16	-0.137	0.223	-0.98	-0.109	0.195	-1.082	-0.125	0.207	-1.426	-0.359	0.148	-1.527	-0.457	0.125	-1.148	-0.141	0.285	-1.891	-0.332	0.246	-1.492	-0.059	0.129	-1.488	-0.242	0.27
-1.043	-0.027	0.531	-1.258	-0.031	0.539	-1.141	-0.133	0.168	-1	-0.121	0.191	-1.105	-0.129	0.203	-1.43	-0.375	0.172	-1.594	-0.445	0.164	-1.086	-0.156	0.277	-1.809	-0.305	0.195	-1.395	-0.063	0.098	-1.574	-0.258	0.281
-1.031	-0.047	0.535	-1.266	-0.031	0.527	-1.16	-0.121	0.133	-1.031	-0.129	0.184	-1.137	-0.129	0.203	-1.469	-0.371	0.219	-1.633	-0.43	0.199	-1.027	-0.156	0.27	-1.641	-0.281	0.137	-1.266	-0.086	0.094	-1.609	-0.273	0.273
-1.027	-0.059	0.527	-1.277	-0.031	0.504	-1.207	-0.09	0.117	-1.066	-0.141	0.184	-1.172	-0.125	0.195	-1.609	-0.371	0.277	-1.621	-0.395	0.234	-0.977	-0.129	0.273	-1.461	-0.266	0.113	-1.137	-0.113	0.105	-1.605	-0.277	0.254
-1.027	-0.066	0.523	-1.332	-0.027	0.492	-1.273	-0.078	0.133	-1.109	-0.152	0.188	-1.199	-0.133	0.195	-1.711	-0.379	0.281	-1.617	-0.363	0.277	-0.934	-0.102	0.281	-1.316	-0.246	0.176	-1.012	-0.145	0.117	-1.715	-0.285	0.273
-1.031	-0.074	0.527	-1.43	-0.031	0.484	-1.355	-0.105	0.16	-1.16	-0.16	0.188	-1.23	-0.145	0.191	-1.672	-0.363	0.195	-1.742	-0.336	0.348	-0.91	-0.07	0.301	-1.285	-0.23	0.207	-0.922	-0.156	0.137	-1.832	-0.309	0.188
-1.039	-0.074	0.531	-1.484	-0.031	0.496	-1.406	-0.141	0.215	-1.215	-0.168	0.184	-1.27	-0.16	0.191	-1.563	-0.352	0.074	-1.84	-0.344	0.348	-0.91	-0.047	0.309	-1.313	-0.211	0.211	-0.852	-0.152	0.137	-1.781	-0.289	0.137
-1.051	-0.07	0.531	-1.492	-0.035	0.504	-1.41	-0.145	0.254	-1.27	-0.18	0.184	-1.301	-0.184	0.191	-1.434	-0.348	0.051	-1.813	-0.363	0.285	-0.918	-0.023	0.316	-1.348	-0.203	0.203	-0.809	-0.152	0.129	-1.605	-0.273	0.145
-1.063	-0.066	0.535	-1.465	-0.043	0.488	-1.379	-0.137	0.246	-1.32	-0.195	0.172	-1.324	-0.195	0.199	-1.309	-0.309	0.125	-1.652	-0.383	0.191	-0.926	-0.004	0.32	-1.398	-0.195	0.199	-0.797	-0.137	0.105	-1.504	-0.281	0.141
-1.078	-0.07	0.531	-1.41	-0.055	0.445	-1.32	-0.121	0.207	-1.383	-0.211	0.172	-1.332	-0.203	0.215	-1.277	-0.258	0.195	-1.434	-0.406	0.145	-0.938	-0.004	0.328	-1.426	-0.199	0.227	-0.797	-0.109	0.082	-1.445	-0.266	0.164
-1.109	-0.07	0.539	-1.332	-0.063	0.387	-1.238	-0.121	0.188	-1.445	-0.23	0.168	-1.359	-0.211	0.25	-1.316	-0.215	0.211	-1.223	-0.398	0.16	-0.961	-0.016	0.328	-1.383	-0.203	0.27	-0.805	-0.102	0.066	-1.43	-0.242	0.188
-1.141	-0.078	0.539	-1.246	-0.074	0.305	-1.156	-0.133	0.168	-1.484	-0.246	0.16	-1.449	-0.242	0.266	-1.375	-0.176	0.191	-1.133	-0.359	0.203	-0.984	-0.043	0.328	-1.313	-0.207	0.309	-0.84	-0.105	0.066	-1.453	-0.219	0.188
-1.168	-0.082	0.543	-1.16	-0.09	0.227	-1.098	-0.168	0.148	-1.496	-0.25	0.156	-1.535	-0.25	0.262	-1.43	-0.141	0.18	-1.145	-0.313	0.207	-1.039	-0.074	0.336	-1.219	-0.219	0.336	-0.879	-0.105	0.074	-1.473	-0.199	0.207
-1.184	-0.078	0.543	-1.082	-0.098	0.152	-1.055	-0.199	0.145	-1.547	-0.246	0.203	-1.574	-0.238	0.242	-1.465	-0.117	0.176	-1.184	-0.25	0.184	-1.086	-0.105	0.355	-1.137	-0.215	0.34	-0.941	-0.121	0.098	-1.488	-0.188	0.234
-1.195	-0.078	0.543	-1.051	-0.105	0.113	-1.012	-0.215	0.152	-1.66	-0.258	0.238	-1.527	-0.219	0.199	-1.465	-0.098	0.188	-1.219	-0.191	0.164	-1.117	-0.121	0.387	-1.063	-0.191	0.336	-1.016	-0.16	0.113	-1.473	-0.191	0.262
-1.203	-0.074	0.551	-1.047	-0.105	0.105	-0.98	-0.207	0.16	-1.73	-0.25	0.227	-1.41	-0.203	0.172	-1.438	-0.102	0.199	-1.254	-0.16	0.18	-1.16	-0.117	0.422	-1.016	-0.168	0.305	-1.09	-0.211	0.133	-1.414	-0.195	0.277
-1.211	-0.078	0.543	-1.059	-0.105	0.129	-0.977	-0.184	0.168	-1.73	-0.246	0.195	-1.281	-0.191	0.195	-1.406	-0.117	0.219	-1.258	-0.168	0.227	-1.211	-0.105	0.469	-0.98	-0.137	0.277	-1.148	-0.258	0.148	-1.328	-0.203	0.289
-1.227	-0.074	0.52	-1.066	-0.105	0.16	-0.984	-0.145	0.188	-1.648	-0.258	0.133	-1.191	-0.191	0.227	-1.363	-0.152	0.223	-1.234	-0.188	0.277	-1.27	-0.102	0.516	-0.961	-0.094	0.27	-1.191	-0.301	0.172	-1.23	-0.199	0.277
-1.277	-0.07	0.516	-1.078	-0.109	0.195	-0.977	-0.121	0.211	-1.473	-0.262	0.098	-1.172	-0.188	0.238	-1.313	-0.184	0.219	-1.195	-0.215	0.309	-1.359	-0.102	0.559	-0.941	-0.043	0.273	-1.246	-0.344	0.172	-1.125	-0.184	0.254
-1.363	-0.09	0.531	-1.086	-0.117	0.227	-0.996	-0.145	0.219	-1.293	-0.262	0.113	-1.176	-0.164	0.246	-1.273	-0.207	0.215	-1.16	-0.234	0.309	-1.449	-0.094	0.574	-0.918	0	0.285	-1.332	-0.375	0.148	-1.039	-0.172	0.234
-1.426	-0.094	0.563	-1.09	-0.125	0.254	-1.027	-0.188	0.223	-1.176	-0.254	0.141	-1.184	-0.137	0.273	-1.227	-0.223	0.211	-1.125	-0.242	0.301	-1.465	-0.055	0.617	-0.898	0.035	0.297	-1.414	-0.391	0.109	-0.98	-0.156	0.215
-1.453	-0.082	0.578	-1.078	-0.141	0.277	-1.051	-0.219	0.223	-1.117	-0.23	0.16	-1.203	-0.125	0.293	-1.184	-0.223	0.219	-1.109	-0.25	0.277	-1.457	-0.02	0.617	-0.895	0.063	0.313	-1.484	-0.398	0.086	-0.93	-0.137	0.211
-1.441	-0.09	0.57	-1.07	-0.16	0.293	-1.07	-0.242	0.215	-1.102	-0.195	0.16	-1.234	-0.125	0.313	-1.152	-0.207	0.238	-1.09	-0.23	0.273	-1.41	0.039	0.586	-0.906	0.086	0.332	-1.527	-0.406	0.09	-0.895	-0.105	0.23
-1.383	-0.105	0.543	-1.066	-0.195	0.289	-1.102	-0.25	0.211	-1.117	-0.156	0.16	-1.25	-0.125	0.316	-1.121	-0.172	0.254	-1.086	-0.203	0.254	-1.473	0.078	0.477	-0.945	0.086	0.34	-1.508	-0.41	0.109	-0.891	-0.063	0.25
-1.301	-0.117	0.504	-1.102	-0.223	0.27	-1.121	-0.254	0.207	-1.156	-0.129	0.18	-1.254	-0.125	0.316	-1.105	-0.125	0.273	-1.082	-0.172	0.25	-1.59	0.125	0.434	-0.98	0.066	0.359	-1.477	-0.391	0.164	-0.906	-0.008	0.266
-1.207	-0.129	0.457	-1.109	-0.234	0.25	-1.133	-0.254	0.203	-1.188	-0.113	0.188	-1.234	-0.133	0.32	-1.086	-0.078	0.293	-1.082	-0.129	0.27	-1.652	0.16	0.395	-1.031	0.031	0.383	-1.547	-0.383	0.227	-0.922	0.043	0.277
-1.125	-0.129	0.402	-1.129	-0.207	0.227	-1.133	-0.25	0.211	-1.207	-0.094	0.195	-1.211	-0.152	0.324	-1.07	-0.035	0.316	-1.086	-0.098	0.305	-1.516	0.172	0.398	-1.082	-0.008	0.41	-1.641	-0.402	0.164	-0.949	0.078	0.293
-1.074	-0.117	0.363	-1.137	-0.148	0.219	-1.141	-0.238	0.211	-1.195	-0.094	0.211	-1.176	-0.164	0.332	-1.066	-0.008	0.328	-1.098	-0.066	0.359	-1.34	0.145	0.402	-1.133	-0.035	0.434	-1.594	-0.391	0.066	-0.996	0.094	0.289
-1.059	-0.098	0.344	-1.137	-0.094	0.219	-1.145	-0.211	0.207	-1.172	-0.117	0.219	-1.141	-0.152	0.344	-1.07	0.012	0.336	-1.117	-0.031	0.441	-1.227	0.125	0.359	-1.199	-0.047	0.445	-1.488	-0.352	0.008	-1.051	0.094	0.305
-1.078	-0.074	0.34	-1.125	-0.031	0.242	-1.152	-0.176	0.199	-1.145	-0.145	0.223	-1.094	-0.133	0.336	-1.082	0.016	0.348	-1.141	-0.012	0.516	-1.203	0.121	0.305	-1.254	-0.035	0.453	-1.402	-0.316	0.02	-1.098	0.082	0.316
-1.105	-0.059	0.336	-1.117	0.012	0.277	-1.188	-0.141	0.191	-1.113	-0.18	0.242	-1.07	-0.105	0.332	-1.09	-0.004	0.359	-1.188	0.012	0.555	-1.254	0.105	0.262	-1.301	-0.02	0.457	-1.359	-0.285	0.074	-1.129	0.066	0.336
-1.133	-0.055	0.332	-1.086	0.047	0.305	-1.219	-0.113	0.172	-1.105	-0.199	0.254	-1.059	-0.074	0.328	-1.105	-0.016	0.359	-1.238	0.039	0.574	-1.328	0.082	0.23	-1.355	-0.004	0.449	-1.367	-0.281	0.121	-1.168	0.059	0.359
-1.145	-0.063	0.34	-1.078	0.055	0.324	-1.246	-0.102	0.164	-1.109	-0.203	0.254	-1.047	-0.035	0.32	-1.129	-0.035	0.359	-1.277	0.063	0.578	-1.414	0.059	0.199	-1.402	0.008	0.445	-1.402	-0.289	0.141	-1.207	0.063	0.383
-1.137	-0.074	0.363	-1.078	0.039	0.332	-1.277	-0.102	0.18	-1.113	-0.191	0.25	-1.031	-0.008	0.316	-1.148	-0.066	0.352	-1.309	0.074	0.586	-1.492	0.016	0.172	-1.422	0.027	0.457	-1.434	-0.293	0.152	-1.266	0.063	0.383
-1.105	-0.09	0.391	-1.094	0.012	0.324	-1.313	-0.117	0.191	-1.121	-0.16	0.258	-1.016	0.02	0.316	-1.176	-0.094	0.352	-1.332	0.078	0.563	-1.516	-0.035	0.168	-1.406	0.039	0.43	-1.449	-0.297	0.18	-1.293	0.078	0.379
-1.086	-0.129	0.43	-1.105	-0.012	0.32	-1.332	-0.141	0.203	-1.121	-0.129	0.277	-1	0.023	0.316	-1.219	-0.113	0.367	-1.34	0.09	0.539	-1.457	-0.086	0.172	-1.383	0.074	0.387	-1.449	-0.301	0.215	-1.344	0.098	0.363
-1.07	-0.18	0.441	-1.102	-0.035	0.328	-1.363	-0.152	0.234	-1.121	-0.094	0.289	-0.984	0.031	0.32	-1.262	-0.121	0.398	-1.34	0.094	0.516	-1.352	-0.133	0.188	-1.48	0.074	0.34	-1.414	-0.309	0.242	-1.367	0.121	0.359
-1.082	-0.219	0.426	-1.105	-0.059	0.328	-1.469	-0.176	0.258	-1.125	-0.063	0.309	-0.977	0.027	0.32	-1.309	-0.102	0.449	-1.328	0.094	0.496	-1.227	-0.172	0.191	-1.621	0.027	0.301	-1.336	-0.297	0.262	-1.348	0.168	0.367
-1.094	-0.246	0.406	-1.105	-0.078	0.328	-1.598	-0.195	0.246	-1.121	-0.031	0.32	-0.969	0.004	0.316	-1.336	-0.082	0.484	-1.313	0.094	0.473	-1.094	-0.184	0.188	-1.598	-0.02	0.297	-1.25	-0.273	0.281	-1.309	0.199	0.344
-1.113	-0.242	0.387	-1.094	-0.094	0.32	-1.648	-0.188	0.242	-1.113	-0.012	0.336	-0.965	-0.027	0.316	-1.355	-0.023	0.504	-1.297	0.078	0.434	-1.023	-0.227	0.113	-1.473	-0.047	0.309	-1.172	-0.246	0.285	-1.359	0.219	0.309
-1.117	-0.203	0.371	-1.094	-0.102	0.316	-1.648	-0.176	0.223	-1.113	0	0.344	-0.965	-0.055	0.328	-1.34	0.047	0.527	-1.25	0.086	0.445	-0.934	-0.258	0.105	-1.418	-0.051	0.285	-1.105	-0.215	0.281	-1.535	0.199	0.273
-1.113	-0.148	0.371	-1.098	-0.113	0.316	-1.582	-0.172	0.191	-1.117	0.008	0.34	-0.98	-0.078	0.336	-1.301	0.105	0.547	-1.188	0.102	0.465	-0.883	-0.242	0.105	-1.418	-0.059	0.25	-1.043	-0.18	0.281	-1.629	0.172	0.281
-1.117	-0.102	0.367	-1.102	-0.121	0.305	-1.434	-0.156	0.191	-1.121	-0.008	0.348	-0.992	-0.094	0.34	-1.266	0.148	0.555	-1.113	0.129	0.457	-0.836	-0.191	0.105	-1.418	-0.074	0.238	-1.004	-0.141	0.285	-1.559	0.176	0.34
-1.102	-0.07	0.359	-1.117	-0.125	0.301	-1.289	-0.141	0.199	-1.125	-0.027	0.352	-1.012	-0.098	0.348	-1.309	0.195	0.5	-1.063	0.145	0.395	-0.809	-0.133	0.102	-1.426	-0.082	0.215	-0.977	-0.09	0.285	-1.484	0.16	0.348
-1.09	-0.047	0.352	-1.133	-0.125	0.309	-1.18	-0.129	0.207	-1.121	-0.047	0.371	-1.047	-0.094	0.348	-1.488	0.199	0.418	-1.09	0.152	0.328	-0.797	-0.094	0.094	-1.441	-0.07	0.184	-0.969	-0.043	0.297	-1.48	0.133	0.301
-1.082	-0.047	0.344	-1.145	-0.121	0.305	-1.121	-0.117	0.207	-1.125	-0.078	0.379	-1.082	-0.086	0.348	-1.637	0.18	0.352	-1.234	0.105	0.297	-0.793	-0.07	0.102	-1.461	-0.063	0.16	-0.969	-0.004	0.305	-1.512	0.098	0.238
-1.078	-0.055	0.332	-1.152	-0.117	0.309	-1.098	-0.082	0.223	-1.141	-0.098	0.383	-1.121	-0.074	0.348	-1.59	0.156	0.348	-1.355	0.047	0.273	-0.797	-0.059	0.113	-1.441	-0.055	0.125	-0.977	0.027	0.313	-1.566	0.063	0.188
-1.059	-0.063	0.328	-1.168	-0.117	0.313	-1.105	-0.051	0.242	-1.164	-0.113	0.395	-1.168	-0.066	0.348	-1.434	0.105	0.34	-1.344	-0.012	0.277	-0.824	-0.066	0.129	-1.363	-0.055	0.094	-0.992	0.047	0.313	-1.645	0.031	0.129
-1.051	-0.082	0.328	-1.191	-0.121	0.316	-1.137	-0.039	0.258	-1.207	-0.117	0.402	-1.223	-0.063	0.34	-1.305	0.059	0.328	-1.301	-0.031	0.273	-0.863	-0.082	0.148	-1.242	-0.063	0.086	-1.02	0.043	0.316	-1.707	0.016	0.066
-1.043	-0.102	0.34	-1.215	-0.129	0.32	-1.172	-0.043	0.262	-1.246	-0.105	0.398	-1.258	-0.063	0.348	-1.227	0.027	0.309	-1.297	-0.055	0.238	-0.91	-0.117	0.168	-1.086	-0.063	0.098	-1.063	0.043	0.336	-1.688	-0.004	0.016
-1.027	-0.117	0.359	-1.238	-0.129	0.324	-1.203	-0.051	0.273	-1.277	-0.09	0.41	-1.289	-0.063	0.355	-1.23	0.008	0.293	-1.328	-0.066	0.215	-0.961	-0.145	0.184	-0.961	-0.07	0.102	-1.121	0.02	0.352	-1.578	-0.027	-0.004
-1.035	-0.129	0.367	-1.277	-0.129	0.355	-1.207	-0.055	0.281	-1.285	-0.07	0.422	-1.313	-0.059	0.359	-1.301	-0.008	0.262	-1.375	-0.078	0.207	-1.008	-0.168	0.195	-0.879	-0.105	0.086	-1.203	-0.016	0.367	-1.414	-0.043	0.016
-1.043	-0.133	0.371	-1.379	-0.133	0.395	-1.191	-0.066	0.301	-1.293	-0.043	0.441	-1.309	-0.051	0.348	-1.387	-0.023	0.223	-1.434	-0.074	0.184	-1.051	-0.195	0.199	-0.781	-0.121	0.105	-1.305	-0.035	0.402	-1.23	-0.055	0.047
-1.043	-0.133	0.375	-1.512	-0.141	0.418	-1.164	-0.082	0.328	-1.305	-0.027	0.445	-1.328	-0.039	0.324	-1.453	-0.031	0.176	-1.5	-0.07	0.156	-1.098	-0.223	0.207	-0.719	-0.133	0.125	-1.406	-0.043	0.473	-1.074	-0.059	0.051
-1.051	-0.141	0.383	-1.629	-0.133	0.438	-1.145	-0.105	0.352	-1.309	0.004	0.43	-1.434	-0.051	0.313	-1.496	-0.035	0.145	-1.551	-0.063	0.137	-1.156	-0.262	0.203	-0.68	-0.129	0.125	-1.48	-0.027	0.582	-0.941	-0.074	0.051
-1.063	-0.148	0.387	-1.711	-0.141	0.426	-1.129	-0.113	0.383	-1.34	0.027	0.402	-1.582	-0.063	0.32	-1.484	-0.031	0.121	-1.551	-0.055	0.129	-1.223	-0.297	0.195	-0.652	-0.113	0.109	-1.523	0.008	0.68	-0.859	-0.121	0.035
-1.074	-0.152	0.387	-1.703	-0.152	0.391	-1.109	-0.113	0.414	-1.457	0.027	0.387	-1.648	-0.066	0.344	-1.434	-0.035	0.125	-1.465	-0.047	0.156	-1.301	-0.332	0.176	-0.652	-0.09	0.082	-1.535	0.059	0.723	-0.797	-0.137	0.039
-1.086	-0.137	0.387	-1.602	-0.16	0.367	-1.105	-0.102	0.438	-1.555	0.012	0.355	-1.578	-0.066	0.352	-1.34	-0.043	0.145	-1.313	-0.039	0.203	-1.379	-0.352	0.156	-0.656	-0.074	0.066	-1.531	0.129	0.711	-0.734	-0.121	0.031
-1.102	-0.129	0.383	-1.461	-0.172	0.367	-1.109	-0.09	0.438	-1.547	0.023	0.348	-1.441	-0.086	0.305	-1.234	-0.074	0.164	-1.164	-0.035	0.227	-1.457	-0.375	0.141	-0.691	-0.074	0.07	-1.477	0.203	0.664	-0.699	-0.086	0.016
-1.109	-0.125	0.387	-1.324	-0.176	0.355	-1.109	-0.074	0.43	-1.453	0.012	0.324	-1.281	-0.094	0.277	-1.145	-0.105	0.18	-1.039	-0.043	0.227	-1.504	-0.383	0.148	-0.75	-0.078	0.078	-1.398	0.25	0.559	-0.664	-0.063	0.012
-1.121	-0.133	0.387	-1.207	-0.164	0.336	-1.102	-0.055	0.418	-1.32	-0.004	0.316	-1.172	-0.121	0.215	-1.078	-0.148	0.188	-0.969	-0.074	0.207	-1.555	-0.375	0.188	-0.824	-0.098	0.102	-1.406	0.289	0.402	-0.656	-0.051	0.02
-1.133	-0.141	0.387	-1.137	-0.133	0.328	-1.094	-0.031	0.41	-1.191	-0.016	0.309	-1.094	-0.125	0.203	-1.043	-0.188	0.188	-0.887	-0.145	0.191	-1.711	-0.398	0.254	-0.898	-0.121	0.125	-1.543	0.301	0.297	-0.664	-0.047	0.035
-1.141	-0.148	0.395	-1.105	-0.102	0.344	-1.09	-0.012	0.395	-1.145	-0.023	0.277	-1.109	-0.113	0.18	-1.031	-0.23	0.172	-0.891	-0.25	0.141	-1.824	-0.441	0.313	-0.977	-0.16	0.156	-1.598	0.289	0.281	-0.703	-0.043	0.055
-1.16	-0.156	0.406	-1.105	-0.063	0.367	-1.086	0.012	0.398	-1.156	-0.027	0.25	-1.148	-0.094	0.176	-1.031	-0.25	0.145	-0.902	-0.277	0.082	-1.781	-0.449	0.285	-1.051	-0.207	0.184	-1.469	0.25	0.34	-0.77	-0.039	0.074
-1.203	-0.164	0.414	-1.137	-0.043	0.387	-1.078	0.027	0.41	-1.195	-0.039	0.219	-1.199	-0.059	0.18	-1.043	-0.23	0.113	-0.926	-0.285	0.043	-1.656	-0.414	0.152	-1.133	-0.25	0.207	-1.359	0.199	0.34	-0.859	-0.055	0.094
-1.242	-0.168	0.426	-1.184	-0.027	0.395	-1.078	0.035	0.41	-1.234	-0.039	0.176	-1.254	-0.039	0.188	-1.027	-0.191	0.098	-0.906	-0.246	0.039	-1.527	-0.379	0.051	-1.211	-0.281	0.215	-1.336	0.156	0.313	-0.969	-0.086	0.113
-1.273	-0.172	0.445	-1.227	-0.012	0.406	-1.082	0.035	0.414	-1.273	-0.051	0.129	-1.277	-0.035	0.203	-1.016	-0.145	0.109	-0.867	-0.23	0.059	-1.391	-0.34	0.109	-1.309	-0.301	0.215	-1.352	0.094	0.266	-1.074	-0.117	0.129
-1.316	-0.172	0.484	-1.25	-0.02	0.43	-1.086	0.023	0.414	-1.285	-0.059	0.109	-1.254	-0.035	0.223	-0.996	-0.113	0.117	-0.859	-0.184	0.078	-1.344	-0.301	0.203	-1.402	-0.305	0.203	-1.41	0.008	0.211	-1.164	-0.16	0.16
-1.398	-0.191	0.52	-1.258	-0.039	0.438	-1.086	0.016	0.414	-1.266	-0.066	0.129	-1.215	-0.055	0.227	-0.977	-0.105	0.129	-0.855	-0.121	0.102	-1.395	-0.273	0.246	-1.488	-0.316	0.211	-1.484	-0.059	0.133	-1.258	-0.207	0.184
-1.461	-0.199	0.535	-1.25	-0.063	0.438	-1.086	-0.012	0.414	-1.223	-0.074	0.156	-1.156	-0.086	0.23	-1.02	-0.125	0.113	-0.848	-0.066	0.137	-1.461	-0.246	0.234	-1.551	-0.328	0.211	-1.551	-0.09	0.051	-1.359	-0.242	0.188
-1.508	-0.191	0.539	-1.23	-0.086	0.441	-1.102	-0.031	0.414	-1.156	-0.082	0.188	-1.102	-0.125	0.227	-1.055	-0.145	0.094	-0.871	-0.074	0.164	-1.523	-0.211	0.207	-1.551	-0.328	0.211	-1.563	-0.105	-0.059	-1.473	-0.262	0.18
-1.523	-0.184	0.52	-1.207	-0.094	0.453	-1.109	-0.047	0.414	-1.086	-0.094	0.211	-1.047	-0.164	0.219	-1.07	-0.184	0.086	-0.926	-0.121	0.184	-1.559	-0.191	0.207	-1.504	-0.309	0.258	-1.504	-0.102	-0.164	-1.582	-0.277	0.172
-1.469	-0.176	0.488	-1.184	-0.086	0.469	-1.113	-0.051	0.414	-1.023	-0.117	0.215	-1.008	-0.184	0.203	-1.121	-0.25	0.066	-0.98	-0.16	0.184	-1.531	-0.184	0.246	-1.57	-0.289	0.316	-1.359	-0.09	-0.195	-1.672	-0.289	0.16
-1.375	-0.168	0.469	-1.156	-0.066	0.477	-1.129	-0.055	0.41	-0.98	-0.145	0.215	-0.973	-0.164	0.195	-1.164	-0.313	0.039	-1.039	-0.172	0.191	-1.449	-0.184	0.293	-1.688	-0.32	0.246	-1.188	-0.094	-0.184	-1.691	-0.289	0.164
-1.266	-0.168	0.445	-1.133	-0.051	0.48	-1.148	-0.047	0.398	-0.957	-0.176	0.207	-0.957	-0.129	0.176	-1.203	-0.328	0.039	-1.105	-0.188	0.191	-1.352	-0.188	0.316	-1.648	-0.301	0.172	-1.012	-0.109	-0.125	-1.742	-0.27	0.23
-1.156	-0.16	0.422	-1.113	-0.035	0.48	-1.176	-0.039	0.391	-0.949	-0.191	0.184	-0.934	-0.078	0.168	-1.266	-0.359	0	-1.203	-0.199	0.188	-1.254	-0.195	0.32	-1.539	-0.273	0.105	-0.875	-0.145	-0.07	-1.895	-0.293	0.215
-1.063	-0.141	0.41	-1.098	-0.016	0.488	-1.207	-0.039	0.391	-0.953	-0.184	0.152	-0.914	-0.035	0.18	-1.313	-0.367	-0.02	-1.313	-0.23	0.176	-1.164	-0.199	0.316	-1.453	-0.266	0.074	-0.793	-0.18	-0.016	-1.879	-0.281	0.16
-1.004	-0.113	0.406	-1.098	0.004	0.492	-1.23	-0.039	0.387	-0.953	-0.152	0.133	-0.895	-0.004	0.191	-1.344	-0.379	-0.016	-1.406	-0.246	0.164	-1.082	-0.188	0.305	-1.398	-0.262	0.105	-0.777	-0.207	0.016	-1.691	-0.262	0.117
-0.988	-0.09	0.422	-1.094	0.023	0.492	-1.242	-0.035	0.391	-0.949	-0.121	0.133	-0.883	0	0.207	-1.391	-0.402	-0.004	-1.492	-0.25	0.176	-1.027	-0.172	0.281	-1.391	-0.262	0.156	-0.781	-0.219	0.023	-1.516	-0.238	0.105
-1.023	-0.078	0.441	-1.094	0.047	0.488	-1.25	-0.043	0.398	-0.949	-0.098	0.148	-0.887	-0.012	0.211	-1.449	-0.441	-0.012	-1.547	-0.246	0.188	-0.973	-0.133	0.273	-1.41	-0.246	0.18	-0.801	-0.227	0.016	-1.395	-0.215	0.121
-1.09	-0.07	0.453	-1.078	0.051	0.496	-1.25	-0.051	0.398	-0.938	-0.082	0.164	-0.906	-0.039	0.207	-1.488	-0.477	-0.02	-1.563	-0.246	0.207	-0.93	-0.098	0.281	-1.445	-0.223	0.184	-0.84	-0.219	-0.004	-1.336	-0.18	0.168
-1.16	-0.063	0.465	-1.066	0.051	0.492	-1.297	-0.059	0.383	-0.945	-0.082	0.184	-0.93	-0.074	0.203	-1.48	-0.52	0	-1.566	-0.246	0.254	-0.906	-0.055	0.289	-1.469	-0.219	0.219	-0.871	-0.191	0.004	-1.355	-0.152	0.188
-1.223	-0.063	0.469	-1.055	0.039	0.492	-1.406	-0.074	0.371	-0.965	-0.09	0.191	-0.961	-0.094	0.199	-1.461	-0.563	0.051	-1.684	-0.27	0.313	-0.895	-0.023	0.305	-1.477	-0.234	0.27	-0.887	-0.164	0.047	-1.391	-0.129	0.191
-1.258	-0.082	0.488	-1.043	0.02	0.496	-1.523	-0.086	0.359	-0.988	-0.098	0.191	-0.988	-0.117	0.203	-1.523	-0.598	0.133	-1.809	-0.297	0.27	-0.895	0	0.313	-1.449	-0.25	0.313	-0.91	-0.164	0.094	-1.418	-0.121	0.211
-1.258	-0.113	0.523	-1.055	-0.012	0.492	-1.57	-0.074	0.363	-1.012	-0.117	0.184	-1.023	-0.125	0.203	-1.66	-0.594	0.168	-1.77	-0.277	0.199	-0.906	0.008	0.32	-1.383	-0.254	0.34	-0.969	-0.164	0.113	-1.445	-0.109	0.223
-1.234	-0.145	0.555	-1.063	-0.027	0.492	-1.543	-0.074	0.371	-1.043	-0.129	0.176	-1.059	-0.129	0.203	-1.695	-0.555	0.129	-1.637	-0.254	0.133	-0.926	0.012	0.336	-1.297	-0.25	0.352	-1.055	-0.168	0.121	-1.449	-0.105	0.242
-1.199	-0.164	0.582	-1.07	-0.035	0.496	-1.457	-0.082	0.348	-1.078	-0.133	0.172	-1.102	-0.133	0.211	-1.566	-0.465	0.035	-1.438	-0.234	0.121	-0.953	0.008	0.344	-1.223	-0.246	0.348	-1.121	-0.188	0.137	-1.402	-0.117	0.281
-1.168	-0.168	0.594	-1.074	-0.031	0.496	-1.332	-0.09	0.313	-1.117	-0.148	0.172	-1.152	-0.133	0.203	-1.367	-0.367	0.02	-1.266	-0.215	0.199	-0.992	-0.012	0.352	-1.145	-0.223	0.332	-1.164	-0.211	0.172	-1.32	-0.137	0.305
-1.141	-0.16	0.594	-1.082	-0.031	0.5	-1.203	-0.094	0.266	-1.168	-0.168	0.172	-1.199	-0.137	0.195	-1.188	-0.297	0.102	-1.219	-0.195	0.293	-1.039	-0.031	0.367	-1.063	-0.191	0.324	-1.207	-0.246	0.211	-1.234	-0.16	0.316
-1.125	-0.133	0.586	-1.094	-0.031	0.508	-1.125	-0.09	0.211	-1.219	-0.18	0.172	-1.242	-0.141	0.18	-1.113	-0.25	0.176	-1.281	-0.184	0.324	-1.09	-0.063	0.379	-1.008	-0.156	0.305	-1.297	-0.301	0.238	-1.164	-0.172	0.297
-1.121	-0.109	0.574	-1.109	-0.023	0.516	-1.105	-0.082	0.156	-1.266	-0.188	0.16	-1.289	-0.145	0.168	-1.156	-0.227	0.215	-1.355	-0.152	0.316	-1.137	-0.09	0.402	-0.98	-0.121	0.281	-1.41	-0.344	0.227	-1.102	-0.16	0.289
-1.113	-0.078	0.566	-1.129	-0.016	0.523	-1.121	-0.07	0.133	-1.301	-0.203	0.148	-1.32	-0.148	0.16	-1.242	-0.199	0.203	-1.418	-0.125	0.297	-1.176	-0.086	0.43	-0.961	-0.078	0.277	-1.504	-0.375	0.199	-1.039	-0.141	0.277
-1.113	-0.047	0.551	-1.168	-0.012	0.531	-1.16	-0.059	0.117	-1.34	-0.219	0.137	-1.34	-0.16	0.152	-1.328	-0.172	0.18	-1.457	-0.105	0.289	-1.211	-0.074	0.465	-0.93	-0.027	0.281	-1.555	-0.398	0.191	-0.992	-0.109	0.277
-1.098	-0.012	0.539	-1.199	-0.008	0.539	-1.211	-0.047	0.098	-1.379	-0.227	0.137	-1.359	-0.168	0.152	-1.395	-0.145	0.16	-1.445	-0.113	0.281	-1.258	-0.066	0.508	-0.91	0.023	0.293	-1.566	-0.422	0.199	-0.957	-0.059	0.281
-1.078	0.016	0.527	-1.223	-0.004	0.539	-1.246	-0.039	0.109	-1.422	-0.242	0.137	-1.375	-0.188	0.156	-1.441	-0.133	0.176	-1.363	-0.086	0.313	-1.313	-0.055	0.543	-0.898	0.063	0.305	-1.523	-0.441	0.223	-0.926	0	0.293
-1.059	0.039	0.52	-1.23	0	0.531	-1.246	-0.051	0.145	-1.445	-0.246	0.133	-1.367	-0.191	0.16	-1.438	-0.113	0.203	-1.258	-0.094	0.344	-1.367	-0.043	0.578	-0.898	0.09	0.313	-1.531	-0.449	0.277	-0.922	0.047	0.316
-1.031	0.051	0.52	-1.234	-0.004	0.539	-1.219	-0.074	0.188	-1.469	-0.246	0.145	-1.34	-0.191	0.188	-1.426	-0.117	0.219	-1.172	-0.109	0.367	-1.406	-0.035	0.59	-0.922	0.105	0.316	-1.676	-0.477	0.289	-0.922	0.09	0.328
-1.012	0.047	0.523	-1.238	-0.004	0.531	-1.168	-0.105	0.227	-1.57	-0.25	0.203	-1.391	-0.195	0.23	-1.41	-0.145	0.227	-1.086	-0.109	0.375	-1.402	-0.02	0.582	-0.969	0.094	0.32	-1.727	-0.48	0.191	-0.922	0.113	0.336
-1	0.031	0.523	-1.25	-0.004	0.512	-1.105	-0.137	0.25	-1.688	-0.254	0.215	-1.504	-0.223	0.211	-1.387	-0.184	0.227	-1.02	-0.098	0.375	-1.395	0.012	0.547	-1.02	0.055	0.34	-1.598	-0.422	0.078	-0.941	0.117	0.344
-0.996	0.008	0.531	-1.266	0	0.484	-1.055	-0.176	0.266	-1.734	-0.238	0.219	-1.566	-0.207	0.18	-1.344	-0.215	0.23	-0.98	-0.078	0.355	-1.484	0.031	0.48	-1.043	0.016	0.371	-1.449	-0.363	0.039	-0.984	0.102	0.336
-1.004	-0.023	0.535	-1.305	0.004	0.457	-1.031	-0.211	0.25	-1.707	-0.242	0.195	-1.555	-0.191	0.145	-1.301	-0.23	0.234	-0.969	-0.063	0.336	-1.613	0.031	0.438	-1.078	-0.02	0.41	-1.352	-0.293	0.113	-1.051	0.078	0.324
-1.016	-0.047	0.531	-1.359	0	0.465	-1.023	-0.234	0.219	-1.602	-0.242	0.164	-1.477	-0.184	0.094	-1.266	-0.238	0.238	-0.957	-0.047	0.328	-1.609	0.059	0.441	-1.129	-0.043	0.438	-1.355	-0.246	0.227	-1.105	0.055	0.352
-1.02	-0.059	0.539	-1.418	-0.016	0.48	-1.031	-0.234	0.188	-1.449	-0.234	0.168	-1.34	-0.164	0.082	-1.227	-0.227	0.246	-0.949	-0.023	0.332	-1.461	0.078	0.434	-1.195	-0.043	0.43	-1.422	-0.223	0.289	-1.172	0.043	0.375
-1.027	-0.066	0.539	-1.449	-0.02	0.5	-1.035	-0.199	0.168	-1.305	-0.227	0.191	-1.211	-0.168	0.129	-1.188	-0.203	0.27	-0.941	0.004	0.34	-1.313	0.074	0.398	-1.25	-0.035	0.426	-1.5	-0.219	0.289	-1.234	0.035	0.402
-1.039	-0.066	0.539	-1.445	-0.035	0.492	-1.027	-0.152	0.164	-1.211	-0.203	0.223	-1.148	-0.172	0.156	-1.164	-0.16	0.293	-0.934	0.035	0.348	-1.215	0.066	0.352	-1.293	0.004	0.422	-1.547	-0.191	0.266	-1.289	0.031	0.422
-1.047	-0.074	0.543	-1.406	-0.047	0.457	-1.02	-0.105	0.18	-1.164	-0.172	0.242	-1.113	-0.172	0.176	-1.148	-0.121	0.313	-0.922	0.055	0.359	-1.184	0.059	0.293	-1.313	0.043	0.434	-1.563	-0.176	0.277	-1.336	0.039	0.422
-1.066	-0.066	0.547	-1.328	-0.055	0.414	-1.02	-0.059	0.199	-1.148	-0.137	0.258	-1.113	-0.16	0.195	-1.145	-0.086	0.324	-0.93	0.066	0.359	-1.211	0.055	0.25	-1.305	0.07	0.434	-1.512	-0.172	0.297	-1.379	0.051	0.41
-1.086	-0.059	0.547	-1.246	-0.074	0.363	-1.031	-0.039	0.211	-1.164	-0.105	0.27	-1.129	-0.137	0.219	-1.145	-0.055	0.332	-0.945	0.063	0.375	-1.273	0.059	0.23	-1.273	0.094	0.426	-1.406	-0.18	0.328	-1.41	0.078	0.391
-1.113	-0.051	0.555	-1.164	-0.09	0.316	-1.031	-0.035	0.219	-1.188	-0.082	0.293	-1.164	-0.117	0.234	-1.148	-0.031	0.332	-0.961	0.047	0.383	-1.34	0.039	0.211	-1.316	0.113	0.387	-1.289	-0.191	0.348	-1.375	0.125	0.414
-1.141	-0.055	0.559	-1.102	-0.102	0.273	-1.043	-0.047	0.207	-1.203	-0.055	0.316	-1.203	-0.113	0.242	-1.156	-0.02	0.336	-0.988	0.008	0.398	-1.41	-0.008	0.18	-1.484	0.09	0.34	-1.188	-0.191	0.34	-1.336	0.164	0.379
-1.172	-0.063	0.555	-1.078	-0.105	0.242	-1.059	-0.059	0.188	-1.203	-0.039	0.34	-1.238	-0.109	0.254	-1.164	-0.008	0.34	-1.012	-0.031	0.422	-1.434	-0.078	0.148	-1.59	0.059	0.328	-1.102	-0.176	0.324	-1.418	0.188	0.34
-1.18	-0.063	0.555	-1.082	-0.098	0.211	-1.07	-0.063	0.168	-1.184	-0.035	0.359	-1.234	-0.109	0.273	-1.184	-0.02	0.344	-1.051	-0.066	0.43	-1.391	-0.152	0.133	-1.539	0.047	0.332	-1.047	-0.16	0.313	-1.586	0.184	0.293
-1.188	-0.063	0.559	-1.098	-0.09	0.195	-1.066	-0.07	0.164	-1.152	-0.051	0.355	-1.227	-0.121	0.301	-1.195	-0.031	0.348	-1.102	-0.078	0.434	-1.281	-0.199	0.152	-1.438	0.035	0.316	-1.008	-0.137	0.305	-1.621	0.188	0.301
-1.207	-0.07	0.559	-1.117	-0.078	0.191	-1.055	-0.086	0.16	-1.125	-0.074	0.352	-1.203	-0.129	0.32	-1.207	-0.051	0.355	-1.137	-0.074	0.457	-1.176	-0.254	0.133	-1.418	0.016	0.262	-0.973	-0.098	0.309	-1.531	0.164	0.348
-1.23	-0.078	0.543	-1.125	-0.07	0.207	-1.039	-0.109	0.164	-1.098	-0.109	0.355	-1.184	-0.145	0.336	-1.215	-0.07	0.379	-1.188	-0.066	0.488	-1.043	-0.277	0.137	-1.449	-0.004	0.215	-0.953	-0.059	0.316	-1.492	0.117	0.324
-1.246	-0.082	0.512	-1.117	-0.078	0.242	-1.02	-0.117	0.16	-1.082	-0.137	0.367	-1.156	-0.145	0.34	-1.238	-0.098	0.391	-1.254	-0.059	0.5	-0.953	-0.277	0.133	-1.492	-0.027	0.184	-0.949	-0.004	0.32	-1.48	0.09	0.281
-1.27	-0.078	0.492	-1.098	-0.094	0.277	-1.008	-0.109	0.164	-1.082	-0.152	0.367	-1.133	-0.129	0.348	-1.27	-0.117	0.406	-1.32	-0.047	0.504	-0.891	-0.266	0.133	-1.547	-0.039	0.164	-0.941	0.035	0.332	-1.5	0.051	0.238
-1.355	-0.09	0.512	-1.066	-0.109	0.305	-1.008	-0.105	0.16	-1.082	-0.141	0.34	-1.121	-0.109	0.348	-1.297	-0.121	0.438	-1.375	-0.023	0.508	-0.844	-0.238	0.133	-1.598	-0.039	0.145	-0.941	0.055	0.344	-1.555	0.02	0.176
-1.461	-0.113	0.527	-1.047	-0.129	0.313	-1.016	-0.113	0.16	-1.078	-0.121	0.324	-1.109	-0.074	0.348	-1.324	-0.121	0.457	-1.395	0.004	0.52	-0.824	-0.195	0.109	-1.617	-0.039	0.129	-0.965	0.066	0.348	-1.617	0.008	0.098
-1.512	-0.105	0.543	-1.051	-0.152	0.301	-1.039	-0.121	0.16	-1.074	-0.094	0.32	-1.098	-0.039	0.336	-1.336	-0.109	0.465	-1.359	0.043	0.508	-0.813	-0.141	0.094	-1.551	-0.047	0.129	-1.027	0.059	0.348	-1.637	0.004	0.047
-1.535	-0.113	0.547	-1.063	-0.184	0.293	-1.063	-0.129	0.168	-1.059	-0.063	0.332	-1.078	0.008	0.348	-1.344	-0.09	0.48	-1.324	0.07	0.457	-0.805	-0.098	0.094	-1.418	-0.059	0.129	-1.109	0.039	0.355	-1.59	-0.012	0.02
-1.5	-0.141	0.535	-1.09	-0.199	0.273	-1.102	-0.145	0.18	-1.039	-0.023	0.352	-1.063	0.043	0.352	-1.332	-0.035	0.5	-1.402	0.074	0.406	-0.805	-0.074	0.109	-1.262	-0.07	0.117	-1.203	0.008	0.371	-1.449	-0.023	0.027
-1.41	-0.16	0.5	-1.09	-0.18	0.262	-1.148	-0.16	0.191	-1.039	0.004	0.371	-1.051	0.063	0.352	-1.285	0.027	0.504	-1.574	0.035	0.352	-0.813	-0.074	0.141	-1.078	-0.086	0.121	-1.254	-0.02	0.414	-1.281	-0.047	0.039
-1.301	-0.184	0.445	-1.09	-0.148	0.273	-1.207	-0.184	0.199	-1.039	0.023	0.383	-1.035	0.07	0.355	-1.23	0.082	0.492	-1.645	0.008	0.32	-0.824	-0.074	0.176	-0.953	-0.098	0.117	-1.305	-0.043	0.453	-1.105	-0.043	0.055
-1.195	-0.199	0.391	-1.086	-0.113	0.277	-1.266	-0.195	0.215	-1.043	0.027	0.383	-1.023	0.066	0.352	-1.266	0.125	0.461	-1.547	0.016	0.328	-0.855	-0.102	0.199	-0.879	-0.152	0.086	-1.375	-0.066	0.488	-0.953	-0.055	0.055
-1.109	-0.199	0.344	-1.078	-0.098	0.297	-1.348	-0.211	0.25	-1.059	0.027	0.383	-1.016	0.047	0.352	-1.398	0.156	0.426	-1.418	0.02	0.32	-0.898	-0.125	0.215	-0.793	-0.176	0.125	-1.445	-0.078	0.5	-0.844	-0.074	0.059
-1.063	-0.184	0.32	-1.09	-0.078	0.305	-1.5	-0.23	0.285	-1.07	0.012	0.391	-1.008	0.012	0.352	-1.473	0.156	0.398	-1.34	0.004	0.281	-0.945	-0.148	0.211	-0.75	-0.18	0.141	-1.508	-0.082	0.469	-0.762	-0.086	0.074
-1.051	-0.141	0.309	-1.102	-0.035	0.313	-1.637	-0.234	0.301	-1.082	-0.008	0.402	-1.008	-0.02	0.355	-1.418	0.133	0.375	-1.297	-0.004	0.277	-1	-0.172	0.219	-0.723	-0.156	0.129	-1.582	-0.078	0.352	-0.703	-0.078	0.066
-1.055	-0.09	0.313	-1.09	-0.004	0.316	-1.695	-0.223	0.324	-1.105	-0.035	0.402	-1.012	-0.051	0.363	-1.32	0.09	0.344	-1.301	-0.02	0.277	-1.051	-0.211	0.238	-0.703	-0.121	0.109	-1.656	-0.047	0.195	-0.668	-0.063	0.051
-1.07	-0.063	0.332	-1.109	-0.012	0.313	-1.715	-0.219	0.293	-1.133	-0.063	0.406	-1.023	-0.059	0.371	-1.219	0.051	0.301	-1.328	-0.023	0.254	-1.102	-0.254	0.258	-0.707	-0.102	0.086	-1.598	0.031	0.176	-0.656	-0.055	0.039
-1.074	-0.055	0.355	-1.133	-0.023	0.301	-1.652	-0.207	0.238	-1.156	-0.066	0.43	-1.055	-0.07	0.367	-1.168	0.031	0.281	-1.367	-0.027	0.227	-1.168	-0.293	0.27	-0.719	-0.09	0.07	-1.477	0.117	0.227	-0.645	-0.039	0.043
-1.07	-0.063	0.375	-1.148	-0.035	0.309	-1.512	-0.191	0.203	-1.242	-0.082	0.426	-1.09	-0.074	0.363	-1.164	0.031	0.258	-1.395	-0.035	0.207	-1.242	-0.34	0.246	-0.75	-0.098	0.074	-1.359	0.172	0.266	-0.645	-0.035	0.051
-1.066	-0.07	0.391	-1.16	-0.051	0.309	-1.352	-0.168	0.199	-1.27	-0.105	0.488	-1.137	-0.078	0.348	-1.203	0.031	0.227	-1.398	-0.047	0.195	-1.324	-0.367	0.223	-0.789	-0.102	0.086	-1.359	0.184	0.316	-0.68	-0.031	0.063
-1.063	-0.098	0.406	-1.168	-0.07	0.313	-1.215	-0.137	0.227	-1.18	-0.059	0.527	-1.188	-0.074	0.332	-1.25	0.027	0.199	-1.355	-0.059	0.195	-1.402	-0.387	0.203	-0.848	-0.113	0.105	-1.387	0.164	0.383	-0.746	-0.039	0.086
-1.051	-0.129	0.422	-1.16	-0.09	0.313	-1.137	-0.109	0.266	-1.223	-0.02	0.496	-1.238	-0.066	0.328	-1.309	0.02	0.164	-1.266	-0.059	0.211	-1.469	-0.414	0.199	-0.922	-0.129	0.125	-1.309	0.137	0.441	-0.84	-0.035	0.105
-1.039	-0.168	0.43	-1.156	-0.109	0.313	-1.109	-0.082	0.297	-1.277	0.004	0.477	-1.266	-0.059	0.332	-1.359	0	0.125	-1.156	-0.078	0.219	-1.5	-0.438	0.215	-1.004	-0.156	0.141	-1.27	0.082	0.414	-0.957	-0.055	0.137
-1.043	-0.207	0.438	-1.156	-0.125	0.309	-1.133	-0.055	0.313	-1.289	0.016	0.488	-1.277	-0.055	0.352	-1.379	-0.023	0.105	-1.047	-0.09	0.23	-1.574	-0.438	0.258	-1.098	-0.203	0.164	-1.281	0.023	0.348	-1.074	-0.086	0.16
-1.051	-0.211	0.422	-1.168	-0.137	0.293	-1.172	-0.043	0.32	-1.297	0.043	0.484	-1.297	-0.055	0.371	-1.348	-0.055	0.109	-0.965	-0.102	0.227	-1.738	-0.465	0.293	-1.164	-0.234	0.191	-1.293	0.008	0.289	-1.176	-0.137	0.195
-1.059	-0.199	0.414	-1.176	-0.145	0.285	-1.227	-0.047	0.324	-1.289	0.047	0.48	-1.305	-0.055	0.371	-1.297	-0.098	0.113	-0.906	-0.117	0.227	-1.805	-0.496	0.273	-1.242	-0.266	0.223	-1.316	0.008	0.238	-1.277	-0.203	0.227
-1.07	-0.164	0.41	-1.188	-0.152	0.293	-1.262	-0.051	0.328	-1.305	0.047	0.445	-1.305	-0.047	0.344	-1.234	-0.129	0.109	-0.879	-0.125	0.207	-1.711	-0.488	0.176	-1.324	-0.293	0.242	-1.34	0.02	0.219	-1.379	-0.258	0.242
-1.074	-0.125	0.414	-1.195	-0.156	0.293	-1.254	-0.055	0.34	-1.391	0.055	0.441	-1.324	-0.031	0.309	-1.168	-0.168	0.113	-0.863	-0.121	0.18	-1.555	-0.441	0.082	-1.414	-0.313	0.238	-1.371	0.023	0.199	-1.496	-0.297	0.25
-1.078	-0.086	0.422	-1.207	-0.156	0.285	-1.23	-0.066	0.352	-1.457	0.039	0.422	-1.406	-0.039	0.281	-1.113	-0.207	0.133	-0.852	-0.098	0.156	-1.375	-0.402	0.094	-1.52	-0.32	0.199	-1.41	-0.012	0.176	-1.613	-0.32	0.25
-1.082	-0.051	0.438	-1.211	-0.148	0.285	-1.18	-0.098	0.359	-1.434	0.047	0.43	-1.48	-0.051	0.285	-1.078	-0.25	0.152	-0.84	-0.078	0.148	-1.262	-0.367	0.188	-1.609	-0.32	0.152	-1.406	-0.047	0.148	-1.691	-0.34	0.234
-1.09	-0.023	0.441	-1.211	-0.133	0.277	-1.133	-0.121	0.383	-1.387	0.02	0.395	-1.488	-0.051	0.305	-1.063	-0.289	0.156	-0.836	-0.07	0.148	-1.273	-0.348	0.238	-1.621	-0.324	0.129	-1.355	-0.082	0.148	-1.699	-0.348	0.195
-1.102	-0.012	0.441	-1.211	-0.129	0.277	-1.098	-0.137	0.402	-1.328	-0.031	0.324	-1.426	-0.063	0.305	-1.063	-0.309	0.141	-0.84	-0.059	0.164	-1.367	-0.332	0.223	-1.629	-0.313	0.188	-1.266	-0.102	0.156	-1.707	-0.328	0.219
-1.113	-0.02	0.43	-1.215	-0.133	0.281	-1.074	-0.137	0.414	-1.258	-0.055	0.273	-1.332	-0.074	0.277	-1.059	-0.309	0.105	-0.855	-0.051	0.184	-1.441	-0.297	0.172	-1.773	-0.328	0.223	-1.156	-0.086	0.168	-1.809	-0.324	0.234
-1.137	-0.027	0.41	-1.227	-0.137	0.297	-1.07	-0.113	0.402	-1.191	-0.082	0.266	-1.223	-0.078	0.25	-1.07	-0.285	0.07	-0.891	-0.063	0.191	-1.488	-0.258	0.148	-1.844	-0.348	0.199	-1.051	-0.055	0.164	-1.816	-0.305	0.168
-1.145	-0.039	0.395	-1.262	-0.133	0.328	-1.082	-0.09	0.383	-1.188	-0.086	0.266	-1.141	-0.094	0.223	-1.066	-0.25	0.055	-0.945	-0.074	0.191	-1.496	-0.234	0.164	-1.699	-0.332	0.156	-0.973	-0.047	0.145	-1.68	-0.266	0.121
-1.137	-0.051	0.398	-1.359	-0.145	0.363	-1.082	-0.063	0.367	-1.223	-0.094	0.258	-1.113	-0.098	0.207	-1.039	-0.246	0.059	-1	-0.094	0.199	-1.445	-0.219	0.199	-1.523	-0.313	0.121	-0.91	-0.047	0.117	-1.539	-0.242	0.113
-1.121	-0.066	0.406	-1.473	-0.145	0.383	-1.078	-0.039	0.371	-1.266	-0.113	0.23	-1.125	-0.098	0.188	-1.063	-0.238	0.051	-1.043	-0.113	0.207	-1.367	-0.219	0.23	-1.375	-0.289	0.121	-0.871	-0.059	0.102	-1.473	-0.227	0.125
-1.105	-0.086	0.402	-1.559	-0.133	0.395	-1.063	-0.016	0.375	-1.316	-0.109	0.18	-1.152	-0.086	0.16	-1.063	-0.223	0.063	-1.086	-0.145	0.215	-1.266	-0.219	0.262	-1.297	-0.254	0.18	-0.828	-0.078	0.102	-1.441	-0.211	0.18
-1.086	-0.102	0.395	-1.605	-0.145	0.379	-1.051	0.004	0.379	-1.359	-0.09	0.129	-1.199	-0.074	0.125	-1.074	-0.219	0.063	-1.141	-0.176	0.227	-1.172	-0.23	0.277	-1.297	-0.227	0.227	-0.793	-0.094	0.125	-1.465	-0.211	0.227
-1.063	-0.109	0.395	-1.57	-0.148	0.352	-1.027	0.023	0.387	-1.352	-0.063	0.117	-1.25	-0.059	0.105	-1.125	-0.145	0.055	-1.191	-0.207	0.242	-1.098	-0.242	0.277	-1.324	-0.195	0.227	-0.773	-0.121	0.145	-1.492	-0.203	0.242
-1.051	-0.121	0.391	-1.469	-0.156	0.344	-1.02	0.027	0.383	-1.285	-0.047	0.145	-1.262	-0.043	0.109	-1.102	-0.055	0.09	-1.254	-0.223	0.25	-1.043	-0.23	0.266	-1.344	-0.176	0.215	-0.777	-0.148	0.148	-1.504	-0.199	0.25
-1.039	-0.141	0.379	-1.371	-0.16	0.352	-1.02	0.02	0.387	-1.203	-0.074	0.176	-1.234	-0.051	0.133	-1.125	-0.055	0.117	-1.32	-0.227	0.242	-1.004	-0.207	0.254	-1.383	-0.176	0.191	-0.805	-0.148	0.141	-1.496	-0.195	0.258
-1.035	-0.152	0.367	-1.273	-0.16	0.328	-1.02	0.004	0.383	-1.102	-0.102	0.211	-1.191	-0.07	0.156	-1.23	-0.133	0.102	-1.402	-0.223	0.238	-0.961	-0.164	0.258	-1.398	-0.188	0.18	-0.832	-0.137	0.148	-1.453	-0.195	0.254
-1.039	-0.156	0.367	-1.203	-0.141	0.32	-1.02	-0.023	0.398	-1.023	-0.137	0.223	-1.125	-0.094	0.195	-1.313	-0.207	0.094	-1.477	-0.219	0.234	-0.93	-0.125	0.262	-1.352	-0.199	0.215	-0.879	-0.141	0.18	-1.375	-0.195	0.254
-1.051	-0.16	0.363	-1.16	-0.113	0.336	-1.031	-0.047	0.398	-0.977	-0.18	0.219	-1.074	-0.141	0.191	-1.367	-0.246	0.09	-1.535	-0.211	0.227	-0.91	-0.086	0.266	-1.273	-0.215	0.258	-0.934	-0.168	0.211	-1.27	-0.199	0.25
-1.059	-0.16	0.359	-1.152	-0.078	0.367	-1.047	-0.063	0.395	-0.961	-0.211	0.199	-1.031	-0.176	0.188	-1.422	-0.27	0.078	-1.535	-0.203	0.234	-0.898	-0.059	0.277	-1.184	-0.227	0.281	-0.996	-0.211	0.25	-1.152	-0.184	0.246
-1.078	-0.16	0.359	-1.168	-0.055	0.383	-1.066	-0.066	0.383	-0.949	-0.211	0.184	-1.012	-0.195	0.16	-1.48	-0.297	0.063	-1.574	-0.188	0.285	-0.902	-0.035	0.285	-1.102	-0.211	0.281	-1.066	-0.266	0.277	-1.051	-0.164	0.234
-1.086	-0.16	0.359	-1.203	-0.039	0.398	-1.086	-0.07	0.379	-0.938	-0.184	0.164	-1	-0.188	0.141	-1.547	-0.332	0.051	-1.699	-0.203	0.309	-0.918	-0.023	0.285	-1.031	-0.18	0.273	-1.125	-0.297	0.309	-0.969	-0.133	0.238
-1.102	-0.156	0.363	-1.246	-0.027	0.406	-1.125	-0.066	0.379	-0.918	-0.152	0.168	-0.98	-0.148	0.141	-1.605	-0.375	0.039	-1.727	-0.191	0.281	-0.938	-0.02	0.293	-0.969	-0.145	0.254	-1.203	-0.316	0.324	-0.898	-0.098	0.246
-1.129	-0.168	0.371	-1.285	-0.027	0.406	-1.18	-0.063	0.375	-0.902	-0.117	0.18	-0.965	-0.102	0.137	-1.613	-0.414	0.043	-1.629	-0.172	0.207	-0.973	-0.023	0.301	-0.938	-0.117	0.246	-1.285	-0.332	0.316	-0.859	-0.066	0.27
-1.164	-0.172	0.379	-1.293	-0.043	0.414	-1.242	-0.063	0.379	-0.895	-0.078	0.195	-0.953	-0.063	0.145	-1.574	-0.453	0.059	-1.484	-0.168	0.133	-1.023	-0.043	0.316	-0.918	-0.086	0.254	-1.375	-0.352	0.305	-0.836	-0.027	0.277
-1.199	-0.172	0.391	-1.289	-0.07	0.422	-1.305	-0.063	0.383	-0.883	-0.059	0.211	-0.934	-0.039	0.152	-1.574	-0.48	0.109	-1.336	-0.168	0.125	-1.066	-0.059	0.332	-0.898	-0.051	0.27	-1.461	-0.383	0.281	-0.828	0.012	0.293
-1.219	-0.18	0.414	-1.266	-0.098	0.434	-1.344	-0.063	0.395	-0.883	-0.043	0.234	-0.926	-0.023	0.164	-1.66	-0.484	0.164	-1.242	-0.164	0.188	-1.109	-0.078	0.355	-0.883	-0.02	0.277	-1.523	-0.418	0.246	-0.824	0.043	0.301
-1.254	-0.18	0.445	-1.23	-0.109	0.457	-1.367	-0.063	0.414	-0.895	-0.055	0.246	-0.926	-0.023	0.164	-1.727	-0.465	0.172	-1.262	-0.156	0.234	-1.148	-0.086	0.395	-0.871	0.008	0.285	-1.59	-0.426	0.238	-0.828	0.07	0.305
-1.344	-0.191	0.48	-1.188	-0.098	0.465	-1.387	-0.078	0.422	-0.938	-0.078	0.25	-0.934	-0.031	0.16	-1.66	-0.406	0.109	-1.324	-0.141	0.246	-1.191	-0.09	0.434	-0.867	0.023	0.297	-1.73	-0.422	0.277	-0.84	0.07	0.305
-1.441	-0.195	0.516	-1.16	-0.078	0.469	-1.395	-0.09	0.41	-0.98	-0.109	0.262	-0.949	-0.043	0.156	-1.5	-0.352	0.043	-1.387	-0.129	0.25	-1.246	-0.09	0.473	-0.895	0.023	0.301	-1.832	-0.441	0.254	-0.863	0.059	0.301
-1.5	-0.191	0.531	-1.145	-0.059	0.473	-1.445	-0.098	0.379	-0.977	-0.117	0.273	-0.969	-0.066	0.156	-1.316	-0.309	0.043	-1.43	-0.121	0.25	-1.313	-0.094	0.504	-0.941	-0.004	0.309	-1.754	-0.422	0.148	-0.898	0.043	0.309
-1.543	-0.188	0.52	-1.129	-0.043	0.469	-1.531	-0.102	0.355	-1.012	-0.109	0.262	-0.988	-0.086	0.152	-1.168	-0.277	0.09	-1.438	-0.125	0.277	-1.379	-0.082	0.523	-0.992	-0.023	0.332	-1.613	-0.41	0.043	-0.949	0.004	0.324
-1.531	-0.188	0.477	-1.109	-0.02	0.469	-1.598	-0.082	0.344	-1.078	-0.129	0.254	-1.012	-0.105	0.156	-1.121	-0.258	0.137	-1.402	-0.137	0.313	-1.422	-0.063	0.547	-1.059	-0.055	0.355	-1.48	-0.395	0.066	-1.02	-0.02	0.348
-1.445	-0.18	0.445	-1.094	-0.008	0.461	-1.621	-0.07	0.352	-1.137	-0.152	0.273	-1.031	-0.121	0.164	-1.164	-0.238	0.168	-1.336	-0.152	0.344	-1.43	-0.035	0.57	-1.113	-0.074	0.383	-1.406	-0.34	0.16	-1.137	-0.051	0.352
-1.352	-0.184	0.422	-1.086	0.012	0.453	-1.582	-0.07	0.34	-1.188	-0.156	0.285	-1.063	-0.125	0.18	-1.238	-0.211	0.148	-1.262	-0.168	0.375	-1.395	-0.004	0.578	-1.176	-0.074	0.414	-1.398	-0.277	0.234	-1.262	-0.059	0.379
-1.258	-0.188	0.402	-1.082	0.031	0.449	-1.449	-0.063	0.301	-1.238	-0.16	0.293	-1.105	-0.141	0.184	-1.316	-0.164	0.121	-1.18	-0.168	0.383	-1.352	0.027	0.516	-1.246	-0.063	0.426	-1.43	-0.23	0.238	-1.359	-0.055	0.402
-1.156	-0.172	0.395	-1.066	0.035	0.445	-1.273	-0.059	0.25	-1.301	-0.172	0.297	-1.145	-0.152	0.188	-1.383	-0.125	0.113	-1.121	-0.152	0.375	-1.398	0.055	0.453	-1.316	-0.039	0.434	-1.48	-0.211	0.211	-1.422	-0.027	0.426
-1.09	-0.133	0.398	-1.059	0.043	0.453	-1.113	-0.047	0.215	-1.363	-0.18	0.285	-1.188	-0.16	0.184	-1.418	-0.102	0.133	-1.07	-0.129	0.355	-1.531	0.063	0.379	-1.355	0	0.473	-1.516	-0.203	0.207	-1.465	0.023	0.43
-1.063	-0.098	0.418	-1.043	0.035	0.457	-1.008	-0.039	0.188	-1.414	-0.18	0.27	-1.242	-0.184	0.184	-1.422	-0.094	0.16	-1.035	-0.105	0.328	-1.586	0.098	0.375	-1.402	0.039	0.48	-1.531	-0.207	0.215	-1.492	0.063	0.422
-1.07	-0.074	0.445	-1.031	0.02	0.461	-0.949	-0.023	0.164	-1.465	-0.184	0.258	-1.293	-0.211	0.176	-1.406	-0.098	0.18	-1.016	-0.07	0.32	-1.48	0.137	0.395	-1.418	0.059	0.492	-1.492	-0.207	0.227	-1.484	0.09	0.41
-1.105	-0.07	0.453	-1.02	-0.004	0.473	-0.93	-0.004	0.156	-1.484	-0.188	0.254	-1.344	-0.234	0.18	-1.383	-0.125	0.195	-0.996	-0.039	0.316	-1.32	0.148	0.406	-1.406	0.074	0.484	-1.426	-0.227	0.23	-1.441	0.117	0.375
-1.172	-0.066	0.453	-1.012	-0.016	0.473	-0.949	0.004	0.156	-1.484	-0.195	0.266	-1.383	-0.246	0.18	-1.355	-0.172	0.203	-0.992	-0.016	0.328	-1.227	0.137	0.379	-1.383	0.094	0.441	-1.344	-0.246	0.246	-1.43	0.141	0.336
-1.219	-0.074	0.453	-1.02	-0.031	0.473	-0.992	0.016	0.148	-1.508	-0.211	0.309	-1.406	-0.25	0.191	-1.313	-0.203	0.203	-0.977	0.016	0.336	-1.215	0.105	0.348	-1.445	0.102	0.383	-1.246	-0.234	0.25	-1.555	0.145	0.289
-1.262	-0.098	0.469	-1.035	-0.039	0.477	-1.027	0.012	0.152	-1.609	-0.25	0.324	-1.418	-0.234	0.219	-1.273	-0.219	0.219	-0.965	0.043	0.348	-1.25	0.074	0.316	-1.613	0.07	0.281	-1.18	-0.227	0.246	-1.652	0.117	0.301
-1.27	-0.121	0.5	-1.059	-0.055	0.477	-1.043	-0.004	0.184	-1.691	-0.262	0.289	-1.492	-0.227	0.258	-1.238	-0.23	0.23	-0.965	0.063	0.363	-1.297	0.051	0.289	-1.645	0.066	0.293	-1.125	-0.207	0.234	-1.602	0.105	0.336
-1.246	-0.16	0.539	-1.078	-0.059	0.473	-1.039	-0.027	0.223	-1.699	-0.258	0.242	-1.574	-0.23	0.266	-1.203	-0.23	0.246	-0.965	0.07	0.375	-1.336	0.027	0.25	-1.512	0.066	0.324	-1.082	-0.172	0.211	-1.539	0.098	0.332
-1.219	-0.184	0.57	-1.109	-0.055	0.48	-1.016	-0.059	0.27	-1.641	-0.262	0.164	-1.613	-0.215	0.277	-1.172	-0.207	0.273	-0.969	0.07	0.391	-1.383	-0.008	0.199	-1.387	0.059	0.332	-1.051	-0.129	0.211	-1.523	0.098	0.289
-1.191	-0.191	0.586	-1.141	-0.047	0.488	-0.996	-0.094	0.297	-1.477	-0.234	0.121	-1.605	-0.223	0.254	-1.152	-0.176	0.285	-0.973	0.059	0.402	-1.414	-0.051	0.148	-1.34	0.043	0.301	-1.02	-0.086	0.211	-1.496	0.113	0.285
-1.156	-0.168	0.586	-1.176	-0.047	0.496	-0.992	-0.117	0.305	-1.285	-0.219	0.113	-1.527	-0.227	0.203	-1.141	-0.133	0.305	-0.984	0.039	0.414	-1.383	-0.102	0.129	-1.324	0.027	0.254	-1.004	-0.039	0.234	-1.492	0.121	0.297
-1.129	-0.137	0.586	-1.219	-0.055	0.504	-1.012	-0.145	0.285	-1.145	-0.203	0.148	-1.371	-0.211	0.191	-1.141	-0.094	0.316	-1	0.004	0.418	-1.281	-0.145	0.156	-1.363	0.02	0.203	-0.996	0.004	0.258	-1.516	0.137	0.293
-1.117	-0.109	0.586	-1.254	-0.059	0.508	-1.035	-0.16	0.266	-1.074	-0.188	0.164	-1.223	-0.176	0.223	-1.145	-0.059	0.336	-1.027	-0.035	0.414	-1.191	-0.184	0.141	-1.434	0.016	0.152	-0.984	0.039	0.281	-1.547	0.148	0.262
-1.102	-0.074	0.578	-1.27	-0.043	0.516	-1.066	-0.152	0.254	-1.059	-0.164	0.164	-1.141	-0.156	0.238	-1.152	-0.031	0.336	-1.082	-0.066	0.41	-1.074	-0.195	0.148	-1.504	0.008	0.121	-0.988	0.059	0.297	-1.598	0.125	0.195
-1.094	-0.035	0.574	-1.27	-0.035	0.527	-1.086	-0.133	0.234	-1.082	-0.137	0.16	-1.105	-0.133	0.254	-1.156	0	0.34	-1.125	-0.078	0.414	-0.984	-0.195	0.16	-1.531	-0.008	0.094	-1.02	0.059	0.301	-1.59	0.09	0.109
-1.09	0	0.566	-1.27	-0.027	0.523	-1.102	-0.102	0.227	-1.113	-0.121	0.156	-1.098	-0.113	0.27	-1.16	0.008	0.332	-1.164	-0.074	0.43	-0.922	-0.203	0.16	-1.48	-0.035	0.074	-1.047	0.051	0.324	-1.504	0.063	0.059
-1.086	0.031	0.547	-1.266	-0.012	0.5	-1.113	-0.078	0.227	-1.16	-0.117	0.16	-1.121	-0.105	0.277	-1.172	0.008	0.34	-1.207	-0.066	0.441	-0.887	-0.203	0.16	-1.352	-0.055	0.094	-1.105	0.016	0.324	-1.355	0.043	0.066
-1.07	0.051	0.543	-1.281	0.004	0.477	-1.117	-0.055	0.223	-1.199	-0.121	0.168	-1.145	-0.094	0.281	-1.176	-0.004	0.336	-1.254	-0.063	0.445	-0.871	-0.199	0.145	-1.242	-0.086	0.074	-1.172	-0.012	0.348	-1.195	0.035	0.059
-1.055	0.063	0.539	-1.34	0.004	0.461	-1.121	-0.031	0.223	-1.215	-0.133	0.184	-1.16	-0.074	0.285	-1.18	-0.023	0.348	-1.309	-0.051	0.457	-0.867	-0.176	0.121	-1.074	-0.098	0.09	-1.215	-0.039	0.375	-1.043	0.012	0.066
-1.047	0.063	0.539	-1.41	-0.008	0.457	-1.121	-0.02	0.223	-1.207	-0.156	0.207	-1.16	-0.07	0.301	-1.18	-0.047	0.359	-1.336	-0.039	0.465	-0.863	-0.145	0.117	-0.969	-0.102	0.098	-1.254	-0.055	0.418	-0.922	-0.02	0.074
-1.023	0.055	0.539	-1.438	-0.012	0.473	-1.121	-0.023	0.219	-1.172	-0.176	0.242	-1.152	-0.09	0.316	-1.184	-0.066	0.379	-1.332	-0.02	0.445	-0.859	-0.113	0.121	-0.883	-0.145	0.078	-1.281	-0.063	0.465	-0.836	-0.035	0.059
-1.016	0.043	0.547	-1.43	-0.027	0.477	-1.125	-0.047	0.215	-1.137	-0.184	0.277	-1.133	-0.113	0.328	-1.207	-0.086	0.395	-1.355	-0.004	0.41	-0.863	-0.098	0.141	-0.824	-0.168	0.105	-1.313	-0.059	0.496	-0.773	-0.027	0.055
-1.004	0.016	0.547	-1.395	-0.035	0.453	-1.121	-0.078	0.211	-1.113	-0.188	0.305	-1.105	-0.125	0.344	-1.238	-0.094	0.422	-1.48	-0.016	0.391	-0.875	-0.098	0.16	-0.797	-0.164	0.09	-1.355	-0.031	0.504	-0.73	-0.012	0.051
-1	-0.008	0.543	-1.324	-0.051	0.406	-1.121	-0.109	0.203	-1.094	-0.168	0.316	-1.082	-0.129	0.352	-1.285	-0.098	0.453	-1.59	-0.039	0.363	-0.902	-0.105	0.172	-0.777	-0.137	0.074	-1.383	0.016	0.508	-0.695	0.004	0.059
-1	-0.023	0.543	-1.234	-0.063	0.355	-1.117	-0.125	0.195	-1.086	-0.148	0.309	-1.063	-0.121	0.352	-1.313	-0.098	0.48	-1.586	-0.055	0.332	-0.945	-0.121	0.18	-0.766	-0.109	0.051	-1.383	0.063	0.508	-0.676	0.004	0.07
-1.02	-0.031	0.543	-1.148	-0.063	0.297	-1.113	-0.137	0.195	-1.094	-0.121	0.305	-1.055	-0.102	0.352	-1.328	-0.07	0.504	-1.473	-0.063	0.301	-1	-0.137	0.176	-0.754	-0.086	0.047	-1.359	0.105	0.488	-0.672	0.016	0.09
-1.031	-0.043	0.543	-1.074	-0.07	0.254	-1.105	-0.141	0.199	-1.098	-0.102	0.309	-1.047	-0.074	0.352	-1.316	-0.008	0.5	-1.355	-0.07	0.262	-1.051	-0.152	0.18	-0.754	-0.078	0.055	-1.391	0.137	0.457	-0.695	0.012	0.098
-1.051	-0.051	0.539	-1.043	-0.078	0.219	-1.113	-0.148	0.203	-1.109	-0.086	0.313	-1.051	-0.051	0.355	-1.262	0.055	0.484	-1.281	-0.074	0.234	-1.102	-0.176	0.191	-0.77	-0.07	0.07	-1.512	0.125	0.402	-0.75	-0.008	0.113
-1.066	-0.055	0.539	-1.043	-0.078	0.188	-1.129	-0.156	0.203	-1.105	-0.055	0.324	-1.039	-0.02	0.355	-1.23	0.094	0.461	-1.281	-0.078	0.234	-1.152	-0.215	0.199	-0.801	-0.074	0.086	-1.574	0.117	0.395	-0.844	-0.039	0.121
-1.078	-0.051	0.539	-1.066	-0.078	0.168	-1.16	-0.16	0.195	-1.113	-0.027	0.34	-1.031	0.012	0.355	-1.316	0.117	0.422	-1.324	-0.086	0.227	-1.23	-0.258	0.211	-0.852	-0.09	0.102	-1.512	0.094	0.426	-0.926	-0.063	0.137
-1.09	-0.059	0.535	-1.098	-0.082	0.16	-1.195	-0.168	0.184	-1.117	0.004	0.352	-1.023	0.027	0.352	-1.43	0.133	0.379	-1.375	-0.082	0.207	-1.301	-0.301	0.203	-0.902	-0.121	0.117	-1.422	0.074	0.414	-1.008	-0.105	0.16
-1.113	-0.066	0.535	-1.133	-0.09	0.164	-1.223	-0.176	0.168	-1.117	0.023	0.352	-1.031	0.031	0.348	-1.43	0.137	0.371	-1.43	-0.074	0.18	-1.379	-0.324	0.184	-0.965	-0.156	0.125	-1.383	0.063	0.379	-1.086	-0.156	0.207
-1.137	-0.074	0.535	-1.145	-0.098	0.18	-1.242	-0.176	0.152	-1.109	0.039	0.352	-1.023	0.031	0.352	-1.336	0.105	0.348	-1.453	-0.07	0.156	-1.469	-0.344	0.168	-1.035	-0.195	0.145	-1.367	0.066	0.348	-1.156	-0.199	0.254
-1.156	-0.078	0.535	-1.152	-0.117	0.195	-1.27	-0.184	0.145	-1.105	0.035	0.355	-1.02	0.016	0.352	-1.246	0.078	0.316	-1.406	-0.086	0.16	-1.531	-0.359	0.16	-1.109	-0.23	0.172	-1.402	0.063	0.301	-1.246	-0.242	0.277
-1.164	-0.074	0.527	-1.145	-0.137	0.211	-1.297	-0.191	0.148	-1.102	0.02	0.371	-1.02	-0.012	0.352	-1.203	0.059	0.289	-1.285	-0.094	0.191	-1.547	-0.363	0.164	-1.227	-0.262	0.18	-1.453	0.055	0.266	-1.348	-0.273	0.281
-1.16	-0.078	0.531	-1.121	-0.16	0.227	-1.359	-0.191	0.176	-1.098	0.004	0.391	-1.02	-0.039	0.352	-1.223	0.047	0.277	-1.16	-0.113	0.203	-1.563	-0.359	0.203	-1.34	-0.281	0.168	-1.512	0.023	0.25	-1.441	-0.285	0.27
-1.172	-0.09	0.531	-1.098	-0.191	0.234	-1.453	-0.207	0.203	-1.094	-0.02	0.406	-1.027	-0.059	0.352	-1.297	0.027	0.266	-1.035	-0.137	0.215	-1.68	-0.379	0.27	-1.461	-0.297	0.156	-1.563	-0.016	0.207	-1.527	-0.281	0.266
-1.18	-0.094	0.523	-1.09	-0.219	0.227	-1.52	-0.203	0.219	-1.113	-0.043	0.426	-1.043	-0.07	0.348	-1.391	0	0.234	-0.945	-0.152	0.223	-1.789	-0.418	0.293	-1.57	-0.305	0.141	-1.547	-0.059	0.156	-1.598	-0.289	0.238
-1.199	-0.094	0.516	-1.082	-0.219	0.223	-1.563	-0.195	0.227	-1.156	-0.059	0.43	-1.063	-0.074	0.34	-1.461	-0.023	0.199	-0.891	-0.164	0.227	-1.754	-0.43	0.234	-1.629	-0.316	0.137	-1.453	-0.09	0.129	-1.629	-0.285	0.227
-1.27	-0.105	0.512	-1.082	-0.188	0.215	-1.578	-0.195	0.199	-1.207	-0.063	0.43	-1.086	-0.074	0.336	-1.48	-0.035	0.156	-0.855	-0.164	0.227	-1.613	-0.395	0.113	-1.648	-0.316	0.156	-1.309	-0.113	0.133	-1.754	-0.266	0.305
-1.371	-0.121	0.512	-1.066	-0.148	0.215	-1.527	-0.203	0.164	-1.242	-0.063	0.438	-1.117	-0.078	0.34	-1.457	-0.043	0.141	-0.836	-0.145	0.207	-1.449	-0.348	0.055	-1.758	-0.316	0.211	-1.156	-0.125	0.141	-1.891	-0.27	0.309
-1.449	-0.117	0.535	-1.059	-0.105	0.219	-1.434	-0.207	0.141	-1.27	-0.059	0.453	-1.168	-0.086	0.34	-1.402	-0.059	0.141	-0.832	-0.117	0.188	-1.301	-0.293	0.113	-1.887	-0.355	0.18	-1.016	-0.129	0.164	-1.852	-0.227	0.254
-1.492	-0.117	0.559	-1.055	-0.066	0.234	-1.32	-0.199	0.141	-1.293	-0.051	0.477	-1.219	-0.094	0.328	-1.32	-0.063	0.141	-0.828	-0.098	0.176	-1.25	-0.25	0.191	-1.816	-0.332	0.129	-0.918	-0.137	0.188	-1.73	-0.207	0.203
-1.48	-0.129	0.57	-1.051	-0.031	0.25	-1.215	-0.176	0.16	-1.313	-0.047	0.496	-1.266	-0.094	0.32	-1.234	-0.082	0.137	-0.828	-0.074	0.164	-1.305	-0.223	0.211	-1.637	-0.32	0.063	-0.848	-0.141	0.203	-1.625	-0.215	0.188
-1.426	-0.145	0.559	-1.051	-0.012	0.27	-1.152	-0.148	0.191	-1.316	-0.023	0.5	-1.309	-0.098	0.32	-1.148	-0.121	0.137	-0.828	-0.07	0.168	-1.379	-0.211	0.188	-1.449	-0.285	0.043	-0.805	-0.145	0.203	-1.539	-0.199	0.242
-1.336	-0.168	0.504	-1.051	-0.008	0.289	-1.129	-0.105	0.207	-1.309	0.008	0.473	-1.316	-0.09	0.332	-1.086	-0.172	0.141	-0.832	-0.07	0.176	-1.434	-0.195	0.152	-1.328	-0.25	0.086	-0.777	-0.137	0.195	-1.5	-0.164	0.301
-1.234	-0.188	0.441	-1.063	-0.012	0.297	-1.137	-0.07	0.219	-1.32	0.043	0.438	-1.309	-0.098	0.348	-1.027	-0.223	0.148	-0.844	-0.086	0.188	-1.453	-0.184	0.156	-1.316	-0.227	0.133	-0.77	-0.129	0.176	-1.523	-0.133	0.293
-1.133	-0.191	0.383	-1.078	-0.02	0.297	-1.16	-0.063	0.234	-1.414	0.059	0.434	-1.293	-0.102	0.344	-1.008	-0.266	0.137	-0.875	-0.102	0.207	-1.418	-0.18	0.191	-1.363	-0.207	0.141	-0.77	-0.121	0.152	-1.555	-0.113	0.262
-1.059	-0.176	0.34	-1.102	-0.043	0.301	-1.195	-0.066	0.242	-1.516	0.059	0.422	-1.297	-0.098	0.32	-0.996	-0.281	0.117	-0.91	-0.121	0.215	-1.363	-0.18	0.242	-1.406	-0.195	0.113	-0.789	-0.125	0.145	-1.555	-0.129	0.254
-1.043	-0.148	0.316	-1.121	-0.059	0.305	-1.227	-0.066	0.258	-1.547	0.078	0.422	-1.379	-0.102	0.293	-0.988	-0.262	0.086	-0.953	-0.137	0.223	-1.277	-0.172	0.273	-1.441	-0.191	0.105	-0.828	-0.129	0.141	-1.516	-0.152	0.262
-1.051	-0.105	0.316	-1.141	-0.086	0.305	-1.238	-0.066	0.273	-1.488	0.078	0.387	-1.5	-0.109	0.266	-0.973	-0.227	0.07	-0.988	-0.156	0.223	-1.188	-0.18	0.297	-1.445	-0.203	0.137	-0.879	-0.129	0.145	-1.43	-0.172	0.27
-1.078	-0.07	0.32	-1.152	-0.102	0.313	-1.234	-0.082	0.297	-1.367	0.078	0.332	-1.582	-0.098	0.262	-0.984	-0.199	0.059	-1.043	-0.176	0.23	-1.105	-0.195	0.309	-1.391	-0.211	0.188	-0.938	-0.121	0.16	-1.332	-0.191	0.262
-1.109	-0.055	0.344	-1.168	-0.117	0.316	-1.219	-0.102	0.32	-1.234	0.086	0.289	-1.566	-0.086	0.281	-0.984	-0.156	0.074	-1.121	-0.195	0.238	-1.035	-0.207	0.305	-1.301	-0.223	0.227	-1.004	-0.133	0.176	-1.219	-0.203	0.266
-1.129	-0.063	0.355	-1.18	-0.125	0.316	-1.191	-0.125	0.336	-1.145	0.078	0.266	-1.48	-0.086	0.266	-0.922	-0.18	0.113	-1.191	-0.207	0.246	-0.98	-0.191	0.297	-1.203	-0.23	0.25	-1.059	-0.172	0.199	-1.121	-0.203	0.262
-1.129	-0.074	0.371	-1.191	-0.129	0.316	-1.168	-0.133	0.336	-1.117	0.063	0.258	-1.336	-0.09	0.262	-0.973	-0.277	0.086	-1.273	-0.215	0.234	-0.953	-0.156	0.293	-1.117	-0.23	0.254	-1.125	-0.227	0.223	-1.035	-0.188	0.25
-1.117	-0.098	0.379	-1.207	-0.129	0.309	-1.152	-0.133	0.344	-1.145	0.055	0.25	-1.203	-0.098	0.238	-1.047	-0.246	0.043	-1.367	-0.219	0.227	-0.93	-0.121	0.313	-1.066	-0.223	0.234	-1.191	-0.281	0.234	-0.969	-0.148	0.23
-1.09	-0.129	0.391	-1.215	-0.129	0.301	-1.133	-0.125	0.348	-1.203	0.043	0.223	-1.129	-0.098	0.215	-1.008	-0.117	0.082	-1.465	-0.23	0.227	-0.922	-0.086	0.336	-1.023	-0.195	0.215	-1.266	-0.324	0.23	-0.93	-0.113	0.227
-1.063	-0.176	0.418	-1.227	-0.125	0.297	-1.125	-0.105	0.355	-1.273	0.031	0.168	-1.129	-0.098	0.191	-0.992	-0.051	0.113	-1.535	-0.246	0.219	-0.918	-0.055	0.348	-0.992	-0.172	0.219	-1.34	-0.359	0.207	-0.898	-0.055	0.223
-1.043	-0.223	0.418	-1.238	-0.125	0.293	-1.113	-0.082	0.352	-1.328	0.012	0.133	-1.152	-0.086	0.176	-1.074	-0.031	0.102	-1.535	-0.254	0.219	-0.922	-0.027	0.363	-0.961	-0.137	0.234	-1.43	-0.383	0.195	-0.875	0.008	0.234
-1.035	-0.254	0.41	-1.238	-0.125	0.285	-1.105	-0.051	0.352	-1.332	-0.004	0.133	-1.195	-0.063	0.152	-1.16	-0.063	0.105	-1.516	-0.254	0.238	-0.938	-0.008	0.371	-0.961	-0.082	0.246	-1.512	-0.41	0.199	-0.855	0.059	0.25
-1.031	-0.25	0.395	-1.234	-0.129	0.273	-1.098	-0.023	0.359	-1.293	-0.023	0.152	-1.246	-0.051	0.152	-1.234	-0.156	0.102	-1.602	-0.25	0.289	-0.969	0	0.379	-0.973	-0.039	0.258	-1.539	-0.441	0.223	-0.836	0.086	0.266
-1.043	-0.219	0.379	-1.238	-0.133	0.27	-1.086	0.012	0.363	-1.227	-0.051	0.188	-1.254	-0.051	0.18	-1.336	-0.246	0.066	-1.699	-0.273	0.266	-0.992	0.004	0.387	-0.988	0.004	0.285	-1.523	-0.449	0.258	-0.84	0.102	0.277
-1.059	-0.176	0.371	-1.246	-0.137	0.258	-1.082	0.031	0.371	-1.152	-0.086	0.215	-1.215	-0.055	0.23	-1.441	-0.297	0.035	-1.645	-0.266	0.203	-1.031	0	0.395	-1	0.035	0.297	-1.625	-0.457	0.316	-0.863	0.098	0.27
-1.059	-0.125	0.375	-1.254	-0.141	0.258	-1.074	0.043	0.379	-1.086	-0.125	0.219	-1.168	-0.066	0.258	-1.496	-0.32	0.031	-1.512	-0.258	0.121	-1.07	-0.012	0.402	-1.035	0.055	0.277	-1.746	-0.484	0.313	-0.914	0.074	0.266
-1.059	-0.078	0.387	-1.273	-0.137	0.285	-1.066	0.051	0.387	-1.035	-0.164	0.207	-1.121	-0.098	0.262	-1.574	-0.352	0.023	-1.383	-0.262	0.094	-1.102	-0.027	0.418	-1.094	0.078	0.426	-1.711	-0.477	0.23	-0.977	0.027	0.25
-1.066	-0.043	0.391	-1.336	-0.145	0.328	-1.059	0.047	0.395	-1.023	-0.191	0.172	-1.078	-0.137	0.262	-1.641	-0.406	0.016	-1.273	-0.25	0.152	-1.113	-0.035	0.441	-1.027	0.031	0.492	-1.609	-0.438	0.109	-1.047	-0.008	0.25
-1.078	-0.023	0.391	-1.449	-0.156	0.348	-1.059	0.035	0.406	-1.02	-0.18	0.133	-1.039	-0.168	0.25	-1.645	-0.469	0.02	-1.242	-0.238	0.227	-1.125	-0.035	0.465	-1.07	-0.023	0.457	-1.508	-0.387	0.078	-1.113	-0.035	0.266
-1.09	-0.023	0.391	-1.547	-0.156	0.352	-1.059	0.012	0.41	-1.008	-0.141	0.117	-1.016	-0.184	0.219	-1.609	-0.527	0.047	-1.27	-0.23	0.262	-1.164	-0.035	0.477	-1.156	-0.02	0.352	-1.434	-0.32	0.133	-1.188	-0.027	0.297
-1.113	-0.043	0.395	-1.625	-0.16	0.34	-1.07	-0.012	0.414	-0.992	-0.09	0.121	-1	-0.168	0.203	-1.648	-0.578	0.117	-1.309	-0.207	0.27	-1.227	-0.039	0.484	-1.223	-0.008	0.336	-1.43	-0.262	0.199	-1.32	-0.016	0.316
-1.133	-0.066	0.395	-1.633	-0.176	0.313	-1.094	-0.027	0.414	-0.973	-0.051	0.129	-0.98	-0.133	0.195	-1.773	-0.617	0.172	-1.348	-0.18	0.262	-1.305	-0.031	0.492	-1.234	0	0.41	-1.465	-0.234	0.223	-1.441	-0.023	0.379
-1.141	-0.09	0.402	-1.547	-0.176	0.293	-1.121	-0.043	0.414	-0.961	-0.035	0.145	-0.969	-0.086	0.195	-1.781	-0.602	0.156	-1.371	-0.164	0.266	-1.371	-0.02	0.512	-1.207	0.004	0.496	-1.5	-0.227	0.219	-1.484	-0.027	0.469
-1.148	-0.109	0.406	-1.434	-0.184	0.297	-1.148	-0.047	0.41	-0.965	-0.035	0.152	-0.949	-0.051	0.191	-1.66	-0.523	0.066	-1.363	-0.156	0.285	-1.41	-0.016	0.527	-1.273	-0.023	0.496	-1.523	-0.219	0.227	-1.496	0.016	0.539
-1.148	-0.121	0.402	-1.32	-0.191	0.309	-1.184	-0.039	0.41	-0.977	-0.051	0.16	-0.934	-0.012	0.207	-1.477	-0.445	0	-1.313	-0.156	0.313	-1.406	-0.008	0.531	-1.316	-0.008	0.492	-1.516	-0.223	0.258	-1.453	0.105	0.547
-1.141	-0.125	0.402	-1.215	-0.184	0.313	-1.238	-0.039	0.402	-0.992	-0.066	0.168	-0.926	0.016	0.211	-1.266	-0.371	0.016	-1.254	-0.16	0.336	-1.395	0.012	0.504	-1.344	0.035	0.5	-1.477	-0.234	0.289	-1.41	0.176	0.527
-1.129	-0.125	0.402	-1.152	-0.16	0.32	-1.285	-0.035	0.402	-1.012	-0.086	0.172	-0.926	0.008	0.219	-1.137	-0.297	0.066	-1.184	-0.164	0.352	-1.488	0.02	0.461	-1.336	0.063	0.516	-1.406	-0.242	0.289	-1.473	0.207	0.512
-1.121	-0.133	0.398	-1.129	-0.133	0.344	-1.309	-0.031	0.406	-1.043	-0.113	0.168	-0.938	-0.012	0.223	-1.109	-0.25	0.113	-1.121	-0.156	0.352	-1.613	0.008	0.438	-1.313	0.086	0.496	-1.324	-0.242	0.281	-1.57	0.203	0.535
-1.113	-0.141	0.395	-1.133	-0.098	0.375	-1.316	-0.031	0.414	-1.063	-0.137	0.16	-0.953	-0.047	0.223	-1.152	-0.211	0.125	-1.07	-0.145	0.336	-1.598	0.02	0.449	-1.34	0.109	0.457	-1.234	-0.227	0.266	-1.57	0.152	0.527
-1.102	-0.141	0.379	-1.168	-0.063	0.402	-1.316	-0.031	0.418	-1.078	-0.148	0.16	-0.965	-0.078	0.203	-1.203	-0.164	0.109	-1.023	-0.125	0.32	-1.469	0.031	0.395	-1.477	0.102	0.395	-1.148	-0.207	0.246	-1.488	0.141	0.508
-1.098	-0.148	0.371	-1.211	-0.031	0.43	-1.324	-0.031	0.402	-1.098	-0.156	0.156	-0.984	-0.105	0.184	-1.254	-0.121	0.094	-0.992	-0.105	0.313	-1.352	0.043	0.328	-1.531	0.094	0.398	-1.078	-0.191	0.25	-1.43	0.133	0.434
-1.102	-0.141	0.363	-1.254	-0.012	0.445	-1.398	-0.047	0.387	-1.117	-0.16	0.16	-0.996	-0.121	0.176	-1.285	-0.086	0.098	-0.977	-0.078	0.309	-1.281	0.023	0.266	-1.434	0.082	0.43	-1.016	-0.168	0.25	-1.395	0.121	0.352
