# Supplementary material for: “What Is a Step?” Differences in How a Step Is Detected among Three Popular Activity Monitors That Have Impacted Physical Activity Research
Source: Sensors (Basel). 2018 Apr 15;18(4):1206. doi: 10.3390/s18041206 (PMC5948774; doi:10.3390/s18041206)
Supplement: Supplementary file 1 [file sensors-18-01206-s001.zip › Supplementary material/Clean dataset GT9X wrist/WSS15.csv]

2			2.2			2.4			2.6			2.8			3			3.2			3.4			3.6			3.8			4
x	y	z	x	y	z	x	y	z	x	y	z	x	y	z	x	y	z	x	y	z	x	y	z	x	y	z	x	y	z	x	y	z
-1.168	-0.125	0.262	-1.07	-0.27	0.082	-1.328	-0.066	0.328	-1.016	-0.098	0.273	-1.363	-0.41	0.203	-1.16	-0.035	0.391	-1.086	-0.234	0.266	-1.145	-0.121	0.238	-0.949	-0.219	0.266	-1.316	0.277	0.676	-1.203	0.035	0.426
-1.215	-0.133	0.234	-1.066	-0.25	0.094	-1.289	-0.098	0.313	-0.969	-0.105	0.23	-1.434	-0.418	0.211	-1.133	-0.016	0.383	-1.07	-0.25	0.234	-1.109	-0.145	0.27	-0.996	-0.266	0.289	-1.27	0.242	0.684	-1.25	0.055	0.445
-1.258	-0.148	0.219	-1.07	-0.23	0.105	-1.234	-0.121	0.289	-0.953	-0.102	0.176	-1.496	-0.43	0.219	-1.117	-0.008	0.352	-1.07	-0.27	0.211	-1.074	-0.164	0.285	-1.012	-0.258	0.316	-1.203	0.199	0.66	-1.297	0.07	0.469
-1.293	-0.156	0.223	-1.086	-0.215	0.098	-1.18	-0.148	0.234	-0.965	-0.094	0.129	-1.559	-0.445	0.195	-1.09	-0.008	0.305	-1.082	-0.285	0.18	-1.043	-0.184	0.289	-1.039	-0.266	0.316	-1.145	0.172	0.602	-1.328	0.094	0.504
-1.328	-0.176	0.238	-1.102	-0.203	0.094	-1.125	-0.156	0.188	-0.988	-0.078	0.105	-1.594	-0.457	0.184	-1.086	0.004	0.258	-1.09	-0.293	0.164	-1.016	-0.195	0.27	-1.074	-0.281	0.293	-1.098	0.168	0.531	-1.352	0.109	0.531
-1.359	-0.188	0.25	-1.109	-0.211	0.09	-1.078	-0.152	0.148	-1.008	-0.063	0.105	-1.551	-0.465	0.176	-1.113	0.027	0.199	-1.105	-0.293	0.172	-1.012	-0.203	0.234	-1.117	-0.301	0.262	-1.07	0.16	0.473	-1.355	0.121	0.563
-1.371	-0.211	0.258	-1.113	-0.234	0.09	-1.039	-0.145	0.125	-1.031	-0.063	0.129	-1.457	-0.449	0.172	-1.148	0.043	0.16	-1.129	-0.289	0.176	-1.031	-0.219	0.199	-1.168	-0.313	0.246	-1.07	0.16	0.422	-1.359	0.137	0.59
-1.344	-0.227	0.246	-1.105	-0.262	0.098	-1.031	-0.133	0.105	-1.059	-0.066	0.16	-1.344	-0.41	0.199	-1.191	0.047	0.156	-1.145	-0.277	0.191	-1.055	-0.227	0.168	-1.223	-0.328	0.242	-1.078	0.176	0.395	-1.371	0.145	0.617
-1.289	-0.246	0.219	-1.109	-0.281	0.102	-1.059	-0.113	0.094	-1.098	-0.078	0.184	-1.266	-0.375	0.176	-1.242	0.035	0.156	-1.148	-0.266	0.211	-1.066	-0.242	0.16	-1.277	-0.332	0.25	-1.125	0.172	0.363	-1.359	0.152	0.645
-1.23	-0.262	0.184	-1.121	-0.281	0.098	-1.094	-0.102	0.09	-1.125	-0.102	0.207	-1.207	-0.328	0.184	-1.285	0.004	0.172	-1.168	-0.266	0.203	-1.074	-0.258	0.168	-1.344	-0.324	0.273	-1.184	0.141	0.328	-1.316	0.156	0.648
-1.18	-0.27	0.141	-1.137	-0.262	0.098	-1.129	-0.09	0.102	-1.141	-0.129	0.234	-1.172	-0.285	0.188	-1.293	-0.039	0.195	-1.188	-0.266	0.195	-1.102	-0.27	0.188	-1.445	-0.316	0.301	-1.23	0.094	0.32	-1.301	0.152	0.621
-1.125	-0.262	0.113	-1.16	-0.242	0.094	-1.16	-0.09	0.125	-1.141	-0.164	0.258	-1.172	-0.262	0.203	-1.273	-0.105	0.215	-1.211	-0.27	0.188	-1.133	-0.273	0.199	-1.547	-0.332	0.316	-1.262	0.023	0.32	-1.332	0.148	0.559
-1.094	-0.246	0.086	-1.172	-0.215	0.094	-1.176	-0.102	0.152	-1.133	-0.199	0.277	-1.199	-0.234	0.23	-1.25	-0.172	0.227	-1.242	-0.277	0.164	-1.168	-0.27	0.203	-1.637	-0.344	0.301	-1.266	-0.055	0.336	-1.359	0.137	0.508
-1.086	-0.234	0.078	-1.18	-0.199	0.102	-1.18	-0.121	0.184	-1.125	-0.227	0.285	-1.23	-0.195	0.246	-1.215	-0.227	0.238	-1.281	-0.293	0.129	-1.191	-0.262	0.203	-1.695	-0.383	0.305	-1.262	-0.145	0.336	-1.352	0.133	0.484
-1.105	-0.211	0.094	-1.199	-0.191	0.109	-1.176	-0.148	0.207	-1.129	-0.246	0.285	-1.258	-0.16	0.258	-1.188	-0.27	0.238	-1.32	-0.309	0.105	-1.223	-0.262	0.211	-1.699	-0.414	0.297	-1.25	-0.25	0.352	-1.34	0.109	0.508
-1.133	-0.188	0.113	-1.238	-0.199	0.113	-1.16	-0.188	0.227	-1.137	-0.27	0.277	-1.281	-0.133	0.254	-1.148	-0.285	0.23	-1.344	-0.324	0.094	-1.258	-0.277	0.207	-1.656	-0.43	0.289	-1.234	-0.355	0.328	-1.328	0.082	0.531
-1.184	-0.168	0.145	-1.273	-0.203	0.129	-1.145	-0.223	0.223	-1.148	-0.293	0.266	-1.297	-0.117	0.254	-1.129	-0.285	0.211	-1.371	-0.34	0.094	-1.305	-0.289	0.195	-1.602	-0.43	0.277	-1.219	-0.445	0.293	-1.313	0.059	0.539
-1.227	-0.164	0.176	-1.309	-0.215	0.137	-1.113	-0.242	0.199	-1.164	-0.313	0.25	-1.301	-0.109	0.25	-1.125	-0.281	0.191	-1.402	-0.355	0.102	-1.367	-0.313	0.184	-1.543	-0.414	0.266	-1.195	-0.512	0.25	-1.313	0.027	0.516
-1.246	-0.168	0.211	-1.359	-0.23	0.148	-1.098	-0.254	0.168	-1.172	-0.309	0.234	-1.297	-0.121	0.25	-1.129	-0.27	0.176	-1.461	-0.355	0.125	-1.398	-0.34	0.172	-1.504	-0.387	0.266	-1.184	-0.555	0.215	-1.336	-0.016	0.469
-1.242	-0.195	0.219	-1.426	-0.242	0.152	-1.086	-0.254	0.141	-1.172	-0.297	0.223	-1.297	-0.133	0.254	-1.141	-0.254	0.152	-1.539	-0.352	0.148	-1.426	-0.363	0.152	-1.465	-0.34	0.289	-1.176	-0.582	0.195	-1.371	-0.047	0.398
-1.219	-0.227	0.207	-1.473	-0.254	0.164	-1.074	-0.254	0.129	-1.168	-0.27	0.227	-1.285	-0.148	0.266	-1.152	-0.246	0.137	-1.594	-0.336	0.188	-1.449	-0.383	0.141	-1.438	-0.297	0.328	-1.148	-0.605	0.203	-1.434	-0.066	0.34
-1.18	-0.25	0.188	-1.484	-0.273	0.168	-1.063	-0.238	0.113	-1.152	-0.234	0.238	-1.277	-0.152	0.277	-1.16	-0.238	0.129	-1.625	-0.324	0.211	-1.488	-0.391	0.145	-1.418	-0.27	0.371	-1.117	-0.613	0.227	-1.484	-0.082	0.297
-1.137	-0.27	0.168	-1.457	-0.285	0.168	-1.059	-0.223	0.109	-1.141	-0.199	0.258	-1.246	-0.156	0.297	-1.164	-0.238	0.137	-1.621	-0.34	0.219	-1.555	-0.391	0.164	-1.402	-0.273	0.402	-1.082	-0.621	0.242	-1.496	-0.098	0.27
-1.09	-0.273	0.156	-1.387	-0.289	0.16	-1.055	-0.203	0.113	-1.137	-0.172	0.258	-1.227	-0.148	0.305	-1.164	-0.234	0.148	-1.594	-0.348	0.215	-1.629	-0.395	0.188	-1.375	-0.262	0.41	-1.051	-0.629	0.254	-1.469	-0.109	0.27
-1.039	-0.266	0.152	-1.301	-0.293	0.156	-1.055	-0.184	0.129	-1.141	-0.16	0.254	-1.203	-0.141	0.313	-1.164	-0.23	0.16	-1.527	-0.355	0.191	-1.703	-0.398	0.211	-1.336	-0.238	0.406	-1.016	-0.645	0.254	-1.402	-0.121	0.277
-1.012	-0.254	0.156	-1.211	-0.285	0.164	-1.055	-0.164	0.148	-1.164	-0.164	0.246	-1.176	-0.133	0.324	-1.172	-0.227	0.176	-1.457	-0.352	0.164	-1.75	-0.406	0.211	-1.293	-0.215	0.398	-0.992	-0.668	0.238	-1.305	-0.141	0.273
-0.996	-0.23	0.152	-1.125	-0.266	0.176	-1.07	-0.148	0.152	-1.195	-0.176	0.234	-1.156	-0.121	0.32	-1.188	-0.227	0.172	-1.391	-0.332	0.145	-1.746	-0.418	0.203	-1.258	-0.195	0.395	-0.984	-0.707	0.215	-1.203	-0.156	0.262
-0.98	-0.207	0.148	-1.09	-0.246	0.188	-1.086	-0.133	0.156	-1.223	-0.203	0.227	-1.141	-0.105	0.32	-1.211	-0.238	0.16	-1.328	-0.309	0.148	-1.672	-0.418	0.184	-1.227	-0.188	0.383	-0.984	-0.734	0.195	-1.098	-0.188	0.242
-0.969	-0.195	0.152	-1.078	-0.242	0.199	-1.102	-0.137	0.152	-1.238	-0.234	0.227	-1.121	-0.078	0.324	-1.246	-0.254	0.141	-1.285	-0.273	0.164	-1.559	-0.406	0.164	-1.199	-0.184	0.367	-0.984	-0.738	0.172	-1	-0.211	0.215
-0.965	-0.18	0.152	-1.102	-0.246	0.207	-1.113	-0.156	0.152	-1.25	-0.258	0.234	-1.09	-0.059	0.328	-1.27	-0.281	0.113	-1.262	-0.242	0.188	-1.43	-0.383	0.145	-1.176	-0.168	0.355	-0.98	-0.734	0.16	-0.934	-0.227	0.184
-0.973	-0.168	0.145	-1.148	-0.234	0.215	-1.129	-0.195	0.16	-1.266	-0.27	0.25	-1.078	-0.043	0.332	-1.281	-0.297	0.098	-1.266	-0.215	0.227	-1.324	-0.352	0.133	-1.156	-0.152	0.344	-0.98	-0.723	0.172	-0.875	-0.234	0.176
-0.98	-0.156	0.152	-1.195	-0.203	0.223	-1.145	-0.23	0.152	-1.309	-0.277	0.266	-1.07	-0.035	0.344	-1.281	-0.305	0.094	-1.277	-0.188	0.262	-1.25	-0.34	0.145	-1.145	-0.137	0.34	-0.992	-0.734	0.199	-0.832	-0.238	0.164
-0.996	-0.145	0.156	-1.246	-0.176	0.223	-1.156	-0.254	0.148	-1.375	-0.281	0.273	-1.082	-0.023	0.348	-1.293	-0.309	0.102	-1.281	-0.168	0.289	-1.211	-0.336	0.176	-1.125	-0.113	0.355	-1.047	-0.754	0.246	-0.828	-0.219	0.164
-1.012	-0.152	0.156	-1.285	-0.168	0.234	-1.16	-0.27	0.145	-1.426	-0.277	0.277	-1.102	-0.012	0.359	-1.336	-0.309	0.117	-1.277	-0.16	0.313	-1.211	-0.328	0.227	-1.105	-0.086	0.367	-1.113	-0.777	0.289	-0.852	-0.211	0.184
-1.027	-0.168	0.164	-1.32	-0.164	0.246	-1.16	-0.27	0.141	-1.469	-0.285	0.273	-1.125	0	0.371	-1.41	-0.316	0.125	-1.277	-0.16	0.332	-1.223	-0.297	0.262	-1.094	-0.063	0.379	-1.191	-0.797	0.332	-0.895	-0.207	0.219
-1.043	-0.199	0.168	-1.348	-0.176	0.258	-1.172	-0.254	0.141	-1.52	-0.301	0.281	-1.16	0.004	0.379	-1.484	-0.316	0.133	-1.277	-0.172	0.344	-1.238	-0.254	0.297	-1.086	-0.031	0.383	-1.25	-0.813	0.352	-0.969	-0.207	0.258
-1.066	-0.23	0.164	-1.336	-0.191	0.277	-1.219	-0.234	0.148	-1.551	-0.32	0.27	-1.188	0.008	0.375	-1.543	-0.316	0.148	-1.285	-0.191	0.348	-1.246	-0.215	0.328	-1.102	0.004	0.387	-1.273	-0.797	0.391	-1.066	-0.227	0.313
-1.078	-0.242	0.172	-1.32	-0.215	0.301	-1.285	-0.223	0.168	-1.547	-0.348	0.25	-1.203	0.012	0.371	-1.605	-0.332	0.164	-1.301	-0.207	0.344	-1.266	-0.188	0.344	-1.098	0.02	0.406	-1.266	-0.789	0.414	-1.16	-0.27	0.363
-1.082	-0.246	0.18	-1.297	-0.227	0.313	-1.363	-0.227	0.188	-1.504	-0.371	0.219	-1.199	0.008	0.367	-1.641	-0.363	0.168	-1.313	-0.215	0.34	-1.277	-0.168	0.34	-1.117	0.047	0.426	-1.238	-0.766	0.43	-1.238	-0.34	0.402
-1.09	-0.234	0.188	-1.277	-0.23	0.316	-1.441	-0.234	0.203	-1.438	-0.379	0.191	-1.215	0.008	0.355	-1.621	-0.387	0.16	-1.324	-0.219	0.348	-1.285	-0.172	0.336	-1.145	0.063	0.457	-1.227	-0.738	0.418	-1.301	-0.414	0.383
-1.113	-0.219	0.18	-1.246	-0.223	0.316	-1.523	-0.262	0.215	-1.371	-0.367	0.168	-1.246	0	0.344	-1.531	-0.395	0.168	-1.32	-0.211	0.344	-1.301	-0.188	0.32	-1.176	0.07	0.488	-1.219	-0.715	0.395	-1.367	-0.508	0.324
-1.133	-0.203	0.18	-1.219	-0.203	0.316	-1.602	-0.297	0.219	-1.297	-0.34	0.172	-1.293	-0.016	0.336	-1.434	-0.387	0.152	-1.305	-0.195	0.352	-1.32	-0.203	0.316	-1.207	0.086	0.504	-1.227	-0.703	0.395	-1.43	-0.594	0.254
-1.152	-0.199	0.172	-1.191	-0.184	0.309	-1.633	-0.332	0.219	-1.262	-0.297	0.195	-1.336	-0.027	0.348	-1.313	-0.371	0.141	-1.281	-0.168	0.367	-1.332	-0.215	0.297	-1.25	0.094	0.516	-1.262	-0.684	0.387	-1.461	-0.645	0.211
-1.172	-0.207	0.16	-1.16	-0.16	0.301	-1.594	-0.367	0.219	-1.238	-0.258	0.23	-1.395	-0.039	0.367	-1.219	-0.344	0.133	-1.258	-0.145	0.379	-1.34	-0.223	0.305	-1.277	0.102	0.535	-1.301	-0.668	0.398	-1.492	-0.664	0.203
-1.188	-0.227	0.148	-1.125	-0.133	0.305	-1.504	-0.375	0.203	-1.227	-0.238	0.27	-1.434	-0.055	0.375	-1.156	-0.328	0.145	-1.23	-0.121	0.398	-1.34	-0.211	0.316	-1.277	0.098	0.551	-1.313	-0.645	0.426	-1.488	-0.656	0.223
-1.219	-0.242	0.145	-1.082	-0.102	0.313	-1.395	-0.363	0.195	-1.258	-0.23	0.305	-1.434	-0.082	0.379	-1.137	-0.301	0.164	-1.215	-0.094	0.406	-1.32	-0.18	0.344	-1.246	0.082	0.563	-1.32	-0.602	0.445	-1.465	-0.613	0.246
-1.246	-0.258	0.152	-1.051	-0.078	0.328	-1.293	-0.336	0.184	-1.289	-0.211	0.328	-1.391	-0.121	0.352	-1.145	-0.266	0.195	-1.207	-0.059	0.418	-1.301	-0.148	0.363	-1.211	0.07	0.551	-1.332	-0.57	0.461	-1.461	-0.566	0.273
-1.266	-0.277	0.164	-1.031	-0.055	0.328	-1.211	-0.293	0.188	-1.32	-0.184	0.344	-1.32	-0.164	0.309	-1.176	-0.23	0.223	-1.207	-0.031	0.418	-1.285	-0.117	0.383	-1.203	0.063	0.516	-1.316	-0.535	0.473	-1.52	-0.543	0.289
-1.297	-0.297	0.18	-1.012	-0.031	0.324	-1.16	-0.246	0.199	-1.328	-0.164	0.355	-1.242	-0.184	0.238	-1.219	-0.199	0.246	-1.211	0	0.426	-1.273	-0.082	0.398	-1.238	0.051	0.461	-1.316	-0.523	0.465	-1.605	-0.543	0.281
-1.352	-0.324	0.195	-0.992	-0.008	0.32	-1.141	-0.207	0.215	-1.324	-0.164	0.348	-1.164	-0.184	0.172	-1.258	-0.168	0.277	-1.219	0.031	0.43	-1.262	-0.051	0.406	-1.258	0.051	0.418	-1.344	-0.52	0.445	-1.691	-0.555	0.246
-1.422	-0.355	0.203	-0.973	0.008	0.32	-1.152	-0.191	0.238	-1.316	-0.184	0.332	-1.109	-0.172	0.105	-1.285	-0.148	0.297	-1.219	0.074	0.434	-1.258	-0.016	0.402	-1.27	0.059	0.414	-1.367	-0.52	0.418	-1.738	-0.574	0.238
-1.48	-0.395	0.219	-0.965	0.02	0.305	-1.188	-0.184	0.25	-1.305	-0.199	0.32	-1.055	-0.156	0.066	-1.297	-0.141	0.297	-1.219	0.121	0.445	-1.246	0.039	0.383	-1.293	0.059	0.43	-1.371	-0.5	0.406	-1.75	-0.582	0.254
-1.527	-0.434	0.219	-0.965	0.027	0.289	-1.227	-0.18	0.266	-1.289	-0.219	0.313	-1.027	-0.125	0.035	-1.293	-0.141	0.305	-1.211	0.168	0.453	-1.242	0.121	0.379	-1.289	0.043	0.445	-1.371	-0.469	0.398	-1.715	-0.57	0.305
-1.52	-0.445	0.215	-0.973	0.027	0.27	-1.262	-0.176	0.277	-1.281	-0.223	0.32	-1.004	-0.086	0.035	-1.289	-0.156	0.305	-1.191	0.188	0.48	-1.23	0.23	0.391	-1.273	0.016	0.461	-1.367	-0.422	0.41	-1.664	-0.531	0.344
-1.457	-0.434	0.215	-0.984	0.023	0.262	-1.281	-0.176	0.289	-1.266	-0.207	0.336	-0.992	-0.051	0.063	-1.285	-0.18	0.309	-1.188	0.211	0.473	-1.219	0.328	0.418	-1.27	-0.027	0.453	-1.367	-0.359	0.422	-1.613	-0.488	0.375
-1.363	-0.41	0.223	-0.988	0	0.266	-1.297	-0.184	0.297	-1.25	-0.176	0.344	-0.984	-0.031	0.109	-1.281	-0.195	0.309	-1.164	0.203	0.496	-1.211	0.375	0.465	-1.281	-0.074	0.426	-1.355	-0.293	0.441	-1.566	-0.449	0.398
-1.258	-0.363	0.246	-0.996	-0.031	0.27	-1.297	-0.191	0.309	-1.234	-0.141	0.363	-0.977	-0.031	0.156	-1.293	-0.207	0.313	-1.16	0.184	0.496	-1.227	0.371	0.512	-1.293	-0.113	0.383	-1.355	-0.219	0.438	-1.555	-0.414	0.422
-1.172	-0.301	0.258	-1.023	-0.055	0.27	-1.277	-0.203	0.313	-1.207	-0.109	0.379	-0.977	-0.051	0.195	-1.301	-0.207	0.316	-1.16	0.16	0.48	-1.227	0.316	0.551	-1.32	-0.141	0.34	-1.371	-0.133	0.387	-1.574	-0.395	0.438
-1.117	-0.25	0.254	-1.047	-0.07	0.273	-1.266	-0.215	0.316	-1.188	-0.086	0.383	-0.98	-0.074	0.215	-1.273	-0.199	0.336	-1.191	0.137	0.434	-1.25	0.262	0.547	-1.359	-0.152	0.289	-1.375	-0.043	0.375	-1.566	-0.371	0.445
-1.109	-0.227	0.246	-1.055	-0.09	0.289	-1.246	-0.203	0.316	-1.172	-0.063	0.387	-0.992	-0.121	0.223	-1.262	-0.188	0.352	-1.23	0.102	0.398	-1.289	0.23	0.496	-1.379	-0.156	0.254	-1.383	0.027	0.387	-1.535	-0.34	0.441
-1.125	-0.227	0.242	-1.074	-0.105	0.293	-1.227	-0.191	0.328	-1.148	-0.039	0.395	-1.012	-0.156	0.207	-1.242	-0.168	0.367	-1.273	0.066	0.383	-1.348	0.23	0.418	-1.375	-0.152	0.234	-1.398	0.117	0.414	-1.48	-0.324	0.43
-1.152	-0.227	0.246	-1.121	-0.121	0.281	-1.203	-0.172	0.332	-1.129	-0.02	0.391	-1.047	-0.188	0.191	-1.219	-0.148	0.379	-1.297	0.035	0.383	-1.398	0.254	0.352	-1.348	-0.148	0.242	-1.379	0.207	0.457	-1.41	-0.313	0.418
-1.188	-0.219	0.25	-1.18	-0.125	0.246	-1.176	-0.145	0.344	-1.113	-0.004	0.387	-1.078	-0.215	0.168	-1.195	-0.113	0.387	-1.301	0.008	0.391	-1.426	0.277	0.32	-1.293	-0.156	0.254	-1.332	0.281	0.504	-1.355	-0.289	0.402
-1.223	-0.223	0.262	-1.238	-0.133	0.211	-1.156	-0.125	0.348	-1.094	0.016	0.387	-1.086	-0.246	0.16	-1.172	-0.09	0.398	-1.297	-0.031	0.383	-1.449	0.27	0.336	-1.223	-0.156	0.27	-1.27	0.313	0.566	-1.32	-0.266	0.391
-1.258	-0.234	0.277	-1.285	-0.145	0.195	-1.133	-0.105	0.352	-1.105	0.023	0.387	-1.09	-0.277	0.172	-1.16	-0.07	0.402	-1.281	-0.066	0.363	-1.465	0.219	0.395	-1.145	-0.156	0.281	-1.203	0.32	0.594	-1.277	-0.234	0.387
-1.289	-0.25	0.301	-1.336	-0.156	0.191	-1.109	-0.082	0.355	-1.145	0.027	0.398	-1.102	-0.293	0.176	-1.16	-0.051	0.402	-1.25	-0.102	0.324	-1.461	0.145	0.449	-1.059	-0.164	0.285	-1.16	0.336	0.586	-1.25	-0.203	0.379
-1.293	-0.254	0.324	-1.398	-0.168	0.207	-1.094	-0.066	0.355	-1.172	0.031	0.418	-1.105	-0.293	0.184	-1.18	-0.039	0.406	-1.227	-0.125	0.285	-1.449	0.059	0.465	-0.988	-0.172	0.285	-1.148	0.344	0.563	-1.223	-0.168	0.379
-1.281	-0.254	0.336	-1.461	-0.184	0.227	-1.078	-0.047	0.359	-1.195	0.051	0.43	-1.125	-0.285	0.184	-1.211	-0.02	0.414	-1.207	-0.137	0.246	-1.441	-0.016	0.438	-0.945	-0.191	0.273	-1.148	0.332	0.535	-1.207	-0.137	0.375
-1.262	-0.246	0.344	-1.52	-0.203	0.242	-1.07	-0.035	0.363	-1.215	0.09	0.418	-1.145	-0.27	0.176	-1.242	-0.004	0.426	-1.207	-0.137	0.211	-1.422	-0.078	0.387	-0.918	-0.211	0.254	-1.164	0.297	0.539	-1.203	-0.105	0.383
-1.234	-0.242	0.344	-1.516	-0.23	0.227	-1.059	-0.016	0.367	-1.199	0.117	0.438	-1.156	-0.258	0.168	-1.254	0.031	0.418	-1.242	-0.137	0.156	-1.41	-0.113	0.32	-0.902	-0.23	0.234	-1.199	0.25	0.566	-1.191	-0.078	0.402
-1.211	-0.238	0.355	-1.461	-0.25	0.191	-1.063	-0.008	0.355	-1.16	0.117	0.469	-1.172	-0.242	0.172	-1.266	0.055	0.418	-1.277	-0.125	0.129	-1.414	-0.133	0.262	-0.91	-0.242	0.219	-1.219	0.207	0.605	-1.191	-0.043	0.43
-1.191	-0.23	0.363	-1.383	-0.273	0.141	-1.074	0.004	0.352	-1.137	0.105	0.469	-1.176	-0.23	0.176	-1.258	0.078	0.43	-1.289	-0.125	0.141	-1.434	-0.145	0.219	-0.926	-0.25	0.207	-1.199	0.168	0.641	-1.219	0	0.445
-1.164	-0.219	0.375	-1.285	-0.277	0.09	-1.102	0.004	0.348	-1.129	0.094	0.445	-1.168	-0.207	0.168	-1.238	0.105	0.441	-1.293	-0.125	0.164	-1.445	-0.141	0.199	-0.957	-0.246	0.211	-1.18	0.141	0.652	-1.262	0.027	0.457
-1.141	-0.203	0.379	-1.199	-0.266	0.059	-1.148	0	0.348	-1.137	0.074	0.426	-1.164	-0.203	0.156	-1.223	0.117	0.441	-1.285	-0.141	0.203	-1.438	-0.148	0.207	-1.008	-0.238	0.219	-1.172	0.109	0.609	-1.309	0.059	0.48
-1.113	-0.18	0.375	-1.125	-0.242	0.039	-1.191	-0.008	0.348	-1.137	0.059	0.402	-1.176	-0.207	0.137	-1.238	0.121	0.426	-1.27	-0.168	0.25	-1.383	-0.172	0.234	-1.063	-0.23	0.238	-1.199	0.063	0.539	-1.363	0.098	0.512
-1.086	-0.141	0.371	-1.074	-0.215	0.051	-1.195	-0.008	0.371	-1.156	0.047	0.387	-1.188	-0.215	0.117	-1.281	0.113	0.402	-1.242	-0.191	0.273	-1.32	-0.211	0.258	-1.113	-0.23	0.266	-1.23	0.035	0.453	-1.422	0.121	0.547
-1.063	-0.113	0.383	-1.055	-0.176	0.063	-1.188	-0.012	0.395	-1.199	0.043	0.363	-1.203	-0.227	0.105	-1.324	0.109	0.355	-1.203	-0.211	0.285	-1.25	-0.254	0.277	-1.145	-0.238	0.301	-1.281	0.035	0.371	-1.457	0.156	0.574
-1.039	-0.082	0.391	-1.066	-0.145	0.09	-1.188	-0.023	0.406	-1.238	0.047	0.355	-1.23	-0.242	0.105	-1.363	0.094	0.332	-1.172	-0.227	0.273	-1.184	-0.293	0.285	-1.156	-0.25	0.328	-1.336	0.051	0.332	-1.488	0.211	0.57
-1.02	-0.055	0.398	-1.105	-0.129	0.125	-1.203	-0.02	0.395	-1.254	0.039	0.348	-1.254	-0.258	0.113	-1.391	0.063	0.328	-1.152	-0.238	0.242	-1.125	-0.305	0.258	-1.18	-0.266	0.336	-1.371	0.063	0.328	-1.5	0.285	0.555
-1	-0.035	0.395	-1.137	-0.125	0.176	-1.219	-0.008	0.367	-1.266	0.012	0.332	-1.289	-0.281	0.129	-1.383	0.023	0.34	-1.133	-0.238	0.207	-1.082	-0.289	0.223	-1.203	-0.281	0.313	-1.395	0.063	0.359	-1.469	0.383	0.559
-0.992	-0.023	0.391	-1.16	-0.133	0.199	-1.238	0.004	0.336	-1.258	-0.031	0.32	-1.336	-0.289	0.148	-1.348	-0.016	0.367	-1.137	-0.258	0.172	-1.047	-0.27	0.184	-1.246	-0.297	0.277	-1.422	0.039	0.375	-1.383	0.465	0.543
-0.984	-0.016	0.379	-1.195	-0.164	0.199	-1.246	0.008	0.316	-1.23	-0.07	0.297	-1.426	-0.305	0.168	-1.289	-0.047	0.379	-1.141	-0.273	0.16	-1.027	-0.238	0.141	-1.309	-0.316	0.25	-1.457	-0.027	0.391	-1.281	0.477	0.547
-0.98	-0.012	0.363	-1.207	-0.207	0.18	-1.246	-0.008	0.313	-1.188	-0.102	0.27	-1.512	-0.313	0.176	-1.234	-0.078	0.359	-1.148	-0.281	0.16	-1.031	-0.215	0.105	-1.352	-0.34	0.215	-1.48	-0.117	0.402	-1.234	0.414	0.488
-0.988	-0.02	0.352	-1.191	-0.246	0.156	-1.266	-0.035	0.316	-1.152	-0.117	0.246	-1.59	-0.316	0.184	-1.184	-0.09	0.316	-1.148	-0.289	0.172	-1.039	-0.211	0.098	-1.395	-0.348	0.203	-1.477	-0.207	0.398	-1.223	0.305	0.484
-0.988	-0.027	0.34	-1.164	-0.285	0.137	-1.277	-0.055	0.316	-1.133	-0.125	0.227	-1.656	-0.336	0.188	-1.141	-0.094	0.27	-1.152	-0.289	0.188	-1.043	-0.223	0.098	-1.469	-0.367	0.184	-1.473	-0.281	0.371	-1.246	0.207	0.465
-0.984	-0.027	0.336	-1.133	-0.309	0.125	-1.273	-0.082	0.313	-1.141	-0.117	0.207	-1.711	-0.363	0.191	-1.125	-0.098	0.227	-1.148	-0.285	0.203	-1.055	-0.234	0.117	-1.543	-0.352	0.215	-1.449	-0.355	0.348	-1.281	0.148	0.469
-1	-0.031	0.324	-1.102	-0.32	0.137	-1.254	-0.117	0.289	-1.156	-0.109	0.203	-1.707	-0.387	0.188	-1.141	-0.098	0.18	-1.145	-0.277	0.211	-1.07	-0.25	0.145	-1.637	-0.344	0.254	-1.441	-0.41	0.324	-1.32	0.094	0.516
-1.031	-0.043	0.313	-1.066	-0.32	0.164	-1.211	-0.137	0.258	-1.199	-0.109	0.211	-1.629	-0.391	0.18	-1.176	-0.086	0.133	-1.133	-0.262	0.211	-1.094	-0.27	0.164	-1.715	-0.352	0.285	-1.438	-0.469	0.313	-1.336	0.063	0.539
-1.066	-0.051	0.305	-1.055	-0.301	0.172	-1.156	-0.152	0.211	-1.234	-0.121	0.23	-1.504	-0.375	0.176	-1.203	-0.07	0.105	-1.133	-0.25	0.207	-1.117	-0.285	0.168	-1.742	-0.375	0.301	-1.445	-0.504	0.305	-1.352	0.031	0.539
-1.082	-0.059	0.313	-1.055	-0.277	0.168	-1.117	-0.156	0.16	-1.27	-0.141	0.254	-1.371	-0.348	0.176	-1.211	-0.051	0.109	-1.156	-0.25	0.195	-1.141	-0.301	0.168	-1.77	-0.402	0.27	-1.477	-0.551	0.301	-1.375	-0.027	0.531
-1.082	-0.066	0.328	-1.051	-0.262	0.156	-1.078	-0.16	0.133	-1.281	-0.172	0.273	-1.258	-0.32	0.184	-1.199	-0.043	0.129	-1.199	-0.27	0.184	-1.16	-0.313	0.16	-1.715	-0.426	0.254	-1.5	-0.605	0.309	-1.391	-0.078	0.5
-1.098	-0.07	0.332	-1.055	-0.254	0.152	-1.059	-0.156	0.113	-1.27	-0.195	0.297	-1.18	-0.285	0.191	-1.176	-0.055	0.164	-1.246	-0.297	0.168	-1.188	-0.32	0.156	-1.645	-0.426	0.262	-1.484	-0.656	0.324	-1.418	-0.102	0.434
-1.125	-0.078	0.328	-1.059	-0.234	0.152	-1.07	-0.148	0.102	-1.254	-0.23	0.309	-1.145	-0.238	0.207	-1.152	-0.07	0.199	-1.297	-0.324	0.16	-1.23	-0.344	0.148	-1.594	-0.41	0.266	-1.418	-0.68	0.344	-1.465	-0.098	0.348
-1.156	-0.094	0.313	-1.059	-0.219	0.176	-1.09	-0.133	0.098	-1.211	-0.246	0.301	-1.145	-0.203	0.238	-1.129	-0.094	0.227	-1.34	-0.355	0.164	-1.281	-0.355	0.141	-1.566	-0.395	0.27	-1.32	-0.656	0.348	-1.539	-0.094	0.297
-1.188	-0.105	0.297	-1.055	-0.195	0.18	-1.141	-0.129	0.109	-1.188	-0.254	0.277	-1.168	-0.16	0.27	-1.113	-0.121	0.254	-1.387	-0.383	0.172	-1.332	-0.375	0.141	-1.535	-0.391	0.297	-1.242	-0.605	0.324	-1.605	-0.09	0.27
-1.215	-0.113	0.273	-1.066	-0.184	0.168	-1.191	-0.125	0.137	-1.16	-0.25	0.258	-1.188	-0.121	0.289	-1.094	-0.152	0.254	-1.445	-0.402	0.18	-1.371	-0.398	0.133	-1.508	-0.375	0.344	-1.188	-0.57	0.27	-1.641	-0.098	0.266
-1.258	-0.125	0.266	-1.082	-0.184	0.16	-1.23	-0.129	0.168	-1.148	-0.25	0.238	-1.203	-0.094	0.305	-1.086	-0.184	0.246	-1.523	-0.414	0.199	-1.402	-0.418	0.141	-1.512	-0.359	0.379	-1.18	-0.559	0.195	-1.629	-0.113	0.289
-1.309	-0.145	0.266	-1.094	-0.191	0.145	-1.246	-0.145	0.199	-1.152	-0.25	0.211	-1.203	-0.078	0.313	-1.094	-0.207	0.223	-1.59	-0.41	0.215	-1.449	-0.418	0.164	-1.512	-0.32	0.41	-1.16	-0.551	0.145	-1.57	-0.16	0.328
-1.352	-0.16	0.262	-1.102	-0.215	0.133	-1.238	-0.172	0.215	-1.172	-0.246	0.191	-1.191	-0.078	0.309	-1.109	-0.23	0.199	-1.645	-0.41	0.227	-1.523	-0.414	0.199	-1.488	-0.277	0.426	-1.148	-0.547	0.125	-1.477	-0.215	0.352
-1.383	-0.184	0.254	-1.105	-0.227	0.137	-1.207	-0.199	0.219	-1.168	-0.246	0.184	-1.18	-0.086	0.309	-1.125	-0.242	0.18	-1.688	-0.414	0.23	-1.609	-0.406	0.23	-1.449	-0.234	0.422	-1.145	-0.539	0.145	-1.367	-0.262	0.348
-1.375	-0.215	0.23	-1.109	-0.23	0.156	-1.168	-0.219	0.207	-1.164	-0.238	0.188	-1.156	-0.094	0.316	-1.141	-0.25	0.168	-1.703	-0.426	0.211	-1.691	-0.398	0.242	-1.383	-0.207	0.398	-1.164	-0.543	0.18	-1.254	-0.293	0.316
-1.324	-0.23	0.199	-1.113	-0.227	0.176	-1.137	-0.23	0.191	-1.156	-0.238	0.203	-1.137	-0.105	0.32	-1.156	-0.258	0.172	-1.66	-0.43	0.18	-1.77	-0.41	0.246	-1.332	-0.203	0.371	-1.234	-0.551	0.203	-1.16	-0.324	0.277
-1.258	-0.246	0.164	-1.133	-0.207	0.164	-1.121	-0.234	0.176	-1.152	-0.223	0.219	-1.125	-0.117	0.328	-1.172	-0.258	0.176	-1.605	-0.41	0.156	-1.793	-0.418	0.219	-1.301	-0.207	0.355	-1.332	-0.566	0.211	-1.082	-0.328	0.246
-1.199	-0.262	0.109	-1.156	-0.18	0.156	-1.109	-0.25	0.164	-1.148	-0.207	0.227	-1.109	-0.125	0.34	-1.188	-0.262	0.199	-1.547	-0.383	0.145	-1.738	-0.414	0.195	-1.27	-0.211	0.34	-1.426	-0.586	0.207	-1.016	-0.316	0.215
-1.121	-0.246	0.082	-1.168	-0.168	0.137	-1.102	-0.25	0.156	-1.137	-0.199	0.23	-1.098	-0.129	0.348	-1.203	-0.266	0.211	-1.465	-0.352	0.156	-1.641	-0.41	0.191	-1.246	-0.195	0.328	-1.492	-0.617	0.199	-0.973	-0.281	0.207
-1.066	-0.23	0.07	-1.191	-0.168	0.133	-1.102	-0.246	0.152	-1.129	-0.199	0.23	-1.09	-0.129	0.352	-1.211	-0.27	0.219	-1.41	-0.324	0.188	-1.527	-0.402	0.188	-1.223	-0.18	0.336	-1.5	-0.641	0.176	-0.965	-0.254	0.219
-1.02	-0.203	0.07	-1.215	-0.176	0.145	-1.094	-0.238	0.16	-1.141	-0.211	0.223	-1.07	-0.125	0.355	-1.215	-0.27	0.219	-1.379	-0.285	0.227	-1.43	-0.391	0.191	-1.203	-0.152	0.34	-1.492	-0.699	0.137	-0.996	-0.23	0.23
-1.023	-0.18	0.074	-1.234	-0.188	0.16	-1.086	-0.23	0.172	-1.172	-0.238	0.215	-1.059	-0.113	0.363	-1.23	-0.281	0.211	-1.359	-0.25	0.27	-1.371	-0.375	0.215	-1.18	-0.125	0.348	-1.434	-0.719	0.156	-1.051	-0.223	0.266
-1.055	-0.152	0.09	-1.266	-0.188	0.18	-1.086	-0.219	0.164	-1.195	-0.266	0.203	-1.047	-0.102	0.367	-1.258	-0.301	0.195	-1.352	-0.227	0.309	-1.34	-0.344	0.246	-1.156	-0.09	0.363	-1.359	-0.707	0.188	-1.145	-0.227	0.305
-1.113	-0.141	0.117	-1.297	-0.191	0.188	-1.086	-0.199	0.168	-1.215	-0.281	0.195	-1.023	-0.086	0.375	-1.285	-0.32	0.176	-1.336	-0.199	0.336	-1.336	-0.309	0.277	-1.133	-0.063	0.379	-1.305	-0.707	0.219	-1.254	-0.238	0.313
-1.18	-0.137	0.145	-1.332	-0.199	0.184	-1.09	-0.176	0.168	-1.223	-0.285	0.191	-1.004	-0.066	0.379	-1.289	-0.348	0.145	-1.309	-0.18	0.348	-1.34	-0.258	0.313	-1.113	-0.023	0.387	-1.289	-0.73	0.266	-1.355	-0.27	0.332
-1.25	-0.145	0.172	-1.367	-0.203	0.176	-1.09	-0.164	0.172	-1.238	-0.277	0.191	-1	-0.047	0.379	-1.285	-0.371	0.137	-1.281	-0.172	0.336	-1.336	-0.215	0.34	-1.094	0.012	0.402	-1.336	-0.742	0.301	-1.422	-0.32	0.32
-1.289	-0.18	0.18	-1.398	-0.211	0.172	-1.094	-0.164	0.184	-1.258	-0.27	0.191	-0.996	-0.035	0.375	-1.309	-0.383	0.129	-1.266	-0.18	0.324	-1.324	-0.184	0.363	-1.086	0.039	0.402	-1.395	-0.711	0.352	-1.453	-0.402	0.309
-1.293	-0.227	0.184	-1.434	-0.219	0.176	-1.094	-0.18	0.188	-1.313	-0.262	0.195	-1	-0.027	0.367	-1.348	-0.391	0.148	-1.258	-0.18	0.316	-1.313	-0.172	0.371	-1.09	0.066	0.406	-1.449	-0.648	0.371	-1.465	-0.504	0.293
-1.258	-0.266	0.172	-1.441	-0.223	0.184	-1.102	-0.207	0.188	-1.387	-0.262	0.211	-1.035	-0.027	0.359	-1.434	-0.398	0.172	-1.258	-0.18	0.313	-1.301	-0.176	0.371	-1.098	0.098	0.387	-1.492	-0.559	0.371	-1.477	-0.605	0.289
-1.227	-0.297	0.16	-1.418	-0.227	0.188	-1.117	-0.234	0.191	-1.441	-0.266	0.242	-1.066	-0.035	0.352	-1.535	-0.402	0.188	-1.266	-0.168	0.309	-1.293	-0.18	0.363	-1.086	0.133	0.391	-1.531	-0.441	0.367	-1.461	-0.703	0.305
-1.188	-0.313	0.148	-1.352	-0.23	0.164	-1.137	-0.25	0.188	-1.488	-0.277	0.258	-1.117	-0.047	0.348	-1.613	-0.402	0.211	-1.27	-0.152	0.313	-1.289	-0.176	0.359	-1.094	0.164	0.402	-1.539	-0.34	0.367	-1.453	-0.781	0.328
-1.141	-0.313	0.148	-1.273	-0.238	0.145	-1.152	-0.254	0.184	-1.547	-0.293	0.27	-1.156	-0.063	0.352	-1.664	-0.41	0.238	-1.27	-0.141	0.313	-1.293	-0.18	0.352	-1.121	0.18	0.406	-1.578	-0.277	0.352	-1.457	-0.793	0.336
-1.105	-0.305	0.152	-1.191	-0.234	0.137	-1.164	-0.246	0.18	-1.598	-0.316	0.277	-1.188	-0.074	0.355	-1.691	-0.434	0.246	-1.258	-0.129	0.32	-1.297	-0.18	0.352	-1.148	0.176	0.434	-1.59	-0.246	0.367	-1.453	-0.738	0.332
-1.082	-0.281	0.137	-1.121	-0.219	0.145	-1.168	-0.23	0.172	-1.602	-0.34	0.27	-1.215	-0.086	0.371	-1.641	-0.441	0.258	-1.238	-0.109	0.34	-1.305	-0.168	0.348	-1.168	0.156	0.477	-1.582	-0.23	0.41	-1.516	-0.602	0.352
-1.07	-0.266	0.121	-1.063	-0.211	0.172	-1.18	-0.223	0.172	-1.574	-0.352	0.254	-1.246	-0.098	0.367	-1.543	-0.438	0.25	-1.219	-0.086	0.371	-1.301	-0.164	0.352	-1.195	0.133	0.531	-1.582	-0.219	0.453	-1.625	-0.492	0.332
-1.059	-0.242	0.117	-1.039	-0.227	0.195	-1.227	-0.227	0.172	-1.488	-0.355	0.23	-1.285	-0.102	0.363	-1.434	-0.418	0.234	-1.18	-0.07	0.395	-1.285	-0.137	0.359	-1.195	0.105	0.578	-1.594	-0.215	0.504	-1.754	-0.438	0.313
-1.047	-0.223	0.129	-1.047	-0.246	0.219	-1.293	-0.23	0.184	-1.398	-0.344	0.211	-1.352	-0.105	0.344	-1.352	-0.398	0.203	-1.164	-0.051	0.406	-1.266	-0.113	0.387	-1.188	0.078	0.594	-1.598	-0.199	0.547	-1.859	-0.441	0.324
-1.035	-0.203	0.141	-1.082	-0.254	0.223	-1.363	-0.246	0.195	-1.316	-0.309	0.211	-1.418	-0.113	0.324	-1.301	-0.359	0.176	-1.152	-0.02	0.41	-1.254	-0.086	0.406	-1.195	0.051	0.578	-1.617	-0.176	0.582	-1.91	-0.504	0.324
-1.027	-0.172	0.152	-1.137	-0.254	0.211	-1.434	-0.258	0.215	-1.246	-0.277	0.215	-1.48	-0.121	0.316	-1.285	-0.324	0.176	-1.133	0.016	0.41	-1.246	-0.055	0.402	-1.219	0.039	0.543	-1.641	-0.133	0.594	-1.887	-0.496	0.367
-1.031	-0.148	0.156	-1.215	-0.258	0.188	-1.508	-0.273	0.227	-1.199	-0.238	0.238	-1.535	-0.129	0.305	-1.293	-0.277	0.195	-1.117	0.055	0.414	-1.242	-0.02	0.406	-1.254	0.031	0.52	-1.664	-0.055	0.574	-1.816	-0.5	0.375
-1.043	-0.141	0.156	-1.301	-0.258	0.168	-1.566	-0.301	0.23	-1.176	-0.211	0.266	-1.535	-0.145	0.293	-1.313	-0.234	0.223	-1.125	0.082	0.438	-1.227	0.027	0.402	-1.293	0.035	0.496	-1.629	0.02	0.625	-1.738	-0.488	0.379
-1.051	-0.152	0.156	-1.34	-0.246	0.188	-1.598	-0.324	0.238	-1.191	-0.188	0.285	-1.477	-0.156	0.285	-1.332	-0.191	0.254	-1.137	0.105	0.453	-1.207	0.09	0.406	-1.324	0.031	0.48	-1.59	0.109	0.676	-1.68	-0.453	0.371
-1.059	-0.18	0.156	-1.336	-0.262	0.23	-1.594	-0.352	0.23	-1.215	-0.164	0.301	-1.391	-0.168	0.258	-1.352	-0.172	0.281	-1.137	0.121	0.504	-1.207	0.137	0.414	-1.336	0.027	0.469	-1.574	0.223	0.668	-1.637	-0.398	0.355
-1.074	-0.223	0.16	-1.305	-0.273	0.273	-1.539	-0.367	0.219	-1.242	-0.141	0.32	-1.297	-0.172	0.215	-1.348	-0.148	0.305	-1.16	0.121	0.535	-1.211	0.184	0.434	-1.344	0	0.449	-1.523	0.344	0.648	-1.633	-0.328	0.355
-1.066	-0.254	0.172	-1.27	-0.285	0.309	-1.449	-0.367	0.207	-1.266	-0.121	0.34	-1.211	-0.16	0.172	-1.34	-0.137	0.316	-1.191	0.113	0.535	-1.219	0.23	0.453	-1.355	-0.039	0.41	-1.441	0.445	0.637	-1.637	-0.266	0.359
-1.059	-0.27	0.188	-1.242	-0.285	0.324	-1.363	-0.355	0.188	-1.277	-0.125	0.344	-1.129	-0.145	0.125	-1.328	-0.133	0.324	-1.219	0.102	0.539	-1.23	0.266	0.477	-1.371	-0.078	0.371	-1.359	0.508	0.625	-1.625	-0.211	0.375
-1.066	-0.27	0.199	-1.223	-0.293	0.309	-1.277	-0.316	0.188	-1.281	-0.145	0.348	-1.066	-0.113	0.086	-1.328	-0.141	0.309	-1.223	0.098	0.527	-1.254	0.27	0.516	-1.367	-0.117	0.328	-1.277	0.539	0.59	-1.605	-0.184	0.383
-1.086	-0.254	0.191	-1.215	-0.293	0.293	-1.223	-0.266	0.199	-1.273	-0.172	0.348	-1.027	-0.082	0.063	-1.332	-0.141	0.289	-1.227	0.094	0.508	-1.266	0.258	0.531	-1.379	-0.152	0.281	-1.223	0.543	0.559	-1.57	-0.172	0.379
-1.125	-0.223	0.18	-1.203	-0.273	0.27	-1.184	-0.215	0.211	-1.254	-0.191	0.352	-1.012	-0.063	0.055	-1.328	-0.148	0.293	-1.25	0.09	0.48	-1.262	0.23	0.531	-1.398	-0.172	0.238	-1.203	0.52	0.527	-1.516	-0.172	0.379
-1.156	-0.203	0.168	-1.188	-0.242	0.254	-1.184	-0.203	0.238	-1.234	-0.203	0.363	-1	-0.047	0.055	-1.324	-0.152	0.289	-1.277	0.09	0.449	-1.258	0.215	0.492	-1.426	-0.18	0.219	-1.219	0.492	0.504	-1.465	-0.18	0.379
-1.188	-0.195	0.172	-1.16	-0.195	0.258	-1.199	-0.199	0.25	-1.215	-0.199	0.375	-1	-0.047	0.059	-1.313	-0.145	0.301	-1.293	0.086	0.418	-1.273	0.211	0.438	-1.43	-0.168	0.234	-1.238	0.469	0.516	-1.426	-0.191	0.395
-1.215	-0.195	0.172	-1.125	-0.148	0.27	-1.23	-0.195	0.266	-1.203	-0.18	0.387	-1	-0.059	0.078	-1.289	-0.141	0.313	-1.309	0.07	0.41	-1.313	0.207	0.375	-1.398	-0.148	0.27	-1.258	0.426	0.57	-1.395	-0.191	0.387
-1.25	-0.195	0.172	-1.094	-0.102	0.277	-1.266	-0.184	0.289	-1.184	-0.148	0.398	-0.988	-0.07	0.102	-1.27	-0.129	0.32	-1.313	0.043	0.414	-1.363	0.199	0.344	-1.344	-0.141	0.305	-1.285	0.355	0.648	-1.371	-0.195	0.395
-1.277	-0.207	0.176	-1.07	-0.055	0.289	-1.285	-0.18	0.301	-1.168	-0.121	0.406	-0.965	-0.09	0.125	-1.246	-0.109	0.336	-1.293	0.016	0.414	-1.418	0.16	0.363	-1.277	-0.156	0.34	-1.313	0.285	0.707	-1.371	-0.191	0.391
-1.301	-0.23	0.188	-1.043	-0.008	0.297	-1.285	-0.172	0.305	-1.156	-0.105	0.406	-0.938	-0.102	0.145	-1.219	-0.086	0.352	-1.277	-0.027	0.406	-1.445	0.113	0.414	-1.211	-0.191	0.359	-1.336	0.215	0.73	-1.375	-0.168	0.391
-1.324	-0.25	0.203	-1.012	0.027	0.293	-1.281	-0.18	0.293	-1.145	-0.09	0.41	-0.922	-0.125	0.152	-1.191	-0.063	0.352	-1.254	-0.07	0.383	-1.453	0.043	0.461	-1.137	-0.227	0.359	-1.352	0.145	0.707	-1.375	-0.137	0.41
-1.359	-0.273	0.215	-0.988	0.051	0.289	-1.262	-0.188	0.297	-1.121	-0.07	0.414	-0.91	-0.141	0.148	-1.152	-0.031	0.352	-1.215	-0.098	0.34	-1.43	-0.02	0.469	-1.063	-0.262	0.336	-1.383	0.086	0.637	-1.371	-0.094	0.426
-1.41	-0.289	0.215	-0.973	0.059	0.281	-1.238	-0.18	0.301	-1.113	-0.047	0.426	-0.898	-0.152	0.137	-1.133	-0.016	0.344	-1.191	-0.125	0.297	-1.371	-0.074	0.441	-1.016	-0.289	0.285	-1.426	0.051	0.52	-1.367	-0.047	0.441
-1.469	-0.301	0.211	-0.965	0.07	0.266	-1.215	-0.168	0.313	-1.113	-0.035	0.434	-0.895	-0.164	0.121	-1.109	0	0.348	-1.184	-0.145	0.262	-1.316	-0.109	0.391	-0.984	-0.313	0.227	-1.469	0.035	0.379	-1.383	-0.016	0.465
-1.496	-0.309	0.211	-0.965	0.063	0.25	-1.191	-0.156	0.32	-1.117	-0.02	0.441	-0.895	-0.18	0.121	-1.102	0.012	0.344	-1.191	-0.137	0.219	-1.254	-0.137	0.344	-0.969	-0.313	0.18	-1.508	0.031	0.277	-1.414	0.023	0.484
-1.477	-0.297	0.211	-0.961	0.051	0.25	-1.164	-0.141	0.332	-1.125	-0.004	0.445	-0.891	-0.188	0.125	-1.117	0.023	0.352	-1.227	-0.141	0.191	-1.238	-0.145	0.281	-0.945	-0.297	0.16	-1.52	0.027	0.23	-1.418	0.066	0.52
-1.426	-0.293	0.207	-0.961	0.02	0.25	-1.145	-0.125	0.348	-1.16	0.012	0.449	-0.91	-0.191	0.113	-1.148	0.027	0.371	-1.273	-0.137	0.18	-1.246	-0.133	0.227	-0.938	-0.266	0.156	-1.496	0.02	0.227	-1.43	0.129	0.52
-1.344	-0.297	0.199	-0.992	-0.016	0.254	-1.113	-0.105	0.355	-1.184	0.039	0.445	-0.961	-0.199	0.082	-1.199	0.012	0.387	-1.297	-0.133	0.18	-1.273	-0.113	0.191	-0.949	-0.238	0.172	-1.453	-0.012	0.23	-1.457	0.188	0.527
-1.258	-0.285	0.195	-1.023	-0.047	0.262	-1.086	-0.09	0.363	-1.203	0.086	0.449	-0.992	-0.199	0.078	-1.246	0.023	0.426	-1.289	-0.137	0.191	-1.289	-0.098	0.18	-0.969	-0.211	0.184	-1.418	-0.059	0.238	-1.469	0.246	0.543
-1.168	-0.262	0.195	-1.047	-0.066	0.277	-1.047	-0.07	0.371	-1.188	0.113	0.457	-1.023	-0.203	0.082	-1.262	0.039	0.445	-1.254	-0.152	0.207	-1.293	-0.09	0.203	-0.996	-0.191	0.203	-1.363	-0.117	0.246	-1.453	0.332	0.547
-1.098	-0.227	0.199	-1.07	-0.086	0.301	-1.023	-0.059	0.367	-1.18	0.121	0.453	-1.051	-0.219	0.105	-1.25	0.051	0.473	-1.215	-0.176	0.215	-1.293	-0.105	0.238	-1.035	-0.184	0.215	-1.32	-0.199	0.238	-1.402	0.445	0.543
-1.059	-0.203	0.207	-1.086	-0.102	0.309	-1.004	-0.043	0.367	-1.18	0.129	0.445	-1.078	-0.223	0.133	-1.238	0.063	0.492	-1.16	-0.195	0.223	-1.277	-0.133	0.285	-1.07	-0.188	0.23	-1.273	-0.285	0.238	-1.352	0.52	0.563
-1.047	-0.184	0.215	-1.133	-0.109	0.289	-0.984	-0.035	0.359	-1.184	0.137	0.43	-1.082	-0.195	0.145	-1.23	0.063	0.48	-1.105	-0.211	0.223	-1.242	-0.18	0.305	-1.09	-0.199	0.242	-1.234	-0.363	0.242	-1.266	0.48	0.605
-1.07	-0.176	0.219	-1.184	-0.105	0.258	-0.973	-0.035	0.352	-1.211	0.129	0.41	-1.082	-0.16	0.145	-1.242	0.063	0.461	-1.066	-0.219	0.223	-1.203	-0.211	0.313	-1.102	-0.219	0.25	-1.199	-0.422	0.25	-1.188	0.383	0.605
-1.113	-0.164	0.223	-1.234	-0.109	0.234	-0.973	-0.023	0.344	-1.254	0.117	0.395	-1.102	-0.145	0.125	-1.258	0.063	0.438	-1.031	-0.223	0.211	-1.168	-0.234	0.289	-1.121	-0.238	0.262	-1.184	-0.445	0.25	-1.16	0.293	0.574
-1.172	-0.16	0.223	-1.277	-0.113	0.223	-0.984	-0.016	0.34	-1.285	0.098	0.383	-1.129	-0.164	0.102	-1.281	0.051	0.414	-1.02	-0.223	0.199	-1.141	-0.25	0.258	-1.141	-0.262	0.273	-1.18	-0.457	0.258	-1.184	0.219	0.535
-1.234	-0.164	0.227	-1.34	-0.125	0.215	-1.016	-0.02	0.344	-1.328	0.074	0.395	-1.168	-0.203	0.098	-1.328	0.031	0.398	-1.02	-0.227	0.188	-1.129	-0.246	0.211	-1.184	-0.289	0.281	-1.199	-0.461	0.266	-1.254	0.195	0.445
-1.266	-0.184	0.238	-1.41	-0.145	0.211	-1.059	-0.027	0.348	-1.375	0.051	0.418	-1.207	-0.262	0.098	-1.359	0.008	0.398	-1.031	-0.227	0.172	-1.129	-0.25	0.176	-1.254	-0.324	0.281	-1.23	-0.449	0.281	-1.289	0.188	0.418
-1.281	-0.191	0.266	-1.457	-0.168	0.211	-1.102	-0.031	0.359	-1.379	0.027	0.434	-1.242	-0.32	0.113	-1.359	-0.008	0.41	-1.051	-0.23	0.164	-1.137	-0.25	0.164	-1.328	-0.363	0.277	-1.262	-0.434	0.305	-1.328	0.199	0.395
-1.289	-0.207	0.289	-1.465	-0.199	0.195	-1.133	-0.035	0.367	-1.352	-0.008	0.445	-1.273	-0.359	0.141	-1.328	-0.031	0.402	-1.078	-0.242	0.176	-1.145	-0.258	0.164	-1.418	-0.387	0.262	-1.277	-0.445	0.34	-1.34	0.199	0.414
-1.273	-0.203	0.309	-1.43	-0.23	0.16	-1.148	-0.043	0.375	-1.301	-0.047	0.418	-1.313	-0.391	0.176	-1.285	-0.055	0.371	-1.094	-0.254	0.195	-1.172	-0.273	0.164	-1.52	-0.41	0.254	-1.266	-0.449	0.387	-1.359	0.16	0.457
-1.25	-0.199	0.316	-1.363	-0.25	0.117	-1.148	-0.047	0.379	-1.242	-0.094	0.383	-1.375	-0.402	0.215	-1.254	-0.074	0.332	-1.109	-0.258	0.215	-1.195	-0.293	0.168	-1.625	-0.422	0.27	-1.254	-0.5	0.359	-1.402	0.113	0.492
-1.23	-0.195	0.316	-1.285	-0.258	0.074	-1.156	-0.051	0.359	-1.191	-0.133	0.336	-1.453	-0.414	0.258	-1.227	-0.094	0.281	-1.129	-0.258	0.227	-1.219	-0.297	0.184	-1.707	-0.438	0.316	-1.238	-0.535	0.289	-1.48	0.051	0.492
-1.211	-0.191	0.316	-1.191	-0.25	0.043	-1.176	-0.055	0.336	-1.148	-0.152	0.277	-1.531	-0.414	0.273	-1.215	-0.117	0.23	-1.141	-0.258	0.234	-1.242	-0.297	0.191	-1.801	-0.453	0.293	-1.254	-0.527	0.188	-1.559	0.004	0.453
-1.191	-0.191	0.313	-1.113	-0.234	0.035	-1.211	-0.059	0.301	-1.129	-0.164	0.23	-1.594	-0.41	0.273	-1.215	-0.121	0.176	-1.18	-0.27	0.23	-1.266	-0.297	0.203	-1.852	-0.508	0.285	-1.305	-0.52	0.086	-1.637	-0.035	0.395
-1.176	-0.188	0.316	-1.074	-0.207	0.031	-1.246	-0.055	0.285	-1.133	-0.156	0.184	-1.648	-0.41	0.254	-1.23	-0.113	0.125	-1.238	-0.289	0.223	-1.273	-0.301	0.203	-1.832	-0.539	0.262	-1.316	-0.496	0.055	-1.695	-0.074	0.328
-1.156	-0.168	0.316	-1.055	-0.176	0.063	-1.277	-0.055	0.277	-1.145	-0.129	0.148	-1.645	-0.414	0.219	-1.25	-0.102	0.094	-1.313	-0.309	0.203	-1.293	-0.309	0.195	-1.809	-0.488	0.25	-1.285	-0.484	0.086	-1.727	-0.109	0.285
-1.133	-0.152	0.324	-1.074	-0.168	0.105	-1.313	-0.059	0.277	-1.172	-0.102	0.148	-1.582	-0.414	0.18	-1.25	-0.086	0.09	-1.383	-0.336	0.191	-1.328	-0.328	0.176	-1.766	-0.441	0.258	-1.27	-0.512	0.164	-1.707	-0.156	0.262
-1.109	-0.125	0.336	-1.113	-0.176	0.152	-1.348	-0.074	0.285	-1.191	-0.078	0.172	-1.473	-0.398	0.148	-1.238	-0.082	0.113	-1.434	-0.359	0.184	-1.363	-0.355	0.152	-1.723	-0.391	0.27	-1.32	-0.582	0.215	-1.637	-0.184	0.254
-1.094	-0.105	0.344	-1.168	-0.184	0.199	-1.352	-0.098	0.293	-1.195	-0.07	0.215	-1.355	-0.379	0.145	-1.211	-0.09	0.152	-1.461	-0.391	0.18	-1.383	-0.379	0.125	-1.68	-0.348	0.301	-1.434	-0.648	0.242	-1.527	-0.207	0.25
-1.086	-0.086	0.355	-1.203	-0.203	0.219	-1.332	-0.133	0.289	-1.191	-0.074	0.254	-1.25	-0.344	0.156	-1.164	-0.117	0.199	-1.473	-0.414	0.184	-1.395	-0.398	0.105	-1.648	-0.336	0.344	-1.59	-0.699	0.238	-1.414	-0.246	0.234
-1.074	-0.066	0.359	-1.23	-0.223	0.234	-1.289	-0.16	0.273	-1.176	-0.094	0.281	-1.156	-0.301	0.18	-1.121	-0.145	0.238	-1.504	-0.426	0.199	-1.402	-0.41	0.105	-1.637	-0.348	0.391	-1.73	-0.734	0.238	-1.305	-0.289	0.227
-1.063	-0.059	0.359	-1.246	-0.246	0.238	-1.23	-0.184	0.242	-1.156	-0.121	0.293	-1.094	-0.254	0.211	-1.09	-0.176	0.254	-1.555	-0.422	0.215	-1.426	-0.426	0.121	-1.629	-0.352	0.43	-1.832	-0.785	0.215	-1.176	-0.316	0.203
-1.059	-0.043	0.355	-1.234	-0.266	0.223	-1.172	-0.191	0.199	-1.125	-0.156	0.293	-1.066	-0.23	0.234	-1.059	-0.203	0.25	-1.598	-0.406	0.23	-1.477	-0.422	0.145	-1.605	-0.332	0.453	-1.789	-0.82	0.262	-1.078	-0.34	0.195
-1.063	-0.039	0.336	-1.211	-0.281	0.215	-1.125	-0.188	0.16	-1.102	-0.188	0.27	-1.078	-0.215	0.262	-1.043	-0.219	0.227	-1.641	-0.391	0.223	-1.547	-0.414	0.168	-1.563	-0.305	0.434	-1.676	-0.801	0.25	-0.984	-0.352	0.199
-1.055	-0.027	0.328	-1.176	-0.289	0.199	-1.098	-0.188	0.133	-1.082	-0.215	0.25	-1.105	-0.215	0.27	-1.047	-0.23	0.195	-1.676	-0.375	0.203	-1.613	-0.41	0.184	-1.496	-0.293	0.422	-1.535	-0.766	0.262	-0.938	-0.352	0.203
-1.066	-0.016	0.309	-1.141	-0.301	0.176	-1.09	-0.18	0.117	-1.066	-0.238	0.23	-1.125	-0.211	0.266	-1.059	-0.234	0.168	-1.664	-0.379	0.18	-1.66	-0.414	0.188	-1.438	-0.281	0.375	-1.414	-0.746	0.266	-0.914	-0.336	0.211
-1.09	-0.016	0.297	-1.113	-0.293	0.16	-1.109	-0.156	0.121	-1.063	-0.254	0.211	-1.133	-0.211	0.258	-1.07	-0.234	0.152	-1.605	-0.387	0.164	-1.68	-0.43	0.18	-1.398	-0.285	0.344	-1.383	-0.727	0.277	-0.93	-0.313	0.223
-1.121	-0.027	0.289	-1.098	-0.277	0.145	-1.141	-0.129	0.125	-1.063	-0.258	0.199	-1.133	-0.219	0.246	-1.09	-0.246	0.137	-1.512	-0.387	0.16	-1.641	-0.441	0.156	-1.359	-0.273	0.32	-1.395	-0.684	0.281	-0.984	-0.277	0.23
-1.137	-0.039	0.293	-1.086	-0.254	0.137	-1.176	-0.098	0.156	-1.066	-0.254	0.188	-1.121	-0.23	0.238	-1.113	-0.254	0.141	-1.422	-0.387	0.156	-1.559	-0.438	0.145	-1.32	-0.254	0.313	-1.445	-0.602	0.293	-1.066	-0.25	0.254
-1.152	-0.055	0.297	-1.066	-0.227	0.145	-1.199	-0.078	0.188	-1.059	-0.246	0.195	-1.109	-0.238	0.238	-1.121	-0.254	0.141	-1.352	-0.379	0.148	-1.473	-0.418	0.137	-1.289	-0.223	0.309	-1.48	-0.484	0.305	-1.16	-0.246	0.285
-1.16	-0.066	0.313	-1.055	-0.184	0.152	-1.203	-0.078	0.211	-1.066	-0.234	0.199	-1.09	-0.23	0.242	-1.133	-0.258	0.152	-1.297	-0.355	0.152	-1.395	-0.398	0.148	-1.262	-0.188	0.32	-1.5	-0.395	0.328	-1.254	-0.254	0.309
-1.168	-0.066	0.324	-1.047	-0.148	0.172	-1.188	-0.094	0.219	-1.078	-0.227	0.207	-1.086	-0.223	0.25	-1.156	-0.258	0.168	-1.258	-0.32	0.172	-1.344	-0.387	0.172	-1.223	-0.148	0.332	-1.504	-0.313	0.348	-1.336	-0.285	0.316
-1.195	-0.066	0.328	-1.035	-0.121	0.184	-1.16	-0.121	0.219	-1.094	-0.215	0.219	-1.082	-0.199	0.262	-1.172	-0.254	0.176	-1.242	-0.281	0.207	-1.316	-0.371	0.215	-1.188	-0.102	0.355	-1.504	-0.25	0.367	-1.379	-0.316	0.313
-1.242	-0.07	0.328	-1.035	-0.098	0.191	-1.117	-0.145	0.203	-1.113	-0.203	0.223	-1.078	-0.176	0.27	-1.191	-0.246	0.188	-1.25	-0.242	0.238	-1.316	-0.336	0.266	-1.16	-0.059	0.379	-1.523	-0.207	0.379	-1.418	-0.379	0.309
-1.301	-0.078	0.32	-1.047	-0.086	0.184	-1.082	-0.168	0.195	-1.129	-0.199	0.234	-1.066	-0.16	0.277	-1.215	-0.254	0.188	-1.258	-0.195	0.27	-1.336	-0.297	0.313	-1.137	-0.004	0.387	-1.527	-0.18	0.398	-1.461	-0.465	0.316
-1.359	-0.094	0.309	-1.063	-0.102	0.164	-1.055	-0.188	0.191	-1.145	-0.211	0.234	-1.059	-0.145	0.281	-1.23	-0.273	0.188	-1.258	-0.164	0.305	-1.336	-0.25	0.348	-1.125	0.043	0.391	-1.523	-0.168	0.406	-1.504	-0.566	0.316
-1.402	-0.109	0.313	-1.07	-0.121	0.148	-1.023	-0.203	0.191	-1.184	-0.238	0.23	-1.055	-0.133	0.289	-1.262	-0.305	0.172	-1.25	-0.141	0.316	-1.328	-0.211	0.371	-1.113	0.09	0.402	-1.531	-0.164	0.41	-1.563	-0.672	0.293
-1.418	-0.125	0.316	-1.07	-0.152	0.148	-1.008	-0.219	0.191	-1.234	-0.27	0.227	-1.039	-0.121	0.293	-1.293	-0.332	0.152	-1.242	-0.137	0.328	-1.316	-0.191	0.371	-1.098	0.133	0.414	-1.539	-0.152	0.418	-1.605	-0.758	0.293
-1.422	-0.133	0.324	-1.066	-0.176	0.145	-1	-0.223	0.191	-1.27	-0.301	0.211	-1.027	-0.105	0.301	-1.32	-0.348	0.137	-1.23	-0.148	0.324	-1.309	-0.184	0.355	-1.09	0.16	0.414	-1.523	-0.133	0.438	-1.629	-0.773	0.301
-1.398	-0.137	0.32	-1.063	-0.191	0.148	-1.008	-0.215	0.184	-1.301	-0.324	0.199	-1.027	-0.09	0.309	-1.336	-0.355	0.137	-1.215	-0.172	0.324	-1.301	-0.191	0.359	-1.133	0.172	0.414	-1.512	-0.121	0.465	-1.656	-0.707	0.313
-1.352	-0.148	0.309	-1.063	-0.195	0.148	-1.016	-0.207	0.18	-1.32	-0.344	0.195	-1.016	-0.078	0.313	-1.359	-0.371	0.145	-1.203	-0.188	0.328	-1.309	-0.195	0.359	-1.18	0.18	0.426	-1.5	-0.105	0.492	-1.719	-0.594	0.297
-1.285	-0.156	0.285	-1.074	-0.191	0.137	-1.02	-0.199	0.18	-1.332	-0.352	0.203	-1	-0.066	0.324	-1.398	-0.367	0.168	-1.211	-0.203	0.336	-1.32	-0.199	0.367	-1.184	0.176	0.441	-1.492	-0.078	0.512	-1.816	-0.469	0.258
-1.215	-0.156	0.246	-1.078	-0.184	0.129	-1.031	-0.188	0.168	-1.383	-0.344	0.23	-0.996	-0.055	0.332	-1.477	-0.355	0.188	-1.207	-0.203	0.34	-1.34	-0.195	0.367	-1.172	0.137	0.469	-1.496	-0.047	0.512	-1.918	-0.418	0.195
-1.152	-0.152	0.203	-1.09	-0.18	0.121	-1.043	-0.176	0.164	-1.441	-0.332	0.266	-1.008	-0.055	0.328	-1.559	-0.352	0.207	-1.191	-0.191	0.348	-1.355	-0.191	0.367	-1.176	0.082	0.492	-1.516	0	0.496	-1.945	-0.387	0.191
-1.09	-0.137	0.172	-1.105	-0.184	0.121	-1.055	-0.168	0.172	-1.484	-0.309	0.309	-1.043	-0.047	0.32	-1.621	-0.355	0.219	-1.184	-0.18	0.344	-1.367	-0.18	0.375	-1.199	0.063	0.52	-1.496	0.047	0.531	-1.902	-0.402	0.195
-1.031	-0.121	0.145	-1.133	-0.195	0.125	-1.074	-0.18	0.18	-1.563	-0.313	0.297	-1.086	-0.043	0.316	-1.676	-0.375	0.215	-1.172	-0.16	0.367	-1.359	-0.16	0.395	-1.199	0.051	0.539	-1.473	0.105	0.566	-1.852	-0.438	0.234
-1	-0.105	0.133	-1.176	-0.215	0.137	-1.094	-0.207	0.188	-1.613	-0.324	0.309	-1.125	-0.035	0.324	-1.695	-0.398	0.203	-1.172	-0.133	0.367	-1.348	-0.137	0.406	-1.172	0.039	0.566	-1.469	0.199	0.578	-1.773	-0.453	0.273
-1	-0.094	0.125	-1.23	-0.242	0.137	-1.117	-0.234	0.191	-1.648	-0.348	0.313	-1.156	-0.035	0.332	-1.668	-0.422	0.199	-1.156	-0.105	0.375	-1.34	-0.109	0.418	-1.156	0.023	0.57	-1.461	0.328	0.586	-1.711	-0.469	0.332
-1.02	-0.082	0.125	-1.281	-0.27	0.156	-1.156	-0.266	0.18	-1.629	-0.371	0.285	-1.191	-0.043	0.336	-1.582	-0.426	0.195	-1.133	-0.07	0.391	-1.34	-0.074	0.426	-1.156	0.023	0.531	-1.414	0.445	0.598	-1.645	-0.469	0.371
-1.059	-0.082	0.125	-1.332	-0.289	0.168	-1.199	-0.285	0.168	-1.551	-0.379	0.262	-1.211	-0.047	0.34	-1.488	-0.414	0.184	-1.125	-0.039	0.402	-1.344	-0.039	0.441	-1.152	0.023	0.488	-1.344	0.508	0.617	-1.629	-0.449	0.41
-1.121	-0.094	0.129	-1.387	-0.313	0.184	-1.246	-0.305	0.156	-1.449	-0.367	0.238	-1.223	-0.051	0.359	-1.391	-0.383	0.164	-1.125	-0.008	0.41	-1.355	0	0.449	-1.16	0.023	0.438	-1.262	0.512	0.613	-1.629	-0.422	0.434
-1.184	-0.113	0.137	-1.422	-0.332	0.188	-1.277	-0.313	0.148	-1.34	-0.352	0.23	-1.254	-0.055	0.355	-1.324	-0.348	0.16	-1.125	0.027	0.422	-1.348	0.043	0.453	-1.164	0.02	0.426	-1.191	0.48	0.594	-1.602	-0.363	0.438
-1.211	-0.121	0.148	-1.43	-0.352	0.191	-1.297	-0.309	0.137	-1.254	-0.324	0.234	-1.305	-0.059	0.352	-1.285	-0.309	0.18	-1.125	0.063	0.43	-1.332	0.109	0.449	-1.16	0.016	0.406	-1.168	0.426	0.582	-1.543	-0.305	0.422
-1.207	-0.148	0.172	-1.41	-0.359	0.184	-1.297	-0.301	0.129	-1.203	-0.289	0.238	-1.359	-0.063	0.352	-1.27	-0.277	0.207	-1.148	0.102	0.449	-1.316	0.168	0.449	-1.156	0	0.379	-1.199	0.383	0.555	-1.492	-0.242	0.391
-1.184	-0.184	0.199	-1.355	-0.375	0.176	-1.305	-0.289	0.133	-1.184	-0.246	0.254	-1.426	-0.066	0.348	-1.281	-0.242	0.23	-1.199	0.125	0.473	-1.297	0.219	0.453	-1.176	-0.027	0.348	-1.238	0.359	0.535	-1.438	-0.207	0.363
-1.145	-0.215	0.219	-1.285	-0.383	0.168	-1.332	-0.281	0.145	-1.184	-0.207	0.266	-1.492	-0.078	0.336	-1.301	-0.211	0.258	-1.262	0.148	0.5	-1.285	0.273	0.457	-1.215	-0.063	0.309	-1.266	0.328	0.555	-1.398	-0.199	0.348
-1.105	-0.238	0.211	-1.211	-0.371	0.16	-1.359	-0.277	0.16	-1.199	-0.168	0.285	-1.551	-0.102	0.324	-1.313	-0.18	0.281	-1.305	0.164	0.523	-1.297	0.348	0.461	-1.25	-0.098	0.273	-1.293	0.273	0.594	-1.363	-0.191	0.34
-1.086	-0.242	0.191	-1.152	-0.348	0.152	-1.375	-0.27	0.176	-1.23	-0.137	0.309	-1.563	-0.141	0.313	-1.32	-0.164	0.305	-1.324	0.184	0.527	-1.313	0.414	0.465	-1.305	-0.121	0.246	-1.32	0.215	0.629	-1.332	-0.18	0.34
-1.078	-0.242	0.16	-1.109	-0.328	0.152	-1.406	-0.273	0.188	-1.262	-0.113	0.336	-1.508	-0.172	0.293	-1.324	-0.16	0.309	-1.328	0.203	0.516	-1.313	0.438	0.465	-1.379	-0.145	0.223	-1.352	0.152	0.648	-1.313	-0.164	0.344
-1.074	-0.234	0.129	-1.082	-0.316	0.156	-1.453	-0.289	0.188	-1.281	-0.105	0.352	-1.414	-0.191	0.258	-1.316	-0.16	0.313	-1.328	0.207	0.496	-1.297	0.41	0.438	-1.457	-0.156	0.215	-1.367	0.094	0.645	-1.305	-0.152	0.348
-1.066	-0.219	0.117	-1.09	-0.316	0.172	-1.488	-0.313	0.191	-1.289	-0.117	0.355	-1.301	-0.203	0.215	-1.313	-0.172	0.316	-1.336	0.203	0.477	-1.305	0.344	0.387	-1.523	-0.164	0.238	-1.387	0.027	0.59	-1.289	-0.133	0.363
-1.059	-0.195	0.105	-1.133	-0.305	0.18	-1.5	-0.328	0.191	-1.293	-0.141	0.363	-1.191	-0.203	0.168	-1.32	-0.188	0.324	-1.348	0.191	0.461	-1.32	0.258	0.32	-1.547	-0.16	0.281	-1.43	-0.016	0.504	-1.277	-0.113	0.379
-1.063	-0.172	0.109	-1.18	-0.293	0.18	-1.488	-0.34	0.18	-1.285	-0.164	0.359	-1.082	-0.199	0.137	-1.34	-0.207	0.332	-1.344	0.172	0.445	-1.32	0.188	0.301	-1.516	-0.168	0.336	-1.484	-0.043	0.402	-1.277	-0.082	0.398
-1.063	-0.16	0.117	-1.223	-0.281	0.176	-1.434	-0.324	0.176	-1.273	-0.188	0.363	-1.008	-0.18	0.133	-1.344	-0.203	0.336	-1.355	0.129	0.422	-1.305	0.148	0.32	-1.449	-0.191	0.379	-1.543	-0.07	0.316	-1.273	-0.035	0.422
-1.066	-0.141	0.141	-1.254	-0.273	0.18	-1.359	-0.309	0.172	-1.258	-0.195	0.367	-0.969	-0.156	0.129	-1.344	-0.191	0.344	-1.359	0.09	0.414	-1.285	0.133	0.367	-1.363	-0.227	0.391	-1.551	-0.102	0.27	-1.273	0.004	0.449
-1.074	-0.133	0.152	-1.254	-0.266	0.184	-1.285	-0.289	0.176	-1.238	-0.188	0.379	-0.949	-0.133	0.148	-1.336	-0.18	0.348	-1.344	0.059	0.418	-1.277	0.117	0.391	-1.273	-0.258	0.367	-1.52	-0.125	0.25	-1.289	0.043	0.469
-1.078	-0.121	0.156	-1.234	-0.262	0.199	-1.238	-0.273	0.18	-1.223	-0.16	0.383	-0.957	-0.105	0.172	-1.316	-0.152	0.363	-1.332	0.02	0.402	-1.281	0.086	0.398	-1.18	-0.289	0.313	-1.473	-0.141	0.242	-1.336	0.074	0.484
-1.098	-0.125	0.148	-1.203	-0.258	0.223	-1.207	-0.25	0.188	-1.203	-0.133	0.383	-0.984	-0.098	0.211	-1.289	-0.137	0.375	-1.316	-0.023	0.371	-1.305	0.051	0.371	-1.105	-0.316	0.258	-1.422	-0.156	0.25	-1.402	0.113	0.504
-1.105	-0.137	0.152	-1.176	-0.25	0.246	-1.191	-0.23	0.195	-1.18	-0.105	0.391	-1.012	-0.098	0.242	-1.254	-0.113	0.383	-1.297	-0.055	0.332	-1.309	0.027	0.324	-1.047	-0.328	0.207	-1.363	-0.188	0.258	-1.449	0.156	0.531
-1.098	-0.152	0.168	-1.172	-0.242	0.254	-1.203	-0.211	0.207	-1.152	-0.086	0.402	-1.031	-0.109	0.254	-1.227	-0.09	0.391	-1.281	-0.074	0.293	-1.316	0.008	0.27	-1	-0.32	0.172	-1.32	-0.254	0.266	-1.473	0.168	0.543
-1.094	-0.18	0.191	-1.164	-0.227	0.238	-1.227	-0.195	0.219	-1.129	-0.07	0.398	-1.047	-0.129	0.266	-1.199	-0.063	0.402	-1.27	-0.094	0.254	-1.328	-0.008	0.242	-0.953	-0.297	0.16	-1.285	-0.34	0.27	-1.461	0.137	0.547
-1.102	-0.199	0.188	-1.16	-0.211	0.227	-1.262	-0.18	0.234	-1.113	-0.055	0.398	-1.055	-0.148	0.262	-1.172	-0.023	0.402	-1.27	-0.113	0.23	-1.336	-0.012	0.234	-0.934	-0.262	0.156	-1.254	-0.41	0.266	-1.445	0.078	0.551
-1.121	-0.207	0.16	-1.156	-0.195	0.223	-1.289	-0.172	0.25	-1.09	-0.035	0.402	-1.051	-0.164	0.254	-1.148	0.004	0.398	-1.273	-0.117	0.211	-1.336	-0.016	0.25	-0.922	-0.238	0.18	-1.23	-0.449	0.258	-1.453	0.043	0.547
-1.141	-0.199	0.133	-1.137	-0.172	0.234	-1.309	-0.176	0.273	-1.07	-0.02	0.406	-1.039	-0.188	0.246	-1.133	0.039	0.391	-1.277	-0.117	0.199	-1.328	-0.035	0.281	-0.941	-0.219	0.203	-1.211	-0.461	0.25	-1.457	0.027	0.563
-1.145	-0.195	0.133	-1.109	-0.148	0.25	-1.328	-0.188	0.285	-1.063	-0.004	0.398	-1.016	-0.207	0.242	-1.125	0.078	0.391	-1.27	-0.121	0.199	-1.324	-0.07	0.305	-0.98	-0.203	0.223	-1.211	-0.465	0.227	-1.422	0.047	0.566
-1.141	-0.188	0.156	-1.086	-0.129	0.262	-1.309	-0.203	0.305	-1.074	0.008	0.387	-0.996	-0.219	0.242	-1.133	0.113	0.406	-1.242	-0.137	0.211	-1.32	-0.137	0.316	-1.031	-0.191	0.227	-1.207	-0.465	0.199	-1.379	0.082	0.563
-1.145	-0.18	0.176	-1.07	-0.113	0.266	-1.281	-0.215	0.313	-1.102	0.012	0.387	-0.977	-0.223	0.234	-1.133	0.141	0.422	-1.211	-0.172	0.223	-1.32	-0.207	0.309	-1.082	-0.199	0.23	-1.203	-0.461	0.184	-1.359	0.141	0.543
-1.168	-0.188	0.191	-1.063	-0.094	0.27	-1.258	-0.219	0.316	-1.129	0.02	0.387	-0.977	-0.219	0.23	-1.145	0.152	0.438	-1.168	-0.207	0.242	-1.305	-0.266	0.289	-1.133	-0.23	0.234	-1.188	-0.453	0.191	-1.332	0.195	0.504
-1.203	-0.207	0.199	-1.074	-0.086	0.258	-1.234	-0.203	0.32	-1.145	0.027	0.391	-0.98	-0.199	0.223	-1.16	0.148	0.445	-1.121	-0.223	0.258	-1.277	-0.309	0.262	-1.188	-0.273	0.246	-1.18	-0.441	0.223	-1.27	0.23	0.504
-1.25	-0.23	0.199	-1.082	-0.074	0.242	-1.219	-0.188	0.324	-1.156	0.023	0.41	-0.992	-0.184	0.223	-1.164	0.141	0.449	-1.082	-0.23	0.258	-1.238	-0.336	0.23	-1.25	-0.324	0.254	-1.184	-0.438	0.27	-1.223	0.223	0.5
-1.289	-0.25	0.207	-1.086	-0.063	0.234	-1.195	-0.156	0.332	-1.156	0.008	0.43	-1	-0.168	0.223	-1.172	0.129	0.465	-1.051	-0.227	0.25	-1.199	-0.336	0.199	-1.301	-0.375	0.254	-1.203	-0.441	0.305	-1.176	0.195	0.469
-1.32	-0.258	0.223	-1.102	-0.055	0.238	-1.176	-0.133	0.336	-1.152	0	0.438	-1.008	-0.156	0.215	-1.18	0.113	0.465	-1.023	-0.215	0.227	-1.152	-0.328	0.18	-1.348	-0.426	0.254	-1.23	-0.465	0.313	-1.137	0.109	0.527
-1.355	-0.266	0.223	-1.125	-0.039	0.25	-1.156	-0.109	0.34	-1.164	-0.004	0.426	-1.035	-0.145	0.219	-1.219	0.098	0.449	-1.016	-0.195	0.195	-1.113	-0.316	0.18	-1.406	-0.48	0.254	-1.258	-0.5	0.293	-1.141	0.039	0.469
-1.395	-0.281	0.223	-1.156	-0.039	0.258	-1.141	-0.094	0.348	-1.199	-0.008	0.414	-1.055	-0.133	0.203	-1.273	0.09	0.418	-1.012	-0.184	0.172	-1.078	-0.297	0.184	-1.457	-0.551	0.254	-1.301	-0.523	0.238	-1.141	-0.027	0.453
-1.41	-0.297	0.211	-1.184	-0.035	0.27	-1.121	-0.074	0.355	-1.246	0	0.391	-1.078	-0.133	0.188	-1.32	0.078	0.402	-1.031	-0.188	0.164	-1.055	-0.281	0.191	-1.5	-0.598	0.266	-1.348	-0.52	0.172	-1.141	-0.066	0.41
-1.398	-0.305	0.203	-1.223	-0.043	0.254	-1.102	-0.047	0.363	-1.27	0.004	0.379	-1.094	-0.137	0.168	-1.367	0.055	0.391	-1.051	-0.203	0.172	-1.043	-0.266	0.203	-1.563	-0.629	0.293	-1.359	-0.496	0.129	-1.168	-0.07	0.359
-1.344	-0.32	0.199	-1.234	-0.055	0.246	-1.074	-0.031	0.367	-1.305	0	0.375	-1.109	-0.156	0.152	-1.402	0.02	0.395	-1.074	-0.219	0.188	-1.059	-0.254	0.203	-1.641	-0.625	0.344	-1.332	-0.465	0.133	-1.211	-0.082	0.301
-1.266	-0.316	0.195	-1.227	-0.059	0.246	-1.059	-0.02	0.371	-1.348	-0.012	0.387	-1.133	-0.195	0.137	-1.395	-0.023	0.406	-1.113	-0.234	0.199	-1.086	-0.242	0.207	-1.703	-0.598	0.387	-1.305	-0.461	0.156	-1.254	-0.094	0.258
-1.195	-0.316	0.188	-1.23	-0.063	0.258	-1.035	-0.008	0.363	-1.355	-0.027	0.406	-1.156	-0.234	0.125	-1.359	-0.063	0.402	-1.145	-0.25	0.215	-1.113	-0.25	0.207	-1.723	-0.563	0.391	-1.301	-0.488	0.195	-1.27	-0.098	0.234
-1.125	-0.289	0.191	-1.242	-0.066	0.262	-1.023	-0.004	0.352	-1.328	-0.051	0.418	-1.18	-0.27	0.117	-1.301	-0.105	0.379	-1.164	-0.254	0.23	-1.152	-0.254	0.207	-1.715	-0.523	0.348	-1.355	-0.527	0.219	-1.273	-0.105	0.219
-1.078	-0.266	0.211	-1.262	-0.074	0.266	-1.02	0.008	0.344	-1.266	-0.082	0.402	-1.211	-0.293	0.105	-1.246	-0.137	0.328	-1.18	-0.258	0.238	-1.168	-0.258	0.207	-1.68	-0.477	0.266	-1.469	-0.563	0.223	-1.258	-0.117	0.219
-1.059	-0.246	0.219	-1.301	-0.074	0.254	-1.016	0.012	0.34	-1.203	-0.105	0.367	-1.246	-0.313	0.098	-1.172	-0.156	0.285	-1.195	-0.262	0.246	-1.203	-0.266	0.207	-1.648	-0.402	0.234	-1.598	-0.594	0.223	-1.227	-0.133	0.207
-1.07	-0.238	0.23	-1.332	-0.082	0.254	-1.035	0.004	0.328	-1.148	-0.125	0.316	-1.277	-0.32	0.098	-1.121	-0.164	0.227	-1.223	-0.277	0.246	-1.246	-0.281	0.199	-1.648	-0.383	0.227	-1.715	-0.617	0.199	-1.18	-0.152	0.195
-1.105	-0.25	0.238	-1.359	-0.098	0.25	-1.074	-0.008	0.324	-1.094	-0.133	0.266	-1.328	-0.32	0.113	-1.109	-0.156	0.16	-1.262	-0.301	0.234	-1.285	-0.297	0.195	-1.652	-0.375	0.25	-1.762	-0.633	0.184	-1.113	-0.164	0.18
-1.16	-0.273	0.25	-1.367	-0.109	0.25	-1.109	-0.023	0.32	-1.066	-0.133	0.219	-1.406	-0.332	0.137	-1.121	-0.137	0.105	-1.313	-0.32	0.207	-1.328	-0.316	0.184	-1.664	-0.359	0.281	-1.727	-0.637	0.188	-1.051	-0.18	0.176
-1.223	-0.297	0.254	-1.348	-0.121	0.25	-1.113	-0.031	0.336	-1.063	-0.117	0.168	-1.484	-0.344	0.168	-1.148	-0.113	0.086	-1.363	-0.344	0.168	-1.363	-0.344	0.168	-1.691	-0.34	0.324	-1.637	-0.637	0.199	-0.988	-0.191	0.18
-1.297	-0.313	0.258	-1.297	-0.137	0.234	-1.102	-0.039	0.352	-1.078	-0.098	0.137	-1.566	-0.359	0.195	-1.184	-0.09	0.105	-1.41	-0.363	0.152	-1.402	-0.375	0.156	-1.711	-0.328	0.383	-1.535	-0.645	0.234	-0.945	-0.199	0.211
-1.332	-0.332	0.277	-1.238	-0.145	0.207	-1.098	-0.055	0.355	-1.102	-0.074	0.125	-1.641	-0.387	0.203	-1.207	-0.082	0.148	-1.453	-0.375	0.133	-1.453	-0.398	0.148	-1.723	-0.328	0.438	-1.473	-0.645	0.277	-0.934	-0.199	0.246
-1.355	-0.34	0.289	-1.164	-0.152	0.18	-1.094	-0.063	0.352	-1.129	-0.047	0.137	-1.699	-0.418	0.195	-1.23	-0.09	0.203	-1.535	-0.391	0.125	-1.516	-0.43	0.16	-1.719	-0.32	0.465	-1.465	-0.641	0.316	-0.957	-0.203	0.293
-1.348	-0.34	0.297	-1.098	-0.152	0.16	-1.105	-0.066	0.34	-1.141	-0.039	0.164	-1.688	-0.445	0.184	-1.238	-0.109	0.266	-1.613	-0.387	0.141	-1.594	-0.457	0.176	-1.664	-0.305	0.461	-1.508	-0.633	0.34	-1.004	-0.203	0.34
-1.336	-0.332	0.309	-1.027	-0.137	0.141	-1.129	-0.066	0.313	-1.145	-0.043	0.195	-1.605	-0.449	0.168	-1.238	-0.137	0.305	-1.668	-0.367	0.176	-1.656	-0.484	0.188	-1.598	-0.301	0.43	-1.563	-0.57	0.363	-1.098	-0.211	0.387
-1.324	-0.32	0.313	-0.988	-0.125	0.125	-1.145	-0.063	0.289	-1.137	-0.055	0.23	-1.48	-0.441	0.16	-1.23	-0.172	0.324	-1.695	-0.348	0.195	-1.711	-0.504	0.195	-1.523	-0.293	0.387	-1.586	-0.484	0.395	-1.219	-0.211	0.375
-1.316	-0.305	0.328	-0.973	-0.102	0.109	-1.168	-0.063	0.27	-1.125	-0.09	0.25	-1.352	-0.402	0.164	-1.227	-0.207	0.309	-1.715	-0.344	0.195	-1.727	-0.516	0.191	-1.449	-0.281	0.352	-1.582	-0.406	0.43	-1.348	-0.246	0.395
-1.313	-0.281	0.32	-0.988	-0.078	0.086	-1.199	-0.059	0.262	-1.102	-0.133	0.262	-1.23	-0.348	0.176	-1.223	-0.242	0.273	-1.688	-0.348	0.176	-1.688	-0.504	0.184	-1.379	-0.262	0.336	-1.566	-0.344	0.449	-1.469	-0.285	0.391
-1.309	-0.258	0.32	-1.031	-0.07	0.078	-1.219	-0.07	0.262	-1.078	-0.168	0.266	-1.152	-0.293	0.191	-1.219	-0.27	0.234	-1.613	-0.355	0.152	-1.605	-0.469	0.168	-1.324	-0.242	0.324	-1.563	-0.309	0.469	-1.602	-0.367	0.383
-1.293	-0.227	0.332	-1.07	-0.07	0.094	-1.227	-0.09	0.266	-1.063	-0.195	0.258	-1.105	-0.262	0.215	-1.215	-0.297	0.207	-1.531	-0.371	0.133	-1.512	-0.43	0.148	-1.273	-0.215	0.324	-1.578	-0.285	0.473	-1.703	-0.461	0.352
-1.277	-0.191	0.344	-1.086	-0.078	0.117	-1.223	-0.125	0.254	-1.066	-0.219	0.25	-1.102	-0.242	0.238	-1.211	-0.316	0.195	-1.441	-0.383	0.129	-1.438	-0.402	0.133	-1.234	-0.188	0.332	-1.598	-0.281	0.488	-1.773	-0.547	0.305
-1.254	-0.156	0.352	-1.102	-0.102	0.137	-1.219	-0.148	0.23	-1.078	-0.238	0.234	-1.125	-0.219	0.25	-1.207	-0.32	0.199	-1.363	-0.383	0.141	-1.379	-0.395	0.141	-1.191	-0.148	0.34	-1.617	-0.266	0.5	-1.816	-0.652	0.254
-1.238	-0.129	0.359	-1.109	-0.141	0.168	-1.211	-0.164	0.199	-1.082	-0.254	0.227	-1.156	-0.199	0.262	-1.203	-0.324	0.211	-1.301	-0.375	0.172	-1.352	-0.383	0.164	-1.156	-0.105	0.359	-1.633	-0.246	0.5	-1.84	-0.766	0.223
-1.223	-0.105	0.363	-1.098	-0.176	0.191	-1.195	-0.18	0.176	-1.105	-0.262	0.211	-1.184	-0.184	0.273	-1.195	-0.328	0.23	-1.27	-0.352	0.207	-1.336	-0.348	0.195	-1.121	-0.066	0.375	-1.633	-0.219	0.504	-1.828	-0.84	0.23
-1.207	-0.086	0.367	-1.07	-0.191	0.203	-1.184	-0.18	0.156	-1.121	-0.258	0.199	-1.207	-0.18	0.281	-1.195	-0.32	0.25	-1.258	-0.313	0.246	-1.348	-0.305	0.238	-1.113	-0.023	0.387	-1.617	-0.18	0.5	-1.773	-0.809	0.27
-1.191	-0.066	0.371	-1.043	-0.195	0.199	-1.191	-0.184	0.137	-1.133	-0.25	0.199	-1.215	-0.188	0.285	-1.207	-0.297	0.242	-1.27	-0.266	0.281	-1.352	-0.262	0.285	-1.105	0.016	0.398	-1.578	-0.141	0.512	-1.719	-0.68	0.27
-1.164	-0.051	0.371	-1.02	-0.207	0.18	-1.203	-0.188	0.129	-1.145	-0.246	0.207	-1.215	-0.207	0.293	-1.195	-0.277	0.254	-1.27	-0.211	0.305	-1.34	-0.227	0.313	-1.117	0.063	0.406	-1.535	-0.113	0.52	-1.727	-0.523	0.23
-1.152	-0.031	0.359	-1.008	-0.211	0.164	-1.227	-0.184	0.125	-1.152	-0.234	0.215	-1.207	-0.223	0.301	-1.195	-0.266	0.262	-1.266	-0.176	0.324	-1.332	-0.199	0.332	-1.137	0.109	0.414	-1.496	-0.086	0.527	-1.789	-0.422	0.164
-1.148	-0.023	0.34	-1	-0.211	0.152	-1.273	-0.184	0.133	-1.164	-0.215	0.23	-1.184	-0.23	0.32	-1.207	-0.262	0.262	-1.266	-0.16	0.328	-1.32	-0.184	0.336	-1.145	0.156	0.438	-1.457	-0.063	0.52	-1.828	-0.402	0.137
-1.156	-0.02	0.324	-0.996	-0.219	0.145	-1.309	-0.176	0.16	-1.176	-0.207	0.242	-1.156	-0.227	0.34	-1.23	-0.27	0.25	-1.258	-0.156	0.332	-1.313	-0.176	0.336	-1.152	0.191	0.445	-1.43	-0.039	0.516	-1.82	-0.449	0.148
-1.164	-0.008	0.313	-1	-0.211	0.137	-1.313	-0.18	0.191	-1.195	-0.215	0.246	-1.145	-0.215	0.348	-1.277	-0.289	0.23	-1.258	-0.164	0.324	-1.305	-0.188	0.336	-1.172	0.203	0.457	-1.41	-0.012	0.512	-1.758	-0.496	0.16
-1.176	-0.008	0.309	-1.004	-0.203	0.141	-1.289	-0.188	0.219	-1.23	-0.227	0.242	-1.129	-0.195	0.359	-1.336	-0.313	0.203	-1.254	-0.172	0.32	-1.301	-0.191	0.344	-1.18	0.203	0.465	-1.391	0.02	0.508	-1.676	-0.531	0.184
-1.191	-0.016	0.313	-1.008	-0.191	0.141	-1.262	-0.207	0.23	-1.277	-0.25	0.234	-1.117	-0.176	0.375	-1.371	-0.344	0.191	-1.262	-0.188	0.32	-1.301	-0.195	0.352	-1.184	0.191	0.469	-1.359	0.055	0.508	-1.609	-0.551	0.211
-1.203	-0.023	0.316	-1.02	-0.18	0.141	-1.219	-0.215	0.223	-1.316	-0.285	0.223	-1.113	-0.156	0.383	-1.379	-0.375	0.188	-1.262	-0.191	0.324	-1.293	-0.195	0.359	-1.176	0.16	0.496	-1.352	0.102	0.512	-1.563	-0.551	0.25
-1.203	-0.027	0.336	-1.051	-0.168	0.125	-1.168	-0.215	0.203	-1.352	-0.313	0.219	-1.102	-0.133	0.383	-1.387	-0.398	0.188	-1.262	-0.188	0.324	-1.281	-0.188	0.371	-1.156	0.125	0.504	-1.336	0.125	0.547	-1.504	-0.504	0.297
-1.188	-0.031	0.352	-1.09	-0.148	0.113	-1.121	-0.211	0.188	-1.363	-0.34	0.215	-1.086	-0.109	0.391	-1.402	-0.41	0.191	-1.262	-0.176	0.324	-1.273	-0.172	0.383	-1.129	0.086	0.535	-1.305	0.16	0.559	-1.473	-0.426	0.348
-1.16	-0.031	0.363	-1.113	-0.145	0.102	-1.082	-0.211	0.164	-1.363	-0.348	0.219	-1.066	-0.082	0.398	-1.445	-0.426	0.199	-1.242	-0.152	0.344	-1.258	-0.145	0.395	-1.094	0.047	0.559	-1.273	0.203	0.574	-1.469	-0.344	0.391
-1.168	-0.035	0.352	-1.145	-0.152	0.098	-1.063	-0.211	0.156	-1.371	-0.352	0.227	-1.055	-0.063	0.395	-1.5	-0.43	0.211	-1.242	-0.129	0.359	-1.246	-0.113	0.41	-1.086	0.016	0.559	-1.23	0.25	0.59	-1.465	-0.273	0.418
-1.188	-0.031	0.328	-1.203	-0.188	0.09	-1.027	-0.211	0.156	-1.398	-0.344	0.242	-1.051	-0.043	0.395	-1.543	-0.422	0.219	-1.23	-0.098	0.371	-1.23	-0.086	0.43	-1.109	0.012	0.523	-1.184	0.277	0.602	-1.445	-0.211	0.41
-1.195	-0.035	0.301	-1.238	-0.219	0.094	-1.008	-0.203	0.164	-1.441	-0.332	0.266	-1.051	-0.027	0.395	-1.574	-0.418	0.207	-1.207	-0.07	0.391	-1.215	-0.059	0.441	-1.117	0.004	0.512	-1.125	0.293	0.594	-1.422	-0.191	0.395
-1.211	-0.043	0.27	-1.25	-0.254	0.105	-0.996	-0.199	0.168	-1.496	-0.324	0.289	-1.051	-0.004	0.391	-1.59	-0.43	0.18	-1.191	-0.039	0.41	-1.227	-0.035	0.449	-1.117	0.02	0.488	-1.082	0.297	0.578	-1.379	-0.188	0.367
-1.223	-0.043	0.258	-1.254	-0.277	0.117	-0.988	-0.184	0.176	-1.555	-0.324	0.297	-1.063	0	0.387	-1.566	-0.418	0.16	-1.176	0	0.41	-1.246	-0.012	0.457	-1.121	0.02	0.457	-1.055	0.27	0.547	-1.34	-0.207	0.336
-1.223	-0.043	0.258	-1.262	-0.297	0.113	-0.984	-0.168	0.184	-1.613	-0.344	0.293	-1.082	0.008	0.391	-1.488	-0.398	0.145	-1.172	0.035	0.422	-1.266	0.016	0.473	-1.121	0.008	0.426	-1.043	0.242	0.484	-1.328	-0.223	0.313
-1.234	-0.051	0.262	-1.262	-0.293	0.098	-0.988	-0.16	0.188	-1.633	-0.363	0.289	-1.109	0.008	0.383	-1.41	-0.371	0.125	-1.176	0.074	0.43	-1.277	0.051	0.496	-1.129	-0.016	0.395	-1.016	0.223	0.488	-1.324	-0.238	0.293
-1.246	-0.074	0.262	-1.25	-0.27	0.074	-1	-0.164	0.184	-1.594	-0.379	0.273	-1.148	0	0.367	-1.352	-0.359	0.105	-1.176	0.137	0.441	-1.305	0.094	0.52	-1.16	-0.035	0.336	-1.047	0.195	0.48	-1.316	-0.234	0.285
-1.234	-0.102	0.254	-1.238	-0.246	0.055	-1.02	-0.16	0.184	-1.508	-0.379	0.258	-1.172	-0.008	0.355	-1.309	-0.336	0.098	-1.188	0.188	0.457	-1.301	0.16	0.57	-1.203	-0.055	0.293	-1.082	0.16	0.492	-1.309	-0.23	0.289
-1.184	-0.125	0.246	-1.246	-0.219	0.043	-1.031	-0.172	0.176	-1.391	-0.359	0.23	-1.168	-0.023	0.352	-1.289	-0.324	0.121	-1.23	0.227	0.465	-1.285	0.234	0.594	-1.254	-0.059	0.223	-1.105	0.125	0.52	-1.309	-0.207	0.309
-1.125	-0.141	0.23	-1.25	-0.199	0.055	-1.035	-0.188	0.18	-1.273	-0.34	0.215	-1.148	-0.043	0.34	-1.289	-0.301	0.152	-1.25	0.227	0.504	-1.285	0.301	0.574	-1.305	-0.094	0.234	-1.121	0.066	0.523	-1.305	-0.176	0.332
-1.066	-0.148	0.203	-1.27	-0.188	0.066	-1.055	-0.207	0.184	-1.184	-0.305	0.207	-1.137	-0.055	0.332	-1.305	-0.27	0.195	-1.266	0.223	0.531	-1.273	0.344	0.535	-1.395	-0.113	0.219	-1.16	0.004	0.504	-1.305	-0.137	0.359
-1.023	-0.148	0.16	-1.289	-0.195	0.098	-1.074	-0.223	0.184	-1.125	-0.266	0.203	-1.156	-0.063	0.316	-1.332	-0.242	0.23	-1.285	0.207	0.523	-1.254	0.348	0.508	-1.488	-0.121	0.223	-1.207	-0.055	0.461	-1.32	-0.094	0.383
-0.988	-0.137	0.137	-1.32	-0.215	0.141	-1.109	-0.227	0.18	-1.094	-0.227	0.215	-1.176	-0.063	0.293	-1.355	-0.211	0.27	-1.301	0.191	0.492	-1.293	0.32	0.465	-1.543	-0.121	0.262	-1.266	-0.094	0.402	-1.324	-0.051	0.41
-0.977	-0.129	0.117	-1.352	-0.242	0.176	-1.145	-0.223	0.18	-1.094	-0.191	0.238	-1.215	-0.074	0.258	-1.371	-0.203	0.301	-1.328	0.168	0.461	-1.352	0.281	0.422	-1.555	-0.137	0.328	-1.328	-0.117	0.344	-1.367	0.008	0.422
-0.992	-0.129	0.098	-1.367	-0.293	0.211	-1.188	-0.215	0.18	-1.121	-0.16	0.262	-1.254	-0.086	0.219	-1.375	-0.203	0.313	-1.355	0.156	0.43	-1.383	0.254	0.391	-1.543	-0.164	0.383	-1.395	-0.129	0.285	-1.41	0.051	0.43
-1.039	-0.121	0.094	-1.367	-0.332	0.211	-1.223	-0.219	0.172	-1.164	-0.129	0.281	-1.289	-0.109	0.176	-1.371	-0.203	0.316	-1.375	0.145	0.418	-1.414	0.215	0.391	-1.477	-0.199	0.402	-1.453	-0.133	0.246	-1.465	0.082	0.438
-1.086	-0.117	0.094	-1.34	-0.359	0.188	-1.258	-0.227	0.168	-1.211	-0.109	0.305	-1.316	-0.129	0.137	-1.359	-0.203	0.316	-1.391	0.129	0.43	-1.426	0.168	0.422	-1.375	-0.254	0.402	-1.496	-0.148	0.234	-1.516	0.117	0.48
-1.137	-0.117	0.109	-1.289	-0.379	0.16	-1.293	-0.234	0.172	-1.25	-0.102	0.32	-1.328	-0.156	0.121	-1.344	-0.207	0.316	-1.402	0.102	0.465	-1.398	0.117	0.457	-1.27	-0.293	0.359	-1.527	-0.164	0.254	-1.508	0.16	0.516
-1.188	-0.117	0.133	-1.203	-0.371	0.141	-1.328	-0.246	0.176	-1.273	-0.113	0.336	-1.32	-0.184	0.117	-1.344	-0.203	0.332	-1.398	0.059	0.492	-1.363	0.059	0.477	-1.18	-0.332	0.301	-1.551	-0.184	0.285	-1.496	0.188	0.535
-1.211	-0.133	0.145	-1.113	-0.332	0.148	-1.363	-0.25	0.188	-1.285	-0.141	0.34	-1.293	-0.207	0.109	-1.328	-0.191	0.34	-1.383	0	0.5	-1.32	0	0.449	-1.098	-0.359	0.238	-1.539	-0.195	0.324	-1.457	0.207	0.555
-1.223	-0.16	0.156	-1.055	-0.281	0.168	-1.395	-0.266	0.199	-1.277	-0.172	0.344	-1.258	-0.223	0.102	-1.316	-0.176	0.355	-1.34	-0.039	0.457	-1.27	-0.035	0.395	-1.043	-0.355	0.18	-1.512	-0.219	0.375	-1.426	0.227	0.566
-1.211	-0.195	0.18	-1.02	-0.238	0.188	-1.445	-0.273	0.211	-1.258	-0.203	0.352	-1.227	-0.227	0.086	-1.301	-0.164	0.379	-1.289	-0.07	0.395	-1.238	-0.059	0.332	-0.992	-0.332	0.145	-1.473	-0.238	0.418	-1.398	0.27	0.563
-1.184	-0.215	0.191	-1.02	-0.223	0.211	-1.52	-0.281	0.215	-1.234	-0.219	0.367	-1.203	-0.227	0.066	-1.273	-0.141	0.406	-1.254	-0.094	0.316	-1.262	-0.082	0.262	-0.945	-0.289	0.137	-1.461	-0.289	0.418	-1.34	0.32	0.57
-1.164	-0.234	0.184	-1.055	-0.238	0.227	-1.582	-0.289	0.211	-1.223	-0.211	0.383	-1.188	-0.215	0.039	-1.25	-0.121	0.441	-1.23	-0.117	0.246	-1.285	-0.082	0.203	-0.938	-0.242	0.141	-1.43	-0.332	0.398	-1.27	0.344	0.547
-1.16	-0.246	0.164	-1.109	-0.266	0.242	-1.609	-0.309	0.207	-1.207	-0.195	0.398	-1.191	-0.195	0.02	-1.227	-0.094	0.477	-1.23	-0.121	0.191	-1.324	-0.082	0.168	-0.945	-0.215	0.168	-1.43	-0.367	0.359	-1.227	0.324	0.527
-1.152	-0.258	0.141	-1.172	-0.297	0.238	-1.594	-0.32	0.195	-1.191	-0.168	0.398	-1.164	-0.191	0.012	-1.207	-0.066	0.496	-1.242	-0.121	0.145	-1.359	-0.086	0.168	-0.969	-0.191	0.199	-1.43	-0.406	0.313	-1.273	0.305	0.402
-1.148	-0.27	0.133	-1.23	-0.316	0.227	-1.516	-0.324	0.184	-1.184	-0.145	0.402	-1.121	-0.176	0.051	-1.191	-0.043	0.512	-1.254	-0.105	0.137	-1.371	-0.086	0.176	-1.016	-0.164	0.219	-1.438	-0.449	0.281	-1.332	0.258	0.359
-1.148	-0.262	0.125	-1.277	-0.34	0.219	-1.398	-0.313	0.188	-1.168	-0.117	0.402	-1.086	-0.164	0.09	-1.199	-0.02	0.516	-1.25	-0.094	0.141	-1.344	-0.098	0.223	-1.082	-0.156	0.23	-1.457	-0.477	0.273	-1.375	0.207	0.371
-1.148	-0.258	0.117	-1.285	-0.359	0.223	-1.277	-0.289	0.184	-1.152	-0.102	0.406	-1.043	-0.148	0.113	-1.223	0.008	0.504	-1.23	-0.078	0.168	-1.309	-0.125	0.254	-1.156	-0.156	0.238	-1.453	-0.492	0.305	-1.395	0.125	0.418
-1.148	-0.242	0.121	-1.281	-0.371	0.242	-1.168	-0.25	0.176	-1.133	-0.078	0.41	-1.012	-0.137	0.141	-1.254	0.043	0.5	-1.203	-0.09	0.211	-1.266	-0.168	0.277	-1.238	-0.184	0.238	-1.473	-0.488	0.281	-1.387	0.059	0.496
-1.145	-0.219	0.133	-1.262	-0.371	0.27	-1.09	-0.219	0.172	-1.113	-0.059	0.426	-1.012	-0.137	0.145	-1.273	0.109	0.496	-1.176	-0.117	0.246	-1.215	-0.207	0.285	-1.309	-0.234	0.234	-1.461	-0.48	0.309	-1.379	0.02	0.543
-1.137	-0.199	0.148	-1.25	-0.359	0.281	-1.055	-0.207	0.176	-1.102	-0.039	0.434	-1.004	-0.133	0.133	-1.281	0.172	0.492	-1.137	-0.152	0.273	-1.172	-0.238	0.273	-1.359	-0.301	0.238	-1.453	-0.457	0.313	-1.379	-0.012	0.543
-1.133	-0.191	0.16	-1.262	-0.348	0.285	-1.059	-0.199	0.188	-1.09	-0.02	0.434	-0.996	-0.129	0.129	-1.285	0.227	0.543	-1.09	-0.184	0.281	-1.145	-0.262	0.246	-1.402	-0.367	0.242	-1.453	-0.438	0.273	-1.375	-0.039	0.512
-1.141	-0.188	0.172	-1.277	-0.332	0.277	-1.086	-0.184	0.195	-1.102	-0.008	0.43	-0.988	-0.141	0.121	-1.262	0.246	0.594	-1.055	-0.215	0.266	-1.129	-0.277	0.203	-1.422	-0.422	0.25	-1.445	-0.422	0.223	-1.395	-0.059	0.449
-1.141	-0.188	0.176	-1.285	-0.309	0.281	-1.137	-0.156	0.211	-1.141	0.008	0.426	-0.988	-0.16	0.105	-1.219	0.254	0.609	-1.027	-0.242	0.242	-1.129	-0.277	0.156	-1.449	-0.477	0.25	-1.449	-0.434	0.164	-1.43	-0.066	0.391
-1.145	-0.199	0.172	-1.285	-0.273	0.281	-1.184	-0.148	0.223	-1.176	0.027	0.422	-0.988	-0.176	0.102	-1.211	0.23	0.578	-1.012	-0.254	0.211	-1.137	-0.285	0.117	-1.473	-0.523	0.258	-1.453	-0.449	0.133	-1.453	-0.07	0.352
-1.152	-0.223	0.156	-1.273	-0.242	0.281	-1.223	-0.152	0.238	-1.191	0.051	0.434	-0.988	-0.184	0.094	-1.219	0.203	0.516	-1.016	-0.258	0.176	-1.152	-0.285	0.094	-1.484	-0.551	0.258	-1.441	-0.473	0.109	-1.445	-0.074	0.324
-1.148	-0.246	0.164	-1.27	-0.207	0.277	-1.238	-0.168	0.254	-1.199	0.063	0.43	-0.996	-0.172	0.094	-1.195	0.18	0.469	-1.039	-0.262	0.156	-1.18	-0.297	0.078	-1.523	-0.555	0.227	-1.406	-0.496	0.109	-1.402	-0.082	0.301
-1.137	-0.258	0.172	-1.266	-0.176	0.277	-1.254	-0.188	0.262	-1.211	0.063	0.41	-1	-0.16	0.094	-1.168	0.168	0.445	-1.047	-0.262	0.16	-1.203	-0.309	0.09	-1.578	-0.531	0.234	-1.371	-0.523	0.125	-1.34	-0.098	0.277
-1.141	-0.266	0.18	-1.258	-0.152	0.289	-1.246	-0.207	0.273	-1.211	0.066	0.41	-1.016	-0.145	0.09	-1.168	0.176	0.422	-1.07	-0.258	0.176	-1.23	-0.313	0.109	-1.668	-0.484	0.246	-1.348	-0.539	0.145	-1.262	-0.133	0.262
-1.156	-0.262	0.18	-1.25	-0.133	0.293	-1.211	-0.219	0.285	-1.203	0.063	0.406	-1.047	-0.133	0.074	-1.156	0.164	0.418	-1.098	-0.258	0.195	-1.258	-0.313	0.133	-1.727	-0.441	0.25	-1.367	-0.547	0.184	-1.176	-0.156	0.238
-1.164	-0.25	0.172	-1.25	-0.117	0.293	-1.184	-0.215	0.305	-1.215	0.063	0.402	-1.066	-0.129	0.059	-1.164	0.137	0.426	-1.133	-0.262	0.207	-1.273	-0.313	0.148	-1.746	-0.406	0.258	-1.453	-0.574	0.195	-1.078	-0.184	0.234
-1.164	-0.238	0.172	-1.258	-0.094	0.289	-1.16	-0.207	0.313	-1.238	0.055	0.398	-1.078	-0.129	0.035	-1.191	0.09	0.422	-1.168	-0.27	0.215	-1.285	-0.301	0.148	-1.719	-0.387	0.242	-1.563	-0.598	0.211	-0.98	-0.195	0.23
-1.172	-0.23	0.164	-1.25	-0.07	0.285	-1.141	-0.188	0.328	-1.258	0.047	0.398	-1.086	-0.137	0.023	-1.203	0.043	0.418	-1.191	-0.273	0.23	-1.297	-0.305	0.133	-1.652	-0.367	0.227	-1.672	-0.617	0.199	-0.906	-0.203	0.227
-1.18	-0.227	0.16	-1.25	-0.051	0.285	-1.125	-0.168	0.336	-1.281	0.023	0.391	-1.074	-0.148	0.023	-1.211	-0.008	0.406	-1.207	-0.281	0.242	-1.309	-0.316	0.109	-1.598	-0.363	0.223	-1.727	-0.621	0.195	-0.855	-0.199	0.238
-1.203	-0.223	0.156	-1.266	-0.031	0.285	-1.105	-0.145	0.344	-1.32	0	0.398	-1.063	-0.164	0.027	-1.215	-0.051	0.363	-1.254	-0.289	0.238	-1.328	-0.336	0.086	-1.563	-0.367	0.242	-1.723	-0.621	0.207	-0.832	-0.191	0.25
-1.23	-0.223	0.156	-1.305	-0.012	0.27	-1.094	-0.125	0.348	-1.352	-0.016	0.41	-1.074	-0.18	0.035	-1.219	-0.07	0.301	-1.324	-0.305	0.227	-1.34	-0.359	0.07	-1.543	-0.367	0.262	-1.66	-0.594	0.23	-0.848	-0.172	0.266
-1.258	-0.238	0.172	-1.328	-0.004	0.254	-1.078	-0.109	0.348	-1.355	-0.031	0.414	-1.102	-0.195	0.043	-1.238	-0.105	0.285	-1.402	-0.332	0.203	-1.352	-0.387	0.063	-1.551	-0.352	0.285	-1.578	-0.566	0.254	-0.902	-0.164	0.281
-1.289	-0.254	0.184	-1.328	0.012	0.238	-1.059	-0.086	0.352	-1.336	-0.059	0.402	-1.137	-0.215	0.055	-1.262	-0.117	0.223	-1.477	-0.363	0.16	-1.363	-0.402	0.055	-1.582	-0.328	0.32	-1.504	-0.551	0.277	-0.988	-0.164	0.301
-1.332	-0.273	0.195	-1.305	0.027	0.227	-1.063	-0.066	0.352	-1.301	-0.094	0.371	-1.172	-0.227	0.063	-1.289	-0.125	0.18	-1.523	-0.398	0.121	-1.391	-0.41	0.063	-1.617	-0.301	0.355	-1.469	-0.547	0.297	-1.09	-0.18	0.328
-1.379	-0.285	0.199	-1.262	0.039	0.23	-1.059	-0.043	0.352	-1.258	-0.125	0.332	-1.215	-0.242	0.07	-1.328	-0.129	0.152	-1.555	-0.426	0.098	-1.449	-0.402	0.086	-1.613	-0.277	0.391	-1.469	-0.539	0.32	-1.195	-0.223	0.371
-1.438	-0.301	0.195	-1.23	0.051	0.234	-1.055	-0.031	0.363	-1.203	-0.148	0.289	-1.25	-0.25	0.086	-1.363	-0.129	0.145	-1.578	-0.441	0.113	-1.543	-0.395	0.117	-1.574	-0.262	0.41	-1.492	-0.496	0.352	-1.297	-0.25	0.398
-1.473	-0.313	0.18	-1.203	0.055	0.23	-1.055	-0.016	0.375	-1.16	-0.164	0.246	-1.301	-0.262	0.113	-1.387	-0.133	0.156	-1.621	-0.438	0.148	-1.629	-0.391	0.141	-1.516	-0.258	0.406	-1.508	-0.418	0.379	-1.371	-0.305	0.43
-1.469	-0.316	0.164	-1.18	0.055	0.215	-1.074	-0.004	0.375	-1.137	-0.16	0.195	-1.375	-0.277	0.152	-1.391	-0.16	0.18	-1.648	-0.418	0.172	-1.711	-0.402	0.156	-1.453	-0.254	0.391	-1.504	-0.344	0.391	-1.426	-0.363	0.445
-1.395	-0.313	0.172	-1.176	0.039	0.199	-1.105	0.004	0.375	-1.133	-0.145	0.164	-1.449	-0.293	0.176	-1.363	-0.18	0.207	-1.672	-0.395	0.191	-1.762	-0.426	0.16	-1.395	-0.254	0.371	-1.496	-0.285	0.406	-1.477	-0.43	0.449
-1.289	-0.316	0.188	-1.188	0.02	0.191	-1.145	0.008	0.363	-1.137	-0.121	0.137	-1.492	-0.301	0.191	-1.328	-0.203	0.234	-1.699	-0.391	0.18	-1.754	-0.449	0.16	-1.344	-0.254	0.348	-1.48	-0.234	0.414	-1.527	-0.523	0.43
-1.18	-0.309	0.191	-1.195	-0.008	0.184	-1.18	0.008	0.355	-1.145	-0.09	0.133	-1.516	-0.301	0.191	-1.285	-0.227	0.238	-1.68	-0.395	0.16	-1.672	-0.461	0.16	-1.301	-0.238	0.328	-1.488	-0.195	0.422	-1.594	-0.633	0.395
-1.09	-0.281	0.184	-1.191	-0.035	0.188	-1.195	0	0.352	-1.152	-0.07	0.152	-1.52	-0.305	0.172	-1.23	-0.242	0.227	-1.617	-0.402	0.137	-1.578	-0.453	0.152	-1.266	-0.223	0.32	-1.492	-0.164	0.43	-1.648	-0.75	0.344
-1.035	-0.25	0.18	-1.176	-0.07	0.184	-1.199	-0.016	0.355	-1.148	-0.059	0.191	-1.48	-0.309	0.152	-1.176	-0.25	0.203	-1.512	-0.398	0.129	-1.484	-0.441	0.152	-1.223	-0.199	0.316	-1.496	-0.145	0.441	-1.664	-0.828	0.328
-1.02	-0.219	0.16	-1.133	-0.094	0.184	-1.195	-0.027	0.352	-1.137	-0.066	0.23	-1.414	-0.301	0.133	-1.141	-0.254	0.172	-1.414	-0.391	0.129	-1.41	-0.426	0.168	-1.191	-0.168	0.328	-1.484	-0.133	0.43	-1.656	-0.832	0.34
-1.043	-0.203	0.16	-1.074	-0.105	0.168	-1.207	-0.035	0.352	-1.121	-0.078	0.266	-1.34	-0.289	0.129	-1.109	-0.254	0.152	-1.324	-0.383	0.125	-1.363	-0.418	0.207	-1.164	-0.137	0.348	-1.492	-0.129	0.422	-1.648	-0.715	0.336
-1.094	-0.191	0.176	-1.016	-0.113	0.148	-1.223	-0.043	0.352	-1.098	-0.109	0.281	-1.258	-0.266	0.137	-1.086	-0.242	0.145	-1.262	-0.363	0.141	-1.355	-0.406	0.254	-1.141	-0.102	0.367	-1.496	-0.137	0.414	-1.641	-0.586	0.371
-1.145	-0.172	0.184	-0.957	-0.117	0.129	-1.258	-0.043	0.348	-1.078	-0.141	0.281	-1.184	-0.234	0.156	-1.078	-0.242	0.156	-1.234	-0.324	0.172	-1.387	-0.371	0.309	-1.125	-0.059	0.383	-1.453	-0.133	0.426	-1.707	-0.449	0.328
-1.219	-0.156	0.199	-0.91	-0.109	0.117	-1.293	-0.043	0.336	-1.051	-0.172	0.273	-1.133	-0.203	0.188	-1.082	-0.238	0.176	-1.23	-0.273	0.203	-1.418	-0.313	0.363	-1.121	-0.016	0.398	-1.426	-0.121	0.441	-1.777	-0.375	0.262
-1.289	-0.168	0.215	-0.891	-0.102	0.102	-1.336	-0.051	0.332	-1.031	-0.188	0.258	-1.113	-0.184	0.219	-1.086	-0.238	0.188	-1.25	-0.219	0.238	-1.449	-0.262	0.395	-1.109	0.031	0.406	-1.387	-0.109	0.465	-1.805	-0.402	0.238
-1.34	-0.184	0.23	-0.898	-0.086	0.09	-1.391	-0.059	0.332	-1.039	-0.211	0.238	-1.113	-0.188	0.242	-1.094	-0.238	0.203	-1.27	-0.18	0.285	-1.469	-0.234	0.402	-1.109	0.063	0.406	-1.344	-0.086	0.477	-1.777	-0.461	0.223
-1.359	-0.215	0.246	-0.918	-0.07	0.09	-1.414	-0.086	0.344	-1.039	-0.223	0.227	-1.133	-0.199	0.25	-1.105	-0.238	0.219	-1.285	-0.156	0.309	-1.465	-0.215	0.395	-1.133	0.098	0.398	-1.316	-0.059	0.484	-1.742	-0.504	0.211
-1.359	-0.242	0.25	-0.961	-0.059	0.094	-1.391	-0.117	0.348	-1.031	-0.227	0.219	-1.16	-0.223	0.25	-1.129	-0.238	0.219	-1.301	-0.141	0.324	-1.48	-0.211	0.375	-1.168	0.129	0.383	-1.293	-0.031	0.488	-1.688	-0.543	0.23
-1.363	-0.254	0.262	-1.023	-0.07	0.098	-1.328	-0.148	0.336	-1.035	-0.219	0.219	-1.184	-0.242	0.254	-1.16	-0.238	0.211	-1.297	-0.145	0.324	-1.492	-0.219	0.348	-1.215	0.168	0.367	-1.293	0.008	0.488	-1.645	-0.559	0.246
-1.34	-0.258	0.281	-1.082	-0.078	0.113	-1.254	-0.172	0.297	-1.047	-0.207	0.227	-1.188	-0.27	0.262	-1.184	-0.23	0.207	-1.297	-0.164	0.332	-1.508	-0.227	0.324	-1.242	0.203	0.367	-1.289	0.059	0.484	-1.598	-0.543	0.258
-1.309	-0.258	0.301	-1.129	-0.09	0.129	-1.168	-0.18	0.25	-1.059	-0.203	0.238	-1.172	-0.285	0.281	-1.215	-0.238	0.215	-1.305	-0.188	0.332	-1.523	-0.219	0.309	-1.238	0.203	0.402	-1.297	0.129	0.461	-1.566	-0.512	0.277
-1.293	-0.254	0.313	-1.152	-0.121	0.141	-1.109	-0.184	0.203	-1.074	-0.195	0.25	-1.148	-0.305	0.297	-1.262	-0.262	0.23	-1.305	-0.207	0.332	-1.52	-0.211	0.316	-1.234	0.184	0.434	-1.301	0.195	0.488	-1.555	-0.473	0.309
-1.281	-0.25	0.313	-1.172	-0.168	0.148	-1.043	-0.18	0.152	-1.09	-0.188	0.254	-1.129	-0.316	0.301	-1.32	-0.297	0.242	-1.309	-0.223	0.336	-1.5	-0.195	0.352	-1.23	0.145	0.484	-1.27	0.242	0.535	-1.535	-0.414	0.32
-1.277	-0.238	0.313	-1.172	-0.199	0.156	-1.012	-0.168	0.117	-1.102	-0.184	0.266	-1.117	-0.316	0.297	-1.375	-0.336	0.242	-1.305	-0.23	0.352	-1.48	-0.168	0.379	-1.211	0.109	0.551	-1.258	0.285	0.539	-1.492	-0.355	0.328
-1.266	-0.215	0.316	-1.16	-0.219	0.168	-1.012	-0.141	0.082	-1.105	-0.18	0.273	-1.098	-0.309	0.277	-1.418	-0.367	0.227	-1.301	-0.215	0.352	-1.473	-0.129	0.398	-1.18	0.086	0.586	-1.23	0.305	0.543	-1.441	-0.297	0.32
-1.246	-0.184	0.316	-1.148	-0.23	0.18	-1.02	-0.105	0.066	-1.133	-0.18	0.273	-1.086	-0.293	0.258	-1.449	-0.387	0.207	-1.285	-0.203	0.371	-1.453	-0.102	0.41	-1.184	0.066	0.594	-1.188	0.309	0.551	-1.387	-0.246	0.313
-1.227	-0.148	0.324	-1.141	-0.246	0.184	-1.047	-0.07	0.074	-1.172	-0.199	0.266	-1.094	-0.27	0.234	-1.465	-0.387	0.199	-1.273	-0.18	0.383	-1.426	-0.063	0.426	-1.23	0.055	0.551	-1.152	0.281	0.555	-1.352	-0.211	0.305
-1.199	-0.113	0.332	-1.145	-0.254	0.172	-1.078	-0.051	0.105	-1.227	-0.223	0.258	-1.098	-0.25	0.215	-1.484	-0.383	0.207	-1.273	-0.148	0.387	-1.406	-0.02	0.414	-1.277	0.063	0.488	-1.141	0.238	0.535	-1.313	-0.195	0.305
-1.18	-0.082	0.34	-1.156	-0.258	0.152	-1.098	-0.039	0.145	-1.273	-0.25	0.242	-1.105	-0.227	0.207	-1.52	-0.367	0.211	-1.27	-0.113	0.406	-1.387	0.043	0.398	-1.313	0.082	0.465	-1.137	0.199	0.465	-1.281	-0.18	0.309
-1.164	-0.055	0.348	-1.176	-0.27	0.133	-1.105	-0.047	0.184	-1.309	-0.277	0.23	-1.113	-0.199	0.211	-1.551	-0.352	0.203	-1.262	-0.082	0.422	-1.352	0.102	0.402	-1.352	0.074	0.445	-1.129	0.156	0.477	-1.25	-0.16	0.313
-1.145	-0.035	0.352	-1.176	-0.27	0.117	-1.098	-0.078	0.211	-1.328	-0.293	0.223	-1.125	-0.164	0.203	-1.582	-0.34	0.184	-1.254	-0.035	0.43	-1.297	0.164	0.395	-1.359	0.063	0.441	-1.141	0.145	0.453	-1.23	-0.145	0.316
-1.129	-0.02	0.352	-1.176	-0.262	0.109	-1.094	-0.125	0.211	-1.352	-0.305	0.223	-1.141	-0.137	0.195	-1.609	-0.352	0.152	-1.238	0.027	0.434	-1.242	0.223	0.406	-1.344	0.031	0.434	-1.176	0.133	0.449	-1.211	-0.125	0.332
-1.117	0.004	0.344	-1.176	-0.25	0.113	-1.082	-0.168	0.203	-1.398	-0.313	0.238	-1.145	-0.113	0.195	-1.59	-0.359	0.137	-1.223	0.117	0.449	-1.219	0.281	0.398	-1.344	0.004	0.402	-1.191	0.113	0.469	-1.203	-0.102	0.348
-1.109	0.012	0.328	-1.168	-0.238	0.121	-1.059	-0.188	0.191	-1.461	-0.313	0.254	-1.141	-0.09	0.203	-1.531	-0.371	0.129	-1.219	0.207	0.453	-1.18	0.348	0.387	-1.359	-0.027	0.359	-1.23	0.078	0.477	-1.203	-0.074	0.355
-1.105	0.02	0.316	-1.152	-0.223	0.113	-1.039	-0.211	0.172	-1.512	-0.301	0.289	-1.137	-0.078	0.203	-1.453	-0.363	0.117	-1.242	0.273	0.473	-1.137	0.375	0.414	-1.379	-0.055	0.305	-1.281	0.043	0.457	-1.215	-0.047	0.371
-1.105	0.023	0.309	-1.148	-0.211	0.098	-1.027	-0.223	0.168	-1.551	-0.301	0.309	-1.148	-0.07	0.203	-1.375	-0.355	0.102	-1.258	0.309	0.48	-1.113	0.352	0.465	-1.406	-0.082	0.262	-1.328	0.004	0.438	-1.258	-0.02	0.379
-1.113	0.008	0.301	-1.141	-0.219	0.086	-1.023	-0.234	0.168	-1.605	-0.316	0.309	-1.164	-0.066	0.211	-1.309	-0.336	0.094	-1.258	0.316	0.52	-1.117	0.313	0.504	-1.445	-0.102	0.219	-1.375	-0.035	0.402	-1.301	0.07	0.383
-1.117	-0.008	0.305	-1.125	-0.242	0.094	-1.031	-0.246	0.168	-1.629	-0.348	0.293	-1.191	-0.059	0.215	-1.254	-0.324	0.098	-1.25	0.289	0.563	-1.129	0.277	0.531	-1.504	-0.117	0.203	-1.414	-0.059	0.379	-1.328	0.164	0.441
-1.133	-0.023	0.297	-1.125	-0.281	0.098	-1.031	-0.246	0.164	-1.613	-0.383	0.266	-1.203	-0.047	0.219	-1.234	-0.301	0.117	-1.27	0.258	0.563	-1.148	0.258	0.52	-1.547	-0.109	0.219	-1.441	-0.082	0.355	-1.344	0.254	0.496
-1.141	-0.035	0.301	-1.133	-0.309	0.109	-1.043	-0.234	0.16	-1.551	-0.406	0.23	-1.203	-0.039	0.215	-1.238	-0.27	0.152	-1.305	0.234	0.512	-1.191	0.254	0.48	-1.531	-0.105	0.254	-1.461	-0.105	0.332	-1.344	0.328	0.535
-1.133	-0.043	0.309	-1.148	-0.332	0.113	-1.059	-0.227	0.156	-1.461	-0.414	0.203	-1.203	-0.039	0.203	-1.262	-0.234	0.188	-1.344	0.246	0.434	-1.238	0.254	0.422	-1.469	-0.117	0.305	-1.453	-0.137	0.313	-1.363	0.371	0.574
-1.125	-0.043	0.316	-1.172	-0.336	0.109	-1.074	-0.207	0.16	-1.379	-0.395	0.195	-1.199	-0.035	0.191	-1.285	-0.207	0.227	-1.355	0.273	0.371	-1.273	0.234	0.398	-1.387	-0.16	0.344	-1.406	-0.16	0.313	-1.371	0.379	0.602
-1.125	-0.047	0.305	-1.199	-0.336	0.105	-1.082	-0.195	0.176	-1.289	-0.352	0.199	-1.188	-0.043	0.184	-1.309	-0.18	0.262	-1.375	0.293	0.332	-1.309	0.18	0.422	-1.301	-0.207	0.348	-1.348	-0.188	0.324	-1.367	0.363	0.574
-1.137	-0.051	0.289	-1.223	-0.324	0.102	-1.086	-0.184	0.18	-1.23	-0.32	0.211	-1.168	-0.035	0.18	-1.328	-0.168	0.293	-1.398	0.273	0.336	-1.324	0.113	0.469	-1.195	-0.258	0.313	-1.297	-0.215	0.344	-1.395	0.328	0.523
-1.164	-0.063	0.266	-1.238	-0.324	0.113	-1.094	-0.176	0.188	-1.184	-0.285	0.234	-1.156	-0.031	0.168	-1.332	-0.164	0.297	-1.406	0.219	0.383	-1.34	0.055	0.516	-1.121	-0.289	0.246	-1.262	-0.238	0.355	-1.41	0.313	0.48
-1.188	-0.066	0.254	-1.258	-0.328	0.121	-1.109	-0.176	0.191	-1.168	-0.262	0.266	-1.152	-0.031	0.156	-1.328	-0.164	0.305	-1.398	0.129	0.441	-1.332	-0.008	0.523	-1.051	-0.305	0.176	-1.23	-0.25	0.352	-1.379	0.313	0.5
-1.219	-0.074	0.246	-1.285	-0.332	0.133	-1.145	-0.195	0.188	-1.18	-0.238	0.297	-1.152	-0.027	0.137	-1.328	-0.176	0.309	-1.379	0.035	0.469	-1.316	-0.063	0.484	-0.996	-0.316	0.129	-1.199	-0.262	0.348	-1.352	0.313	0.527
-1.262	-0.09	0.25	-1.336	-0.355	0.145	-1.191	-0.23	0.184	-1.207	-0.203	0.324	-1.156	-0.031	0.129	-1.332	-0.191	0.309	-1.332	-0.031	0.445	-1.313	-0.098	0.426	-0.945	-0.316	0.105	-1.188	-0.27	0.32	-1.391	0.336	0.512
-1.293	-0.109	0.25	-1.395	-0.363	0.168	-1.234	-0.254	0.18	-1.234	-0.176	0.34	-1.168	-0.031	0.125	-1.328	-0.195	0.324	-1.277	-0.082	0.398	-1.309	-0.117	0.363	-0.914	-0.301	0.098	-1.188	-0.281	0.289	-1.445	0.355	0.488
-1.289	-0.137	0.25	-1.484	-0.383	0.184	-1.273	-0.273	0.172	-1.242	-0.152	0.348	-1.176	-0.043	0.129	-1.324	-0.191	0.332	-1.242	-0.109	0.344	-1.332	-0.125	0.293	-0.883	-0.273	0.113	-1.195	-0.289	0.262	-1.48	0.328	0.516
-1.25	-0.164	0.242	-1.574	-0.414	0.184	-1.293	-0.281	0.164	-1.242	-0.152	0.348	-1.168	-0.059	0.141	-1.313	-0.184	0.34	-1.23	-0.125	0.285	-1.383	-0.129	0.215	-0.883	-0.246	0.121	-1.207	-0.301	0.254	-1.531	0.262	0.59
-1.195	-0.184	0.227	-1.617	-0.438	0.18	-1.32	-0.277	0.172	-1.23	-0.16	0.332	-1.156	-0.074	0.141	-1.293	-0.176	0.352	-1.238	-0.133	0.246	-1.445	-0.125	0.156	-0.906	-0.234	0.125	-1.238	-0.324	0.262	-1.559	0.188	0.664
-1.145	-0.195	0.188	-1.59	-0.445	0.176	-1.359	-0.281	0.172	-1.219	-0.184	0.324	-1.148	-0.094	0.133	-1.27	-0.152	0.375	-1.266	-0.129	0.223	-1.488	-0.117	0.145	-0.953	-0.23	0.137	-1.266	-0.371	0.293	-1.551	0.121	0.719
-1.086	-0.195	0.156	-1.504	-0.426	0.188	-1.426	-0.277	0.176	-1.207	-0.203	0.336	-1.129	-0.105	0.109	-1.246	-0.137	0.387	-1.301	-0.125	0.238	-1.508	-0.113	0.145	-1.02	-0.223	0.141	-1.285	-0.426	0.336	-1.527	0.051	0.727
-1.039	-0.191	0.121	-1.375	-0.395	0.203	-1.48	-0.27	0.195	-1.199	-0.207	0.344	-1.109	-0.102	0.09	-1.223	-0.117	0.402	-1.344	-0.109	0.25	-1.504	-0.133	0.191	-1.082	-0.223	0.145	-1.336	-0.5	0.359	-1.508	-0.016	0.695
-1.016	-0.176	0.098	-1.262	-0.352	0.203	-1.527	-0.266	0.215	-1.188	-0.199	0.363	-1.094	-0.098	0.07	-1.203	-0.086	0.406	-1.352	-0.109	0.273	-1.48	-0.164	0.227	-1.133	-0.227	0.172	-1.359	-0.543	0.313	-1.488	-0.07	0.617
-1.016	-0.156	0.074	-1.168	-0.309	0.199	-1.59	-0.273	0.219	-1.168	-0.172	0.379	-1.078	-0.098	0.059	-1.184	-0.063	0.418	-1.328	-0.133	0.301	-1.445	-0.203	0.254	-1.188	-0.246	0.227	-1.379	-0.586	0.281	-1.496	-0.109	0.496
-1.039	-0.137	0.066	-1.133	-0.273	0.195	-1.648	-0.297	0.23	-1.156	-0.141	0.391	-1.07	-0.105	0.051	-1.176	-0.031	0.426	-1.301	-0.18	0.305	-1.402	-0.242	0.266	-1.254	-0.281	0.277	-1.41	-0.59	0.219	-1.531	-0.117	0.371
-1.078	-0.113	0.074	-1.137	-0.262	0.191	-1.676	-0.32	0.223	-1.137	-0.109	0.402	-1.074	-0.113	0.059	-1.176	-0.004	0.418	-1.254	-0.227	0.289	-1.363	-0.277	0.258	-1.324	-0.332	0.305	-1.43	-0.586	0.191	-1.559	-0.125	0.316
-1.133	-0.113	0.082	-1.156	-0.254	0.211	-1.648	-0.344	0.199	-1.121	-0.082	0.414	-1.078	-0.125	0.078	-1.195	0.039	0.414	-1.199	-0.254	0.27	-1.34	-0.305	0.242	-1.402	-0.395	0.305	-1.457	-0.57	0.16	-1.543	-0.133	0.293
-1.195	-0.121	0.098	-1.207	-0.23	0.23	-1.563	-0.352	0.172	-1.105	-0.07	0.418	-1.078	-0.137	0.109	-1.219	0.109	0.41	-1.156	-0.277	0.242	-1.332	-0.328	0.207	-1.484	-0.477	0.285	-1.461	-0.543	0.156	-1.492	-0.137	0.301
-1.242	-0.129	0.121	-1.27	-0.199	0.254	-1.426	-0.336	0.156	-1.098	-0.059	0.418	-1.066	-0.145	0.148	-1.227	0.188	0.438	-1.121	-0.281	0.211	-1.328	-0.348	0.18	-1.551	-0.559	0.266	-1.434	-0.52	0.172	-1.43	-0.145	0.309
-1.25	-0.152	0.152	-1.32	-0.191	0.273	-1.297	-0.309	0.156	-1.09	-0.043	0.422	-1.055	-0.148	0.18	-1.207	0.246	0.457	-1.098	-0.273	0.184	-1.332	-0.359	0.168	-1.617	-0.633	0.227	-1.395	-0.5	0.211	-1.359	-0.168	0.324
-1.227	-0.188	0.18	-1.348	-0.195	0.301	-1.184	-0.273	0.156	-1.082	-0.027	0.422	-1.035	-0.156	0.215	-1.18	0.262	0.473	-1.09	-0.258	0.164	-1.328	-0.379	0.176	-1.641	-0.652	0.238	-1.359	-0.512	0.262	-1.27	-0.203	0.332
-1.203	-0.227	0.188	-1.352	-0.195	0.324	-1.094	-0.242	0.168	-1.082	-0.016	0.426	-1.02	-0.164	0.246	-1.168	0.242	0.477	-1.102	-0.25	0.16	-1.328	-0.398	0.188	-1.68	-0.621	0.262	-1.355	-0.531	0.309	-1.172	-0.23	0.332
-1.172	-0.246	0.18	-1.34	-0.203	0.336	-1.035	-0.207	0.176	-1.094	0	0.426	-1.012	-0.176	0.258	-1.164	0.195	0.477	-1.121	-0.254	0.168	-1.316	-0.41	0.199	-1.723	-0.535	0.281	-1.406	-0.555	0.344	-1.082	-0.262	0.32
-1.148	-0.266	0.164	-1.32	-0.207	0.348	-1.023	-0.191	0.191	-1.133	0.02	0.438	-1.016	-0.188	0.262	-1.188	0.148	0.457	-1.137	-0.258	0.18	-1.313	-0.414	0.211	-1.758	-0.449	0.273	-1.492	-0.582	0.332	-1.012	-0.27	0.285
-1.125	-0.281	0.152	-1.289	-0.211	0.348	-1.047	-0.176	0.211	-1.16	0.047	0.445	-1.027	-0.191	0.258	-1.238	0.117	0.418	-1.156	-0.273	0.188	-1.297	-0.402	0.219	-1.766	-0.387	0.25	-1.59	-0.621	0.332	-0.969	-0.273	0.254
-1.105	-0.289	0.141	-1.262	-0.207	0.352	-1.082	-0.148	0.223	-1.188	0.074	0.461	-1.039	-0.195	0.25	-1.301	0.121	0.371	-1.18	-0.285	0.191	-1.289	-0.398	0.211	-1.73	-0.352	0.219	-1.672	-0.645	0.324	-0.941	-0.27	0.219
-1.098	-0.289	0.133	-1.242	-0.207	0.352	-1.125	-0.125	0.238	-1.223	0.086	0.477	-1.047	-0.195	0.25	-1.352	0.141	0.355	-1.195	-0.289	0.191	-1.289	-0.391	0.195	-1.641	-0.359	0.199	-1.707	-0.656	0.301	-0.941	-0.262	0.203
-1.09	-0.273	0.129	-1.219	-0.199	0.352	-1.168	-0.125	0.25	-1.25	0.074	0.488	-1.051	-0.195	0.23	-1.383	0.152	0.379	-1.207	-0.293	0.191	-1.297	-0.387	0.184	-1.59	-0.398	0.215	-1.699	-0.637	0.285	-0.953	-0.238	0.195
-1.082	-0.258	0.129	-1.191	-0.18	0.355	-1.207	-0.129	0.25	-1.254	0.074	0.492	-1.055	-0.188	0.227	-1.402	0.137	0.414	-1.227	-0.305	0.184	-1.32	-0.391	0.188	-1.566	-0.43	0.238	-1.664	-0.586	0.262	-0.988	-0.219	0.207
-1.082	-0.238	0.129	-1.156	-0.164	0.355	-1.215	-0.148	0.254	-1.262	0.082	0.477	-1.07	-0.188	0.23	-1.406	0.094	0.441	-1.254	-0.32	0.176	-1.352	-0.398	0.184	-1.57	-0.441	0.285	-1.594	-0.551	0.27	-1.047	-0.203	0.23
-1.082	-0.215	0.141	-1.121	-0.137	0.355	-1.219	-0.172	0.266	-1.277	0.094	0.449	-1.078	-0.188	0.238	-1.379	0.031	0.441	-1.305	-0.352	0.164	-1.371	-0.406	0.176	-1.594	-0.422	0.316	-1.535	-0.535	0.293	-1.125	-0.203	0.262
-1.078	-0.191	0.16	-1.086	-0.109	0.359	-1.211	-0.191	0.277	-1.301	0.113	0.426	-1.082	-0.195	0.238	-1.324	-0.035	0.41	-1.359	-0.383	0.145	-1.395	-0.426	0.164	-1.629	-0.391	0.348	-1.5	-0.52	0.32	-1.199	-0.219	0.293
-1.082	-0.176	0.176	-1.047	-0.082	0.371	-1.184	-0.207	0.297	-1.316	0.125	0.406	-1.102	-0.219	0.242	-1.262	-0.094	0.359	-1.379	-0.406	0.117	-1.402	-0.441	0.16	-1.656	-0.348	0.387	-1.492	-0.531	0.375	-1.273	-0.262	0.309
-1.086	-0.164	0.18	-1.016	-0.055	0.375	-1.16	-0.207	0.316	-1.328	0.129	0.398	-1.117	-0.242	0.234	-1.211	-0.137	0.297	-1.395	-0.426	0.094	-1.41	-0.449	0.164	-1.656	-0.305	0.414	-1.473	-0.516	0.441	-1.352	-0.336	0.305
-1.094	-0.168	0.176	-0.984	-0.035	0.375	-1.145	-0.184	0.328	-1.348	0.121	0.406	-1.129	-0.27	0.223	-1.172	-0.152	0.242	-1.41	-0.438	0.086	-1.449	-0.453	0.18	-1.625	-0.27	0.426	-1.449	-0.492	0.496	-1.406	-0.418	0.281
-1.113	-0.188	0.184	-0.965	-0.02	0.379	-1.125	-0.156	0.344	-1.367	0.105	0.414	-1.133	-0.289	0.203	-1.156	-0.156	0.199	-1.445	-0.434	0.109	-1.488	-0.453	0.18	-1.566	-0.242	0.418	-1.434	-0.441	0.516	-1.457	-0.5	0.238
-1.121	-0.223	0.176	-0.945	-0.02	0.371	-1.109	-0.133	0.348	-1.363	0.066	0.43	-1.148	-0.313	0.172	-1.168	-0.141	0.164	-1.504	-0.414	0.133	-1.531	-0.445	0.176	-1.508	-0.23	0.391	-1.422	-0.379	0.5	-1.5	-0.566	0.176
-1.141	-0.25	0.172	-0.918	-0.008	0.359	-1.094	-0.121	0.344	-1.336	0.023	0.414	-1.18	-0.348	0.152	-1.215	-0.113	0.168	-1.563	-0.398	0.152	-1.586	-0.441	0.168	-1.445	-0.219	0.375	-1.398	-0.316	0.496	-1.52	-0.613	0.105
-1.152	-0.277	0.18	-0.914	-0.004	0.352	-1.082	-0.105	0.352	-1.293	-0.016	0.379	-1.215	-0.375	0.148	-1.242	-0.086	0.191	-1.598	-0.375	0.172	-1.625	-0.457	0.172	-1.383	-0.215	0.359	-1.379	-0.273	0.496	-1.508	-0.656	0.07
-1.172	-0.289	0.184	-0.938	0	0.328	-1.07	-0.09	0.355	-1.238	-0.051	0.332	-1.25	-0.402	0.152	-1.25	-0.066	0.215	-1.629	-0.375	0.184	-1.633	-0.469	0.172	-1.328	-0.211	0.344	-1.379	-0.25	0.484	-1.484	-0.688	0.066
-1.18	-0.285	0.188	-0.973	0	0.309	-1.07	-0.074	0.355	-1.18	-0.082	0.285	-1.277	-0.422	0.156	-1.25	-0.074	0.246	-1.613	-0.379	0.188	-1.602	-0.457	0.168	-1.285	-0.203	0.34	-1.371	-0.234	0.484	-1.488	-0.703	0.082
-1.191	-0.27	0.188	-1.004	0	0.289	-1.082	-0.059	0.352	-1.137	-0.102	0.25	-1.301	-0.445	0.168	-1.227	-0.098	0.273	-1.547	-0.383	0.184	-1.539	-0.445	0.16	-1.25	-0.191	0.336	-1.359	-0.227	0.488	-1.547	-0.707	0.109
-1.184	-0.254	0.18	-1.043	-0.012	0.281	-1.109	-0.043	0.352	-1.105	-0.109	0.215	-1.324	-0.465	0.188	-1.203	-0.133	0.281	-1.461	-0.379	0.168	-1.473	-0.422	0.152	-1.215	-0.172	0.344	-1.344	-0.211	0.5	-1.613	-0.695	0.129
-1.184	-0.25	0.168	-1.074	-0.027	0.273	-1.121	-0.027	0.355	-1.098	-0.102	0.188	-1.371	-0.48	0.227	-1.188	-0.168	0.266	-1.391	-0.383	0.156	-1.418	-0.395	0.156	-1.188	-0.148	0.355	-1.316	-0.199	0.504	-1.676	-0.68	0.133
-1.188	-0.246	0.164	-1.109	-0.047	0.281	-1.125	-0.016	0.363	-1.117	-0.086	0.168	-1.434	-0.492	0.262	-1.16	-0.195	0.238	-1.34	-0.387	0.152	-1.383	-0.367	0.172	-1.168	-0.113	0.375	-1.285	-0.188	0.52	-1.699	-0.66	0.117
-1.219	-0.25	0.172	-1.125	-0.063	0.293	-1.145	-0.023	0.363	-1.137	-0.074	0.18	-1.492	-0.496	0.277	-1.145	-0.223	0.219	-1.301	-0.375	0.168	-1.363	-0.332	0.199	-1.148	-0.078	0.391	-1.25	-0.164	0.535	-1.691	-0.633	0.109
-1.234	-0.254	0.172	-1.137	-0.082	0.313	-1.172	-0.023	0.363	-1.152	-0.063	0.203	-1.543	-0.492	0.277	-1.141	-0.242	0.184	-1.301	-0.355	0.199	-1.371	-0.285	0.227	-1.129	-0.039	0.406	-1.215	-0.145	0.547	-1.676	-0.613	0.121
-1.262	-0.258	0.18	-1.16	-0.109	0.313	-1.195	-0.023	0.371	-1.16	-0.063	0.238	-1.59	-0.492	0.258	-1.148	-0.254	0.152	-1.305	-0.324	0.238	-1.387	-0.242	0.258	-1.141	0.004	0.41	-1.184	-0.125	0.551	-1.66	-0.594	0.164
-1.305	-0.277	0.191	-1.188	-0.121	0.289	-1.211	-0.012	0.375	-1.164	-0.078	0.277	-1.598	-0.484	0.23	-1.16	-0.266	0.129	-1.328	-0.285	0.289	-1.398	-0.207	0.285	-1.148	0.051	0.41	-1.168	-0.09	0.551	-1.629	-0.586	0.227
-1.375	-0.305	0.195	-1.215	-0.137	0.262	-1.219	-0.004	0.379	-1.16	-0.109	0.301	-1.555	-0.465	0.199	-1.172	-0.273	0.117	-1.348	-0.25	0.332	-1.406	-0.18	0.301	-1.18	0.09	0.41	-1.16	-0.051	0.543	-1.605	-0.574	0.293
-1.453	-0.324	0.199	-1.254	-0.145	0.242	-1.219	0.008	0.383	-1.148	-0.145	0.301	-1.473	-0.434	0.176	-1.184	-0.281	0.113	-1.348	-0.223	0.363	-1.402	-0.156	0.316	-1.223	0.137	0.398	-1.191	0.02	0.516	-1.602	-0.547	0.348
-1.516	-0.34	0.195	-1.309	-0.156	0.23	-1.23	0.012	0.383	-1.133	-0.176	0.289	-1.359	-0.398	0.168	-1.195	-0.289	0.109	-1.348	-0.207	0.383	-1.395	-0.156	0.328	-1.273	0.18	0.398	-1.199	0.086	0.539	-1.609	-0.496	0.379
-1.523	-0.359	0.191	-1.352	-0.168	0.234	-1.258	0.012	0.375	-1.117	-0.195	0.27	-1.262	-0.359	0.176	-1.188	-0.289	0.109	-1.344	-0.203	0.391	-1.383	-0.164	0.344	-1.301	0.238	0.367	-1.207	0.148	0.59	-1.594	-0.43	0.398
-1.48	-0.379	0.191	-1.379	-0.184	0.234	-1.285	0.012	0.363	-1.102	-0.219	0.254	-1.188	-0.324	0.195	-1.188	-0.277	0.098	-1.34	-0.211	0.387	-1.367	-0.172	0.363	-1.297	0.285	0.379	-1.215	0.199	0.633	-1.559	-0.371	0.41
-1.379	-0.391	0.195	-1.375	-0.203	0.223	-1.32	0.012	0.359	-1.086	-0.227	0.238	-1.145	-0.297	0.223	-1.18	-0.262	0.078	-1.344	-0.227	0.383	-1.352	-0.184	0.375	-1.273	0.305	0.414	-1.215	0.25	0.656	-1.504	-0.324	0.41
-1.266	-0.383	0.207	-1.348	-0.219	0.195	-1.379	-0.012	0.371	-1.078	-0.238	0.227	-1.133	-0.273	0.238	-1.191	-0.254	0.063	-1.348	-0.238	0.391	-1.336	-0.188	0.391	-1.219	0.305	0.438	-1.195	0.277	0.676	-1.461	-0.285	0.402
-1.164	-0.355	0.211	-1.285	-0.234	0.164	-1.43	-0.035	0.391	-1.066	-0.238	0.215	-1.145	-0.258	0.246	-1.203	-0.258	0.043	-1.352	-0.23	0.387	-1.324	-0.184	0.406	-1.18	0.242	0.473	-1.148	0.305	0.668	-1.418	-0.254	0.398
-1.086	-0.309	0.211	-1.215	-0.234	0.141	-1.43	-0.074	0.406	-1.066	-0.234	0.211	-1.164	-0.238	0.266	-1.246	-0.27	0.023	-1.363	-0.227	0.391	-1.309	-0.172	0.422	-1.145	0.176	0.5	-1.129	0.332	0.633	-1.383	-0.227	0.395
-1.039	-0.266	0.207	-1.129	-0.223	0.129	-1.363	-0.113	0.398	-1.078	-0.227	0.219	-1.188	-0.23	0.277	-1.297	-0.293	-0.008	-1.359	-0.211	0.395	-1.285	-0.156	0.438	-1.117	0.117	0.516	-1.141	0.324	0.574	-1.359	-0.207	0.391
-1.035	-0.242	0.211	-1.074	-0.199	0.117	-1.277	-0.145	0.355	-1.078	-0.227	0.227	-1.191	-0.234	0.285	-1.336	-0.324	-0.035	-1.355	-0.188	0.402	-1.27	-0.129	0.449	-1.117	0.09	0.492	-1.203	0.285	0.512	-1.344	-0.184	0.391
-1.074	-0.234	0.215	-1.047	-0.18	0.102	-1.18	-0.16	0.313	-1.09	-0.219	0.23	-1.188	-0.242	0.289	-1.363	-0.352	-0.039	-1.344	-0.16	0.418	-1.258	-0.105	0.461	-1.16	0.09	0.453	-1.258	0.246	0.488	-1.336	-0.16	0.395
-1.121	-0.211	0.223	-1.051	-0.16	0.102	-1.102	-0.16	0.258	-1.098	-0.211	0.234	-1.18	-0.25	0.285	-1.379	-0.391	-0.02	-1.336	-0.137	0.434	-1.25	-0.082	0.473	-1.215	0.109	0.422	-1.313	0.227	0.488	-1.32	-0.145	0.406
-1.176	-0.188	0.234	-1.074	-0.145	0.102	-1.035	-0.152	0.191	-1.109	-0.211	0.23	-1.176	-0.25	0.277	-1.406	-0.418	0.027	-1.328	-0.098	0.449	-1.242	-0.027	0.477	-1.266	0.121	0.398	-1.348	0.203	0.531	-1.313	-0.117	0.422
-1.234	-0.172	0.238	-1.125	-0.137	0.113	-1.004	-0.141	0.121	-1.129	-0.223	0.227	-1.156	-0.238	0.266	-1.457	-0.426	0.07	-1.309	-0.051	0.469	-1.23	0.047	0.48	-1.301	0.121	0.391	-1.379	0.18	0.57	-1.313	-0.09	0.438
-1.277	-0.172	0.246	-1.184	-0.145	0.137	-0.992	-0.121	0.063	-1.176	-0.25	0.227	-1.148	-0.219	0.262	-1.531	-0.422	0.125	-1.289	0.012	0.484	-1.227	0.113	0.496	-1.324	0.09	0.383	-1.414	0.141	0.59	-1.309	-0.063	0.449
-1.313	-0.184	0.25	-1.238	-0.16	0.172	-1	-0.09	0.039	-1.234	-0.277	0.219	-1.137	-0.207	0.258	-1.617	-0.41	0.152	-1.273	0.086	0.492	-1.238	0.18	0.531	-1.355	0.051	0.367	-1.441	0.105	0.578	-1.328	-0.035	0.469
-1.324	-0.211	0.262	-1.27	-0.188	0.191	-1.023	-0.066	0.043	-1.305	-0.305	0.215	-1.125	-0.195	0.258	-1.664	-0.402	0.18	-1.277	0.18	0.477	-1.262	0.238	0.574	-1.406	0.004	0.336	-1.477	0.055	0.547	-1.363	-0.004	0.492
-1.309	-0.23	0.281	-1.273	-0.223	0.211	-1.047	-0.051	0.074	-1.344	-0.324	0.207	-1.117	-0.172	0.254	-1.699	-0.402	0.18	-1.285	0.277	0.465	-1.285	0.293	0.598	-1.449	-0.031	0.32	-1.508	0.012	0.5	-1.426	0.027	0.523
-1.289	-0.238	0.305	-1.254	-0.262	0.203	-1.074	-0.051	0.113	-1.352	-0.344	0.203	-1.105	-0.145	0.238	-1.688	-0.41	0.172	-1.297	0.359	0.465	-1.301	0.32	0.605	-1.488	-0.066	0.309	-1.563	-0.008	0.441	-1.496	0.059	0.563
-1.27	-0.238	0.313	-1.23	-0.285	0.176	-1.102	-0.059	0.16	-1.352	-0.363	0.211	-1.094	-0.117	0.215	-1.625	-0.414	0.164	-1.309	0.379	0.48	-1.309	0.313	0.609	-1.535	-0.09	0.301	-1.609	-0.051	0.395	-1.539	0.098	0.613
-1.262	-0.234	0.332	-1.191	-0.289	0.152	-1.113	-0.082	0.199	-1.352	-0.371	0.223	-1.082	-0.09	0.195	-1.535	-0.398	0.145	-1.309	0.344	0.504	-1.313	0.313	0.598	-1.605	-0.113	0.289	-1.625	-0.121	0.383	-1.547	0.148	0.66
-1.242	-0.223	0.336	-1.152	-0.289	0.145	-1.117	-0.121	0.215	-1.379	-0.363	0.242	-1.074	-0.07	0.191	-1.449	-0.371	0.129	-1.293	0.293	0.527	-1.336	0.316	0.551	-1.664	-0.133	0.285	-1.582	-0.188	0.387	-1.484	0.207	0.672
-1.227	-0.207	0.34	-1.113	-0.289	0.137	-1.117	-0.168	0.219	-1.441	-0.352	0.266	-1.063	-0.063	0.207	-1.379	-0.348	0.129	-1.281	0.258	0.512	-1.359	0.328	0.492	-1.66	-0.16	0.313	-1.5	-0.234	0.414	-1.398	0.277	0.652
-1.207	-0.191	0.348	-1.086	-0.281	0.137	-1.105	-0.211	0.203	-1.496	-0.332	0.273	-1.051	-0.059	0.227	-1.32	-0.316	0.148	-1.277	0.254	0.473	-1.395	0.34	0.422	-1.602	-0.191	0.344	-1.434	-0.273	0.43	-1.336	0.348	0.637
-1.191	-0.172	0.352	-1.055	-0.266	0.137	-1.098	-0.242	0.188	-1.555	-0.332	0.266	-1.066	-0.051	0.23	-1.293	-0.281	0.176	-1.289	0.281	0.422	-1.438	0.355	0.375	-1.512	-0.242	0.355	-1.375	-0.32	0.426	-1.281	0.387	0.633
-1.168	-0.148	0.359	-1.031	-0.25	0.129	-1.09	-0.273	0.172	-1.59	-0.34	0.254	-1.078	-0.055	0.223	-1.289	-0.242	0.223	-1.297	0.313	0.359	-1.457	0.348	0.391	-1.406	-0.285	0.336	-1.328	-0.359	0.41	-1.23	0.387	0.625
-1.148	-0.125	0.363	-1.016	-0.23	0.133	-1.082	-0.293	0.16	-1.582	-0.367	0.234	-1.09	-0.043	0.223	-1.297	-0.203	0.281	-1.289	0.32	0.348	-1.477	0.301	0.441	-1.297	-0.332	0.301	-1.293	-0.395	0.363	-1.23	0.352	0.586
-1.141	-0.102	0.371	-1.008	-0.215	0.141	-1.082	-0.305	0.156	-1.535	-0.375	0.23	-1.113	-0.047	0.227	-1.316	-0.164	0.328	-1.313	0.277	0.383	-1.492	0.215	0.496	-1.195	-0.352	0.25	-1.266	-0.414	0.313	-1.246	0.293	0.555
-1.129	-0.078	0.375	-0.996	-0.203	0.148	-1.074	-0.297	0.145	-1.461	-0.359	0.227	-1.137	-0.055	0.234	-1.32	-0.141	0.359	-1.344	0.199	0.426	-1.477	0.125	0.535	-1.109	-0.355	0.211	-1.238	-0.414	0.277	-1.277	0.227	0.496
-1.113	-0.066	0.383	-0.996	-0.199	0.152	-1.078	-0.277	0.133	-1.402	-0.344	0.223	-1.156	-0.063	0.246	-1.313	-0.129	0.367	-1.367	0.121	0.469	-1.426	0.027	0.523	-1.035	-0.336	0.188	-1.215	-0.391	0.246	-1.293	0.152	0.477
-1.094	-0.051	0.379	-1	-0.199	0.148	-1.082	-0.246	0.129	-1.352	-0.32	0.238	-1.164	-0.07	0.246	-1.32	-0.129	0.383	-1.367	0.047	0.484	-1.355	-0.035	0.469	-0.977	-0.297	0.188	-1.191	-0.359	0.246	-1.332	0.094	0.418
-1.086	-0.035	0.371	-1	-0.223	0.152	-1.082	-0.219	0.133	-1.313	-0.293	0.254	-1.156	-0.07	0.25	-1.355	-0.102	0.242	-1.363	-0.02	0.457	-1.285	-0.082	0.398	-0.934	-0.258	0.195	-1.188	-0.34	0.254	-1.348	0.016	0.422
-1.109	-0.02	0.344	-0.996	-0.25	0.16	-1.082	-0.184	0.141	-1.297	-0.27	0.293	-1.148	-0.07	0.25	-1.363	-0.121	0.246	-1.332	-0.055	0.422	-1.242	-0.098	0.32	-0.922	-0.234	0.211	-1.215	-0.34	0.281	-1.332	-0.059	0.434
-1.129	-0.008	0.324	-0.992	-0.277	0.172	-1.086	-0.16	0.148	-1.305	-0.242	0.324	-1.145	-0.074	0.254	-1.344	-0.16	0.309	-1.301	-0.086	0.371	-1.25	-0.098	0.238	-0.93	-0.227	0.219	-1.246	-0.352	0.313	-1.316	-0.105	0.426
-1.148	0.004	0.301	-1.016	-0.301	0.176	-1.09	-0.137	0.152	-1.324	-0.223	0.363	-1.152	-0.078	0.254	-1.313	-0.195	0.398	-1.285	-0.098	0.32	-1.285	-0.094	0.18	-0.969	-0.227	0.219	-1.277	-0.375	0.352	-1.301	-0.145	0.398
-1.172	0.008	0.289	-1.059	-0.316	0.176	-1.098	-0.133	0.152	-1.34	-0.203	0.395	-1.184	-0.09	0.254	-1.281	-0.203	0.469	-1.285	-0.113	0.266	-1.32	-0.074	0.176	-1.027	-0.227	0.211	-1.313	-0.418	0.383	-1.285	-0.156	0.332
-1.16	-0.004	0.289	-1.098	-0.32	0.18	-1.117	-0.133	0.145	-1.344	-0.188	0.414	-1.23	-0.098	0.25	-1.258	-0.195	0.508	-1.301	-0.117	0.234	-1.363	-0.063	0.184	-1.094	-0.227	0.199	-1.348	-0.477	0.395	-1.305	-0.145	0.254
-1.137	-0.02	0.305	-1.133	-0.313	0.188	-1.141	-0.164	0.137	-1.336	-0.184	0.422	-1.27	-0.102	0.25	-1.238	-0.18	0.504	-1.305	-0.113	0.215	-1.395	-0.063	0.223	-1.172	-0.234	0.195	-1.379	-0.535	0.383	-1.352	-0.121	0.227
-1.113	-0.035	0.316	-1.156	-0.301	0.199	-1.164	-0.199	0.141	-1.324	-0.18	0.418	-1.297	-0.102	0.254	-1.238	-0.148	0.484	-1.305	-0.109	0.203	-1.406	-0.074	0.254	-1.238	-0.258	0.215	-1.402	-0.59	0.332	-1.387	-0.102	0.227
-1.117	-0.051	0.313	-1.184	-0.293	0.215	-1.195	-0.23	0.145	-1.301	-0.188	0.414	-1.297	-0.109	0.25	-1.223	-0.117	0.465	-1.305	-0.113	0.207	-1.391	-0.113	0.293	-1.281	-0.297	0.254	-1.441	-0.648	0.234	-1.402	-0.074	0.246
-1.145	-0.043	0.293	-1.227	-0.289	0.223	-1.215	-0.254	0.145	-1.285	-0.191	0.41	-1.254	-0.117	0.246	-1.195	-0.09	0.461	-1.301	-0.129	0.211	-1.363	-0.172	0.305	-1.32	-0.355	0.289	-1.492	-0.703	0.164	-1.398	-0.066	0.258
-1.18	-0.047	0.266	-1.273	-0.289	0.23	-1.23	-0.262	0.137	-1.277	-0.191	0.414	-1.211	-0.125	0.219	-1.164	-0.066	0.469	-1.285	-0.152	0.227	-1.324	-0.227	0.293	-1.363	-0.418	0.313	-1.5	-0.746	0.141	-1.371	-0.078	0.285
-1.215	-0.063	0.246	-1.32	-0.297	0.246	-1.25	-0.262	0.141	-1.266	-0.172	0.414	-1.16	-0.129	0.195	-1.133	-0.035	0.48	-1.254	-0.188	0.238	-1.289	-0.277	0.258	-1.395	-0.484	0.305	-1.457	-0.781	0.156	-1.324	-0.109	0.313
-1.25	-0.066	0.23	-1.379	-0.301	0.262	-1.285	-0.258	0.152	-1.254	-0.145	0.414	-1.109	-0.133	0.176	-1.109	0.012	0.48	-1.203	-0.219	0.238	-1.258	-0.309	0.207	-1.434	-0.547	0.285	-1.414	-0.797	0.188	-1.262	-0.148	0.309
-1.293	-0.086	0.238	-1.453	-0.316	0.273	-1.34	-0.254	0.172	-1.234	-0.117	0.422	-1.059	-0.141	0.164	-1.078	0.07	0.48	-1.16	-0.25	0.234	-1.227	-0.32	0.156	-1.477	-0.602	0.273	-1.406	-0.773	0.211	-1.184	-0.18	0.297
-1.328	-0.102	0.254	-1.523	-0.34	0.281	-1.395	-0.254	0.199	-1.215	-0.094	0.438	-1.023	-0.137	0.145	-1.047	0.109	0.496	-1.121	-0.273	0.23	-1.207	-0.324	0.129	-1.523	-0.645	0.242	-1.438	-0.738	0.234	-1.117	-0.207	0.262
-1.359	-0.125	0.254	-1.574	-0.363	0.273	-1.449	-0.258	0.211	-1.176	-0.07	0.445	-1.008	-0.133	0.137	-1.059	0.125	0.504	-1.094	-0.285	0.219	-1.199	-0.32	0.121	-1.527	-0.637	0.246	-1.5	-0.707	0.246	-1.063	-0.219	0.238
-1.352	-0.152	0.258	-1.574	-0.383	0.262	-1.523	-0.273	0.219	-1.145	-0.051	0.457	-1.008	-0.133	0.125	-1.086	0.129	0.5	-1.078	-0.297	0.211	-1.191	-0.324	0.125	-1.566	-0.578	0.25	-1.57	-0.684	0.27	-1.027	-0.219	0.227
-1.293	-0.188	0.25	-1.52	-0.387	0.242	-1.586	-0.301	0.211	-1.109	-0.031	0.465	-1.023	-0.137	0.133	-1.121	0.125	0.512	-1.086	-0.309	0.211	-1.203	-0.328	0.145	-1.664	-0.492	0.254	-1.633	-0.676	0.285	-1.008	-0.207	0.223
-1.211	-0.199	0.223	-1.43	-0.375	0.23	-1.617	-0.324	0.199	-1.074	-0.004	0.473	-1.055	-0.145	0.148	-1.16	0.145	0.504	-1.113	-0.32	0.203	-1.203	-0.324	0.168	-1.73	-0.426	0.266	-1.66	-0.676	0.309	-1.023	-0.199	0.23
-1.133	-0.207	0.184	-1.324	-0.348	0.234	-1.598	-0.344	0.18	-1.031	0.02	0.469	-1.086	-0.152	0.18	-1.184	0.16	0.473	-1.152	-0.324	0.195	-1.219	-0.324	0.168	-1.789	-0.398	0.242	-1.668	-0.68	0.332	-1.063	-0.199	0.227
-1.055	-0.203	0.137	-1.238	-0.305	0.242	-1.523	-0.355	0.176	-1.008	0.031	0.461	-1.102	-0.168	0.215	-1.191	0.168	0.438	-1.172	-0.324	0.195	-1.219	-0.316	0.18	-1.801	-0.398	0.207	-1.652	-0.676	0.34	-1.121	-0.215	0.234
-0.98	-0.18	0.094	-1.184	-0.273	0.246	-1.41	-0.344	0.172	-1.012	0.035	0.449	-1.113	-0.176	0.238	-1.207	0.164	0.414	-1.191	-0.32	0.191	-1.215	-0.32	0.168	-1.742	-0.41	0.188	-1.617	-0.66	0.336	-1.188	-0.234	0.262
-0.926	-0.148	0.063	-1.16	-0.258	0.246	-1.313	-0.32	0.176	-1.031	0.043	0.438	-1.125	-0.191	0.25	-1.254	0.18	0.383	-1.219	-0.32	0.188	-1.219	-0.324	0.137	-1.676	-0.43	0.191	-1.582	-0.633	0.332	-1.273	-0.266	0.297
-0.898	-0.121	0.047	-1.176	-0.266	0.258	-1.223	-0.277	0.184	-1.051	0.043	0.441	-1.133	-0.207	0.254	-1.297	0.188	0.363	-1.234	-0.32	0.172	-1.234	-0.332	0.109	-1.629	-0.441	0.219	-1.555	-0.586	0.348	-1.352	-0.297	0.32
-0.895	-0.098	0.051	-1.203	-0.27	0.27	-1.156	-0.23	0.207	-1.074	0.047	0.453	-1.129	-0.219	0.25	-1.344	0.176	0.371	-1.258	-0.324	0.152	-1.285	-0.344	0.086	-1.605	-0.449	0.258	-1.547	-0.539	0.387	-1.422	-0.316	0.348
-0.914	-0.078	0.059	-1.266	-0.262	0.277	-1.137	-0.199	0.219	-1.113	0.031	0.461	-1.117	-0.219	0.23	-1.391	0.145	0.414	-1.293	-0.34	0.129	-1.348	-0.363	0.066	-1.605	-0.438	0.293	-1.57	-0.484	0.441	-1.52	-0.348	0.352
-0.969	-0.066	0.09	-1.313	-0.262	0.289	-1.152	-0.188	0.238	-1.145	0.004	0.465	-1.098	-0.211	0.191	-1.41	0.109	0.457	-1.34	-0.363	0.105	-1.387	-0.391	0.063	-1.645	-0.41	0.332	-1.582	-0.426	0.488	-1.633	-0.406	0.305
-1.051	-0.066	0.125	-1.348	-0.266	0.309	-1.188	-0.188	0.25	-1.164	-0.012	0.469	-1.074	-0.203	0.16	-1.414	0.055	0.48	-1.387	-0.391	0.074	-1.426	-0.426	0.078	-1.688	-0.379	0.375	-1.578	-0.363	0.508	-1.734	-0.484	0.254
-1.125	-0.07	0.152	-1.367	-0.258	0.316	-1.227	-0.176	0.262	-1.152	-0.016	0.477	-1.055	-0.195	0.133	-1.414	-0.012	0.449	-1.41	-0.418	0.066	-1.438	-0.449	0.109	-1.711	-0.336	0.402	-1.582	-0.32	0.531	-1.801	-0.574	0.199
-1.184	-0.105	0.18	-1.363	-0.254	0.32	-1.262	-0.164	0.27	-1.148	-0.008	0.492	-1.039	-0.18	0.109	-1.402	-0.063	0.387	-1.418	-0.445	0.066	-1.469	-0.473	0.156	-1.703	-0.297	0.422	-1.578	-0.293	0.531	-1.797	-0.645	0.191
-1.211	-0.164	0.199	-1.328	-0.242	0.328	-1.285	-0.176	0.277	-1.16	-0.02	0.484	-1.023	-0.164	0.102	-1.367	-0.098	0.301	-1.43	-0.457	0.074	-1.52	-0.488	0.195	-1.648	-0.27	0.418	-1.578	-0.27	0.531	-1.746	-0.672	0.215
-1.207	-0.211	0.207	-1.285	-0.227	0.34	-1.301	-0.195	0.289	-1.184	-0.027	0.465	-1.012	-0.152	0.094	-1.328	-0.121	0.211	-1.457	-0.453	0.109	-1.578	-0.492	0.227	-1.586	-0.254	0.398	-1.586	-0.262	0.527	-1.691	-0.625	0.203
-1.195	-0.254	0.199	-1.242	-0.207	0.348	-1.297	-0.215	0.297	-1.195	-0.031	0.434	-1.004	-0.16	0.086	-1.305	-0.145	0.188	-1.512	-0.445	0.16	-1.637	-0.484	0.242	-1.516	-0.254	0.371	-1.594	-0.258	0.516	-1.676	-0.531	0.176
-1.18	-0.277	0.191	-1.203	-0.184	0.352	-1.262	-0.227	0.309	-1.195	-0.027	0.402	-1	-0.172	0.078	-1.285	-0.133	0.145	-1.57	-0.43	0.199	-1.699	-0.496	0.23	-1.449	-0.246	0.352	-1.598	-0.25	0.512	-1.762	-0.465	0.121
-1.145	-0.293	0.207	-1.168	-0.16	0.352	-1.23	-0.234	0.313	-1.211	-0.027	0.391	-1.004	-0.184	0.07	-1.301	-0.113	0.102	-1.625	-0.414	0.223	-1.723	-0.508	0.203	-1.406	-0.238	0.34	-1.59	-0.234	0.5	-1.848	-0.441	0.117
-1.121	-0.305	0.219	-1.141	-0.133	0.355	-1.207	-0.23	0.324	-1.223	-0.031	0.387	-1.016	-0.195	0.063	-1.332	-0.086	0.086	-1.668	-0.418	0.223	-1.688	-0.512	0.168	-1.371	-0.227	0.336	-1.57	-0.215	0.5	-1.891	-0.461	0.16
-1.125	-0.305	0.211	-1.109	-0.105	0.355	-1.184	-0.203	0.332	-1.223	-0.039	0.391	-1.02	-0.207	0.059	-1.352	-0.063	0.098	-1.668	-0.422	0.211	-1.625	-0.5	0.148	-1.348	-0.207	0.328	-1.535	-0.184	0.512	-1.891	-0.52	0.203
-1.137	-0.297	0.191	-1.078	-0.086	0.359	-1.16	-0.172	0.344	-1.219	-0.059	0.395	-1.02	-0.219	0.055	-1.34	-0.047	0.133	-1.609	-0.43	0.199	-1.535	-0.477	0.141	-1.328	-0.184	0.332	-1.496	-0.145	0.531	-1.832	-0.539	0.219
-1.148	-0.289	0.168	-1.047	-0.07	0.367	-1.145	-0.141	0.355	-1.191	-0.086	0.375	-1.035	-0.234	0.059	-1.313	-0.059	0.168	-1.531	-0.422	0.184	-1.465	-0.438	0.156	-1.309	-0.145	0.348	-1.469	-0.102	0.539	-1.75	-0.547	0.234
-1.156	-0.27	0.16	-1.02	-0.055	0.375	-1.129	-0.121	0.359	-1.16	-0.109	0.344	-1.059	-0.246	0.055	-1.266	-0.102	0.195	-1.469	-0.406	0.184	-1.414	-0.387	0.191	-1.285	-0.102	0.379	-1.441	-0.07	0.539	-1.668	-0.52	0.242
-1.16	-0.254	0.156	-0.984	-0.035	0.375	-1.121	-0.105	0.359	-1.133	-0.125	0.313	-1.094	-0.27	0.055	-1.215	-0.141	0.215	-1.414	-0.383	0.184	-1.383	-0.332	0.23	-1.258	-0.051	0.402	-1.422	-0.035	0.531	-1.574	-0.465	0.273
-1.16	-0.223	0.176	-0.961	-0.016	0.383	-1.102	-0.082	0.375	-1.105	-0.133	0.277	-1.137	-0.281	0.063	-1.172	-0.191	0.219	-1.375	-0.344	0.199	-1.398	-0.285	0.281	-1.227	0	0.422	-1.418	-0.004	0.508	-1.5	-0.383	0.301
-1.164	-0.188	0.188	-0.949	-0.004	0.379	-1.094	-0.055	0.363	-1.105	-0.141	0.246	-1.184	-0.297	0.086	-1.148	-0.234	0.199	-1.359	-0.301	0.227	-1.422	-0.25	0.32	-1.211	0.047	0.434	-1.418	0.031	0.492	-1.461	-0.301	0.328
-1.164	-0.16	0.199	-0.938	0	0.375	-1.082	-0.035	0.375	-1.109	-0.148	0.223	-1.238	-0.301	0.113	-1.125	-0.266	0.188	-1.359	-0.258	0.266	-1.434	-0.227	0.352	-1.195	0.086	0.43	-1.445	0.063	0.477	-1.43	-0.227	0.352
-1.172	-0.152	0.203	-0.93	0.004	0.363	-1.066	-0.02	0.383	-1.141	-0.141	0.191	-1.297	-0.305	0.137	-1.113	-0.281	0.176	-1.371	-0.223	0.316	-1.422	-0.211	0.383	-1.184	0.129	0.434	-1.484	0.094	0.461	-1.398	-0.172	0.371
-1.168	-0.168	0.199	-0.93	0.016	0.355	-1.063	-0.016	0.391	-1.188	-0.133	0.176	-1.371	-0.313	0.168	-1.113	-0.285	0.156	-1.379	-0.199	0.359	-1.402	-0.199	0.395	-1.18	0.168	0.43	-1.512	0.113	0.473	-1.355	-0.156	0.359
-1.172	-0.203	0.195	-0.941	0.016	0.348	-1.059	-0.004	0.395	-1.234	-0.129	0.191	-1.461	-0.324	0.207	-1.109	-0.285	0.141	-1.391	-0.188	0.379	-1.383	-0.195	0.402	-1.176	0.18	0.449	-1.492	0.137	0.527	-1.305	-0.156	0.348
-1.168	-0.254	0.195	-0.969	0.004	0.328	-1.066	0.004	0.387	-1.27	-0.121	0.207	-1.559	-0.344	0.242	-1.105	-0.27	0.141	-1.395	-0.18	0.398	-1.363	-0.191	0.41	-1.176	0.18	0.457	-1.441	0.16	0.582	-1.246	-0.168	0.324
-1.152	-0.297	0.211	-1.008	-0.008	0.313	-1.098	-0.004	0.387	-1.293	-0.125	0.23	-1.641	-0.375	0.266	-1.113	-0.262	0.148	-1.398	-0.18	0.406	-1.352	-0.188	0.41	-1.168	0.156	0.469	-1.379	0.188	0.602	-1.223	-0.199	0.305
-1.145	-0.332	0.215	-1.043	-0.016	0.301	-1.137	-0.008	0.383	-1.285	-0.145	0.246	-1.699	-0.398	0.258	-1.121	-0.258	0.152	-1.402	-0.188	0.41	-1.352	-0.18	0.402	-1.156	0.113	0.469	-1.32	0.211	0.594	-1.199	-0.219	0.289
-1.148	-0.344	0.211	-1.059	-0.031	0.305	-1.199	-0.016	0.383	-1.258	-0.168	0.262	-1.703	-0.414	0.238	-1.129	-0.254	0.176	-1.406	-0.195	0.402	-1.359	-0.176	0.398	-1.164	0.059	0.469	-1.262	0.234	0.582	-1.188	-0.203	0.285
-1.156	-0.336	0.203	-1.055	-0.051	0.313	-1.234	-0.02	0.402	-1.223	-0.195	0.27	-1.645	-0.418	0.191	-1.141	-0.254	0.191	-1.406	-0.199	0.402	-1.355	-0.16	0.398	-1.199	0.02	0.473	-1.215	0.258	0.551	-1.191	-0.18	0.277
-1.164	-0.32	0.191	-1.051	-0.07	0.316	-1.242	-0.027	0.43	-1.191	-0.215	0.27	-1.535	-0.395	0.148	-1.16	-0.254	0.211	-1.406	-0.203	0.398	-1.352	-0.152	0.414	-1.219	0.004	0.477	-1.148	0.289	0.531	-1.188	-0.141	0.281
-1.168	-0.293	0.188	-1.055	-0.082	0.309	-1.227	-0.031	0.449	-1.168	-0.234	0.262	-1.406	-0.359	0.125	-1.18	-0.254	0.211	-1.398	-0.207	0.391	-1.332	-0.137	0.43	-1.234	0	0.496	-1.07	0.285	0.523	-1.199	-0.098	0.297
-1.18	-0.277	0.188	-1.094	-0.098	0.277	-1.215	-0.023	0.449	-1.156	-0.258	0.254	-1.273	-0.309	0.137	-1.211	-0.246	0.211	-1.391	-0.203	0.387	-1.316	-0.117	0.438	-1.25	0.008	0.52	-1.008	0.254	0.504	-1.211	-0.055	0.324
-1.211	-0.281	0.188	-1.141	-0.109	0.246	-1.223	-0.008	0.422	-1.156	-0.281	0.234	-1.176	-0.27	0.168	-1.246	-0.258	0.207	-1.352	-0.18	0.414	-1.309	-0.09	0.445	-1.25	0.02	0.527	-0.957	0.168	0.531	-1.254	-0.008	0.371
-1.25	-0.293	0.191	-1.188	-0.113	0.23	-1.219	0	0.387	-1.164	-0.305	0.219	-1.117	-0.242	0.203	-1.281	-0.281	0.195	-1.34	-0.156	0.418	-1.297	-0.047	0.449	-1.23	0.039	0.535	-0.941	0.074	0.531	-1.277	0.035	0.445
-1.293	-0.313	0.195	-1.246	-0.125	0.215	-1.227	0.008	0.359	-1.176	-0.316	0.219	-1.098	-0.23	0.227	-1.309	-0.309	0.18	-1.316	-0.121	0.422	-1.305	0	0.453	-1.211	0.031	0.531	-0.941	-0.02	0.535	-1.309	0.086	0.516
-1.34	-0.332	0.191	-1.309	-0.141	0.219	-1.25	0.012	0.328	-1.176	-0.32	0.227	-1.109	-0.215	0.246	-1.328	-0.34	0.168	-1.285	-0.086	0.434	-1.289	0.047	0.469	-1.195	0.012	0.504	-0.949	-0.082	0.5	-1.379	0.117	0.57
-1.398	-0.355	0.191	-1.379	-0.16	0.242	-1.285	0.008	0.316	-1.164	-0.309	0.234	-1.133	-0.199	0.25	-1.352	-0.352	0.16	-1.262	-0.039	0.441	-1.266	0.082	0.484	-1.18	-0.012	0.473	-0.961	-0.121	0.441	-1.438	0.125	0.605
-1.461	-0.367	0.191	-1.438	-0.184	0.262	-1.313	-0.008	0.324	-1.148	-0.285	0.246	-1.145	-0.176	0.254	-1.387	-0.355	0.164	-1.25	0.012	0.445	-1.254	0.109	0.492	-1.16	-0.027	0.426	-0.98	-0.145	0.379	-1.48	0.105	0.598
-1.512	-0.387	0.184	-1.453	-0.223	0.277	-1.313	-0.031	0.332	-1.129	-0.266	0.258	-1.129	-0.168	0.266	-1.453	-0.348	0.188	-1.23	0.051	0.453	-1.258	0.152	0.496	-1.172	-0.047	0.367	-1.02	-0.145	0.289	-1.52	0.078	0.543
-1.516	-0.402	0.18	-1.414	-0.25	0.277	-1.281	-0.063	0.324	-1.113	-0.258	0.254	-1.113	-0.176	0.273	-1.531	-0.336	0.211	-1.219	0.098	0.453	-1.285	0.203	0.488	-1.203	-0.055	0.266	-1.086	-0.121	0.207	-1.543	0.047	0.504
-1.477	-0.41	0.172	-1.348	-0.277	0.25	-1.23	-0.102	0.297	-1.105	-0.258	0.246	-1.102	-0.191	0.273	-1.598	-0.324	0.238	-1.219	0.148	0.449	-1.281	0.262	0.508	-1.215	-0.09	0.266	-1.176	-0.102	0.152	-1.48	0.043	0.488
-1.383	-0.402	0.16	-1.277	-0.297	0.207	-1.176	-0.125	0.254	-1.121	-0.262	0.238	-1.082	-0.199	0.273	-1.641	-0.328	0.238	-1.219	0.191	0.449	-1.262	0.297	0.527	-1.254	-0.094	0.215	-1.25	-0.082	0.133	-1.457	0.039	0.52
-1.277	-0.379	0.16	-1.207	-0.293	0.168	-1.125	-0.141	0.199	-1.16	-0.285	0.234	-1.082	-0.199	0.281	-1.672	-0.352	0.219	-1.215	0.219	0.453	-1.25	0.316	0.523	-1.313	-0.098	0.203	-1.309	-0.07	0.16	-1.438	0.051	0.563
-1.172	-0.336	0.18	-1.148	-0.273	0.125	-1.082	-0.152	0.148	-1.203	-0.293	0.223	-1.078	-0.191	0.273	-1.652	-0.379	0.195	-1.203	0.234	0.457	-1.25	0.316	0.5	-1.355	-0.098	0.234	-1.348	-0.063	0.211	-1.434	0.031	0.637
-1.109	-0.297	0.188	-1.117	-0.242	0.098	-1.047	-0.156	0.105	-1.227	-0.305	0.219	-1.074	-0.176	0.277	-1.582	-0.398	0.168	-1.172	0.238	0.461	-1.273	0.297	0.469	-1.379	-0.098	0.289	-1.395	-0.059	0.273	-1.383	0.035	0.672
-1.09	-0.273	0.203	-1.121	-0.203	0.086	-1.039	-0.16	0.066	-1.242	-0.305	0.223	-1.066	-0.152	0.273	-1.477	-0.395	0.145	-1.152	0.215	0.469	-1.313	0.273	0.426	-1.371	-0.109	0.352	-1.418	-0.078	0.352	-1.352	0.047	0.684
-1.113	-0.262	0.219	-1.156	-0.164	0.082	-1.051	-0.152	0.039	-1.242	-0.301	0.227	-1.059	-0.137	0.27	-1.375	-0.383	0.133	-1.148	0.176	0.473	-1.34	0.25	0.398	-1.344	-0.133	0.406	-1.434	-0.129	0.391	-1.352	0.09	0.613
-1.156	-0.246	0.219	-1.219	-0.129	0.102	-1.07	-0.145	0.043	-1.258	-0.297	0.234	-1.043	-0.121	0.27	-1.277	-0.363	0.129	-1.168	0.137	0.473	-1.367	0.223	0.371	-1.309	-0.168	0.43	-1.43	-0.191	0.445	-1.309	0.133	0.574
-1.211	-0.215	0.223	-1.258	-0.109	0.145	-1.109	-0.133	0.063	-1.309	-0.293	0.242	-1.02	-0.102	0.27	-1.203	-0.34	0.148	-1.184	0.102	0.457	-1.359	0.191	0.379	-1.25	-0.207	0.426	-1.426	-0.246	0.453	-1.27	0.121	0.543
-1.277	-0.191	0.223	-1.262	-0.105	0.203	-1.152	-0.129	0.105	-1.387	-0.289	0.266	-1.004	-0.082	0.27	-1.164	-0.328	0.184	-1.195	0.086	0.434	-1.352	0.141	0.41	-1.188	-0.242	0.363	-1.441	-0.297	0.43	-1.27	0.063	0.504
-1.328	-0.184	0.242	-1.242	-0.117	0.234	-1.184	-0.133	0.16	-1.465	-0.289	0.285	-0.992	-0.063	0.277	-1.16	-0.309	0.23	-1.211	0.078	0.418	-1.34	0.094	0.438	-1.148	-0.27	0.277	-1.465	-0.352	0.391	-1.285	-0.004	0.469
-1.379	-0.191	0.258	-1.215	-0.145	0.242	-1.191	-0.148	0.199	-1.539	-0.305	0.305	-0.988	-0.051	0.273	-1.188	-0.277	0.273	-1.238	0.059	0.414	-1.32	0.031	0.434	-1.105	-0.281	0.188	-1.523	-0.41	0.352	-1.309	-0.055	0.422
-1.418	-0.219	0.258	-1.156	-0.172	0.227	-1.191	-0.168	0.219	-1.609	-0.328	0.313	-0.988	-0.043	0.281	-1.23	-0.242	0.305	-1.238	0.031	0.422	-1.313	-0.02	0.402	-1.063	-0.281	0.121	-1.59	-0.48	0.301	-1.316	-0.09	0.371
-1.414	-0.242	0.277	-1.113	-0.203	0.195	-1.18	-0.191	0.207	-1.645	-0.352	0.32	-0.992	-0.035	0.281	-1.285	-0.203	0.324	-1.215	0	0.43	-1.301	-0.059	0.352	-1.031	-0.266	0.09	-1.625	-0.563	0.273	-1.332	-0.09	0.313
-1.391	-0.258	0.289	-1.074	-0.227	0.168	-1.164	-0.215	0.184	-1.645	-0.371	0.324	-0.988	-0.031	0.289	-1.324	-0.176	0.332	-1.199	-0.047	0.414	-1.297	-0.086	0.301	-1	-0.242	0.094	-1.648	-0.625	0.246	-1.375	-0.082	0.262
-1.367	-0.262	0.293	-1.043	-0.25	0.16	-1.141	-0.23	0.164	-1.609	-0.371	0.305	-1	-0.031	0.289	-1.336	-0.164	0.328	-1.172	-0.078	0.371	-1.309	-0.109	0.242	-0.996	-0.211	0.117	-1.648	-0.641	0.246	-1.426	-0.074	0.246
-1.344	-0.25	0.305	-1.02	-0.258	0.16	-1.129	-0.25	0.16	-1.527	-0.352	0.289	-1.031	-0.039	0.281	-1.348	-0.176	0.32	-1.141	-0.109	0.324	-1.336	-0.121	0.191	-1.004	-0.18	0.148	-1.629	-0.605	0.266	-1.453	-0.07	0.258
-1.32	-0.238	0.32	-0.992	-0.242	0.176	-1.121	-0.27	0.156	-1.438	-0.332	0.273	-1.07	-0.047	0.27	-1.352	-0.191	0.316	-1.125	-0.125	0.273	-1.367	-0.125	0.168	-1.039	-0.152	0.18	-1.609	-0.527	0.262	-1.441	-0.07	0.273
-1.293	-0.215	0.336	-0.988	-0.223	0.18	-1.105	-0.273	0.156	-1.375	-0.309	0.281	-1.121	-0.051	0.262	-1.355	-0.215	0.324	-1.137	-0.129	0.227	-1.395	-0.129	0.172	-1.102	-0.145	0.215	-1.578	-0.438	0.258	-1.395	-0.07	0.27
-1.273	-0.191	0.344	-1.008	-0.203	0.168	-1.098	-0.273	0.152	-1.316	-0.281	0.305	-1.16	-0.063	0.254	-1.371	-0.227	0.324	-1.164	-0.129	0.18	-1.395	-0.137	0.195	-1.188	-0.156	0.25	-1.551	-0.367	0.23	-1.34	-0.098	0.262
-1.254	-0.16	0.348	-1.023	-0.188	0.16	-1.098	-0.266	0.152	-1.289	-0.258	0.332	-1.188	-0.07	0.234	-1.387	-0.23	0.332	-1.219	-0.125	0.133	-1.363	-0.16	0.234	-1.273	-0.188	0.277	-1.531	-0.352	0.191	-1.273	-0.109	0.207
-1.227	-0.137	0.352	-1.031	-0.18	0.168	-1.09	-0.254	0.156	-1.289	-0.242	0.367	-1.191	-0.078	0.234	-1.367	-0.211	0.352	-1.262	-0.113	0.121	-1.316	-0.191	0.262	-1.375	-0.262	0.324	-1.523	-0.371	0.152	-1.207	-0.125	0.129
-1.199	-0.105	0.359	-1.043	-0.172	0.172	-1.09	-0.227	0.156	-1.297	-0.23	0.406	-1.211	-0.09	0.238	-1.348	-0.191	0.371	-1.313	-0.105	0.145	-1.266	-0.227	0.277	-1.504	-0.332	0.297	-1.508	-0.387	0.117	-1.117	-0.129	0.082
-1.176	-0.078	0.371	-1.051	-0.168	0.184	-1.086	-0.195	0.172	-1.32	-0.195	0.418	-1.238	-0.098	0.242	-1.34	-0.172	0.395	-1.344	-0.102	0.18	-1.219	-0.254	0.27	-1.641	-0.434	0.301	-1.48	-0.398	0.105	-1.047	-0.109	0.047
-1.145	-0.055	0.387	-1.055	-0.172	0.188	-1.094	-0.168	0.188	-1.324	-0.164	0.434	-1.281	-0.109	0.242	-1.324	-0.152	0.41	-1.352	-0.121	0.227	-1.164	-0.258	0.25	-1.746	-0.539	0.281	-1.426	-0.41	0.121	-0.98	-0.094	0.035
-1.117	-0.027	0.391	-1.066	-0.191	0.18	-1.098	-0.152	0.195	-1.332	-0.133	0.438	-1.336	-0.125	0.238	-1.313	-0.125	0.414	-1.324	-0.145	0.266	-1.129	-0.258	0.223	-1.805	-0.664	0.254	-1.363	-0.453	0.152	-0.93	-0.078	0.047
-1.09	-0.012	0.387	-1.074	-0.215	0.168	-1.105	-0.152	0.203	-1.305	-0.121	0.441	-1.383	-0.129	0.23	-1.309	-0.105	0.422	-1.297	-0.176	0.297	-1.102	-0.254	0.188	-1.805	-0.789	0.219	-1.328	-0.492	0.184	-0.906	-0.074	0.059
-1.07	0.008	0.383	-1.078	-0.223	0.156	-1.117	-0.172	0.215	-1.281	-0.113	0.426	-1.422	-0.141	0.23	-1.309	-0.082	0.426	-1.266	-0.215	0.293	-1.094	-0.246	0.156	-1.75	-0.848	0.215	-1.34	-0.484	0.211	-0.898	-0.09	0.063
-1.039	0.016	0.367	-1.078	-0.23	0.152	-1.145	-0.207	0.219	-1.25	-0.113	0.418	-1.438	-0.164	0.238	-1.297	-0.051	0.434	-1.238	-0.246	0.281	-1.094	-0.242	0.137	-1.676	-0.789	0.234	-1.383	-0.43	0.23	-0.934	-0.109	0.078
-1.023	0.023	0.352	-1.078	-0.238	0.145	-1.172	-0.238	0.223	-1.219	-0.117	0.418	-1.414	-0.172	0.25	-1.285	-0.012	0.445	-1.238	-0.273	0.254	-1.109	-0.246	0.145	-1.617	-0.656	0.234	-1.449	-0.391	0.227	-0.996	-0.141	0.109
-1.008	0.035	0.324	-1.086	-0.23	0.141	-1.191	-0.27	0.223	-1.195	-0.121	0.426	-1.359	-0.184	0.25	-1.293	0.027	0.445	-1.25	-0.293	0.219	-1.125	-0.258	0.16	-1.633	-0.504	0.191	-1.527	-0.414	0.207	-1.078	-0.172	0.152
-1.004	0.035	0.32	-1.102	-0.215	0.133	-1.207	-0.285	0.223	-1.164	-0.109	0.43	-1.293	-0.199	0.23	-1.305	0.086	0.461	-1.258	-0.297	0.207	-1.156	-0.273	0.172	-1.676	-0.41	0.145	-1.582	-0.504	0.211	-1.172	-0.207	0.219
-0.996	0.031	0.324	-1.129	-0.207	0.125	-1.215	-0.27	0.223	-1.133	-0.094	0.438	-1.227	-0.199	0.211	-1.285	0.156	0.473	-1.285	-0.316	0.199	-1.195	-0.285	0.172	-1.691	-0.391	0.125	-1.602	-0.621	0.246	-1.246	-0.262	0.281
-1.004	0.016	0.316	-1.172	-0.207	0.121	-1.219	-0.254	0.219	-1.102	-0.078	0.438	-1.176	-0.191	0.195	-1.258	0.219	0.465	-1.313	-0.34	0.207	-1.234	-0.293	0.168	-1.656	-0.426	0.125	-1.598	-0.676	0.254	-1.332	-0.34	0.289
-1.02	-0.008	0.313	-1.23	-0.219	0.109	-1.223	-0.234	0.223	-1.07	-0.059	0.445	-1.133	-0.18	0.176	-1.23	0.266	0.461	-1.324	-0.352	0.223	-1.27	-0.313	0.16	-1.586	-0.449	0.145	-1.578	-0.66	0.297	-1.449	-0.461	0.238
-1.02	-0.012	0.316	-1.309	-0.23	0.109	-1.25	-0.223	0.23	-1.039	-0.047	0.445	-1.105	-0.16	0.16	-1.227	0.273	0.449	-1.324	-0.355	0.246	-1.305	-0.34	0.152	-1.539	-0.48	0.184	-1.559	-0.621	0.324	-1.613	-0.594	0.117
-1.016	-0.012	0.32	-1.375	-0.242	0.121	-1.313	-0.227	0.238	-1.008	-0.031	0.445	-1.102	-0.141	0.152	-1.234	0.254	0.438	-1.324	-0.348	0.262	-1.332	-0.371	0.137	-1.508	-0.484	0.207	-1.57	-0.59	0.355	-1.742	-0.746	0.016
-1.02	-0.023	0.32	-1.434	-0.258	0.148	-1.391	-0.242	0.246	-0.969	-0.012	0.441	-1.102	-0.125	0.152	-1.238	0.219	0.445	-1.313	-0.34	0.277	-1.359	-0.406	0.125	-1.523	-0.473	0.234	-1.602	-0.578	0.387	-1.797	-0.84	-0.016
-1.031	-0.039	0.313	-1.496	-0.273	0.176	-1.461	-0.258	0.254	-0.941	0.004	0.441	-1.098	-0.121	0.168	-1.25	0.184	0.445	-1.297	-0.328	0.27	-1.395	-0.449	0.113	-1.547	-0.438	0.266	-1.621	-0.551	0.41	-1.785	-0.863	-0.063
-1.047	-0.051	0.293	-1.57	-0.301	0.184	-1.535	-0.277	0.254	-0.93	0.016	0.438	-1.094	-0.109	0.191	-1.273	0.164	0.422	-1.297	-0.328	0.246	-1.43	-0.484	0.105	-1.578	-0.383	0.301	-1.629	-0.5	0.41	-1.727	-0.801	-0.031
-1.066	-0.066	0.266	-1.613	-0.328	0.188	-1.586	-0.301	0.258	-0.926	0.016	0.445	-1.082	-0.102	0.223	-1.301	0.148	0.398	-1.32	-0.336	0.219	-1.449	-0.512	0.105	-1.605	-0.328	0.332	-1.602	-0.43	0.418	-1.68	-0.652	-0.016
-1.082	-0.078	0.242	-1.617	-0.348	0.168	-1.594	-0.313	0.25	-0.949	0.012	0.426	-1.063	-0.102	0.25	-1.324	0.117	0.402	-1.359	-0.348	0.188	-1.473	-0.523	0.121	-1.625	-0.285	0.359	-1.574	-0.367	0.402	-1.684	-0.527	0.035
-1.105	-0.094	0.227	-1.578	-0.367	0.148	-1.531	-0.32	0.227	-0.98	0.004	0.426	-1.047	-0.113	0.254	-1.332	0.086	0.426	-1.383	-0.371	0.164	-1.512	-0.508	0.156	-1.617	-0.262	0.387	-1.559	-0.316	0.391	-1.727	-0.445	0.074
-1.141	-0.109	0.215	-1.496	-0.371	0.141	-1.438	-0.328	0.207	-1.023	0	0.434	-1.039	-0.129	0.254	-1.316	0.051	0.453	-1.395	-0.395	0.16	-1.57	-0.488	0.188	-1.59	-0.254	0.398	-1.547	-0.273	0.387	-1.797	-0.422	0.145
-1.176	-0.121	0.207	-1.383	-0.355	0.152	-1.328	-0.316	0.191	-1.074	0.008	0.441	-1.02	-0.148	0.25	-1.297	0.008	0.449	-1.406	-0.43	0.164	-1.637	-0.461	0.207	-1.551	-0.258	0.391	-1.547	-0.242	0.387	-1.836	-0.453	0.207
-1.234	-0.137	0.195	-1.262	-0.316	0.176	-1.238	-0.289	0.184	-1.113	-0.004	0.457	-0.992	-0.172	0.238	-1.266	-0.035	0.422	-1.422	-0.453	0.18	-1.691	-0.434	0.207	-1.512	-0.273	0.367	-1.543	-0.215	0.395	-1.848	-0.496	0.25
-1.281	-0.156	0.191	-1.176	-0.27	0.188	-1.168	-0.254	0.188	-1.141	-0.016	0.473	-0.969	-0.18	0.23	-1.215	-0.059	0.371	-1.473	-0.469	0.188	-1.719	-0.43	0.188	-1.473	-0.273	0.344	-1.535	-0.188	0.418	-1.832	-0.504	0.27
-1.316	-0.184	0.172	-1.117	-0.238	0.199	-1.121	-0.215	0.203	-1.164	-0.027	0.477	-0.945	-0.184	0.211	-1.168	-0.074	0.316	-1.527	-0.477	0.195	-1.703	-0.434	0.168	-1.434	-0.27	0.324	-1.512	-0.172	0.441	-1.785	-0.492	0.301
-1.309	-0.215	0.156	-1.102	-0.23	0.203	-1.117	-0.191	0.219	-1.168	-0.031	0.48	-0.93	-0.18	0.199	-1.148	-0.082	0.266	-1.578	-0.473	0.191	-1.645	-0.445	0.16	-1.41	-0.258	0.313	-1.48	-0.148	0.457	-1.727	-0.449	0.328
-1.27	-0.242	0.125	-1.121	-0.227	0.211	-1.129	-0.184	0.23	-1.184	-0.031	0.473	-0.922	-0.172	0.203	-1.168	-0.082	0.215	-1.613	-0.469	0.176	-1.547	-0.441	0.164	-1.387	-0.238	0.305	-1.449	-0.125	0.477	-1.691	-0.371	0.348
-1.227	-0.262	0.102	-1.156	-0.203	0.215	-1.168	-0.168	0.238	-1.223	-0.035	0.457	-0.93	-0.16	0.199	-1.199	-0.074	0.176	-1.621	-0.473	0.16	-1.461	-0.43	0.164	-1.367	-0.211	0.313	-1.426	-0.098	0.473	-1.664	-0.297	0.367
-1.184	-0.27	0.059	-1.203	-0.188	0.23	-1.219	-0.156	0.246	-1.262	-0.031	0.441	-0.953	-0.16	0.195	-1.246	-0.066	0.156	-1.586	-0.473	0.148	-1.395	-0.398	0.164	-1.34	-0.172	0.328	-1.402	-0.059	0.477	-1.66	-0.25	0.383
-1.145	-0.262	0.031	-1.242	-0.18	0.242	-1.254	-0.156	0.25	-1.301	-0.027	0.422	-0.98	-0.16	0.184	-1.281	-0.063	0.168	-1.52	-0.461	0.133	-1.359	-0.359	0.184	-1.313	-0.117	0.352	-1.375	-0.031	0.48	-1.641	-0.219	0.379
-1.133	-0.254	0.031	-1.281	-0.188	0.254	-1.277	-0.164	0.262	-1.352	-0.023	0.418	-1.004	-0.168	0.191	-1.316	-0.063	0.207	-1.445	-0.445	0.137	-1.348	-0.316	0.211	-1.301	-0.078	0.371	-1.367	0.008	0.48	-1.594	-0.199	0.344
-1.145	-0.234	0.039	-1.324	-0.199	0.258	-1.297	-0.184	0.266	-1.383	-0.031	0.418	-1.02	-0.18	0.191	-1.332	-0.074	0.254	-1.375	-0.434	0.145	-1.363	-0.273	0.25	-1.289	-0.023	0.391	-1.367	0.047	0.48	-1.52	-0.203	0.301
-1.176	-0.219	0.078	-1.324	-0.215	0.27	-1.293	-0.195	0.27	-1.391	-0.051	0.426	-1.039	-0.199	0.199	-1.32	-0.102	0.301	-1.316	-0.406	0.168	-1.379	-0.234	0.289	-1.277	0.035	0.414	-1.363	0.105	0.461	-1.469	-0.223	0.27
-1.242	-0.207	0.121	-1.305	-0.223	0.281	-1.254	-0.211	0.281	-1.363	-0.086	0.422	-1.051	-0.223	0.203	-1.309	-0.148	0.328	-1.293	-0.391	0.188	-1.395	-0.207	0.328	-1.281	0.086	0.43	-1.367	0.176	0.449	-1.414	-0.25	0.254
-1.313	-0.203	0.172	-1.273	-0.227	0.301	-1.223	-0.219	0.297	-1.32	-0.117	0.395	-1.059	-0.242	0.199	-1.293	-0.195	0.324	-1.301	-0.371	0.227	-1.395	-0.195	0.352	-1.293	0.141	0.441	-1.348	0.25	0.48	-1.359	-0.258	0.262
-1.359	-0.215	0.211	-1.246	-0.219	0.309	-1.195	-0.211	0.305	-1.258	-0.145	0.348	-1.082	-0.258	0.191	-1.281	-0.238	0.297	-1.328	-0.328	0.258	-1.383	-0.188	0.363	-1.305	0.184	0.484	-1.316	0.324	0.539	-1.316	-0.238	0.277
-1.379	-0.238	0.23	-1.227	-0.203	0.32	-1.164	-0.195	0.316	-1.203	-0.16	0.301	-1.109	-0.273	0.184	-1.262	-0.27	0.246	-1.363	-0.277	0.289	-1.371	-0.191	0.371	-1.324	0.234	0.496	-1.273	0.414	0.535	-1.273	-0.207	0.289
-1.355	-0.262	0.211	-1.207	-0.184	0.34	-1.148	-0.172	0.328	-1.16	-0.176	0.258	-1.133	-0.285	0.168	-1.258	-0.285	0.199	-1.391	-0.238	0.32	-1.359	-0.199	0.379	-1.332	0.277	0.465	-1.234	0.449	0.563	-1.238	-0.18	0.305
-1.32	-0.289	0.191	-1.176	-0.156	0.34	-1.129	-0.148	0.328	-1.133	-0.172	0.215	-1.152	-0.289	0.172	-1.258	-0.297	0.16	-1.414	-0.211	0.34	-1.355	-0.203	0.387	-1.32	0.305	0.418	-1.164	0.449	0.605	-1.215	-0.145	0.332
-1.273	-0.305	0.164	-1.148	-0.133	0.344	-1.117	-0.125	0.332	-1.133	-0.164	0.18	-1.172	-0.301	0.176	-1.262	-0.309	0.145	-1.434	-0.203	0.363	-1.363	-0.203	0.383	-1.297	0.281	0.414	-1.102	0.41	0.617	-1.191	-0.098	0.348
-1.211	-0.313	0.168	-1.125	-0.113	0.348	-1.102	-0.102	0.336	-1.145	-0.152	0.156	-1.203	-0.313	0.199	-1.266	-0.316	0.152	-1.438	-0.203	0.371	-1.371	-0.199	0.383	-1.27	0.238	0.457	-1.063	0.34	0.609	-1.188	-0.059	0.375
-1.16	-0.316	0.18	-1.098	-0.098	0.352	-1.078	-0.074	0.344	-1.168	-0.133	0.16	-1.262	-0.316	0.23	-1.266	-0.313	0.172	-1.441	-0.203	0.371	-1.371	-0.191	0.383	-1.219	0.203	0.539	-1.074	0.262	0.578	-1.207	-0.008	0.391
-1.121	-0.309	0.188	-1.074	-0.07	0.363	-1.066	-0.047	0.348	-1.195	-0.117	0.176	-1.344	-0.328	0.262	-1.27	-0.313	0.168	-1.441	-0.203	0.379	-1.359	-0.176	0.387	-1.176	0.16	0.586	-1.125	0.199	0.512	-1.227	0.035	0.402
-1.102	-0.289	0.168	-1.051	-0.055	0.367	-1.059	-0.031	0.352	-1.219	-0.105	0.207	-1.43	-0.34	0.289	-1.258	-0.305	0.184	-1.438	-0.203	0.383	-1.348	-0.16	0.402	-1.16	0.125	0.605	-1.18	0.184	0.473	-1.258	0.059	0.43
-1.09	-0.266	0.176	-1.039	-0.035	0.367	-1.047	-0.016	0.363	-1.223	-0.113	0.246	-1.5	-0.348	0.309	-1.25	-0.301	0.191	-1.43	-0.199	0.383	-1.324	-0.141	0.414	-1.18	0.078	0.598	-1.234	0.191	0.461	-1.305	0.074	0.453
-1.074	-0.25	0.18	-1.027	-0.023	0.367	-1.035	-0.012	0.363	-1.207	-0.133	0.266	-1.559	-0.359	0.313	-1.246	-0.297	0.207	-1.414	-0.195	0.387	-1.309	-0.117	0.434	-1.176	0.078	0.543	-1.289	0.203	0.469	-1.348	0.082	0.473
-1.055	-0.219	0.188	-1.035	-0.012	0.359	-1.043	-0.004	0.355	-1.18	-0.16	0.277	-1.578	-0.367	0.297	-1.242	-0.305	0.203	-1.402	-0.184	0.398	-1.297	-0.074	0.43	-1.199	0.09	0.492	-1.352	0.184	0.5	-1.367	0.09	0.504
-1.035	-0.184	0.191	-1.039	0.004	0.348	-1.066	0	0.344	-1.152	-0.195	0.277	-1.547	-0.371	0.27	-1.25	-0.316	0.195	-1.387	-0.156	0.406	-1.281	-0.008	0.434	-1.223	0.094	0.477	-1.41	0.145	0.531	-1.371	0.09	0.531
-1.027	-0.164	0.195	-1.047	0.02	0.332	-1.094	0.004	0.348	-1.121	-0.219	0.262	-1.48	-0.371	0.227	-1.281	-0.336	0.168	-1.371	-0.129	0.414	-1.258	0.063	0.434	-1.234	0.082	0.48	-1.449	0.086	0.555	-1.371	0.078	0.531
-1.023	-0.156	0.191	-1.063	0.027	0.324	-1.125	-0.008	0.352	-1.098	-0.234	0.25	-1.398	-0.359	0.195	-1.305	-0.367	0.148	-1.359	-0.094	0.43	-1.23	0.133	0.43	-1.227	0.063	0.488	-1.473	0.027	0.535	-1.363	0.098	0.453
-1.031	-0.164	0.195	-1.086	0.02	0.32	-1.148	-0.016	0.367	-1.082	-0.254	0.242	-1.313	-0.336	0.188	-1.324	-0.387	0.133	-1.355	-0.059	0.445	-1.219	0.195	0.41	-1.23	0.035	0.469	-1.527	-0.016	0.473	-1.387	0.098	0.457
-1.043	-0.18	0.191	-1.109	0.004	0.316	-1.16	-0.027	0.375	-1.078	-0.27	0.23	-1.254	-0.313	0.195	-1.332	-0.406	0.125	-1.352	0	0.449	-1.254	0.242	0.402	-1.25	-0.004	0.43	-1.602	-0.059	0.406	-1.395	0.133	0.406
-1.051	-0.215	0.195	-1.117	-0.012	0.324	-1.164	-0.035	0.379	-1.082	-0.277	0.223	-1.211	-0.281	0.219	-1.332	-0.414	0.129	-1.336	0.066	0.465	-1.266	0.281	0.41	-1.277	-0.031	0.383	-1.672	-0.102	0.32	-1.379	0.16	0.355
-1.059	-0.25	0.191	-1.113	-0.031	0.328	-1.148	-0.043	0.379	-1.082	-0.27	0.211	-1.191	-0.258	0.25	-1.348	-0.41	0.148	-1.313	0.141	0.469	-1.246	0.324	0.434	-1.32	-0.059	0.328	-1.734	-0.141	0.254	-1.336	0.156	0.359
-1.059	-0.273	0.191	-1.102	-0.047	0.328	-1.148	-0.035	0.367	-1.086	-0.262	0.215	-1.184	-0.238	0.289	-1.395	-0.402	0.176	-1.301	0.227	0.48	-1.242	0.328	0.449	-1.371	-0.082	0.293	-1.762	-0.176	0.207	-1.324	0.176	0.336
-1.074	-0.281	0.188	-1.098	-0.059	0.32	-1.168	-0.035	0.348	-1.086	-0.246	0.219	-1.188	-0.246	0.316	-1.465	-0.398	0.195	-1.305	0.289	0.5	-1.238	0.32	0.453	-1.426	-0.102	0.289	-1.734	-0.203	0.191	-1.301	0.195	0.305
-1.094	-0.285	0.184	-1.125	-0.063	0.301	-1.203	-0.031	0.332	-1.086	-0.23	0.234	-1.188	-0.258	0.316	-1.523	-0.395	0.203	-1.309	0.332	0.516	-1.219	0.309	0.453	-1.496	-0.117	0.305	-1.672	-0.223	0.223	-1.238	0.188	0.336
-1.117	-0.27	0.18	-1.168	-0.07	0.285	-1.234	-0.027	0.324	-1.086	-0.215	0.246	-1.18	-0.258	0.309	-1.559	-0.402	0.207	-1.293	0.344	0.527	-1.207	0.309	0.441	-1.543	-0.137	0.34	-1.609	-0.258	0.25	-1.219	0.148	0.344
-1.141	-0.25	0.18	-1.211	-0.07	0.281	-1.285	-0.031	0.32	-1.094	-0.203	0.254	-1.16	-0.258	0.297	-1.578	-0.41	0.195	-1.27	0.344	0.508	-1.219	0.328	0.402	-1.555	-0.156	0.383	-1.523	-0.297	0.301	-1.215	0.082	0.355
-1.176	-0.23	0.168	-1.258	-0.078	0.281	-1.352	-0.035	0.328	-1.102	-0.195	0.254	-1.133	-0.258	0.277	-1.551	-0.422	0.184	-1.254	0.32	0.477	-1.254	0.328	0.352	-1.523	-0.195	0.418	-1.43	-0.352	0.336	-1.219	0.016	0.371
-1.199	-0.215	0.164	-1.316	-0.098	0.281	-1.41	-0.059	0.332	-1.117	-0.195	0.254	-1.113	-0.254	0.266	-1.5	-0.414	0.168	-1.23	0.289	0.449	-1.281	0.297	0.34	-1.449	-0.23	0.418	-1.34	-0.406	0.352	-1.23	-0.035	0.363
-1.215	-0.203	0.172	-1.355	-0.121	0.281	-1.418	-0.098	0.332	-1.133	-0.215	0.254	-1.086	-0.25	0.258	-1.438	-0.398	0.152	-1.219	0.266	0.418	-1.289	0.242	0.359	-1.359	-0.258	0.375	-1.281	-0.438	0.336	-1.254	-0.074	0.34
-1.242	-0.207	0.168	-1.355	-0.152	0.285	-1.375	-0.145	0.316	-1.164	-0.23	0.254	-1.066	-0.227	0.258	-1.391	-0.379	0.145	-1.227	0.254	0.379	-1.301	0.176	0.391	-1.285	-0.281	0.293	-1.238	-0.441	0.297	-1.273	-0.109	0.313
-1.281	-0.215	0.172	-1.316	-0.184	0.281	-1.293	-0.176	0.285	-1.195	-0.254	0.246	-1.055	-0.207	0.262	-1.355	-0.363	0.133	-1.234	0.234	0.375	-1.313	0.109	0.406	-1.195	-0.301	0.219	-1.215	-0.438	0.246	-1.285	-0.125	0.285
-1.301	-0.23	0.176	-1.262	-0.207	0.254	-1.219	-0.191	0.238	-1.227	-0.266	0.238	-1.047	-0.184	0.277	-1.336	-0.336	0.148	-1.242	0.195	0.406	-1.332	0.047	0.398	-1.121	-0.309	0.168	-1.203	-0.414	0.207	-1.297	-0.125	0.273
-1.32	-0.25	0.184	-1.203	-0.223	0.215	-1.141	-0.195	0.191	-1.246	-0.266	0.238	-1.051	-0.152	0.281	-1.332	-0.297	0.172	-1.27	0.141	0.43	-1.355	-0.008	0.383	-1.059	-0.297	0.148	-1.199	-0.391	0.195	-1.285	-0.125	0.285
-1.348	-0.262	0.188	-1.137	-0.227	0.18	-1.07	-0.203	0.148	-1.273	-0.266	0.234	-1.051	-0.129	0.281	-1.352	-0.262	0.207	-1.281	0.086	0.441	-1.379	-0.043	0.344	-1	-0.277	0.141	-1.207	-0.367	0.191	-1.273	-0.121	0.289
-1.391	-0.273	0.191	-1.082	-0.219	0.145	-1.031	-0.195	0.102	-1.336	-0.266	0.242	-1.051	-0.121	0.285	-1.379	-0.223	0.238	-1.289	0.027	0.434	-1.398	-0.066	0.324	-0.977	-0.262	0.148	-1.219	-0.352	0.191	-1.258	-0.129	0.293
-1.426	-0.285	0.199	-1.059	-0.211	0.121	-1.023	-0.168	0.074	-1.418	-0.277	0.258	-1.047	-0.105	0.297	-1.414	-0.188	0.27	-1.285	-0.023	0.402	-1.402	-0.09	0.309	-0.984	-0.242	0.156	-1.246	-0.336	0.176	-1.23	-0.148	0.293
-1.453	-0.289	0.207	-1.063	-0.18	0.086	-1.031	-0.129	0.078	-1.488	-0.281	0.273	-1.039	-0.094	0.297	-1.43	-0.168	0.297	-1.277	-0.059	0.359	-1.422	-0.109	0.313	-1.012	-0.234	0.18	-1.277	-0.332	0.152	-1.195	-0.16	0.281
-1.445	-0.293	0.199	-1.082	-0.148	0.074	-1.059	-0.102	0.105	-1.555	-0.293	0.297	-1.023	-0.078	0.293	-1.434	-0.164	0.313	-1.27	-0.086	0.313	-1.453	-0.121	0.313	-1.063	-0.227	0.207	-1.305	-0.332	0.133	-1.164	-0.168	0.246
-1.398	-0.289	0.195	-1.121	-0.121	0.074	-1.094	-0.078	0.141	-1.617	-0.305	0.313	-1.004	-0.07	0.293	-1.434	-0.176	0.32	-1.266	-0.105	0.277	-1.461	-0.137	0.316	-1.129	-0.23	0.227	-1.328	-0.34	0.117	-1.113	-0.164	0.203
-1.32	-0.293	0.18	-1.164	-0.109	0.086	-1.125	-0.07	0.195	-1.645	-0.328	0.305	-0.996	-0.066	0.297	-1.434	-0.191	0.32	-1.27	-0.109	0.246	-1.453	-0.16	0.328	-1.203	-0.246	0.238	-1.359	-0.355	0.113	-1.059	-0.168	0.18
-1.234	-0.293	0.184	-1.184	-0.109	0.121	-1.137	-0.082	0.234	-1.641	-0.359	0.285	-0.984	-0.066	0.305	-1.434	-0.211	0.324	-1.285	-0.121	0.227	-1.418	-0.191	0.328	-1.262	-0.266	0.254	-1.398	-0.387	0.102	-1.039	-0.16	0.113
-1.152	-0.277	0.184	-1.191	-0.125	0.164	-1.145	-0.109	0.254	-1.59	-0.375	0.262	-0.98	-0.066	0.309	-1.438	-0.219	0.324	-1.324	-0.125	0.219	-1.371	-0.227	0.32	-1.301	-0.301	0.273	-1.422	-0.41	0.117	-1.02	-0.16	0.105
-1.098	-0.246	0.188	-1.184	-0.152	0.199	-1.145	-0.145	0.258	-1.504	-0.367	0.234	-1	-0.063	0.305	-1.438	-0.215	0.32	-1.371	-0.129	0.215	-1.328	-0.258	0.305	-1.355	-0.352	0.273	-1.418	-0.445	0.133	-1.02	-0.152	0.086
-1.066	-0.219	0.188	-1.176	-0.188	0.219	-1.133	-0.176	0.246	-1.406	-0.348	0.219	-1.039	-0.059	0.309	-1.441	-0.203	0.332	-1.395	-0.148	0.234	-1.273	-0.281	0.277	-1.402	-0.414	0.254	-1.395	-0.496	0.164	-1.051	-0.145	0.078
-1.07	-0.199	0.191	-1.156	-0.223	0.223	-1.121	-0.207	0.223	-1.313	-0.316	0.219	-1.066	-0.055	0.313	-1.434	-0.184	0.352	-1.395	-0.176	0.25	-1.215	-0.285	0.254	-1.445	-0.504	0.227	-1.395	-0.527	0.188	-1.102	-0.141	0.082
-1.094	-0.191	0.195	-1.141	-0.242	0.199	-1.105	-0.227	0.211	-1.238	-0.277	0.234	-1.09	-0.059	0.313	-1.414	-0.156	0.371	-1.379	-0.203	0.27	-1.156	-0.277	0.227	-1.484	-0.578	0.223	-1.426	-0.543	0.215	-1.16	-0.145	0.094
-1.137	-0.172	0.195	-1.125	-0.254	0.18	-1.09	-0.25	0.211	-1.188	-0.242	0.262	-1.109	-0.066	0.309	-1.395	-0.133	0.383	-1.34	-0.242	0.281	-1.109	-0.262	0.203	-1.535	-0.641	0.199	-1.516	-0.539	0.242	-1.238	-0.172	0.109
-1.188	-0.164	0.203	-1.113	-0.266	0.168	-1.074	-0.262	0.211	-1.184	-0.219	0.293	-1.113	-0.07	0.313	-1.363	-0.109	0.406	-1.293	-0.273	0.285	-1.07	-0.242	0.191	-1.551	-0.66	0.207	-1.633	-0.523	0.258	-1.32	-0.215	0.141
-1.234	-0.172	0.223	-1.105	-0.262	0.172	-1.059	-0.246	0.211	-1.199	-0.191	0.313	-1.129	-0.066	0.305	-1.332	-0.082	0.426	-1.246	-0.293	0.277	-1.043	-0.234	0.184	-1.57	-0.633	0.23	-1.77	-0.512	0.254	-1.398	-0.277	0.184
-1.277	-0.184	0.238	-1.105	-0.258	0.176	-1.055	-0.227	0.207	-1.23	-0.156	0.328	-1.137	-0.07	0.305	-1.309	-0.059	0.441	-1.203	-0.313	0.262	-1.039	-0.23	0.172	-1.629	-0.555	0.25	-1.859	-0.516	0.246	-1.438	-0.352	0.238
-1.313	-0.207	0.254	-1.113	-0.25	0.164	-1.047	-0.207	0.207	-1.262	-0.137	0.344	-1.145	-0.07	0.297	-1.285	-0.035	0.445	-1.18	-0.316	0.238	-1.051	-0.238	0.164	-1.703	-0.473	0.262	-1.871	-0.5	0.23	-1.469	-0.445	0.246
-1.309	-0.223	0.273	-1.117	-0.234	0.16	-1.043	-0.199	0.211	-1.273	-0.129	0.344	-1.176	-0.07	0.281	-1.266	-0.004	0.449	-1.164	-0.316	0.211	-1.07	-0.27	0.16	-1.754	-0.43	0.266	-1.828	-0.48	0.215	-1.492	-0.547	0.207
-1.277	-0.23	0.285	-1.117	-0.219	0.156	-1.039	-0.184	0.211	-1.281	-0.145	0.336	-1.219	-0.082	0.262	-1.254	0.02	0.449	-1.168	-0.313	0.199	-1.102	-0.316	0.152	-1.77	-0.414	0.262	-1.742	-0.43	0.219	-1.531	-0.609	0.129
-1.242	-0.23	0.289	-1.121	-0.207	0.156	-1.039	-0.168	0.211	-1.277	-0.168	0.34	-1.258	-0.094	0.246	-1.246	0.059	0.449	-1.184	-0.313	0.211	-1.152	-0.391	0.152	-1.734	-0.43	0.262	-1.637	-0.383	0.242	-1.539	-0.668	0.105
-1.211	-0.227	0.289	-1.121	-0.191	0.152	-1.047	-0.145	0.211	-1.266	-0.199	0.344	-1.293	-0.109	0.246	-1.246	0.113	0.453	-1.211	-0.316	0.223	-1.199	-0.488	0.145	-1.688	-0.445	0.266	-1.547	-0.355	0.273	-1.566	-0.672	0.035
-1.184	-0.215	0.301	-1.133	-0.188	0.145	-1.059	-0.137	0.207	-1.25	-0.215	0.355	-1.332	-0.129	0.25	-1.234	0.148	0.477	-1.227	-0.324	0.238	-1.246	-0.566	0.121	-1.641	-0.449	0.281	-1.504	-0.34	0.305	-1.57	-0.668	0.035
-1.164	-0.203	0.309	-1.129	-0.188	0.137	-1.078	-0.141	0.207	-1.238	-0.211	0.371	-1.371	-0.152	0.242	-1.219	0.172	0.488	-1.234	-0.32	0.246	-1.277	-0.617	0.094	-1.605	-0.449	0.297	-1.488	-0.32	0.344	-1.609	-0.625	0.066
-1.141	-0.188	0.313	-1.125	-0.199	0.129	-1.105	-0.164	0.207	-1.215	-0.195	0.379	-1.398	-0.184	0.234	-1.207	0.184	0.504	-1.246	-0.32	0.23	-1.324	-0.633	0.07	-1.598	-0.426	0.301	-1.496	-0.285	0.379	-1.688	-0.574	0.117
-1.125	-0.164	0.309	-1.121	-0.227	0.125	-1.133	-0.199	0.203	-1.18	-0.164	0.383	-1.402	-0.207	0.215	-1.195	0.191	0.508	-1.25	-0.32	0.211	-1.398	-0.656	0.066	-1.602	-0.395	0.305	-1.5	-0.242	0.402	-1.781	-0.547	0.184
-1.113	-0.141	0.313	-1.121	-0.25	0.109	-1.168	-0.234	0.203	-1.172	-0.125	0.391	-1.383	-0.234	0.195	-1.172	0.188	0.508	-1.262	-0.324	0.184	-1.426	-0.602	0.117	-1.613	-0.352	0.332	-1.496	-0.211	0.41	-1.855	-0.547	0.207
-1.094	-0.117	0.324	-1.113	-0.262	0.098	-1.195	-0.254	0.199	-1.164	-0.109	0.406	-1.324	-0.258	0.184	-1.195	0.164	0.504	-1.297	-0.34	0.152	-1.434	-0.566	0.164	-1.633	-0.309	0.371	-1.5	-0.199	0.406	-1.902	-0.582	0.191
-1.078	-0.102	0.336	-1.098	-0.262	0.082	-1.223	-0.258	0.188	-1.152	-0.09	0.41	-1.262	-0.281	0.18	-1.238	0.16	0.469	-1.352	-0.367	0.137	-1.449	-0.555	0.242	-1.652	-0.273	0.418	-1.484	-0.191	0.398	-1.883	-0.605	0.168
-1.066	-0.078	0.344	-1.094	-0.254	0.066	-1.246	-0.25	0.176	-1.145	-0.074	0.41	-1.207	-0.285	0.176	-1.266	0.152	0.43	-1.395	-0.41	0.137	-1.465	-0.547	0.293	-1.633	-0.246	0.438	-1.496	-0.188	0.383	-1.848	-0.617	0.164
-1.055	-0.063	0.352	-1.102	-0.238	0.043	-1.281	-0.242	0.164	-1.125	-0.051	0.414	-1.156	-0.273	0.164	-1.277	0.141	0.422	-1.434	-0.469	0.125	-1.516	-0.527	0.316	-1.59	-0.234	0.438	-1.5	-0.191	0.371	-1.781	-0.594	0.219
-1.039	-0.043	0.352	-1.121	-0.23	0.031	-1.344	-0.246	0.168	-1.105	-0.035	0.422	-1.125	-0.258	0.156	-1.289	0.105	0.434	-1.441	-0.516	0.125	-1.586	-0.523	0.336	-1.52	-0.227	0.418	-1.504	-0.191	0.363	-1.695	-0.52	0.266
-1.035	-0.035	0.344	-1.145	-0.234	0.027	-1.41	-0.25	0.195	-1.094	-0.016	0.43	-1.105	-0.23	0.16	-1.281	0.078	0.445	-1.441	-0.539	0.148	-1.645	-0.535	0.324	-1.465	-0.227	0.391	-1.5	-0.199	0.359	-1.645	-0.434	0.336
-1.023	-0.031	0.328	-1.18	-0.246	0.027	-1.477	-0.262	0.223	-1.086	0	0.434	-1.109	-0.203	0.188	-1.258	0.047	0.449	-1.465	-0.547	0.172	-1.695	-0.555	0.301	-1.414	-0.227	0.371	-1.488	-0.199	0.359	-1.637	-0.363	0.387
-1.02	-0.027	0.313	-1.238	-0.254	0.043	-1.555	-0.289	0.238	-1.086	0.012	0.43	-1.105	-0.188	0.207	-1.238	0.016	0.434	-1.496	-0.539	0.203	-1.73	-0.566	0.281	-1.371	-0.227	0.367	-1.473	-0.188	0.367	-1.629	-0.305	0.426
-1.023	-0.031	0.293	-1.309	-0.277	0.051	-1.641	-0.32	0.23	-1.113	0.016	0.43	-1.102	-0.176	0.238	-1.203	-0.016	0.391	-1.527	-0.508	0.227	-1.68	-0.566	0.277	-1.332	-0.215	0.363	-1.449	-0.164	0.383	-1.613	-0.258	0.426
-1.051	-0.035	0.273	-1.363	-0.285	0.063	-1.691	-0.355	0.223	-1.145	0.016	0.426	-1.105	-0.16	0.242	-1.176	-0.035	0.355	-1.555	-0.473	0.223	-1.613	-0.527	0.273	-1.301	-0.199	0.367	-1.422	-0.133	0.402	-1.574	-0.238	0.406
-1.066	-0.047	0.277	-1.43	-0.301	0.082	-1.688	-0.395	0.215	-1.168	0.02	0.434	-1.094	-0.145	0.234	-1.156	-0.055	0.309	-1.582	-0.457	0.203	-1.563	-0.48	0.266	-1.27	-0.172	0.371	-1.395	-0.09	0.426	-1.512	-0.242	0.371
-1.07	-0.063	0.277	-1.512	-0.32	0.082	-1.617	-0.41	0.203	-1.188	0.016	0.441	-1.086	-0.137	0.215	-1.145	-0.063	0.27	-1.578	-0.441	0.188	-1.516	-0.426	0.266	-1.254	-0.148	0.379	-1.367	-0.051	0.441	-1.449	-0.246	0.336
-1.086	-0.074	0.285	-1.602	-0.355	0.074	-1.504	-0.402	0.191	-1.203	0.008	0.449	-1.074	-0.133	0.199	-1.168	-0.066	0.227	-1.531	-0.434	0.164	-1.484	-0.355	0.273	-1.238	-0.113	0.398	-1.344	-0.008	0.449	-1.406	-0.262	0.305
-1.098	-0.082	0.285	-1.68	-0.391	0.059	-1.379	-0.359	0.188	-1.195	0	0.449	-1.051	-0.141	0.191	-1.211	-0.066	0.188	-1.473	-0.422	0.156	-1.457	-0.285	0.301	-1.219	-0.078	0.418	-1.313	0.031	0.457	-1.406	-0.266	0.285
-1.109	-0.086	0.281	-1.703	-0.406	0.031	-1.246	-0.313	0.191	-1.18	-0.004	0.453	-1.027	-0.156	0.188	-1.254	-0.066	0.168	-1.426	-0.406	0.156	-1.449	-0.234	0.34	-1.199	-0.039	0.434	-1.297	0.055	0.461	-1.406	-0.25	0.277
-1.105	-0.094	0.27	-1.66	-0.414	0.027	-1.145	-0.262	0.191	-1.168	0	0.445	-1.004	-0.172	0.199	-1.289	-0.066	0.176	-1.395	-0.375	0.156	-1.445	-0.203	0.383	-1.191	0.004	0.441	-1.289	0.078	0.453	-1.391	-0.211	0.27
-1.117	-0.102	0.258	-1.535	-0.398	0.086	-1.094	-0.23	0.203	-1.18	0	0.43	-0.988	-0.188	0.203	-1.316	-0.066	0.199	-1.367	-0.336	0.172	-1.449	-0.188	0.414	-1.191	0.043	0.445	-1.277	0.105	0.469	-1.387	-0.16	0.273
-1.133	-0.109	0.238	-1.375	-0.359	0.145	-1.078	-0.219	0.219	-1.168	0.016	0.406	-0.973	-0.172	0.211	-1.328	-0.082	0.227	-1.355	-0.297	0.207	-1.438	-0.184	0.438	-1.199	0.082	0.449	-1.25	0.148	0.488	-1.383	-0.113	0.281
-1.156	-0.113	0.223	-1.219	-0.309	0.191	-1.094	-0.199	0.234	-1.156	0.027	0.383	-0.965	-0.164	0.207	-1.32	-0.113	0.254	-1.352	-0.258	0.238	-1.398	-0.176	0.445	-1.219	0.121	0.457	-1.207	0.188	0.496	-1.359	-0.063	0.305
-1.176	-0.117	0.215	-1.121	-0.27	0.191	-1.125	-0.172	0.254	-1.168	0.023	0.363	-0.961	-0.164	0.207	-1.301	-0.148	0.273	-1.363	-0.23	0.281	-1.359	-0.176	0.445	-1.246	0.172	0.449	-1.152	0.223	0.52	-1.324	-0.016	0.336
-1.207	-0.121	0.203	-1.102	-0.254	0.172	-1.168	-0.148	0.262	-1.188	0.012	0.359	-0.953	-0.172	0.207	-1.277	-0.188	0.277	-1.383	-0.207	0.324	-1.336	-0.184	0.43	-1.273	0.219	0.449	-1.094	0.246	0.547	-1.297	0.035	0.363
-1.262	-0.129	0.188	-1.121	-0.25	0.176	-1.203	-0.145	0.273	-1.195	-0.008	0.359	-0.949	-0.184	0.211	-1.258	-0.227	0.254	-1.406	-0.195	0.352	-1.316	-0.184	0.418	-1.254	0.242	0.469	-1.047	0.254	0.551	-1.285	0.07	0.383
-1.313	-0.137	0.176	-1.137	-0.219	0.191	-1.246	-0.156	0.277	-1.188	-0.031	0.367	-0.953	-0.191	0.219	-1.238	-0.254	0.227	-1.426	-0.191	0.363	-1.305	-0.18	0.406	-1.215	0.234	0.477	-1.023	0.262	0.539	-1.277	0.113	0.383
-1.355	-0.156	0.164	-1.164	-0.191	0.211	-1.273	-0.176	0.277	-1.184	-0.059	0.359	-0.941	-0.195	0.227	-1.23	-0.266	0.191	-1.434	-0.191	0.363	-1.297	-0.156	0.363	-1.176	0.215	0.504	-1.023	0.246	0.508	-1.262	0.145	0.391
-1.383	-0.176	0.152	-1.223	-0.184	0.219	-1.277	-0.203	0.281	-1.164	-0.09	0.34	-0.941	-0.203	0.23	-1.238	-0.281	0.16	-1.438	-0.199	0.363	-1.297	-0.168	0.43	-1.145	0.191	0.512	-1.008	0.219	0.504	-1.238	0.18	0.395
-1.371	-0.191	0.141	-1.277	-0.188	0.215	-1.262	-0.223	0.289	-1.145	-0.113	0.313	-0.949	-0.203	0.23	-1.254	-0.289	0.152	-1.438	-0.219	0.363	-1.297	-0.145	0.41	-1.105	0.191	0.52	-1	0.199	0.441	-1.223	0.195	0.414
-1.324	-0.207	0.121	-1.336	-0.199	0.23	-1.23	-0.227	0.309	-1.129	-0.125	0.289	-0.973	-0.203	0.23	-1.266	-0.309	0.152	-1.441	-0.238	0.363	-1.281	-0.125	0.398	-1.078	0.219	0.504	-0.992	0.184	0.426	-1.207	0.184	0.445
-1.262	-0.227	0.102	-1.363	-0.207	0.262	-1.188	-0.215	0.34	-1.117	-0.137	0.266	-1.004	-0.215	0.234	-1.277	-0.316	0.168	-1.434	-0.242	0.367	-1.254	-0.09	0.414	-1.063	0.23	0.488	-1.027	0.141	0.414	-1.223	0.156	0.469
-1.191	-0.25	0.074	-1.359	-0.223	0.305	-1.16	-0.191	0.367	-1.121	-0.145	0.246	-1.02	-0.23	0.234	-1.301	-0.316	0.195	-1.426	-0.234	0.375	-1.23	-0.051	0.426	-1.098	0.211	0.453	-1.082	0.098	0.434	-1.254	0.137	0.473
-1.113	-0.254	0.055	-1.34	-0.23	0.336	-1.141	-0.156	0.387	-1.145	-0.145	0.23	-1.035	-0.242	0.234	-1.328	-0.324	0.199	-1.406	-0.219	0.387	-1.199	-0.004	0.414	-1.16	0.176	0.441	-1.125	0.07	0.465	-1.285	0.121	0.492
-1.039	-0.25	0.039	-1.34	-0.227	0.363	-1.117	-0.133	0.391	-1.172	-0.145	0.223	-1.063	-0.262	0.246	-1.332	-0.328	0.219	-1.383	-0.195	0.402	-1.172	0.055	0.418	-1.23	0.137	0.445	-1.199	0.039	0.48	-1.301	0.102	0.523
-0.988	-0.234	0.039	-1.332	-0.23	0.406	-1.098	-0.109	0.391	-1.211	-0.137	0.223	-1.094	-0.281	0.262	-1.34	-0.344	0.23	-1.352	-0.164	0.422	-1.148	0.121	0.406	-1.285	0.102	0.469	-1.305	0	0.465	-1.277	0.074	0.551
-0.969	-0.211	0.047	-1.316	-0.219	0.438	-1.094	-0.086	0.387	-1.242	-0.133	0.227	-1.141	-0.301	0.285	-1.352	-0.359	0.223	-1.344	-0.137	0.422	-1.125	0.188	0.395	-1.301	0.066	0.492	-1.414	-0.055	0.441	-1.25	0.066	0.551
-0.98	-0.184	0.063	-1.313	-0.199	0.445	-1.086	-0.066	0.383	-1.258	-0.129	0.238	-1.223	-0.316	0.316	-1.379	-0.383	0.199	-1.332	-0.105	0.426	-1.117	0.238	0.379	-1.32	0.027	0.496	-1.547	-0.098	0.391	-1.266	0.063	0.523
-1.016	-0.164	0.082	-1.316	-0.176	0.441	-1.066	-0.051	0.391	-1.258	-0.129	0.25	-1.309	-0.34	0.352	-1.422	-0.414	0.164	-1.313	-0.063	0.438	-1.148	0.273	0.344	-1.371	-0.012	0.48	-1.703	-0.137	0.336	-1.316	0.07	0.469
-1.063	-0.145	0.121	-1.316	-0.152	0.434	-1.059	-0.031	0.402	-1.234	-0.145	0.258	-1.375	-0.363	0.406	-1.445	-0.438	0.137	-1.289	-0.008	0.438	-1.199	0.301	0.32	-1.426	-0.047	0.453	-1.832	-0.164	0.313	-1.352	0.07	0.438
-1.109	-0.129	0.156	-1.309	-0.129	0.426	-1.051	-0.016	0.422	-1.195	-0.16	0.258	-1.469	-0.387	0.387	-1.453	-0.449	0.109	-1.258	0.055	0.449	-1.219	0.324	0.324	-1.48	-0.078	0.418	-1.91	-0.191	0.332	-1.391	0.066	0.445
-1.152	-0.133	0.176	-1.285	-0.102	0.422	-1.047	-0.012	0.43	-1.16	-0.18	0.254	-1.539	-0.418	0.41	-1.441	-0.453	0.109	-1.234	0.129	0.445	-1.215	0.32	0.352	-1.57	-0.094	0.375	-1.918	-0.203	0.379	-1.402	0.043	0.469
-1.176	-0.156	0.188	-1.258	-0.07	0.422	-1.066	0	0.414	-1.133	-0.191	0.246	-1.531	-0.434	0.398	-1.422	-0.438	0.117	-1.227	0.191	0.457	-1.219	0.313	0.359	-1.664	-0.117	0.344	-1.863	-0.215	0.418	-1.402	0.012	0.484
-1.164	-0.176	0.184	-1.238	-0.043	0.43	-1.109	0.012	0.41	-1.109	-0.211	0.238	-1.512	-0.438	0.367	-1.426	-0.414	0.141	-1.23	0.238	0.457	-1.203	0.297	0.359	-1.746	-0.141	0.336	-1.738	-0.234	0.465	-1.41	-0.02	0.488
-1.148	-0.207	0.168	-1.211	-0.012	0.422	-1.137	0.023	0.422	-1.113	-0.227	0.234	-1.484	-0.426	0.32	-1.469	-0.398	0.164	-1.246	0.27	0.488	-1.215	0.277	0.355	-1.785	-0.156	0.352	-1.617	-0.27	0.469	-1.434	-0.047	0.457
-1.125	-0.234	0.16	-1.18	0.016	0.414	-1.164	0.027	0.422	-1.117	-0.246	0.227	-1.449	-0.395	0.289	-1.512	-0.391	0.172	-1.246	0.266	0.523	-1.25	0.258	0.352	-1.766	-0.184	0.383	-1.477	-0.309	0.453	-1.457	-0.066	0.41
-1.094	-0.25	0.164	-1.156	0.039	0.414	-1.184	0.023	0.414	-1.121	-0.25	0.227	-1.41	-0.367	0.273	-1.535	-0.379	0.176	-1.238	0.242	0.547	-1.305	0.23	0.371	-1.695	-0.227	0.402	-1.355	-0.352	0.395	-1.473	-0.07	0.371
-1.07	-0.254	0.172	-1.129	0.055	0.414	-1.184	0.023	0.41	-1.133	-0.258	0.223	-1.363	-0.34	0.273	-1.547	-0.379	0.168	-1.211	0.211	0.543	-1.344	0.18	0.406	-1.578	-0.262	0.402	-1.277	-0.379	0.328	-1.52	-0.09	0.324
-1.063	-0.242	0.16	-1.105	0.066	0.414	-1.184	0.023	0.402	-1.141	-0.254	0.23	-1.309	-0.316	0.297	-1.543	-0.395	0.16	-1.199	0.191	0.508	-1.398	0.117	0.445	-1.453	-0.309	0.348	-1.215	-0.383	0.254	-1.551	-0.105	0.277
-1.051	-0.215	0.152	-1.094	0.078	0.402	-1.195	0.023	0.391	-1.145	-0.246	0.242	-1.258	-0.309	0.336	-1.492	-0.41	0.145	-1.199	0.199	0.457	-1.445	0.055	0.477	-1.344	-0.336	0.277	-1.168	-0.363	0.188	-1.551	-0.117	0.27
-1.035	-0.188	0.152	-1.09	0.078	0.398	-1.223	0.023	0.383	-1.152	-0.238	0.258	-1.223	-0.32	0.371	-1.414	-0.422	0.141	-1.191	0.242	0.398	-1.461	0	0.488	-1.238	-0.344	0.211	-1.125	-0.336	0.145	-1.496	-0.121	0.27
-1.031	-0.168	0.152	-1.086	0.074	0.379	-1.262	0.031	0.375	-1.152	-0.234	0.258	-1.191	-0.336	0.375	-1.332	-0.414	0.137	-1.184	0.277	0.348	-1.449	-0.055	0.477	-1.137	-0.348	0.176	-1.102	-0.297	0.129	-1.43	-0.129	0.277
-1.031	-0.148	0.156	-1.086	0.063	0.367	-1.305	0.027	0.371	-1.16	-0.242	0.258	-1.176	-0.348	0.355	-1.266	-0.398	0.125	-1.176	0.27	0.332	-1.41	-0.094	0.43	-1.051	-0.34	0.16	-1.094	-0.27	0.137	-1.348	-0.145	0.281
-1.02	-0.129	0.156	-1.086	0.051	0.344	-1.355	0.023	0.367	-1.168	-0.25	0.258	-1.141	-0.332	0.316	-1.23	-0.375	0.117	-1.188	0.207	0.359	-1.355	-0.121	0.367	-0.988	-0.328	0.164	-1.098	-0.258	0.156	-1.242	-0.145	0.285
-1.027	-0.109	0.156	-1.09	0.051	0.332	-1.406	0.016	0.375	-1.176	-0.266	0.254	-1.125	-0.309	0.277	-1.207	-0.348	0.129	-1.203	0.121	0.391	-1.301	-0.137	0.313	-0.941	-0.316	0.164	-1.117	-0.238	0.168	-1.145	-0.148	0.277
-1.031	-0.09	0.156	-1.098	0.047	0.316	-1.441	-0.012	0.383	-1.203	-0.285	0.246	-1.102	-0.277	0.25	-1.203	-0.313	0.164	-1.207	0.035	0.418	-1.273	-0.145	0.262	-0.93	-0.301	0.16	-1.145	-0.234	0.164	-1.051	-0.148	0.262
-1.035	-0.09	0.156	-1.102	0.035	0.301	-1.449	-0.043	0.391	-1.23	-0.301	0.238	-1.082	-0.242	0.25	-1.23	-0.273	0.203	-1.223	-0.035	0.395	-1.266	-0.133	0.234	-0.953	-0.285	0.164	-1.18	-0.23	0.176	-0.977	-0.152	0.246
-1.047	-0.109	0.156	-1.117	0.016	0.289	-1.414	-0.082	0.375	-1.254	-0.305	0.227	-1.059	-0.207	0.25	-1.281	-0.242	0.242	-1.238	-0.078	0.344	-1.27	-0.117	0.23	-0.984	-0.262	0.156	-1.219	-0.234	0.191	-0.926	-0.164	0.23
-1.059	-0.141	0.148	-1.133	-0.008	0.27	-1.344	-0.113	0.34	-1.262	-0.309	0.219	-1.043	-0.176	0.25	-1.348	-0.219	0.273	-1.258	-0.098	0.281	-1.297	-0.113	0.27	-1.039	-0.238	0.156	-1.285	-0.246	0.191	-0.895	-0.176	0.227
-1.082	-0.18	0.129	-1.156	-0.027	0.258	-1.258	-0.137	0.289	-1.262	-0.301	0.215	-1.031	-0.148	0.25	-1.41	-0.211	0.305	-1.285	-0.113	0.223	-1.328	-0.117	0.313	-1.102	-0.23	0.156	-1.348	-0.27	0.211	-0.895	-0.191	0.23
-1.109	-0.211	0.105	-1.18	-0.059	0.254	-1.172	-0.152	0.238	-1.293	-0.297	0.219	-1.012	-0.129	0.258	-1.465	-0.219	0.32	-1.32	-0.125	0.184	-1.352	-0.145	0.359	-1.16	-0.234	0.18	-1.41	-0.324	0.238	-0.91	-0.195	0.242
-1.141	-0.223	0.074	-1.203	-0.078	0.25	-1.09	-0.156	0.195	-1.355	-0.297	0.234	-1	-0.109	0.262	-1.504	-0.234	0.328	-1.371	-0.125	0.16	-1.355	-0.188	0.379	-1.207	-0.254	0.211	-1.457	-0.371	0.246	-0.961	-0.203	0.258
-1.156	-0.219	0.059	-1.215	-0.105	0.227	-1.031	-0.145	0.148	-1.434	-0.297	0.258	-0.988	-0.098	0.273	-1.535	-0.262	0.32	-1.43	-0.129	0.148	-1.348	-0.246	0.383	-1.246	-0.293	0.25	-1.492	-0.406	0.234	-1.023	-0.207	0.285
-1.164	-0.211	0.055	-1.199	-0.133	0.207	-0.992	-0.125	0.113	-1.492	-0.297	0.273	-0.965	-0.082	0.281	-1.547	-0.277	0.316	-1.477	-0.129	0.156	-1.324	-0.297	0.359	-1.281	-0.352	0.27	-1.516	-0.438	0.211	-1.113	-0.227	0.309
-1.164	-0.199	0.066	-1.172	-0.152	0.18	-0.973	-0.098	0.086	-1.555	-0.309	0.293	-0.953	-0.07	0.281	-1.543	-0.285	0.336	-1.492	-0.156	0.18	-1.281	-0.313	0.324	-1.332	-0.41	0.258	-1.516	-0.473	0.195	-1.238	-0.254	0.32
-1.18	-0.191	0.07	-1.133	-0.164	0.145	-0.98	-0.07	0.082	-1.605	-0.328	0.289	-0.941	-0.066	0.281	-1.523	-0.285	0.355	-1.48	-0.199	0.215	-1.238	-0.309	0.293	-1.391	-0.477	0.242	-1.508	-0.508	0.188	-1.367	-0.297	0.344
-1.191	-0.191	0.074	-1.094	-0.168	0.121	-1.004	-0.047	0.102	-1.617	-0.355	0.285	-0.93	-0.063	0.281	-1.508	-0.27	0.375	-1.449	-0.254	0.227	-1.199	-0.285	0.266	-1.449	-0.551	0.219	-1.535	-0.523	0.168	-1.465	-0.348	0.332
-1.207	-0.195	0.078	-1.039	-0.164	0.098	-1.039	-0.039	0.129	-1.578	-0.375	0.27	-0.914	-0.055	0.281	-1.488	-0.246	0.387	-1.383	-0.293	0.238	-1.164	-0.266	0.254	-1.508	-0.613	0.211	-1.59	-0.523	0.148	-1.535	-0.406	0.344
-1.219	-0.195	0.066	-1.012	-0.152	0.082	-1.074	-0.051	0.168	-1.504	-0.383	0.25	-0.914	-0.055	0.281	-1.477	-0.227	0.402	-1.313	-0.328	0.234	-1.152	-0.258	0.246	-1.531	-0.656	0.215	-1.637	-0.512	0.129	-1.574	-0.496	0.379
-1.238	-0.203	0.066	-1	-0.145	0.063	-1.105	-0.066	0.203	-1.414	-0.367	0.23	-0.926	-0.063	0.277	-1.473	-0.199	0.41	-1.242	-0.348	0.223	-1.148	-0.258	0.246	-1.551	-0.645	0.254	-1.672	-0.508	0.098	-1.594	-0.605	0.406
-1.242	-0.207	0.066	-1.02	-0.125	0.066	-1.117	-0.105	0.219	-1.328	-0.34	0.227	-0.938	-0.066	0.281	-1.449	-0.156	0.414	-1.199	-0.34	0.203	-1.16	-0.262	0.246	-1.609	-0.574	0.293	-1.664	-0.48	0.102	-1.617	-0.715	0.402
-1.242	-0.211	0.078	-1.07	-0.117	0.086	-1.117	-0.148	0.223	-1.258	-0.313	0.23	-0.953	-0.074	0.289	-1.426	-0.117	0.418	-1.164	-0.313	0.184	-1.188	-0.27	0.25	-1.691	-0.484	0.324	-1.621	-0.418	0.121	-1.66	-0.801	0.34
-1.246	-0.219	0.09	-1.141	-0.125	0.105	-1.105	-0.184	0.211	-1.219	-0.281	0.246	-0.984	-0.082	0.293	-1.398	-0.066	0.414	-1.133	-0.281	0.172	-1.207	-0.285	0.25	-1.742	-0.41	0.316	-1.578	-0.363	0.145	-1.68	-0.824	0.277
-1.289	-0.227	0.098	-1.23	-0.141	0.117	-1.086	-0.215	0.199	-1.203	-0.254	0.266	-1.027	-0.09	0.289	-1.363	-0.031	0.422	-1.129	-0.27	0.164	-1.23	-0.297	0.25	-1.781	-0.367	0.27	-1.566	-0.34	0.168	-1.719	-0.77	0.25
-1.324	-0.234	0.113	-1.324	-0.176	0.137	-1.059	-0.238	0.199	-1.215	-0.219	0.289	-1.07	-0.098	0.285	-1.328	0.004	0.43	-1.137	-0.262	0.176	-1.242	-0.313	0.242	-1.762	-0.363	0.227	-1.57	-0.359	0.203	-1.73	-0.66	0.289
-1.371	-0.254	0.133	-1.395	-0.207	0.156	-1.035	-0.254	0.199	-1.25	-0.188	0.309	-1.113	-0.102	0.289	-1.289	0.023	0.441	-1.148	-0.27	0.184	-1.242	-0.328	0.215	-1.695	-0.387	0.215	-1.582	-0.383	0.242	-1.754	-0.496	0.293
-1.406	-0.277	0.148	-1.426	-0.25	0.18	-1.023	-0.262	0.199	-1.281	-0.152	0.332	-1.152	-0.117	0.293	-1.273	0.063	0.43	-1.16	-0.273	0.184	-1.242	-0.355	0.188	-1.637	-0.41	0.234	-1.598	-0.41	0.301	-1.824	-0.363	0.258
-1.41	-0.289	0.156	-1.398	-0.293	0.223	-1.031	-0.266	0.191	-1.297	-0.133	0.352	-1.191	-0.129	0.301	-1.266	0.105	0.418	-1.172	-0.281	0.191	-1.246	-0.379	0.156	-1.605	-0.426	0.262	-1.641	-0.422	0.367	-1.879	-0.285	0.242
-1.359	-0.297	0.16	-1.281	-0.32	0.223	-1.043	-0.254	0.184	-1.316	-0.137	0.367	-1.234	-0.145	0.301	-1.262	0.148	0.418	-1.188	-0.281	0.191	-1.27	-0.398	0.113	-1.598	-0.418	0.301	-1.676	-0.402	0.418	-1.859	-0.281	0.246
-1.289	-0.313	0.176	-1.379	-0.359	0.117	-1.059	-0.238	0.18	-1.32	-0.145	0.367	-1.281	-0.156	0.293	-1.23	0.172	0.434	-1.203	-0.285	0.191	-1.309	-0.418	0.094	-1.613	-0.391	0.328	-1.672	-0.375	0.438	-1.793	-0.309	0.258
-1.203	-0.316	0.191	-1.461	-0.398	0.051	-1.066	-0.223	0.184	-1.305	-0.168	0.375	-1.324	-0.168	0.289	-1.199	0.188	0.445	-1.207	-0.289	0.172	-1.336	-0.434	0.074	-1.66	-0.34	0.367	-1.66	-0.34	0.438	-1.688	-0.344	0.258
-1.125	-0.301	0.203	-1.434	-0.449	0.023	-1.078	-0.207	0.188	-1.293	-0.195	0.379	-1.355	-0.176	0.277	-1.172	0.199	0.461	-1.227	-0.301	0.16	-1.355	-0.449	0.066	-1.691	-0.301	0.402	-1.621	-0.316	0.418	-1.59	-0.363	0.258
-1.063	-0.27	0.195	-1.379	-0.453	0.074	-1.09	-0.191	0.195	-1.285	-0.211	0.387	-1.391	-0.191	0.281	-1.152	0.199	0.473	-1.266	-0.32	0.148	-1.375	-0.48	0.082	-1.699	-0.27	0.434	-1.578	-0.309	0.398	-1.5	-0.375	0.266
-1.02	-0.238	0.191	-1.324	-0.398	0.125	-1.109	-0.18	0.207	-1.266	-0.203	0.395	-1.422	-0.215	0.273	-1.148	0.188	0.48	-1.309	-0.355	0.156	-1.418	-0.504	0.102	-1.676	-0.242	0.445	-1.539	-0.309	0.383	-1.449	-0.383	0.281
-1	-0.211	0.191	-1.27	-0.32	0.164	-1.117	-0.172	0.211	-1.254	-0.18	0.402	-1.434	-0.242	0.273	-1.168	0.156	0.469	-1.344	-0.395	0.168	-1.5	-0.523	0.125	-1.629	-0.234	0.445	-1.496	-0.305	0.391	-1.445	-0.395	0.297
-1.004	-0.203	0.207	-1.258	-0.25	0.18	-1.125	-0.172	0.215	-1.23	-0.148	0.41	-1.414	-0.27	0.266	-1.184	0.133	0.445	-1.363	-0.441	0.184	-1.59	-0.535	0.141	-1.578	-0.246	0.426	-1.461	-0.293	0.391	-1.449	-0.398	0.316
-1.047	-0.207	0.23	-1.27	-0.227	0.188	-1.137	-0.191	0.207	-1.215	-0.121	0.418	-1.383	-0.289	0.254	-1.184	0.125	0.414	-1.383	-0.477	0.207	-1.664	-0.535	0.148	-1.52	-0.246	0.406	-1.434	-0.273	0.395	-1.441	-0.379	0.336
-1.102	-0.207	0.25	-1.254	-0.223	0.219	-1.168	-0.227	0.199	-1.195	-0.102	0.422	-1.32	-0.309	0.246	-1.18	0.129	0.391	-1.418	-0.508	0.227	-1.723	-0.535	0.133	-1.469	-0.25	0.387	-1.402	-0.246	0.395	-1.414	-0.344	0.344
-1.172	-0.207	0.273	-1.238	-0.23	0.234	-1.207	-0.254	0.195	-1.172	-0.082	0.434	-1.25	-0.316	0.23	-1.18	0.121	0.379	-1.48	-0.523	0.262	-1.727	-0.523	0.129	-1.422	-0.246	0.375	-1.383	-0.207	0.398	-1.359	-0.301	0.348
-1.234	-0.215	0.285	-1.219	-0.246	0.246	-1.234	-0.27	0.191	-1.152	-0.055	0.441	-1.203	-0.316	0.215	-1.164	0.117	0.383	-1.559	-0.512	0.277	-1.688	-0.496	0.121	-1.387	-0.227	0.359	-1.359	-0.16	0.406	-1.32	-0.266	0.344
-1.266	-0.227	0.285	-1.191	-0.281	0.254	-1.262	-0.281	0.18	-1.133	-0.031	0.441	-1.168	-0.293	0.195	-1.148	0.082	0.395	-1.621	-0.492	0.281	-1.629	-0.461	0.117	-1.355	-0.211	0.363	-1.328	-0.113	0.406	-1.289	-0.234	0.336
-1.273	-0.25	0.293	-1.16	-0.328	0.246	-1.285	-0.277	0.176	-1.113	-0.008	0.434	-1.148	-0.266	0.172	-1.125	0.043	0.379	-1.68	-0.48	0.297	-1.559	-0.43	0.121	-1.34	-0.176	0.355	-1.297	-0.063	0.418	-1.27	-0.207	0.332
-1.25	-0.27	0.313	-1.141	-0.371	0.23	-1.301	-0.266	0.176	-1.113	0.004	0.43	-1.148	-0.223	0.156	-1.102	0.008	0.348	-1.75	-0.465	0.25	-1.484	-0.402	0.133	-1.316	-0.141	0.363	-1.277	-0.016	0.438	-1.258	-0.191	0.324
-1.219	-0.281	0.316	-1.133	-0.387	0.211	-1.34	-0.27	0.188	-1.113	0.023	0.418	-1.141	-0.184	0.145	-1.09	-0.012	0.309	-1.73	-0.465	0.238	-1.43	-0.363	0.152	-1.285	-0.098	0.387	-1.262	0.031	0.445	-1.266	-0.176	0.316
-1.191	-0.281	0.328	-1.125	-0.391	0.176	-1.387	-0.281	0.211	-1.117	0.043	0.414	-1.105	-0.164	0.156	-1.09	-0.016	0.262	-1.66	-0.445	0.215	-1.41	-0.309	0.184	-1.254	-0.047	0.414	-1.246	0.078	0.461	-1.273	-0.156	0.313
-1.168	-0.266	0.336	-1.121	-0.355	0.152	-1.438	-0.289	0.23	-1.125	0.074	0.402	-1.074	-0.16	0.18	-1.121	-0.023	0.219	-1.57	-0.414	0.199	-1.406	-0.254	0.23	-1.23	0	0.426	-1.25	0.117	0.449	-1.277	-0.141	0.316
-1.156	-0.25	0.328	-1.105	-0.316	0.145	-1.484	-0.313	0.242	-1.141	0.086	0.43	-1.043	-0.156	0.188	-1.18	-0.031	0.195	-1.465	-0.398	0.191	-1.418	-0.199	0.277	-1.23	0.039	0.438	-1.266	0.156	0.445	-1.277	-0.117	0.336
-1.145	-0.234	0.324	-1.086	-0.277	0.148	-1.547	-0.352	0.234	-1.145	0.09	0.449	-1.008	-0.148	0.176	-1.258	-0.043	0.18	-1.379	-0.371	0.203	-1.449	-0.156	0.316	-1.23	0.082	0.441	-1.293	0.184	0.449	-1.285	-0.09	0.363
-1.137	-0.211	0.32	-1.098	-0.258	0.172	-1.594	-0.395	0.227	-1.152	0.09	0.457	-0.988	-0.148	0.168	-1.344	-0.059	0.18	-1.328	-0.332	0.219	-1.469	-0.137	0.344	-1.242	0.125	0.445	-1.309	0.207	0.469	-1.309	-0.066	0.387
-1.121	-0.188	0.32	-1.145	-0.25	0.184	-1.605	-0.434	0.211	-1.168	0.082	0.441	-0.98	-0.156	0.16	-1.41	-0.078	0.203	-1.301	-0.285	0.254	-1.473	-0.121	0.352	-1.266	0.164	0.438	-1.313	0.207	0.477	-1.359	-0.031	0.406
-1.105	-0.16	0.328	-1.207	-0.25	0.184	-1.566	-0.438	0.199	-1.164	0.066	0.418	-0.965	-0.164	0.156	-1.441	-0.102	0.25	-1.301	-0.246	0.289	-1.469	-0.125	0.352	-1.297	0.215	0.414	-1.305	0.195	0.496	-1.414	0.016	0.449
-1.094	-0.141	0.336	-1.27	-0.25	0.191	-1.484	-0.418	0.199	-1.172	0.055	0.395	-0.941	-0.168	0.16	-1.441	-0.141	0.293	-1.316	-0.203	0.316	-1.461	-0.145	0.34	-1.313	0.238	0.43	-1.297	0.164	0.512	-1.48	0.07	0.484
-1.09	-0.121	0.348	-1.344	-0.258	0.207	-1.387	-0.379	0.207	-1.188	0.043	0.387	-0.922	-0.18	0.172	-1.418	-0.188	0.32	-1.328	-0.176	0.34	-1.445	-0.168	0.34	-1.289	0.23	0.445	-1.277	0.121	0.527	-1.566	0.117	0.523
-1.09	-0.109	0.344	-1.43	-0.289	0.199	-1.289	-0.328	0.23	-1.207	0.043	0.387	-0.914	-0.188	0.184	-1.395	-0.227	0.32	-1.328	-0.16	0.352	-1.426	-0.195	0.344	-1.242	0.203	0.484	-1.227	0.082	0.555	-1.633	0.223	0.465
-1.094	-0.098	0.328	-1.523	-0.328	0.184	-1.211	-0.285	0.246	-1.215	0.051	0.379	-0.922	-0.188	0.18	-1.359	-0.266	0.301	-1.32	-0.152	0.352	-1.395	-0.215	0.352	-1.211	0.172	0.5	-1.191	0.051	0.559	-1.641	0.367	0.445
-1.09	-0.09	0.316	-1.582	-0.371	0.164	-1.176	-0.258	0.262	-1.23	0.043	0.383	-0.926	-0.18	0.156	-1.336	-0.281	0.258	-1.32	-0.148	0.355	-1.367	-0.215	0.355	-1.176	0.148	0.523	-1.176	0.027	0.551	-1.559	0.563	0.41
-1.086	-0.07	0.305	-1.566	-0.387	0.168	-1.164	-0.254	0.285	-1.262	0.023	0.379	-0.934	-0.16	0.145	-1.316	-0.297	0.211	-1.313	-0.152	0.352	-1.344	-0.199	0.375	-1.133	0.129	0.539	-1.168	0.02	0.512	-1.477	0.684	0.457
-1.086	-0.063	0.293	-1.488	-0.395	0.195	-1.191	-0.258	0.301	-1.262	-0.004	0.383	-0.941	-0.141	0.129	-1.305	-0.297	0.164	-1.305	-0.152	0.352	-1.313	-0.172	0.387	-1.102	0.121	0.543	-1.156	0.031	0.473	-1.445	0.609	0.563
-1.086	-0.063	0.277	-1.395	-0.367	0.215	-1.23	-0.25	0.313	-1.242	-0.031	0.387	-0.938	-0.129	0.121	-1.305	-0.289	0.141	-1.293	-0.152	0.359	-1.285	-0.137	0.398	-1.09	0.121	0.527	-1.145	0.031	0.453	-1.328	0.418	0.699
-1.102	-0.063	0.258	-1.301	-0.336	0.223	-1.266	-0.23	0.32	-1.211	-0.063	0.375	-0.938	-0.129	0.121	-1.324	-0.289	0.148	-1.277	-0.156	0.363	-1.262	-0.102	0.406	-1.055	0.121	0.5	-1.145	0.031	0.434	-1.246	0.254	0.75
-1.125	-0.07	0.238	-1.246	-0.305	0.207	-1.293	-0.219	0.32	-1.176	-0.09	0.344	-0.941	-0.129	0.129	-1.34	-0.293	0.168	-1.27	-0.156	0.367	-1.25	-0.07	0.418	-1.02	0.121	0.484	-1.133	0.016	0.426	-1.238	0.18	0.695
-1.148	-0.07	0.219	-1.242	-0.309	0.188	-1.293	-0.223	0.316	-1.125	-0.113	0.309	-0.938	-0.129	0.141	-1.344	-0.293	0.195	-1.258	-0.145	0.367	-1.246	-0.035	0.43	-1.016	0.105	0.461	-1.133	0	0.418	-1.234	0.172	0.586
-1.172	-0.078	0.207	-1.266	-0.297	0.176	-1.281	-0.227	0.32	-1.098	-0.133	0.277	-0.949	-0.141	0.148	-1.352	-0.293	0.195	-1.242	-0.133	0.375	-1.254	0.02	0.418	-1.043	0.086	0.422	-1.141	-0.023	0.383	-1.262	0.211	0.48
-1.188	-0.082	0.203	-1.281	-0.266	0.184	-1.258	-0.223	0.336	-1.078	-0.148	0.242	-0.969	-0.164	0.152	-1.34	-0.281	0.223	-1.223	-0.109	0.387	-1.234	0.109	0.414	-1.07	0.07	0.398	-1.168	-0.059	0.344	-1.316	0.297	0.387
-1.203	-0.086	0.203	-1.301	-0.215	0.203	-1.23	-0.215	0.348	-1.082	-0.148	0.211	-0.992	-0.195	0.145	-1.324	-0.285	0.234	-1.203	-0.082	0.398	-1.215	0.219	0.422	-1.113	0.047	0.375	-1.215	-0.094	0.281	-1.328	0.367	0.367
-1.211	-0.09	0.199	-1.34	-0.18	0.211	-1.195	-0.195	0.359	-1.105	-0.137	0.188	-1.031	-0.219	0.141	-1.324	-0.305	0.227	-1.188	-0.043	0.406	-1.211	0.324	0.469	-1.191	0.016	0.344	-1.262	-0.121	0.234	-1.313	0.387	0.375
-1.223	-0.094	0.195	-1.383	-0.156	0.223	-1.16	-0.172	0.367	-1.145	-0.121	0.18	-1.063	-0.234	0.141	-1.332	-0.348	0.211	-1.172	0.008	0.406	-1.207	0.43	0.535	-1.285	-0.02	0.32	-1.332	-0.148	0.199	-1.352	0.34	0.391
-1.246	-0.098	0.191	-1.402	-0.137	0.242	-1.137	-0.148	0.371	-1.191	-0.105	0.191	-1.098	-0.246	0.152	-1.359	-0.398	0.195	-1.172	0.066	0.398	-1.199	0.531	0.59	-1.398	-0.059	0.297	-1.398	-0.156	0.184	-1.422	0.262	0.375
-1.266	-0.109	0.176	-1.402	-0.137	0.242	-1.113	-0.125	0.375	-1.223	-0.098	0.211	-1.133	-0.262	0.176	-1.391	-0.445	0.184	-1.172	0.137	0.395	-1.18	0.551	0.613	-1.523	-0.098	0.289	-1.457	-0.16	0.191	-1.52	0.152	0.391
-1.293	-0.121	0.16	-1.398	-0.148	0.246	-1.086	-0.098	0.383	-1.23	-0.098	0.242	-1.199	-0.273	0.191	-1.418	-0.48	0.188	-1.152	0.219	0.398	-1.184	0.473	0.586	-1.648	-0.141	0.297	-1.492	-0.16	0.234	-1.586	0.059	0.383
-1.328	-0.141	0.148	-1.379	-0.164	0.254	-1.063	-0.074	0.383	-1.23	-0.113	0.27	-1.293	-0.293	0.219	-1.426	-0.496	0.188	-1.133	0.301	0.402	-1.199	0.359	0.543	-1.723	-0.176	0.324	-1.496	-0.16	0.293	-1.672	-0.016	0.355
-1.355	-0.156	0.137	-1.352	-0.168	0.27	-1.039	-0.051	0.383	-1.207	-0.145	0.281	-1.395	-0.316	0.23	-1.422	-0.5	0.199	-1.145	0.316	0.438	-1.23	0.262	0.473	-1.742	-0.195	0.359	-1.457	-0.164	0.344	-1.793	-0.074	0.32
-1.355	-0.168	0.141	-1.332	-0.172	0.285	-1.02	-0.031	0.387	-1.18	-0.176	0.285	-1.48	-0.34	0.246	-1.43	-0.5	0.215	-1.172	0.281	0.504	-1.301	0.215	0.406	-1.711	-0.219	0.402	-1.398	-0.18	0.375	-1.871	-0.113	0.297
-1.336	-0.188	0.137	-1.309	-0.164	0.297	-1.004	-0.023	0.398	-1.148	-0.199	0.285	-1.543	-0.363	0.25	-1.457	-0.488	0.219	-1.18	0.234	0.555	-1.387	0.215	0.367	-1.625	-0.246	0.422	-1.344	-0.203	0.352	-1.848	-0.152	0.309
-1.285	-0.195	0.129	-1.297	-0.148	0.301	-1	-0.023	0.398	-1.129	-0.219	0.277	-1.566	-0.391	0.246	-1.508	-0.469	0.223	-1.199	0.207	0.566	-1.445	0.215	0.375	-1.52	-0.277	0.391	-1.273	-0.234	0.305	-1.773	-0.207	0.336
-1.219	-0.195	0.109	-1.27	-0.133	0.305	-1.012	-0.023	0.398	-1.121	-0.234	0.266	-1.527	-0.41	0.227	-1.547	-0.449	0.203	-1.242	0.203	0.52	-1.52	0.195	0.414	-1.41	-0.313	0.324	-1.223	-0.262	0.25	-1.656	-0.281	0.367
-1.152	-0.199	0.086	-1.23	-0.109	0.313	-1.027	-0.027	0.391	-1.109	-0.25	0.258	-1.477	-0.418	0.191	-1.563	-0.43	0.195	-1.301	0.23	0.449	-1.555	0.16	0.457	-1.316	-0.34	0.262	-1.18	-0.293	0.188	-1.516	-0.363	0.375
-1.078	-0.191	0.07	-1.188	-0.086	0.313	-1.055	-0.027	0.391	-1.105	-0.262	0.254	-1.418	-0.398	0.148	-1.559	-0.422	0.191	-1.359	0.273	0.375	-1.551	0.102	0.492	-1.227	-0.352	0.219	-1.145	-0.305	0.156	-1.379	-0.43	0.371
-1.008	-0.168	0.063	-1.148	-0.07	0.316	-1.09	-0.031	0.391	-1.109	-0.258	0.254	-1.363	-0.375	0.133	-1.516	-0.438	0.191	-1.418	0.309	0.324	-1.535	0.035	0.488	-1.148	-0.359	0.172	-1.105	-0.309	0.137	-1.262	-0.469	0.363
-0.961	-0.145	0.055	-1.105	-0.047	0.32	-1.133	-0.023	0.398	-1.117	-0.258	0.258	-1.301	-0.344	0.133	-1.445	-0.453	0.188	-1.48	0.301	0.328	-1.496	-0.027	0.441	-1.078	-0.359	0.172	-1.082	-0.289	0.148	-1.164	-0.48	0.34
-0.949	-0.117	0.063	-1.078	-0.027	0.32	-1.16	-0.023	0.41	-1.129	-0.262	0.262	-1.242	-0.313	0.164	-1.359	-0.473	0.18	-1.531	0.25	0.387	-1.465	-0.066	0.383	-1.035	-0.336	0.18	-1.063	-0.273	0.172	-1.086	-0.473	0.293
-0.949	-0.09	0.078	-1.047	-0.008	0.328	-1.172	-0.023	0.426	-1.137	-0.25	0.266	-1.195	-0.281	0.211	-1.293	-0.473	0.152	-1.539	0.172	0.461	-1.457	-0.094	0.316	-1.023	-0.305	0.191	-1.074	-0.27	0.199	-1.035	-0.453	0.25
-0.973	-0.07	0.102	-1.031	0.004	0.324	-1.164	-0.031	0.441	-1.145	-0.238	0.273	-1.16	-0.262	0.258	-1.238	-0.465	0.133	-1.52	0.082	0.52	-1.465	-0.113	0.23	-1.039	-0.277	0.199	-1.109	-0.262	0.223	-1	-0.41	0.219
-1.027	-0.07	0.121	-1.016	0.02	0.32	-1.156	-0.047	0.438	-1.152	-0.23	0.281	-1.152	-0.266	0.289	-1.199	-0.453	0.133	-1.469	0.004	0.52	-1.484	-0.117	0.18	-1.09	-0.262	0.223	-1.172	-0.27	0.227	-1.008	-0.355	0.199
-1.078	-0.07	0.141	-1	0.031	0.313	-1.148	-0.051	0.434	-1.168	-0.23	0.285	-1.152	-0.273	0.285	-1.188	-0.445	0.152	-1.406	-0.066	0.48	-1.512	-0.113	0.152	-1.16	-0.242	0.234	-1.242	-0.277	0.211	-1.043	-0.293	0.211
-1.117	-0.074	0.156	-1.004	0.035	0.305	-1.176	-0.039	0.418	-1.188	-0.242	0.281	-1.152	-0.277	0.266	-1.207	-0.461	0.195	-1.348	-0.113	0.43	-1.516	-0.109	0.148	-1.242	-0.238	0.246	-1.297	-0.293	0.203	-1.105	-0.273	0.238
-1.137	-0.098	0.172	-1.008	0.035	0.309	-1.215	-0.031	0.391	-1.219	-0.262	0.281	-1.145	-0.285	0.258	-1.27	-0.512	0.25	-1.32	-0.145	0.367	-1.492	-0.117	0.172	-1.313	-0.246	0.266	-1.363	-0.324	0.188	-1.172	-0.27	0.246
-1.129	-0.129	0.188	-1.023	0.031	0.305	-1.238	-0.023	0.383	-1.258	-0.293	0.273	-1.133	-0.293	0.246	-1.336	-0.539	0.32	-1.324	-0.16	0.305	-1.441	-0.148	0.223	-1.348	-0.277	0.293	-1.434	-0.363	0.168	-1.215	-0.262	0.238
-1.109	-0.164	0.191	-1.039	0.012	0.309	-1.273	-0.02	0.363	-1.305	-0.32	0.262	-1.105	-0.293	0.246	-1.445	-0.516	0.336	-1.352	-0.156	0.262	-1.383	-0.195	0.262	-1.379	-0.34	0.313	-1.512	-0.406	0.172	-1.266	-0.258	0.215
-1.09	-0.191	0.191	-1.055	-0.004	0.313	-1.313	-0.027	0.367	-1.336	-0.34	0.25	-1.09	-0.285	0.25	-1.5	-0.449	0.379	-1.379	-0.145	0.227	-1.32	-0.254	0.289	-1.43	-0.406	0.316	-1.555	-0.449	0.188	-1.32	-0.289	0.191
-1.059	-0.207	0.195	-1.074	-0.023	0.313	-1.34	-0.039	0.379	-1.344	-0.348	0.238	-1.063	-0.266	0.254	-1.535	-0.391	0.387	-1.387	-0.129	0.223	-1.262	-0.309	0.297	-1.469	-0.48	0.305	-1.578	-0.48	0.211	-1.379	-0.324	0.152
-1.016	-0.199	0.211	-1.086	-0.031	0.313	-1.352	-0.059	0.383	-1.344	-0.348	0.23	-1.043	-0.242	0.262	-1.527	-0.246	0.406	-1.371	-0.133	0.23	-1.219	-0.348	0.281	-1.492	-0.543	0.285	-1.582	-0.523	0.211	-1.398	-0.383	0.148
-1	-0.199	0.215	-1.113	-0.031	0.316	-1.324	-0.094	0.383	-1.352	-0.344	0.234	-1.027	-0.215	0.262	-1.496	-0.164	0.426	-1.34	-0.152	0.242	-1.18	-0.375	0.254	-1.504	-0.609	0.254	-1.563	-0.551	0.199	-1.426	-0.449	0.137
-0.992	-0.199	0.211	-1.148	-0.043	0.316	-1.273	-0.121	0.359	-1.387	-0.332	0.246	-1.016	-0.184	0.27	-1.461	-0.145	0.43	-1.285	-0.184	0.25	-1.16	-0.371	0.219	-1.531	-0.652	0.234	-1.559	-0.559	0.168	-1.477	-0.527	0.125
-0.996	-0.191	0.199	-1.195	-0.055	0.305	-1.219	-0.141	0.316	-1.438	-0.32	0.262	-1.004	-0.152	0.277	-1.438	-0.137	0.441	-1.223	-0.219	0.246	-1.148	-0.34	0.184	-1.539	-0.652	0.246	-1.57	-0.527	0.16	-1.523	-0.594	0.129
-1.008	-0.184	0.191	-1.238	-0.063	0.289	-1.168	-0.156	0.273	-1.477	-0.305	0.277	-1	-0.137	0.289	-1.41	-0.148	0.461	-1.168	-0.242	0.23	-1.156	-0.313	0.168	-1.578	-0.609	0.246	-1.621	-0.492	0.156	-1.59	-0.633	0.145
-1.02	-0.172	0.191	-1.273	-0.074	0.285	-1.117	-0.168	0.215	-1.516	-0.297	0.281	-0.992	-0.113	0.301	-1.387	-0.164	0.473	-1.125	-0.258	0.227	-1.176	-0.289	0.172	-1.637	-0.539	0.254	-1.66	-0.465	0.184	-1.691	-0.641	0.164
-1.027	-0.152	0.188	-1.305	-0.086	0.281	-1.074	-0.168	0.172	-1.555	-0.313	0.273	-0.98	-0.102	0.313	-1.359	-0.176	0.477	-1.094	-0.27	0.234	-1.199	-0.285	0.188	-1.707	-0.484	0.262	-1.699	-0.438	0.191	-1.816	-0.621	0.172
-1.035	-0.137	0.188	-1.328	-0.098	0.281	-1.047	-0.16	0.145	-1.578	-0.34	0.262	-0.973	-0.094	0.316	-1.348	-0.188	0.488	-1.074	-0.289	0.246	-1.227	-0.293	0.203	-1.754	-0.457	0.258	-1.723	-0.434	0.227	-1.914	-0.598	0.184
-1.055	-0.125	0.191	-1.344	-0.121	0.285	-1.051	-0.148	0.121	-1.551	-0.359	0.246	-0.973	-0.09	0.328	-1.348	-0.18	0.496	-1.07	-0.309	0.258	-1.246	-0.301	0.211	-1.738	-0.441	0.254	-1.738	-0.434	0.246	-1.992	-0.551	0.207
-1.074	-0.129	0.188	-1.328	-0.145	0.281	-1.066	-0.129	0.121	-1.477	-0.355	0.223	-0.969	-0.078	0.336	-1.328	-0.168	0.5	-1.082	-0.336	0.262	-1.262	-0.313	0.215	-1.676	-0.43	0.246	-1.715	-0.418	0.258	-1.996	-0.477	0.238
-1.098	-0.152	0.191	-1.289	-0.164	0.258	-1.102	-0.113	0.141	-1.387	-0.336	0.203	-0.969	-0.074	0.34	-1.301	-0.148	0.52	-1.102	-0.363	0.25	-1.27	-0.328	0.207	-1.613	-0.434	0.246	-1.664	-0.398	0.266	-1.957	-0.395	0.258
-1.125	-0.191	0.188	-1.25	-0.18	0.215	-1.141	-0.102	0.172	-1.293	-0.316	0.203	-0.98	-0.074	0.336	-1.293	-0.117	0.527	-1.125	-0.379	0.23	-1.266	-0.344	0.191	-1.574	-0.449	0.254	-1.617	-0.391	0.281	-1.883	-0.379	0.293
-1.141	-0.223	0.176	-1.211	-0.199	0.176	-1.188	-0.102	0.203	-1.215	-0.293	0.203	-1.008	-0.074	0.324	-1.277	-0.086	0.531	-1.145	-0.391	0.211	-1.281	-0.363	0.184	-1.551	-0.457	0.262	-1.59	-0.387	0.305	-1.816	-0.391	0.313
-1.148	-0.258	0.172	-1.164	-0.203	0.141	-1.207	-0.105	0.223	-1.172	-0.262	0.207	-1.043	-0.086	0.32	-1.266	-0.031	0.523	-1.172	-0.41	0.203	-1.313	-0.387	0.172	-1.566	-0.457	0.273	-1.598	-0.371	0.336	-1.781	-0.41	0.336
-1.152	-0.281	0.18	-1.121	-0.191	0.113	-1.215	-0.137	0.238	-1.145	-0.227	0.219	-1.082	-0.098	0.32	-1.277	0.023	0.527	-1.195	-0.438	0.207	-1.344	-0.41	0.164	-1.598	-0.441	0.289	-1.621	-0.344	0.371	-1.766	-0.402	0.359
-1.16	-0.301	0.188	-1.105	-0.168	0.102	-1.195	-0.172	0.234	-1.156	-0.195	0.242	-1.129	-0.113	0.313	-1.281	0.066	0.547	-1.215	-0.453	0.215	-1.375	-0.441	0.156	-1.633	-0.41	0.324	-1.629	-0.313	0.395	-1.762	-0.371	0.379
-1.164	-0.316	0.188	-1.109	-0.152	0.098	-1.172	-0.203	0.215	-1.188	-0.168	0.27	-1.164	-0.125	0.297	-1.281	0.105	0.563	-1.242	-0.469	0.219	-1.406	-0.473	0.148	-1.664	-0.371	0.371	-1.605	-0.277	0.395	-1.73	-0.34	0.391
-1.18	-0.305	0.172	-1.129	-0.141	0.109	-1.145	-0.227	0.199	-1.234	-0.145	0.297	-1.176	-0.133	0.289	-1.273	0.145	0.566	-1.305	-0.488	0.199	-1.434	-0.5	0.152	-1.66	-0.324	0.402	-1.559	-0.25	0.391	-1.684	-0.309	0.383
-1.195	-0.277	0.16	-1.168	-0.129	0.121	-1.121	-0.238	0.184	-1.273	-0.129	0.316	-1.18	-0.129	0.285	-1.262	0.184	0.559	-1.371	-0.516	0.18	-1.48	-0.531	0.188	-1.641	-0.289	0.418	-1.492	-0.238	0.379	-1.582	-0.285	0.391
-1.215	-0.25	0.141	-1.223	-0.133	0.137	-1.098	-0.25	0.188	-1.313	-0.129	0.336	-1.191	-0.137	0.281	-1.266	0.23	0.539	-1.402	-0.488	0.207	-1.547	-0.539	0.188	-1.598	-0.262	0.418	-1.434	-0.227	0.375	-1.52	-0.262	0.387
-1.223	-0.234	0.133	-1.266	-0.152	0.168	-1.086	-0.262	0.188	-1.332	-0.148	0.355	-1.223	-0.137	0.281	-1.273	0.285	0.496	-1.438	-0.492	0.199	-1.605	-0.551	0.207	-1.539	-0.242	0.406	-1.375	-0.215	0.375	-1.473	-0.238	0.383
-1.234	-0.223	0.133	-1.285	-0.168	0.188	-1.086	-0.266	0.176	-1.348	-0.184	0.363	-1.289	-0.145	0.281	-1.293	0.324	0.477	-1.461	-0.496	0.223	-1.656	-0.535	0.211	-1.488	-0.23	0.391	-1.328	-0.199	0.371	-1.434	-0.215	0.383
-1.234	-0.227	0.145	-1.27	-0.203	0.215	-1.086	-0.262	0.168	-1.336	-0.211	0.375	-1.355	-0.152	0.281	-1.328	0.332	0.457	-1.484	-0.492	0.25	-1.664	-0.512	0.203	-1.449	-0.219	0.383	-1.281	-0.18	0.363	-1.391	-0.18	0.383
-1.23	-0.238	0.152	-1.25	-0.238	0.223	-1.086	-0.25	0.164	-1.313	-0.234	0.375	-1.434	-0.168	0.281	-1.348	0.32	0.449	-1.531	-0.48	0.266	-1.637	-0.48	0.195	-1.406	-0.211	0.375	-1.25	-0.156	0.359	-1.344	-0.145	0.395
-1.23	-0.262	0.16	-1.211	-0.266	0.215	-1.09	-0.234	0.168	-1.285	-0.23	0.387	-1.492	-0.184	0.27	-1.367	0.273	0.453	-1.598	-0.473	0.277	-1.57	-0.457	0.195	-1.371	-0.203	0.371	-1.219	-0.133	0.359	-1.332	-0.121	0.398
-1.25	-0.281	0.168	-1.18	-0.281	0.188	-1.094	-0.219	0.18	-1.262	-0.219	0.398	-1.512	-0.211	0.262	-1.391	0.219	0.473	-1.648	-0.469	0.273	-1.496	-0.438	0.207	-1.344	-0.18	0.363	-1.191	-0.109	0.363	-1.324	-0.09	0.402
-1.305	-0.305	0.168	-1.152	-0.289	0.172	-1.094	-0.203	0.188	-1.227	-0.199	0.406	-1.477	-0.23	0.254	-1.406	0.16	0.492	-1.699	-0.48	0.258	-1.449	-0.434	0.215	-1.32	-0.16	0.367	-1.164	-0.086	0.379	-1.316	-0.059	0.43
-1.363	-0.32	0.172	-1.129	-0.285	0.156	-1.105	-0.199	0.195	-1.211	-0.164	0.414	-1.41	-0.25	0.238	-1.379	0.117	0.512	-1.734	-0.504	0.246	-1.43	-0.418	0.23	-1.289	-0.129	0.383	-1.148	-0.055	0.398	-1.305	-0.027	0.473
-1.434	-0.328	0.172	-1.102	-0.273	0.152	-1.117	-0.211	0.195	-1.191	-0.141	0.426	-1.32	-0.258	0.215	-1.316	0.082	0.496	-1.715	-0.504	0.23	-1.41	-0.387	0.242	-1.266	-0.09	0.395	-1.133	-0.027	0.41	-1.309	-0.004	0.512
-1.492	-0.344	0.16	-1.09	-0.262	0.156	-1.137	-0.227	0.195	-1.18	-0.117	0.43	-1.234	-0.25	0.184	-1.273	0.055	0.449	-1.645	-0.484	0.215	-1.402	-0.344	0.266	-1.238	-0.047	0.418	-1.125	0	0.426	-1.324	0.016	0.527
-1.488	-0.348	0.16	-1.086	-0.25	0.156	-1.148	-0.254	0.191	-1.16	-0.094	0.438	-1.172	-0.223	0.164	-1.203	0.035	0.383	-1.543	-0.445	0.195	-1.406	-0.281	0.297	-1.219	-0.008	0.434	-1.133	0.031	0.426	-1.332	0.027	0.586
-1.43	-0.355	0.168	-1.07	-0.238	0.156	-1.16	-0.285	0.191	-1.137	-0.066	0.441	-1.117	-0.172	0.141	-1.156	0.027	0.281	-1.445	-0.402	0.188	-1.426	-0.23	0.328	-1.219	0.031	0.438	-1.148	0.066	0.426	-1.418	0.07	0.566
-1.328	-0.367	0.188	-1.074	-0.219	0.16	-1.18	-0.309	0.184	-1.113	-0.035	0.445	-1.09	-0.133	0.129	-1.137	0.012	0.242	-1.355	-0.352	0.188	-1.434	-0.199	0.367	-1.23	0.07	0.445	-1.176	0.094	0.426	-1.492	0.117	0.574
-1.211	-0.344	0.211	-1.078	-0.203	0.156	-1.207	-0.316	0.172	-1.102	-0.02	0.445	-1.082	-0.109	0.125	-1.16	0.008	0.176	-1.313	-0.313	0.199	-1.449	-0.18	0.363	-1.258	0.117	0.441	-1.223	0.102	0.422	-1.566	0.16	0.566
-1.117	-0.309	0.215	-1.082	-0.195	0.164	-1.223	-0.305	0.168	-1.098	0.012	0.449	-1.078	-0.094	0.129	-1.215	0	0.145	-1.293	-0.273	0.23	-1.453	-0.184	0.375	-1.289	0.164	0.43	-1.258	0.102	0.418	-1.555	0.219	0.613
-1.039	-0.258	0.207	-1.086	-0.195	0.172	-1.242	-0.293	0.164	-1.086	0.039	0.449	-1.063	-0.078	0.148	-1.27	0	0.145	-1.305	-0.234	0.266	-1.441	-0.191	0.379	-1.305	0.23	0.41	-1.277	0.09	0.445	-1.492	0.293	0.648
-1	-0.215	0.199	-1.102	-0.207	0.176	-1.27	-0.281	0.168	-1.082	0.055	0.441	-1.047	-0.074	0.168	-1.32	0.004	0.172	-1.34	-0.199	0.301	-1.438	-0.207	0.383	-1.277	0.273	0.406	-1.281	0.066	0.449	-1.395	0.336	0.676
-1.004	-0.195	0.188	-1.113	-0.242	0.172	-1.328	-0.277	0.188	-1.105	0.07	0.434	-1.027	-0.066	0.18	-1.355	-0.008	0.215	-1.367	-0.164	0.328	-1.441	-0.211	0.398	-1.234	0.277	0.426	-1.277	0.043	0.453	-1.316	0.355	0.664
-1.035	-0.188	0.191	-1.121	-0.277	0.156	-1.391	-0.285	0.207	-1.129	0.078	0.434	-1	-0.066	0.184	-1.367	-0.027	0.27	-1.383	-0.145	0.352	-1.441	-0.223	0.406	-1.199	0.238	0.473	-1.262	0.031	0.469	-1.238	0.344	0.656
-1.066	-0.168	0.195	-1.133	-0.297	0.137	-1.453	-0.297	0.223	-1.137	0.078	0.438	-0.977	-0.074	0.176	-1.363	-0.074	0.316	-1.395	-0.137	0.359	-1.426	-0.211	0.41	-1.16	0.207	0.508	-1.242	0.012	0.469	-1.168	0.316	0.641
-1.121	-0.148	0.211	-1.125	-0.301	0.133	-1.527	-0.309	0.227	-1.129	0.078	0.434	-0.961	-0.086	0.164	-1.355	-0.121	0.344	-1.391	-0.141	0.367	-1.402	-0.199	0.41	-1.129	0.172	0.543	-1.219	0.012	0.473	-1.152	0.281	0.578
-1.18	-0.145	0.215	-1.121	-0.293	0.133	-1.598	-0.332	0.227	-1.133	0.066	0.434	-0.941	-0.105	0.16	-1.352	-0.184	0.34	-1.375	-0.145	0.375	-1.391	-0.191	0.418	-1.102	0.145	0.551	-1.207	0.023	0.453	-1.168	0.281	0.465
-1.223	-0.152	0.219	-1.129	-0.277	0.125	-1.641	-0.352	0.223	-1.129	0.059	0.434	-0.922	-0.125	0.16	-1.348	-0.238	0.313	-1.363	-0.16	0.367	-1.375	-0.168	0.43	-1.117	0.129	0.535	-1.215	0.035	0.43	-1.156	0.277	0.438
-1.246	-0.18	0.238	-1.141	-0.254	0.113	-1.633	-0.367	0.215	-1.117	0.043	0.434	-0.902	-0.133	0.164	-1.344	-0.277	0.27	-1.332	-0.176	0.371	-1.375	-0.148	0.438	-1.152	0.129	0.48	-1.215	0.047	0.402	-1.164	0.266	0.398
-1.262	-0.207	0.258	-1.148	-0.238	0.109	-1.551	-0.367	0.207	-1.129	0.035	0.43	-0.891	-0.133	0.172	-1.344	-0.305	0.223	-1.316	-0.184	0.371	-1.379	-0.121	0.441	-1.188	0.141	0.438	-1.223	0.051	0.387	-1.188	0.207	0.414
-1.254	-0.23	0.277	-1.152	-0.227	0.117	-1.438	-0.344	0.199	-1.16	0.035	0.418	-0.891	-0.121	0.16	-1.355	-0.32	0.188	-1.297	-0.188	0.371	-1.387	-0.078	0.434	-1.242	0.148	0.426	-1.227	0.039	0.395	-1.18	0.145	0.465
-1.242	-0.242	0.297	-1.18	-0.234	0.121	-1.324	-0.32	0.195	-1.18	0.043	0.398	-0.895	-0.113	0.137	-1.359	-0.324	0.168	-1.281	-0.18	0.375	-1.379	-0.004	0.426	-1.293	0.129	0.441	-1.223	0.02	0.398	-1.16	0.117	0.508
-1.223	-0.246	0.309	-1.227	-0.246	0.125	-1.227	-0.281	0.191	-1.211	0.043	0.383	-0.902	-0.117	0.129	-1.367	-0.32	0.164	-1.27	-0.16	0.379	-1.371	0.09	0.43	-1.316	0.098	0.465	-1.215	-0.031	0.395	-1.168	0.086	0.531
-1.219	-0.246	0.316	-1.27	-0.262	0.125	-1.16	-0.242	0.191	-1.238	0.031	0.383	-0.91	-0.129	0.121	-1.367	-0.305	0.18	-1.242	-0.125	0.402	-1.348	0.195	0.418	-1.316	0.059	0.484	-1.191	-0.07	0.391	-1.215	0.035	0.523
-1.207	-0.25	0.316	-1.305	-0.281	0.137	-1.129	-0.207	0.199	-1.266	0.008	0.387	-0.91	-0.141	0.113	-1.371	-0.293	0.188	-1.207	-0.086	0.422	-1.324	0.316	0.406	-1.336	0.008	0.484	-1.184	-0.105	0.367	-1.27	-0.004	0.488
-1.199	-0.246	0.316	-1.332	-0.297	0.148	-1.133	-0.191	0.211	-1.281	-0.023	0.398	-0.922	-0.156	0.109	-1.375	-0.289	0.195	-1.184	-0.035	0.418	-1.32	0.414	0.414	-1.371	-0.043	0.457	-1.191	-0.137	0.32	-1.355	-0.027	0.445
-1.184	-0.242	0.32	-1.379	-0.313	0.164	-1.148	-0.16	0.227	-1.285	-0.063	0.391	-0.934	-0.172	0.105	-1.363	-0.289	0.207	-1.152	0.023	0.426	-1.305	0.465	0.43	-1.418	-0.078	0.402	-1.223	-0.16	0.258	-1.445	-0.051	0.398
-1.164	-0.215	0.324	-1.434	-0.324	0.168	-1.184	-0.129	0.242	-1.273	-0.102	0.371	-0.945	-0.199	0.113	-1.367	-0.297	0.215	-1.129	0.086	0.426	-1.297	0.445	0.453	-1.465	-0.102	0.359	-1.27	-0.16	0.191	-1.535	-0.086	0.355
-1.148	-0.188	0.336	-1.477	-0.328	0.168	-1.23	-0.117	0.25	-1.262	-0.133	0.344	-0.965	-0.23	0.117	-1.363	-0.316	0.207	-1.09	0.16	0.43	-1.266	0.406	0.457	-1.539	-0.113	0.32	-1.328	-0.164	0.145	-1.598	-0.117	0.324
-1.129	-0.148	0.348	-1.488	-0.332	0.164	-1.277	-0.113	0.266	-1.246	-0.16	0.305	-0.996	-0.262	0.121	-1.367	-0.348	0.199	-1.078	0.219	0.414	-1.254	0.367	0.461	-1.598	-0.121	0.297	-1.379	-0.16	0.145	-1.629	-0.164	0.301
-1.125	-0.129	0.359	-1.441	-0.316	0.145	-1.309	-0.125	0.277	-1.227	-0.184	0.262	-1.043	-0.285	0.121	-1.359	-0.379	0.191	-1.09	0.25	0.41	-1.266	0.336	0.43	-1.633	-0.133	0.305	-1.406	-0.156	0.184	-1.633	-0.207	0.293
-1.117	-0.109	0.371	-1.363	-0.32	0.148	-1.313	-0.145	0.289	-1.219	-0.195	0.227	-1.094	-0.309	0.121	-1.359	-0.406	0.16	-1.125	0.27	0.398	-1.273	0.34	0.414	-1.625	-0.148	0.328	-1.398	-0.148	0.242	-1.59	-0.238	0.289
-1.109	-0.09	0.371	-1.273	-0.309	0.168	-1.293	-0.18	0.297	-1.227	-0.195	0.188	-1.129	-0.332	0.121	-1.359	-0.43	0.137	-1.145	0.258	0.414	-1.293	0.355	0.402	-1.566	-0.176	0.344	-1.367	-0.152	0.305	-1.504	-0.254	0.281
-1.094	-0.074	0.367	-1.203	-0.277	0.188	-1.258	-0.203	0.309	-1.254	-0.184	0.164	-1.164	-0.352	0.133	-1.352	-0.445	0.113	-1.152	0.234	0.441	-1.309	0.352	0.41	-1.477	-0.211	0.348	-1.301	-0.164	0.352	-1.418	-0.27	0.273
-1.094	-0.051	0.359	-1.16	-0.246	0.199	-1.23	-0.211	0.316	-1.277	-0.16	0.164	-1.203	-0.371	0.156	-1.34	-0.461	0.102	-1.168	0.223	0.457	-1.328	0.309	0.449	-1.375	-0.25	0.316	-1.23	-0.195	0.355	-1.332	-0.277	0.262
-1.09	-0.027	0.352	-1.152	-0.219	0.195	-1.203	-0.203	0.34	-1.289	-0.148	0.18	-1.254	-0.383	0.199	-1.344	-0.469	0.098	-1.18	0.227	0.457	-1.383	0.23	0.496	-1.285	-0.277	0.281	-1.16	-0.223	0.344	-1.25	-0.281	0.254
-1.086	-0.012	0.34	-1.184	-0.207	0.191	-1.176	-0.191	0.352	-1.293	-0.137	0.207	-1.328	-0.398	0.242	-1.375	-0.465	0.102	-1.223	0.238	0.441	-1.406	0.145	0.539	-1.191	-0.293	0.246	-1.09	-0.254	0.305	-1.195	-0.285	0.25
-1.09	-0.004	0.324	-1.23	-0.195	0.188	-1.16	-0.172	0.359	-1.281	-0.141	0.25	-1.414	-0.43	0.27	-1.43	-0.453	0.117	-1.281	0.234	0.422	-1.41	0.055	0.563	-1.102	-0.309	0.23	-1.027	-0.273	0.25	-1.16	-0.289	0.254
-1.102	0.004	0.305	-1.277	-0.172	0.191	-1.141	-0.145	0.363	-1.238	-0.16	0.285	-1.5	-0.465	0.277	-1.477	-0.434	0.129	-1.34	0.219	0.43	-1.398	-0.02	0.543	-1.023	-0.316	0.234	-0.988	-0.297	0.195	-1.148	-0.293	0.27
-1.121	0	0.289	-1.324	-0.168	0.191	-1.133	-0.125	0.367	-1.199	-0.184	0.305	-1.578	-0.492	0.266	-1.496	-0.414	0.148	-1.391	0.184	0.453	-1.355	-0.066	0.488	-0.973	-0.32	0.238	-0.961	-0.293	0.156	-1.164	-0.309	0.285
-1.137	-0.016	0.285	-1.363	-0.18	0.207	-1.121	-0.102	0.375	-1.168	-0.215	0.297	-1.609	-0.527	0.246	-1.512	-0.426	0.156	-1.441	0.121	0.484	-1.301	-0.09	0.414	-0.953	-0.313	0.238	-0.938	-0.273	0.137	-1.203	-0.328	0.313
-1.145	-0.027	0.285	-1.379	-0.195	0.234	-1.086	-0.078	0.379	-1.137	-0.23	0.273	-1.57	-0.523	0.215	-1.504	-0.461	0.152	-1.461	0.051	0.504	-1.254	-0.086	0.328	-0.957	-0.297	0.242	-0.926	-0.254	0.145	-1.262	-0.344	0.34
-1.137	-0.047	0.293	-1.344	-0.207	0.254	-1.063	-0.051	0.387	-1.125	-0.246	0.238	-1.48	-0.5	0.184	-1.461	-0.477	0.148	-1.434	-0.012	0.508	-1.258	-0.086	0.297	-0.996	-0.293	0.242	-0.934	-0.227	0.172	-1.344	-0.367	0.34
-1.137	-0.059	0.297	-1.305	-0.223	0.273	-1.051	-0.035	0.395	-1.109	-0.246	0.215	-1.371	-0.461	0.16	-1.406	-0.477	0.141	-1.387	-0.063	0.48	-1.262	-0.074	0.258	-1.063	-0.289	0.25	-0.953	-0.199	0.203	-1.414	-0.387	0.352
-1.145	-0.07	0.289	-1.27	-0.227	0.281	-1.043	-0.016	0.395	-1.098	-0.238	0.207	-1.25	-0.418	0.156	-1.359	-0.461	0.129	-1.332	-0.098	0.426	-1.293	-0.07	0.242	-1.152	-0.281	0.25	-1.008	-0.172	0.23	-1.492	-0.402	0.336
-1.16	-0.078	0.273	-1.238	-0.223	0.289	-1.035	0	0.398	-1.082	-0.234	0.211	-1.16	-0.367	0.18	-1.32	-0.441	0.121	-1.273	-0.117	0.367	-1.332	-0.074	0.254	-1.25	-0.273	0.25	-1.074	-0.152	0.258	-1.578	-0.418	0.285
-1.18	-0.082	0.258	-1.211	-0.215	0.297	-1.023	0.02	0.391	-1.066	-0.23	0.219	-1.082	-0.332	0.215	-1.293	-0.414	0.129	-1.238	-0.133	0.32	-1.375	-0.09	0.277	-1.336	-0.277	0.258	-1.141	-0.152	0.281	-1.641	-0.461	0.258
-1.203	-0.098	0.242	-1.191	-0.199	0.309	-1.043	0.027	0.383	-1.059	-0.223	0.23	-1.031	-0.32	0.246	-1.281	-0.375	0.16	-1.227	-0.141	0.281	-1.414	-0.121	0.297	-1.41	-0.313	0.289	-1.203	-0.168	0.301	-1.684	-0.508	0.23
-1.23	-0.105	0.219	-1.184	-0.184	0.313	-1.07	0.027	0.371	-1.059	-0.211	0.238	-1.02	-0.32	0.262	-1.293	-0.332	0.211	-1.254	-0.137	0.262	-1.43	-0.164	0.313	-1.473	-0.363	0.324	-1.281	-0.211	0.301	-1.684	-0.566	0.223
-1.266	-0.117	0.203	-1.172	-0.156	0.305	-1.102	0.027	0.367	-1.059	-0.195	0.234	-1.031	-0.324	0.262	-1.32	-0.289	0.262	-1.301	-0.133	0.234	-1.426	-0.207	0.313	-1.531	-0.449	0.344	-1.363	-0.266	0.297	-1.672	-0.609	0.203
-1.301	-0.129	0.195	-1.148	-0.133	0.309	-1.121	0.012	0.367	-1.059	-0.191	0.238	-1.035	-0.324	0.238	-1.375	-0.258	0.305	-1.332	-0.125	0.242	-1.41	-0.258	0.301	-1.574	-0.547	0.348	-1.441	-0.344	0.293	-1.633	-0.641	0.203
-1.328	-0.145	0.191	-1.129	-0.109	0.32	-1.141	-0.012	0.375	-1.066	-0.188	0.238	-1.02	-0.32	0.223	-1.441	-0.234	0.336	-1.344	-0.125	0.25	-1.371	-0.285	0.285	-1.613	-0.648	0.309	-1.504	-0.434	0.293	-1.598	-0.633	0.191
-1.336	-0.164	0.191	-1.102	-0.09	0.324	-1.148	-0.031	0.383	-1.078	-0.191	0.242	-0.996	-0.313	0.203	-1.508	-0.219	0.355	-1.352	-0.133	0.27	-1.336	-0.305	0.258	-1.613	-0.719	0.27	-1.559	-0.512	0.273	-1.586	-0.598	0.195
-1.313	-0.188	0.18	-1.086	-0.066	0.332	-1.137	-0.047	0.395	-1.09	-0.199	0.25	-0.973	-0.301	0.211	-1.555	-0.223	0.375	-1.328	-0.156	0.273	-1.297	-0.313	0.234	-1.602	-0.73	0.242	-1.59	-0.586	0.246	-1.648	-0.543	0.199
-1.266	-0.199	0.156	-1.07	-0.059	0.336	-1.121	-0.051	0.395	-1.125	-0.219	0.25	-0.945	-0.281	0.219	-1.617	-0.223	0.344	-1.301	-0.188	0.281	-1.27	-0.316	0.215	-1.559	-0.664	0.234	-1.594	-0.637	0.219	-1.734	-0.508	0.184
-1.207	-0.207	0.129	-1.059	-0.043	0.332	-1.125	-0.059	0.379	-1.172	-0.242	0.254	-0.93	-0.262	0.234	-1.609	-0.238	0.359	-1.254	-0.219	0.27	-1.258	-0.324	0.199	-1.531	-0.543	0.227	-1.594	-0.656	0.199	-1.813	-0.508	0.191
-1.152	-0.219	0.094	-1.055	-0.035	0.32	-1.152	-0.063	0.355	-1.207	-0.266	0.25	-0.926	-0.246	0.238	-1.598	-0.254	0.371	-1.211	-0.242	0.25	-1.266	-0.34	0.188	-1.566	-0.438	0.215	-1.617	-0.629	0.215	-1.844	-0.527	0.199
-1.094	-0.215	0.066	-1.047	-0.023	0.32	-1.191	-0.063	0.328	-1.246	-0.281	0.242	-0.926	-0.227	0.234	-1.586	-0.262	0.379	-1.172	-0.266	0.238	-1.281	-0.348	0.191	-1.641	-0.387	0.203	-1.688	-0.563	0.215	-1.824	-0.527	0.242
-1.051	-0.203	0.051	-1.043	-0.016	0.32	-1.242	-0.066	0.313	-1.262	-0.273	0.23	-0.93	-0.215	0.227	-1.57	-0.27	0.398	-1.137	-0.281	0.227	-1.285	-0.34	0.199	-1.68	-0.402	0.215	-1.73	-0.512	0.219	-1.754	-0.484	0.23
-1.027	-0.184	0.039	-1.055	-0.012	0.32	-1.293	-0.066	0.305	-1.273	-0.266	0.219	-0.934	-0.203	0.227	-1.551	-0.258	0.406	-1.121	-0.297	0.223	-1.289	-0.336	0.199	-1.684	-0.449	0.238	-1.785	-0.43	0.207	-1.699	-0.465	0.262
-1.023	-0.16	0.047	-1.082	-0.012	0.316	-1.348	-0.078	0.309	-1.285	-0.262	0.219	-0.941	-0.199	0.227	-1.547	-0.238	0.41	-1.121	-0.313	0.223	-1.281	-0.336	0.195	-1.641	-0.477	0.246	-1.766	-0.402	0.16	-1.633	-0.453	0.281
-1.043	-0.141	0.07	-1.102	-0.016	0.316	-1.383	-0.098	0.313	-1.324	-0.266	0.234	-0.941	-0.195	0.23	-1.539	-0.211	0.422	-1.125	-0.32	0.223	-1.273	-0.336	0.18	-1.563	-0.488	0.25	-1.711	-0.414	0.148	-1.609	-0.43	0.324
-1.078	-0.129	0.102	-1.133	-0.027	0.324	-1.371	-0.133	0.313	-1.387	-0.27	0.254	-0.949	-0.199	0.234	-1.523	-0.184	0.438	-1.145	-0.324	0.223	-1.262	-0.336	0.145	-1.508	-0.484	0.254	-1.652	-0.441	0.172	-1.621	-0.406	0.363
-1.121	-0.121	0.145	-1.133	-0.035	0.328	-1.316	-0.168	0.297	-1.441	-0.273	0.266	-0.953	-0.195	0.234	-1.512	-0.148	0.441	-1.16	-0.32	0.223	-1.27	-0.34	0.117	-1.473	-0.465	0.254	-1.598	-0.469	0.211	-1.645	-0.359	0.402
-1.156	-0.117	0.18	-1.125	-0.035	0.324	-1.246	-0.184	0.25	-1.508	-0.281	0.277	-0.953	-0.195	0.246	-1.5	-0.109	0.43	-1.188	-0.32	0.223	-1.297	-0.344	0.098	-1.465	-0.418	0.262	-1.566	-0.477	0.258	-1.652	-0.305	0.43
-1.176	-0.129	0.199	-1.121	-0.047	0.316	-1.195	-0.195	0.203	-1.563	-0.305	0.266	-0.953	-0.184	0.25	-1.473	-0.066	0.43	-1.211	-0.32	0.203	-1.336	-0.371	0.074	-1.48	-0.371	0.281	-1.555	-0.457	0.301	-1.617	-0.258	0.418
-1.176	-0.152	0.207	-1.141	-0.051	0.297	-1.133	-0.211	0.164	-1.594	-0.332	0.262	-0.961	-0.176	0.266	-1.445	-0.027	0.43	-1.23	-0.324	0.184	-1.383	-0.395	0.055	-1.52	-0.324	0.313	-1.57	-0.402	0.328	-1.574	-0.234	0.387
-1.156	-0.176	0.195	-1.152	-0.051	0.27	-1.09	-0.215	0.129	-1.582	-0.359	0.25	-0.977	-0.172	0.266	-1.414	0.012	0.422	-1.258	-0.324	0.156	-1.41	-0.426	0.043	-1.566	-0.273	0.344	-1.594	-0.336	0.344	-1.512	-0.23	0.359
-1.133	-0.207	0.184	-1.168	-0.039	0.246	-1.078	-0.195	0.105	-1.52	-0.379	0.234	-1.008	-0.164	0.262	-1.383	0.066	0.418	-1.301	-0.344	0.125	-1.434	-0.445	0.047	-1.602	-0.242	0.375	-1.602	-0.273	0.348	-1.469	-0.27	0.352
-1.102	-0.223	0.168	-1.199	-0.043	0.23	-1.09	-0.172	0.094	-1.453	-0.371	0.227	-1.059	-0.156	0.258	-1.348	0.129	0.414	-1.359	-0.367	0.102	-1.469	-0.469	0.059	-1.598	-0.219	0.395	-1.59	-0.23	0.348	-1.438	-0.305	0.352
-1.078	-0.23	0.164	-1.242	-0.055	0.223	-1.121	-0.148	0.102	-1.363	-0.344	0.238	-1.098	-0.145	0.254	-1.305	0.203	0.414	-1.422	-0.406	0.09	-1.527	-0.484	0.078	-1.578	-0.215	0.406	-1.547	-0.207	0.332	-1.398	-0.297	0.367
-1.051	-0.227	0.164	-1.293	-0.066	0.215	-1.156	-0.113	0.121	-1.297	-0.316	0.246	-1.141	-0.148	0.266	-1.258	0.273	0.418	-1.477	-0.453	0.07	-1.598	-0.488	0.102	-1.551	-0.23	0.41	-1.488	-0.207	0.324	-1.367	-0.258	0.379
-1.035	-0.227	0.172	-1.324	-0.086	0.203	-1.176	-0.09	0.16	-1.254	-0.277	0.254	-1.168	-0.148	0.285	-1.188	0.313	0.453	-1.496	-0.484	0.066	-1.66	-0.488	0.098	-1.516	-0.25	0.402	-1.445	-0.219	0.313	-1.348	-0.199	0.379
-1.023	-0.211	0.168	-1.332	-0.121	0.191	-1.184	-0.09	0.188	-1.227	-0.242	0.281	-1.195	-0.152	0.305	-1.152	0.316	0.453	-1.496	-0.512	0.098	-1.699	-0.484	0.105	-1.484	-0.262	0.391	-1.391	-0.227	0.32	-1.332	-0.125	0.391
-1.02	-0.199	0.172	-1.297	-0.152	0.184	-1.164	-0.105	0.199	-1.234	-0.234	0.297	-1.207	-0.152	0.324	-1.105	0.293	0.473	-1.52	-0.516	0.121	-1.699	-0.484	0.109	-1.449	-0.266	0.387	-1.352	-0.227	0.324	-1.316	-0.063	0.406
-1.02	-0.188	0.176	-1.234	-0.176	0.16	-1.133	-0.125	0.199	-1.258	-0.215	0.313	-1.219	-0.148	0.332	-1.094	0.246	0.484	-1.559	-0.508	0.145	-1.652	-0.473	0.117	-1.418	-0.258	0.387	-1.313	-0.223	0.332	-1.297	-0.02	0.438
-1.023	-0.168	0.184	-1.172	-0.191	0.133	-1.098	-0.156	0.195	-1.289	-0.188	0.336	-1.246	-0.148	0.32	-1.117	0.188	0.477	-1.602	-0.492	0.172	-1.574	-0.453	0.121	-1.391	-0.238	0.387	-1.281	-0.207	0.332	-1.281	0.02	0.465
-1.027	-0.145	0.191	-1.109	-0.203	0.102	-1.063	-0.18	0.188	-1.313	-0.168	0.359	-1.297	-0.145	0.293	-1.137	0.141	0.453	-1.629	-0.469	0.176	-1.488	-0.426	0.125	-1.371	-0.207	0.383	-1.262	-0.195	0.344	-1.277	0.066	0.48
-1.043	-0.129	0.191	-1.055	-0.199	0.078	-1.035	-0.203	0.188	-1.32	-0.168	0.367	-1.363	-0.145	0.27	-1.133	0.125	0.434	-1.652	-0.453	0.168	-1.406	-0.398	0.145	-1.344	-0.172	0.402	-1.23	-0.164	0.355	-1.293	0.098	0.488
-1.059	-0.125	0.191	-1.008	-0.191	0.059	-1.023	-0.223	0.188	-1.316	-0.18	0.371	-1.41	-0.152	0.266	-1.133	0.121	0.43	-1.648	-0.449	0.16	-1.352	-0.371	0.176	-1.316	-0.137	0.41	-1.207	-0.133	0.375	-1.316	0.125	0.516
-1.078	-0.133	0.195	-1.012	-0.176	0.031	-1.008	-0.242	0.184	-1.301	-0.199	0.379	-1.426	-0.164	0.277	-1.141	0.113	0.438	-1.605	-0.434	0.152	-1.324	-0.336	0.211	-1.293	-0.098	0.43	-1.188	-0.102	0.395	-1.367	0.168	0.512
-1.09	-0.164	0.211	-1.016	-0.148	0.02	-1.008	-0.238	0.184	-1.27	-0.223	0.387	-1.41	-0.176	0.281	-1.141	0.105	0.457	-1.539	-0.414	0.152	-1.332	-0.289	0.254	-1.277	-0.059	0.445	-1.176	-0.07	0.41	-1.395	0.215	0.551
-1.102	-0.207	0.219	-1.059	-0.129	0.031	-1.012	-0.23	0.18	-1.234	-0.227	0.387	-1.391	-0.188	0.266	-1.137	0.082	0.469	-1.473	-0.391	0.152	-1.359	-0.246	0.297	-1.27	-0.012	0.461	-1.172	-0.035	0.426	-1.43	0.258	0.582
-1.113	-0.246	0.215	-1.109	-0.117	0.059	-1.023	-0.219	0.18	-1.215	-0.215	0.391	-1.359	-0.191	0.242	-1.129	0.035	0.457	-1.426	-0.355	0.152	-1.395	-0.223	0.332	-1.266	0.035	0.457	-1.188	0	0.438	-1.41	0.277	0.641
-1.121	-0.266	0.199	-1.145	-0.109	0.102	-1.023	-0.215	0.172	-1.199	-0.188	0.398	-1.324	-0.195	0.211	-1.117	0.008	0.422	-1.387	-0.313	0.164	-1.43	-0.211	0.348	-1.273	0.074	0.441	-1.219	0.039	0.449	-1.367	0.277	0.652
-1.125	-0.27	0.195	-1.176	-0.113	0.137	-1.035	-0.195	0.176	-1.18	-0.152	0.398	-1.289	-0.199	0.188	-1.105	-0.02	0.375	-1.363	-0.273	0.191	-1.445	-0.211	0.355	-1.281	0.133	0.422	-1.254	0.078	0.477	-1.387	0.262	0.621
-1.137	-0.262	0.191	-1.188	-0.145	0.156	-1.051	-0.18	0.184	-1.152	-0.117	0.406	-1.25	-0.199	0.168	-1.117	-0.031	0.313	-1.348	-0.242	0.23	-1.461	-0.215	0.355	-1.289	0.176	0.43	-1.309	0.105	0.488	-1.371	0.262	0.598
-1.148	-0.242	0.18	-1.191	-0.18	0.168	-1.059	-0.176	0.191	-1.133	-0.094	0.414	-1.215	-0.191	0.145	-1.133	-0.02	0.227	-1.363	-0.215	0.273	-1.477	-0.238	0.352	-1.273	0.207	0.441	-1.355	0.125	0.5	-1.328	0.273	0.574
-1.16	-0.227	0.164	-1.172	-0.211	0.16	-1.066	-0.172	0.191	-1.105	-0.07	0.43	-1.168	-0.18	0.129	-1.191	-0.039	0.254	-1.379	-0.199	0.32	-1.496	-0.246	0.34	-1.254	0.219	0.465	-1.363	0.137	0.523	-1.379	0.293	0.504
-1.176	-0.211	0.16	-1.156	-0.238	0.145	-1.09	-0.188	0.195	-1.086	-0.043	0.438	-1.137	-0.164	0.121	-1.254	-0.039	0.223	-1.402	-0.195	0.348	-1.492	-0.254	0.359	-1.227	0.234	0.508	-1.328	0.125	0.516	-1.418	0.344	0.457
-1.191	-0.211	0.156	-1.129	-0.254	0.133	-1.117	-0.211	0.195	-1.066	-0.02	0.438	-1.113	-0.164	0.125	-1.32	-0.047	0.219	-1.41	-0.188	0.371	-1.473	-0.242	0.41	-1.211	0.254	0.543	-1.289	0.098	0.523	-1.422	0.402	0.434
-1.23	-0.223	0.156	-1.113	-0.27	0.129	-1.16	-0.246	0.191	-1.055	0	0.441	-1.105	-0.164	0.152	-1.375	-0.059	0.23	-1.395	-0.18	0.371	-1.441	-0.223	0.465	-1.176	0.27	0.555	-1.242	0.07	0.531	-1.434	0.402	0.434
-1.27	-0.242	0.156	-1.098	-0.281	0.125	-1.203	-0.27	0.188	-1.047	0.016	0.441	-1.102	-0.172	0.195	-1.418	-0.082	0.254	-1.383	-0.184	0.371	-1.41	-0.195	0.516	-1.145	0.266	0.563	-1.191	0.055	0.535	-1.449	0.355	0.477
-1.305	-0.262	0.156	-1.094	-0.273	0.121	-1.25	-0.281	0.172	-1.043	0.023	0.441	-1.086	-0.172	0.234	-1.43	-0.117	0.289	-1.379	-0.191	0.371	-1.387	-0.156	0.531	-1.141	0.258	0.551	-1.156	0.051	0.543	-1.473	0.281	0.496
-1.336	-0.27	0.168	-1.086	-0.266	0.121	-1.289	-0.273	0.164	-1.047	0.023	0.434	-1.082	-0.172	0.258	-1.414	-0.164	0.309	-1.355	-0.199	0.383	-1.371	-0.125	0.535	-1.164	0.234	0.516	-1.145	0.051	0.531	-1.48	0.195	0.5
-1.387	-0.285	0.168	-1.078	-0.254	0.121	-1.316	-0.266	0.152	-1.051	0.02	0.434	-1.078	-0.152	0.266	-1.387	-0.207	0.313	-1.348	-0.199	0.379	-1.355	-0.086	0.52	-1.188	0.219	0.48	-1.141	0.066	0.492	-1.477	0.121	0.492
-1.449	-0.297	0.168	-1.074	-0.234	0.125	-1.332	-0.262	0.148	-1.098	0.004	0.438	-1.07	-0.141	0.262	-1.355	-0.25	0.301	-1.336	-0.191	0.379	-1.344	-0.039	0.504	-1.203	0.18	0.445	-1.137	0.086	0.449	-1.48	0.055	0.457
-1.496	-0.313	0.168	-1.066	-0.211	0.137	-1.336	-0.266	0.156	-1.16	-0.004	0.445	-1.066	-0.129	0.242	-1.344	-0.281	0.258	-1.324	-0.18	0.383	-1.328	0.02	0.5	-1.242	0.141	0.426	-1.137	0.094	0.438	-1.516	0.004	0.398
-1.512	-0.332	0.16	-1.07	-0.188	0.148	-1.359	-0.27	0.156	-1.199	-0.016	0.465	-1.047	-0.125	0.211	-1.332	-0.301	0.223	-1.301	-0.16	0.387	-1.305	0.082	0.512	-1.273	0.109	0.43	-1.145	0.078	0.43	-1.563	-0.039	0.336
-1.457	-0.344	0.16	-1.082	-0.168	0.152	-1.375	-0.281	0.168	-1.219	-0.023	0.488	-1.012	-0.129	0.195	-1.332	-0.313	0.199	-1.285	-0.137	0.398	-1.277	0.148	0.543	-1.281	0.074	0.43	-1.141	0.055	0.426	-1.617	-0.07	0.27
-1.359	-0.352	0.176	-1.105	-0.164	0.148	-1.391	-0.293	0.18	-1.238	-0.043	0.508	-0.992	-0.141	0.176	-1.34	-0.324	0.176	-1.27	-0.109	0.41	-1.273	0.211	0.57	-1.301	0.039	0.434	-1.133	0.023	0.426	-1.645	-0.09	0.211
-1.234	-0.348	0.188	-1.121	-0.168	0.145	-1.422	-0.313	0.184	-1.238	-0.055	0.516	-0.973	-0.148	0.168	-1.359	-0.336	0.176	-1.254	-0.07	0.414	-1.273	0.277	0.59	-1.344	-0.004	0.406	-1.145	-0.012	0.41	-1.648	-0.109	0.16
-1.125	-0.316	0.191	-1.125	-0.188	0.148	-1.473	-0.336	0.18	-1.23	-0.055	0.504	-0.949	-0.141	0.176	-1.371	-0.348	0.188	-1.238	-0.004	0.422	-1.258	0.316	0.621	-1.406	-0.039	0.363	-1.184	-0.055	0.379	-1.617	-0.129	0.102
-1.039	-0.266	0.191	-1.129	-0.223	0.152	-1.527	-0.348	0.176	-1.23	-0.051	0.48	-0.926	-0.125	0.188	-1.395	-0.359	0.188	-1.223	0.078	0.449	-1.273	0.34	0.633	-1.465	-0.07	0.309	-1.242	-0.09	0.324	-1.563	-0.137	0.063
-0.988	-0.223	0.191	-1.137	-0.254	0.156	-1.555	-0.363	0.18	-1.227	-0.043	0.453	-0.91	-0.098	0.207	-1.398	-0.363	0.195	-1.203	0.16	0.453	-1.281	0.348	0.613	-1.555	-0.098	0.266	-1.332	-0.121	0.27	-1.453	-0.16	0.098
-0.98	-0.195	0.188	-1.145	-0.277	0.16	-1.527	-0.371	0.18	-1.219	-0.035	0.426	-0.902	-0.086	0.215	-1.402	-0.363	0.215	-1.184	0.242	0.449	-1.273	0.359	0.574	-1.637	-0.113	0.227	-1.445	-0.141	0.234	-1.324	-0.191	0.148
-1.016	-0.188	0.191	-1.152	-0.277	0.152	-1.445	-0.367	0.184	-1.238	-0.016	0.406	-0.906	-0.098	0.227	-1.418	-0.367	0.215	-1.152	0.301	0.461	-1.281	0.387	0.492	-1.707	-0.133	0.23	-1.539	-0.16	0.227	-1.188	-0.23	0.184
-1.066	-0.168	0.203	-1.168	-0.262	0.145	-1.34	-0.336	0.191	-1.258	-0.008	0.395	-0.918	-0.117	0.242	-1.418	-0.371	0.215	-1.152	0.332	0.469	-1.309	0.406	0.391	-1.723	-0.145	0.27	-1.582	-0.176	0.262	-1.094	-0.266	0.199
-1.133	-0.148	0.211	-1.176	-0.238	0.137	-1.223	-0.305	0.195	-1.266	-0.004	0.383	-0.938	-0.145	0.242	-1.438	-0.383	0.207	-1.172	0.32	0.465	-1.328	0.434	0.305	-1.684	-0.168	0.328	-1.57	-0.18	0.309	-0.988	-0.305	0.203
-1.207	-0.137	0.203	-1.184	-0.219	0.141	-1.133	-0.266	0.203	-1.258	-0.023	0.379	-0.945	-0.176	0.234	-1.461	-0.395	0.188	-1.199	0.297	0.469	-1.355	0.43	0.262	-1.586	-0.195	0.367	-1.512	-0.191	0.355	-0.934	-0.332	0.195
-1.27	-0.148	0.215	-1.199	-0.219	0.145	-1.082	-0.238	0.203	-1.23	-0.051	0.355	-0.949	-0.191	0.227	-1.477	-0.41	0.164	-1.207	0.289	0.473	-1.375	0.375	0.313	-1.473	-0.238	0.379	-1.422	-0.199	0.387	-0.898	-0.336	0.188
-1.305	-0.176	0.234	-1.227	-0.223	0.141	-1.059	-0.211	0.203	-1.176	-0.078	0.328	-0.953	-0.199	0.211	-1.473	-0.43	0.133	-1.215	0.289	0.473	-1.41	0.293	0.387	-1.367	-0.273	0.352	-1.332	-0.219	0.363	-0.891	-0.324	0.168
-1.316	-0.215	0.254	-1.27	-0.242	0.145	-1.063	-0.188	0.215	-1.121	-0.09	0.293	-0.98	-0.199	0.195	-1.453	-0.445	0.113	-1.23	0.285	0.453	-1.43	0.211	0.457	-1.27	-0.305	0.301	-1.23	-0.238	0.324	-0.914	-0.281	0.156
-1.309	-0.242	0.27	-1.313	-0.258	0.152	-1.094	-0.176	0.227	-1.07	-0.098	0.242	-1.027	-0.203	0.184	-1.418	-0.445	0.105	-1.258	0.273	0.434	-1.445	0.113	0.508	-1.191	-0.32	0.238	-1.148	-0.266	0.258	-0.973	-0.25	0.164
-1.289	-0.246	0.281	-1.344	-0.281	0.16	-1.141	-0.16	0.242	-1.027	-0.109	0.203	-1.066	-0.211	0.188	-1.402	-0.445	0.113	-1.301	0.258	0.434	-1.445	0.031	0.508	-1.125	-0.332	0.184	-1.098	-0.273	0.203	-1.059	-0.238	0.195
-1.262	-0.246	0.297	-1.391	-0.293	0.16	-1.199	-0.152	0.254	-1.016	-0.117	0.168	-1.094	-0.211	0.207	-1.41	-0.438	0.121	-1.344	0.23	0.441	-1.414	-0.031	0.457	-1.078	-0.336	0.148	-1.039	-0.277	0.168	-1.16	-0.254	0.246
-1.234	-0.242	0.305	-1.449	-0.313	0.16	-1.246	-0.168	0.273	-1.02	-0.117	0.141	-1.109	-0.215	0.23	-1.445	-0.43	0.117	-1.398	0.18	0.477	-1.371	-0.07	0.402	-1.043	-0.328	0.129	-1.004	-0.27	0.168	-1.273	-0.297	0.293
-1.223	-0.246	0.305	-1.496	-0.328	0.168	-1.281	-0.203	0.293	-1.055	-0.113	0.129	-1.129	-0.215	0.254	-1.484	-0.438	0.102	-1.461	0.117	0.516	-1.359	-0.094	0.32	-1.02	-0.313	0.137	-0.977	-0.258	0.18	-1.371	-0.344	0.352
-1.215	-0.242	0.297	-1.516	-0.348	0.16	-1.293	-0.246	0.316	-1.094	-0.105	0.137	-1.156	-0.234	0.277	-1.504	-0.43	0.086	-1.492	0.055	0.547	-1.379	-0.113	0.234	-1.027	-0.289	0.16	-0.965	-0.234	0.207	-1.465	-0.422	0.391
-1.203	-0.219	0.289	-1.477	-0.355	0.148	-1.281	-0.273	0.344	-1.125	-0.102	0.16	-1.207	-0.258	0.309	-1.504	-0.426	0.082	-1.48	-0.008	0.555	-1.414	-0.121	0.184	-1.059	-0.27	0.184	-0.977	-0.219	0.23	-1.551	-0.52	0.426
-1.188	-0.191	0.289	-1.398	-0.359	0.148	-1.262	-0.285	0.367	-1.152	-0.109	0.188	-1.293	-0.293	0.332	-1.473	-0.422	0.094	-1.414	-0.059	0.527	-1.445	-0.121	0.168	-1.105	-0.25	0.207	-1.02	-0.211	0.25	-1.625	-0.648	0.441
-1.172	-0.156	0.289	-1.293	-0.352	0.152	-1.23	-0.281	0.379	-1.176	-0.121	0.207	-1.379	-0.328	0.324	-1.406	-0.422	0.105	-1.34	-0.098	0.469	-1.465	-0.098	0.172	-1.16	-0.227	0.227	-1.078	-0.199	0.27	-1.699	-0.801	0.484
-1.156	-0.117	0.305	-1.188	-0.316	0.168	-1.203	-0.266	0.387	-1.184	-0.141	0.215	-1.461	-0.363	0.316	-1.355	-0.449	0.098	-1.281	-0.129	0.402	-1.469	-0.09	0.207	-1.215	-0.223	0.242	-1.156	-0.207	0.266	-1.73	-0.902	0.527
-1.141	-0.086	0.313	-1.109	-0.27	0.18	-1.188	-0.234	0.387	-1.184	-0.172	0.23	-1.527	-0.398	0.305	-1.313	-0.488	0.078	-1.254	-0.145	0.324	-1.453	-0.102	0.242	-1.242	-0.23	0.258	-1.246	-0.227	0.254	-1.727	-0.875	0.559
-1.121	-0.055	0.324	-1.063	-0.227	0.176	-1.176	-0.207	0.379	-1.16	-0.199	0.242	-1.555	-0.426	0.277	-1.285	-0.516	0.066	-1.25	-0.148	0.262	-1.422	-0.129	0.277	-1.277	-0.254	0.27	-1.34	-0.258	0.25	-1.715	-0.707	0.512
-1.109	-0.027	0.336	-1.051	-0.207	0.168	-1.16	-0.184	0.379	-1.133	-0.219	0.242	-1.551	-0.43	0.242	-1.262	-0.516	0.07	-1.273	-0.145	0.211	-1.379	-0.176	0.297	-1.324	-0.293	0.277	-1.441	-0.309	0.25	-1.734	-0.527	0.418
-1.094	-0.008	0.332	-1.066	-0.199	0.176	-1.148	-0.156	0.379	-1.121	-0.234	0.23	-1.516	-0.422	0.211	-1.258	-0.48	0.09	-1.313	-0.129	0.18	-1.332	-0.223	0.281	-1.352	-0.344	0.273	-1.543	-0.391	0.262	-1.844	-0.445	0.324
-1.082	0.008	0.328	-1.113	-0.184	0.188	-1.125	-0.121	0.391	-1.125	-0.25	0.223	-1.449	-0.391	0.195	-1.266	-0.426	0.121	-1.352	-0.113	0.172	-1.293	-0.266	0.262	-1.371	-0.402	0.262	-1.621	-0.48	0.281	-1.941	-0.441	0.27
-1.066	0.012	0.316	-1.168	-0.168	0.188	-1.105	-0.082	0.395	-1.141	-0.27	0.199	-1.367	-0.336	0.195	-1.32	-0.367	0.156	-1.375	-0.109	0.176	-1.262	-0.305	0.227	-1.406	-0.473	0.242	-1.684	-0.574	0.305	-1.984	-0.547	0.27
-1.055	0.016	0.301	-1.223	-0.168	0.191	-1.082	-0.047	0.406	-1.148	-0.289	0.188	-1.293	-0.293	0.219	-1.379	-0.309	0.18	-1.383	-0.121	0.203	-1.223	-0.316	0.199	-1.461	-0.555	0.211	-1.723	-0.672	0.309	-1.965	-0.633	0.344
-1.047	0.008	0.285	-1.262	-0.184	0.203	-1.078	-0.012	0.414	-1.148	-0.293	0.18	-1.219	-0.254	0.246	-1.426	-0.266	0.211	-1.363	-0.148	0.227	-1.199	-0.32	0.191	-1.531	-0.617	0.211	-1.711	-0.746	0.297	-1.898	-0.652	0.398
-1.051	0	0.273	-1.289	-0.207	0.219	-1.055	0.004	0.414	-1.145	-0.281	0.184	-1.164	-0.242	0.266	-1.457	-0.227	0.242	-1.328	-0.188	0.254	-1.18	-0.316	0.191	-1.621	-0.664	0.203	-1.672	-0.777	0.285	-1.797	-0.617	0.43
-1.059	-0.02	0.262	-1.313	-0.234	0.242	-1.043	0.02	0.414	-1.145	-0.262	0.191	-1.133	-0.25	0.27	-1.473	-0.203	0.277	-1.273	-0.227	0.262	-1.188	-0.313	0.203	-1.684	-0.652	0.25	-1.637	-0.719	0.277	-1.699	-0.547	0.434
-1.055	-0.039	0.254	-1.305	-0.25	0.262	-1.031	0.023	0.398	-1.148	-0.246	0.203	-1.125	-0.254	0.242	-1.492	-0.195	0.301	-1.227	-0.266	0.258	-1.199	-0.309	0.211	-1.773	-0.598	0.273	-1.602	-0.605	0.266	-1.633	-0.457	0.414
-1.055	-0.051	0.254	-1.277	-0.25	0.277	-1.055	0.02	0.371	-1.16	-0.234	0.207	-1.125	-0.258	0.195	-1.5	-0.199	0.316	-1.195	-0.297	0.242	-1.219	-0.316	0.219	-1.809	-0.516	0.277	-1.641	-0.473	0.234	-1.59	-0.355	0.402
-1.055	-0.055	0.258	-1.258	-0.254	0.289	-1.086	0.004	0.355	-1.172	-0.223	0.211	-1.109	-0.266	0.168	-1.504	-0.215	0.34	-1.18	-0.316	0.219	-1.242	-0.324	0.223	-1.813	-0.434	0.242	-1.688	-0.383	0.207	-1.574	-0.285	0.41
-1.063	-0.063	0.262	-1.242	-0.246	0.305	-1.105	0	0.355	-1.18	-0.211	0.227	-1.07	-0.266	0.164	-1.496	-0.234	0.359	-1.18	-0.332	0.203	-1.266	-0.336	0.223	-1.762	-0.367	0.176	-1.711	-0.375	0.184	-1.57	-0.246	0.438
-1.082	-0.066	0.254	-1.227	-0.238	0.309	-1.105	0	0.363	-1.195	-0.219	0.242	-1.027	-0.262	0.168	-1.48	-0.242	0.387	-1.188	-0.355	0.195	-1.273	-0.352	0.215	-1.676	-0.355	0.145	-1.691	-0.414	0.188	-1.543	-0.223	0.461
-1.113	-0.078	0.242	-1.219	-0.23	0.313	-1.105	0	0.367	-1.207	-0.242	0.254	-0.977	-0.242	0.18	-1.484	-0.242	0.406	-1.203	-0.379	0.191	-1.297	-0.363	0.203	-1.609	-0.395	0.148	-1.633	-0.441	0.195	-1.492	-0.223	0.457
-1.141	-0.09	0.227	-1.203	-0.211	0.313	-1.113	-0.004	0.375	-1.238	-0.273	0.254	-0.938	-0.223	0.195	-1.48	-0.234	0.43	-1.211	-0.402	0.188	-1.328	-0.391	0.188	-1.59	-0.445	0.203	-1.563	-0.449	0.227	-1.441	-0.23	0.438
-1.18	-0.105	0.211	-1.191	-0.18	0.316	-1.129	-0.016	0.387	-1.266	-0.289	0.254	-0.91	-0.203	0.203	-1.457	-0.211	0.449	-1.215	-0.41	0.18	-1.371	-0.418	0.168	-1.578	-0.469	0.238	-1.512	-0.453	0.254	-1.395	-0.234	0.402
-1.215	-0.117	0.199	-1.176	-0.152	0.324	-1.145	-0.02	0.395	-1.281	-0.289	0.25	-0.891	-0.199	0.215	-1.43	-0.18	0.465	-1.219	-0.398	0.164	-1.422	-0.453	0.152	-1.594	-0.48	0.293	-1.484	-0.434	0.281	-1.355	-0.238	0.371
-1.258	-0.125	0.188	-1.156	-0.125	0.34	-1.176	-0.027	0.383	-1.293	-0.281	0.246	-0.883	-0.184	0.219	-1.422	-0.117	0.449	-1.219	-0.375	0.141	-1.457	-0.484	0.121	-1.645	-0.465	0.348	-1.48	-0.398	0.301	-1.32	-0.234	0.367
-1.305	-0.137	0.188	-1.145	-0.094	0.348	-1.219	-0.039	0.371	-1.285	-0.266	0.246	-0.883	-0.172	0.223	-1.402	-0.047	0.449	-1.219	-0.355	0.121	-1.465	-0.512	0.094	-1.688	-0.422	0.398	-1.512	-0.359	0.32	-1.301	-0.223	0.355
-1.348	-0.16	0.191	-1.133	-0.074	0.359	-1.281	-0.051	0.355	-1.285	-0.242	0.25	-0.879	-0.156	0.234	-1.359	0.02	0.473	-1.227	-0.336	0.105	-1.469	-0.52	0.09	-1.711	-0.371	0.434	-1.543	-0.316	0.34	-1.285	-0.203	0.348
-1.379	-0.191	0.199	-1.117	-0.055	0.359	-1.352	-0.059	0.352	-1.32	-0.23	0.262	-0.875	-0.152	0.246	-1.309	0.074	0.492	-1.25	-0.32	0.09	-1.48	-0.512	0.105	-1.707	-0.324	0.445	-1.539	-0.273	0.348	-1.266	-0.18	0.355
-1.379	-0.219	0.195	-1.109	-0.039	0.359	-1.41	-0.07	0.359	-1.371	-0.23	0.281	-0.863	-0.148	0.266	-1.25	0.16	0.488	-1.289	-0.328	0.09	-1.523	-0.488	0.125	-1.664	-0.277	0.434	-1.508	-0.246	0.352	-1.25	-0.145	0.371
-1.332	-0.238	0.16	-1.094	-0.023	0.348	-1.441	-0.094	0.371	-1.414	-0.23	0.289	-0.852	-0.152	0.285	-1.219	0.266	0.453	-1.324	-0.355	0.098	-1.578	-0.48	0.133	-1.613	-0.246	0.406	-1.457	-0.242	0.348	-1.234	-0.109	0.391
-1.281	-0.262	0.129	-1.09	-0.016	0.332	-1.41	-0.137	0.367	-1.461	-0.242	0.301	-0.855	-0.148	0.297	-1.207	0.336	0.465	-1.367	-0.398	0.09	-1.629	-0.48	0.121	-1.551	-0.242	0.379	-1.398	-0.246	0.348	-1.211	-0.078	0.418
-1.219	-0.281	0.086	-1.078	0.004	0.324	-1.355	-0.168	0.34	-1.523	-0.266	0.301	-0.859	-0.141	0.313	-1.223	0.344	0.492	-1.402	-0.441	0.094	-1.664	-0.484	0.105	-1.496	-0.242	0.363	-1.348	-0.25	0.352	-1.199	-0.043	0.438
-1.148	-0.273	0.066	-1.066	0.008	0.313	-1.285	-0.188	0.297	-1.555	-0.297	0.309	-0.875	-0.133	0.332	-1.211	0.363	0.473	-1.434	-0.465	0.105	-1.664	-0.488	0.094	-1.449	-0.234	0.355	-1.309	-0.246	0.352	-1.199	0.004	0.445
-1.09	-0.254	0.055	-1.074	0.004	0.301	-1.211	-0.199	0.246	-1.559	-0.316	0.309	-0.895	-0.129	0.348	-1.219	0.355	0.484	-1.492	-0.477	0.121	-1.613	-0.48	0.09	-1.41	-0.219	0.352	-1.277	-0.238	0.352	-1.215	0.047	0.461
-1.039	-0.23	0.059	-1.094	-0.004	0.289	-1.129	-0.199	0.188	-1.52	-0.32	0.297	-0.926	-0.125	0.355	-1.223	0.352	0.5	-1.559	-0.469	0.137	-1.531	-0.477	0.094	-1.375	-0.199	0.359	-1.25	-0.219	0.352	-1.254	0.086	0.473
-1.027	-0.199	0.066	-1.117	-0.012	0.281	-1.078	-0.195	0.129	-1.438	-0.32	0.277	-0.973	-0.129	0.348	-1.23	0.348	0.5	-1.617	-0.453	0.16	-1.457	-0.461	0.098	-1.348	-0.172	0.363	-1.234	-0.199	0.359	-1.316	0.141	0.48
-1.047	-0.16	0.086	-1.113	-0.023	0.285	-1.055	-0.172	0.07	-1.348	-0.32	0.262	-1.047	-0.133	0.352	-1.266	0.348	0.488	-1.656	-0.422	0.168	-1.406	-0.441	0.098	-1.324	-0.141	0.379	-1.223	-0.188	0.375	-1.367	0.203	0.504
-1.09	-0.141	0.125	-1.094	-0.031	0.297	-1.047	-0.137	0.043	-1.25	-0.293	0.254	-1.098	-0.137	0.379	-1.332	0.363	0.461	-1.695	-0.406	0.164	-1.371	-0.414	0.125	-1.305	-0.098	0.398	-1.211	-0.156	0.383	-1.41	0.227	0.563
-1.141	-0.133	0.168	-1.086	-0.039	0.305	-1.055	-0.098	0.055	-1.18	-0.262	0.25	-1.133	-0.152	0.414	-1.383	0.375	0.438	-1.688	-0.398	0.16	-1.371	-0.383	0.168	-1.285	-0.055	0.418	-1.203	-0.125	0.398	-1.41	0.211	0.613
-1.199	-0.133	0.211	-1.105	-0.043	0.293	-1.082	-0.074	0.09	-1.129	-0.223	0.25	-1.168	-0.16	0.445	-1.418	0.352	0.449	-1.645	-0.398	0.156	-1.398	-0.348	0.223	-1.273	0	0.434	-1.199	-0.098	0.426	-1.395	0.176	0.641
-1.23	-0.152	0.223	-1.145	-0.055	0.27	-1.113	-0.066	0.141	-1.113	-0.203	0.262	-1.199	-0.168	0.469	-1.457	0.293	0.469	-1.578	-0.402	0.152	-1.445	-0.301	0.277	-1.281	0.043	0.434	-1.211	-0.059	0.434	-1.406	0.16	0.629
-1.238	-0.18	0.23	-1.172	-0.063	0.258	-1.152	-0.066	0.188	-1.125	-0.188	0.277	-1.23	-0.18	0.477	-1.492	0.219	0.492	-1.512	-0.402	0.156	-1.477	-0.254	0.332	-1.324	0.094	0.43	-1.234	-0.023	0.445	-1.371	0.176	0.637
-1.215	-0.215	0.23	-1.215	-0.066	0.242	-1.168	-0.082	0.223	-1.16	-0.168	0.297	-1.277	-0.168	0.48	-1.484	0.152	0.492	-1.445	-0.391	0.18	-1.504	-0.23	0.363	-1.391	0.168	0.41	-1.262	0.016	0.457	-1.332	0.207	0.621
-1.184	-0.25	0.215	-1.266	-0.078	0.234	-1.18	-0.125	0.238	-1.207	-0.145	0.309	-1.328	-0.172	0.484	-1.453	0.078	0.461	-1.398	-0.359	0.207	-1.523	-0.207	0.379	-1.453	0.258	0.406	-1.289	0.043	0.461	-1.301	0.242	0.586
-1.148	-0.273	0.207	-1.316	-0.098	0.227	-1.18	-0.16	0.234	-1.258	-0.133	0.32	-1.395	-0.188	0.48	-1.395	0.016	0.406	-1.375	-0.32	0.234	-1.531	-0.203	0.383	-1.527	0.34	0.434	-1.324	0.066	0.461	-1.301	0.277	0.539
-1.109	-0.285	0.211	-1.348	-0.121	0.234	-1.168	-0.191	0.207	-1.301	-0.137	0.34	-1.453	-0.203	0.465	-1.332	-0.035	0.348	-1.371	-0.273	0.273	-1.531	-0.207	0.395	-1.523	0.41	0.473	-1.367	0.086	0.473	-1.297	0.289	0.496
-1.078	-0.281	0.215	-1.352	-0.164	0.23	-1.148	-0.223	0.168	-1.316	-0.16	0.355	-1.512	-0.219	0.461	-1.273	-0.059	0.293	-1.391	-0.234	0.309	-1.543	-0.219	0.406	-1.441	0.445	0.473	-1.375	0.121	0.488	-1.281	0.309	0.508
-1.059	-0.258	0.219	-1.301	-0.188	0.215	-1.133	-0.246	0.152	-1.297	-0.184	0.367	-1.566	-0.234	0.469	-1.246	-0.07	0.227	-1.414	-0.211	0.348	-1.547	-0.227	0.418	-1.348	0.426	0.488	-1.355	0.156	0.469	-1.254	0.309	0.563
-1.047	-0.23	0.211	-1.23	-0.207	0.176	-1.102	-0.262	0.152	-1.277	-0.199	0.371	-1.574	-0.25	0.477	-1.258	-0.059	0.156	-1.441	-0.199	0.375	-1.539	-0.23	0.422	-1.293	0.344	0.512	-1.309	0.172	0.484	-1.254	0.277	0.621
-1.039	-0.207	0.219	-1.156	-0.223	0.137	-1.078	-0.27	0.16	-1.246	-0.211	0.379	-1.555	-0.27	0.484	-1.305	-0.074	0.164	-1.457	-0.195	0.387	-1.531	-0.227	0.426	-1.234	0.242	0.535	-1.27	0.164	0.523	-1.262	0.246	0.645
-1.031	-0.18	0.227	-1.086	-0.227	0.09	-1.07	-0.27	0.168	-1.207	-0.211	0.387	-1.496	-0.289	0.449	-1.34	-0.078	0.148	-1.449	-0.191	0.387	-1.504	-0.207	0.434	-1.168	0.176	0.555	-1.219	0.145	0.563	-1.293	0.203	0.633
-1.023	-0.156	0.234	-1.023	-0.219	0.055	-1.07	-0.262	0.164	-1.18	-0.195	0.395	-1.41	-0.297	0.398	-1.363	-0.086	0.164	-1.434	-0.191	0.387	-1.477	-0.184	0.441	-1.156	0.164	0.531	-1.16	0.141	0.57	-1.395	0.137	0.563
-1.02	-0.129	0.246	-0.984	-0.199	0.031	-1.078	-0.242	0.156	-1.152	-0.176	0.395	-1.305	-0.293	0.344	-1.371	-0.102	0.199	-1.422	-0.195	0.391	-1.461	-0.164	0.457	-1.188	0.184	0.496	-1.137	0.152	0.543	-1.504	0.063	0.469
-1.02	-0.109	0.246	-0.98	-0.176	0.02	-1.09	-0.223	0.156	-1.133	-0.148	0.398	-1.227	-0.273	0.285	-1.363	-0.145	0.242	-1.402	-0.199	0.398	-1.441	-0.129	0.469	-1.223	0.215	0.434	-1.152	0.156	0.488	-1.602	0	0.375
-1.031	-0.105	0.246	-1.012	-0.145	0.027	-1.09	-0.199	0.164	-1.125	-0.129	0.402	-1.164	-0.246	0.25	-1.336	-0.199	0.281	-1.391	-0.199	0.398	-1.43	-0.094	0.48	-1.234	0.215	0.414	-1.188	0.164	0.438	-1.68	-0.109	0.328
-1.047	-0.105	0.23	-1.066	-0.129	0.07	-1.102	-0.188	0.172	-1.109	-0.109	0.402	-1.129	-0.215	0.23	-1.316	-0.254	0.289	-1.375	-0.191	0.398	-1.406	-0.035	0.484	-1.234	0.176	0.422	-1.219	0.168	0.398	-1.672	-0.18	0.309
-1.051	-0.121	0.227	-1.145	-0.125	0.121	-1.105	-0.172	0.188	-1.098	-0.082	0.402	-1.105	-0.176	0.238	-1.293	-0.301	0.285	-1.352	-0.176	0.41	-1.375	0.043	0.469	-1.215	0.133	0.438	-1.25	0.145	0.391	-1.664	-0.289	0.355
-1.059	-0.16	0.223	-1.23	-0.125	0.184	-1.113	-0.172	0.195	-1.078	-0.059	0.406	-1.113	-0.145	0.242	-1.266	-0.332	0.262	-1.336	-0.156	0.41	-1.344	0.145	0.461	-1.191	0.09	0.438	-1.266	0.109	0.422	-1.598	-0.344	0.34
-1.074	-0.195	0.223	-1.297	-0.137	0.227	-1.129	-0.18	0.199	-1.074	-0.035	0.41	-1.117	-0.133	0.246	-1.246	-0.336	0.223	-1.32	-0.129	0.414	-1.277	0.258	0.473	-1.203	0.047	0.426	-1.277	0.063	0.434	-1.504	-0.379	0.309
-1.082	-0.223	0.211	-1.328	-0.176	0.246	-1.148	-0.195	0.203	-1.082	-0.016	0.41	-1.109	-0.141	0.254	-1.23	-0.32	0.184	-1.297	-0.094	0.43	-1.25	0.367	0.457	-1.238	-0.004	0.398	-1.297	0.012	0.441	-1.355	-0.395	0.289
-1.09	-0.238	0.199	-1.328	-0.219	0.242	-1.168	-0.227	0.199	-1.109	0.008	0.406	-1.094	-0.152	0.266	-1.234	-0.301	0.145	-1.273	-0.055	0.438	-1.227	0.469	0.426	-1.293	-0.047	0.379	-1.332	-0.039	0.426	-1.254	-0.418	0.203
-1.105	-0.238	0.188	-1.301	-0.262	0.203	-1.195	-0.254	0.191	-1.141	0.023	0.41	-1.07	-0.168	0.258	-1.242	-0.289	0.129	-1.246	0.004	0.453	-1.191	0.531	0.414	-1.355	-0.07	0.363	-1.383	-0.09	0.395	-1.148	-0.434	0.105
-1.113	-0.234	0.176	-1.273	-0.301	0.168	-1.203	-0.266	0.191	-1.184	0.031	0.414	-1.055	-0.184	0.258	-1.25	-0.281	0.133	-1.227	0.07	0.457	-1.176	0.512	0.406	-1.438	-0.09	0.355	-1.441	-0.129	0.344	-1.066	-0.418	0.094
-1.121	-0.219	0.168	-1.219	-0.316	0.148	-1.211	-0.27	0.191	-1.215	0.039	0.426	-1.035	-0.195	0.246	-1.266	-0.293	0.148	-1.195	0.148	0.457	-1.172	0.438	0.402	-1.535	-0.113	0.363	-1.527	-0.16	0.297	-0.988	-0.402	0.043
-1.133	-0.211	0.16	-1.172	-0.313	0.141	-1.219	-0.266	0.195	-1.238	0.031	0.426	-1.004	-0.195	0.223	-1.277	-0.301	0.16	-1.184	0.227	0.457	-1.164	0.355	0.406	-1.621	-0.156	0.398	-1.598	-0.18	0.266	-0.98	-0.395	0.012
-1.137	-0.215	0.156	-1.125	-0.293	0.141	-1.258	-0.262	0.207	-1.258	0.02	0.414	-0.973	-0.195	0.211	-1.297	-0.313	0.18	-1.164	0.301	0.414	-1.152	0.305	0.395	-1.668	-0.203	0.453	-1.629	-0.18	0.273	-0.945	-0.379	0.117
-1.164	-0.219	0.137	-1.098	-0.27	0.141	-1.316	-0.258	0.219	-1.254	0.004	0.402	-0.938	-0.191	0.199	-1.32	-0.32	0.191	-1.152	0.371	0.395	-1.152	0.289	0.387	-1.676	-0.25	0.523	-1.594	-0.188	0.301	-0.883	-0.344	0.25
-1.203	-0.219	0.133	-1.082	-0.254	0.141	-1.383	-0.258	0.234	-1.23	-0.012	0.395	-0.918	-0.191	0.191	-1.332	-0.328	0.195	-1.16	0.402	0.371	-1.184	0.258	0.391	-1.629	-0.309	0.543	-1.508	-0.188	0.336	-0.875	-0.309	0.301
-1.258	-0.227	0.125	-1.074	-0.234	0.137	-1.445	-0.273	0.246	-1.211	-0.012	0.387	-0.906	-0.176	0.195	-1.328	-0.34	0.184	-1.172	0.406	0.375	-1.207	0.234	0.406	-1.551	-0.367	0.516	-1.41	-0.211	0.336	-1.004	-0.285	0.262
-1.309	-0.238	0.125	-1.059	-0.203	0.137	-1.504	-0.305	0.254	-1.215	-0.004	0.383	-0.906	-0.16	0.195	-1.316	-0.352	0.148	-1.164	0.406	0.387	-1.215	0.203	0.43	-1.465	-0.418	0.453	-1.289	-0.227	0.328	-1.16	-0.258	0.238
-1.344	-0.254	0.129	-1.055	-0.172	0.145	-1.563	-0.34	0.254	-1.234	0.004	0.375	-0.93	-0.145	0.191	-1.305	-0.371	0.102	-1.164	0.387	0.402	-1.258	0.137	0.449	-1.375	-0.461	0.344	-1.18	-0.25	0.297	-1.234	-0.289	0.27
-1.395	-0.27	0.137	-1.047	-0.145	0.152	-1.582	-0.375	0.246	-1.258	0.008	0.375	-0.957	-0.133	0.191	-1.305	-0.383	0.059	-1.18	0.344	0.41	-1.301	0.078	0.457	-1.293	-0.457	0.258	-1.086	-0.258	0.246	-1.293	-0.391	0.309
-1.438	-0.293	0.141	-1.043	-0.129	0.168	-1.543	-0.398	0.234	-1.313	0.012	0.379	-0.984	-0.125	0.188	-1.316	-0.391	0.047	-1.203	0.313	0.422	-1.34	0.031	0.457	-1.219	-0.441	0.203	-1.008	-0.266	0.191	-1.352	-0.492	0.313
-1.469	-0.316	0.152	-1.055	-0.133	0.16	-1.469	-0.395	0.211	-1.355	-0.008	0.387	-1.012	-0.121	0.191	-1.32	-0.395	0.055	-1.25	0.285	0.422	-1.379	-0.008	0.449	-1.156	-0.398	0.188	-0.953	-0.27	0.172	-1.391	-0.605	0.297
-1.469	-0.332	0.156	-1.066	-0.164	0.16	-1.379	-0.379	0.199	-1.359	-0.043	0.398	-1.039	-0.121	0.199	-1.34	-0.391	0.082	-1.285	0.258	0.43	-1.414	-0.035	0.422	-1.109	-0.34	0.207	-0.906	-0.246	0.152	-1.441	-0.73	0.277
-1.426	-0.344	0.152	-1.07	-0.211	0.164	-1.281	-0.336	0.207	-1.32	-0.078	0.391	-1.063	-0.133	0.211	-1.383	-0.395	0.098	-1.336	0.203	0.449	-1.422	-0.055	0.395	-1.086	-0.273	0.25	-0.883	-0.227	0.148	-1.512	-0.844	0.246
-1.352	-0.359	0.152	-1.074	-0.262	0.164	-1.215	-0.297	0.219	-1.254	-0.117	0.363	-1.074	-0.148	0.219	-1.441	-0.398	0.121	-1.395	0.141	0.457	-1.414	-0.074	0.363	-1.09	-0.223	0.285	-0.867	-0.211	0.156	-1.535	-0.93	0.215
-1.254	-0.355	0.152	-1.082	-0.301	0.164	-1.176	-0.262	0.227	-1.168	-0.133	0.32	-1.086	-0.172	0.211	-1.492	-0.41	0.125	-1.441	0.078	0.461	-1.414	-0.098	0.332	-1.121	-0.211	0.301	-0.879	-0.195	0.188	-1.492	-0.984	0.207
-1.168	-0.332	0.156	-1.09	-0.316	0.168	-1.172	-0.246	0.242	-1.09	-0.141	0.266	-1.102	-0.191	0.203	-1.516	-0.418	0.125	-1.461	0.016	0.461	-1.422	-0.117	0.309	-1.188	-0.227	0.289	-0.91	-0.176	0.219	-1.453	-0.953	0.184
-1.102	-0.289	0.156	-1.086	-0.32	0.164	-1.203	-0.227	0.242	-1.027	-0.141	0.215	-1.117	-0.215	0.195	-1.527	-0.438	0.129	-1.48	-0.027	0.438	-1.445	-0.129	0.285	-1.266	-0.254	0.246	-0.969	-0.172	0.246	-1.438	-0.871	0.164
-1.063	-0.242	0.168	-1.094	-0.301	0.172	-1.25	-0.203	0.242	-0.992	-0.133	0.156	-1.137	-0.223	0.188	-1.516	-0.461	0.125	-1.477	-0.059	0.402	-1.457	-0.148	0.273	-1.34	-0.293	0.18	-1.051	-0.168	0.273	-1.504	-0.777	0.125
-1.063	-0.199	0.18	-1.113	-0.27	0.16	-1.305	-0.188	0.23	-0.98	-0.125	0.109	-1.145	-0.223	0.176	-1.484	-0.477	0.121	-1.457	-0.086	0.355	-1.461	-0.16	0.277	-1.398	-0.352	0.141	-1.141	-0.184	0.285	-1.59	-0.66	0.07
-1.086	-0.184	0.191	-1.133	-0.246	0.156	-1.332	-0.18	0.25	-0.988	-0.105	0.098	-1.152	-0.211	0.168	-1.43	-0.48	0.105	-1.438	-0.117	0.324	-1.457	-0.176	0.277	-1.434	-0.422	0.133	-1.238	-0.211	0.297	-1.637	-0.586	0.09
-1.137	-0.184	0.207	-1.16	-0.234	0.156	-1.344	-0.188	0.27	-1.004	-0.086	0.109	-1.168	-0.199	0.172	-1.391	-0.469	0.094	-1.426	-0.145	0.297	-1.445	-0.199	0.301	-1.48	-0.504	0.133	-1.34	-0.258	0.305	-1.691	-0.57	0.055
-1.195	-0.176	0.215	-1.211	-0.23	0.148	-1.344	-0.203	0.281	-1.027	-0.063	0.137	-1.199	-0.184	0.191	-1.367	-0.453	0.094	-1.445	-0.164	0.27	-1.426	-0.211	0.313	-1.492	-0.563	0.129	-1.438	-0.313	0.297	-1.645	-0.629	0.063
-1.25	-0.18	0.219	-1.273	-0.238	0.148	-1.324	-0.215	0.289	-1.066	-0.063	0.184	-1.258	-0.184	0.219	-1.344	-0.422	0.113	-1.465	-0.184	0.246	-1.402	-0.234	0.313	-1.48	-0.609	0.121	-1.531	-0.395	0.289	-1.602	-0.691	0.082
-1.297	-0.203	0.23	-1.34	-0.254	0.148	-1.301	-0.223	0.297	-1.105	-0.074	0.23	-1.313	-0.195	0.242	-1.332	-0.387	0.168	-1.477	-0.195	0.254	-1.371	-0.254	0.297	-1.48	-0.629	0.102	-1.594	-0.492	0.285	-1.551	-0.723	0.09
-1.332	-0.23	0.238	-1.406	-0.27	0.152	-1.281	-0.223	0.309	-1.121	-0.086	0.254	-1.375	-0.219	0.27	-1.348	-0.34	0.227	-1.484	-0.211	0.27	-1.34	-0.266	0.273	-1.449	-0.617	0.102	-1.629	-0.578	0.266	-1.48	-0.707	0.094
-1.34	-0.262	0.25	-1.477	-0.289	0.172	-1.27	-0.215	0.313	-1.133	-0.121	0.262	-1.441	-0.254	0.266	-1.375	-0.285	0.281	-1.477	-0.242	0.289	-1.309	-0.27	0.246	-1.441	-0.586	0.094	-1.66	-0.668	0.242	-1.465	-0.66	0.113
-1.316	-0.281	0.27	-1.555	-0.316	0.184	-1.266	-0.195	0.316	-1.137	-0.168	0.258	-1.488	-0.285	0.254	-1.41	-0.246	0.324	-1.449	-0.281	0.305	-1.281	-0.277	0.23	-1.441	-0.535	0.113	-1.676	-0.734	0.191	-1.457	-0.586	0.145
-1.277	-0.285	0.285	-1.594	-0.344	0.188	-1.254	-0.168	0.316	-1.125	-0.203	0.254	-1.512	-0.313	0.215	-1.449	-0.219	0.355	-1.418	-0.316	0.309	-1.27	-0.285	0.227	-1.5	-0.488	0.125	-1.645	-0.727	0.215	-1.457	-0.496	0.176
-1.23	-0.273	0.301	-1.57	-0.367	0.176	-1.238	-0.137	0.32	-1.117	-0.23	0.25	-1.508	-0.324	0.168	-1.477	-0.207	0.375	-1.363	-0.344	0.297	-1.27	-0.289	0.238	-1.609	-0.453	0.137	-1.668	-0.648	0.195	-1.477	-0.441	0.203
-1.203	-0.266	0.313	-1.48	-0.379	0.156	-1.215	-0.109	0.34	-1.109	-0.25	0.25	-1.504	-0.32	0.156	-1.492	-0.219	0.371	-1.293	-0.359	0.281	-1.277	-0.309	0.246	-1.711	-0.445	0.176	-1.699	-0.52	0.199	-1.457	-0.406	0.238
-1.18	-0.242	0.324	-1.367	-0.391	0.145	-1.191	-0.082	0.344	-1.098	-0.27	0.254	-1.488	-0.32	0.156	-1.504	-0.238	0.367	-1.234	-0.363	0.258	-1.309	-0.32	0.254	-1.77	-0.438	0.203	-1.742	-0.418	0.145	-1.395	-0.395	0.281
-1.168	-0.215	0.324	-1.242	-0.363	0.164	-1.168	-0.063	0.344	-1.113	-0.285	0.254	-1.453	-0.316	0.195	-1.512	-0.262	0.379	-1.184	-0.355	0.242	-1.328	-0.34	0.258	-1.75	-0.434	0.234	-1.773	-0.313	0.109	-1.328	-0.391	0.32
-1.156	-0.188	0.324	-1.16	-0.316	0.172	-1.148	-0.043	0.348	-1.125	-0.301	0.25	-1.402	-0.309	0.246	-1.52	-0.277	0.391	-1.152	-0.344	0.223	-1.344	-0.359	0.254	-1.707	-0.41	0.25	-1.73	-0.316	0.078	-1.262	-0.387	0.355
-1.145	-0.16	0.328	-1.105	-0.273	0.188	-1.141	-0.027	0.336	-1.137	-0.301	0.242	-1.371	-0.316	0.309	-1.52	-0.277	0.402	-1.141	-0.34	0.207	-1.352	-0.375	0.234	-1.664	-0.391	0.258	-1.664	-0.359	0.105	-1.227	-0.383	0.367
-1.129	-0.129	0.332	-1.102	-0.246	0.195	-1.133	-0.016	0.328	-1.152	-0.281	0.23	-1.344	-0.344	0.359	-1.516	-0.266	0.418	-1.148	-0.336	0.191	-1.352	-0.395	0.207	-1.664	-0.375	0.27	-1.617	-0.422	0.148	-1.195	-0.359	0.375
-1.113	-0.094	0.344	-1.133	-0.234	0.207	-1.133	-0.004	0.316	-1.156	-0.262	0.23	-1.32	-0.355	0.375	-1.52	-0.25	0.434	-1.172	-0.336	0.18	-1.352	-0.41	0.176	-1.676	-0.359	0.281	-1.59	-0.461	0.211	-1.172	-0.336	0.387
-1.094	-0.07	0.363	-1.172	-0.211	0.215	-1.141	0.016	0.316	-1.152	-0.234	0.242	-1.293	-0.367	0.363	-1.508	-0.223	0.453	-1.191	-0.332	0.168	-1.363	-0.426	0.145	-1.711	-0.332	0.293	-1.586	-0.488	0.266	-1.156	-0.324	0.398
-1.082	-0.047	0.367	-1.223	-0.18	0.223	-1.145	0.027	0.336	-1.152	-0.207	0.242	-1.27	-0.371	0.336	-1.496	-0.191	0.469	-1.207	-0.34	0.176	-1.375	-0.441	0.105	-1.762	-0.285	0.313	-1.594	-0.484	0.316	-1.137	-0.289	0.422
-1.07	-0.031	0.363	-1.273	-0.164	0.23	-1.145	0.039	0.363	-1.152	-0.184	0.25	-1.25	-0.359	0.309	-1.484	-0.152	0.477	-1.207	-0.348	0.18	-1.395	-0.453	0.07	-1.789	-0.254	0.348	-1.621	-0.445	0.359	-1.137	-0.258	0.426
-1.063	-0.02	0.355	-1.324	-0.16	0.246	-1.145	0.043	0.379	-1.156	-0.168	0.25	-1.23	-0.328	0.281	-1.473	-0.113	0.48	-1.195	-0.348	0.184	-1.402	-0.465	0.043	-1.793	-0.242	0.379	-1.645	-0.379	0.395	-1.145	-0.238	0.43
-1.059	-0.016	0.352	-1.371	-0.176	0.25	-1.152	0.051	0.383	-1.16	-0.172	0.246	-1.219	-0.285	0.277	-1.445	-0.066	0.492	-1.176	-0.344	0.18	-1.406	-0.465	0.043	-1.746	-0.23	0.406	-1.66	-0.305	0.41	-1.16	-0.223	0.441
-1.039	-0.02	0.34	-1.379	-0.203	0.266	-1.164	0.047	0.379	-1.184	-0.195	0.242	-1.207	-0.246	0.293	-1.406	-0.004	0.5	-1.168	-0.348	0.18	-1.41	-0.457	0.074	-1.691	-0.23	0.414	-1.648	-0.246	0.402	-1.199	-0.199	0.445
-1.031	-0.023	0.336	-1.355	-0.23	0.273	-1.164	0.035	0.383	-1.211	-0.23	0.234	-1.195	-0.207	0.309	-1.371	0.063	0.496	-1.191	-0.363	0.172	-1.449	-0.453	0.113	-1.625	-0.23	0.422	-1.594	-0.219	0.383	-1.254	-0.188	0.457
-1.027	-0.039	0.32	-1.328	-0.246	0.281	-1.152	0.023	0.383	-1.223	-0.258	0.238	-1.184	-0.168	0.32	-1.344	0.141	0.5	-1.23	-0.387	0.156	-1.5	-0.453	0.148	-1.543	-0.227	0.414	-1.531	-0.215	0.359	-1.328	-0.172	0.473
-1.035	-0.047	0.316	-1.309	-0.242	0.289	-1.16	0.016	0.375	-1.238	-0.258	0.234	-1.164	-0.129	0.332	-1.32	0.215	0.535	-1.27	-0.406	0.141	-1.543	-0.449	0.176	-1.477	-0.219	0.406	-1.488	-0.234	0.34	-1.395	-0.145	0.504
-1.055	-0.059	0.309	-1.277	-0.227	0.305	-1.184	0.004	0.359	-1.238	-0.258	0.234	-1.141	-0.082	0.34	-1.293	0.305	0.496	-1.305	-0.434	0.133	-1.578	-0.453	0.188	-1.422	-0.203	0.395	-1.441	-0.25	0.34	-1.445	-0.078	0.551
-1.074	-0.059	0.305	-1.242	-0.199	0.32	-1.195	0	0.352	-1.258	-0.25	0.234	-1.117	-0.043	0.348	-1.254	0.363	0.535	-1.359	-0.449	0.125	-1.59	-0.461	0.18	-1.367	-0.188	0.395	-1.414	-0.25	0.34	-1.48	-0.023	0.617
-1.094	-0.063	0.305	-1.223	-0.168	0.324	-1.203	-0.004	0.355	-1.297	-0.254	0.246	-1.09	0	0.34	-1.23	0.383	0.543	-1.414	-0.453	0.148	-1.574	-0.473	0.164	-1.328	-0.16	0.395	-1.383	-0.242	0.352	-1.449	0.031	0.672
-1.105	-0.059	0.301	-1.203	-0.145	0.336	-1.219	-0.004	0.359	-1.367	-0.27	0.246	-1.047	0.031	0.344	-1.223	0.359	0.539	-1.512	-0.449	0.16	-1.539	-0.473	0.156	-1.293	-0.137	0.398	-1.355	-0.23	0.355	-1.434	0.074	0.688
-1.102	-0.063	0.305	-1.18	-0.125	0.332	-1.234	-0.012	0.363	-1.441	-0.289	0.25	-1.012	0.051	0.34	-1.227	0.332	0.508	-1.582	-0.43	0.184	-1.516	-0.461	0.141	-1.266	-0.109	0.406	-1.336	-0.207	0.359	-1.414	0.141	0.672
-1.098	-0.074	0.293	-1.152	-0.109	0.34	-1.23	-0.027	0.367	-1.5	-0.313	0.254	-0.98	0.059	0.332	-1.219	0.316	0.469	-1.625	-0.406	0.195	-1.508	-0.441	0.133	-1.25	-0.082	0.422	-1.328	-0.176	0.371	-1.387	0.23	0.645
-1.109	-0.078	0.273	-1.129	-0.078	0.348	-1.219	-0.055	0.359	-1.559	-0.332	0.254	-0.957	0.059	0.34	-1.227	0.32	0.414	-1.66	-0.395	0.184	-1.5	-0.41	0.145	-1.234	-0.055	0.441	-1.309	-0.133	0.383	-1.344	0.34	0.598
-1.137	-0.086	0.242	-1.098	-0.047	0.352	-1.199	-0.086	0.336	-1.605	-0.352	0.25	-0.953	0.051	0.34	-1.246	0.34	0.359	-1.66	-0.391	0.18	-1.484	-0.363	0.184	-1.211	-0.016	0.465	-1.297	-0.094	0.402	-1.289	0.438	0.547
-1.16	-0.098	0.215	-1.07	-0.031	0.355	-1.176	-0.109	0.305	-1.613	-0.375	0.242	-0.961	0.043	0.348	-1.262	0.328	0.359	-1.617	-0.398	0.168	-1.484	-0.316	0.238	-1.211	0.023	0.473	-1.285	-0.051	0.43	-1.27	0.508	0.504
-1.18	-0.105	0.195	-1.055	-0.012	0.355	-1.141	-0.133	0.277	-1.563	-0.387	0.23	-0.98	0.031	0.363	-1.289	0.285	0.406	-1.555	-0.398	0.156	-1.504	-0.273	0.297	-1.246	0.066	0.484	-1.27	-0.004	0.449	-1.281	0.539	0.445
-1.211	-0.117	0.184	-1.043	0.008	0.344	-1.105	-0.145	0.246	-1.48	-0.379	0.215	-1.012	0.016	0.375	-1.328	0.234	0.469	-1.5	-0.391	0.141	-1.516	-0.242	0.348	-1.289	0.121	0.496	-1.273	0.039	0.457	-1.293	0.5	0.449
-1.258	-0.133	0.176	-1.027	0.02	0.324	-1.094	-0.152	0.219	-1.383	-0.367	0.199	-1.051	-0.004	0.383	-1.359	0.18	0.512	-1.457	-0.371	0.148	-1.523	-0.211	0.379	-1.316	0.199	0.488	-1.27	0.09	0.457	-1.309	0.395	0.484
-1.301	-0.145	0.172	-1.016	0.023	0.316	-1.086	-0.137	0.184	-1.281	-0.34	0.203	-1.086	-0.031	0.383	-1.359	0.125	0.52	-1.434	-0.34	0.176	-1.516	-0.199	0.395	-1.344	0.266	0.504	-1.273	0.121	0.461	-1.328	0.273	0.543
-1.344	-0.164	0.168	-1.012	0.027	0.309	-1.098	-0.125	0.164	-1.203	-0.305	0.203	-1.121	-0.039	0.383	-1.332	0.066	0.492	-1.43	-0.305	0.211	-1.508	-0.195	0.391	-1.344	0.309	0.531	-1.309	0.145	0.457	-1.352	0.172	0.57
-1.363	-0.191	0.16	-1.027	0.023	0.297	-1.125	-0.113	0.148	-1.156	-0.27	0.219	-1.145	-0.043	0.383	-1.285	0.012	0.43	-1.441	-0.266	0.258	-1.5	-0.203	0.391	-1.309	0.313	0.555	-1.355	0.156	0.453	-1.387	0.098	0.563
-1.348	-0.211	0.152	-1.051	0.008	0.281	-1.168	-0.109	0.148	-1.141	-0.242	0.234	-1.16	-0.047	0.371	-1.238	-0.027	0.352	-1.469	-0.227	0.313	-1.52	-0.215	0.387	-1.254	0.285	0.566	-1.352	0.172	0.465	-1.422	0.047	0.531
-1.281	-0.23	0.137	-1.078	-0.012	0.285	-1.203	-0.105	0.164	-1.16	-0.227	0.25	-1.199	-0.043	0.352	-1.203	-0.043	0.277	-1.477	-0.199	0.355	-1.527	-0.223	0.371	-1.227	0.242	0.566	-1.309	0.164	0.477	-1.453	0.004	0.496
-1.219	-0.25	0.121	-1.09	-0.023	0.297	-1.215	-0.121	0.184	-1.195	-0.195	0.266	-1.25	-0.047	0.332	-1.188	-0.047	0.211	-1.473	-0.195	0.383	-1.566	-0.238	0.387	-1.219	0.203	0.559	-1.254	0.133	0.496	-1.488	-0.039	0.457
-1.133	-0.254	0.098	-1.074	-0.027	0.293	-1.219	-0.137	0.195	-1.23	-0.168	0.285	-1.305	-0.043	0.32	-1.203	-0.02	0.129	-1.453	-0.203	0.395	-1.563	-0.234	0.387	-1.207	0.195	0.531	-1.219	0.098	0.508	-1.527	-0.074	0.434
-1.047	-0.25	0.086	-1.07	-0.039	0.309	-1.207	-0.168	0.207	-1.258	-0.145	0.297	-1.367	-0.047	0.324	-1.262	-0.023	0.152	-1.434	-0.219	0.395	-1.527	-0.215	0.395	-1.207	0.211	0.5	-1.156	0.09	0.535	-1.566	-0.105	0.406
-0.988	-0.234	0.07	-1.07	-0.055	0.305	-1.191	-0.195	0.211	-1.262	-0.145	0.309	-1.441	-0.063	0.332	-1.328	-0.016	0.164	-1.41	-0.234	0.387	-1.504	-0.184	0.41	-1.191	0.219	0.492	-1.09	0.082	0.551	-1.563	-0.145	0.387
-0.969	-0.211	0.066	-1.078	-0.055	0.297	-1.168	-0.219	0.203	-1.25	-0.156	0.316	-1.484	-0.082	0.348	-1.391	-0.012	0.211	-1.41	-0.246	0.383	-1.477	-0.152	0.434	-1.184	0.215	0.477	-1.043	0.086	0.531	-1.539	-0.18	0.379
-0.965	-0.176	0.074	-1.09	-0.066	0.277	-1.152	-0.234	0.191	-1.238	-0.18	0.34	-1.477	-0.125	0.359	-1.441	-0.031	0.258	-1.391	-0.254	0.379	-1.457	-0.113	0.453	-1.207	0.191	0.48	-1.035	0.094	0.477	-1.477	-0.227	0.348
-0.996	-0.145	0.086	-1.113	-0.074	0.258	-1.141	-0.242	0.172	-1.223	-0.195	0.355	-1.422	-0.168	0.355	-1.465	-0.066	0.297	-1.391	-0.242	0.379	-1.434	-0.063	0.473	-1.23	0.148	0.488	-1.023	0.109	0.41	-1.395	-0.25	0.309
-1.059	-0.133	0.102	-1.145	-0.082	0.242	-1.137	-0.246	0.164	-1.203	-0.199	0.359	-1.344	-0.195	0.32	-1.469	-0.109	0.32	-1.379	-0.223	0.387	-1.41	0.004	0.477	-1.238	0.105	0.504	-1.027	0.125	0.391	-1.305	-0.254	0.273
-1.137	-0.125	0.121	-1.188	-0.094	0.227	-1.133	-0.246	0.152	-1.184	-0.199	0.371	-1.273	-0.211	0.277	-1.457	-0.176	0.316	-1.363	-0.195	0.395	-1.383	0.082	0.48	-1.238	0.047	0.496	-1.055	0.117	0.379	-1.199	-0.242	0.246
-1.203	-0.129	0.145	-1.23	-0.102	0.211	-1.133	-0.242	0.145	-1.168	-0.188	0.375	-1.211	-0.211	0.234	-1.441	-0.23	0.266	-1.344	-0.176	0.41	-1.352	0.16	0.492	-1.266	-0.016	0.469	-1.078	0.09	0.387	-1.113	-0.199	0.215
-1.242	-0.152	0.148	-1.27	-0.125	0.211	-1.125	-0.234	0.141	-1.16	-0.172	0.379	-1.176	-0.203	0.18	-1.43	-0.273	0.207	-1.309	-0.148	0.43	-1.316	0.215	0.516	-1.309	-0.063	0.418	-1.098	0.059	0.395	-1.027	-0.191	0.203
-1.25	-0.184	0.156	-1.281	-0.152	0.195	-1.117	-0.223	0.137	-1.152	-0.148	0.387	-1.164	-0.184	0.121	-1.41	-0.305	0.152	-1.281	-0.109	0.441	-1.324	0.266	0.516	-1.367	-0.082	0.352	-1.125	0.016	0.395	-0.98	-0.191	0.176
-1.23	-0.223	0.152	-1.262	-0.176	0.168	-1.109	-0.207	0.145	-1.148	-0.125	0.398	-1.176	-0.156	0.082	-1.383	-0.332	0.121	-1.262	-0.059	0.441	-1.324	0.324	0.523	-1.469	-0.098	0.285	-1.172	-0.039	0.395	-0.945	-0.195	0.16
-1.199	-0.258	0.156	-1.223	-0.195	0.137	-1.109	-0.191	0.152	-1.133	-0.109	0.402	-1.176	-0.129	0.066	-1.352	-0.348	0.125	-1.23	0.008	0.43	-1.332	0.359	0.504	-1.57	-0.113	0.242	-1.227	-0.09	0.383	-0.93	-0.199	0.16
-1.16	-0.277	0.164	-1.184	-0.219	0.102	-1.117	-0.188	0.156	-1.121	-0.086	0.41	-1.176	-0.109	0.082	-1.324	-0.352	0.145	-1.211	0.09	0.441	-1.32	0.367	0.484	-1.668	-0.129	0.238	-1.289	-0.133	0.355	-0.938	-0.215	0.184
-1.113	-0.281	0.18	-1.133	-0.227	0.078	-1.117	-0.176	0.156	-1.113	-0.07	0.422	-1.156	-0.102	0.105	-1.305	-0.355	0.18	-1.184	0.176	0.418	-1.281	0.355	0.473	-1.73	-0.141	0.254	-1.379	-0.156	0.309	-0.965	-0.219	0.219
-1.086	-0.273	0.188	-1.094	-0.215	0.063	-1.102	-0.176	0.16	-1.098	-0.051	0.434	-1.125	-0.102	0.141	-1.301	-0.359	0.211	-1.148	0.25	0.434	-1.238	0.336	0.457	-1.746	-0.156	0.305	-1.477	-0.176	0.266	-1.016	-0.215	0.246
-1.07	-0.262	0.184	-1.078	-0.203	0.059	-1.098	-0.191	0.172	-1.102	-0.035	0.441	-1.086	-0.113	0.168	-1.289	-0.355	0.227	-1.168	0.301	0.422	-1.207	0.332	0.43	-1.691	-0.172	0.359	-1.559	-0.195	0.238	-1.098	-0.223	0.254
-1.063	-0.246	0.172	-1.102	-0.188	0.047	-1.117	-0.215	0.164	-1.109	-0.02	0.453	-1.055	-0.137	0.18	-1.281	-0.344	0.23	-1.172	0.332	0.434	-1.18	0.328	0.426	-1.602	-0.211	0.379	-1.605	-0.215	0.223	-1.191	-0.238	0.254
-1.055	-0.23	0.164	-1.145	-0.172	0.066	-1.148	-0.234	0.16	-1.133	-0.004	0.457	-1.031	-0.156	0.176	-1.277	-0.328	0.219	-1.176	0.32	0.441	-1.16	0.313	0.422	-1.496	-0.262	0.359	-1.609	-0.223	0.215	-1.27	-0.254	0.25
-1.055	-0.215	0.16	-1.207	-0.164	0.105	-1.184	-0.23	0.156	-1.168	0.004	0.465	-1.016	-0.18	0.168	-1.277	-0.328	0.203	-1.199	0.281	0.48	-1.156	0.277	0.43	-1.395	-0.309	0.305	-1.559	-0.227	0.203	-1.336	-0.293	0.242
-1.043	-0.188	0.168	-1.273	-0.168	0.152	-1.188	-0.223	0.16	-1.199	0.023	0.453	-1.016	-0.195	0.16	-1.285	-0.34	0.18	-1.203	0.262	0.508	-1.137	0.227	0.445	-1.289	-0.336	0.254	-1.473	-0.223	0.195	-1.402	-0.34	0.242
-1.035	-0.16	0.172	-1.309	-0.184	0.211	-1.195	-0.203	0.164	-1.23	0.043	0.449	-1.012	-0.215	0.148	-1.301	-0.355	0.156	-1.191	0.262	0.5	-1.141	0.168	0.457	-1.219	-0.363	0.172	-1.375	-0.223	0.195	-1.492	-0.406	0.254
-1.031	-0.141	0.172	-1.32	-0.203	0.242	-1.207	-0.199	0.164	-1.242	0.051	0.445	-1.016	-0.242	0.141	-1.316	-0.367	0.129	-1.203	0.273	0.477	-1.164	0.117	0.441	-1.145	-0.375	0.145	-1.266	-0.242	0.203	-1.566	-0.477	0.277
-1.043	-0.133	0.168	-1.313	-0.23	0.238	-1.234	-0.195	0.172	-1.242	0.063	0.422	-1.012	-0.262	0.145	-1.328	-0.383	0.102	-1.227	0.281	0.434	-1.176	0.066	0.426	-1.102	-0.371	0.125	-1.168	-0.262	0.219	-1.633	-0.563	0.293
-1.055	-0.145	0.16	-1.289	-0.25	0.215	-1.289	-0.195	0.184	-1.223	0.066	0.414	-1.016	-0.27	0.145	-1.316	-0.387	0.074	-1.266	0.289	0.395	-1.191	0.02	0.402	-1.074	-0.348	0.137	-1.082	-0.285	0.23	-1.684	-0.648	0.258
-1.059	-0.176	0.164	-1.25	-0.262	0.195	-1.352	-0.207	0.195	-1.215	0.07	0.41	-1.016	-0.262	0.141	-1.309	-0.387	0.07	-1.301	0.262	0.398	-1.223	-0.023	0.379	-1.059	-0.313	0.164	-1.023	-0.316	0.227	-1.691	-0.711	0.254
-1.066	-0.211	0.168	-1.207	-0.277	0.191	-1.406	-0.227	0.215	-1.219	0.066	0.398	-1.027	-0.238	0.141	-1.313	-0.387	0.078	-1.344	0.211	0.422	-1.246	-0.055	0.348	-1.082	-0.285	0.199	-1.012	-0.324	0.211	-1.688	-0.691	0.277
-1.066	-0.238	0.168	-1.168	-0.285	0.184	-1.453	-0.242	0.238	-1.23	0.059	0.383	-1.027	-0.215	0.148	-1.344	-0.379	0.09	-1.387	0.145	0.457	-1.285	-0.07	0.313	-1.133	-0.27	0.234	-1.012	-0.32	0.191	-1.699	-0.578	0.313
-1.07	-0.25	0.168	-1.125	-0.277	0.172	-1.504	-0.262	0.25	-1.238	0.047	0.379	-1.043	-0.203	0.156	-1.402	-0.383	0.09	-1.402	0.074	0.484	-1.332	-0.082	0.277	-1.207	-0.262	0.27	-1.055	-0.313	0.184	-1.73	-0.441	0.328
-1.074	-0.246	0.164	-1.105	-0.266	0.164	-1.535	-0.281	0.246	-1.266	0.027	0.387	-1.063	-0.195	0.172	-1.469	-0.379	0.074	-1.398	0.016	0.488	-1.383	-0.094	0.258	-1.277	-0.258	0.285	-1.125	-0.297	0.188	-1.797	-0.363	0.285
-1.082	-0.234	0.16	-1.09	-0.246	0.16	-1.516	-0.289	0.23	-1.285	0.004	0.402	-1.09	-0.195	0.168	-1.527	-0.387	0.07	-1.363	-0.035	0.469	-1.441	-0.102	0.25	-1.352	-0.262	0.277	-1.199	-0.289	0.207	-1.852	-0.402	0.227
-1.105	-0.211	0.156	-1.059	-0.219	0.168	-1.453	-0.301	0.211	-1.285	-0.027	0.41	-1.113	-0.195	0.172	-1.578	-0.414	0.059	-1.324	-0.074	0.422	-1.5	-0.117	0.25	-1.414	-0.289	0.258	-1.281	-0.289	0.227	-1.855	-0.504	0.199
-1.133	-0.191	0.152	-1.031	-0.191	0.184	-1.363	-0.301	0.195	-1.27	-0.063	0.41	-1.125	-0.207	0.172	-1.598	-0.441	0.059	-1.285	-0.102	0.383	-1.527	-0.137	0.27	-1.469	-0.34	0.23	-1.352	-0.293	0.258	-1.793	-0.57	0.188
-1.16	-0.184	0.148	-1.012	-0.16	0.191	-1.285	-0.293	0.191	-1.234	-0.09	0.391	-1.141	-0.227	0.164	-1.57	-0.453	0.055	-1.262	-0.125	0.348	-1.516	-0.168	0.289	-1.5	-0.406	0.211	-1.41	-0.316	0.285	-1.719	-0.586	0.184
-1.191	-0.188	0.148	-1.008	-0.137	0.195	-1.207	-0.266	0.195	-1.184	-0.113	0.355	-1.164	-0.246	0.156	-1.512	-0.449	0.055	-1.273	-0.148	0.305	-1.504	-0.211	0.285	-1.516	-0.477	0.223	-1.453	-0.352	0.305	-1.676	-0.602	0.191
-1.219	-0.191	0.152	-1.008	-0.125	0.195	-1.156	-0.242	0.211	-1.137	-0.133	0.316	-1.188	-0.254	0.156	-1.449	-0.441	0.055	-1.301	-0.156	0.27	-1.477	-0.258	0.289	-1.527	-0.551	0.223	-1.496	-0.41	0.313	-1.652	-0.59	0.191
-1.242	-0.203	0.156	-1.023	-0.129	0.195	-1.129	-0.211	0.23	-1.109	-0.148	0.277	-1.219	-0.262	0.156	-1.379	-0.438	0.078	-1.348	-0.156	0.246	-1.449	-0.297	0.277	-1.52	-0.613	0.23	-1.531	-0.48	0.316	-1.637	-0.547	0.207
-1.254	-0.219	0.164	-1.051	-0.152	0.195	-1.125	-0.195	0.246	-1.098	-0.152	0.23	-1.25	-0.262	0.156	-1.332	-0.438	0.125	-1.395	-0.16	0.246	-1.402	-0.328	0.262	-1.512	-0.656	0.246	-1.543	-0.547	0.309	-1.633	-0.473	0.234
-1.27	-0.23	0.176	-1.074	-0.195	0.188	-1.148	-0.191	0.258	-1.109	-0.141	0.184	-1.309	-0.258	0.164	-1.313	-0.438	0.188	-1.414	-0.172	0.254	-1.367	-0.348	0.234	-1.52	-0.66	0.23	-1.543	-0.605	0.301	-1.617	-0.395	0.266
-1.293	-0.246	0.188	-1.098	-0.23	0.18	-1.203	-0.195	0.258	-1.137	-0.129	0.152	-1.379	-0.258	0.184	-1.328	-0.41	0.246	-1.41	-0.188	0.258	-1.324	-0.352	0.211	-1.547	-0.613	0.234	-1.547	-0.633	0.289	-1.57	-0.332	0.293
-1.336	-0.258	0.203	-1.109	-0.266	0.18	-1.25	-0.199	0.262	-1.148	-0.105	0.148	-1.465	-0.262	0.199	-1.375	-0.352	0.281	-1.391	-0.211	0.258	-1.285	-0.34	0.203	-1.641	-0.547	0.234	-1.551	-0.625	0.293	-1.508	-0.285	0.316
-1.398	-0.266	0.207	-1.133	-0.297	0.184	-1.277	-0.199	0.266	-1.156	-0.082	0.152	-1.555	-0.285	0.219	-1.422	-0.293	0.309	-1.344	-0.242	0.254	-1.27	-0.324	0.207	-1.727	-0.5	0.23	-1.578	-0.582	0.301	-1.43	-0.246	0.32
-1.473	-0.27	0.199	-1.16	-0.313	0.184	-1.297	-0.219	0.281	-1.152	-0.07	0.164	-1.629	-0.316	0.242	-1.469	-0.242	0.32	-1.289	-0.254	0.246	-1.27	-0.316	0.23	-1.781	-0.469	0.227	-1.645	-0.504	0.301	-1.359	-0.223	0.34
-1.52	-0.285	0.188	-1.18	-0.313	0.176	-1.289	-0.227	0.301	-1.141	-0.07	0.188	-1.672	-0.359	0.254	-1.496	-0.215	0.324	-1.23	-0.262	0.238	-1.277	-0.313	0.246	-1.785	-0.441	0.23	-1.73	-0.461	0.297	-1.301	-0.203	0.348
-1.5	-0.293	0.172	-1.199	-0.301	0.168	-1.281	-0.238	0.316	-1.125	-0.086	0.211	-1.656	-0.402	0.258	-1.52	-0.215	0.32	-1.188	-0.266	0.23	-1.305	-0.313	0.266	-1.719	-0.426	0.234	-1.77	-0.449	0.293	-1.246	-0.195	0.363
-1.426	-0.309	0.18	-1.219	-0.273	0.156	-1.258	-0.242	0.324	-1.102	-0.109	0.219	-1.59	-0.438	0.242	-1.539	-0.227	0.328	-1.164	-0.277	0.227	-1.332	-0.313	0.273	-1.637	-0.434	0.234	-1.762	-0.461	0.293	-1.199	-0.176	0.375
-1.32	-0.316	0.195	-1.238	-0.254	0.145	-1.242	-0.242	0.34	-1.086	-0.141	0.223	-1.496	-0.453	0.23	-1.551	-0.238	0.344	-1.156	-0.285	0.219	-1.359	-0.324	0.266	-1.578	-0.445	0.254	-1.719	-0.488	0.281	-1.176	-0.164	0.375
-1.207	-0.313	0.215	-1.27	-0.242	0.137	-1.23	-0.23	0.348	-1.066	-0.164	0.223	-1.398	-0.438	0.223	-1.551	-0.246	0.371	-1.16	-0.293	0.215	-1.367	-0.344	0.25	-1.547	-0.453	0.254	-1.664	-0.5	0.27	-1.16	-0.152	0.379
-1.121	-0.289	0.215	-1.313	-0.246	0.141	-1.223	-0.215	0.352	-1.059	-0.188	0.207	-1.309	-0.406	0.234	-1.551	-0.25	0.395	-1.18	-0.313	0.219	-1.375	-0.355	0.223	-1.563	-0.441	0.266	-1.617	-0.496	0.277	-1.152	-0.133	0.375
-1.055	-0.246	0.199	-1.355	-0.258	0.141	-1.215	-0.191	0.359	-1.07	-0.207	0.195	-1.246	-0.383	0.258	-1.555	-0.246	0.414	-1.203	-0.336	0.223	-1.375	-0.375	0.195	-1.598	-0.41	0.293	-1.59	-0.477	0.277	-1.168	-0.109	0.387
-1.016	-0.207	0.184	-1.387	-0.273	0.148	-1.203	-0.16	0.355	-1.07	-0.227	0.188	-1.219	-0.383	0.289	-1.547	-0.223	0.438	-1.23	-0.344	0.227	-1.375	-0.391	0.176	-1.641	-0.371	0.332	-1.566	-0.441	0.281	-1.176	-0.078	0.402
-1.012	-0.188	0.18	-1.426	-0.301	0.152	-1.188	-0.129	0.363	-1.078	-0.246	0.188	-1.219	-0.371	0.313	-1.531	-0.207	0.453	-1.258	-0.348	0.234	-1.363	-0.414	0.16	-1.664	-0.316	0.367	-1.555	-0.402	0.293	-1.199	-0.051	0.414
-1.047	-0.18	0.188	-1.477	-0.32	0.145	-1.168	-0.113	0.375	-1.082	-0.266	0.191	-1.238	-0.344	0.34	-1.52	-0.18	0.469	-1.266	-0.344	0.234	-1.359	-0.438	0.156	-1.645	-0.281	0.395	-1.559	-0.359	0.316	-1.238	-0.02	0.422
-1.086	-0.16	0.195	-1.516	-0.34	0.152	-1.156	-0.082	0.375	-1.082	-0.266	0.199	-1.242	-0.324	0.328	-1.496	-0.148	0.484	-1.277	-0.348	0.234	-1.352	-0.453	0.156	-1.613	-0.258	0.402	-1.551	-0.313	0.34	-1.297	0.02	0.449
-1.145	-0.152	0.211	-1.52	-0.355	0.145	-1.148	-0.063	0.383	-1.094	-0.262	0.195	-1.293	-0.281	0.316	-1.48	-0.117	0.496	-1.285	-0.352	0.219	-1.355	-0.461	0.164	-1.574	-0.242	0.398	-1.527	-0.27	0.363	-1.363	0.074	0.449
-1.203	-0.152	0.215	-1.469	-0.359	0.137	-1.148	-0.043	0.383	-1.109	-0.242	0.207	-1.273	-0.254	0.336	-1.469	-0.074	0.512	-1.293	-0.367	0.203	-1.391	-0.457	0.18	-1.516	-0.23	0.391	-1.473	-0.234	0.367	-1.438	0.133	0.48
-1.238	-0.168	0.227	-1.371	-0.355	0.141	-1.148	-0.027	0.387	-1.117	-0.23	0.215	-1.238	-0.219	0.371	-1.434	0.004	0.512	-1.316	-0.379	0.188	-1.453	-0.457	0.191	-1.477	-0.223	0.383	-1.418	-0.215	0.359	-1.48	0.184	0.52
-1.266	-0.195	0.234	-1.262	-0.336	0.145	-1.148	-0.004	0.395	-1.137	-0.227	0.223	-1.207	-0.254	0.414	-1.367	0.102	0.531	-1.344	-0.398	0.168	-1.523	-0.457	0.191	-1.426	-0.207	0.379	-1.367	-0.203	0.344	-1.477	0.223	0.535
-1.27	-0.227	0.25	-1.164	-0.309	0.164	-1.148	0.02	0.406	-1.152	-0.227	0.223	-1.188	-0.242	0.41	-1.289	0.199	0.543	-1.367	-0.41	0.148	-1.57	-0.461	0.18	-1.379	-0.191	0.383	-1.313	-0.211	0.328	-1.445	0.227	0.527
-1.246	-0.238	0.281	-1.09	-0.27	0.16	-1.164	0.023	0.398	-1.168	-0.23	0.223	-1.176	-0.219	0.414	-1.273	0.281	0.547	-1.391	-0.422	0.121	-1.602	-0.465	0.164	-1.34	-0.176	0.383	-1.273	-0.203	0.328	-1.422	0.227	0.508
-1.211	-0.234	0.305	-1.059	-0.246	0.156	-1.191	0.031	0.391	-1.207	-0.238	0.227	-1.152	-0.199	0.441	-1.25	0.375	0.52	-1.414	-0.43	0.109	-1.598	-0.469	0.156	-1.309	-0.16	0.387	-1.25	-0.199	0.324	-1.406	0.227	0.539
-1.188	-0.23	0.316	-1.059	-0.234	0.168	-1.215	0.043	0.371	-1.254	-0.246	0.227	-1.137	-0.145	0.398	-1.242	0.414	0.543	-1.438	-0.418	0.117	-1.563	-0.477	0.156	-1.277	-0.137	0.402	-1.23	-0.195	0.332	-1.379	0.23	0.539
-1.164	-0.223	0.32	-1.09	-0.211	0.172	-1.234	0.055	0.367	-1.289	-0.258	0.227	-1.129	-0.113	0.418	-1.246	0.445	0.48	-1.492	-0.402	0.129	-1.52	-0.473	0.164	-1.258	-0.109	0.422	-1.211	-0.18	0.336	-1.332	0.25	0.504
-1.152	-0.219	0.32	-1.148	-0.184	0.188	-1.227	0.059	0.387	-1.316	-0.27	0.227	-1.105	-0.109	0.449	-1.234	0.43	0.465	-1.563	-0.395	0.145	-1.484	-0.457	0.164	-1.246	-0.07	0.441	-1.203	-0.164	0.348	-1.328	0.258	0.484
-1.145	-0.207	0.324	-1.211	-0.164	0.207	-1.215	0.055	0.406	-1.332	-0.273	0.223	-1.09	-0.109	0.457	-1.227	0.41	0.422	-1.609	-0.391	0.148	-1.453	-0.438	0.168	-1.238	-0.02	0.461	-1.191	-0.141	0.363	-1.363	0.293	0.418
-1.137	-0.188	0.324	-1.258	-0.164	0.219	-1.211	0.043	0.418	-1.328	-0.273	0.227	-1.09	-0.121	0.477	-1.242	0.406	0.355	-1.66	-0.402	0.141	-1.434	-0.41	0.191	-1.227	0.094	0.426	-1.195	-0.109	0.379	-1.363	0.316	0.395
-1.117	-0.164	0.336	-1.297	-0.18	0.238	-1.219	0.039	0.418	-1.32	-0.273	0.242	-1.059	-0.055	0.41	-1.266	0.414	0.309	-1.672	-0.414	0.129	-1.434	-0.383	0.227	-1.238	0.23	0.414	-1.207	-0.074	0.395	-1.352	0.301	0.422
-1.105	-0.141	0.344	-1.32	-0.207	0.246	-1.238	0.027	0.402	-1.344	-0.27	0.254	-1.016	-0.027	0.453	-1.297	0.398	0.305	-1.637	-0.426	0.117	-1.441	-0.348	0.277	-1.227	0.344	0.43	-1.215	-0.039	0.41	-1.355	0.246	0.469
-1.09	-0.117	0.352	-1.336	-0.238	0.25	-1.25	0.023	0.387	-1.383	-0.266	0.27	-1.008	-0.027	0.469	-1.305	0.359	0.34	-1.578	-0.426	0.117	-1.461	-0.32	0.332	-1.184	0.426	0.402	-1.215	-0.004	0.426	-1.367	0.176	0.52
-1.086	-0.102	0.352	-1.309	-0.25	0.266	-1.273	0.008	0.383	-1.438	-0.27	0.277	-1	-0.016	0.477	-1.336	0.293	0.398	-1.516	-0.418	0.121	-1.469	-0.297	0.367	-1.176	0.453	0.406	-1.223	0.035	0.434	-1.359	0.113	0.543
-1.082	-0.082	0.352	-1.285	-0.254	0.285	-1.316	-0.008	0.387	-1.488	-0.289	0.285	-0.988	-0.012	0.477	-1.383	0.223	0.453	-1.445	-0.406	0.129	-1.453	-0.266	0.387	-1.219	0.395	0.449	-1.223	0.082	0.418	-1.355	0.051	0.547
-1.082	-0.063	0.352	-1.266	-0.25	0.305	-1.344	-0.027	0.398	-1.551	-0.316	0.289	-1	-0.012	0.473	-1.414	0.141	0.5	-1.387	-0.395	0.156	-1.43	-0.238	0.398	-1.258	0.293	0.492	-1.246	0.113	0.406	-1.395	-0.02	0.496
-1.066	-0.051	0.352	-1.242	-0.23	0.32	-1.336	-0.059	0.41	-1.582	-0.352	0.289	-1.023	-0.004	0.473	-1.414	0.059	0.527	-1.355	-0.375	0.195	-1.414	-0.207	0.391	-1.266	0.227	0.563	-1.281	0.133	0.422	-1.414	-0.055	0.438
-1.055	-0.039	0.344	-1.219	-0.207	0.324	-1.289	-0.086	0.41	-1.578	-0.375	0.289	-1.055	-0.004	0.469	-1.391	-0.012	0.512	-1.359	-0.34	0.242	-1.402	-0.191	0.391	-1.289	0.215	0.602	-1.281	0.152	0.438	-1.5	-0.086	0.359
-1.055	-0.035	0.328	-1.199	-0.188	0.328	-1.223	-0.105	0.379	-1.523	-0.383	0.277	-1.094	0	0.461	-1.355	-0.07	0.457	-1.371	-0.293	0.285	-1.391	-0.168	0.395	-1.313	0.25	0.617	-1.246	0.164	0.457	-1.555	-0.098	0.305
-1.066	-0.027	0.313	-1.184	-0.168	0.328	-1.156	-0.129	0.34	-1.426	-0.375	0.266	-1.125	0.016	0.449	-1.313	-0.102	0.391	-1.391	-0.242	0.328	-1.398	-0.148	0.391	-1.328	0.305	0.602	-1.203	0.16	0.473	-1.566	-0.102	0.277
-1.086	-0.027	0.293	-1.168	-0.141	0.332	-1.098	-0.129	0.285	-1.32	-0.352	0.254	-1.137	0.023	0.449	-1.293	-0.121	0.32	-1.398	-0.203	0.363	-1.391	-0.125	0.398	-1.352	0.348	0.547	-1.188	0.152	0.496	-1.535	-0.117	0.262
-1.109	-0.031	0.277	-1.148	-0.109	0.34	-1.043	-0.137	0.23	-1.23	-0.316	0.25	-1.133	0.012	0.449	-1.313	-0.121	0.242	-1.406	-0.191	0.375	-1.375	-0.113	0.406	-1.402	0.375	0.461	-1.164	0.145	0.531	-1.48	-0.141	0.242
-1.117	-0.051	0.266	-1.141	-0.078	0.352	-1.016	-0.121	0.18	-1.164	-0.277	0.25	-1.129	-0.016	0.445	-1.355	-0.113	0.188	-1.406	-0.191	0.371	-1.352	-0.094	0.418	-1.445	0.398	0.371	-1.129	0.164	0.555	-1.41	-0.176	0.227
-1.121	-0.063	0.266	-1.125	-0.051	0.355	-1.027	-0.105	0.141	-1.121	-0.246	0.258	-1.141	-0.039	0.441	-1.402	-0.102	0.164	-1.402	-0.195	0.367	-1.332	-0.082	0.434	-1.512	0.41	0.309	-1.117	0.191	0.539	-1.316	-0.223	0.223
-1.129	-0.078	0.266	-1.105	-0.023	0.359	-1.051	-0.082	0.121	-1.117	-0.23	0.27	-1.172	-0.059	0.422	-1.438	-0.09	0.172	-1.41	-0.215	0.375	-1.301	-0.066	0.453	-1.613	0.387	0.266	-1.145	0.195	0.504	-1.219	-0.273	0.223
-1.141	-0.09	0.266	-1.094	0	0.352	-1.078	-0.07	0.117	-1.133	-0.195	0.285	-1.203	-0.07	0.414	-1.453	-0.082	0.195	-1.41	-0.223	0.379	-1.27	-0.047	0.473	-1.664	0.34	0.328	-1.18	0.176	0.461	-1.125	-0.32	0.227
-1.156	-0.098	0.262	-1.082	0.008	0.34	-1.117	-0.066	0.125	-1.172	-0.16	0.305	-1.242	-0.086	0.406	-1.449	-0.094	0.23	-1.406	-0.227	0.383	-1.25	0.016	0.461	-1.715	0.246	0.414	-1.219	0.148	0.438	-1.039	-0.363	0.227
-1.18	-0.102	0.258	-1.063	0.023	0.336	-1.152	-0.07	0.137	-1.215	-0.133	0.316	-1.285	-0.109	0.395	-1.438	-0.109	0.25	-1.402	-0.219	0.379	-1.234	0.086	0.461	-1.723	0.117	0.5	-1.246	0.117	0.449	-0.98	-0.391	0.234
-1.211	-0.113	0.25	-1.063	0.027	0.32	-1.176	-0.082	0.156	-1.246	-0.125	0.328	-1.316	-0.137	0.414	-1.414	-0.141	0.254	-1.375	-0.199	0.391	-1.203	0.145	0.496	-1.723	-0.02	0.559	-1.27	0.09	0.457	-0.953	-0.418	0.23
-1.242	-0.125	0.238	-1.07	0.027	0.305	-1.18	-0.098	0.184	-1.262	-0.129	0.344	-1.328	-0.148	0.422	-1.383	-0.188	0.242	-1.363	-0.172	0.398	-1.18	0.184	0.523	-1.707	-0.121	0.555	-1.309	0.063	0.449	-0.973	-0.418	0.219
-1.281	-0.137	0.227	-1.09	0.02	0.289	-1.176	-0.129	0.195	-1.266	-0.152	0.355	-1.297	-0.164	0.406	-1.355	-0.242	0.219	-1.34	-0.141	0.41	-1.18	0.227	0.523	-1.719	-0.188	0.496	-1.375	0.027	0.422	-1.027	-0.41	0.207
-1.328	-0.152	0.234	-1.102	0.004	0.285	-1.164	-0.172	0.199	-1.258	-0.188	0.375	-1.234	-0.18	0.379	-1.328	-0.285	0.191	-1.316	-0.105	0.43	-1.191	0.262	0.531	-1.75	-0.246	0.426	-1.434	-0.016	0.398	-1.113	-0.383	0.215
-1.375	-0.172	0.23	-1.098	-0.012	0.285	-1.152	-0.215	0.195	-1.238	-0.207	0.387	-1.152	-0.191	0.371	-1.301	-0.32	0.168	-1.293	-0.063	0.445	-1.227	0.27	0.539	-1.77	-0.289	0.355	-1.523	-0.055	0.367	-1.219	-0.363	0.23
-1.406	-0.188	0.227	-1.09	-0.023	0.293	-1.145	-0.246	0.188	-1.219	-0.215	0.402	-1.094	-0.195	0.332	-1.285	-0.344	0.16	-1.273	-0.004	0.457	-1.27	0.273	0.539	-1.758	-0.305	0.297	-1.621	-0.09	0.313	-1.309	-0.355	0.266
-1.402	-0.207	0.219	-1.082	-0.039	0.297	-1.121	-0.262	0.188	-1.207	-0.203	0.406	-1.082	-0.203	0.32	-1.281	-0.363	0.164	-1.262	0.055	0.469	-1.293	0.273	0.547	-1.699	-0.285	0.266	-1.715	-0.133	0.293	-1.363	-0.352	0.309
-1.348	-0.219	0.203	-1.063	-0.043	0.297	-1.113	-0.27	0.172	-1.188	-0.184	0.41	-1.078	-0.203	0.273	-1.277	-0.371	0.184	-1.246	0.109	0.477	-1.297	0.277	0.543	-1.586	-0.27	0.262	-1.785	-0.164	0.305	-1.395	-0.371	0.344
-1.277	-0.219	0.176	-1.059	-0.059	0.281	-1.117	-0.297	0.172	-1.176	-0.164	0.414	-1.098	-0.176	0.199	-1.281	-0.363	0.211	-1.238	0.168	0.488	-1.316	0.277	0.523	-1.449	-0.262	0.266	-1.781	-0.188	0.355	-1.434	-0.406	0.328
-1.207	-0.23	0.148	-1.074	-0.063	0.262	-1.117	-0.309	0.168	-1.164	-0.145	0.414	-1.129	-0.16	0.168	-1.297	-0.359	0.215	-1.199	0.223	0.5	-1.363	0.289	0.5	-1.316	-0.262	0.254	-1.699	-0.203	0.422	-1.5	-0.449	0.289
-1.125	-0.219	0.117	-1.094	-0.074	0.246	-1.121	-0.305	0.16	-1.145	-0.121	0.414	-1.148	-0.145	0.168	-1.313	-0.348	0.234	-1.227	0.266	0.496	-1.422	0.301	0.477	-1.191	-0.27	0.227	-1.578	-0.242	0.441	-1.563	-0.52	0.262
-1.043	-0.199	0.094	-1.121	-0.086	0.223	-1.137	-0.281	0.16	-1.125	-0.102	0.426	-1.172	-0.141	0.188	-1.328	-0.352	0.238	-1.27	0.32	0.461	-1.484	0.313	0.477	-1.082	-0.285	0.191	-1.43	-0.285	0.457	-1.59	-0.617	0.25
-0.98	-0.164	0.078	-1.16	-0.098	0.203	-1.148	-0.258	0.18	-1.105	-0.082	0.426	-1.176	-0.16	0.215	-1.332	-0.359	0.215	-1.281	0.363	0.445	-1.555	0.297	0.496	-1.008	-0.285	0.16	-1.293	-0.324	0.414	-1.598	-0.699	0.25
-0.934	-0.137	0.074	-1.207	-0.105	0.195	-1.152	-0.227	0.195	-1.086	-0.059	0.434	-1.168	-0.176	0.238	-1.316	-0.379	0.184	-1.246	0.379	0.445	-1.617	0.246	0.527	-0.934	-0.277	0.137	-1.172	-0.355	0.352	-1.574	-0.723	0.277
-0.914	-0.105	0.074	-1.25	-0.117	0.195	-1.172	-0.215	0.207	-1.078	-0.039	0.438	-1.148	-0.184	0.25	-1.301	-0.402	0.133	-1.191	0.359	0.477	-1.617	0.168	0.551	-0.879	-0.262	0.121	-1.074	-0.375	0.27	-1.531	-0.676	0.301
-0.93	-0.086	0.09	-1.277	-0.145	0.191	-1.18	-0.207	0.203	-1.074	-0.023	0.434	-1.129	-0.184	0.25	-1.301	-0.422	0.094	-1.152	0.313	0.504	-1.551	0.074	0.547	-0.844	-0.234	0.121	-0.988	-0.367	0.199	-1.539	-0.605	0.297
-0.953	-0.078	0.102	-1.277	-0.168	0.188	-1.195	-0.207	0.203	-1.082	-0.008	0.422	-1.109	-0.191	0.246	-1.301	-0.438	0.059	-1.16	0.258	0.523	-1.445	-0.004	0.496	-0.82	-0.211	0.141	-0.922	-0.344	0.156	-1.633	-0.582	0.25
-1.012	-0.082	0.129	-1.242	-0.188	0.176	-1.207	-0.223	0.199	-1.109	-0.004	0.414	-1.094	-0.207	0.23	-1.293	-0.438	0.047	-1.211	0.223	0.512	-1.348	-0.063	0.422	-0.824	-0.203	0.168	-0.863	-0.305	0.137	-1.727	-0.617	0.199
-1.07	-0.094	0.145	-1.184	-0.207	0.156	-1.219	-0.254	0.199	-1.152	0.016	0.398	-1.078	-0.219	0.203	-1.305	-0.449	0.055	-1.262	0.188	0.5	-1.281	-0.09	0.324	-0.848	-0.199	0.184	-0.82	-0.262	0.141	-1.758	-0.66	0.168
-1.125	-0.117	0.16	-1.133	-0.223	0.137	-1.242	-0.289	0.195	-1.191	0.023	0.402	-1.082	-0.254	0.215	-1.328	-0.469	0.074	-1.309	0.172	0.5	-1.25	-0.098	0.223	-0.898	-0.199	0.195	-0.805	-0.23	0.148	-1.742	-0.676	0.148
-1.152	-0.148	0.18	-1.074	-0.219	0.125	-1.258	-0.313	0.191	-1.219	0.02	0.41	-1.07	-0.273	0.199	-1.367	-0.488	0.102	-1.363	0.152	0.496	-1.258	-0.094	0.133	-0.973	-0.203	0.195	-0.828	-0.203	0.172	-1.688	-0.656	0.141
-1.145	-0.176	0.199	-1.039	-0.215	0.105	-1.262	-0.316	0.195	-1.238	-0.004	0.402	-1.07	-0.289	0.195	-1.434	-0.5	0.133	-1.398	0.125	0.496	-1.297	-0.082	0.086	-1.063	-0.215	0.199	-0.879	-0.18	0.188	-1.641	-0.633	0.156
-1.121	-0.203	0.199	-1.039	-0.199	0.078	-1.258	-0.313	0.195	-1.242	-0.023	0.398	-1.078	-0.301	0.195	-1.508	-0.512	0.148	-1.414	0.082	0.488	-1.328	-0.07	0.086	-1.156	-0.238	0.211	-0.938	-0.16	0.195	-1.609	-0.621	0.184
-1.098	-0.23	0.195	-1.07	-0.18	0.07	-1.277	-0.293	0.207	-1.234	-0.023	0.402	-1.086	-0.297	0.191	-1.555	-0.52	0.156	-1.406	0.031	0.469	-1.348	-0.066	0.117	-1.254	-0.273	0.223	-1.02	-0.152	0.191	-1.602	-0.613	0.207
-1.07	-0.234	0.195	-1.133	-0.148	0.082	-1.316	-0.273	0.219	-1.234	-0.023	0.402	-1.094	-0.289	0.191	-1.582	-0.531	0.16	-1.363	-0.008	0.434	-1.34	-0.074	0.168	-1.371	-0.332	0.23	-1.102	-0.168	0.191	-1.613	-0.598	0.238
-1.035	-0.227	0.203	-1.211	-0.125	0.102	-1.367	-0.266	0.223	-1.242	-0.027	0.398	-1.102	-0.27	0.191	-1.586	-0.531	0.168	-1.313	-0.035	0.387	-1.293	-0.109	0.23	-1.488	-0.406	0.219	-1.184	-0.203	0.207	-1.645	-0.555	0.273
-1.02	-0.215	0.195	-1.285	-0.117	0.137	-1.422	-0.27	0.23	-1.254	-0.027	0.387	-1.113	-0.25	0.188	-1.531	-0.543	0.195	-1.289	-0.055	0.332	-1.242	-0.176	0.273	-1.586	-0.496	0.207	-1.254	-0.262	0.238	-1.66	-0.496	0.32
-1.016	-0.191	0.184	-1.324	-0.129	0.18	-1.477	-0.281	0.234	-1.273	-0.031	0.371	-1.141	-0.246	0.18	-1.469	-0.543	0.207	-1.289	-0.082	0.281	-1.191	-0.25	0.301	-1.621	-0.594	0.191	-1.324	-0.34	0.281	-1.629	-0.434	0.359
-1.016	-0.172	0.18	-1.324	-0.152	0.191	-1.539	-0.305	0.242	-1.305	-0.031	0.359	-1.156	-0.25	0.168	-1.41	-0.516	0.207	-1.316	-0.102	0.23	-1.152	-0.309	0.297	-1.633	-0.691	0.168	-1.387	-0.43	0.328	-1.57	-0.383	0.383
-1.02	-0.156	0.176	-1.301	-0.184	0.188	-1.582	-0.332	0.246	-1.324	-0.039	0.355	-1.172	-0.262	0.164	-1.387	-0.473	0.203	-1.363	-0.113	0.18	-1.121	-0.34	0.277	-1.59	-0.762	0.176	-1.449	-0.516	0.348	-1.504	-0.34	0.379
-1.023	-0.141	0.184	-1.258	-0.203	0.176	-1.582	-0.344	0.246	-1.324	-0.055	0.359	-1.195	-0.285	0.16	-1.379	-0.41	0.211	-1.402	-0.109	0.152	-1.102	-0.348	0.242	-1.539	-0.727	0.195	-1.531	-0.609	0.363	-1.441	-0.305	0.375
-1.02	-0.129	0.188	-1.215	-0.223	0.172	-1.516	-0.348	0.246	-1.293	-0.09	0.355	-1.219	-0.309	0.156	-1.387	-0.34	0.234	-1.414	-0.121	0.148	-1.109	-0.336	0.211	-1.551	-0.598	0.211	-1.617	-0.719	0.336	-1.395	-0.277	0.379
-1.023	-0.105	0.188	-1.168	-0.246	0.176	-1.406	-0.336	0.238	-1.227	-0.117	0.34	-1.238	-0.313	0.148	-1.406	-0.273	0.266	-1.41	-0.148	0.172	-1.121	-0.313	0.176	-1.609	-0.438	0.207	-1.668	-0.813	0.32	-1.359	-0.262	0.383
-1.039	-0.09	0.184	-1.125	-0.254	0.188	-1.305	-0.324	0.234	-1.156	-0.125	0.309	-1.246	-0.309	0.133	-1.441	-0.223	0.305	-1.387	-0.184	0.203	-1.152	-0.297	0.16	-1.723	-0.32	0.184	-1.719	-0.813	0.316	-1.328	-0.242	0.387
-1.059	-0.094	0.184	-1.102	-0.266	0.184	-1.227	-0.293	0.242	-1.094	-0.125	0.262	-1.25	-0.297	0.129	-1.461	-0.203	0.363	-1.34	-0.234	0.234	-1.184	-0.285	0.156	-1.805	-0.27	0.156	-1.758	-0.707	0.34	-1.305	-0.227	0.391
-1.066	-0.113	0.18	-1.09	-0.27	0.168	-1.176	-0.254	0.242	-1.043	-0.133	0.215	-1.273	-0.293	0.137	-1.531	-0.172	0.355	-1.285	-0.277	0.266	-1.215	-0.293	0.168	-1.809	-0.305	0.148	-1.816	-0.555	0.328	-1.289	-0.207	0.395
-1.082	-0.148	0.168	-1.082	-0.262	0.16	-1.152	-0.215	0.242	-1.02	-0.129	0.184	-1.301	-0.293	0.156	-1.555	-0.188	0.395	-1.234	-0.32	0.277	-1.254	-0.309	0.188	-1.746	-0.383	0.16	-1.852	-0.418	0.281	-1.281	-0.176	0.398
-1.09	-0.188	0.172	-1.066	-0.254	0.164	-1.164	-0.188	0.246	-1.02	-0.121	0.148	-1.359	-0.305	0.18	-1.563	-0.207	0.406	-1.184	-0.34	0.277	-1.281	-0.328	0.199	-1.664	-0.445	0.219	-1.879	-0.344	0.207	-1.285	-0.145	0.402
-1.094	-0.219	0.18	-1.055	-0.234	0.176	-1.184	-0.164	0.254	-1.027	-0.105	0.133	-1.414	-0.32	0.199	-1.555	-0.223	0.418	-1.152	-0.336	0.258	-1.297	-0.344	0.188	-1.586	-0.496	0.254	-1.836	-0.352	0.18	-1.305	-0.105	0.406
-1.105	-0.234	0.176	-1.043	-0.211	0.184	-1.215	-0.125	0.266	-1.047	-0.086	0.137	-1.473	-0.34	0.195	-1.539	-0.234	0.422	-1.145	-0.328	0.227	-1.301	-0.344	0.164	-1.574	-0.547	0.293	-1.766	-0.371	0.188	-1.32	-0.07	0.422
-1.117	-0.25	0.172	-1.043	-0.195	0.188	-1.254	-0.105	0.281	-1.074	-0.074	0.156	-1.535	-0.371	0.195	-1.539	-0.238	0.434	-1.156	-0.313	0.195	-1.313	-0.348	0.129	-1.582	-0.547	0.32	-1.703	-0.387	0.223	-1.348	-0.027	0.438
-1.133	-0.25	0.16	-1.055	-0.188	0.188	-1.27	-0.09	0.297	-1.102	-0.07	0.18	-1.578	-0.398	0.195	-1.527	-0.23	0.441	-1.18	-0.297	0.172	-1.34	-0.348	0.105	-1.621	-0.5	0.336	-1.629	-0.395	0.273	-1.379	0.02	0.461
-1.148	-0.246	0.156	-1.066	-0.188	0.188	-1.285	-0.102	0.309	-1.125	-0.074	0.203	-1.582	-0.43	0.191	-1.527	-0.223	0.445	-1.203	-0.293	0.164	-1.371	-0.359	0.082	-1.668	-0.426	0.359	-1.586	-0.398	0.32	-1.43	0.066	0.48
-1.168	-0.234	0.145	-1.082	-0.215	0.172	-1.289	-0.117	0.316	-1.133	-0.09	0.211	-1.535	-0.445	0.188	-1.52	-0.207	0.461	-1.223	-0.301	0.16	-1.391	-0.383	0.074	-1.691	-0.344	0.383	-1.57	-0.375	0.363	-1.484	0.141	0.473
-1.184	-0.23	0.141	-1.094	-0.242	0.176	-1.285	-0.145	0.336	-1.129	-0.117	0.219	-1.453	-0.43	0.191	-1.492	-0.191	0.477	-1.246	-0.316	0.164	-1.41	-0.402	0.09	-1.68	-0.266	0.406	-1.582	-0.344	0.398	-1.523	0.211	0.496
-1.211	-0.219	0.133	-1.102	-0.273	0.184	-1.27	-0.164	0.344	-1.105	-0.141	0.219	-1.363	-0.406	0.188	-1.469	-0.172	0.488	-1.258	-0.328	0.176	-1.43	-0.426	0.113	-1.656	-0.223	0.422	-1.598	-0.297	0.43	-1.523	0.262	0.52
-1.262	-0.223	0.137	-1.109	-0.305	0.188	-1.254	-0.176	0.348	-1.074	-0.168	0.219	-1.289	-0.359	0.195	-1.441	-0.152	0.496	-1.27	-0.328	0.176	-1.465	-0.438	0.145	-1.602	-0.203	0.43	-1.605	-0.254	0.441	-1.496	0.289	0.547
-1.32	-0.234	0.137	-1.121	-0.316	0.188	-1.234	-0.18	0.352	-1.047	-0.184	0.219	-1.23	-0.324	0.215	-1.414	-0.121	0.504	-1.266	-0.324	0.168	-1.535	-0.445	0.172	-1.523	-0.199	0.43	-1.578	-0.211	0.43	-1.434	0.305	0.551
-1.379	-0.25	0.145	-1.148	-0.316	0.18	-1.215	-0.18	0.355	-1.023	-0.207	0.223	-1.203	-0.293	0.238	-1.395	-0.078	0.504	-1.281	-0.328	0.148	-1.621	-0.449	0.18	-1.465	-0.199	0.426	-1.512	-0.195	0.391	-1.387	0.313	0.574
-1.438	-0.262	0.152	-1.18	-0.305	0.164	-1.199	-0.168	0.363	-1.004	-0.219	0.223	-1.215	-0.27	0.258	-1.371	-0.031	0.496	-1.324	-0.34	0.121	-1.691	-0.449	0.172	-1.422	-0.203	0.418	-1.441	-0.199	0.359	-1.324	0.305	0.586
-1.504	-0.285	0.164	-1.207	-0.285	0.148	-1.184	-0.16	0.367	-1.008	-0.227	0.219	-1.227	-0.238	0.273	-1.352	0.016	0.488	-1.375	-0.352	0.102	-1.758	-0.465	0.164	-1.387	-0.199	0.41	-1.359	-0.215	0.336	-1.258	0.305	0.574
-1.563	-0.309	0.16	-1.238	-0.273	0.137	-1.16	-0.141	0.367	-1.023	-0.23	0.211	-1.254	-0.211	0.289	-1.328	0.066	0.477	-1.406	-0.379	0.082	-1.77	-0.492	0.16	-1.355	-0.191	0.406	-1.297	-0.227	0.324	-1.258	0.301	0.523
-1.578	-0.32	0.156	-1.262	-0.27	0.129	-1.141	-0.117	0.367	-1.035	-0.219	0.203	-1.289	-0.195	0.301	-1.297	0.125	0.477	-1.426	-0.414	0.07	-1.723	-0.5	0.16	-1.328	-0.172	0.41	-1.238	-0.23	0.316	-1.273	0.316	0.477
-1.539	-0.344	0.152	-1.289	-0.273	0.133	-1.125	-0.086	0.367	-1.043	-0.211	0.203	-1.32	-0.199	0.309	-1.281	0.191	0.469	-1.449	-0.441	0.082	-1.633	-0.484	0.168	-1.305	-0.145	0.414	-1.188	-0.223	0.316	-1.27	0.324	0.453
-1.449	-0.363	0.156	-1.32	-0.289	0.145	-1.098	-0.07	0.371	-1.055	-0.203	0.211	-1.336	-0.203	0.316	-1.262	0.25	0.469	-1.48	-0.445	0.102	-1.52	-0.457	0.164	-1.285	-0.117	0.434	-1.148	-0.203	0.316	-1.277	0.285	0.5
-1.332	-0.363	0.152	-1.328	-0.301	0.152	-1.082	-0.055	0.363	-1.074	-0.195	0.223	-1.348	-0.223	0.324	-1.246	0.297	0.488	-1.543	-0.434	0.125	-1.422	-0.426	0.18	-1.273	-0.086	0.445	-1.109	-0.168	0.324	-1.277	0.234	0.516
-1.211	-0.336	0.156	-1.34	-0.313	0.152	-1.074	-0.039	0.367	-1.086	-0.184	0.23	-1.352	-0.246	0.34	-1.195	0.324	0.504	-1.602	-0.422	0.148	-1.359	-0.391	0.207	-1.27	-0.055	0.469	-1.078	-0.137	0.34	-1.281	0.172	0.531
-1.105	-0.289	0.156	-1.371	-0.316	0.156	-1.063	-0.027	0.375	-1.098	-0.18	0.242	-1.34	-0.258	0.348	-1.172	0.332	0.508	-1.648	-0.402	0.168	-1.336	-0.34	0.238	-1.273	-0.016	0.48	-1.059	-0.098	0.359	-1.293	0.113	0.523
-1.027	-0.246	0.156	-1.406	-0.316	0.16	-1.066	-0.02	0.367	-1.125	-0.18	0.238	-1.316	-0.258	0.359	-1.141	0.305	0.492	-1.676	-0.395	0.164	-1.336	-0.289	0.273	-1.297	0.027	0.477	-1.051	-0.059	0.371	-1.305	0.059	0.504
-0.984	-0.211	0.148	-1.449	-0.316	0.168	-1.082	-0.008	0.363	-1.152	-0.195	0.238	-1.293	-0.246	0.367	-1.121	0.254	0.477	-1.684	-0.402	0.152	-1.352	-0.242	0.309	-1.309	0.082	0.484	-1.066	-0.016	0.383	-1.324	0.016	0.461
-0.973	-0.203	0.156	-1.473	-0.32	0.164	-1.117	-0.004	0.352	-1.199	-0.219	0.242	-1.27	-0.227	0.375	-1.133	0.219	0.414	-1.645	-0.414	0.148	-1.367	-0.211	0.34	-1.328	0.121	0.48	-1.102	0.023	0.379	-1.363	-0.004	0.406
-0.984	-0.199	0.172	-1.457	-0.316	0.152	-1.137	0.008	0.352	-1.254	-0.254	0.242	-1.242	-0.199	0.383	-1.141	0.188	0.367	-1.566	-0.414	0.145	-1.375	-0.191	0.355	-1.387	0.145	0.488	-1.156	0.059	0.371	-1.41	-0.031	0.367
-1.027	-0.184	0.176	-1.387	-0.309	0.145	-1.137	0.004	0.359	-1.293	-0.277	0.238	-1.223	-0.164	0.383	-1.129	0.184	0.34	-1.48	-0.406	0.137	-1.375	-0.188	0.371	-1.492	0.156	0.48	-1.215	0.09	0.383	-1.457	-0.059	0.344
-1.094	-0.168	0.184	-1.301	-0.297	0.148	-1.137	-0.004	0.371	-1.324	-0.293	0.23	-1.207	-0.145	0.387	-1.113	0.188	0.32	-1.402	-0.395	0.141	-1.375	-0.191	0.379	-1.496	0.145	0.492	-1.285	0.117	0.406	-1.488	-0.102	0.332
-1.168	-0.164	0.188	-1.199	-0.285	0.156	-1.148	-0.012	0.371	-1.34	-0.305	0.227	-1.18	-0.109	0.391	-1.117	0.176	0.336	-1.34	-0.367	0.156	-1.375	-0.199	0.383	-1.426	0.125	0.512	-1.352	0.137	0.445	-1.496	-0.145	0.32
-1.234	-0.184	0.199	-1.133	-0.258	0.164	-1.16	-0.02	0.367	-1.344	-0.305	0.227	-1.16	-0.074	0.395	-1.133	0.133	0.363	-1.305	-0.324	0.188	-1.379	-0.203	0.383	-1.379	0.102	0.52	-1.371	0.133	0.504	-1.473	-0.191	0.328
-1.262	-0.211	0.219	-1.102	-0.238	0.16	-1.156	-0.012	0.355	-1.363	-0.293	0.238	-1.141	-0.047	0.402	-1.145	0.078	0.383	-1.289	-0.277	0.223	-1.387	-0.203	0.387	-1.316	0.117	0.516	-1.332	0.109	0.527	-1.41	-0.238	0.34
-1.27	-0.246	0.242	-1.102	-0.215	0.156	-1.164	-0.012	0.348	-1.406	-0.293	0.254	-1.121	-0.023	0.418	-1.164	0.016	0.383	-1.301	-0.23	0.273	-1.395	-0.203	0.383	-1.246	0.156	0.504	-1.289	0.066	0.535	-1.336	-0.27	0.332
-1.262	-0.266	0.258	-1.113	-0.191	0.164	-1.18	-0.016	0.332	-1.445	-0.289	0.27	-1.105	-0.008	0.426	-1.172	-0.035	0.363	-1.324	-0.195	0.32	-1.395	-0.199	0.383	-1.184	0.203	0.5	-1.25	0.027	0.547	-1.258	-0.281	0.316
-1.238	-0.281	0.285	-1.148	-0.172	0.176	-1.199	-0.02	0.316	-1.477	-0.289	0.27	-1.09	0.008	0.414	-1.168	-0.059	0.332	-1.352	-0.18	0.359	-1.391	-0.184	0.395	-1.156	0.242	0.477	-1.203	0.012	0.555	-1.168	-0.281	0.301
-1.215	-0.273	0.305	-1.203	-0.145	0.195	-1.219	-0.035	0.316	-1.535	-0.305	0.258	-1.07	0.023	0.41	-1.172	-0.066	0.281	-1.367	-0.172	0.375	-1.379	-0.164	0.406	-1.145	0.254	0.453	-1.152	0.008	0.547	-1.098	-0.285	0.277
-1.199	-0.266	0.313	-1.266	-0.133	0.215	-1.238	-0.039	0.32	-1.582	-0.336	0.25	-1.059	0.035	0.406	-1.199	-0.094	0.262	-1.375	-0.176	0.379	-1.375	-0.141	0.418	-1.16	0.246	0.375	-1.121	0.023	0.523	-1.027	-0.285	0.258
-1.191	-0.254	0.313	-1.316	-0.141	0.227	-1.258	-0.051	0.32	-1.578	-0.355	0.234	-1.074	0.051	0.398	-1.242	-0.102	0.23	-1.375	-0.191	0.379	-1.367	-0.109	0.441	-1.156	0.211	0.387	-1.121	0.039	0.477	-1.02	-0.281	0.234
-1.184	-0.234	0.316	-1.332	-0.164	0.25	-1.262	-0.066	0.316	-1.535	-0.375	0.223	-1.078	0.059	0.387	-1.301	-0.109	0.211	-1.375	-0.211	0.383	-1.348	-0.07	0.465	-1.184	0.152	0.352	-1.121	0.066	0.438	-1.012	-0.281	0.223
-1.172	-0.207	0.32	-1.32	-0.191	0.27	-1.258	-0.098	0.301	-1.461	-0.371	0.207	-1.078	0.059	0.383	-1.363	-0.109	0.215	-1.375	-0.223	0.383	-1.34	-0.012	0.48	-1.199	0.078	0.34	-1.105	0.09	0.426	-1.059	-0.277	0.211
-1.16	-0.184	0.336	-1.285	-0.211	0.277	-1.227	-0.121	0.277	-1.363	-0.352	0.203	-1.074	0.047	0.383	-1.426	-0.117	0.238	-1.371	-0.23	0.387	-1.344	0.059	0.469	-1.191	0.012	0.352	-1.098	0.074	0.449	-1.121	-0.285	0.227
-1.152	-0.152	0.344	-1.25	-0.223	0.285	-1.184	-0.137	0.234	-1.277	-0.328	0.215	-1.063	0.035	0.387	-1.469	-0.141	0.273	-1.367	-0.23	0.395	-1.336	0.145	0.496	-1.188	-0.035	0.363	-1.098	0.055	0.457	-1.184	-0.285	0.262
-1.148	-0.125	0.348	-1.219	-0.215	0.301	-1.145	-0.148	0.199	-1.207	-0.297	0.215	-1.055	0.023	0.391	-1.492	-0.18	0.297	-1.359	-0.223	0.402	-1.301	0.234	0.52	-1.211	-0.066	0.344	-1.094	0.023	0.473	-1.25	-0.281	0.301
-1.137	-0.098	0.355	-1.184	-0.199	0.316	-1.113	-0.156	0.16	-1.168	-0.277	0.23	-1.047	0.008	0.387	-1.496	-0.223	0.313	-1.352	-0.203	0.406	-1.281	0.34	0.5	-1.258	-0.09	0.309	-1.113	-0.008	0.465	-1.336	-0.293	0.309
-1.129	-0.074	0.367	-1.164	-0.184	0.328	-1.098	-0.156	0.125	-1.16	-0.254	0.246	-1.055	0.004	0.379	-1.477	-0.258	0.301	-1.344	-0.18	0.418	-1.273	0.441	0.473	-1.316	-0.105	0.258	-1.148	-0.043	0.43	-1.41	-0.316	0.336
-1.121	-0.059	0.371	-1.148	-0.164	0.336	-1.086	-0.152	0.105	-1.18	-0.227	0.27	-1.078	-0.008	0.363	-1.453	-0.293	0.273	-1.332	-0.148	0.434	-1.25	0.504	0.477	-1.379	-0.113	0.234	-1.211	-0.074	0.383	-1.473	-0.34	0.336
-1.105	-0.039	0.363	-1.137	-0.141	0.34	-1.102	-0.145	0.094	-1.215	-0.191	0.285	-1.098	-0.016	0.355	-1.418	-0.313	0.246	-1.32	-0.117	0.457	-1.238	0.5	0.469	-1.43	-0.121	0.23	-1.285	-0.094	0.34	-1.52	-0.383	0.328
-1.109	-0.027	0.355	-1.121	-0.121	0.348	-1.125	-0.129	0.098	-1.254	-0.156	0.301	-1.148	-0.023	0.344	-1.379	-0.324	0.211	-1.309	-0.074	0.473	-1.223	0.453	0.449	-1.457	-0.117	0.258	-1.391	-0.113	0.32	-1.574	-0.445	0.305
-1.109	-0.02	0.344	-1.098	-0.105	0.352	-1.148	-0.121	0.125	-1.281	-0.148	0.32	-1.199	-0.035	0.348	-1.348	-0.336	0.211	-1.305	-0.012	0.484	-1.211	0.383	0.445	-1.445	-0.129	0.289	-1.508	-0.137	0.328	-1.625	-0.527	0.27
-1.109	-0.008	0.324	-1.078	-0.078	0.363	-1.176	-0.117	0.168	-1.305	-0.152	0.328	-1.254	-0.055	0.34	-1.328	-0.344	0.203	-1.289	0.059	0.492	-1.223	0.344	0.422	-1.395	-0.148	0.316	-1.609	-0.152	0.367	-1.668	-0.621	0.219
-1.117	-0.008	0.313	-1.059	-0.047	0.371	-1.191	-0.129	0.211	-1.309	-0.168	0.336	-1.293	-0.094	0.324	-1.301	-0.348	0.211	-1.277	0.141	0.492	-1.266	0.32	0.395	-1.336	-0.188	0.34	-1.664	-0.176	0.41	-1.676	-0.699	0.188
-1.113	-0.012	0.313	-1.031	-0.027	0.379	-1.199	-0.148	0.246	-1.289	-0.191	0.348	-1.313	-0.133	0.305	-1.285	-0.348	0.234	-1.27	0.215	0.512	-1.336	0.293	0.387	-1.262	-0.223	0.332	-1.676	-0.203	0.434	-1.637	-0.73	0.195
-1.117	-0.023	0.313	-1.02	-0.016	0.367	-1.191	-0.18	0.25	-1.266	-0.215	0.359	-1.305	-0.168	0.277	-1.277	-0.34	0.25	-1.305	0.297	0.492	-1.371	0.27	0.406	-1.195	-0.246	0.297	-1.641	-0.234	0.43	-1.609	-0.699	0.223
-1.125	-0.043	0.305	-1.023	0	0.348	-1.18	-0.203	0.234	-1.246	-0.223	0.371	-1.277	-0.188	0.246	-1.273	-0.332	0.262	-1.336	0.375	0.48	-1.41	0.227	0.422	-1.137	-0.258	0.246	-1.555	-0.262	0.383	-1.629	-0.66	0.227
-1.137	-0.055	0.301	-1.023	0.012	0.332	-1.16	-0.227	0.23	-1.219	-0.207	0.379	-1.242	-0.195	0.211	-1.281	-0.332	0.273	-1.344	0.422	0.469	-1.473	0.172	0.441	-1.082	-0.262	0.188	-1.453	-0.277	0.316	-1.727	-0.664	0.191
-1.137	-0.063	0.301	-1.031	0.012	0.328	-1.137	-0.246	0.227	-1.191	-0.176	0.387	-1.207	-0.203	0.16	-1.289	-0.336	0.27	-1.328	0.402	0.473	-1.5	0.102	0.461	-1.051	-0.258	0.145	-1.344	-0.305	0.254	-1.828	-0.695	0.156
-1.125	-0.063	0.293	-1.031	0	0.32	-1.117	-0.258	0.234	-1.172	-0.145	0.395	-1.188	-0.199	0.137	-1.293	-0.348	0.25	-1.293	0.352	0.461	-1.5	0.023	0.461	-1.027	-0.254	0.121	-1.23	-0.328	0.215	-1.863	-0.691	0.125
-1.137	-0.066	0.281	-1.059	-0.016	0.316	-1.098	-0.27	0.238	-1.16	-0.117	0.402	-1.199	-0.191	0.109	-1.316	-0.352	0.219	-1.25	0.301	0.441	-1.473	-0.031	0.438	-1.027	-0.234	0.094	-1.137	-0.34	0.199	-1.824	-0.648	0.105
-1.164	-0.07	0.262	-1.09	-0.035	0.316	-1.086	-0.273	0.238	-1.145	-0.102	0.406	-1.203	-0.176	0.109	-1.344	-0.355	0.184	-1.23	0.285	0.41	-1.43	-0.07	0.395	-1.039	-0.223	0.078	-1.051	-0.336	0.195	-1.758	-0.602	0.109
-1.195	-0.086	0.246	-1.137	-0.051	0.316	-1.086	-0.27	0.246	-1.121	-0.082	0.414	-1.211	-0.16	0.137	-1.363	-0.363	0.16	-1.25	0.293	0.383	-1.387	-0.094	0.34	-1.063	-0.207	0.066	-0.969	-0.32	0.199	-1.68	-0.574	0.137
-1.219	-0.102	0.23	-1.156	-0.059	0.332	-1.086	-0.262	0.25	-1.102	-0.066	0.414	-1.23	-0.16	0.172	-1.371	-0.387	0.145	-1.277	0.281	0.406	-1.379	-0.113	0.285	-1.105	-0.207	0.07	-0.914	-0.297	0.203	-1.625	-0.566	0.164
-1.246	-0.117	0.227	-1.164	-0.07	0.352	-1.094	-0.258	0.258	-1.082	-0.031	0.414	-1.25	-0.168	0.223	-1.352	-0.406	0.125	-1.313	0.25	0.445	-1.379	-0.117	0.254	-1.168	-0.223	0.074	-0.898	-0.27	0.207	-1.605	-0.555	0.199
-1.281	-0.133	0.23	-1.184	-0.082	0.363	-1.109	-0.234	0.262	-1.063	-0.004	0.406	-1.258	-0.184	0.262	-1.34	-0.426	0.113	-1.371	0.211	0.484	-1.406	-0.113	0.227	-1.25	-0.254	0.09	-0.926	-0.25	0.223	-1.629	-0.547	0.238
-1.313	-0.152	0.227	-1.207	-0.094	0.363	-1.121	-0.211	0.262	-1.047	0.016	0.41	-1.262	-0.195	0.273	-1.336	-0.445	0.113	-1.414	0.148	0.52	-1.422	-0.113	0.215	-1.328	-0.297	0.117	-0.988	-0.246	0.234	-1.668	-0.504	0.285
-1.328	-0.172	0.223	-1.238	-0.102	0.344	-1.129	-0.191	0.258	-1.039	0.031	0.395	-1.258	-0.207	0.266	-1.352	-0.449	0.125	-1.43	0.078	0.535	-1.414	-0.129	0.223	-1.383	-0.344	0.156	-1.09	-0.234	0.242	-1.68	-0.438	0.328
-1.309	-0.191	0.215	-1.27	-0.105	0.316	-1.145	-0.188	0.254	-1.047	0.043	0.387	-1.254	-0.223	0.238	-1.398	-0.449	0.145	-1.406	-0.004	0.508	-1.387	-0.16	0.242	-1.434	-0.398	0.191	-1.199	-0.238	0.25	-1.656	-0.379	0.355
-1.266	-0.203	0.191	-1.289	-0.102	0.293	-1.148	-0.188	0.246	-1.074	0.047	0.387	-1.234	-0.242	0.203	-1.469	-0.449	0.156	-1.348	-0.055	0.453	-1.352	-0.203	0.273	-1.488	-0.461	0.207	-1.297	-0.262	0.238	-1.609	-0.34	0.371
-1.199	-0.215	0.164	-1.328	-0.105	0.273	-1.152	-0.207	0.242	-1.105	0.043	0.391	-1.211	-0.258	0.18	-1.527	-0.457	0.152	-1.297	-0.086	0.383	-1.305	-0.246	0.301	-1.547	-0.531	0.184	-1.387	-0.316	0.227	-1.551	-0.309	0.379
-1.137	-0.223	0.141	-1.359	-0.102	0.258	-1.168	-0.238	0.246	-1.137	0.035	0.395	-1.184	-0.277	0.172	-1.57	-0.484	0.145	-1.262	-0.098	0.305	-1.254	-0.277	0.313	-1.605	-0.609	0.125	-1.465	-0.398	0.227	-1.5	-0.281	0.383
-1.063	-0.211	0.125	-1.371	-0.109	0.25	-1.184	-0.27	0.242	-1.168	0.012	0.402	-1.152	-0.281	0.184	-1.594	-0.504	0.129	-1.262	-0.105	0.238	-1.203	-0.301	0.301	-1.641	-0.672	0.086	-1.504	-0.488	0.238	-1.461	-0.258	0.383
-1	-0.195	0.105	-1.352	-0.125	0.23	-1.207	-0.289	0.227	-1.176	0	0.418	-1.129	-0.281	0.203	-1.559	-0.508	0.117	-1.266	-0.109	0.191	-1.164	-0.313	0.285	-1.621	-0.684	0.082	-1.5	-0.555	0.27	-1.414	-0.234	0.387
-0.961	-0.172	0.094	-1.305	-0.145	0.191	-1.234	-0.293	0.207	-1.16	-0.016	0.426	-1.121	-0.273	0.215	-1.484	-0.488	0.105	-1.301	-0.113	0.168	-1.129	-0.301	0.262	-1.59	-0.617	0.102	-1.484	-0.598	0.301	-1.387	-0.215	0.395
-0.957	-0.152	0.09	-1.25	-0.156	0.141	-1.258	-0.289	0.191	-1.145	-0.027	0.434	-1.117	-0.266	0.207	-1.398	-0.457	0.102	-1.32	-0.105	0.16	-1.109	-0.285	0.238	-1.574	-0.508	0.117	-1.48	-0.629	0.305	-1.348	-0.188	0.406
-0.969	-0.129	0.094	-1.199	-0.172	0.09	-1.277	-0.293	0.172	-1.141	-0.031	0.422	-1.121	-0.254	0.207	-1.34	-0.422	0.098	-1.32	-0.102	0.164	-1.117	-0.27	0.23	-1.605	-0.402	0.137	-1.488	-0.645	0.281	-1.328	-0.164	0.41
-1.008	-0.113	0.105	-1.148	-0.18	0.051	-1.313	-0.297	0.176	-1.148	-0.047	0.414	-1.133	-0.238	0.203	-1.301	-0.406	0.117	-1.324	-0.117	0.184	-1.133	-0.262	0.227	-1.66	-0.363	0.199	-1.496	-0.641	0.258	-1.324	-0.133	0.418
-1.07	-0.113	0.121	-1.094	-0.18	0.02	-1.359	-0.301	0.184	-1.168	-0.047	0.398	-1.137	-0.23	0.203	-1.285	-0.391	0.148	-1.328	-0.141	0.211	-1.16	-0.273	0.227	-1.719	-0.398	0.234	-1.543	-0.602	0.23	-1.32	-0.105	0.434
-1.141	-0.125	0.141	-1.063	-0.18	-0.008	-1.41	-0.313	0.195	-1.188	-0.043	0.379	-1.129	-0.223	0.215	-1.285	-0.355	0.195	-1.297	-0.184	0.238	-1.191	-0.281	0.234	-1.758	-0.434	0.219	-1.605	-0.535	0.227	-1.336	-0.063	0.441
-1.191	-0.145	0.152	-1.043	-0.168	-0.008	-1.453	-0.32	0.195	-1.215	-0.043	0.371	-1.129	-0.227	0.223	-1.305	-0.309	0.25	-1.254	-0.227	0.25	-1.227	-0.293	0.23	-1.742	-0.461	0.223	-1.668	-0.477	0.242	-1.344	-0.016	0.473
-1.223	-0.18	0.172	-1.066	-0.156	-0.012	-1.492	-0.34	0.191	-1.238	-0.043	0.363	-1.121	-0.227	0.219	-1.348	-0.266	0.309	-1.211	-0.27	0.238	-1.25	-0.297	0.215	-1.742	-0.469	0.191	-1.703	-0.426	0.238	-1.363	0.023	0.492
-1.215	-0.215	0.191	-1.094	-0.148	0.02	-1.539	-0.359	0.172	-1.262	-0.059	0.352	-1.129	-0.238	0.211	-1.402	-0.227	0.359	-1.18	-0.297	0.207	-1.266	-0.309	0.195	-1.723	-0.449	0.168	-1.691	-0.383	0.227	-1.418	0.047	0.504
-1.18	-0.242	0.203	-1.125	-0.16	0.082	-1.566	-0.379	0.16	-1.262	-0.09	0.336	-1.152	-0.262	0.199	-1.441	-0.199	0.367	-1.16	-0.316	0.18	-1.273	-0.316	0.172	-1.715	-0.426	0.234	-1.637	-0.363	0.211	-1.418	0.086	0.543
-1.152	-0.254	0.203	-1.148	-0.172	0.137	-1.551	-0.383	0.156	-1.246	-0.121	0.316	-1.176	-0.277	0.18	-1.484	-0.18	0.363	-1.148	-0.324	0.156	-1.301	-0.344	0.152	-1.676	-0.348	0.227	-1.609	-0.367	0.234	-1.496	0.141	0.547
-1.121	-0.262	0.203	-1.16	-0.195	0.172	-1.496	-0.383	0.145	-1.207	-0.137	0.289	-1.199	-0.285	0.164	-1.477	-0.188	0.355	-1.152	-0.328	0.145	-1.34	-0.375	0.141	-1.652	-0.301	0.297	-1.598	-0.379	0.254	-1.488	0.203	0.551
-1.098	-0.258	0.199	-1.156	-0.219	0.18	-1.398	-0.359	0.152	-1.164	-0.148	0.262	-1.215	-0.289	0.164	-1.484	-0.215	0.344	-1.172	-0.34	0.156	-1.395	-0.414	0.105	-1.641	-0.273	0.371	-1.59	-0.387	0.277	-1.441	0.258	0.586
-1.07	-0.254	0.203	-1.145	-0.246	0.156	-1.305	-0.328	0.164	-1.133	-0.156	0.234	-1.23	-0.289	0.168	-1.484	-0.234	0.34	-1.191	-0.355	0.18	-1.418	-0.461	0.082	-1.641	-0.266	0.449	-1.609	-0.379	0.297	-1.383	0.297	0.602
-1.059	-0.246	0.203	-1.129	-0.254	0.113	-1.215	-0.289	0.164	-1.105	-0.164	0.203	-1.258	-0.289	0.18	-1.473	-0.262	0.348	-1.211	-0.363	0.184	-1.434	-0.496	0.066	-1.613	-0.242	0.453	-1.641	-0.371	0.328	-1.34	0.332	0.617
-1.055	-0.234	0.195	-1.113	-0.258	0.078	-1.156	-0.25	0.176	-1.098	-0.172	0.184	-1.324	-0.297	0.195	-1.449	-0.262	0.352	-1.23	-0.363	0.168	-1.445	-0.527	0.078	-1.586	-0.234	0.441	-1.672	-0.359	0.355	-1.309	0.367	0.637
-1.055	-0.215	0.195	-1.09	-0.25	0.066	-1.129	-0.223	0.191	-1.117	-0.16	0.172	-1.402	-0.309	0.203	-1.438	-0.258	0.371	-1.25	-0.355	0.156	-1.457	-0.527	0.109	-1.535	-0.227	0.414	-1.688	-0.336	0.391	-1.266	0.383	0.641
-1.055	-0.195	0.195	-1.066	-0.242	0.082	-1.129	-0.203	0.207	-1.152	-0.148	0.18	-1.465	-0.324	0.211	-1.426	-0.234	0.387	-1.262	-0.352	0.145	-1.504	-0.516	0.148	-1.461	-0.23	0.398	-1.68	-0.313	0.414	-1.215	0.398	0.602
-1.059	-0.176	0.191	-1.047	-0.23	0.094	-1.156	-0.176	0.23	-1.203	-0.129	0.191	-1.527	-0.348	0.207	-1.418	-0.203	0.406	-1.266	-0.34	0.133	-1.57	-0.5	0.168	-1.387	-0.234	0.391	-1.645	-0.293	0.422	-1.25	0.398	0.523
-1.066	-0.152	0.191	-1.043	-0.23	0.102	-1.191	-0.148	0.254	-1.238	-0.125	0.223	-1.582	-0.379	0.195	-1.402	-0.172	0.426	-1.273	-0.34	0.125	-1.637	-0.488	0.168	-1.316	-0.23	0.398	-1.59	-0.277	0.41	-1.254	0.395	0.473
-1.078	-0.137	0.199	-1.047	-0.227	0.102	-1.238	-0.133	0.277	-1.25	-0.137	0.25	-1.605	-0.398	0.191	-1.383	-0.133	0.441	-1.313	-0.34	0.113	-1.691	-0.488	0.164	-1.262	-0.223	0.402	-1.527	-0.266	0.402	-1.219	0.371	0.477
-1.078	-0.133	0.207	-1.055	-0.223	0.105	-1.281	-0.133	0.285	-1.242	-0.156	0.273	-1.578	-0.418	0.184	-1.367	-0.094	0.449	-1.344	-0.352	0.09	-1.723	-0.512	0.16	-1.215	-0.184	0.355	-1.477	-0.258	0.391	-1.207	0.336	0.52
-1.086	-0.148	0.207	-1.055	-0.207	0.109	-1.32	-0.148	0.305	-1.219	-0.18	0.281	-1.512	-0.414	0.184	-1.355	-0.059	0.457	-1.379	-0.355	0.07	-1.703	-0.52	0.16	-1.188	-0.18	0.391	-1.426	-0.25	0.379	-1.211	0.285	0.57
-1.098	-0.176	0.211	-1.059	-0.191	0.117	-1.336	-0.172	0.313	-1.18	-0.199	0.281	-1.43	-0.398	0.191	-1.34	-0.027	0.457	-1.395	-0.367	0.07	-1.652	-0.5	0.16	-1.172	-0.148	0.367	-1.383	-0.238	0.375	-1.246	0.234	0.598
-1.105	-0.215	0.215	-1.07	-0.172	0.125	-1.324	-0.199	0.328	-1.141	-0.211	0.266	-1.344	-0.359	0.207	-1.324	0.023	0.461	-1.426	-0.387	0.09	-1.582	-0.48	0.156	-1.164	-0.129	0.328	-1.352	-0.215	0.375	-1.273	0.188	0.605
-1.109	-0.246	0.219	-1.078	-0.164	0.121	-1.289	-0.219	0.348	-1.113	-0.219	0.262	-1.277	-0.328	0.234	-1.309	0.07	0.461	-1.477	-0.402	0.117	-1.504	-0.445	0.156	-1.16	-0.113	0.352	-1.316	-0.195	0.375	-1.363	0.141	0.566
-1.117	-0.258	0.211	-1.082	-0.168	0.133	-1.246	-0.219	0.359	-1.094	-0.227	0.254	-1.242	-0.305	0.254	-1.297	0.129	0.465	-1.555	-0.41	0.141	-1.438	-0.395	0.168	-1.184	-0.094	0.359	-1.289	-0.168	0.379	-1.449	0.109	0.508
-1.129	-0.266	0.203	-1.086	-0.184	0.145	-1.215	-0.207	0.379	-1.078	-0.23	0.25	-1.234	-0.285	0.273	-1.281	0.191	0.469	-1.617	-0.414	0.152	-1.395	-0.344	0.199	-1.199	-0.07	0.352	-1.27	-0.133	0.395	-1.609	0.07	0.418
-1.141	-0.254	0.195	-1.086	-0.203	0.152	-1.184	-0.184	0.398	-1.063	-0.238	0.254	-1.254	-0.254	0.281	-1.273	0.246	0.469	-1.645	-0.41	0.172	-1.383	-0.293	0.238	-1.223	-0.043	0.359	-1.258	-0.094	0.406	-1.695	0.039	0.395
-1.148	-0.238	0.188	-1.09	-0.223	0.152	-1.16	-0.164	0.406	-1.055	-0.23	0.258	-1.27	-0.223	0.297	-1.25	0.285	0.461	-1.656	-0.414	0.172	-1.402	-0.254	0.285	-1.254	0.004	0.355	-1.246	-0.059	0.41	-1.727	0.008	0.324
-1.156	-0.227	0.176	-1.105	-0.234	0.148	-1.141	-0.137	0.41	-1.055	-0.223	0.258	-1.297	-0.203	0.309	-1.188	0.305	0.465	-1.648	-0.434	0.172	-1.422	-0.219	0.332	-1.281	0.066	0.336	-1.227	-0.016	0.422	-1.82	-0.082	0.289
-1.164	-0.219	0.172	-1.117	-0.227	0.141	-1.125	-0.113	0.41	-1.059	-0.211	0.258	-1.32	-0.203	0.32	-1.168	0.305	0.441	-1.609	-0.445	0.16	-1.434	-0.199	0.367	-1.289	0.137	0.34	-1.219	0.031	0.43	-1.785	-0.207	0.277
-1.191	-0.23	0.164	-1.129	-0.211	0.133	-1.117	-0.098	0.41	-1.066	-0.199	0.262	-1.336	-0.211	0.32	-1.141	0.285	0.418	-1.543	-0.441	0.156	-1.438	-0.176	0.379	-1.281	0.199	0.344	-1.227	0.07	0.438	-1.707	-0.332	0.262
-1.234	-0.238	0.16	-1.133	-0.203	0.125	-1.09	-0.066	0.41	-1.074	-0.184	0.262	-1.363	-0.227	0.32	-1.137	0.27	0.383	-1.492	-0.434	0.156	-1.43	-0.164	0.391	-1.266	0.223	0.387	-1.258	0.098	0.434	-1.609	-0.395	0.207
-1.27	-0.25	0.156	-1.145	-0.195	0.109	-1.059	-0.043	0.414	-1.082	-0.18	0.258	-1.375	-0.238	0.336	-1.16	0.266	0.332	-1.441	-0.41	0.16	-1.43	-0.168	0.398	-1.258	0.219	0.414	-1.297	0.129	0.441	-1.484	-0.41	0.195
-1.313	-0.266	0.16	-1.168	-0.191	0.098	-1.055	-0.02	0.418	-1.086	-0.195	0.262	-1.355	-0.246	0.355	-1.164	0.254	0.313	-1.398	-0.367	0.176	-1.434	-0.176	0.406	-1.234	0.207	0.426	-1.332	0.156	0.445	-1.348	-0.395	0.168
-1.355	-0.273	0.172	-1.219	-0.195	0.098	-1.039	0.004	0.422	-1.094	-0.215	0.277	-1.332	-0.246	0.371	-1.172	0.227	0.32	-1.363	-0.316	0.211	-1.426	-0.18	0.41	-1.234	0.199	0.43	-1.34	0.176	0.461	-1.219	-0.371	0.145
-1.41	-0.289	0.18	-1.266	-0.211	0.117	-1.016	0.023	0.418	-1.109	-0.234	0.277	-1.313	-0.238	0.375	-1.191	0.191	0.355	-1.359	-0.27	0.254	-1.418	-0.184	0.41	-1.23	0.195	0.434	-1.324	0.168	0.48	-1.117	-0.352	0.121
-1.461	-0.301	0.188	-1.309	-0.227	0.137	-1	0.023	0.426	-1.133	-0.25	0.277	-1.285	-0.219	0.379	-1.223	0.141	0.391	-1.367	-0.227	0.305	-1.41	-0.18	0.414	-1.203	0.199	0.445	-1.293	0.133	0.508	-1.066	-0.332	0.09
-1.504	-0.32	0.188	-1.359	-0.246	0.152	-1.02	0.027	0.418	-1.156	-0.258	0.266	-1.266	-0.184	0.383	-1.242	0.086	0.422	-1.391	-0.203	0.34	-1.398	-0.176	0.43	-1.18	0.203	0.449	-1.262	0.098	0.547	-1.039	-0.316	0.07
-1.512	-0.336	0.188	-1.41	-0.27	0.156	-1.059	0.027	0.402	-1.195	-0.258	0.262	-1.242	-0.152	0.387	-1.254	0.02	0.434	-1.398	-0.184	0.367	-1.383	-0.164	0.434	-1.18	0.219	0.406	-1.219	0.086	0.566	-1.027	-0.316	0.066
-1.449	-0.352	0.191	-1.461	-0.289	0.164	-1.102	0.016	0.395	-1.227	-0.262	0.246	-1.227	-0.121	0.395	-1.238	-0.039	0.414	-1.398	-0.188	0.383	-1.367	-0.145	0.438	-1.188	0.211	0.391	-1.191	0.078	0.57	-1.051	-0.32	0.074
-1.355	-0.355	0.191	-1.496	-0.305	0.164	-1.141	0	0.395	-1.25	-0.258	0.234	-1.219	-0.09	0.395	-1.203	-0.074	0.383	-1.387	-0.191	0.383	-1.352	-0.117	0.449	-1.219	0.195	0.363	-1.168	0.066	0.566	-1.09	-0.313	0.105
-1.254	-0.348	0.195	-1.504	-0.316	0.152	-1.172	-0.008	0.395	-1.289	-0.258	0.238	-1.195	-0.066	0.406	-1.184	-0.102	0.344	-1.367	-0.195	0.383	-1.344	-0.086	0.465	-1.27	0.152	0.367	-1.145	0.074	0.539	-1.152	-0.313	0.152
-1.152	-0.313	0.191	-1.473	-0.313	0.133	-1.18	-0.016	0.398	-1.344	-0.27	0.254	-1.176	-0.039	0.41	-1.176	-0.121	0.293	-1.352	-0.207	0.387	-1.34	-0.043	0.48	-1.313	0.109	0.383	-1.105	0.09	0.504	-1.227	-0.313	0.188
-1.086	-0.266	0.188	-1.406	-0.305	0.113	-1.18	-0.023	0.41	-1.41	-0.281	0.273	-1.145	-0.012	0.406	-1.188	-0.117	0.242	-1.34	-0.211	0.391	-1.332	0.016	0.492	-1.348	0.055	0.406	-1.074	0.098	0.469	-1.316	-0.313	0.223
-1.039	-0.227	0.188	-1.32	-0.297	0.113	-1.16	-0.031	0.406	-1.473	-0.289	0.293	-1.129	0.016	0.418	-1.23	-0.133	0.234	-1.336	-0.207	0.391	-1.309	0.086	0.504	-1.383	-0.008	0.402	-1.055	0.09	0.449	-1.395	-0.332	0.254
-1.035	-0.207	0.188	-1.234	-0.285	0.125	-1.16	-0.039	0.391	-1.535	-0.305	0.289	-1.113	0.023	0.41	-1.285	-0.113	0.223	-1.332	-0.199	0.383	-1.281	0.164	0.531	-1.422	-0.063	0.395	-1.039	0.074	0.426	-1.457	-0.367	0.266
-1.066	-0.195	0.191	-1.168	-0.262	0.141	-1.188	-0.051	0.363	-1.598	-0.324	0.281	-1.105	0.047	0.414	-1.336	-0.102	0.234	-1.313	-0.184	0.395	-1.258	0.273	0.535	-1.473	-0.109	0.355	-1.027	0.055	0.395	-1.512	-0.41	0.25
-1.105	-0.168	0.199	-1.121	-0.234	0.156	-1.227	-0.043	0.336	-1.629	-0.352	0.27	-1.109	0.063	0.406	-1.398	-0.105	0.266	-1.313	-0.168	0.391	-1.238	0.395	0.508	-1.508	-0.148	0.305	-1.031	0.023	0.406	-1.594	-0.477	0.227
-1.16	-0.156	0.207	-1.094	-0.203	0.18	-1.27	-0.043	0.32	-1.613	-0.379	0.258	-1.113	0.086	0.398	-1.441	-0.125	0.293	-1.289	-0.141	0.402	-1.191	0.48	0.488	-1.555	-0.18	0.273	-1.082	-0.004	0.359	-1.645	-0.594	0.207
-1.219	-0.148	0.215	-1.098	-0.195	0.195	-1.316	-0.059	0.313	-1.551	-0.387	0.246	-1.113	0.102	0.398	-1.457	-0.156	0.309	-1.262	-0.117	0.426	-1.195	0.48	0.473	-1.609	-0.188	0.246	-1.152	-0.035	0.313	-1.668	-0.746	0.219
-1.27	-0.16	0.227	-1.141	-0.199	0.211	-1.332	-0.07	0.309	-1.469	-0.371	0.23	-1.102	0.102	0.406	-1.461	-0.203	0.297	-1.242	-0.07	0.441	-1.215	0.422	0.461	-1.652	-0.191	0.254	-1.25	-0.07	0.266	-1.66	-0.871	0.223
-1.313	-0.188	0.242	-1.195	-0.195	0.211	-1.328	-0.09	0.293	-1.379	-0.34	0.227	-1.086	0.094	0.402	-1.438	-0.254	0.273	-1.223	-0.004	0.457	-1.223	0.328	0.473	-1.645	-0.191	0.301	-1.359	-0.102	0.238	-1.594	-0.906	0.316
-1.313	-0.223	0.25	-1.258	-0.191	0.203	-1.297	-0.117	0.27	-1.297	-0.301	0.23	-1.07	0.074	0.391	-1.398	-0.289	0.242	-1.207	0.078	0.473	-1.254	0.258	0.48	-1.594	-0.199	0.359	-1.48	-0.137	0.234	-1.523	-0.809	0.348
-1.285	-0.242	0.273	-1.309	-0.199	0.203	-1.242	-0.141	0.227	-1.242	-0.273	0.246	-1.063	0.059	0.375	-1.359	-0.309	0.215	-1.191	0.16	0.469	-1.297	0.23	0.457	-1.504	-0.227	0.391	-1.555	-0.172	0.254	-1.531	-0.645	0.336
-1.254	-0.254	0.289	-1.328	-0.219	0.227	-1.195	-0.156	0.191	-1.207	-0.254	0.262	-1.074	0.047	0.371	-1.324	-0.316	0.199	-1.164	0.238	0.457	-1.34	0.227	0.418	-1.41	-0.254	0.406	-1.566	-0.195	0.301	-1.617	-0.504	0.207
-1.223	-0.254	0.305	-1.324	-0.23	0.242	-1.152	-0.176	0.152	-1.211	-0.227	0.277	-1.102	0.039	0.355	-1.313	-0.32	0.191	-1.152	0.301	0.43	-1.352	0.227	0.402	-1.32	-0.281	0.355	-1.531	-0.219	0.352	-1.688	-0.43	0.098
-1.195	-0.25	0.32	-1.297	-0.246	0.262	-1.109	-0.18	0.125	-1.227	-0.188	0.285	-1.129	0.039	0.328	-1.293	-0.324	0.195	-1.141	0.34	0.422	-1.363	0.207	0.422	-1.227	-0.293	0.305	-1.461	-0.23	0.387	-1.699	-0.434	0.09
-1.168	-0.246	0.332	-1.262	-0.246	0.277	-1.09	-0.176	0.102	-1.254	-0.152	0.305	-1.168	0.035	0.309	-1.301	-0.328	0.184	-1.152	0.328	0.441	-1.391	0.16	0.449	-1.16	-0.285	0.258	-1.387	-0.246	0.387	-1.645	-0.465	0.133
-1.152	-0.23	0.328	-1.227	-0.223	0.293	-1.098	-0.16	0.094	-1.281	-0.145	0.316	-1.211	0.012	0.297	-1.285	-0.324	0.184	-1.172	0.289	0.48	-1.414	0.09	0.473	-1.102	-0.277	0.219	-1.293	-0.262	0.359	-1.602	-0.5	0.191
-1.145	-0.207	0.324	-1.191	-0.195	0.297	-1.125	-0.145	0.105	-1.309	-0.152	0.328	-1.254	-0.016	0.289	-1.281	-0.32	0.188	-1.188	0.262	0.508	-1.414	0.023	0.496	-1.063	-0.258	0.203	-1.215	-0.273	0.309	-1.602	-0.516	0.238
-1.133	-0.18	0.328	-1.164	-0.156	0.289	-1.176	-0.133	0.129	-1.316	-0.172	0.34	-1.27	-0.043	0.289	-1.27	-0.32	0.184	-1.207	0.262	0.5	-1.402	-0.039	0.484	-1.039	-0.25	0.199	-1.148	-0.297	0.242	-1.637	-0.516	0.262
-1.113	-0.145	0.336	-1.141	-0.133	0.289	-1.219	-0.133	0.168	-1.313	-0.199	0.348	-1.273	-0.074	0.301	-1.262	-0.32	0.184	-1.223	0.273	0.492	-1.379	-0.082	0.438	-1.023	-0.246	0.207	-1.086	-0.309	0.207	-1.691	-0.504	0.273
-1.098	-0.117	0.352	-1.125	-0.113	0.301	-1.238	-0.148	0.203	-1.293	-0.223	0.348	-1.266	-0.113	0.305	-1.246	-0.32	0.188	-1.262	0.297	0.465	-1.344	-0.109	0.371	-1.027	-0.234	0.219	-1.051	-0.316	0.191	-1.75	-0.496	0.285
-1.09	-0.086	0.363	-1.102	-0.09	0.313	-1.238	-0.168	0.219	-1.273	-0.23	0.355	-1.238	-0.141	0.289	-1.242	-0.324	0.184	-1.309	0.301	0.449	-1.336	-0.129	0.297	-1.051	-0.219	0.223	-1.031	-0.305	0.191	-1.773	-0.492	0.324
-1.082	-0.063	0.367	-1.082	-0.07	0.328	-1.219	-0.191	0.207	-1.246	-0.223	0.371	-1.207	-0.164	0.27	-1.246	-0.336	0.184	-1.352	0.277	0.453	-1.352	-0.133	0.234	-1.086	-0.203	0.223	-1.039	-0.285	0.211	-1.746	-0.473	0.359
-1.078	-0.043	0.367	-1.066	-0.051	0.34	-1.18	-0.215	0.199	-1.215	-0.199	0.387	-1.188	-0.18	0.234	-1.27	-0.367	0.172	-1.406	0.223	0.484	-1.375	-0.121	0.191	-1.137	-0.191	0.203	-1.066	-0.27	0.246	-1.664	-0.445	0.387
-1.074	-0.02	0.367	-1.078	-0.035	0.328	-1.145	-0.227	0.188	-1.191	-0.168	0.395	-1.18	-0.184	0.207	-1.289	-0.398	0.16	-1.473	0.148	0.527	-1.41	-0.117	0.176	-1.195	-0.195	0.207	-1.129	-0.266	0.281	-1.578	-0.406	0.391
-1.074	-0.012	0.355	-1.063	-0.016	0.328	-1.117	-0.238	0.184	-1.176	-0.133	0.406	-1.188	-0.18	0.172	-1.305	-0.438	0.145	-1.516	0.07	0.563	-1.438	-0.105	0.172	-1.246	-0.223	0.211	-1.211	-0.254	0.309	-1.508	-0.359	0.402
-1.063	-0.004	0.344	-1.043	-0.008	0.324	-1.086	-0.242	0.188	-1.156	-0.113	0.41	-1.211	-0.168	0.137	-1.316	-0.465	0.133	-1.516	0.004	0.574	-1.438	-0.102	0.184	-1.281	-0.273	0.219	-1.293	-0.246	0.336	-1.457	-0.313	0.398
-1.07	-0.008	0.328	-1.02	-0.004	0.32	-1.074	-0.25	0.191	-1.133	-0.094	0.418	-1.23	-0.148	0.129	-1.332	-0.484	0.141	-1.484	-0.051	0.535	-1.418	-0.117	0.203	-1.336	-0.34	0.242	-1.387	-0.258	0.34	-1.414	-0.273	0.406
-1.086	-0.008	0.316	-1.004	0.004	0.305	-1.066	-0.25	0.195	-1.113	-0.07	0.422	-1.246	-0.137	0.137	-1.355	-0.484	0.152	-1.414	-0.098	0.48	-1.395	-0.148	0.227	-1.387	-0.418	0.289	-1.461	-0.285	0.301	-1.375	-0.238	0.414
-1.117	-0.016	0.301	-1	-0.004	0.289	-1.074	-0.254	0.199	-1.094	-0.043	0.422	-1.258	-0.129	0.164	-1.391	-0.477	0.176	-1.348	-0.125	0.41	-1.352	-0.195	0.238	-1.422	-0.5	0.316	-1.527	-0.34	0.273	-1.348	-0.207	0.426
-1.152	-0.031	0.289	-1.02	-0.016	0.281	-1.078	-0.25	0.203	-1.082	-0.012	0.414	-1.262	-0.129	0.199	-1.441	-0.469	0.207	-1.297	-0.152	0.336	-1.301	-0.23	0.234	-1.484	-0.598	0.301	-1.578	-0.406	0.242	-1.316	-0.172	0.434
-1.156	-0.047	0.301	-1.051	-0.027	0.266	-1.082	-0.238	0.203	-1.066	0.016	0.414	-1.25	-0.137	0.223	-1.488	-0.457	0.199	-1.281	-0.168	0.262	-1.254	-0.258	0.223	-1.555	-0.707	0.262	-1.594	-0.48	0.254	-1.289	-0.137	0.457
-1.141	-0.063	0.309	-1.078	-0.031	0.266	-1.094	-0.227	0.203	-1.055	0.031	0.41	-1.246	-0.156	0.234	-1.504	-0.453	0.215	-1.293	-0.172	0.199	-1.211	-0.277	0.203	-1.594	-0.77	0.227	-1.574	-0.535	0.273	-1.27	-0.105	0.445
-1.137	-0.074	0.313	-1.078	-0.035	0.285	-1.105	-0.207	0.199	-1.047	0.043	0.402	-1.23	-0.184	0.223	-1.523	-0.473	0.207	-1.313	-0.16	0.152	-1.176	-0.285	0.188	-1.586	-0.766	0.246	-1.566	-0.57	0.273	-1.273	-0.082	0.445
-1.148	-0.086	0.305	-1.074	-0.035	0.305	-1.113	-0.191	0.203	-1.066	0.047	0.398	-1.215	-0.211	0.203	-1.516	-0.488	0.211	-1.34	-0.141	0.141	-1.156	-0.297	0.176	-1.598	-0.676	0.254	-1.547	-0.586	0.254	-1.297	-0.059	0.422
-1.18	-0.078	0.293	-1.082	-0.043	0.313	-1.113	-0.191	0.203	-1.105	0.043	0.406	-1.191	-0.246	0.18	-1.48	-0.496	0.223	-1.355	-0.125	0.148	-1.145	-0.309	0.18	-1.641	-0.527	0.238	-1.535	-0.582	0.215	-1.328	-0.027	0.41
-1.207	-0.09	0.281	-1.102	-0.047	0.313	-1.117	-0.199	0.211	-1.141	0.035	0.41	-1.176	-0.273	0.18	-1.434	-0.488	0.223	-1.359	-0.125	0.168	-1.145	-0.316	0.191	-1.691	-0.418	0.207	-1.551	-0.555	0.18	-1.371	0.012	0.41
-1.238	-0.094	0.266	-1.125	-0.059	0.297	-1.121	-0.227	0.219	-1.16	0.023	0.422	-1.156	-0.297	0.188	-1.395	-0.469	0.219	-1.332	-0.141	0.199	-1.164	-0.32	0.188	-1.73	-0.363	0.172	-1.617	-0.512	0.164	-1.43	0.051	0.43
-1.277	-0.105	0.258	-1.168	-0.063	0.277	-1.145	-0.258	0.223	-1.16	0.02	0.441	-1.145	-0.313	0.211	-1.375	-0.457	0.227	-1.289	-0.168	0.227	-1.176	-0.32	0.191	-1.719	-0.387	0.148	-1.699	-0.48	0.164	-1.48	0.113	0.445
-1.313	-0.113	0.258	-1.203	-0.07	0.262	-1.176	-0.277	0.219	-1.148	0.008	0.457	-1.145	-0.32	0.223	-1.355	-0.445	0.258	-1.238	-0.203	0.242	-1.203	-0.32	0.191	-1.672	-0.43	0.152	-1.738	-0.465	0.184	-1.543	0.184	0.453
-1.367	-0.121	0.254	-1.23	-0.07	0.254	-1.207	-0.289	0.203	-1.137	-0.012	0.453	-1.16	-0.313	0.223	-1.367	-0.441	0.293	-1.184	-0.234	0.246	-1.227	-0.332	0.172	-1.625	-0.457	0.18	-1.738	-0.469	0.203	-1.555	0.238	0.48
-1.41	-0.129	0.254	-1.266	-0.086	0.258	-1.242	-0.281	0.191	-1.137	-0.008	0.453	-1.18	-0.301	0.223	-1.387	-0.445	0.344	-1.141	-0.258	0.234	-1.246	-0.34	0.145	-1.602	-0.473	0.211	-1.715	-0.465	0.211	-1.492	0.277	0.512
-1.41	-0.152	0.254	-1.305	-0.094	0.273	-1.254	-0.266	0.18	-1.148	-0.012	0.441	-1.199	-0.293	0.219	-1.414	-0.441	0.422	-1.117	-0.281	0.219	-1.273	-0.348	0.125	-1.598	-0.465	0.25	-1.672	-0.449	0.203	-1.449	0.301	0.523
-1.355	-0.18	0.25	-1.336	-0.113	0.27	-1.266	-0.258	0.18	-1.16	-0.012	0.426	-1.211	-0.277	0.215	-1.453	-0.406	0.453	-1.102	-0.293	0.199	-1.309	-0.367	0.109	-1.602	-0.434	0.277	-1.633	-0.441	0.203	-1.422	0.328	0.559
-1.266	-0.191	0.234	-1.348	-0.133	0.258	-1.285	-0.262	0.188	-1.172	-0.004	0.402	-1.223	-0.27	0.223	-1.453	-0.379	0.484	-1.102	-0.305	0.18	-1.371	-0.402	0.102	-1.629	-0.383	0.309	-1.613	-0.438	0.211	-1.398	0.344	0.582
-1.172	-0.191	0.207	-1.328	-0.152	0.234	-1.336	-0.277	0.195	-1.207	-0.004	0.391	-1.219	-0.27	0.227	-1.465	-0.324	0.488	-1.113	-0.313	0.164	-1.426	-0.438	0.094	-1.652	-0.316	0.348	-1.605	-0.438	0.242	-1.359	0.32	0.59
-1.086	-0.191	0.172	-1.281	-0.164	0.203	-1.387	-0.289	0.207	-1.238	-0.012	0.391	-1.207	-0.273	0.227	-1.449	-0.289	0.465	-1.137	-0.324	0.16	-1.457	-0.48	0.09	-1.656	-0.27	0.387	-1.617	-0.43	0.273	-1.359	0.32	0.555
-1.004	-0.164	0.148	-1.227	-0.176	0.156	-1.43	-0.301	0.215	-1.242	-0.035	0.387	-1.203	-0.285	0.219	-1.441	-0.273	0.457	-1.16	-0.328	0.16	-1.469	-0.52	0.074	-1.641	-0.227	0.406	-1.656	-0.402	0.324	-1.371	0.375	0.492
-0.949	-0.141	0.117	-1.164	-0.18	0.117	-1.477	-0.313	0.219	-1.223	-0.066	0.379	-1.199	-0.285	0.199	-1.418	-0.258	0.461	-1.18	-0.324	0.172	-1.469	-0.531	0.094	-1.594	-0.207	0.41	-1.691	-0.355	0.367	-1.332	0.457	0.465
-0.926	-0.117	0.082	-1.117	-0.184	0.074	-1.531	-0.324	0.223	-1.191	-0.09	0.352	-1.199	-0.289	0.184	-1.398	-0.238	0.473	-1.195	-0.316	0.188	-1.477	-0.531	0.133	-1.531	-0.199	0.398	-1.684	-0.301	0.387	-1.316	0.5	0.484
-0.938	-0.094	0.078	-1.078	-0.176	0.031	-1.551	-0.34	0.219	-1.168	-0.105	0.316	-1.207	-0.281	0.18	-1.375	-0.23	0.488	-1.207	-0.309	0.203	-1.52	-0.504	0.164	-1.473	-0.211	0.375	-1.664	-0.266	0.387	-1.336	0.477	0.492
-0.961	-0.078	0.086	-1.063	-0.168	0.004	-1.531	-0.344	0.203	-1.141	-0.125	0.285	-1.211	-0.273	0.18	-1.344	-0.211	0.484	-1.219	-0.316	0.207	-1.59	-0.477	0.18	-1.422	-0.219	0.359	-1.613	-0.242	0.375	-1.379	0.406	0.523
-1.02	-0.082	0.102	-1.066	-0.16	0.012	-1.461	-0.34	0.191	-1.129	-0.145	0.25	-1.223	-0.262	0.184	-1.305	-0.184	0.488	-1.242	-0.324	0.199	-1.641	-0.453	0.184	-1.395	-0.215	0.344	-1.559	-0.227	0.359	-1.422	0.328	0.52
-1.094	-0.082	0.109	-1.086	-0.141	0.047	-1.371	-0.324	0.188	-1.133	-0.152	0.215	-1.266	-0.25	0.18	-1.281	-0.164	0.488	-1.281	-0.34	0.184	-1.699	-0.453	0.184	-1.359	-0.203	0.332	-1.508	-0.23	0.34	-1.477	0.234	0.5
-1.145	-0.098	0.129	-1.109	-0.133	0.109	-1.281	-0.301	0.184	-1.152	-0.152	0.195	-1.34	-0.254	0.188	-1.262	-0.129	0.473	-1.324	-0.352	0.164	-1.723	-0.465	0.188	-1.34	-0.184	0.336	-1.461	-0.227	0.328	-1.539	0.156	0.461
-1.172	-0.129	0.156	-1.141	-0.141	0.188	-1.207	-0.273	0.188	-1.191	-0.148	0.184	-1.43	-0.266	0.184	-1.211	-0.105	0.508	-1.355	-0.363	0.148	-1.691	-0.465	0.191	-1.316	-0.156	0.344	-1.418	-0.219	0.32	-1.629	0.082	0.395
-1.176	-0.172	0.176	-1.172	-0.156	0.238	-1.152	-0.242	0.195	-1.246	-0.145	0.184	-1.512	-0.289	0.188	-1.184	-0.066	0.492	-1.387	-0.379	0.129	-1.613	-0.453	0.188	-1.293	-0.125	0.371	-1.375	-0.207	0.332	-1.734	0.027	0.316
-1.156	-0.211	0.188	-1.195	-0.188	0.254	-1.133	-0.23	0.211	-1.289	-0.129	0.203	-1.578	-0.313	0.191	-1.152	-0.035	0.492	-1.41	-0.395	0.117	-1.523	-0.426	0.188	-1.266	-0.094	0.391	-1.344	-0.188	0.344	-1.82	-0.023	0.246
-1.133	-0.242	0.195	-1.207	-0.23	0.246	-1.145	-0.215	0.227	-1.297	-0.133	0.234	-1.629	-0.348	0.188	-1.129	0	0.484	-1.441	-0.398	0.133	-1.441	-0.387	0.191	-1.242	-0.055	0.41	-1.309	-0.164	0.355	-1.887	-0.082	0.207
-1.105	-0.262	0.191	-1.195	-0.266	0.215	-1.184	-0.203	0.25	-1.285	-0.148	0.27	-1.633	-0.387	0.172	-1.102	0.035	0.488	-1.5	-0.391	0.156	-1.391	-0.336	0.211	-1.23	-0.016	0.434	-1.281	-0.133	0.371	-1.902	-0.152	0.191
-1.082	-0.273	0.191	-1.176	-0.285	0.184	-1.23	-0.176	0.27	-1.258	-0.184	0.281	-1.57	-0.41	0.168	-1.094	0.078	0.484	-1.582	-0.383	0.172	-1.367	-0.285	0.23	-1.223	0.031	0.445	-1.242	-0.094	0.387	-1.875	-0.219	0.18
-1.078	-0.289	0.18	-1.156	-0.301	0.168	-1.27	-0.168	0.289	-1.227	-0.207	0.281	-1.477	-0.41	0.164	-1.121	0.117	0.484	-1.625	-0.375	0.191	-1.367	-0.246	0.262	-1.219	0.086	0.441	-1.211	-0.055	0.406	-1.809	-0.281	0.156
-1.082	-0.285	0.164	-1.137	-0.301	0.164	-1.297	-0.176	0.309	-1.176	-0.23	0.281	-1.375	-0.391	0.172	-1.152	0.145	0.512	-1.664	-0.367	0.203	-1.398	-0.215	0.305	-1.219	0.148	0.43	-1.172	-0.008	0.426	-1.688	-0.355	0.145
-1.086	-0.273	0.148	-1.121	-0.277	0.164	-1.316	-0.191	0.32	-1.125	-0.234	0.266	-1.293	-0.363	0.184	-1.176	0.16	0.539	-1.684	-0.371	0.191	-1.426	-0.195	0.336	-1.227	0.215	0.422	-1.156	0.031	0.438	-1.555	-0.43	0.094
-1.094	-0.262	0.145	-1.113	-0.262	0.18	-1.316	-0.215	0.332	-1.098	-0.238	0.258	-1.219	-0.324	0.207	-1.215	0.16	0.566	-1.66	-0.387	0.18	-1.449	-0.172	0.363	-1.266	0.262	0.41	-1.156	0.066	0.438	-1.371	-0.516	0.117
-1.102	-0.254	0.152	-1.105	-0.25	0.188	-1.293	-0.227	0.344	-1.086	-0.246	0.246	-1.176	-0.293	0.23	-1.262	0.156	0.598	-1.609	-0.395	0.164	-1.449	-0.164	0.375	-1.301	0.297	0.418	-1.16	0.105	0.441	-1.25	-0.555	0.07
-1.102	-0.234	0.164	-1.109	-0.23	0.195	-1.258	-0.227	0.348	-1.074	-0.246	0.242	-1.172	-0.27	0.254	-1.305	0.156	0.594	-1.531	-0.398	0.156	-1.461	-0.156	0.383	-1.309	0.293	0.445	-1.195	0.129	0.449	-1.152	-0.578	0.043
-1.109	-0.211	0.18	-1.113	-0.211	0.191	-1.23	-0.215	0.352	-1.074	-0.246	0.242	-1.211	-0.238	0.273	-1.32	0.18	0.574	-1.465	-0.391	0.148	-1.457	-0.156	0.387	-1.266	0.254	0.473	-1.246	0.152	0.465	-1.039	-0.57	0.039
-1.113	-0.191	0.195	-1.125	-0.195	0.191	-1.207	-0.195	0.355	-1.07	-0.242	0.242	-1.254	-0.207	0.281	-1.32	0.219	0.547	-1.41	-0.371	0.148	-1.441	-0.16	0.387	-1.223	0.207	0.496	-1.285	0.168	0.477	-1.012	-0.516	0.031
-1.129	-0.191	0.199	-1.137	-0.176	0.191	-1.188	-0.168	0.363	-1.074	-0.23	0.25	-1.316	-0.18	0.297	-1.336	0.262	0.48	-1.363	-0.344	0.168	-1.426	-0.164	0.387	-1.195	0.168	0.512	-1.301	0.156	0.48	-0.996	-0.461	0.051
-1.141	-0.195	0.199	-1.148	-0.164	0.191	-1.164	-0.141	0.371	-1.078	-0.219	0.254	-1.363	-0.176	0.301	-1.34	0.285	0.414	-1.332	-0.309	0.203	-1.41	-0.176	0.395	-1.172	0.148	0.527	-1.285	0.133	0.512	-0.992	-0.402	0.098
-1.156	-0.223	0.195	-1.156	-0.156	0.188	-1.148	-0.113	0.379	-1.082	-0.199	0.258	-1.391	-0.18	0.301	-1.309	0.281	0.41	-1.328	-0.262	0.25	-1.383	-0.176	0.395	-1.156	0.152	0.527	-1.25	0.098	0.555	-1.031	-0.34	0.137
-1.164	-0.27	0.203	-1.152	-0.176	0.191	-1.125	-0.094	0.383	-1.098	-0.195	0.27	-1.426	-0.195	0.309	-1.309	0.254	0.41	-1.344	-0.223	0.301	-1.363	-0.172	0.406	-1.18	0.168	0.5	-1.199	0.063	0.594	-1.109	-0.305	0.156
-1.156	-0.313	0.215	-1.148	-0.203	0.191	-1.102	-0.066	0.391	-1.105	-0.191	0.273	-1.441	-0.219	0.328	-1.309	0.199	0.445	-1.355	-0.191	0.344	-1.34	-0.148	0.41	-1.215	0.184	0.469	-1.156	0.051	0.609	-1.184	-0.281	0.184
-1.145	-0.336	0.223	-1.148	-0.234	0.203	-1.082	-0.043	0.402	-1.113	-0.191	0.281	-1.438	-0.23	0.348	-1.297	0.133	0.469	-1.367	-0.172	0.367	-1.316	-0.125	0.414	-1.254	0.18	0.461	-1.148	0.055	0.605	-1.246	-0.27	0.211
-1.145	-0.344	0.223	-1.148	-0.25	0.207	-1.082	-0.02	0.41	-1.121	-0.207	0.289	-1.422	-0.234	0.359	-1.293	0.063	0.473	-1.367	-0.172	0.379	-1.293	-0.105	0.43	-1.289	0.145	0.469	-1.164	0.074	0.578	-1.309	-0.289	0.215
-1.152	-0.332	0.211	-1.148	-0.254	0.195	-1.066	0	0.406	-1.152	-0.23	0.289	-1.391	-0.223	0.363	-1.27	0.004	0.434	-1.371	-0.184	0.379	-1.27	-0.074	0.441	-1.309	0.098	0.477	-1.172	0.113	0.527	-1.367	-0.32	0.184
-1.16	-0.309	0.199	-1.156	-0.246	0.184	-1.059	0.02	0.406	-1.199	-0.266	0.281	-1.359	-0.203	0.371	-1.242	-0.051	0.434	-1.379	-0.203	0.383	-1.25	-0.027	0.441	-1.305	0.059	0.477	-1.168	0.152	0.5	-1.418	-0.383	0.164
-1.164	-0.281	0.199	-1.152	-0.23	0.172	-1.055	0.023	0.395	-1.246	-0.281	0.27	-1.324	-0.18	0.379	-1.223	-0.078	0.387	-1.383	-0.223	0.383	-1.23	0.027	0.434	-1.332	0.012	0.441	-1.199	0.16	0.477	-1.477	-0.48	0.156
-1.176	-0.27	0.199	-1.168	-0.219	0.16	-1.086	0.02	0.371	-1.285	-0.293	0.246	-1.293	-0.152	0.391	-1.215	-0.098	0.336	-1.375	-0.227	0.387	-1.211	0.098	0.434	-1.367	-0.016	0.422	-1.25	0.125	0.473	-1.512	-0.586	0.184
-1.203	-0.277	0.195	-1.199	-0.215	0.16	-1.145	0.023	0.355	-1.301	-0.289	0.227	-1.277	-0.121	0.391	-1.234	-0.109	0.301	-1.363	-0.234	0.391	-1.191	0.176	0.434	-1.418	-0.051	0.371	-1.285	0.09	0.477	-1.551	-0.711	0.199
-1.238	-0.285	0.191	-1.258	-0.23	0.168	-1.188	0.027	0.348	-1.309	-0.285	0.227	-1.254	-0.098	0.395	-1.277	-0.121	0.277	-1.352	-0.23	0.387	-1.184	0.258	0.434	-1.465	-0.07	0.336	-1.336	0.035	0.453	-1.543	-0.805	0.25
-1.273	-0.305	0.191	-1.336	-0.25	0.176	-1.207	0.023	0.352	-1.328	-0.301	0.234	-1.227	-0.063	0.402	-1.348	-0.121	0.262	-1.34	-0.211	0.391	-1.18	0.324	0.43	-1.539	-0.094	0.316	-1.391	-0.035	0.422	-1.523	-0.824	0.27
-1.309	-0.324	0.199	-1.402	-0.277	0.195	-1.199	0.004	0.359	-1.367	-0.301	0.25	-1.195	-0.023	0.402	-1.422	-0.121	0.266	-1.324	-0.191	0.395	-1.203	0.363	0.441	-1.633	-0.117	0.293	-1.465	-0.109	0.367	-1.555	-0.793	0.309
-1.359	-0.332	0.211	-1.477	-0.313	0.195	-1.184	-0.012	0.367	-1.422	-0.297	0.266	-1.16	0.008	0.406	-1.477	-0.125	0.277	-1.301	-0.16	0.406	-1.242	0.348	0.465	-1.672	-0.137	0.297	-1.559	-0.168	0.297	-1.652	-0.723	0.285
-1.43	-0.352	0.219	-1.555	-0.352	0.203	-1.156	-0.027	0.375	-1.477	-0.297	0.273	-1.129	0.035	0.398	-1.512	-0.145	0.281	-1.281	-0.125	0.422	-1.258	0.305	0.496	-1.668	-0.16	0.328	-1.66	-0.211	0.227	-1.77	-0.629	0.238
-1.512	-0.363	0.215	-1.605	-0.383	0.211	-1.121	-0.031	0.379	-1.539	-0.301	0.262	-1.09	0.066	0.398	-1.516	-0.176	0.277	-1.27	-0.086	0.438	-1.258	0.281	0.508	-1.605	-0.199	0.348	-1.754	-0.234	0.164	-1.82	-0.59	0.25
-1.57	-0.363	0.199	-1.609	-0.41	0.207	-1.113	-0.031	0.363	-1.59	-0.316	0.242	-1.066	0.086	0.395	-1.492	-0.215	0.266	-1.25	-0.051	0.449	-1.258	0.281	0.484	-1.504	-0.242	0.348	-1.813	-0.234	0.133	-1.805	-0.59	0.242
-1.574	-0.363	0.195	-1.555	-0.418	0.203	-1.129	-0.031	0.34	-1.613	-0.348	0.23	-1.039	0.102	0.395	-1.453	-0.254	0.246	-1.238	0.008	0.457	-1.27	0.289	0.445	-1.391	-0.281	0.316	-1.809	-0.211	0.137	-1.785	-0.605	0.246
-1.5	-0.367	0.203	-1.457	-0.395	0.195	-1.156	-0.027	0.313	-1.582	-0.375	0.215	-1.02	0.109	0.395	-1.41	-0.301	0.219	-1.234	0.059	0.461	-1.316	0.309	0.402	-1.293	-0.305	0.266	-1.727	-0.18	0.191	-1.754	-0.613	0.246
-1.383	-0.363	0.223	-1.332	-0.352	0.199	-1.195	-0.016	0.297	-1.508	-0.379	0.199	-1.02	0.109	0.387	-1.359	-0.324	0.199	-1.242	0.117	0.461	-1.371	0.309	0.367	-1.199	-0.32	0.23	-1.609	-0.184	0.238	-1.75	-0.598	0.266
-1.266	-0.348	0.234	-1.219	-0.301	0.211	-1.25	-0.012	0.301	-1.41	-0.359	0.195	-1.012	0.098	0.379	-1.324	-0.344	0.191	-1.238	0.195	0.469	-1.418	0.285	0.359	-1.113	-0.324	0.211	-1.441	-0.195	0.285	-1.727	-0.57	0.305
-1.16	-0.32	0.234	-1.133	-0.246	0.23	-1.289	-0.023	0.313	-1.316	-0.332	0.195	-0.992	0.074	0.375	-1.305	-0.359	0.203	-1.234	0.266	0.461	-1.48	0.23	0.375	-1.031	-0.324	0.203	-1.285	-0.223	0.313	-1.742	-0.535	0.355
-1.082	-0.293	0.227	-1.086	-0.215	0.242	-1.301	-0.051	0.328	-1.258	-0.309	0.207	-0.969	0.055	0.379	-1.305	-0.375	0.203	-1.223	0.328	0.473	-1.527	0.156	0.398	-0.977	-0.316	0.211	-1.164	-0.262	0.313	-1.781	-0.484	0.418
-1.055	-0.266	0.219	-1.082	-0.227	0.246	-1.273	-0.09	0.328	-1.219	-0.285	0.223	-0.953	0.035	0.383	-1.289	-0.383	0.219	-1.238	0.355	0.48	-1.531	0.07	0.426	-0.953	-0.297	0.211	-1.043	-0.305	0.285	-1.793	-0.426	0.48
-1.066	-0.258	0.215	-1.105	-0.23	0.258	-1.215	-0.121	0.313	-1.203	-0.254	0.234	-0.949	0.027	0.375	-1.285	-0.391	0.238	-1.223	0.355	0.492	-1.492	-0.004	0.41	-0.945	-0.277	0.215	-0.969	-0.324	0.242	-1.758	-0.379	0.508
-1.098	-0.238	0.219	-1.145	-0.223	0.258	-1.16	-0.133	0.281	-1.211	-0.215	0.25	-0.969	0.012	0.367	-1.289	-0.398	0.242	-1.195	0.34	0.504	-1.43	-0.066	0.363	-0.961	-0.262	0.215	-0.93	-0.328	0.203	-1.695	-0.34	0.508
-1.145	-0.211	0.23	-1.18	-0.211	0.281	-1.109	-0.152	0.234	-1.234	-0.176	0.27	-1.008	0	0.363	-1.285	-0.395	0.246	-1.18	0.316	0.48	-1.367	-0.105	0.309	-1	-0.246	0.211	-0.914	-0.309	0.16	-1.648	-0.305	0.5
-1.219	-0.191	0.242	-1.219	-0.199	0.285	-1.074	-0.16	0.195	-1.27	-0.141	0.301	-1.063	-0.008	0.348	-1.281	-0.387	0.242	-1.176	0.293	0.441	-1.305	-0.129	0.262	-1.059	-0.227	0.215	-0.918	-0.285	0.129	-1.598	-0.266	0.484
-1.285	-0.176	0.258	-1.25	-0.195	0.301	-1.07	-0.164	0.156	-1.297	-0.125	0.316	-1.113	-0.023	0.328	-1.273	-0.379	0.23	-1.184	0.254	0.422	-1.266	-0.145	0.234	-1.133	-0.215	0.219	-0.938	-0.258	0.129	-1.566	-0.254	0.477
-1.348	-0.176	0.262	-1.266	-0.203	0.324	-1.078	-0.16	0.133	-1.305	-0.129	0.332	-1.16	-0.043	0.313	-1.258	-0.379	0.223	-1.199	0.223	0.41	-1.258	-0.145	0.215	-1.211	-0.219	0.223	-0.984	-0.242	0.148	-1.535	-0.242	0.461
-1.371	-0.184	0.293	-1.273	-0.219	0.348	-1.098	-0.141	0.125	-1.301	-0.148	0.332	-1.203	-0.086	0.305	-1.266	-0.375	0.215	-1.223	0.184	0.434	-1.289	-0.145	0.203	-1.293	-0.246	0.242	-1.066	-0.238	0.191	-1.5	-0.23	0.449
-1.375	-0.184	0.309	-1.273	-0.242	0.422	-1.148	-0.125	0.141	-1.293	-0.18	0.332	-1.234	-0.121	0.301	-1.297	-0.383	0.207	-1.273	0.141	0.457	-1.316	-0.133	0.211	-1.375	-0.297	0.262	-1.16	-0.23	0.242	-1.477	-0.227	0.477
-1.34	-0.191	0.336	-1.234	-0.238	0.512	-1.207	-0.121	0.168	-1.27	-0.203	0.336	-1.266	-0.168	0.297	-1.332	-0.395	0.199	-1.32	0.094	0.48	-1.352	-0.125	0.234	-1.469	-0.371	0.254	-1.258	-0.23	0.289	-1.449	-0.195	0.473
-1.305	-0.211	0.352	-1.195	-0.207	0.469	-1.25	-0.125	0.199	-1.242	-0.215	0.348	-1.281	-0.211	0.285	-1.344	-0.41	0.176	-1.355	0.039	0.492	-1.371	-0.129	0.27	-1.531	-0.473	0.254	-1.348	-0.254	0.309	-1.43	-0.16	0.473
-1.285	-0.223	0.367	-1.246	-0.164	0.32	-1.27	-0.141	0.234	-1.219	-0.203	0.363	-1.281	-0.246	0.25	-1.348	-0.406	0.152	-1.391	-0.008	0.465	-1.375	-0.145	0.305	-1.59	-0.586	0.242	-1.422	-0.293	0.34	-1.41	-0.113	0.512
-1.262	-0.219	0.367	-1.309	-0.137	0.234	-1.273	-0.164	0.246	-1.195	-0.176	0.367	-1.273	-0.281	0.199	-1.336	-0.402	0.141	-1.406	-0.035	0.426	-1.359	-0.184	0.332	-1.633	-0.695	0.234	-1.477	-0.355	0.328	-1.363	-0.055	0.535
-1.242	-0.211	0.367	-1.246	-0.137	0.301	-1.25	-0.191	0.246	-1.172	-0.141	0.383	-1.277	-0.309	0.156	-1.336	-0.406	0.148	-1.402	-0.059	0.371	-1.34	-0.23	0.348	-1.645	-0.762	0.219	-1.523	-0.441	0.344	-1.352	-0.004	0.539
-1.215	-0.203	0.371	-1.148	-0.145	0.41	-1.215	-0.211	0.242	-1.145	-0.113	0.395	-1.277	-0.313	0.137	-1.375	-0.41	0.168	-1.398	-0.086	0.324	-1.313	-0.273	0.344	-1.625	-0.754	0.246	-1.547	-0.555	0.363	-1.379	0.043	0.512
-1.188	-0.188	0.367	-1.121	-0.137	0.441	-1.18	-0.234	0.234	-1.129	-0.094	0.406	-1.281	-0.289	0.121	-1.449	-0.414	0.176	-1.398	-0.125	0.281	-1.293	-0.309	0.328	-1.648	-0.66	0.23	-1.566	-0.664	0.371	-1.414	0.094	0.469
-1.172	-0.172	0.367	-1.121	-0.102	0.414	-1.16	-0.258	0.227	-1.102	-0.074	0.418	-1.293	-0.234	0.137	-1.523	-0.434	0.168	-1.406	-0.148	0.25	-1.277	-0.332	0.305	-1.691	-0.543	0.211	-1.586	-0.75	0.355	-1.469	0.145	0.434
-1.145	-0.141	0.375	-1.117	-0.063	0.395	-1.145	-0.277	0.223	-1.09	-0.059	0.43	-1.301	-0.207	0.176	-1.609	-0.453	0.16	-1.422	-0.156	0.223	-1.266	-0.348	0.293	-1.746	-0.457	0.203	-1.625	-0.762	0.328	-1.496	0.191	0.414
-1.125	-0.102	0.379	-1.109	-0.043	0.395	-1.125	-0.297	0.219	-1.07	-0.031	0.434	-1.266	-0.203	0.262	-1.664	-0.48	0.145	-1.434	-0.164	0.223	-1.27	-0.363	0.289	-1.789	-0.426	0.203	-1.613	-0.684	0.324	-1.5	0.238	0.387
-1.105	-0.074	0.395	-1.094	-0.027	0.402	-1.117	-0.309	0.207	-1.055	0	0.434	-1.254	-0.234	0.371	-1.668	-0.5	0.145	-1.434	-0.188	0.227	-1.285	-0.379	0.285	-1.785	-0.441	0.219	-1.629	-0.543	0.301	-1.465	0.242	0.418
-1.086	-0.047	0.406	-1.078	-0.023	0.398	-1.117	-0.297	0.211	-1.055	0.023	0.426	-1.246	-0.254	0.332	-1.629	-0.496	0.152	-1.43	-0.207	0.238	-1.305	-0.402	0.293	-1.734	-0.445	0.238	-1.676	-0.418	0.258	-1.383	0.262	0.43
-1.074	-0.031	0.398	-1.074	-0.02	0.383	-1.105	-0.273	0.203	-1.066	0.031	0.422	-1.258	-0.289	0.336	-1.535	-0.48	0.152	-1.398	-0.23	0.242	-1.313	-0.414	0.285	-1.648	-0.445	0.246	-1.719	-0.367	0.188	-1.297	0.277	0.484
-1.063	-0.016	0.387	-1.055	-0.004	0.375	-1.109	-0.25	0.207	-1.07	0.035	0.43	-1.246	-0.336	0.332	-1.445	-0.469	0.156	-1.359	-0.254	0.238	-1.324	-0.418	0.254	-1.586	-0.441	0.262	-1.719	-0.313	0.191	-1.258	0.305	0.496
-1.055	0	0.375	-1.055	0	0.363	-1.117	-0.23	0.215	-1.098	0.027	0.434	-1.227	-0.371	0.32	-1.367	-0.457	0.16	-1.309	-0.27	0.219	-1.328	-0.414	0.234	-1.551	-0.426	0.262	-1.691	-0.363	0.195	-1.227	0.297	0.504
-1.055	0.012	0.355	-1.055	0.012	0.355	-1.121	-0.211	0.207	-1.137	0.016	0.441	-1.188	-0.379	0.301	-1.32	-0.457	0.184	-1.242	-0.281	0.203	-1.316	-0.406	0.207	-1.531	-0.387	0.266	-1.664	-0.414	0.215	-1.219	0.281	0.488
-1.051	0.023	0.34	-1.082	0.004	0.348	-1.121	-0.199	0.207	-1.18	0.004	0.453	-1.137	-0.375	0.324	-1.313	-0.438	0.223	-1.176	-0.293	0.195	-1.309	-0.398	0.184	-1.543	-0.336	0.273	-1.656	-0.445	0.242	-1.23	0.254	0.473
-1.063	0.023	0.324	-1.121	0	0.332	-1.125	-0.207	0.215	-1.195	-0.004	0.473	-1.098	-0.344	0.355	-1.344	-0.41	0.273	-1.133	-0.293	0.191	-1.305	-0.398	0.168	-1.57	-0.285	0.305	-1.664	-0.461	0.27	-1.258	0.246	0.422
-1.063	0.02	0.32	-1.137	0	0.332	-1.133	-0.23	0.215	-1.195	-0.012	0.484	-1.07	-0.309	0.367	-1.383	-0.379	0.34	-1.105	-0.297	0.191	-1.332	-0.418	0.145	-1.598	-0.238	0.344	-1.66	-0.473	0.301	-1.277	0.199	0.406
-1.078	0.012	0.309	-1.129	-0.008	0.348	-1.152	-0.254	0.207	-1.188	-0.02	0.492	-1.063	-0.273	0.375	-1.465	-0.336	0.383	-1.098	-0.309	0.184	-1.367	-0.445	0.121	-1.59	-0.207	0.379	-1.66	-0.461	0.34	-1.305	0.145	0.395
-1.082	-0.004	0.301	-1.121	-0.016	0.355	-1.18	-0.281	0.191	-1.172	-0.023	0.48	-1.063	-0.258	0.383	-1.496	-0.277	0.422	-1.109	-0.309	0.18	-1.387	-0.484	0.105	-1.555	-0.195	0.398	-1.676	-0.434	0.371	-1.348	0.086	0.391
-1.074	-0.012	0.309	-1.137	-0.023	0.359	-1.203	-0.297	0.184	-1.168	-0.016	0.461	-1.074	-0.262	0.383	-1.531	-0.223	0.43	-1.129	-0.316	0.18	-1.383	-0.52	0.113	-1.492	-0.195	0.398	-1.699	-0.402	0.414	-1.367	0.051	0.395
-1.074	-0.023	0.313	-1.164	-0.031	0.34	-1.207	-0.289	0.172	-1.191	-0.008	0.445	-1.082	-0.273	0.391	-1.555	-0.199	0.402	-1.145	-0.316	0.18	-1.379	-0.539	0.133	-1.43	-0.195	0.383	-1.703	-0.348	0.445	-1.363	0.02	0.391
-1.086	-0.031	0.313	-1.195	-0.043	0.328	-1.211	-0.273	0.16	-1.219	-0.004	0.426	-1.082	-0.301	0.391	-1.539	-0.195	0.406	-1.168	-0.313	0.184	-1.391	-0.547	0.164	-1.387	-0.203	0.367	-1.656	-0.297	0.441	-1.387	-0.02	0.383
-1.125	-0.051	0.305	-1.223	-0.055	0.32	-1.219	-0.266	0.156	-1.238	0.008	0.414	-1.07	-0.316	0.387	-1.512	-0.211	0.422	-1.18	-0.313	0.191	-1.445	-0.539	0.195	-1.348	-0.203	0.355	-1.594	-0.258	0.406	-1.398	-0.063	0.352
-1.172	-0.059	0.285	-1.266	-0.07	0.309	-1.258	-0.262	0.164	-1.277	-0.004	0.414	-1.059	-0.32	0.383	-1.484	-0.219	0.457	-1.195	-0.313	0.199	-1.516	-0.516	0.219	-1.309	-0.199	0.34	-1.527	-0.246	0.371	-1.438	-0.102	0.324
-1.227	-0.078	0.273	-1.305	-0.086	0.305	-1.332	-0.281	0.176	-1.301	-0.023	0.418	-1.055	-0.32	0.383	-1.449	-0.215	0.508	-1.203	-0.316	0.199	-1.598	-0.492	0.223	-1.285	-0.188	0.34	-1.465	-0.25	0.355	-1.477	-0.121	0.293
-1.285	-0.094	0.281	-1.336	-0.105	0.313	-1.41	-0.289	0.191	-1.293	-0.047	0.414	-1.066	-0.328	0.379	-1.414	-0.211	0.547	-1.219	-0.32	0.199	-1.648	-0.477	0.215	-1.262	-0.164	0.336	-1.418	-0.25	0.348	-1.508	-0.129	0.273
-1.336	-0.117	0.285	-1.348	-0.133	0.313	-1.477	-0.301	0.203	-1.266	-0.082	0.402	-1.098	-0.332	0.363	-1.387	-0.191	0.566	-1.254	-0.332	0.191	-1.656	-0.461	0.195	-1.246	-0.145	0.348	-1.379	-0.254	0.34	-1.539	-0.148	0.238
-1.363	-0.145	0.289	-1.324	-0.164	0.301	-1.555	-0.316	0.207	-1.215	-0.109	0.379	-1.121	-0.336	0.352	-1.367	-0.156	0.574	-1.305	-0.348	0.18	-1.613	-0.453	0.184	-1.227	-0.113	0.375	-1.344	-0.242	0.344	-1.523	-0.172	0.238
-1.352	-0.18	0.289	-1.266	-0.188	0.273	-1.613	-0.348	0.203	-1.16	-0.125	0.34	-1.133	-0.348	0.344	-1.348	-0.117	0.57	-1.344	-0.363	0.16	-1.547	-0.441	0.168	-1.211	-0.086	0.402	-1.313	-0.219	0.355	-1.492	-0.176	0.211
-1.293	-0.203	0.273	-1.199	-0.207	0.227	-1.617	-0.375	0.199	-1.121	-0.141	0.297	-1.141	-0.355	0.344	-1.32	-0.082	0.563	-1.383	-0.371	0.156	-1.5	-0.418	0.168	-1.203	-0.055	0.426	-1.297	-0.195	0.371	-1.434	-0.195	0.199
-1.223	-0.215	0.242	-1.133	-0.215	0.184	-1.566	-0.387	0.195	-1.09	-0.152	0.262	-1.16	-0.363	0.355	-1.293	-0.055	0.555	-1.418	-0.387	0.156	-1.457	-0.387	0.176	-1.207	-0.016	0.438	-1.277	-0.168	0.383	-1.367	-0.191	0.188
-1.156	-0.223	0.195	-1.078	-0.203	0.141	-1.461	-0.395	0.191	-1.086	-0.152	0.223	-1.199	-0.359	0.379	-1.266	-0.031	0.559	-1.457	-0.402	0.172	-1.426	-0.352	0.199	-1.211	0.031	0.438	-1.262	-0.133	0.398	-1.285	-0.199	0.168
-1.09	-0.207	0.152	-1.039	-0.188	0.102	-1.336	-0.379	0.188	-1.098	-0.148	0.199	-1.27	-0.359	0.406	-1.234	0.004	0.555	-1.512	-0.406	0.199	-1.414	-0.305	0.246	-1.211	0.094	0.434	-1.254	-0.098	0.418	-1.195	-0.188	0.148
-1.027	-0.188	0.109	-1.02	-0.172	0.082	-1.23	-0.344	0.191	-1.129	-0.133	0.184	-1.359	-0.383	0.426	-1.207	0.059	0.543	-1.578	-0.41	0.207	-1.422	-0.266	0.289	-1.234	0.152	0.441	-1.246	-0.051	0.43	-1.117	-0.18	0.129
-1.008	-0.152	0.074	-1.023	-0.152	0.086	-1.16	-0.297	0.199	-1.164	-0.117	0.188	-1.449	-0.406	0.434	-1.168	0.102	0.535	-1.617	-0.41	0.211	-1.449	-0.227	0.34	-1.262	0.211	0.449	-1.246	-0.004	0.441	-1.047	-0.176	0.109
-1.016	-0.125	0.043	-1.055	-0.133	0.105	-1.117	-0.254	0.215	-1.195	-0.105	0.203	-1.527	-0.438	0.441	-1.148	0.129	0.57	-1.637	-0.406	0.219	-1.473	-0.195	0.371	-1.297	0.258	0.449	-1.25	0.035	0.441	-1.008	-0.184	0.105
-1.047	-0.109	0.051	-1.109	-0.129	0.133	-1.117	-0.223	0.227	-1.203	-0.094	0.23	-1.566	-0.473	0.449	-1.164	0.16	0.578	-1.641	-0.422	0.191	-1.492	-0.184	0.383	-1.313	0.27	0.469	-1.281	0.066	0.441	-1	-0.219	0.129
-1.109	-0.102	0.066	-1.18	-0.129	0.164	-1.145	-0.207	0.246	-1.191	-0.109	0.254	-1.555	-0.5	0.445	-1.188	0.191	0.563	-1.613	-0.445	0.176	-1.508	-0.168	0.395	-1.277	0.254	0.492	-1.328	0.102	0.43	-1.02	-0.254	0.156
-1.184	-0.102	0.09	-1.254	-0.141	0.203	-1.188	-0.18	0.27	-1.172	-0.125	0.266	-1.496	-0.492	0.426	-1.199	0.215	0.543	-1.555	-0.469	0.176	-1.512	-0.168	0.395	-1.234	0.23	0.504	-1.363	0.133	0.434	-1.074	-0.289	0.191
-1.258	-0.117	0.125	-1.309	-0.164	0.234	-1.238	-0.152	0.289	-1.152	-0.145	0.262	-1.418	-0.461	0.391	-1.195	0.254	0.516	-1.492	-0.469	0.176	-1.5	-0.176	0.395	-1.207	0.203	0.512	-1.395	0.164	0.441	-1.172	-0.316	0.223
-1.32	-0.141	0.164	-1.336	-0.199	0.246	-1.281	-0.145	0.309	-1.117	-0.168	0.258	-1.352	-0.41	0.363	-1.156	0.277	0.496	-1.457	-0.453	0.176	-1.488	-0.188	0.398	-1.164	0.199	0.512	-1.391	0.18	0.438	-1.27	-0.332	0.266
-1.332	-0.176	0.191	-1.332	-0.242	0.254	-1.313	-0.148	0.316	-1.09	-0.184	0.254	-1.301	-0.363	0.355	-1.129	0.281	0.465	-1.422	-0.426	0.203	-1.477	-0.199	0.395	-1.113	0.203	0.512	-1.328	0.168	0.461	-1.359	-0.355	0.305
-1.309	-0.223	0.215	-1.305	-0.285	0.234	-1.34	-0.176	0.324	-1.07	-0.199	0.238	-1.25	-0.328	0.355	-1.129	0.297	0.406	-1.395	-0.379	0.227	-1.453	-0.207	0.406	-1.125	0.207	0.484	-1.258	0.141	0.496	-1.453	-0.422	0.336
-1.285	-0.27	0.215	-1.266	-0.313	0.207	-1.348	-0.199	0.332	-1.063	-0.219	0.23	-1.223	-0.301	0.375	-1.156	0.316	0.363	-1.383	-0.332	0.27	-1.434	-0.211	0.414	-1.172	0.207	0.426	-1.203	0.117	0.52	-1.527	-0.512	0.348
-1.25	-0.305	0.188	-1.223	-0.32	0.188	-1.32	-0.219	0.348	-1.063	-0.234	0.219	-1.234	-0.281	0.391	-1.188	0.293	0.348	-1.391	-0.285	0.324	-1.422	-0.188	0.434	-1.215	0.203	0.41	-1.148	0.113	0.543	-1.57	-0.586	0.328
-1.23	-0.324	0.152	-1.172	-0.32	0.188	-1.285	-0.23	0.359	-1.07	-0.246	0.215	-1.254	-0.258	0.398	-1.211	0.227	0.367	-1.402	-0.25	0.371	-1.418	-0.16	0.461	-1.277	0.184	0.414	-1.117	0.113	0.559	-1.625	-0.668	0.281
-1.199	-0.344	0.133	-1.137	-0.301	0.188	-1.262	-0.219	0.367	-1.086	-0.242	0.211	-1.285	-0.238	0.41	-1.25	0.156	0.398	-1.398	-0.238	0.453	-1.402	-0.125	0.504	-1.344	0.145	0.438	-1.113	0.125	0.559	-1.645	-0.742	0.281
-1.164	-0.344	0.133	-1.105	-0.273	0.191	-1.238	-0.203	0.379	-1.102	-0.23	0.211	-1.32	-0.223	0.422	-1.273	0.098	0.43	-1.418	-0.203	0.406	-1.387	-0.082	0.535	-1.379	0.098	0.477	-1.109	0.156	0.523	-1.629	-0.781	0.305
-1.137	-0.328	0.137	-1.09	-0.25	0.195	-1.211	-0.176	0.395	-1.113	-0.227	0.219	-1.336	-0.215	0.426	-1.301	0.055	0.449	-1.391	-0.203	0.418	-1.387	-0.023	0.547	-1.402	0.047	0.492	-1.094	0.172	0.496	-1.602	-0.746	0.316
-1.113	-0.301	0.137	-1.074	-0.23	0.195	-1.188	-0.145	0.395	-1.133	-0.219	0.223	-1.34	-0.211	0.422	-1.324	0.008	0.434	-1.363	-0.211	0.422	-1.371	0.043	0.531	-1.449	-0.016	0.48	-1.086	0.16	0.469	-1.547	-0.648	0.316
-1.105	-0.273	0.141	-1.07	-0.195	0.199	-1.168	-0.121	0.395	-1.156	-0.223	0.223	-1.34	-0.219	0.418	-1.316	-0.031	0.406	-1.348	-0.219	0.414	-1.328	0.133	0.563	-1.492	-0.059	0.457	-1.109	0.113	0.461	-1.535	-0.523	0.301
-1.094	-0.246	0.141	-1.063	-0.176	0.207	-1.148	-0.098	0.398	-1.184	-0.234	0.23	-1.32	-0.223	0.418	-1.305	-0.078	0.387	-1.34	-0.219	0.418	-1.297	0.246	0.57	-1.543	-0.102	0.41	-1.117	0.074	0.469	-1.59	-0.438	0.227
-1.086	-0.215	0.152	-1.055	-0.164	0.219	-1.129	-0.07	0.398	-1.195	-0.246	0.23	-1.293	-0.223	0.422	-1.293	-0.105	0.332	-1.328	-0.211	0.414	-1.289	0.387	0.598	-1.609	-0.133	0.371	-1.137	0.031	0.453	-1.684	-0.449	0.172
-1.082	-0.184	0.16	-1.059	-0.156	0.219	-1.113	-0.035	0.398	-1.211	-0.27	0.23	-1.273	-0.219	0.43	-1.293	-0.133	0.301	-1.316	-0.199	0.418	-1.281	0.594	0.461	-1.672	-0.156	0.336	-1.164	-0.02	0.453	-1.746	-0.531	0.168
-1.082	-0.168	0.172	-1.063	-0.168	0.219	-1.098	-0.012	0.406	-1.227	-0.289	0.219	-1.254	-0.199	0.426	-1.301	-0.148	0.27	-1.297	-0.18	0.43	-1.258	0.699	0.434	-1.703	-0.18	0.336	-1.223	-0.07	0.426	-1.773	-0.625	0.18
-1.082	-0.164	0.172	-1.055	-0.191	0.219	-1.086	0.004	0.418	-1.246	-0.309	0.207	-1.246	-0.176	0.422	-1.336	-0.16	0.246	-1.277	-0.164	0.441	-1.234	0.746	0.387	-1.68	-0.191	0.348	-1.313	-0.098	0.375	-1.773	-0.676	0.195
-1.086	-0.176	0.172	-1.055	-0.23	0.215	-1.086	0.02	0.414	-1.266	-0.316	0.199	-1.234	-0.156	0.414	-1.375	-0.156	0.227	-1.25	-0.141	0.457	-1.199	0.742	0.363	-1.605	-0.215	0.352	-1.422	-0.121	0.332	-1.758	-0.68	0.199
-1.094	-0.211	0.176	-1.059	-0.262	0.211	-1.09	0.027	0.402	-1.281	-0.32	0.191	-1.227	-0.141	0.406	-1.406	-0.152	0.223	-1.23	-0.113	0.469	-1.164	0.707	0.371	-1.496	-0.254	0.336	-1.563	-0.148	0.297	-1.742	-0.652	0.227
-1.102	-0.258	0.18	-1.07	-0.301	0.203	-1.109	0.039	0.391	-1.289	-0.305	0.188	-1.215	-0.117	0.391	-1.418	-0.152	0.227	-1.207	-0.082	0.484	-1.203	0.629	0.398	-1.367	-0.277	0.309	-1.672	-0.172	0.297	-1.691	-0.617	0.27
-1.105	-0.297	0.18	-1.086	-0.313	0.199	-1.145	0.047	0.375	-1.305	-0.293	0.195	-1.184	-0.113	0.422	-1.418	-0.152	0.227	-1.188	-0.039	0.484	-1.277	0.52	0.434	-1.25	-0.293	0.277	-1.73	-0.188	0.324	-1.633	-0.566	0.309
-1.113	-0.313	0.184	-1.109	-0.305	0.195	-1.172	0.051	0.379	-1.34	-0.281	0.211	-1.164	-0.07	0.398	-1.41	-0.16	0.227	-1.164	0.008	0.496	-1.371	0.41	0.465	-1.145	-0.293	0.246	-1.734	-0.195	0.359	-1.609	-0.508	0.324
-1.117	-0.316	0.18	-1.125	-0.293	0.191	-1.172	0.047	0.391	-1.422	-0.277	0.238	-1.129	-0.035	0.387	-1.383	-0.164	0.223	-1.195	0.051	0.461	-1.441	0.316	0.488	-1.051	-0.289	0.215	-1.695	-0.203	0.391	-1.625	-0.461	0.352
-1.125	-0.309	0.188	-1.152	-0.297	0.184	-1.145	0.035	0.387	-1.484	-0.281	0.262	-1.094	-0.008	0.383	-1.348	-0.191	0.223	-1.16	0.113	0.496	-1.508	0.254	0.488	-0.988	-0.273	0.203	-1.605	-0.227	0.371	-1.629	-0.406	0.367
-1.133	-0.285	0.184	-1.199	-0.309	0.191	-1.117	0.023	0.387	-1.559	-0.297	0.277	-1.066	0.02	0.379	-1.313	-0.211	0.219	-1.184	0.172	0.484	-1.574	0.199	0.477	-0.938	-0.262	0.195	-1.492	-0.242	0.34	-1.602	-0.359	0.371
-1.148	-0.266	0.184	-1.266	-0.316	0.203	-1.113	0.023	0.375	-1.637	-0.316	0.277	-1.043	0.031	0.367	-1.281	-0.238	0.203	-1.203	0.246	0.492	-1.609	0.156	0.457	-0.914	-0.238	0.199	-1.387	-0.266	0.258	-1.559	-0.332	0.355
-1.168	-0.258	0.18	-1.344	-0.34	0.227	-1.141	0.023	0.348	-1.688	-0.344	0.277	-1.02	0.039	0.371	-1.258	-0.258	0.195	-1.219	0.277	0.5	-1.625	0.094	0.457	-0.926	-0.227	0.203	-1.297	-0.301	0.176	-1.504	-0.324	0.328
-1.203	-0.258	0.176	-1.414	-0.355	0.234	-1.16	0.023	0.332	-1.68	-0.367	0.277	-1.004	0.043	0.363	-1.25	-0.281	0.199	-1.238	0.273	0.512	-1.594	0.055	0.406	-0.961	-0.219	0.219	-1.191	-0.332	0.125	-1.457	-0.332	0.301
-1.25	-0.277	0.176	-1.488	-0.367	0.25	-1.191	0.023	0.324	-1.609	-0.383	0.273	-1.008	0.047	0.371	-1.254	-0.301	0.203	-1.266	0.27	0.52	-1.563	0.012	0.363	-1.035	-0.211	0.246	-1.109	-0.363	0.125	-1.426	-0.328	0.285
-1.285	-0.289	0.18	-1.578	-0.383	0.258	-1.23	0.016	0.316	-1.496	-0.383	0.266	-1	0.047	0.371	-1.27	-0.32	0.207	-1.277	0.273	0.5	-1.52	-0.004	0.258	-1.105	-0.203	0.27	-1.02	-0.383	0.148	-1.398	-0.313	0.277
-1.324	-0.297	0.184	-1.656	-0.398	0.266	-1.273	0	0.324	-1.371	-0.359	0.246	-1	0.043	0.367	-1.289	-0.336	0.215	-1.246	0.297	0.461	-1.527	-0.043	0.207	-1.18	-0.203	0.301	-0.973	-0.395	0.176	-1.371	-0.277	0.289
-1.375	-0.313	0.195	-1.672	-0.406	0.273	-1.32	-0.027	0.34	-1.262	-0.332	0.238	-0.992	0.031	0.398	-1.305	-0.348	0.219	-1.23	0.313	0.406	-1.535	-0.066	0.16	-1.25	-0.223	0.328	-0.949	-0.375	0.18	-1.348	-0.246	0.32
-1.438	-0.328	0.199	-1.621	-0.41	0.285	-1.328	-0.055	0.352	-1.188	-0.289	0.238	-0.996	0.027	0.387	-1.324	-0.352	0.223	-1.258	0.316	0.367	-1.539	-0.09	0.168	-1.324	-0.254	0.359	-0.965	-0.332	0.191	-1.32	-0.207	0.355
-1.488	-0.34	0.195	-1.5	-0.414	0.305	-1.293	-0.09	0.348	-1.145	-0.25	0.246	-0.992	0.02	0.383	-1.336	-0.359	0.223	-1.277	0.309	0.355	-1.547	-0.109	0.18	-1.406	-0.289	0.355	-1.012	-0.297	0.215	-1.301	-0.16	0.379
-1.508	-0.34	0.18	-1.355	-0.426	0.32	-1.242	-0.121	0.324	-1.137	-0.215	0.262	-0.988	0.008	0.379	-1.348	-0.379	0.223	-1.285	0.277	0.383	-1.512	-0.152	0.238	-1.465	-0.34	0.359	-1.09	-0.262	0.254	-1.305	-0.113	0.395
-1.461	-0.348	0.176	-1.246	-0.414	0.332	-1.191	-0.137	0.289	-1.152	-0.176	0.281	-0.996	-0.012	0.367	-1.344	-0.391	0.211	-1.313	0.219	0.418	-1.461	-0.207	0.301	-1.508	-0.414	0.352	-1.172	-0.238	0.301	-1.313	-0.074	0.41
-1.363	-0.348	0.18	-1.184	-0.379	0.344	-1.152	-0.16	0.246	-1.188	-0.137	0.301	-1.012	-0.031	0.355	-1.344	-0.41	0.211	-1.363	0.148	0.445	-1.41	-0.266	0.352	-1.52	-0.492	0.324	-1.258	-0.227	0.34	-1.324	-0.016	0.426
-1.258	-0.336	0.188	-1.152	-0.355	0.336	-1.109	-0.172	0.203	-1.227	-0.098	0.32	-1.035	-0.035	0.352	-1.359	-0.434	0.199	-1.395	0.066	0.457	-1.363	-0.313	0.371	-1.52	-0.574	0.281	-1.332	-0.238	0.379	-1.363	0.031	0.422
-1.164	-0.316	0.195	-1.172	-0.316	0.297	-1.094	-0.172	0.156	-1.254	-0.086	0.344	-1.086	-0.047	0.344	-1.387	-0.445	0.176	-1.395	0.004	0.453	-1.316	-0.359	0.375	-1.531	-0.641	0.234	-1.391	-0.273	0.375	-1.387	0.07	0.414
-1.078	-0.277	0.203	-1.234	-0.273	0.277	-1.113	-0.16	0.117	-1.27	-0.09	0.359	-1.137	-0.059	0.336	-1.41	-0.453	0.156	-1.375	-0.051	0.418	-1.277	-0.379	0.352	-1.516	-0.672	0.211	-1.43	-0.332	0.367	-1.426	0.121	0.414
-1.047	-0.246	0.199	-1.258	-0.227	0.316	-1.145	-0.141	0.109	-1.289	-0.109	0.363	-1.184	-0.074	0.328	-1.418	-0.449	0.141	-1.336	-0.09	0.383	-1.242	-0.383	0.305	-1.477	-0.641	0.234	-1.457	-0.414	0.355	-1.488	0.172	0.43
-1.063	-0.23	0.199	-1.289	-0.18	0.332	-1.188	-0.121	0.121	-1.289	-0.141	0.375	-1.234	-0.109	0.32	-1.41	-0.445	0.133	-1.316	-0.121	0.336	-1.219	-0.375	0.262	-1.52	-0.574	0.234	-1.469	-0.477	0.352	-1.5	0.238	0.402
-1.098	-0.211	0.191	-1.316	-0.137	0.379	-1.234	-0.102	0.145	-1.266	-0.176	0.387	-1.262	-0.141	0.313	-1.398	-0.43	0.137	-1.297	-0.129	0.27	-1.203	-0.352	0.234	-1.57	-0.484	0.258	-1.484	-0.527	0.352	-1.465	0.25	0.445
-1.141	-0.176	0.195	-1.336	-0.105	0.43	-1.262	-0.09	0.184	-1.246	-0.195	0.398	-1.277	-0.168	0.293	-1.398	-0.422	0.152	-1.293	-0.18	0.301	-1.203	-0.34	0.215	-1.664	-0.41	0.25	-1.504	-0.563	0.34	-1.422	0.191	0.496
-1.215	-0.145	0.211	-1.336	-0.094	0.445	-1.262	-0.102	0.211	-1.227	-0.195	0.406	-1.285	-0.188	0.273	-1.422	-0.41	0.164	-1.324	-0.184	0.254	-1.215	-0.332	0.207	-1.727	-0.355	0.223	-1.535	-0.582	0.328	-1.391	0.098	0.543
-1.289	-0.145	0.211	-1.336	-0.098	0.445	-1.246	-0.133	0.227	-1.207	-0.18	0.41	-1.301	-0.195	0.234	-1.457	-0.41	0.164	-1.363	-0.176	0.234	-1.238	-0.34	0.223	-1.723	-0.348	0.188	-1.598	-0.586	0.309	-1.355	0.043	0.566
-1.344	-0.164	0.219	-1.32	-0.098	0.438	-1.227	-0.176	0.227	-1.184	-0.152	0.414	-1.328	-0.195	0.195	-1.488	-0.414	0.156	-1.383	-0.18	0.25	-1.254	-0.352	0.238	-1.676	-0.395	0.156	-1.688	-0.566	0.32	-1.316	0.031	0.566
-1.387	-0.199	0.223	-1.305	-0.098	0.426	-1.188	-0.207	0.219	-1.164	-0.125	0.418	-1.367	-0.184	0.156	-1.512	-0.43	0.137	-1.391	-0.188	0.27	-1.266	-0.352	0.25	-1.645	-0.441	0.133	-1.789	-0.543	0.34	-1.27	0.055	0.547
-1.383	-0.227	0.242	-1.285	-0.098	0.414	-1.164	-0.227	0.211	-1.145	-0.105	0.426	-1.398	-0.168	0.145	-1.516	-0.445	0.121	-1.379	-0.203	0.285	-1.273	-0.348	0.25	-1.609	-0.492	0.137	-1.871	-0.512	0.355	-1.23	0.102	0.527
-1.348	-0.246	0.266	-1.258	-0.098	0.406	-1.141	-0.246	0.199	-1.121	-0.086	0.43	-1.414	-0.164	0.152	-1.477	-0.449	0.113	-1.352	-0.234	0.285	-1.273	-0.352	0.234	-1.594	-0.535	0.156	-1.898	-0.484	0.344	-1.254	0.18	0.461
-1.305	-0.246	0.285	-1.23	-0.098	0.398	-1.125	-0.27	0.195	-1.094	-0.066	0.43	-1.418	-0.168	0.199	-1.426	-0.449	0.113	-1.32	-0.258	0.285	-1.27	-0.355	0.207	-1.598	-0.559	0.191	-1.848	-0.461	0.313	-1.262	0.227	0.441
-1.273	-0.242	0.301	-1.203	-0.094	0.398	-1.121	-0.293	0.195	-1.082	-0.043	0.43	-1.418	-0.188	0.25	-1.375	-0.441	0.121	-1.273	-0.27	0.27	-1.273	-0.355	0.191	-1.609	-0.543	0.238	-1.758	-0.438	0.258	-1.27	0.238	0.422
-1.246	-0.242	0.309	-1.18	-0.078	0.41	-1.121	-0.301	0.191	-1.066	-0.016	0.426	-1.402	-0.211	0.289	-1.348	-0.434	0.121	-1.227	-0.262	0.25	-1.297	-0.379	0.172	-1.641	-0.484	0.285	-1.648	-0.426	0.219	-1.305	0.191	0.414
-1.234	-0.238	0.309	-1.164	-0.07	0.402	-1.125	-0.293	0.195	-1.051	0.004	0.43	-1.367	-0.25	0.313	-1.324	-0.41	0.141	-1.188	-0.262	0.23	-1.32	-0.414	0.164	-1.652	-0.41	0.332	-1.535	-0.434	0.207	-1.32	0.133	0.395
-1.219	-0.23	0.313	-1.133	-0.063	0.402	-1.121	-0.281	0.195	-1.039	0.023	0.41	-1.344	-0.281	0.316	-1.332	-0.379	0.172	-1.16	-0.262	0.219	-1.34	-0.457	0.156	-1.633	-0.324	0.363	-1.461	-0.453	0.223	-1.305	0.059	0.414
-1.199	-0.215	0.313	-1.105	-0.051	0.414	-1.125	-0.266	0.195	-1.043	0.055	0.398	-1.313	-0.305	0.301	-1.344	-0.328	0.211	-1.152	-0.266	0.219	-1.359	-0.492	0.156	-1.582	-0.258	0.375	-1.426	-0.461	0.254	-1.293	0	0.387
-1.188	-0.188	0.316	-1.078	-0.035	0.414	-1.121	-0.254	0.207	-1.051	0.086	0.402	-1.281	-0.313	0.281	-1.375	-0.281	0.254	-1.16	-0.277	0.227	-1.391	-0.523	0.152	-1.523	-0.215	0.371	-1.445	-0.457	0.293	-1.277	-0.051	0.383
-1.172	-0.148	0.32	-1.047	-0.012	0.41	-1.121	-0.246	0.215	-1.059	0.113	0.402	-1.246	-0.313	0.262	-1.418	-0.246	0.293	-1.176	-0.297	0.242	-1.418	-0.508	0.18	-1.469	-0.191	0.359	-1.48	-0.422	0.348	-1.281	-0.086	0.348
-1.152	-0.113	0.344	-1.016	0.004	0.398	-1.117	-0.234	0.219	-1.086	0.121	0.387	-1.227	-0.313	0.262	-1.465	-0.227	0.332	-1.199	-0.316	0.246	-1.461	-0.457	0.211	-1.422	-0.191	0.352	-1.504	-0.367	0.383	-1.305	-0.098	0.32
-1.141	-0.082	0.352	-0.984	0.02	0.387	-1.117	-0.242	0.219	-1.113	0.113	0.379	-1.199	-0.309	0.262	-1.484	-0.211	0.352	-1.227	-0.332	0.25	-1.484	-0.406	0.238	-1.387	-0.191	0.352	-1.504	-0.313	0.395	-1.352	-0.086	0.297
-1.125	-0.055	0.359	-0.957	0.035	0.383	-1.121	-0.254	0.215	-1.129	0.086	0.383	-1.176	-0.305	0.266	-1.477	-0.199	0.355	-1.25	-0.336	0.258	-1.504	-0.418	0.23	-1.352	-0.191	0.352	-1.461	-0.262	0.383	-1.379	-0.09	0.309
-1.109	-0.031	0.355	-0.945	0.047	0.371	-1.141	-0.273	0.199	-1.137	0.059	0.391	-1.16	-0.293	0.266	-1.484	-0.199	0.352	-1.266	-0.34	0.254	-1.566	-0.492	0.203	-1.328	-0.195	0.348	-1.422	-0.238	0.344	-1.414	-0.098	0.297
-1.09	-0.004	0.348	-0.945	0.051	0.363	-1.184	-0.297	0.195	-1.156	0.039	0.398	-1.141	-0.273	0.27	-1.477	-0.207	0.359	-1.266	-0.34	0.238	-1.594	-0.574	0.156	-1.305	-0.184	0.359	-1.383	-0.219	0.313	-1.426	-0.125	0.293
-1.082	0.008	0.34	-0.953	0.051	0.352	-1.215	-0.313	0.191	-1.191	0.031	0.395	-1.133	-0.258	0.273	-1.461	-0.207	0.375	-1.254	-0.348	0.219	-1.578	-0.621	0.145	-1.293	-0.164	0.367	-1.344	-0.215	0.297	-1.41	-0.164	0.297
-1.063	0.02	0.32	-0.957	0.051	0.352	-1.25	-0.316	0.191	-1.238	0.051	0.391	-1.121	-0.238	0.277	-1.449	-0.211	0.395	-1.27	-0.363	0.191	-1.559	-0.633	0.117	-1.285	-0.137	0.383	-1.305	-0.219	0.301	-1.375	-0.203	0.277
-1.055	0.023	0.301	-0.969	0.035	0.344	-1.27	-0.313	0.191	-1.277	0.063	0.391	-1.121	-0.234	0.277	-1.426	-0.203	0.395	-1.297	-0.379	0.164	-1.551	-0.613	0.086	-1.281	-0.098	0.406	-1.281	-0.219	0.305	-1.293	-0.238	0.254
-1.063	0.02	0.285	-0.992	0.02	0.336	-1.277	-0.309	0.184	-1.332	0.051	0.398	-1.117	-0.238	0.266	-1.41	-0.195	0.402	-1.328	-0.402	0.141	-1.539	-0.582	0.074	-1.285	-0.051	0.438	-1.273	-0.219	0.313	-1.223	-0.254	0.215
-1.074	0.008	0.273	-1.008	0	0.34	-1.297	-0.309	0.191	-1.391	0.012	0.406	-1.105	-0.246	0.246	-1.391	-0.176	0.41	-1.348	-0.414	0.125	-1.531	-0.516	0.094	-1.305	0	0.457	-1.258	-0.203	0.324	-1.16	-0.262	0.18
-1.078	-0.012	0.277	-1.035	-0.016	0.348	-1.324	-0.309	0.195	-1.422	-0.027	0.414	-1.113	-0.258	0.242	-1.371	-0.156	0.426	-1.375	-0.434	0.102	-1.551	-0.449	0.129	-1.332	0.055	0.465	-1.242	-0.172	0.344	-1.094	-0.277	0.172
-1.07	-0.027	0.285	-1.086	-0.031	0.344	-1.344	-0.309	0.207	-1.414	-0.059	0.414	-1.117	-0.277	0.234	-1.344	-0.129	0.438	-1.379	-0.445	0.105	-1.578	-0.391	0.199	-1.379	0.113	0.457	-1.234	-0.141	0.367	-1.039	-0.297	0.184
-1.059	-0.047	0.285	-1.156	-0.051	0.328	-1.363	-0.301	0.215	-1.383	-0.094	0.395	-1.125	-0.297	0.223	-1.32	-0.098	0.445	-1.406	-0.453	0.117	-1.617	-0.352	0.277	-1.418	0.188	0.441	-1.23	-0.102	0.398	-1.012	-0.324	0.199
-1.055	-0.047	0.281	-1.227	-0.063	0.316	-1.387	-0.305	0.219	-1.336	-0.125	0.352	-1.137	-0.313	0.215	-1.301	-0.066	0.445	-1.469	-0.453	0.137	-1.629	-0.309	0.336	-1.453	0.254	0.457	-1.238	-0.063	0.418	-1.023	-0.344	0.215
-1.055	-0.055	0.277	-1.305	-0.066	0.313	-1.426	-0.328	0.223	-1.281	-0.16	0.309	-1.148	-0.324	0.203	-1.281	-0.039	0.453	-1.531	-0.453	0.16	-1.602	-0.285	0.383	-1.438	0.297	0.504	-1.25	-0.016	0.422	-1.063	-0.355	0.219
-1.078	-0.063	0.258	-1.387	-0.094	0.313	-1.461	-0.344	0.23	-1.227	-0.168	0.266	-1.168	-0.316	0.191	-1.266	-0.008	0.453	-1.578	-0.445	0.184	-1.566	-0.266	0.41	-1.363	0.289	0.539	-1.266	0.031	0.438	-1.137	-0.355	0.215
-1.109	-0.074	0.238	-1.43	-0.117	0.324	-1.488	-0.352	0.223	-1.191	-0.168	0.223	-1.207	-0.316	0.191	-1.262	0.035	0.445	-1.621	-0.449	0.184	-1.531	-0.254	0.422	-1.301	0.273	0.563	-1.305	0.07	0.426	-1.23	-0.336	0.238
-1.129	-0.09	0.219	-1.453	-0.145	0.324	-1.48	-0.332	0.207	-1.168	-0.156	0.188	-1.285	-0.316	0.203	-1.258	0.105	0.449	-1.641	-0.449	0.184	-1.504	-0.234	0.43	-1.266	0.238	0.59	-1.363	0.098	0.434	-1.34	-0.324	0.27
-1.168	-0.098	0.211	-1.414	-0.164	0.316	-1.434	-0.309	0.199	-1.164	-0.137	0.16	-1.387	-0.332	0.215	-1.262	0.184	0.445	-1.617	-0.449	0.188	-1.496	-0.227	0.441	-1.219	0.207	0.613	-1.418	0.113	0.48	-1.438	-0.328	0.301
-1.203	-0.113	0.199	-1.363	-0.188	0.285	-1.352	-0.285	0.195	-1.184	-0.121	0.156	-1.488	-0.352	0.215	-1.246	0.254	0.449	-1.551	-0.434	0.184	-1.5	-0.227	0.445	-1.188	0.203	0.609	-1.453	0.117	0.5	-1.516	-0.355	0.313
-1.25	-0.129	0.195	-1.305	-0.211	0.23	-1.273	-0.266	0.203	-1.203	-0.102	0.176	-1.59	-0.371	0.211	-1.234	0.301	0.465	-1.48	-0.418	0.18	-1.484	-0.215	0.449	-1.195	0.227	0.559	-1.445	0.113	0.508	-1.551	-0.383	0.301
-1.289	-0.148	0.195	-1.266	-0.211	0.168	-1.223	-0.258	0.215	-1.211	-0.09	0.211	-1.66	-0.402	0.199	-1.207	0.328	0.473	-1.422	-0.395	0.18	-1.477	-0.203	0.449	-1.234	0.266	0.484	-1.422	0.113	0.492	-1.559	-0.418	0.273
-1.316	-0.168	0.191	-1.211	-0.203	0.117	-1.195	-0.242	0.219	-1.199	-0.102	0.25	-1.664	-0.43	0.195	-1.184	0.305	0.5	-1.375	-0.359	0.195	-1.465	-0.188	0.449	-1.277	0.285	0.414	-1.398	0.102	0.5	-1.551	-0.477	0.262
-1.313	-0.188	0.188	-1.184	-0.188	0.102	-1.195	-0.219	0.227	-1.18	-0.125	0.281	-1.602	-0.445	0.188	-1.176	0.254	0.52	-1.352	-0.32	0.223	-1.441	-0.16	0.457	-1.293	0.277	0.41	-1.336	0.094	0.523	-1.566	-0.555	0.242
-1.266	-0.195	0.164	-1.184	-0.156	0.094	-1.223	-0.203	0.242	-1.156	-0.152	0.293	-1.492	-0.426	0.184	-1.191	0.23	0.484	-1.348	-0.27	0.262	-1.422	-0.129	0.469	-1.352	0.242	0.402	-1.273	0.09	0.547	-1.586	-0.633	0.238
-1.207	-0.215	0.133	-1.215	-0.137	0.109	-1.262	-0.18	0.254	-1.125	-0.184	0.285	-1.391	-0.395	0.184	-1.227	0.219	0.414	-1.355	-0.219	0.301	-1.406	-0.09	0.477	-1.375	0.199	0.426	-1.234	0.09	0.539	-1.594	-0.691	0.23
-1.148	-0.223	0.109	-1.273	-0.125	0.152	-1.309	-0.152	0.273	-1.09	-0.203	0.266	-1.316	-0.359	0.188	-1.258	0.219	0.375	-1.375	-0.184	0.344	-1.387	-0.035	0.477	-1.375	0.141	0.473	-1.227	0.113	0.492	-1.609	-0.711	0.234
-1.074	-0.215	0.086	-1.336	-0.129	0.211	-1.355	-0.148	0.297	-1.055	-0.223	0.254	-1.27	-0.336	0.203	-1.289	0.215	0.363	-1.398	-0.168	0.379	-1.379	0.039	0.473	-1.387	0.07	0.508	-1.199	0.145	0.473	-1.656	-0.703	0.234
-1.016	-0.203	0.07	-1.383	-0.137	0.262	-1.379	-0.156	0.316	-1.027	-0.238	0.242	-1.27	-0.332	0.219	-1.309	0.199	0.398	-1.418	-0.164	0.383	-1.371	0.113	0.473	-1.418	0.004	0.504	-1.191	0.156	0.438	-1.715	-0.68	0.227
-0.984	-0.184	0.066	-1.414	-0.172	0.297	-1.375	-0.176	0.328	-1.012	-0.242	0.234	-1.289	-0.305	0.234	-1.324	0.164	0.445	-1.43	-0.176	0.383	-1.332	0.191	0.488	-1.457	-0.051	0.469	-1.191	0.137	0.418	-1.777	-0.664	0.195
-0.98	-0.16	0.07	-1.418	-0.211	0.305	-1.352	-0.195	0.336	-1	-0.238	0.227	-1.324	-0.273	0.246	-1.336	0.105	0.484	-1.434	-0.195	0.383	-1.289	0.277	0.488	-1.512	-0.086	0.418	-1.191	0.094	0.426	-1.797	-0.645	0.16
-1.008	-0.137	0.094	-1.391	-0.242	0.285	-1.313	-0.207	0.34	-1.004	-0.223	0.219	-1.359	-0.227	0.27	-1.332	0.043	0.496	-1.438	-0.219	0.387	-1.289	0.367	0.492	-1.582	-0.113	0.363	-1.195	0.039	0.422	-1.773	-0.633	0.137
-1.066	-0.129	0.125	-1.352	-0.273	0.258	-1.277	-0.211	0.348	-1.008	-0.207	0.223	-1.379	-0.191	0.289	-1.301	-0.016	0.473	-1.438	-0.23	0.391	-1.297	0.457	0.484	-1.652	-0.133	0.316	-1.203	-0.008	0.41	-1.734	-0.598	0.129
-1.141	-0.125	0.156	-1.297	-0.305	0.23	-1.242	-0.199	0.352	-1.004	-0.195	0.227	-1.383	-0.168	0.301	-1.266	-0.055	0.438	-1.438	-0.242	0.391	-1.281	0.488	0.512	-1.676	-0.148	0.293	-1.227	-0.055	0.398	-1.664	-0.59	0.145
-1.227	-0.133	0.18	-1.246	-0.328	0.211	-1.211	-0.172	0.352	-1.02	-0.199	0.242	-1.395	-0.164	0.301	-1.23	-0.082	0.379	-1.426	-0.238	0.402	-1.242	0.484	0.496	-1.645	-0.164	0.301	-1.262	-0.094	0.367	-1.578	-0.57	0.145
-1.293	-0.156	0.191	-1.191	-0.332	0.199	-1.184	-0.148	0.355	-1.047	-0.188	0.242	-1.395	-0.168	0.289	-1.215	-0.098	0.313	-1.418	-0.219	0.406	-1.211	0.445	0.48	-1.559	-0.18	0.313	-1.316	-0.117	0.328	-1.523	-0.566	0.172
-1.309	-0.203	0.199	-1.16	-0.32	0.191	-1.164	-0.125	0.363	-1.07	-0.188	0.234	-1.383	-0.168	0.289	-1.223	-0.086	0.227	-1.395	-0.191	0.422	-1.188	0.41	0.457	-1.441	-0.211	0.328	-1.391	-0.129	0.293	-1.488	-0.566	0.23
-1.293	-0.242	0.199	-1.125	-0.285	0.195	-1.141	-0.102	0.367	-1.086	-0.191	0.242	-1.375	-0.168	0.301	-1.258	-0.105	0.223	-1.371	-0.148	0.43	-1.176	0.391	0.441	-1.336	-0.25	0.324	-1.449	-0.145	0.273	-1.492	-0.555	0.281
-1.262	-0.27	0.195	-1.094	-0.246	0.203	-1.113	-0.078	0.375	-1.102	-0.199	0.242	-1.367	-0.172	0.309	-1.309	-0.102	0.199	-1.348	-0.117	0.449	-1.195	0.387	0.438	-1.234	-0.285	0.301	-1.473	-0.152	0.277	-1.523	-0.504	0.309
-1.227	-0.293	0.195	-1.066	-0.203	0.207	-1.094	-0.051	0.375	-1.133	-0.227	0.242	-1.344	-0.164	0.324	-1.352	-0.09	0.199	-1.324	-0.074	0.457	-1.238	0.387	0.43	-1.148	-0.313	0.262	-1.457	-0.168	0.297	-1.512	-0.438	0.332
-1.184	-0.289	0.203	-1.059	-0.168	0.219	-1.063	-0.031	0.379	-1.172	-0.25	0.25	-1.324	-0.145	0.34	-1.391	-0.086	0.219	-1.301	-0.023	0.473	-1.289	0.371	0.438	-1.086	-0.328	0.219	-1.402	-0.172	0.316	-1.477	-0.371	0.336
-1.152	-0.289	0.203	-1.055	-0.145	0.215	-1.039	-0.016	0.371	-1.219	-0.277	0.246	-1.289	-0.125	0.348	-1.41	-0.094	0.242	-1.281	0.035	0.477	-1.355	0.332	0.457	-1.031	-0.324	0.191	-1.34	-0.184	0.313	-1.43	-0.32	0.332
-1.129	-0.277	0.203	-1.063	-0.133	0.211	-1.027	0	0.359	-1.27	-0.293	0.234	-1.254	-0.105	0.363	-1.402	-0.121	0.273	-1.258	0.094	0.48	-1.422	0.266	0.484	-1	-0.32	0.184	-1.25	-0.184	0.316	-1.375	-0.277	0.336
-1.117	-0.262	0.188	-1.07	-0.133	0.199	-1.02	0.016	0.352	-1.309	-0.305	0.227	-1.215	-0.074	0.375	-1.383	-0.164	0.289	-1.238	0.164	0.488	-1.465	0.176	0.516	-0.988	-0.297	0.191	-1.164	-0.191	0.297	-1.313	-0.254	0.344
-1.102	-0.25	0.18	-1.078	-0.137	0.199	-1.012	0.035	0.348	-1.32	-0.305	0.219	-1.176	-0.055	0.379	-1.348	-0.203	0.289	-1.238	0.258	0.48	-1.488	0.086	0.531	-0.996	-0.266	0.199	-1.082	-0.191	0.281	-1.273	-0.246	0.359
-1.09	-0.223	0.18	-1.074	-0.148	0.195	-1.008	0.035	0.359	-1.332	-0.301	0.219	-1.148	-0.035	0.387	-1.305	-0.238	0.273	-1.254	0.355	0.461	-1.477	0.008	0.52	-1.035	-0.246	0.215	-1.02	-0.199	0.254	-1.23	-0.234	0.375
-1.078	-0.191	0.18	-1.074	-0.176	0.195	-1.031	0.027	0.371	-1.363	-0.293	0.227	-1.125	-0.012	0.383	-1.273	-0.273	0.25	-1.254	0.426	0.461	-1.441	-0.039	0.5	-1.09	-0.238	0.234	-0.977	-0.207	0.238	-1.203	-0.223	0.391
-1.074	-0.152	0.188	-1.07	-0.207	0.199	-1.07	0.012	0.375	-1.426	-0.293	0.246	-1.098	0.004	0.379	-1.238	-0.289	0.223	-1.23	0.48	0.426	-1.414	-0.063	0.457	-1.156	-0.242	0.246	-0.961	-0.199	0.219	-1.191	-0.207	0.402
-1.074	-0.129	0.195	-1.082	-0.234	0.195	-1.094	0.004	0.387	-1.48	-0.289	0.266	-1.07	0.02	0.375	-1.223	-0.309	0.207	-1.227	0.457	0.41	-1.422	-0.086	0.402	-1.219	-0.254	0.246	-0.961	-0.211	0.242	-1.188	-0.191	0.414
-1.078	-0.113	0.203	-1.094	-0.238	0.188	-1.094	-0.004	0.391	-1.527	-0.285	0.277	-1.055	0.023	0.383	-1.223	-0.316	0.207	-1.199	0.383	0.414	-1.492	-0.094	0.344	-1.281	-0.27	0.246	-0.984	-0.219	0.23	-1.195	-0.168	0.418
-1.09	-0.129	0.203	-1.109	-0.227	0.176	-1.098	-0.023	0.395	-1.582	-0.305	0.27	-1.055	0.027	0.375	-1.23	-0.332	0.215	-1.172	0.301	0.457	-1.57	-0.102	0.305	-1.34	-0.313	0.242	-1.031	-0.223	0.227	-1.207	-0.141	0.43
-1.098	-0.164	0.203	-1.121	-0.211	0.18	-1.09	-0.031	0.387	-1.617	-0.328	0.258	-1.078	0.027	0.379	-1.242	-0.332	0.223	-1.176	0.266	0.492	-1.621	-0.109	0.281	-1.426	-0.344	0.223	-1.094	-0.234	0.234	-1.211	-0.098	0.445
-1.094	-0.219	0.207	-1.141	-0.191	0.172	-1.086	-0.039	0.379	-1.613	-0.359	0.246	-1.102	0.047	0.379	-1.258	-0.328	0.242	-1.203	0.258	0.508	-1.652	-0.133	0.266	-1.516	-0.398	0.207	-1.164	-0.246	0.246	-1.234	-0.059	0.469
-1.09	-0.262	0.215	-1.172	-0.176	0.168	-1.109	-0.047	0.367	-1.563	-0.375	0.227	-1.098	0.066	0.379	-1.277	-0.328	0.242	-1.246	0.258	0.523	-1.656	-0.16	0.246	-1.57	-0.477	0.195	-1.25	-0.25	0.273	-1.273	-0.016	0.492
-1.078	-0.289	0.207	-1.203	-0.168	0.168	-1.137	-0.043	0.348	-1.477	-0.367	0.211	-1.082	0.07	0.402	-1.277	-0.332	0.238	-1.289	0.258	0.527	-1.629	-0.211	0.23	-1.598	-0.555	0.172	-1.336	-0.266	0.297	-1.297	0.039	0.508
-1.082	-0.305	0.199	-1.238	-0.164	0.18	-1.176	-0.035	0.336	-1.387	-0.355	0.215	-1.063	0.07	0.41	-1.281	-0.34	0.242	-1.363	0.223	0.523	-1.582	-0.266	0.234	-1.59	-0.625	0.168	-1.422	-0.301	0.313	-1.344	0.074	0.563
-1.094	-0.301	0.191	-1.27	-0.172	0.184	-1.223	-0.035	0.336	-1.297	-0.328	0.215	-1.055	0.066	0.406	-1.297	-0.348	0.223	-1.434	0.172	0.531	-1.512	-0.32	0.227	-1.586	-0.656	0.129	-1.504	-0.359	0.328	-1.457	0.066	0.582
-1.094	-0.281	0.172	-1.305	-0.188	0.191	-1.277	-0.035	0.34	-1.23	-0.301	0.223	-1.059	0.063	0.395	-1.309	-0.355	0.191	-1.477	0.113	0.531	-1.441	-0.367	0.223	-1.539	-0.625	0.164	-1.578	-0.438	0.34	-1.469	0.082	0.648
-1.102	-0.258	0.164	-1.324	-0.199	0.195	-1.332	-0.051	0.348	-1.191	-0.273	0.246	-1.086	0.059	0.375	-1.336	-0.367	0.168	-1.5	0.047	0.504	-1.383	-0.391	0.219	-1.57	-0.547	0.172	-1.633	-0.535	0.348	-1.484	0.152	0.648
-1.113	-0.246	0.168	-1.344	-0.215	0.195	-1.363	-0.07	0.352	-1.176	-0.246	0.266	-1.125	0.047	0.352	-1.371	-0.387	0.137	-1.488	-0.016	0.461	-1.324	-0.398	0.207	-1.648	-0.453	0.176	-1.676	-0.645	0.34	-1.473	0.219	0.652
-1.125	-0.246	0.172	-1.371	-0.223	0.191	-1.355	-0.109	0.34	-1.195	-0.223	0.289	-1.164	0.047	0.336	-1.391	-0.414	0.121	-1.453	-0.063	0.395	-1.285	-0.391	0.195	-1.762	-0.398	0.168	-1.691	-0.75	0.336	-1.426	0.254	0.656
-1.16	-0.254	0.18	-1.395	-0.234	0.188	-1.305	-0.141	0.32	-1.227	-0.195	0.309	-1.219	0.023	0.336	-1.406	-0.445	0.117	-1.41	-0.102	0.332	-1.262	-0.379	0.188	-1.824	-0.398	0.168	-1.691	-0.813	0.324	-1.367	0.273	0.664
-1.219	-0.273	0.188	-1.406	-0.234	0.184	-1.242	-0.152	0.277	-1.266	-0.172	0.332	-1.258	-0.004	0.344	-1.414	-0.469	0.117	-1.383	-0.121	0.258	-1.254	-0.363	0.18	-1.832	-0.43	0.172	-1.672	-0.781	0.316	-1.289	0.297	0.66
-1.289	-0.305	0.191	-1.379	-0.23	0.172	-1.168	-0.16	0.238	-1.301	-0.164	0.348	-1.273	-0.023	0.352	-1.414	-0.48	0.137	-1.379	-0.148	0.234	-1.262	-0.352	0.184	-1.762	-0.465	0.168	-1.66	-0.672	0.289	-1.242	0.324	0.641
-1.34	-0.316	0.191	-1.324	-0.227	0.176	-1.117	-0.16	0.199	-1.316	-0.172	0.363	-1.27	-0.059	0.355	-1.426	-0.48	0.16	-1.395	-0.156	0.195	-1.277	-0.348	0.188	-1.668	-0.492	0.188	-1.676	-0.535	0.262	-1.254	0.363	0.602
-1.387	-0.324	0.199	-1.266	-0.227	0.172	-1.086	-0.164	0.152	-1.324	-0.184	0.371	-1.242	-0.094	0.34	-1.469	-0.48	0.184	-1.41	-0.148	0.16	-1.297	-0.355	0.188	-1.586	-0.504	0.211	-1.715	-0.434	0.223	-1.289	0.383	0.566
-1.426	-0.34	0.203	-1.211	-0.227	0.164	-1.082	-0.16	0.129	-1.309	-0.203	0.375	-1.215	-0.121	0.313	-1.52	-0.473	0.188	-1.414	-0.156	0.168	-1.324	-0.375	0.176	-1.531	-0.488	0.242	-1.723	-0.395	0.207	-1.309	0.371	0.59
-1.461	-0.355	0.195	-1.168	-0.223	0.172	-1.105	-0.141	0.109	-1.285	-0.219	0.379	-1.191	-0.148	0.273	-1.566	-0.473	0.188	-1.402	-0.168	0.191	-1.34	-0.395	0.152	-1.512	-0.445	0.273	-1.715	-0.414	0.215	-1.355	0.34	0.609
-1.469	-0.359	0.184	-1.16	-0.223	0.18	-1.145	-0.125	0.121	-1.262	-0.215	0.383	-1.184	-0.164	0.227	-1.605	-0.496	0.168	-1.387	-0.199	0.227	-1.355	-0.414	0.129	-1.531	-0.383	0.301	-1.695	-0.434	0.238	-1.367	0.305	0.629
-1.449	-0.363	0.168	-1.176	-0.223	0.188	-1.191	-0.113	0.145	-1.234	-0.195	0.391	-1.195	-0.164	0.176	-1.613	-0.516	0.148	-1.352	-0.246	0.258	-1.371	-0.438	0.102	-1.559	-0.316	0.332	-1.672	-0.453	0.254	-1.402	0.25	0.652
-1.395	-0.348	0.16	-1.211	-0.211	0.195	-1.223	-0.109	0.184	-1.211	-0.164	0.402	-1.23	-0.16	0.137	-1.57	-0.527	0.145	-1.305	-0.297	0.277	-1.398	-0.461	0.082	-1.574	-0.258	0.355	-1.637	-0.457	0.27	-1.438	0.184	0.621
-1.316	-0.324	0.172	-1.246	-0.203	0.211	-1.238	-0.117	0.223	-1.184	-0.133	0.414	-1.285	-0.152	0.117	-1.496	-0.535	0.152	-1.254	-0.34	0.285	-1.426	-0.5	0.059	-1.563	-0.223	0.379	-1.621	-0.445	0.277	-1.484	0.105	0.555
-1.234	-0.293	0.188	-1.297	-0.203	0.215	-1.238	-0.141	0.246	-1.164	-0.109	0.422	-1.328	-0.141	0.117	-1.414	-0.52	0.156	-1.199	-0.359	0.273	-1.43	-0.523	0.031	-1.52	-0.207	0.383	-1.617	-0.418	0.285	-1.559	0.051	0.461
-1.168	-0.262	0.207	-1.332	-0.207	0.234	-1.223	-0.18	0.25	-1.152	-0.098	0.434	-1.348	-0.133	0.141	-1.352	-0.488	0.156	-1.156	-0.355	0.262	-1.43	-0.539	0.02	-1.473	-0.211	0.383	-1.637	-0.383	0.285	-1.625	-0.008	0.383
-1.133	-0.242	0.211	-1.363	-0.223	0.266	-1.191	-0.211	0.246	-1.121	-0.074	0.441	-1.34	-0.129	0.176	-1.313	-0.43	0.16	-1.141	-0.34	0.238	-1.414	-0.539	0.031	-1.43	-0.223	0.375	-1.66	-0.34	0.301	-1.688	-0.082	0.324
-1.137	-0.242	0.215	-1.375	-0.238	0.305	-1.16	-0.23	0.23	-1.102	-0.047	0.441	-1.309	-0.137	0.215	-1.289	-0.363	0.184	-1.141	-0.324	0.215	-1.402	-0.527	0.066	-1.398	-0.234	0.363	-1.656	-0.309	0.316	-1.691	-0.168	0.309
-1.156	-0.23	0.215	-1.363	-0.246	0.336	-1.137	-0.242	0.223	-1.082	-0.012	0.441	-1.281	-0.152	0.238	-1.285	-0.297	0.223	-1.16	-0.309	0.191	-1.418	-0.512	0.117	-1.375	-0.23	0.355	-1.613	-0.277	0.336	-1.629	-0.23	0.316
-1.191	-0.207	0.211	-1.348	-0.254	0.352	-1.113	-0.262	0.23	-1.066	0.016	0.438	-1.254	-0.18	0.25	-1.301	-0.242	0.273	-1.199	-0.309	0.18	-1.469	-0.48	0.152	-1.352	-0.215	0.352	-1.555	-0.254	0.34	-1.531	-0.266	0.336
-1.234	-0.188	0.219	-1.332	-0.254	0.367	-1.105	-0.273	0.23	-1.055	0.027	0.422	-1.23	-0.211	0.25	-1.34	-0.191	0.313	-1.223	-0.313	0.176	-1.551	-0.469	0.172	-1.336	-0.199	0.363	-1.48	-0.234	0.336	-1.414	-0.281	0.313
-1.289	-0.191	0.234	-1.316	-0.254	0.375	-1.109	-0.277	0.234	-1.051	0.039	0.414	-1.223	-0.234	0.227	-1.371	-0.16	0.355	-1.246	-0.332	0.188	-1.637	-0.473	0.188	-1.309	-0.168	0.375	-1.414	-0.219	0.328	-1.293	-0.309	0.332
-1.344	-0.207	0.254	-1.309	-0.246	0.387	-1.113	-0.273	0.227	-1.055	0.051	0.41	-1.215	-0.266	0.203	-1.391	-0.145	0.395	-1.258	-0.344	0.199	-1.719	-0.488	0.195	-1.285	-0.133	0.406	-1.363	-0.207	0.328	-1.199	-0.332	0.277
-1.363	-0.227	0.27	-1.297	-0.223	0.391	-1.117	-0.262	0.223	-1.074	0.043	0.41	-1.203	-0.293	0.176	-1.418	-0.125	0.355	-1.262	-0.348	0.211	-1.75	-0.512	0.199	-1.27	-0.098	0.441	-1.324	-0.199	0.328	-1.105	-0.34	0.219
-1.348	-0.242	0.293	-1.289	-0.195	0.391	-1.121	-0.25	0.211	-1.113	0.023	0.41	-1.195	-0.313	0.164	-1.43	-0.137	0.359	-1.258	-0.344	0.207	-1.715	-0.504	0.191	-1.266	-0.066	0.473	-1.281	-0.188	0.328	-0.988	-0.355	0.199
-1.324	-0.258	0.297	-1.277	-0.16	0.391	-1.121	-0.234	0.211	-1.141	0.008	0.418	-1.184	-0.324	0.172	-1.434	-0.16	0.359	-1.254	-0.34	0.199	-1.645	-0.484	0.188	-1.273	-0.023	0.508	-1.258	-0.168	0.324	-0.918	-0.34	0.152
-1.297	-0.254	0.301	-1.258	-0.133	0.402	-1.117	-0.211	0.219	-1.16	-0.008	0.438	-1.164	-0.32	0.184	-1.438	-0.18	0.371	-1.281	-0.344	0.172	-1.563	-0.457	0.191	-1.273	0.023	0.523	-1.23	-0.145	0.336	-0.875	-0.324	0.133
-1.262	-0.238	0.313	-1.234	-0.109	0.406	-1.113	-0.199	0.223	-1.152	-0.016	0.441	-1.156	-0.316	0.195	-1.434	-0.195	0.379	-1.316	-0.352	0.152	-1.496	-0.422	0.203	-1.293	0.07	0.531	-1.223	-0.125	0.344	-0.836	-0.309	0.133
-1.234	-0.223	0.328	-1.211	-0.082	0.406	-1.117	-0.191	0.227	-1.137	-0.027	0.445	-1.152	-0.297	0.211	-1.418	-0.195	0.391	-1.34	-0.363	0.133	-1.453	-0.379	0.23	-1.32	0.141	0.5	-1.223	-0.109	0.359	-0.816	-0.277	0.148
-1.219	-0.199	0.336	-1.184	-0.051	0.414	-1.125	-0.191	0.219	-1.129	-0.031	0.441	-1.152	-0.281	0.219	-1.406	-0.203	0.41	-1.367	-0.387	0.113	-1.453	-0.32	0.27	-1.34	0.199	0.527	-1.23	-0.082	0.375	-0.855	-0.254	0.156
-1.211	-0.184	0.344	-1.16	-0.023	0.414	-1.137	-0.215	0.215	-1.137	-0.043	0.441	-1.168	-0.27	0.219	-1.391	-0.203	0.426	-1.379	-0.41	0.121	-1.473	-0.262	0.309	-1.355	0.238	0.555	-1.25	-0.047	0.387	-0.926	-0.246	0.168
-1.191	-0.16	0.348	-1.133	0.004	0.426	-1.148	-0.25	0.211	-1.156	-0.043	0.426	-1.191	-0.266	0.203	-1.375	-0.184	0.434	-1.418	-0.418	0.137	-1.504	-0.219	0.355	-1.348	0.277	0.563	-1.281	-0.027	0.391	-0.996	-0.242	0.184
-1.168	-0.137	0.355	-1.109	0.031	0.426	-1.172	-0.289	0.203	-1.184	-0.043	0.406	-1.203	-0.266	0.188	-1.355	-0.156	0.445	-1.477	-0.422	0.148	-1.551	-0.184	0.387	-1.324	0.32	0.551	-1.332	0	0.387	-1.109	-0.238	0.191
-1.145	-0.113	0.367	-1.09	0.051	0.418	-1.203	-0.316	0.191	-1.215	-0.047	0.395	-1.211	-0.277	0.184	-1.332	-0.133	0.461	-1.547	-0.418	0.16	-1.574	-0.156	0.406	-1.305	0.332	0.543	-1.414	0.023	0.391	-1.207	-0.234	0.215
-1.129	-0.09	0.379	-1.082	0.066	0.402	-1.23	-0.336	0.18	-1.246	-0.043	0.387	-1.227	-0.293	0.184	-1.313	-0.094	0.477	-1.594	-0.414	0.18	-1.59	-0.148	0.418	-1.266	0.313	0.559	-1.5	0.031	0.391	-1.273	-0.242	0.266
-1.109	-0.059	0.379	-1.07	0.074	0.395	-1.258	-0.34	0.18	-1.25	-0.047	0.387	-1.25	-0.313	0.172	-1.313	-0.059	0.488	-1.629	-0.406	0.172	-1.594	-0.148	0.434	-1.234	0.305	0.563	-1.57	0.031	0.418	-1.313	-0.27	0.316
-1.09	-0.039	0.391	-1.063	0.086	0.395	-1.293	-0.348	0.18	-1.242	-0.063	0.375	-1.262	-0.324	0.172	-1.305	0.016	0.469	-1.652	-0.422	0.164	-1.59	-0.152	0.434	-1.211	0.313	0.539	-1.609	0.027	0.453	-1.367	-0.367	0.344
-1.074	-0.02	0.391	-1.035	0.074	0.391	-1.34	-0.352	0.184	-1.211	-0.082	0.359	-1.266	-0.328	0.168	-1.293	0.105	0.461	-1.637	-0.422	0.156	-1.57	-0.16	0.445	-1.195	0.324	0.504	-1.586	0.047	0.473	-1.461	-0.512	0.348
-1.066	-0.004	0.379	-1.016	0.059	0.391	-1.398	-0.359	0.195	-1.172	-0.098	0.336	-1.27	-0.328	0.176	-1.246	0.203	0.492	-1.574	-0.43	0.152	-1.551	-0.184	0.445	-1.199	0.34	0.457	-1.527	0.086	0.473	-1.535	-0.637	0.324
-1.055	0.012	0.359	-1	0.031	0.395	-1.445	-0.359	0.207	-1.133	-0.113	0.301	-1.297	-0.32	0.184	-1.215	0.293	0.52	-1.496	-0.422	0.145	-1.52	-0.191	0.453	-1.23	0.328	0.402	-1.469	0.117	0.488	-1.547	-0.73	0.297
-1.047	0.012	0.348	-0.996	0.012	0.398	-1.48	-0.375	0.215	-1.094	-0.133	0.266	-1.352	-0.32	0.195	-1.188	0.387	0.5	-1.422	-0.41	0.141	-1.496	-0.191	0.461	-1.266	0.289	0.391	-1.398	0.129	0.527	-1.555	-0.781	0.27
-1.051	0.012	0.332	-1.027	-0.008	0.395	-1.504	-0.395	0.203	-1.07	-0.145	0.234	-1.426	-0.32	0.203	-1.199	0.43	0.484	-1.363	-0.395	0.148	-1.469	-0.184	0.473	-1.309	0.234	0.406	-1.305	0.145	0.559	-1.512	-0.801	0.266
-1.055	0.012	0.316	-1.086	-0.02	0.391	-1.516	-0.414	0.195	-1.063	-0.145	0.207	-1.484	-0.332	0.207	-1.234	0.434	0.48	-1.328	-0.367	0.18	-1.441	-0.156	0.473	-1.359	0.18	0.43	-1.23	0.164	0.578	-1.465	-0.789	0.281
-1.074	-0.004	0.316	-1.148	-0.027	0.383	-1.508	-0.426	0.195	-1.086	-0.137	0.176	-1.547	-0.355	0.211	-1.27	0.406	0.461	-1.32	-0.328	0.227	-1.418	-0.125	0.469	-1.395	0.125	0.461	-1.191	0.16	0.543	-1.496	-0.781	0.281
-1.094	-0.023	0.313	-1.211	-0.039	0.383	-1.461	-0.414	0.195	-1.129	-0.133	0.168	-1.586	-0.383	0.211	-1.266	0.375	0.434	-1.34	-0.285	0.277	-1.395	-0.094	0.48	-1.422	0.051	0.484	-1.156	0.16	0.48	-1.574	-0.762	0.273
-1.113	-0.047	0.316	-1.266	-0.055	0.367	-1.395	-0.391	0.184	-1.184	-0.121	0.184	-1.578	-0.406	0.203	-1.285	0.367	0.395	-1.363	-0.234	0.32	-1.367	-0.055	0.484	-1.477	-0.016	0.469	-1.117	0.164	0.453	-1.656	-0.727	0.254
-1.125	-0.055	0.313	-1.328	-0.078	0.363	-1.305	-0.355	0.184	-1.242	-0.109	0.207	-1.523	-0.41	0.195	-1.316	0.367	0.375	-1.383	-0.203	0.363	-1.34	0.008	0.48	-1.539	-0.059	0.422	-1.086	0.148	0.43	-1.672	-0.668	0.246
-1.121	-0.059	0.316	-1.402	-0.109	0.34	-1.219	-0.313	0.188	-1.27	-0.117	0.242	-1.438	-0.391	0.172	-1.352	0.352	0.402	-1.402	-0.184	0.371	-1.305	0.094	0.461	-1.605	-0.098	0.355	-1.051	0.113	0.418	-1.633	-0.633	0.246
-1.113	-0.07	0.32	-1.438	-0.137	0.301	-1.168	-0.277	0.195	-1.266	-0.133	0.273	-1.336	-0.355	0.164	-1.387	0.316	0.484	-1.406	-0.188	0.379	-1.277	0.176	0.477	-1.672	-0.133	0.289	-1.043	0.082	0.418	-1.59	-0.648	0.254
-1.113	-0.082	0.316	-1.402	-0.164	0.246	-1.145	-0.254	0.203	-1.25	-0.164	0.297	-1.254	-0.324	0.168	-1.465	0.262	0.551	-1.406	-0.199	0.383	-1.238	0.25	0.535	-1.715	-0.16	0.234	-1.02	0.059	0.422	-1.555	-0.676	0.285
-1.148	-0.094	0.301	-1.328	-0.199	0.191	-1.152	-0.23	0.219	-1.223	-0.195	0.293	-1.195	-0.301	0.172	-1.547	0.191	0.602	-1.402	-0.215	0.383	-1.215	0.348	0.531	-1.73	-0.184	0.219	-1.004	0.031	0.418	-1.539	-0.688	0.313
-1.195	-0.109	0.273	-1.25	-0.223	0.148	-1.184	-0.203	0.234	-1.176	-0.215	0.285	-1.164	-0.273	0.191	-1.582	0.102	0.645	-1.398	-0.223	0.387	-1.191	0.441	0.516	-1.68	-0.195	0.23	-1.027	0.004	0.406	-1.551	-0.684	0.34
-1.242	-0.121	0.254	-1.168	-0.223	0.09	-1.234	-0.18	0.25	-1.148	-0.23	0.262	-1.18	-0.238	0.211	-1.555	0.008	0.625	-1.391	-0.227	0.395	-1.184	0.5	0.492	-1.586	-0.211	0.254	-1.074	-0.012	0.367	-1.578	-0.66	0.363
-1.289	-0.125	0.246	-1.09	-0.215	0.063	-1.277	-0.16	0.27	-1.129	-0.238	0.238	-1.219	-0.203	0.23	-1.492	-0.055	0.551	-1.379	-0.223	0.395	-1.191	0.52	0.48	-1.465	-0.246	0.266	-1.141	-0.027	0.332	-1.613	-0.617	0.391
-1.336	-0.137	0.242	-1.047	-0.203	0.055	-1.309	-0.152	0.289	-1.117	-0.25	0.227	-1.262	-0.176	0.25	-1.406	-0.098	0.438	-1.371	-0.211	0.395	-1.191	0.508	0.445	-1.352	-0.273	0.258	-1.238	-0.047	0.32	-1.648	-0.559	0.418
-1.371	-0.152	0.25	-1.016	-0.191	0.059	-1.332	-0.16	0.313	-1.113	-0.254	0.215	-1.305	-0.148	0.262	-1.332	-0.094	0.289	-1.359	-0.191	0.406	-1.207	0.457	0.414	-1.246	-0.301	0.234	-1.34	-0.074	0.332	-1.637	-0.496	0.441
-1.371	-0.164	0.25	-1.043	-0.172	0.047	-1.344	-0.184	0.332	-1.105	-0.25	0.203	-1.332	-0.148	0.277	-1.313	-0.121	0.223	-1.348	-0.168	0.418	-1.227	0.391	0.402	-1.168	-0.32	0.188	-1.457	-0.117	0.352	-1.574	-0.438	0.461
-1.332	-0.188	0.234	-1.125	-0.16	0.027	-1.324	-0.199	0.352	-1.105	-0.234	0.203	-1.348	-0.156	0.273	-1.305	-0.105	0.137	-1.332	-0.137	0.434	-1.262	0.328	0.391	-1.098	-0.336	0.129	-1.555	-0.164	0.391	-1.492	-0.395	0.477
-1.277	-0.195	0.207	-1.211	-0.145	0	-1.301	-0.219	0.363	-1.102	-0.219	0.203	-1.352	-0.176	0.277	-1.309	-0.082	0.109	-1.305	-0.098	0.457	-1.293	0.277	0.41	-1.035	-0.34	0.105	-1.605	-0.199	0.414	-1.418	-0.375	0.488
-1.207	-0.207	0.176	-1.266	-0.137	-0.008	-1.281	-0.223	0.363	-1.094	-0.203	0.211	-1.352	-0.188	0.281	-1.328	-0.066	0.121	-1.285	-0.059	0.469	-1.316	0.23	0.445	-0.98	-0.332	0.109	-1.586	-0.227	0.41	-1.355	-0.363	0.496
-1.141	-0.215	0.145	-1.297	-0.129	0.012	-1.25	-0.219	0.367	-1.098	-0.199	0.207	-1.348	-0.203	0.285	-1.367	-0.055	0.145	-1.258	0	0.477	-1.379	0.18	0.461	-0.949	-0.32	0.133	-1.512	-0.246	0.379	-1.309	-0.34	0.488
-1.066	-0.195	0.117	-1.297	-0.117	0.031	-1.234	-0.215	0.379	-1.102	-0.188	0.207	-1.328	-0.211	0.293	-1.395	-0.066	0.191	-1.25	0.059	0.48	-1.438	0.117	0.473	-0.941	-0.297	0.164	-1.398	-0.262	0.344	-1.266	-0.309	0.48
-1.023	-0.172	0.098	-1.238	-0.121	0.09	-1.215	-0.203	0.383	-1.105	-0.188	0.211	-1.309	-0.203	0.309	-1.391	-0.098	0.254	-1.258	0.129	0.469	-1.473	0.051	0.473	-0.953	-0.27	0.184	-1.281	-0.285	0.289	-1.25	-0.273	0.469
-1.008	-0.156	0.074	-1.09	-0.121	0.141	-1.195	-0.18	0.383	-1.125	-0.195	0.215	-1.285	-0.184	0.316	-1.367	-0.164	0.301	-1.211	0.203	0.508	-1.477	-0.012	0.461	-0.992	-0.262	0.191	-1.164	-0.293	0.262	-1.227	-0.242	0.461
-1.012	-0.137	0.063	-1.035	-0.18	0.09	-1.184	-0.148	0.383	-1.145	-0.211	0.219	-1.273	-0.16	0.332	-1.332	-0.246	0.32	-1.227	0.262	0.512	-1.453	-0.055	0.406	-1.043	-0.258	0.203	-1.094	-0.293	0.242	-1.211	-0.207	0.453
-1.039	-0.117	0.063	-1.09	-0.23	-0.031	-1.18	-0.125	0.387	-1.18	-0.234	0.223	-1.254	-0.137	0.344	-1.297	-0.324	0.316	-1.262	0.336	0.504	-1.438	-0.082	0.34	-1.113	-0.258	0.199	-1.027	-0.281	0.23	-1.207	-0.176	0.453
-1.09	-0.113	0.07	-1.191	-0.277	-0.129	-1.164	-0.094	0.395	-1.219	-0.254	0.219	-1.227	-0.109	0.348	-1.266	-0.383	0.281	-1.289	0.398	0.516	-1.445	-0.105	0.262	-1.184	-0.258	0.199	-0.996	-0.262	0.211	-1.215	-0.145	0.461
-1.148	-0.133	0.098	-1.176	-0.316	-0.102	-1.152	-0.07	0.402	-1.254	-0.27	0.207	-1.215	-0.086	0.352	-1.227	-0.414	0.238	-1.293	0.418	0.578	-1.461	-0.117	0.203	-1.23	-0.277	0.223	-0.98	-0.25	0.199	-1.211	-0.098	0.473
-1.188	-0.152	0.129	-1.098	-0.262	-0.051	-1.125	-0.047	0.402	-1.27	-0.266	0.203	-1.188	-0.059	0.352	-1.199	-0.418	0.203	-1.262	0.438	0.563	-1.48	-0.125	0.18	-1.293	-0.313	0.246	-0.992	-0.234	0.203	-1.227	-0.047	0.48
-1.203	-0.164	0.156	-1.055	-0.141	-0.035	-1.109	-0.027	0.402	-1.285	-0.254	0.203	-1.16	-0.035	0.363	-1.184	-0.402	0.18	-1.273	0.418	0.59	-1.52	-0.125	0.184	-1.359	-0.363	0.262	-1.016	-0.223	0.23	-1.258	-0.012	0.484
-1.195	-0.195	0.18	-1.059	-0.043	0.023	-1.094	-0.008	0.391	-1.289	-0.246	0.199	-1.137	-0.008	0.371	-1.18	-0.371	0.172	-1.324	0.402	0.547	-1.547	-0.137	0.219	-1.426	-0.422	0.266	-1.074	-0.227	0.266	-1.301	0.016	0.5
