# Supplementary material for: “What Is a Step?” Differences in How a Step Is Detected among Three Popular Activity Monitors That Have Impacted Physical Activity Research
Source: Sensors (Basel). 2018 Apr 15;18(4):1206. doi: 10.3390/s18041206 (PMC5948774; doi:10.3390/s18041206)
Supplement: Supplementary file 1 [file sensors-18-01206-s001.zip › Supplementary material/Clean dataset GT9X wrist/WSS16.csv]

2			2.2			2.4			2.6			2.8			3			3.2			3.4			3.6			3.8			4
x	y	z	x	y	z	x	y	z	x	y	z	x	y	z	x	y	z	x	y	z	x	y	z	x	y	z	x	y	z	x	y	z
0.895	-0.004	0.414	0.934	-0.016	0.273	1.023	0.07	0.383	0.941	-0.047	0.238	0.711	0.129	0.305	0.996	-0.051	0.418	1.066	-0.145	0.41	1.031	-0.023	0.211	0.5	0.109	0.379	0.73	0.039	0.477	0.664	0.172	0.949
0.902	0	0.398	0.953	0	0.266	0.934	0.051	0.406	0.934	-0.027	0.25	0.707	0.137	0.289	1.059	-0.063	0.414	1.066	-0.211	0.488	0.926	0.004	0.234	0.5	0.133	0.379	0.691	0.051	0.484	0.695	0.172	0.906
0.938	0.008	0.383	0.949	0.008	0.254	0.84	0.027	0.41	0.91	-0.016	0.25	0.699	0.141	0.273	1.129	-0.074	0.375	1.078	-0.25	0.484	0.82	0.035	0.254	0.52	0.164	0.387	0.68	0.063	0.473	0.734	0.215	0.898
0.98	0.008	0.367	0.918	0.023	0.242	0.754	0.008	0.395	0.875	-0.008	0.254	0.672	0.129	0.273	1.188	-0.086	0.348	1.113	-0.305	0.527	0.75	0.055	0.277	0.574	0.195	0.387	0.672	0.055	0.453	0.77	0.219	0.898
1.02	-0.004	0.336	0.875	0.031	0.23	0.699	0.004	0.387	0.84	-0.004	0.258	0.652	0.125	0.285	1.207	-0.082	0.293	1.105	-0.32	0.496	0.699	0.066	0.297	0.648	0.207	0.375	0.66	0.035	0.414	0.836	0.199	0.879
1.055	-0.012	0.305	0.848	0.043	0.234	0.73	0	0.387	0.813	0.004	0.246	0.66	0.113	0.336	1.219	-0.078	0.242	1.102	-0.305	0.473	0.668	0.059	0.309	0.727	0.195	0.355	0.656	0.023	0.41	0.871	0.199	0.832
1.09	-0.02	0.277	0.816	0.047	0.234	0.832	0.008	0.41	0.785	0	0.246	0.68	0.121	0.395	1.234	-0.07	0.195	1.105	-0.25	0.426	0.648	0.059	0.316	0.801	0.16	0.352	0.648	0	0.41	0.898	0.188	0.797
1.109	-0.023	0.273	0.801	0.039	0.246	0.988	-0.02	0.453	0.762	-0.004	0.254	0.664	0.094	0.469	1.227	-0.063	0.172	1.109	-0.191	0.383	0.625	0.059	0.328	0.875	0.121	0.336	0.648	-0.008	0.445	0.883	0.199	0.742
1.082	-0.035	0.281	0.816	0.035	0.262	1.129	-0.066	0.496	0.746	-0.012	0.27	0.668	0.125	0.512	1.188	-0.051	0.172	1.117	-0.133	0.32	0.617	0.043	0.336	0.949	0.066	0.32	0.68	-0.031	0.492	0.785	0.168	0.684
1.016	-0.043	0.297	0.828	0.031	0.258	1.223	-0.094	0.48	0.738	-0.016	0.277	0.699	0.145	0.504	1.125	-0.043	0.18	1.117	-0.059	0.297	0.609	0.023	0.34	1.023	0.004	0.332	0.742	-0.055	0.555	0.633	0.145	0.621
0.949	-0.055	0.316	0.824	0.027	0.254	1.234	-0.121	0.453	0.711	-0.023	0.281	0.758	0.164	0.508	1.055	-0.023	0.203	1.094	0.004	0.281	0.59	-0.008	0.344	1.105	-0.047	0.363	0.813	-0.063	0.613	0.516	0.168	0.559
0.879	-0.059	0.348	0.816	0.02	0.246	1.203	-0.113	0.406	0.699	-0.031	0.285	0.844	0.191	0.473	0.988	-0.004	0.227	1.066	0.055	0.289	0.57	-0.039	0.32	1.121	-0.082	0.379	0.859	-0.074	0.66	0.488	0.234	0.504
0.809	-0.043	0.379	0.813	0.012	0.242	1.148	-0.102	0.363	0.688	-0.031	0.301	0.93	0.234	0.453	0.902	0.016	0.246	1.027	0.086	0.305	0.578	-0.055	0.305	1.102	-0.09	0.391	0.883	-0.09	0.684	0.527	0.25	0.449
0.758	-0.039	0.391	0.797	0.008	0.242	1.086	-0.078	0.324	0.676	-0.031	0.313	1.012	0.219	0.465	0.809	0.031	0.27	0.988	0.098	0.32	0.594	-0.055	0.285	1.039	-0.09	0.391	0.949	-0.082	0.695	0.617	0.211	0.328
0.758	-0.035	0.387	0.785	0.008	0.238	1.016	-0.059	0.348	0.676	-0.023	0.316	1.074	0.23	0.508	0.734	0.047	0.281	0.93	0.098	0.348	0.613	-0.063	0.297	0.969	-0.078	0.395	1.012	-0.086	0.699	0.73	0.148	0.238
0.793	-0.031	0.371	0.777	0.016	0.242	0.941	-0.02	0.344	0.68	-0.004	0.32	1.074	0.25	0.512	0.68	0.051	0.293	0.852	0.109	0.355	0.629	-0.066	0.309	0.891	-0.078	0.391	1.066	-0.102	0.699	0.746	-0.098	0.195
0.855	-0.039	0.344	0.773	0.02	0.25	0.898	0.02	0.367	0.688	-0.004	0.336	1.059	0.238	0.504	0.629	0.055	0.277	0.789	0.121	0.367	0.676	-0.066	0.336	0.836	-0.078	0.383	1.105	-0.121	0.684	0.766	-0.133	0.172
0.926	-0.051	0.305	0.766	0.023	0.258	0.859	0.051	0.379	0.688	-0.023	0.348	1.074	0.215	0.492	0.602	0.051	0.281	0.734	0.129	0.375	0.73	-0.063	0.344	0.793	-0.074	0.375	1.156	-0.129	0.656	0.824	-0.07	0.211
1	-0.063	0.27	0.766	0.027	0.273	0.824	0.078	0.387	0.684	-0.043	0.352	1.145	0.195	0.488	0.578	0.051	0.281	0.68	0.125	0.375	0.785	-0.063	0.352	0.77	-0.074	0.367	1.199	-0.141	0.621	0.859	-0.109	0.238
1.055	-0.07	0.234	0.762	0.027	0.285	0.785	0.09	0.383	0.672	-0.035	0.371	1.25	0.156	0.48	0.559	0.047	0.289	0.641	0.102	0.379	0.816	-0.063	0.355	0.754	-0.078	0.375	1.258	-0.141	0.594	0.883	-0.129	0.301
1.074	-0.07	0.223	0.766	0.027	0.301	0.758	0.074	0.379	0.684	-0.012	0.379	1.348	0.098	0.461	0.539	0.035	0.297	0.613	0.094	0.402	0.828	-0.07	0.352	0.73	-0.098	0.383	1.301	-0.145	0.57	0.863	-0.113	0.352
1.066	-0.063	0.23	0.762	0.031	0.316	0.75	0.063	0.359	0.691	0.02	0.375	1.367	0.031	0.449	0.52	0.027	0.309	0.57	0.082	0.414	0.832	-0.066	0.352	0.711	-0.125	0.383	1.313	-0.156	0.563	0.816	-0.074	0.379
1.035	-0.051	0.242	0.75	0.039	0.34	0.738	0.051	0.348	0.711	0.027	0.383	1.301	-0.012	0.441	0.516	0.023	0.32	0.547	0.063	0.438	0.84	-0.066	0.359	0.699	-0.152	0.387	1.297	-0.16	0.559	0.781	-0.012	0.41
0.996	-0.035	0.246	0.758	0.031	0.367	0.734	0.035	0.348	0.715	0.043	0.398	1.188	-0.031	0.449	0.512	0.027	0.328	0.527	0.035	0.453	0.859	-0.055	0.379	0.699	-0.176	0.391	1.242	-0.168	0.539	0.754	0.035	0.434
0.965	-0.008	0.242	0.766	-0.027	0.418	0.738	0.027	0.352	0.738	0.043	0.422	1.059	-0.027	0.453	0.512	0.031	0.332	0.547	0.008	0.477	0.879	-0.02	0.406	0.707	-0.188	0.402	1.184	-0.18	0.496	0.75	0.07	0.457
0.957	0.016	0.234	0.758	-0.113	0.398	0.758	0.027	0.371	0.762	0.051	0.441	0.949	-0.031	0.449	0.516	0.035	0.32	0.566	-0.023	0.488	0.91	0.008	0.441	0.703	-0.195	0.406	1.168	-0.18	0.434	0.738	0.09	0.473
0.961	0.027	0.234	0.73	-0.176	0.352	0.785	0.012	0.383	0.785	0.063	0.449	0.863	-0.027	0.445	0.523	0.043	0.297	0.594	-0.047	0.492	0.926	0.051	0.48	0.699	-0.195	0.395	1.277	-0.191	0.359	0.715	0.094	0.48
0.965	0.039	0.23	0.715	-0.125	0.293	0.785	-0.004	0.391	0.82	0.086	0.449	0.801	-0.031	0.43	0.543	0.055	0.273	0.621	-0.055	0.484	0.906	0.109	0.527	0.723	-0.172	0.379	1.371	-0.195	0.387	0.703	0.094	0.512
0.965	0.043	0.234	0.707	-0.035	0.25	0.75	-0.008	0.398	0.863	0.105	0.449	0.766	-0.043	0.406	0.582	0.063	0.258	0.645	-0.059	0.48	0.855	0.16	0.543	0.77	-0.141	0.379	1.297	-0.234	0.461	0.703	0.086	0.523
0.965	0.035	0.234	0.758	0.047	0.23	0.707	-0.008	0.414	0.887	0.117	0.449	0.738	-0.059	0.395	0.613	0.07	0.254	0.691	-0.039	0.473	0.813	0.195	0.531	0.824	-0.125	0.383	1.121	-0.313	0.508	0.703	0.07	0.543
0.953	0.031	0.234	0.793	0.094	0.227	0.684	-0.008	0.438	0.91	0.125	0.445	0.715	-0.059	0.395	0.633	0.078	0.27	0.738	-0.02	0.445	0.793	0.25	0.492	0.879	-0.121	0.391	0.965	-0.355	0.5	0.723	0.059	0.582
0.938	0.016	0.234	0.828	0.137	0.227	0.672	0.008	0.453	0.93	0.129	0.438	0.691	-0.059	0.395	0.648	0.082	0.281	0.789	0.008	0.43	0.777	0.273	0.441	0.953	-0.125	0.41	0.867	-0.375	0.418	0.73	0.023	0.605
0.918	0.016	0.238	0.875	0.18	0.234	0.68	0.023	0.457	0.93	0.141	0.426	0.664	-0.059	0.383	0.684	0.09	0.277	0.863	0.039	0.426	0.75	0.277	0.383	1.02	-0.141	0.43	0.844	-0.363	0.355	0.75	0.008	0.609
0.891	0.012	0.238	0.898	0.219	0.242	0.691	0.039	0.453	0.914	0.152	0.422	0.664	-0.055	0.363	0.758	0.109	0.281	0.93	0.055	0.434	0.727	0.262	0.344	1.082	-0.145	0.438	0.859	-0.344	0.348	0.77	-0.008	0.609
0.875	0.02	0.23	0.891	0.242	0.25	0.699	0.055	0.438	0.902	0.156	0.414	0.648	-0.059	0.336	0.844	0.141	0.277	0.996	0.063	0.441	0.707	0.242	0.301	1.148	-0.152	0.426	0.859	-0.348	0.391	0.805	-0.016	0.621
0.852	0.031	0.234	0.875	0.246	0.246	0.699	0.059	0.422	0.914	0.156	0.391	0.645	-0.055	0.316	0.934	0.145	0.258	1.027	0.063	0.449	0.707	0.207	0.27	1.191	-0.16	0.414	0.867	-0.367	0.438	0.852	-0.012	0.598
0.832	0.035	0.242	0.871	0.23	0.234	0.711	0.051	0.418	0.957	0.145	0.367	0.641	-0.059	0.301	1.023	0.141	0.254	1.055	0.066	0.457	0.738	0.176	0.266	1.219	-0.168	0.406	0.891	-0.371	0.469	0.922	0	0.574
0.813	0.047	0.25	0.867	0.203	0.234	0.742	0.039	0.434	1.02	0.113	0.355	0.637	-0.059	0.305	1.137	0.125	0.266	1.066	0.059	0.473	0.809	0.141	0.273	1.215	-0.172	0.398	0.949	-0.371	0.453	0.984	0.023	0.539
0.789	0.055	0.262	0.871	0.18	0.238	0.789	0.023	0.445	1.082	0.078	0.336	0.629	-0.063	0.32	1.219	0.113	0.289	1.07	0.047	0.477	0.906	0.102	0.305	1.195	-0.172	0.406	1.02	-0.332	0.414	1.039	0.055	0.508
0.777	0.059	0.266	0.879	0.156	0.262	0.816	0.016	0.449	1.117	0.055	0.316	0.621	-0.055	0.332	1.246	0.094	0.328	1.047	0.039	0.477	1.008	0.055	0.352	1.152	-0.168	0.41	1.063	-0.281	0.371	1.09	0.082	0.527
0.758	0.059	0.254	0.902	0.145	0.285	0.836	0.012	0.445	1.105	0.035	0.293	0.609	-0.047	0.363	1.234	0.09	0.367	1.004	0.035	0.457	1.066	0.023	0.402	1.098	-0.16	0.414	1.082	-0.234	0.34	1.098	0.09	0.574
0.746	0.066	0.262	0.906	0.121	0.324	0.855	0.012	0.438	1.039	0.004	0.285	0.59	-0.035	0.379	1.211	0.086	0.387	0.98	0.031	0.43	1.113	0.008	0.434	1.055	-0.137	0.402	1.09	-0.207	0.309	1.109	0.078	0.641
0.727	0.074	0.289	0.922	0.094	0.348	0.879	0.008	0.434	0.953	-0.023	0.277	0.582	-0.023	0.387	1.234	0.051	0.387	0.973	0.035	0.387	1.133	0	0.43	1.043	-0.121	0.383	1.082	-0.18	0.293	1.137	0.074	0.684
0.711	0.078	0.313	0.938	0.063	0.363	0.891	0.008	0.43	0.859	-0.047	0.289	0.582	-0.016	0.402	1.266	0.012	0.383	1.008	0.027	0.332	1.121	-0.012	0.426	1.109	-0.125	0.379	1.027	-0.16	0.285	1.191	0.094	0.695
0.703	0.07	0.328	0.961	0.031	0.363	0.898	0.012	0.422	0.766	-0.059	0.309	0.594	-0.02	0.418	1.266	0.008	0.359	1.094	0.016	0.297	1.09	-0.031	0.422	1.168	-0.137	0.414	0.969	-0.133	0.285	1.238	0.113	0.672
0.703	0.066	0.332	1.004	0.008	0.336	0.918	0.008	0.422	0.695	-0.063	0.332	0.605	-0.027	0.438	1.16	0.059	0.336	1.191	-0.012	0.289	1.035	-0.035	0.426	1.125	-0.168	0.453	0.906	-0.105	0.281	1.301	0.117	0.645
0.699	0.074	0.324	1.063	-0.008	0.324	0.926	0.004	0.414	0.676	-0.059	0.352	0.625	-0.035	0.461	0.977	0.117	0.293	1.219	-0.051	0.313	0.977	-0.031	0.422	1.027	-0.203	0.469	0.863	-0.078	0.281	1.375	0.102	0.633
0.703	0.082	0.324	1.102	-0.031	0.316	0.922	-0.004	0.414	0.711	-0.043	0.375	0.656	-0.043	0.48	0.82	0.133	0.281	1.141	-0.109	0.336	0.922	-0.004	0.418	0.965	-0.223	0.445	0.828	-0.051	0.293	1.391	0.066	0.617
0.699	0.09	0.324	1.109	-0.047	0.297	0.906	-0.012	0.414	0.793	-0.035	0.391	0.719	-0.063	0.52	0.734	0.148	0.293	1.016	-0.168	0.352	0.855	0.02	0.418	0.953	-0.242	0.398	0.813	-0.039	0.309	1.363	0.031	0.598
0.688	0.094	0.34	1.105	-0.063	0.277	0.883	-0.008	0.398	0.891	-0.043	0.406	0.781	-0.07	0.52	0.73	0.152	0.324	0.914	-0.215	0.355	0.781	0.023	0.43	1.012	-0.262	0.348	0.813	-0.023	0.316	1.293	0	0.539
0.691	0.098	0.355	1.102	-0.074	0.27	0.867	-0.016	0.379	0.953	-0.055	0.414	0.852	-0.086	0.531	0.77	0.156	0.379	0.855	-0.246	0.336	0.723	0.016	0.445	1.098	-0.273	0.316	0.809	-0.012	0.316	1.238	-0.02	0.469
0.688	0.098	0.375	1.055	-0.082	0.293	0.906	-0.004	0.367	0.953	-0.059	0.387	0.922	-0.098	0.512	0.852	0.129	0.426	0.84	-0.25	0.293	0.688	-0.008	0.457	1.148	-0.293	0.344	0.801	0.004	0.301	1.262	-0.023	0.441
0.688	0.113	0.383	0.953	-0.09	0.324	0.961	-0.008	0.363	0.938	-0.066	0.359	0.992	-0.109	0.492	0.969	0.094	0.48	0.902	-0.25	0.281	0.684	-0.027	0.469	1.156	-0.293	0.34	0.797	0.023	0.277	1.309	-0.039	0.469
0.695	0.113	0.387	0.867	-0.082	0.363	0.996	-0.02	0.371	0.922	-0.066	0.34	1.055	-0.102	0.465	1.074	0.043	0.5	0.953	-0.246	0.258	0.695	-0.035	0.477	1.184	-0.27	0.352	0.801	0.027	0.277	1.266	-0.066	0.453
0.703	0.113	0.383	0.797	-0.082	0.418	1.031	-0.027	0.379	0.895	-0.066	0.324	1.094	-0.105	0.453	1.125	-0.008	0.48	1	-0.262	0.277	0.711	-0.039	0.465	1.215	-0.219	0.324	0.813	0.039	0.273	1.203	-0.094	0.453
0.719	0.121	0.375	0.754	-0.074	0.453	1.047	-0.039	0.387	0.855	-0.059	0.332	1.09	-0.113	0.445	1.113	-0.016	0.434	1	-0.285	0.273	0.719	-0.035	0.453	1.219	-0.152	0.285	0.82	0.051	0.27	1.129	-0.125	0.383
0.734	0.129	0.355	0.754	-0.07	0.477	1.035	-0.055	0.391	0.813	-0.039	0.355	1.066	-0.105	0.445	1.086	-0.016	0.379	1.012	-0.305	0.27	0.73	-0.027	0.449	1.195	-0.086	0.281	0.809	0.059	0.281	1.109	-0.129	0.348
0.75	0.125	0.352	0.785	-0.07	0.484	0.988	-0.07	0.387	0.785	-0.012	0.391	1.027	-0.102	0.438	1.039	-0.02	0.336	1.066	-0.313	0.23	0.734	-0.016	0.457	1.152	-0.035	0.297	0.816	0.059	0.289	1.164	-0.129	0.316
0.766	0.125	0.344	0.84	-0.074	0.473	0.926	-0.086	0.383	0.758	-0.004	0.422	0.973	-0.082	0.426	0.969	-0.016	0.32	1.102	-0.293	0.164	0.738	-0.031	0.48	1.098	-0.012	0.328	0.844	0.059	0.309	1.207	-0.121	0.234
0.785	0.125	0.359	0.898	-0.07	0.453	0.859	-0.098	0.371	0.727	-0.004	0.445	0.918	-0.063	0.402	0.891	0.004	0.32	1.102	-0.246	0.109	0.711	-0.059	0.508	1.055	-0.008	0.34	0.918	0.051	0.324	1.238	-0.113	0.215
0.805	0.117	0.375	0.941	-0.063	0.438	0.832	-0.098	0.355	0.707	0	0.445	0.941	-0.043	0.355	0.813	0.035	0.336	1.07	-0.188	0.074	0.715	-0.094	0.531	1.016	-0.016	0.34	0.992	0.035	0.34	1.246	-0.105	0.215
0.832	0.102	0.398	0.965	-0.047	0.41	0.859	-0.098	0.34	0.695	-0.016	0.453	1.082	-0.031	0.324	0.742	0.063	0.355	1.027	-0.137	0.051	0.766	-0.121	0.539	1	-0.02	0.336	1.02	0.02	0.332	1.258	-0.102	0.246
0.863	0.086	0.406	0.965	-0.023	0.398	0.898	-0.098	0.336	0.688	-0.027	0.453	1.215	-0.055	0.332	0.684	0.082	0.371	0.98	-0.078	0.051	0.805	-0.125	0.492	0.992	-0.016	0.336	1.016	0.055	0.324	1.262	-0.094	0.27
0.906	0.07	0.391	0.969	0.02	0.387	0.949	-0.109	0.332	0.676	-0.039	0.457	1.219	-0.082	0.348	0.645	0.094	0.387	0.934	-0.012	0.066	0.863	-0.141	0.488	0.988	-0.047	0.336	1	0.125	0.34	1.238	-0.082	0.293
0.98	0.066	0.352	0.941	0.063	0.391	0.996	-0.121	0.332	0.691	-0.051	0.473	1.137	-0.102	0.367	0.594	0.098	0.395	0.891	0.051	0.094	0.922	-0.16	0.48	0.992	-0.086	0.355	0.961	0.195	0.359	1.184	-0.07	0.313
1.105	0.055	0.344	0.879	0.098	0.391	1.016	-0.125	0.32	0.711	-0.047	0.477	1.043	-0.117	0.395	0.559	0.078	0.398	0.852	0.098	0.137	1.012	-0.172	0.48	1.016	-0.113	0.352	0.906	0.25	0.375	1.129	-0.063	0.32
1.219	0.039	0.336	0.816	0.141	0.387	1.02	-0.125	0.309	0.727	-0.047	0.473	0.973	-0.129	0.41	0.555	0.051	0.406	0.836	0.125	0.172	1.066	-0.188	0.457	1.039	-0.121	0.328	0.836	0.289	0.367	1.074	-0.047	0.313
1.289	0.016	0.332	0.766	0.152	0.406	1.012	-0.121	0.289	0.738	-0.035	0.473	0.922	-0.129	0.414	0.547	0.027	0.406	0.852	0.117	0.234	1.113	-0.215	0.457	1.008	-0.109	0.305	0.797	0.336	0.348	1.004	-0.035	0.297
1.297	-0.004	0.328	0.734	0.148	0.41	1	-0.113	0.281	0.758	-0.031	0.473	0.914	-0.129	0.398	0.543	0	0.406	0.84	0.102	0.254	1.184	-0.246	0.449	0.992	-0.098	0.297	0.801	0.367	0.332	0.934	-0.016	0.293
1.258	-0.016	0.313	0.688	0.086	0.43	0.992	-0.129	0.289	0.766	-0.02	0.477	0.949	-0.125	0.383	0.551	-0.016	0.422	0.824	0.086	0.262	1.27	-0.27	0.445	0.973	-0.086	0.293	0.797	0.383	0.34	0.871	-0.008	0.293
1.168	-0.027	0.293	0.633	0.012	0.418	1	-0.156	0.305	0.762	-0.02	0.484	1	-0.125	0.359	0.574	-0.031	0.418	0.805	0.066	0.273	1.328	-0.27	0.426	0.945	-0.063	0.289	0.773	0.383	0.348	0.824	0	0.297
1.023	-0.035	0.309	0.59	-0.023	0.41	1.004	-0.16	0.297	0.754	-0.008	0.488	1.039	-0.133	0.328	0.605	-0.031	0.418	0.762	0.047	0.281	1.344	-0.254	0.414	0.922	-0.035	0.285	0.754	0.371	0.34	0.777	0.02	0.289
0.875	-0.027	0.316	0.574	-0.02	0.41	1.016	-0.137	0.273	0.758	0	0.492	1.066	-0.133	0.297	0.633	-0.027	0.418	0.715	0.023	0.293	1.301	-0.219	0.398	0.879	0	0.27	0.758	0.344	0.32	0.75	0.023	0.285
0.781	-0.012	0.344	0.582	0.023	0.41	1.035	-0.098	0.238	0.746	0.008	0.492	1.074	-0.133	0.262	0.645	-0.031	0.426	0.668	-0.004	0.301	1.234	-0.188	0.402	0.836	0.027	0.297	0.813	0.309	0.277	0.723	0.027	0.27
0.766	0.008	0.402	0.602	0.066	0.406	1.051	-0.063	0.199	0.738	0.02	0.484	1.07	-0.117	0.227	0.664	-0.031	0.426	0.629	-0.016	0.309	1.168	-0.16	0.41	0.785	0.059	0.305	0.906	0.277	0.254	0.715	0.023	0.258
0.809	0	0.449	0.613	0.094	0.398	1.063	-0.039	0.184	0.746	0.023	0.48	1.059	-0.105	0.211	0.691	-0.035	0.418	0.613	-0.023	0.309	1.117	-0.141	0.395	0.762	0.086	0.309	1.012	0.242	0.23	0.715	0.023	0.242
0.883	-0.02	0.484	0.613	0.125	0.402	1.051	-0.016	0.184	0.766	0.027	0.477	1.031	-0.094	0.199	0.711	-0.031	0.406	0.617	-0.023	0.301	1.121	-0.137	0.391	0.73	0.105	0.301	1.113	0.203	0.223	0.746	0.027	0.23
0.957	-0.055	0.5	0.641	0.16	0.387	1.031	0.004	0.199	0.789	0.027	0.469	0.996	-0.078	0.207	0.734	-0.043	0.406	0.629	-0.008	0.293	1.129	-0.141	0.414	0.703	0.117	0.309	1.176	0.152	0.223	0.793	0.035	0.219
1	-0.082	0.477	0.676	0.195	0.379	1.004	0.004	0.219	0.809	0.02	0.457	0.957	-0.055	0.195	0.777	-0.027	0.406	0.656	0.02	0.305	1.082	-0.137	0.457	0.668	0.125	0.297	1.184	0.094	0.242	0.832	0.035	0.199
1.02	-0.098	0.438	0.723	0.227	0.371	0.973	0.004	0.238	0.84	0.02	0.445	0.926	-0.055	0.234	0.816	-0.023	0.414	0.676	0.031	0.305	0.961	-0.168	0.5	0.633	0.125	0.305	1.145	0.039	0.262	0.871	0.027	0.199
1.012	-0.102	0.391	0.77	0.227	0.379	0.938	0	0.25	0.883	0.023	0.43	0.895	-0.031	0.246	0.863	-0.023	0.418	0.703	0.043	0.32	0.824	-0.176	0.488	0.598	0.117	0.309	1.082	-0.008	0.285	0.883	0.047	0.184
1	-0.09	0.363	0.809	0.223	0.391	0.895	0	0.27	0.934	0.027	0.406	0.867	-0.012	0.258	0.922	-0.031	0.434	0.734	0.043	0.32	0.75	-0.156	0.461	0.594	0.105	0.32	0.984	-0.055	0.313	0.863	0.059	0.188
0.961	-0.063	0.348	0.844	0.219	0.398	0.852	-0.004	0.277	0.977	0.027	0.395	0.848	-0.004	0.285	0.992	-0.031	0.441	0.754	0.047	0.32	0.734	-0.164	0.41	0.621	0.09	0.348	0.895	-0.09	0.344	0.824	0.059	0.184
0.898	-0.02	0.348	0.867	0.203	0.402	0.813	-0.012	0.293	1.035	0.016	0.391	0.84	0.008	0.285	1.059	-0.047	0.445	0.773	0.051	0.328	0.785	-0.18	0.375	0.652	0.074	0.387	0.801	-0.105	0.359	0.84	0.078	0.188
0.836	0.023	0.355	0.863	0.176	0.395	0.781	-0.02	0.301	1.094	0.004	0.395	0.82	0.02	0.281	1.125	-0.051	0.445	0.801	0.043	0.336	0.852	-0.176	0.363	0.652	0.074	0.418	0.723	-0.102	0.379	0.863	0.09	0.191
0.789	0.051	0.375	0.855	0.141	0.402	0.754	-0.031	0.313	1.117	-0.008	0.402	0.789	0.027	0.27	1.191	-0.051	0.453	0.84	0.047	0.344	0.895	-0.172	0.359	0.641	0.059	0.445	0.668	-0.094	0.391	0.871	0.105	0.191
0.754	0.063	0.391	0.84	0.113	0.395	0.723	-0.035	0.32	1.07	-0.023	0.41	0.75	0.023	0.266	1.215	-0.047	0.453	0.879	0.051	0.344	0.914	-0.191	0.371	0.648	0.059	0.445	0.629	-0.094	0.398	0.871	0.109	0.203
0.719	0.063	0.406	0.844	0.086	0.406	0.703	-0.035	0.32	1	-0.027	0.395	0.723	0.016	0.273	1.18	-0.047	0.449	0.93	0.059	0.332	0.918	-0.191	0.355	0.676	0.086	0.414	0.602	-0.109	0.422	0.871	0.102	0.223
0.684	0.047	0.406	0.848	0.074	0.41	0.676	-0.031	0.324	0.953	-0.023	0.355	0.707	0.012	0.281	1.113	-0.039	0.43	0.965	0.078	0.34	0.938	-0.188	0.324	0.719	0.09	0.395	0.602	-0.125	0.434	0.84	0.109	0.234
0.672	0.027	0.395	0.844	0.055	0.41	0.652	-0.023	0.328	0.973	0.004	0.324	0.695	0.023	0.285	1.063	0	0.383	0.996	0.09	0.355	0.969	-0.184	0.293	0.746	0.059	0.379	0.629	-0.16	0.445	0.781	0.109	0.246
0.672	0.02	0.402	0.844	0.047	0.414	0.629	-0.023	0.344	1.043	0.004	0.316	0.676	0.016	0.285	1.102	0.047	0.34	1.008	0.086	0.383	0.969	-0.172	0.277	0.73	0.039	0.375	0.672	-0.195	0.438	0.699	0.117	0.258
0.672	0	0.41	0.852	0.043	0.406	0.621	-0.012	0.348	1.066	0	0.328	0.664	0.008	0.297	1.207	0.066	0.336	0.98	0.082	0.41	0.941	-0.164	0.277	0.695	0.035	0.355	0.742	-0.25	0.449	0.633	0.137	0.262
0.676	-0.02	0.414	0.855	0.035	0.41	0.633	-0.004	0.363	1.039	-0.012	0.344	0.652	0	0.301	1.273	0.066	0.367	0.965	0.086	0.434	0.902	-0.152	0.297	0.664	0.039	0.348	0.824	-0.313	0.488	0.574	0.152	0.277
0.676	-0.035	0.414	0.855	0.031	0.406	0.645	0.012	0.383	1.02	-0.027	0.367	0.648	-0.004	0.301	1.219	0.051	0.402	0.949	0.09	0.441	0.863	-0.129	0.309	0.648	0.051	0.34	0.871	-0.359	0.543	0.582	0.172	0.289
0.676	-0.047	0.414	0.844	0.035	0.406	0.66	0.023	0.398	1	-0.043	0.379	0.641	-0.004	0.309	1.117	0.023	0.438	0.973	0.09	0.43	0.801	-0.121	0.313	0.668	0.07	0.332	0.902	-0.352	0.637	0.684	0.168	0.297
0.676	-0.055	0.414	0.844	0.055	0.41	0.668	0.035	0.406	0.961	-0.051	0.383	0.641	-0.004	0.316	1.027	-0.008	0.445	1.008	0.09	0.422	0.746	-0.109	0.32	0.738	0.07	0.328	0.914	-0.379	0.719	0.797	0.16	0.258
0.676	-0.043	0.414	0.844	0.051	0.41	0.672	0.031	0.414	0.922	-0.059	0.363	0.645	0.004	0.316	0.961	-0.027	0.426	0.988	0.078	0.414	0.719	-0.094	0.324	0.84	0.051	0.352	0.93	-0.418	0.766	0.898	0.148	0.234
0.68	-0.035	0.426	0.824	0.023	0.426	0.684	0.031	0.426	0.902	-0.063	0.34	0.652	0.004	0.324	0.938	-0.035	0.395	0.938	0.066	0.391	0.707	-0.07	0.305	0.953	0	0.379	0.941	-0.422	0.758	0.984	0.129	0.223
0.68	-0.027	0.441	0.805	0.027	0.43	0.691	0.043	0.43	0.918	-0.059	0.32	0.664	0.008	0.332	0.984	-0.055	0.371	0.906	0.063	0.352	0.695	-0.055	0.289	1.078	-0.055	0.43	0.941	-0.383	0.738	1.074	0.113	0.207
0.684	-0.016	0.445	0.789	0.055	0.426	0.699	0.055	0.441	0.957	-0.059	0.313	0.672	0.016	0.336	1.063	-0.074	0.344	0.906	0.063	0.305	0.695	-0.055	0.27	1.156	-0.094	0.438	0.953	-0.34	0.723	1.152	0.086	0.203
0.695	-0.008	0.438	0.785	0.09	0.414	0.707	0.059	0.457	1.008	-0.055	0.309	0.684	0.023	0.336	1.129	-0.094	0.324	0.902	0.063	0.281	0.699	-0.059	0.266	1.18	-0.113	0.449	0.969	-0.324	0.727	1.203	0.055	0.207
0.699	-0.004	0.422	0.789	0.129	0.402	0.727	0.066	0.477	1.035	-0.043	0.293	0.703	0.031	0.336	1.152	-0.098	0.293	0.898	0.051	0.27	0.695	-0.066	0.273	1.141	-0.121	0.426	1.012	-0.332	0.738	1.234	0.027	0.227
0.707	-0.004	0.418	0.801	0.145	0.402	0.746	0.07	0.496	1.059	-0.031	0.281	0.734	0.039	0.328	1.152	-0.102	0.254	0.926	0.035	0.289	0.695	-0.066	0.281	1.082	-0.129	0.402	1.039	-0.379	0.742	1.238	-0.008	0.254
0.727	0	0.414	0.828	0.172	0.391	0.762	0.074	0.523	1.078	-0.008	0.266	0.77	0.043	0.332	1.145	-0.09	0.219	0.965	0.012	0.316	0.699	-0.066	0.281	1.02	-0.141	0.379	1.063	-0.402	0.734	1.219	-0.023	0.293
0.75	-0.008	0.426	0.852	0.184	0.383	0.781	0.074	0.535	1.086	0.012	0.254	0.805	0.051	0.324	1.125	-0.074	0.195	1.004	-0.008	0.355	0.711	-0.063	0.27	0.949	-0.137	0.371	1.039	-0.414	0.711	1.18	-0.031	0.344
0.766	-0.016	0.434	0.867	0.188	0.375	0.809	0.086	0.539	1.074	0.039	0.254	0.855	0.055	0.336	1.086	-0.063	0.18	1.043	-0.02	0.387	0.719	-0.043	0.258	0.875	-0.117	0.367	0.965	-0.406	0.684	1.129	-0.031	0.383
0.781	-0.02	0.441	0.871	0.184	0.355	0.828	0.094	0.543	1.031	0.063	0.266	0.906	0.059	0.34	1.027	-0.031	0.168	1.055	-0.043	0.398	0.719	-0.035	0.242	0.809	-0.086	0.375	0.887	-0.391	0.625	1.07	-0.031	0.422
0.793	-0.027	0.434	0.902	0.184	0.332	0.832	0.109	0.547	0.992	0.098	0.293	0.934	0.063	0.352	0.957	0	0.16	1.047	-0.059	0.383	0.723	-0.012	0.242	0.773	-0.055	0.387	0.883	-0.363	0.566	1.008	-0.031	0.438
0.793	-0.023	0.422	0.973	0.168	0.332	0.848	0.121	0.543	0.957	0.133	0.355	0.926	0.07	0.375	0.902	0.023	0.172	1.016	-0.074	0.348	0.746	0.02	0.246	0.77	-0.039	0.406	0.949	-0.34	0.57	0.949	-0.031	0.445
0.789	-0.023	0.418	1.047	0.148	0.344	0.871	0.125	0.531	0.918	0.164	0.418	0.891	0.074	0.387	0.852	0.047	0.188	0.977	-0.078	0.316	0.766	0.059	0.254	0.785	-0.035	0.422	0.973	-0.344	0.641	0.883	-0.031	0.445
0.789	-0.02	0.414	1.113	0.117	0.359	0.906	0.113	0.516	0.879	0.184	0.445	0.852	0.09	0.391	0.789	0.066	0.191	0.93	-0.086	0.301	0.805	0.07	0.262	0.805	-0.051	0.445	0.875	-0.352	0.664	0.813	-0.035	0.445
0.781	-0.012	0.41	1.16	0.082	0.391	0.945	0.098	0.488	0.832	0.188	0.418	0.848	0.102	0.367	0.734	0.066	0.219	0.871	-0.086	0.301	0.82	0.086	0.277	0.797	-0.082	0.461	0.781	-0.34	0.641	0.734	-0.043	0.438
0.773	-0.008	0.41	1.152	0.051	0.41	0.969	0.063	0.473	0.785	0.191	0.375	0.918	0.113	0.348	0.672	0.059	0.227	0.805	-0.078	0.316	0.852	0.086	0.332	0.781	-0.117	0.473	0.797	-0.324	0.59	0.688	-0.039	0.457
0.77	-0.008	0.426	1.117	0.027	0.422	0.957	0.031	0.477	0.754	0.199	0.355	1.016	0.105	0.336	0.648	0.035	0.25	0.734	-0.07	0.332	0.887	0.09	0.328	0.785	-0.148	0.48	0.879	-0.293	0.535	0.656	-0.043	0.449
0.773	0.004	0.434	1.07	0.004	0.43	0.906	0.004	0.492	0.703	0.188	0.34	1.082	0.078	0.34	0.641	0.016	0.266	0.676	-0.063	0.352	0.934	0.086	0.316	0.797	-0.176	0.488	0.953	-0.273	0.52	0.66	-0.039	0.453
0.781	0.016	0.434	1	-0.02	0.434	0.832	-0.027	0.523	0.672	0.148	0.328	1.09	0.047	0.344	0.633	-0.004	0.273	0.633	-0.063	0.367	1	0.094	0.289	0.805	-0.191	0.484	1.012	-0.258	0.523	0.668	-0.027	0.453
0.801	0.016	0.422	0.918	-0.027	0.43	0.754	-0.051	0.535	0.652	0.109	0.34	1.043	0.027	0.363	0.621	-0.012	0.277	0.605	-0.063	0.383	1.047	0.102	0.273	0.816	-0.188	0.484	1.066	-0.242	0.516	0.676	-0.027	0.461
0.832	0.012	0.414	0.863	-0.027	0.406	0.699	-0.059	0.535	0.648	0.082	0.355	0.969	0.008	0.375	0.617	-0.012	0.273	0.582	-0.07	0.395	1.066	0.129	0.27	0.824	-0.168	0.484	1.098	-0.227	0.484	0.688	-0.031	0.48
0.875	0.008	0.41	0.836	-0.031	0.387	0.688	-0.059	0.539	0.672	0.059	0.379	0.906	-0.012	0.379	0.609	-0.02	0.277	0.559	-0.066	0.391	1.055	0.168	0.266	0.855	-0.148	0.492	1.137	-0.207	0.43	0.684	-0.043	0.52
0.918	-0.004	0.398	0.848	-0.02	0.367	0.711	-0.047	0.535	0.688	0.039	0.371	0.898	-0.016	0.383	0.59	-0.012	0.281	0.551	-0.066	0.387	1.012	0.191	0.285	0.879	-0.129	0.484	1.164	-0.184	0.391	0.684	-0.047	0.543
0.953	-0.008	0.398	0.879	0	0.352	0.734	-0.035	0.516	0.684	0.012	0.371	0.926	-0.031	0.395	0.574	-0.016	0.285	0.543	-0.074	0.375	0.93	0.188	0.309	0.918	-0.102	0.465	1.164	-0.164	0.371	0.73	-0.047	0.547
0.977	-0.012	0.387	0.91	0.016	0.344	0.793	-0.023	0.504	0.656	-0.008	0.359	0.984	-0.039	0.414	0.563	-0.016	0.285	0.555	-0.074	0.367	0.867	0.168	0.293	0.996	-0.078	0.445	1.141	-0.141	0.371	0.816	-0.043	0.539
0.992	-0.012	0.375	0.934	0.043	0.332	0.855	-0.004	0.496	0.629	-0.023	0.348	1.047	-0.055	0.441	0.551	-0.004	0.289	0.57	-0.078	0.375	0.898	0.156	0.258	1.105	-0.066	0.434	1.086	-0.105	0.375	0.906	-0.039	0.527
1	-0.008	0.359	0.93	0.066	0.32	0.918	-0.004	0.484	0.613	-0.047	0.336	1.098	-0.063	0.453	0.559	0.008	0.289	0.594	-0.086	0.398	0.957	0.141	0.234	1.219	-0.066	0.441	1.008	-0.07	0.379	0.98	-0.051	0.52
1.016	-0.012	0.352	0.91	0.074	0.316	0.965	-0.012	0.469	0.605	-0.059	0.332	1.105	-0.063	0.43	0.57	0.02	0.293	0.621	-0.09	0.426	0.945	0.125	0.23	1.316	-0.082	0.453	0.918	-0.035	0.375	1.043	-0.063	0.508
1.043	-0.008	0.344	0.879	0.086	0.313	1.008	-0.02	0.449	0.594	-0.063	0.324	1.07	-0.063	0.387	0.582	0.035	0.293	0.66	-0.078	0.438	0.891	0.102	0.238	1.375	-0.109	0.48	0.836	-0.008	0.379	1.105	-0.082	0.48
1.066	-0.008	0.344	0.852	0.094	0.301	1.035	-0.012	0.418	0.582	-0.059	0.336	0.992	-0.047	0.332	0.617	0.047	0.297	0.691	-0.066	0.441	0.852	0.063	0.258	1.359	-0.141	0.5	0.754	0.016	0.383	1.156	-0.105	0.453
1.078	-0.02	0.332	0.832	0.113	0.293	1.039	-0.008	0.379	0.586	-0.059	0.336	0.922	-0.035	0.305	0.668	0.051	0.309	0.719	-0.047	0.449	0.84	0.039	0.281	1.285	-0.168	0.504	0.684	0.031	0.383	1.215	-0.145	0.43
1.094	-0.031	0.32	0.809	0.125	0.281	1.008	0.004	0.34	0.613	-0.051	0.324	0.848	-0.02	0.285	0.719	0.047	0.316	0.742	-0.043	0.469	0.863	0.016	0.297	1.18	-0.188	0.5	0.641	0.047	0.379	1.273	-0.18	0.438
1.102	-0.047	0.301	0.793	0.129	0.262	0.973	0.012	0.313	0.637	-0.039	0.316	0.789	0.004	0.289	0.766	0.059	0.324	0.762	-0.039	0.488	0.926	0.004	0.316	1.066	-0.184	0.488	0.621	0.066	0.383	1.289	-0.211	0.469
1.086	-0.059	0.289	0.781	0.129	0.254	0.926	0.016	0.313	0.672	-0.031	0.301	0.75	0.016	0.305	0.816	0.066	0.328	0.777	-0.031	0.5	0.996	-0.02	0.348	0.992	-0.168	0.465	0.633	0.074	0.379	1.23	-0.223	0.504
1.055	-0.07	0.289	0.773	0.121	0.242	0.883	0.023	0.309	0.723	-0.031	0.305	0.719	0.023	0.328	0.871	0.078	0.324	0.813	-0.031	0.508	1.051	-0.035	0.387	1.039	-0.148	0.438	0.656	0.09	0.379	1.133	-0.227	0.527
1	-0.07	0.309	0.785	0.117	0.246	0.848	0.012	0.313	0.773	-0.035	0.309	0.707	0.02	0.352	0.926	0.086	0.32	0.863	-0.027	0.508	1.074	-0.055	0.422	1.164	-0.137	0.453	0.695	0.078	0.371	1.031	-0.215	0.516
0.934	-0.059	0.332	0.805	0.113	0.25	0.816	-0.004	0.332	0.816	-0.047	0.316	0.699	0.023	0.352	1	0.109	0.316	0.914	-0.023	0.5	1.059	-0.066	0.438	1.234	-0.148	0.504	0.734	0.063	0.359	0.961	-0.188	0.48
0.887	-0.039	0.352	0.824	0.102	0.258	0.809	-0.008	0.355	0.867	-0.055	0.332	0.684	0.012	0.359	1.063	0.125	0.32	0.977	-0.027	0.484	1.004	-0.059	0.426	1.16	-0.18	0.555	0.766	0.051	0.352	0.98	-0.152	0.453
0.852	-0.02	0.332	0.824	0.098	0.262	0.797	-0.02	0.367	0.918	-0.047	0.352	0.672	0	0.355	1.094	0.145	0.328	1.031	-0.035	0.48	0.938	-0.051	0.41	1.02	-0.203	0.555	0.805	0.055	0.328	1.023	-0.133	0.488
0.809	-0.004	0.289	0.809	0.102	0.242	0.789	-0.031	0.383	0.945	-0.039	0.371	0.652	-0.012	0.352	1.082	0.164	0.34	1.066	-0.035	0.469	0.855	-0.02	0.391	0.953	-0.203	0.527	0.859	0.059	0.309	1.004	-0.129	0.535
0.766	0.004	0.227	0.801	0.09	0.258	0.789	-0.051	0.383	0.973	-0.031	0.375	0.641	-0.027	0.352	1.039	0.188	0.371	1.082	-0.055	0.457	0.781	0.027	0.359	0.953	-0.199	0.484	0.934	0.07	0.289	0.973	-0.141	0.539
0.754	0.004	0.176	0.781	0.086	0.246	0.793	-0.074	0.391	1.02	-0.016	0.383	0.641	-0.039	0.352	0.977	0.219	0.375	1.082	-0.055	0.445	0.711	0.035	0.398	1.004	-0.195	0.445	1.031	0.086	0.277	0.992	-0.168	0.504
0.797	0.004	0.148	0.773	0.078	0.234	0.785	-0.094	0.391	1.051	0.008	0.371	0.645	-0.059	0.363	0.922	0.242	0.34	1.07	-0.059	0.434	0.637	0.055	0.406	1.102	-0.199	0.422	1.098	0.105	0.281	1.059	-0.195	0.449
0.84	-0.008	0.145	0.773	0.074	0.238	0.773	-0.109	0.402	1.047	0.02	0.363	0.652	-0.07	0.379	0.902	0.219	0.313	1.047	-0.055	0.422	0.609	0.063	0.426	1.195	-0.203	0.402	1.121	0.133	0.293	1.145	-0.223	0.402
0.844	-0.031	0.156	0.773	0.066	0.238	0.754	-0.113	0.395	1.059	0.031	0.328	0.648	-0.086	0.395	0.93	0.195	0.305	0.996	-0.051	0.418	0.605	0.055	0.441	1.23	-0.195	0.363	1.109	0.152	0.293	1.227	-0.25	0.371
0.844	-0.051	0.18	0.773	0.059	0.25	0.742	-0.109	0.395	1.137	0.051	0.305	0.648	-0.094	0.406	0.93	0.184	0.305	0.953	-0.047	0.402	0.59	0.043	0.441	1.238	-0.184	0.305	1.098	0.168	0.297	1.289	-0.277	0.371
0.844	-0.063	0.211	0.789	0.047	0.254	0.734	-0.098	0.395	1.25	0.074	0.285	0.648	-0.094	0.418	0.918	0.152	0.313	0.918	-0.047	0.367	0.582	0.016	0.43	1.242	-0.16	0.262	1.094	0.188	0.293	1.309	-0.305	0.359
0.828	-0.07	0.246	0.809	0.039	0.258	0.742	-0.078	0.402	1.32	0.09	0.293	0.652	-0.094	0.43	0.91	0.156	0.316	0.938	-0.047	0.32	0.598	0.004	0.426	1.23	-0.129	0.223	1.063	0.199	0.316	1.281	-0.316	0.34
0.809	-0.082	0.285	0.824	0.031	0.262	0.746	-0.066	0.41	1.281	0.09	0.344	0.66	-0.082	0.434	0.941	0.164	0.324	1.051	-0.055	0.309	0.617	-0.004	0.43	1.195	-0.094	0.188	0.984	0.211	0.34	1.262	-0.293	0.293
0.789	-0.078	0.309	0.848	0.027	0.266	0.75	-0.035	0.402	1.137	0.105	0.406	0.68	-0.074	0.43	1.016	0.148	0.328	1.137	-0.078	0.336	0.637	-0.008	0.441	1.148	-0.074	0.168	0.867	0.219	0.363	1.195	-0.246	0.258
0.785	-0.07	0.313	0.855	0.031	0.266	0.758	-0.008	0.391	0.969	0.117	0.449	0.703	-0.066	0.426	1.09	0.117	0.348	1.145	-0.129	0.387	0.648	-0.02	0.453	1.094	-0.063	0.164	0.789	0.219	0.363	1.105	-0.188	0.234
0.816	-0.059	0.297	0.848	0.043	0.266	0.766	0	0.383	0.824	0.137	0.488	0.73	-0.066	0.426	1.168	0.098	0.363	1.125	-0.188	0.43	0.656	-0.039	0.469	1.027	-0.043	0.188	0.77	0.207	0.328	1.004	-0.113	0.223
0.852	-0.047	0.27	0.836	0.051	0.27	0.773	0.004	0.383	0.73	0.16	0.508	0.762	-0.063	0.434	1.25	0.055	0.402	1.117	-0.234	0.449	0.684	-0.047	0.488	0.988	-0.023	0.223	0.832	0.195	0.301	0.918	-0.055	0.219
0.887	-0.047	0.25	0.832	0.051	0.277	0.773	0.008	0.387	0.676	0.176	0.527	0.801	-0.063	0.438	1.297	0.016	0.434	1.105	-0.258	0.402	0.707	-0.059	0.504	0.98	-0.004	0.246	0.879	0.168	0.277	0.852	-0.004	0.219
0.91	-0.043	0.238	0.832	0.063	0.277	0.766	0.008	0.398	0.645	0.191	0.535	0.813	-0.063	0.438	1.281	-0.031	0.441	1.109	-0.266	0.371	0.719	-0.063	0.488	0.98	0.02	0.266	0.875	0.129	0.258	0.797	0.043	0.238
0.934	-0.035	0.238	0.82	0.07	0.277	0.77	0.02	0.422	0.637	0.207	0.523	0.816	-0.066	0.422	1.219	-0.055	0.422	1.102	-0.27	0.359	0.746	-0.066	0.449	0.957	0.035	0.266	0.871	0.078	0.258	0.738	0.063	0.258
0.938	-0.031	0.234	0.809	0.09	0.293	0.777	0.023	0.449	0.66	0.223	0.512	0.84	-0.063	0.406	1.145	-0.063	0.379	1.086	-0.266	0.352	0.785	-0.09	0.426	0.93	0.039	0.262	0.883	0.039	0.266	0.691	0.078	0.285
0.93	-0.023	0.254	0.789	0.105	0.309	0.797	0.023	0.461	0.715	0.242	0.469	0.898	-0.07	0.387	1.043	-0.066	0.352	1.047	-0.25	0.332	0.855	-0.117	0.465	0.898	0.027	0.254	0.914	0.016	0.289	0.648	0.07	0.305
0.93	-0.008	0.273	0.773	0.141	0.309	0.828	0.031	0.461	0.781	0.258	0.426	0.984	-0.082	0.375	0.93	-0.055	0.332	1.023	-0.223	0.289	0.926	-0.152	0.527	0.871	0.012	0.254	0.961	-0.008	0.32	0.625	0.07	0.32
0.93	0.008	0.289	0.77	0.172	0.305	0.859	0.031	0.453	0.84	0.285	0.375	1.086	-0.09	0.375	0.832	-0.039	0.336	1.043	-0.172	0.25	0.953	-0.184	0.574	0.848	0.004	0.258	1.008	-0.031	0.359	0.613	0.059	0.328
0.914	0.02	0.281	0.77	0.164	0.293	0.891	0.031	0.461	0.871	0.305	0.336	1.152	-0.102	0.383	0.762	-0.012	0.336	1.07	-0.137	0.227	0.977	-0.199	0.586	0.816	-0.016	0.273	1.039	-0.063	0.398	0.617	0.047	0.336
0.895	0.035	0.266	0.773	0.148	0.27	0.922	0.023	0.469	0.898	0.289	0.32	1.141	-0.102	0.383	0.715	0.012	0.371	1.078	-0.113	0.223	1.02	-0.172	0.551	0.793	-0.027	0.277	1.035	-0.078	0.43	0.625	0.027	0.32
0.871	0.055	0.254	0.789	0.133	0.246	0.945	0.016	0.473	0.918	0.262	0.336	1.094	-0.098	0.352	0.664	0.031	0.375	1.082	-0.078	0.223	1.063	-0.117	0.508	0.746	-0.02	0.273	1.004	-0.078	0.438	0.648	0.008	0.297
0.852	0.063	0.246	0.855	0.137	0.238	0.953	0.008	0.469	0.914	0.23	0.367	1.117	-0.094	0.32	0.621	0.039	0.371	1.066	-0.043	0.238	1.117	-0.07	0.484	0.719	-0.023	0.297	0.945	-0.07	0.426	0.68	-0.012	0.285
0.832	0.07	0.25	0.883	0.137	0.254	0.961	0.008	0.445	0.863	0.199	0.398	1.219	-0.098	0.309	0.598	0.031	0.371	1.035	-0.004	0.246	1.188	-0.023	0.492	0.672	-0.016	0.301	0.863	-0.059	0.402	0.707	-0.023	0.266
0.813	0.074	0.258	0.887	0.152	0.262	1.008	0.012	0.418	0.813	0.172	0.414	1.309	-0.117	0.32	0.574	0.031	0.363	0.984	0.031	0.246	1.227	0.012	0.512	0.629	-0.004	0.309	0.785	-0.047	0.363	0.734	-0.031	0.254
0.793	0.078	0.273	0.902	0.164	0.285	1.066	0.012	0.398	0.77	0.16	0.422	1.313	-0.125	0.348	0.547	0.012	0.371	0.934	0.07	0.246	1.195	0.063	0.516	0.598	0.012	0.313	0.75	-0.023	0.34	0.773	-0.035	0.246
0.777	0.082	0.289	0.922	0.164	0.313	1.105	0.016	0.387	0.723	0.152	0.41	1.23	-0.133	0.402	0.539	0	0.387	0.867	0.094	0.246	1.113	0.094	0.508	0.582	0.027	0.316	0.742	-0.004	0.336	0.832	-0.027	0.246
0.766	0.082	0.297	0.938	0.145	0.344	1.113	0	0.395	0.676	0.148	0.391	1.086	-0.145	0.457	0.543	0	0.387	0.805	0.113	0.246	1.023	0.125	0.504	0.578	0.035	0.332	0.742	0.016	0.359	0.906	-0.008	0.242
0.762	0.078	0.297	0.953	0.141	0.352	1.098	-0.02	0.406	0.645	0.137	0.387	0.906	-0.145	0.473	0.559	0	0.387	0.77	0.117	0.262	0.984	0.156	0.492	0.598	0.043	0.344	0.723	0.023	0.41	0.984	0.012	0.242
0.746	0.078	0.289	0.961	0.133	0.359	1.063	-0.047	0.406	0.633	0.137	0.395	0.746	-0.148	0.445	0.59	0	0.395	0.699	0.113	0.27	1.027	0.152	0.469	0.641	0.039	0.355	0.707	0.016	0.457	1.051	0.023	0.242
0.738	0.078	0.285	0.98	0.125	0.367	1.004	-0.066	0.41	0.617	0.141	0.395	0.66	-0.141	0.398	0.621	-0.004	0.414	0.676	0.102	0.273	1.078	0.121	0.461	0.695	0.047	0.352	0.699	-0.008	0.48	1.098	0.039	0.246
0.727	0.078	0.285	0.992	0.133	0.371	0.926	-0.09	0.406	0.609	0.148	0.391	0.707	-0.129	0.348	0.641	-0.004	0.434	0.641	0.098	0.293	1.102	0.082	0.488	0.758	0.043	0.348	0.695	-0.02	0.488	1.137	0.051	0.242
0.715	0.078	0.293	0.996	0.129	0.367	0.836	-0.105	0.402	0.602	0.152	0.359	0.824	-0.125	0.301	0.645	-0.008	0.449	0.602	0.074	0.313	1.059	0.008	0.539	0.801	0.039	0.352	0.68	-0.043	0.48	1.176	0.059	0.238
0.707	0.082	0.297	1.012	0.137	0.375	0.781	-0.117	0.391	0.598	0.141	0.371	0.934	-0.133	0.27	0.645	-0.004	0.477	0.566	0.039	0.324	0.988	-0.059	0.578	0.82	0.035	0.371	0.68	-0.059	0.469	1.211	0.059	0.246
0.707	0.082	0.309	1.023	0.137	0.375	0.781	-0.125	0.379	0.574	0.129	0.375	0.988	-0.148	0.246	0.656	-0.008	0.488	0.555	0.012	0.336	0.93	-0.094	0.582	0.816	0.031	0.391	0.695	-0.063	0.449	1.207	0.047	0.289
0.719	0.09	0.309	1.043	0.125	0.352	0.824	-0.129	0.359	0.566	0.121	0.391	1.023	-0.141	0.215	0.672	-0.016	0.5	0.555	0.004	0.336	0.918	-0.102	0.535	0.813	0.008	0.418	0.699	-0.07	0.449	1.141	0.035	0.352
0.73	0.094	0.305	1.098	0.121	0.336	0.891	-0.129	0.344	0.582	0.113	0.418	1.016	-0.117	0.195	0.699	0	0.5	0.539	-0.004	0.324	0.949	-0.098	0.496	0.789	0.012	0.453	0.707	-0.07	0.469	1.039	0.031	0.398
0.746	0.094	0.301	1.156	0.117	0.336	0.949	-0.129	0.344	0.602	0.102	0.445	0.988	-0.086	0.188	0.746	0	0.5	0.504	-0.012	0.316	0.996	-0.094	0.484	0.75	0.051	0.48	0.727	-0.066	0.488	0.934	0.035	0.453
0.758	0.094	0.293	1.188	0.105	0.336	0.992	-0.133	0.328	0.625	0.086	0.465	0.949	-0.063	0.188	0.82	0	0.5	0.477	-0.008	0.301	1.043	-0.109	0.488	0.723	0.109	0.492	0.734	-0.066	0.52	0.813	0.055	0.469
0.766	0.086	0.293	1.195	0.09	0.324	1.02	-0.133	0.313	0.664	0.07	0.484	0.906	-0.051	0.199	0.895	0	0.484	0.484	0	0.289	1.07	-0.121	0.484	0.762	0.145	0.484	0.742	-0.066	0.535	0.715	0.086	0.488
0.773	0.07	0.297	1.188	0.07	0.32	1.027	-0.129	0.297	0.703	0.055	0.5	0.848	-0.043	0.219	0.98	-0.004	0.473	0.5	0	0.285	1.086	-0.105	0.449	0.801	0.152	0.469	0.758	-0.07	0.543	0.672	0.113	0.438
0.793	0.066	0.305	1.113	0.059	0.328	1.016	-0.113	0.281	0.746	0.039	0.527	0.789	-0.027	0.223	1.047	-0.012	0.469	0.535	-0.004	0.297	1.09	-0.09	0.414	0.797	0.176	0.43	0.777	-0.086	0.563	0.707	0.148	0.352
0.813	0.063	0.309	0.98	0.051	0.34	1.004	-0.094	0.266	0.773	0.023	0.551	0.758	-0.012	0.23	1.102	-0.016	0.461	0.578	-0.02	0.324	1.102	-0.074	0.398	0.77	0.184	0.379	0.809	-0.113	0.578	0.77	0.18	0.254
0.824	0.059	0.297	0.836	0.051	0.355	0.988	-0.07	0.258	0.777	0.012	0.539	0.746	0.008	0.246	1.156	-0.012	0.453	0.641	-0.027	0.34	1.074	-0.063	0.387	0.781	0.184	0.336	0.863	-0.152	0.582	0.828	0.188	0.172
0.836	0.055	0.309	0.715	0.055	0.383	0.969	-0.047	0.25	0.785	0.016	0.52	0.766	0.035	0.27	1.195	-0.012	0.449	0.695	-0.051	0.348	1.039	-0.051	0.375	0.813	0.188	0.297	0.949	-0.176	0.594	0.859	0.176	0.141
0.848	0.047	0.305	0.656	0.059	0.414	0.965	-0.016	0.25	0.824	0.027	0.492	0.777	0.051	0.27	1.203	-0.004	0.445	0.75	-0.059	0.367	0.984	-0.039	0.387	0.863	0.195	0.262	1.059	-0.207	0.613	0.891	0.145	0.16
0.871	0.039	0.309	0.629	0.066	0.453	0.957	0.004	0.25	0.871	0.031	0.473	0.785	0.039	0.262	1.184	0.008	0.438	0.805	-0.055	0.379	0.91	-0.039	0.387	0.938	0.18	0.258	1.133	-0.25	0.625	0.914	0.109	0.203
0.898	0.039	0.316	0.645	0.059	0.473	0.961	0.031	0.25	0.891	0.043	0.449	0.789	0.023	0.238	1.117	0.02	0.434	0.875	-0.043	0.398	0.828	-0.043	0.398	1.031	0.156	0.262	1.16	-0.293	0.625	0.945	0.07	0.266
0.922	0.027	0.336	0.68	0.059	0.473	0.961	0.043	0.25	0.906	0.051	0.426	0.781	0.008	0.219	1.043	0.027	0.418	0.918	-0.039	0.43	0.766	-0.055	0.395	1.102	0.121	0.266	1.133	-0.316	0.613	0.984	0.031	0.316
0.949	0.016	0.34	0.711	0.059	0.445	0.957	0.059	0.25	0.941	0.059	0.406	0.773	0	0.207	0.969	0.043	0.391	0.914	-0.066	0.457	0.695	-0.047	0.395	1.16	0.094	0.266	1.074	-0.32	0.602	1.004	-0.004	0.363
0.98	0.008	0.348	0.754	0.059	0.41	0.961	0.07	0.242	0.969	0.066	0.398	0.762	-0.027	0.219	0.945	0.035	0.344	0.918	-0.066	0.469	0.664	-0.031	0.355	1.191	0.063	0.281	1.012	-0.313	0.586	1.012	-0.023	0.395
1.023	0	0.352	0.797	0.063	0.375	0.957	0.074	0.238	0.984	0.063	0.391	0.75	-0.047	0.23	1.035	0.031	0.32	0.914	-0.059	0.469	0.676	-0.012	0.367	1.199	0.016	0.301	0.996	-0.293	0.555	0.992	-0.047	0.391
1.086	-0.004	0.359	0.84	0.07	0.336	0.945	0.074	0.223	0.98	0.063	0.383	0.727	-0.066	0.23	1.168	0.012	0.348	0.895	-0.031	0.484	0.664	-0.023	0.355	1.176	-0.027	0.32	1.086	-0.266	0.543	0.949	-0.035	0.395
1.129	-0.016	0.355	0.883	0.094	0.313	0.922	0.07	0.219	0.957	0.051	0.352	0.699	-0.082	0.246	1.203	-0.016	0.395	0.859	0	0.492	0.66	-0.02	0.355	1.129	-0.078	0.332	1.195	-0.258	0.586	0.887	-0.016	0.391
1.129	-0.02	0.352	0.91	0.121	0.293	0.891	0.063	0.219	0.969	0.051	0.305	0.668	-0.094	0.246	1.117	-0.051	0.43	0.855	0.016	0.492	0.668	0.016	0.344	1.074	-0.125	0.324	1.184	-0.262	0.625	0.805	-0.012	0.391
1.117	-0.012	0.344	0.91	0.133	0.297	0.855	0.059	0.223	1.078	0.051	0.266	0.652	-0.098	0.25	1.004	-0.07	0.434	0.914	0.027	0.488	0.68	0.027	0.332	1.016	-0.156	0.324	1.113	-0.289	0.621	0.711	-0.004	0.391
1.109	-0.012	0.34	0.883	0.133	0.316	0.82	0.055	0.234	1.25	0.031	0.266	0.664	-0.098	0.254	0.93	-0.078	0.41	0.996	0.043	0.484	0.676	0.016	0.336	0.957	-0.184	0.344	1.078	-0.313	0.594	0.617	0.012	0.395
1.09	-0.02	0.359	0.836	0.129	0.34	0.785	0.055	0.242	1.359	-0.008	0.285	0.668	-0.098	0.273	0.906	-0.074	0.363	1.02	0.047	0.492	0.68	0.031	0.336	0.914	-0.211	0.383	1.066	-0.32	0.563	0.527	0.023	0.398
1.035	-0.035	0.375	0.781	0.121	0.355	0.762	0.051	0.25	1.348	-0.043	0.328	0.66	-0.098	0.281	0.938	-0.066	0.332	0.961	0.035	0.52	0.695	-0.035	0.355	0.867	-0.238	0.426	1.074	-0.32	0.492	0.473	0.035	0.41
0.926	-0.051	0.387	0.734	0.109	0.371	0.742	0.055	0.258	1.238	-0.066	0.383	0.645	-0.082	0.301	1.012	-0.07	0.324	0.906	0.027	0.539	0.707	-0.129	0.371	0.832	-0.273	0.469	1.105	-0.293	0.457	0.438	0.035	0.43
0.785	-0.063	0.395	0.715	0.098	0.391	0.723	0.059	0.262	1.043	-0.066	0.414	0.629	-0.066	0.309	1.074	-0.074	0.32	0.867	0.016	0.563	0.715	-0.094	0.309	0.801	-0.289	0.488	1.133	-0.266	0.422	0.418	0.035	0.438
0.652	-0.047	0.414	0.707	0.09	0.387	0.699	0.063	0.27	0.875	-0.066	0.402	0.625	-0.047	0.316	1.09	-0.066	0.301	0.84	0.012	0.57	0.758	0.059	0.176	0.781	-0.293	0.469	1.164	-0.23	0.391	0.414	0.039	0.441
0.574	-0.008	0.438	0.691	0.074	0.383	0.68	0.066	0.277	0.813	-0.043	0.363	0.637	-0.023	0.305	1.086	-0.043	0.262	0.844	0.012	0.59	0.793	0.184	0.121	0.77	-0.27	0.418	1.199	-0.191	0.363	0.438	0.023	0.445
0.563	0.008	0.445	0.695	0.059	0.363	0.672	0.074	0.281	0.84	-0.012	0.324	0.668	-0.008	0.289	1.063	-0.02	0.223	0.906	0.023	0.602	0.773	0.234	0.176	0.789	-0.234	0.379	1.23	-0.141	0.34	0.488	0	0.465
0.633	0	0.441	0.723	0.055	0.348	0.664	0.074	0.281	0.902	0	0.297	0.723	0.027	0.27	1.047	0.016	0.207	1.004	0.023	0.598	0.754	0.215	0.258	0.797	-0.207	0.367	1.246	-0.094	0.32	0.551	-0.023	0.484
0.754	-0.008	0.426	0.738	0.07	0.332	0.664	0.074	0.273	0.949	0.012	0.285	0.797	0.047	0.258	1.035	0.059	0.215	1.078	0.023	0.586	0.762	0.215	0.289	0.816	-0.176	0.379	1.246	-0.055	0.297	0.645	-0.047	0.531
0.895	-0.012	0.395	0.742	0.09	0.34	0.668	0.082	0.27	0.973	0.004	0.297	0.875	0.055	0.25	0.992	0.074	0.211	1.109	0.016	0.563	0.777	0.285	0.293	0.828	-0.133	0.414	1.219	-0.039	0.289	0.738	-0.082	0.566
1.008	0	0.355	0.742	0.105	0.363	0.672	0.086	0.27	1	-0.008	0.309	0.945	0.051	0.254	0.961	0.09	0.199	1.105	0.02	0.535	0.82	0.332	0.297	0.836	-0.082	0.453	1.168	-0.027	0.297	0.813	-0.125	0.59
1.055	0.012	0.32	0.715	0.125	0.375	0.676	0.078	0.277	1.008	-0.02	0.313	1.004	0.055	0.266	0.934	0.094	0.188	1.063	0.02	0.496	0.887	0.348	0.293	0.836	-0.023	0.48	1.09	-0.023	0.316	0.871	-0.16	0.629
1.051	0.031	0.293	0.703	0.148	0.375	0.691	0.074	0.293	0.988	-0.016	0.297	1.039	0.043	0.285	0.879	0.09	0.18	0.996	0.02	0.465	0.984	0.359	0.27	0.852	0.047	0.5	1.016	-0.016	0.328	0.898	-0.215	0.66
1.008	0.047	0.289	0.699	0.164	0.371	0.707	0.07	0.301	0.977	-0.012	0.277	1.043	0.039	0.305	0.816	0.078	0.18	0.941	0.012	0.449	1.055	0.34	0.281	0.887	0.102	0.504	0.938	-0.016	0.344	0.918	-0.246	0.695
0.949	0.059	0.301	0.707	0.172	0.375	0.73	0.074	0.305	0.953	-0.004	0.277	1.023	0.039	0.324	0.754	0.063	0.188	0.891	0.008	0.445	1.078	0.313	0.313	0.965	0.133	0.523	0.887	-0.012	0.359	0.922	-0.262	0.711
0.898	0.066	0.324	0.723	0.164	0.391	0.75	0.074	0.297	0.914	0.012	0.27	1.004	0.055	0.324	0.715	0.047	0.207	0.848	0.012	0.453	1.082	0.277	0.355	1.035	0.133	0.543	0.852	0.004	0.355	0.953	-0.242	0.684
0.848	0.074	0.352	0.738	0.156	0.418	0.781	0.086	0.289	0.863	0.02	0.27	1.059	0.07	0.313	0.68	0.035	0.23	0.824	-0.008	0.465	1.039	0.258	0.402	1.078	0.113	0.535	0.82	0.02	0.34	0.98	-0.207	0.668
0.797	0.07	0.379	0.754	0.152	0.438	0.809	0.082	0.289	0.813	0.035	0.258	1.168	0.086	0.293	0.645	0.027	0.246	0.762	-0.039	0.461	0.953	0.238	0.434	1.121	0.074	0.508	0.789	0.027	0.32	0.988	-0.164	0.652
0.746	0.063	0.391	0.789	0.156	0.453	0.84	0.078	0.289	0.793	0.047	0.289	1.273	0.094	0.27	0.625	0.004	0.254	0.719	-0.059	0.469	0.895	0.285	0.426	1.16	0.016	0.477	0.77	0.035	0.293	1.012	-0.137	0.66
0.711	0.051	0.406	0.836	0.156	0.453	0.863	0.078	0.301	0.758	0.047	0.301	1.332	0.074	0.254	0.617	-0.008	0.266	0.68	-0.078	0.465	0.891	0.344	0.406	1.172	-0.035	0.461	0.75	0.039	0.277	1.047	-0.129	0.684
0.695	0.027	0.41	0.875	0.156	0.453	0.875	0.074	0.313	0.727	0.043	0.305	1.297	0.055	0.262	0.602	-0.012	0.27	0.633	-0.09	0.461	0.922	0.355	0.398	1.145	-0.086	0.469	0.719	0.031	0.258	1.078	-0.137	0.699
0.688	0.016	0.414	0.898	0.152	0.457	0.883	0.066	0.336	0.707	0.043	0.301	1.137	0.043	0.262	0.57	-0.02	0.277	0.586	-0.09	0.461	0.934	0.344	0.422	1.078	-0.129	0.457	0.707	0.035	0.246	1.074	-0.148	0.707
0.688	0.012	0.414	0.918	0.141	0.457	0.895	0.063	0.363	0.695	0.031	0.297	0.949	0.027	0.289	0.551	-0.016	0.285	0.539	-0.09	0.469	0.887	0.344	0.434	1.027	-0.152	0.426	0.703	0.031	0.23	0.996	-0.168	0.695
0.695	0	0.414	0.91	0.137	0.449	0.898	0.063	0.379	0.688	0.027	0.305	0.793	0.02	0.313	0.527	-0.004	0.297	0.5	-0.082	0.473	0.855	0.34	0.453	1.086	-0.156	0.391	0.699	0.039	0.215	0.906	-0.188	0.637
0.707	0.008	0.414	0.906	0.133	0.441	0.914	0.07	0.387	0.688	0.02	0.316	0.699	0.016	0.34	0.496	0.016	0.309	0.48	-0.074	0.457	0.84	0.316	0.48	1.234	-0.176	0.41	0.703	0.043	0.199	0.871	-0.195	0.559
0.707	0.016	0.414	0.887	0.125	0.434	0.953	0.074	0.398	0.699	0.012	0.34	0.699	0.023	0.371	0.484	0.027	0.313	0.477	-0.051	0.453	0.84	0.289	0.5	1.262	-0.199	0.434	0.727	0.059	0.191	0.953	-0.199	0.504
0.707	0.027	0.414	0.867	0.129	0.422	1.035	0.082	0.406	0.703	0.008	0.359	0.77	0.023	0.398	0.469	0.047	0.305	0.461	-0.035	0.457	0.867	0.266	0.5	1.16	-0.223	0.441	0.781	0.078	0.191	1.051	-0.199	0.496
0.703	0.047	0.414	0.84	0.129	0.41	1.082	0.078	0.398	0.684	0	0.371	0.852	0.008	0.43	0.484	0.059	0.301	0.453	-0.027	0.461	0.941	0.25	0.5	1.059	-0.234	0.426	0.867	0.098	0.207	1.09	-0.234	0.492
0.695	0.07	0.406	0.828	0.113	0.395	1.121	0.074	0.367	0.656	0	0.371	0.906	-0.008	0.441	0.512	0.078	0.309	0.449	-0.012	0.461	1.035	0.227	0.5	1.008	-0.238	0.402	0.988	0.105	0.23	1.133	-0.27	0.484
0.699	0.082	0.406	0.832	0.102	0.379	1.141	0.078	0.336	0.641	0.016	0.363	0.926	-0.023	0.449	0.551	0.086	0.32	0.469	0.004	0.473	1.121	0.191	0.512	1.02	-0.227	0.371	1.09	0.109	0.246	1.215	-0.285	0.484
0.707	0.09	0.41	0.848	0.078	0.375	1.145	0.082	0.324	0.633	0.023	0.363	0.93	-0.027	0.434	0.613	0.094	0.344	0.48	-0.004	0.496	1.18	0.133	0.547	1.074	-0.211	0.336	1.16	0.109	0.254	1.266	-0.313	0.453
0.711	0.09	0.418	0.859	0.063	0.379	1.082	0.078	0.332	0.625	0.043	0.371	0.914	-0.031	0.391	0.711	0.098	0.355	0.52	0.012	0.516	1.172	0.109	0.57	1.148	-0.207	0.316	1.211	0.105	0.262	1.309	-0.316	0.422
0.727	0.094	0.422	0.871	0.047	0.395	0.973	0.063	0.355	0.645	0.051	0.367	0.891	-0.023	0.332	0.809	0.09	0.375	0.563	0.043	0.484	1.125	0.094	0.594	1.211	-0.203	0.313	1.211	0.094	0.281	1.328	-0.313	0.398
0.734	0.094	0.43	0.879	0.035	0.406	0.879	0.043	0.379	0.672	0.066	0.355	0.852	-0.008	0.281	0.898	0.082	0.367	0.617	0.043	0.508	1.039	0.082	0.582	1.242	-0.211	0.297	1.156	0.082	0.305	1.332	-0.289	0.395
0.738	0.086	0.434	0.879	0.031	0.41	0.813	0.031	0.414	0.691	0.086	0.344	0.809	0.016	0.25	1.008	0.086	0.352	0.641	-0.02	0.578	0.953	0.059	0.566	1.262	-0.211	0.277	1.051	0.082	0.332	1.305	-0.27	0.391
0.746	0.078	0.441	0.898	0.035	0.41	0.797	0.031	0.453	0.711	0.09	0.336	0.781	0.035	0.254	1.117	0.074	0.336	0.648	-0.078	0.656	0.875	0.059	0.531	1.27	-0.195	0.25	0.91	0.09	0.363	1.254	-0.242	0.391
0.746	0.07	0.445	0.898	0.039	0.41	0.824	0.016	0.512	0.734	0.094	0.328	0.746	0.031	0.285	1.207	0.074	0.32	0.719	-0.09	0.668	0.777	0.082	0.5	1.273	-0.172	0.234	0.77	0.117	0.387	1.191	-0.195	0.383
0.734	0.063	0.449	0.898	0.039	0.402	0.848	0	0.535	0.762	0.094	0.32	0.715	0.012	0.32	1.258	0.07	0.305	0.824	-0.047	0.656	0.703	0.094	0.496	1.25	-0.137	0.23	0.645	0.145	0.383	1.102	-0.145	0.363
0.719	0.055	0.449	0.906	0.039	0.395	0.918	-0.027	0.543	0.789	0.086	0.309	0.684	-0.008	0.363	1.277	0.07	0.309	0.93	-0.016	0.645	0.641	0.102	0.5	1.199	-0.102	0.234	0.598	0.191	0.316	0.988	-0.094	0.359
0.723	0.051	0.449	0.934	0.051	0.383	0.969	-0.051	0.516	0.832	0.074	0.309	0.656	-0.02	0.395	1.273	0.078	0.32	1.055	-0.023	0.633	0.59	0.094	0.508	1.137	-0.082	0.242	0.637	0.242	0.266	0.879	-0.055	0.375
0.742	0.047	0.461	0.953	0.059	0.344	0.992	-0.07	0.473	0.875	0.063	0.309	0.641	-0.031	0.41	1.227	0.082	0.348	1.152	-0.102	0.668	0.586	0.094	0.48	1.082	-0.063	0.246	0.684	0.254	0.234	0.773	-0.043	0.387
0.758	0.039	0.465	0.98	0.059	0.316	0.984	-0.074	0.418	0.93	0.043	0.328	0.641	-0.047	0.422	1.168	0.09	0.371	1.184	-0.137	0.715	0.551	0.098	0.449	1.023	-0.035	0.25	0.684	0.242	0.227	0.672	-0.047	0.418
0.789	0.039	0.465	1.008	0.055	0.309	0.953	-0.063	0.387	0.98	0.035	0.328	0.652	-0.055	0.422	1.117	0.094	0.363	1.168	-0.094	0.715	0.527	0.102	0.438	0.969	-0.008	0.238	0.711	0.203	0.223	0.59	-0.059	0.438
0.828	0.043	0.461	0.992	0.039	0.305	0.918	-0.047	0.371	1.027	0.02	0.344	0.668	-0.059	0.422	1.109	0.086	0.355	1.145	-0.039	0.703	0.523	0.117	0.441	0.934	0.016	0.234	0.773	0.172	0.25	0.539	-0.059	0.434
0.875	0.039	0.453	1.004	0.031	0.297	0.875	-0.02	0.375	1.051	0.016	0.348	0.68	-0.063	0.434	1.133	0.078	0.359	1.082	-0.012	0.695	0.504	0.109	0.457	0.898	0.035	0.223	0.828	0.141	0.27	0.523	-0.063	0.418
0.918	0.039	0.449	1.027	0.023	0.297	0.84	0.012	0.379	1.055	0.012	0.355	0.695	-0.059	0.438	1.102	0.059	0.359	1.023	-0.008	0.688	0.496	0.098	0.492	0.863	0.043	0.211	0.883	0.105	0.293	0.512	-0.055	0.395
0.941	0.039	0.434	1.016	0.016	0.301	0.797	0.031	0.379	1.051	0.012	0.363	0.688	-0.051	0.434	1.02	0.031	0.34	0.996	-0.012	0.668	0.512	0.078	0.516	0.844	0.043	0.219	0.922	0.066	0.309	0.527	-0.035	0.371
0.969	0.039	0.418	0.973	0.012	0.313	0.766	0.047	0.391	1.039	0.023	0.367	0.688	-0.047	0.422	0.953	0.012	0.316	1.035	-0.043	0.641	0.555	0.082	0.535	0.82	0.035	0.219	0.965	0.039	0.32	0.555	-0.004	0.348
1.004	0.047	0.402	0.914	0.004	0.328	0.73	0.051	0.391	1.031	0.047	0.352	0.688	-0.047	0.41	0.898	-0.004	0.316	1.125	-0.082	0.633	0.59	0.086	0.555	0.793	0.035	0.203	1	0.012	0.332	0.598	0.027	0.359
1.035	0.047	0.398	0.855	0	0.328	0.703	0.051	0.402	1.086	0.074	0.328	0.699	-0.055	0.414	0.855	-0.012	0.316	1.172	-0.117	0.637	0.637	0.082	0.578	0.773	0.043	0.215	1.031	0	0.352	0.629	0.055	0.344
1.043	0.047	0.398	0.84	-0.004	0.328	0.68	0.035	0.414	1.148	0.094	0.32	0.719	-0.066	0.434	0.836	-0.027	0.313	1.152	-0.145	0.629	0.688	0.066	0.598	0.738	0.043	0.234	1.02	-0.008	0.387	0.656	0.066	0.32
1.035	0.051	0.383	0.844	-0.008	0.316	0.672	0.02	0.414	1.152	0.105	0.324	0.734	-0.086	0.469	0.895	-0.039	0.324	1.051	-0.172	0.59	0.754	0.055	0.645	0.707	0.035	0.242	0.988	-0.023	0.41	0.691	0.07	0.324
1.031	0.047	0.367	0.855	-0.012	0.313	0.68	0	0.406	1.125	0.102	0.316	0.75	-0.102	0.48	0.977	-0.039	0.348	0.91	-0.188	0.578	0.895	0.02	0.754	0.676	0.043	0.25	0.941	-0.035	0.426	0.715	0.063	0.32
1.043	0.043	0.352	0.844	-0.012	0.297	0.695	-0.012	0.391	1.082	0.098	0.324	0.766	-0.117	0.473	1.023	-0.055	0.375	0.801	-0.211	0.563	1.141	-0.016	0.891	0.652	0.051	0.254	0.887	-0.043	0.441	0.777	0.066	0.305
1.066	0.031	0.34	0.844	-0.008	0.273	0.719	-0.023	0.379	0.996	0.09	0.34	0.77	-0.125	0.461	1.008	-0.063	0.395	0.758	-0.223	0.531	1.395	-0.129	1.012	0.637	0.059	0.258	0.824	-0.051	0.449	0.863	0.086	0.293
1.094	0.023	0.328	0.875	0	0.258	0.73	-0.043	0.379	0.867	0.086	0.348	0.781	-0.129	0.465	0.977	-0.063	0.398	0.809	-0.238	0.512	1.586	-0.449	1.063	0.621	0.074	0.254	0.773	-0.051	0.449	0.941	0.109	0.297
1.109	0.012	0.324	0.898	0.016	0.254	0.75	-0.043	0.379	0.762	0.078	0.348	0.809	-0.129	0.453	0.93	-0.047	0.379	0.875	-0.258	0.516	1.746	-0.938	1.199	0.629	0.094	0.254	0.727	-0.059	0.441	1.004	0.117	0.309
1.102	-0.008	0.32	0.902	0.035	0.246	0.754	-0.055	0.387	0.719	0.074	0.352	0.859	-0.129	0.453	0.871	-0.027	0.355	0.93	-0.281	0.539	1.754	-1.238	1.426	0.652	0.105	0.246	0.691	-0.059	0.434	1.043	0.016	0.348
1.078	-0.023	0.324	0.906	0.051	0.25	0.746	-0.059	0.402	0.711	0.066	0.367	0.906	-0.125	0.445	0.813	0	0.332	0.969	-0.281	0.523	1.586	-1.203	1.77	0.691	0.117	0.25	0.676	-0.051	0.422	1.074	-0.113	0.391
1.031	-0.039	0.324	0.906	0.074	0.242	0.73	-0.043	0.414	0.734	0.059	0.375	0.938	-0.121	0.445	0.773	0.02	0.336	1.012	-0.273	0.508	1.352	-1.141	1.875	0.75	0.125	0.25	0.684	-0.066	0.414	1.117	-0.16	0.387
0.988	-0.059	0.332	0.898	0.094	0.242	0.715	-0.027	0.414	0.793	0.047	0.379	0.984	-0.113	0.438	0.723	0.039	0.359	1.039	-0.25	0.469	1.137	-1.113	1.801	0.809	0.137	0.254	0.707	-0.086	0.414	1.191	-0.09	0.355
0.953	-0.066	0.344	0.871	0.109	0.238	0.711	-0.012	0.414	0.871	0.031	0.383	1.012	-0.109	0.426	0.668	0.047	0.379	1.066	-0.223	0.426	0.871	-1.09	1.695	0.855	0.133	0.262	0.73	-0.082	0.41	1.234	0.023	0.309
0.898	-0.086	0.359	0.855	0.121	0.227	0.707	-0.004	0.41	0.93	0.02	0.352	1.031	-0.109	0.41	0.609	0.047	0.387	1.086	-0.188	0.383	0.586	-1.035	1.594	0.891	0.129	0.285	0.766	-0.086	0.426	1.242	0.109	0.258
0.828	-0.086	0.355	0.859	0.141	0.203	0.715	0.004	0.406	0.969	0.02	0.328	1.023	-0.102	0.398	0.574	0.031	0.402	1.078	-0.152	0.355	0.367	-0.863	1.453	0.91	0.129	0.328	0.793	-0.09	0.449	1.188	0.156	0.238
0.754	-0.094	0.344	0.859	0.152	0.195	0.734	0.004	0.41	0.984	0.031	0.301	0.984	-0.086	0.391	0.539	0.02	0.387	1.059	-0.113	0.336	0.297	-0.703	1.285	0.922	0.125	0.371	0.832	-0.102	0.473	1.086	0.219	0.215
0.711	-0.086	0.332	0.859	0.156	0.191	0.758	0	0.41	0.957	0.047	0.27	0.938	-0.082	0.383	0.531	0.008	0.383	1.004	-0.078	0.309	0.285	-0.637	1.113	0.91	0.117	0.434	0.883	-0.09	0.488	0.93	0.277	0.219
0.707	-0.078	0.32	0.855	0.156	0.191	0.777	-0.004	0.422	0.91	0.055	0.258	0.922	-0.066	0.344	0.535	-0.004	0.402	0.961	-0.047	0.313	0.336	-0.574	0.934	0.875	0.113	0.484	0.945	-0.059	0.488	0.766	0.313	0.199
0.742	-0.078	0.313	0.848	0.152	0.191	0.793	-0.008	0.426	0.855	0.063	0.262	0.996	-0.051	0.313	0.555	-0.031	0.434	0.902	-0.016	0.301	0.414	-0.508	0.738	0.852	0.133	0.477	1.008	-0.031	0.488	0.676	0.371	0.176
0.777	-0.074	0.305	0.84	0.152	0.188	0.793	-0.016	0.422	0.801	0.078	0.289	1.129	-0.055	0.316	0.574	-0.051	0.457	0.848	0.012	0.305	0.535	-0.457	0.621	0.891	0.164	0.418	1.059	-0.031	0.523	0.629	0.398	0.176
0.809	-0.066	0.301	0.84	0.156	0.176	0.789	-0.02	0.43	0.758	0.09	0.336	1.211	-0.078	0.344	0.59	-0.063	0.473	0.805	0.023	0.293	0.617	-0.41	0.551	0.953	0.199	0.355	1.094	-0.043	0.551	0.621	0.367	0.199
0.84	-0.059	0.285	0.832	0.164	0.16	0.797	-0.02	0.43	0.695	0.086	0.391	1.168	-0.105	0.371	0.605	-0.07	0.477	0.766	0.039	0.309	0.648	-0.348	0.527	0.965	0.23	0.285	1.145	-0.055	0.582	0.637	0.297	0.23
0.871	-0.047	0.27	0.832	0.188	0.148	0.816	-0.016	0.426	0.633	0.055	0.414	1.074	-0.121	0.383	0.621	-0.074	0.48	0.723	0.051	0.316	0.656	-0.27	0.539	0.941	0.215	0.23	1.203	-0.051	0.594	0.676	0.219	0.273
0.895	-0.031	0.258	0.824	0.191	0.152	0.848	-0.004	0.418	0.598	0.043	0.406	0.996	-0.125	0.391	0.641	-0.078	0.5	0.688	0.059	0.344	0.613	-0.227	0.52	0.891	0.191	0.223	1.277	-0.055	0.598	0.719	0.137	0.309
0.902	-0.016	0.254	0.809	0.188	0.152	0.883	0.004	0.41	0.602	0.035	0.387	0.938	-0.109	0.387	0.66	-0.074	0.531	0.652	0.059	0.34	0.605	-0.195	0.473	0.848	0.164	0.23	1.336	-0.07	0.598	0.777	0.074	0.344
0.891	-0.004	0.254	0.773	0.176	0.145	0.926	0.004	0.41	0.621	0.047	0.367	0.902	-0.078	0.387	0.676	-0.078	0.563	0.625	0.055	0.363	0.598	-0.164	0.406	0.844	0.137	0.25	1.348	-0.105	0.594	0.855	0.012	0.355
0.875	0.008	0.254	0.758	0.191	0.133	0.969	0.02	0.41	0.641	0.035	0.367	0.902	-0.059	0.355	0.695	-0.07	0.578	0.586	0.055	0.367	0.602	-0.102	0.379	0.91	0.117	0.285	1.324	-0.137	0.586	0.957	-0.039	0.395
0.871	0.016	0.254	0.746	0.199	0.129	0.988	0.023	0.41	0.66	0.02	0.371	0.934	-0.066	0.34	0.711	-0.066	0.586	0.555	0.059	0.367	0.637	-0.066	0.371	1.012	0.098	0.336	1.266	-0.156	0.582	1.02	-0.074	0.387
0.867	0.031	0.25	0.738	0.184	0.145	0.996	0.027	0.414	0.676	0.016	0.383	0.965	-0.082	0.313	0.711	-0.043	0.566	0.527	0.051	0.363	0.664	-0.047	0.371	1.105	0.078	0.391	1.16	-0.184	0.582	1.063	-0.102	0.395
0.871	0.051	0.242	0.727	0.164	0.168	0.988	0.031	0.402	0.684	0.023	0.383	1.02	-0.102	0.293	0.711	-0.016	0.539	0.504	0.047	0.359	0.68	-0.035	0.395	1.18	0.055	0.465	1.043	-0.195	0.563	1.078	-0.117	0.395
0.879	0.055	0.242	0.73	0.137	0.199	0.977	0.031	0.387	0.68	0.023	0.379	1.066	-0.102	0.281	0.73	0.008	0.512	0.516	0.055	0.355	0.676	0.004	0.418	1.211	0.02	0.527	0.992	-0.199	0.539	1.039	-0.133	0.383
0.875	0.059	0.242	0.738	0.113	0.219	0.953	0.039	0.375	0.691	0.012	0.383	1.105	-0.094	0.273	0.773	0.035	0.48	0.531	0.055	0.344	0.676	0.063	0.457	1.188	-0.004	0.551	1.07	-0.223	0.531	0.973	-0.152	0.363
0.875	0.063	0.238	0.766	0.102	0.238	0.93	0.047	0.355	0.707	0.02	0.387	1.121	-0.078	0.281	0.828	0.051	0.457	0.539	0.051	0.352	0.699	0.094	0.539	1.129	-0.02	0.539	1.16	-0.242	0.578	0.914	-0.156	0.363
0.871	0.063	0.238	0.77	0.09	0.254	0.922	0.043	0.336	0.73	0.02	0.398	1.129	-0.07	0.297	0.895	0.059	0.449	0.551	0.035	0.352	0.734	0.082	0.586	1.066	-0.031	0.496	1.039	-0.258	0.602	0.836	-0.168	0.371
0.867	0.063	0.238	0.762	0.078	0.285	0.953	0.043	0.316	0.75	0.008	0.402	1.094	-0.063	0.305	0.953	0.063	0.445	0.586	0.051	0.34	0.773	0.109	0.602	0.988	-0.035	0.453	0.871	-0.273	0.574	0.777	-0.18	0.398
0.863	0.059	0.242	0.762	0.066	0.313	1.008	0.031	0.305	0.766	0.012	0.426	1.016	-0.043	0.313	1.012	0.047	0.441	0.625	0.07	0.336	0.813	0.184	0.57	0.906	-0.035	0.422	0.816	-0.285	0.539	0.711	-0.195	0.422
0.852	0.047	0.25	0.77	0.063	0.336	1.063	0.027	0.293	0.789	0.016	0.438	0.949	-0.012	0.316	1.055	0.035	0.438	0.66	0.043	0.344	0.785	0.277	0.551	0.844	-0.02	0.395	0.867	-0.289	0.504	0.672	-0.168	0.465
0.824	0.031	0.246	0.77	0.055	0.348	1.082	0.008	0.301	0.809	0.008	0.449	0.887	0.012	0.316	1.066	0.004	0.43	0.703	0.004	0.371	0.762	0.297	0.598	0.789	-0.004	0.383	0.922	-0.289	0.488	0.629	-0.152	0.504
0.809	0.031	0.246	0.777	0.043	0.348	1.082	-0.016	0.313	0.813	0.012	0.461	0.824	0.039	0.305	1.035	-0.016	0.43	0.754	0.004	0.391	0.75	0.238	0.656	0.746	0.012	0.371	0.953	-0.289	0.48	0.617	-0.164	0.531
0.805	0.023	0.25	0.789	0.035	0.352	1.055	-0.035	0.34	0.805	0.02	0.473	0.789	0.066	0.289	0.973	-0.035	0.418	0.801	0.035	0.383	0.688	0.203	0.684	0.715	0.02	0.355	0.98	-0.277	0.461	0.613	-0.191	0.543
0.793	0.023	0.242	0.781	0.027	0.352	0.98	-0.063	0.367	0.813	0.035	0.477	0.773	0.094	0.273	0.914	-0.039	0.395	0.863	0.055	0.363	0.617	0.191	0.723	0.688	0.027	0.348	1.012	-0.246	0.414	0.617	-0.215	0.563
0.777	0.027	0.242	0.781	0.02	0.352	0.887	-0.07	0.387	0.832	0.047	0.477	0.762	0.098	0.297	0.871	-0.031	0.336	0.941	0.074	0.344	0.586	0.184	0.758	0.66	0.027	0.355	1.063	-0.211	0.363	0.637	-0.215	0.582
0.766	0.027	0.242	0.793	0.016	0.348	0.793	-0.07	0.383	0.848	0.055	0.48	0.734	0.105	0.297	0.902	-0.004	0.273	1.031	0.074	0.352	0.59	0.168	0.797	0.637	0.012	0.383	1.102	-0.18	0.332	0.637	-0.199	0.582
0.75	0.027	0.242	0.813	0.012	0.344	0.738	-0.066	0.355	0.852	0.074	0.465	0.688	0.105	0.332	1.051	0.02	0.262	1.133	0.09	0.352	0.57	0.191	0.832	0.625	-0.008	0.402	1.133	-0.145	0.313	0.648	-0.184	0.578
0.746	0.035	0.246	0.824	0.004	0.344	0.746	-0.059	0.32	0.887	0.074	0.449	0.645	0.121	0.379	1.23	0.008	0.316	1.18	0.07	0.363	0.551	0.23	0.852	0.617	-0.023	0.441	1.145	-0.102	0.301	0.691	-0.148	0.57
0.746	0.035	0.254	0.836	-0.004	0.344	0.797	-0.043	0.297	0.938	0.086	0.449	0.609	0.113	0.445	1.266	-0.035	0.406	1.172	0.051	0.402	0.527	0.281	0.84	0.613	-0.035	0.465	1.148	-0.066	0.289	0.746	-0.125	0.57
0.77	0.031	0.266	0.855	-0.004	0.336	0.844	-0.047	0.285	0.988	0.105	0.445	0.59	0.109	0.488	1.156	-0.094	0.48	1.141	0.051	0.457	0.484	0.332	0.828	0.621	-0.055	0.473	1.129	-0.023	0.277	0.805	-0.09	0.59
0.781	0.027	0.27	0.879	-0.004	0.332	0.875	-0.063	0.285	1	0.109	0.445	0.582	0.098	0.492	1.039	-0.137	0.5	1.09	0.047	0.5	0.43	0.402	0.836	0.633	-0.063	0.473	1.094	0.016	0.266	0.863	-0.066	0.602
0.793	0.004	0.285	0.891	0.004	0.332	0.902	-0.07	0.285	0.996	0.098	0.449	0.602	0.094	0.461	0.988	-0.152	0.453	1.039	0.047	0.543	0.387	0.449	0.852	0.656	-0.063	0.473	1.027	0.055	0.266	0.914	-0.039	0.609
0.828	-0.023	0.309	0.906	0	0.332	0.902	-0.074	0.285	0.957	0.074	0.434	0.598	0.098	0.426	0.988	-0.156	0.402	1.059	0.059	0.543	0.371	0.457	0.887	0.688	-0.078	0.492	0.949	0.082	0.273	0.961	-0.023	0.609
0.855	-0.031	0.316	0.926	-0.004	0.336	0.891	-0.074	0.285	0.922	0.047	0.402	0.57	0.105	0.391	1.039	-0.145	0.332	1.113	0.066	0.535	0.414	0.434	0.941	0.734	-0.09	0.523	0.883	0.102	0.281	1.016	-0.023	0.613
0.863	-0.031	0.324	0.949	-0.008	0.332	0.867	-0.066	0.285	0.922	0.035	0.367	0.543	0.105	0.375	1.156	-0.129	0.297	1.105	0.078	0.5	0.504	0.418	0.977	0.801	-0.098	0.551	0.848	0.109	0.293	1.059	-0.027	0.605
0.875	-0.035	0.328	0.984	-0.012	0.324	0.844	-0.051	0.281	1.031	0.043	0.336	0.523	0.094	0.359	1.266	-0.09	0.262	1.051	0.09	0.469	0.609	0.414	0.977	0.895	-0.117	0.563	0.828	0.102	0.309	1.09	-0.051	0.594
0.91	-0.074	0.363	1	-0.016	0.324	0.832	-0.035	0.285	1.141	0.035	0.332	0.531	0.094	0.367	1.301	-0.051	0.211	0.996	0.09	0.453	0.746	0.461	0.918	1.008	-0.141	0.555	0.813	0.09	0.313	1.121	-0.082	0.586
0.953	-0.102	0.41	1.004	-0.016	0.32	0.82	-0.012	0.285	1.195	0.012	0.355	0.551	0.098	0.379	1.301	0	0.164	0.941	0.09	0.461	0.914	0.434	0.848	1.129	-0.16	0.535	0.801	0.063	0.309	1.156	-0.109	0.59
0.988	-0.129	0.438	1.016	-0.016	0.316	0.813	0.016	0.273	1.195	-0.02	0.379	0.559	0.094	0.383	1.293	0.035	0.137	0.887	0.082	0.48	1.008	0.32	0.801	1.246	-0.184	0.516	0.789	0.043	0.313	1.152	-0.133	0.598
0.996	-0.16	0.441	1	-0.016	0.316	0.805	0.047	0.266	1.164	-0.031	0.391	0.598	0.094	0.387	1.273	0.066	0.129	0.875	0.074	0.504	0.996	0.199	0.762	1.348	-0.207	0.508	0.777	0.027	0.297	1.105	-0.152	0.586
0.973	-0.242	0.426	0.984	-0.016	0.32	0.813	0.09	0.254	1.07	-0.043	0.379	0.656	0.09	0.383	1.23	0.105	0.145	0.902	0.059	0.508	0.973	0.117	0.723	1.422	-0.238	0.52	0.781	0.004	0.281	1.031	-0.168	0.559
0.992	-0.32	0.441	0.984	-0.016	0.332	0.824	0.113	0.254	0.934	-0.039	0.352	0.723	0.086	0.367	1.168	0.129	0.145	0.934	0.043	0.52	0.938	0.07	0.68	1.41	-0.25	0.504	0.801	-0.004	0.266	0.945	-0.164	0.516
1.016	-0.355	0.414	0.984	-0.02	0.324	0.832	0.113	0.25	0.855	-0.043	0.32	0.781	0.074	0.348	1.09	0.133	0.176	0.984	0.035	0.527	0.922	0.059	0.656	1.32	-0.254	0.508	0.824	0	0.246	0.879	-0.133	0.465
1.043	-0.305	0.43	0.988	-0.012	0.32	0.844	0.102	0.25	0.805	-0.031	0.285	0.844	0.063	0.328	0.984	0.129	0.188	1.02	0.02	0.508	0.926	0.051	0.637	1.191	-0.246	0.5	0.84	0.004	0.23	0.906	-0.121	0.426
1.004	-0.313	0.43	1.016	-0.008	0.32	0.855	0.078	0.25	0.766	-0.027	0.258	0.926	0.043	0.313	0.883	0.109	0.207	1.004	0.016	0.52	0.918	0.043	0.594	1.055	-0.215	0.477	0.855	0.02	0.227	1	-0.125	0.438
0.914	-0.328	0.422	1.027	-0.004	0.313	0.863	0.051	0.246	0.754	-0.043	0.242	1.027	0.031	0.309	0.809	0.094	0.227	0.961	0.004	0.496	0.871	0.039	0.535	0.992	-0.16	0.434	0.883	0.039	0.223	1.004	-0.164	0.461
0.875	-0.348	0.441	1.059	0.008	0.297	0.863	0.023	0.234	0.762	-0.055	0.242	1.121	0.004	0.305	0.762	0.09	0.262	0.914	-0.031	0.488	0.805	0.023	0.484	1.109	-0.113	0.414	0.926	0.059	0.223	0.969	-0.223	0.457
0.852	-0.293	0.422	1.07	0.023	0.281	0.852	0	0.234	0.773	-0.07	0.242	1.184	-0.023	0.313	0.738	0.082	0.297	0.828	-0.023	0.48	0.773	-0.008	0.441	1.293	-0.094	0.43	0.945	0.074	0.223	1.008	-0.277	0.426
0.836	-0.246	0.438	1.012	0.039	0.277	0.836	-0.023	0.246	0.789	-0.066	0.223	1.184	-0.039	0.32	0.707	0.07	0.32	0.75	-0.008	0.48	0.793	-0.035	0.418	1.324	-0.109	0.488	0.949	0.094	0.215	1.098	-0.336	0.391
0.797	-0.199	0.418	0.914	0.051	0.281	0.816	-0.039	0.254	0.797	-0.066	0.195	1.148	-0.039	0.332	0.676	0.066	0.332	0.688	-0.004	0.484	0.871	-0.055	0.445	1.172	-0.141	0.52	0.941	0.109	0.191	1.184	-0.379	0.355
0.738	-0.16	0.41	0.816	0.055	0.285	0.805	-0.047	0.27	0.816	-0.07	0.188	1.09	-0.039	0.352	0.656	0.07	0.324	0.645	-0.012	0.496	0.973	-0.07	0.566	1.031	-0.176	0.512	0.953	0.121	0.168	1.25	-0.387	0.32
0.668	-0.121	0.402	0.727	0.066	0.305	0.793	-0.039	0.273	0.82	-0.078	0.188	1.051	-0.023	0.359	0.633	0.074	0.32	0.605	-0.008	0.496	1.047	-0.102	0.688	0.98	-0.191	0.492	0.957	0.125	0.172	1.309	-0.379	0.297
0.59	-0.105	0.391	0.656	0.078	0.328	0.766	-0.035	0.277	0.828	-0.082	0.168	1.094	-0.008	0.355	0.598	0.082	0.313	0.594	-0.012	0.492	1.082	-0.176	0.816	0.992	-0.195	0.453	0.973	0.105	0.184	1.336	-0.371	0.281
0.535	-0.102	0.387	0.633	0.082	0.352	0.754	-0.012	0.266	0.848	-0.039	0.176	1.168	0.004	0.367	0.559	0.07	0.32	0.578	-0.016	0.496	1.086	-0.254	0.887	1.039	-0.191	0.414	0.98	0.086	0.227	1.324	-0.344	0.273
0.477	-0.086	0.379	0.66	0.086	0.363	0.738	0	0.258	0.836	0	0.168	1.168	-0.004	0.359	0.512	0.063	0.332	0.551	-0.027	0.488	1.07	-0.281	0.793	1.102	-0.191	0.395	0.965	0.066	0.281	1.297	-0.32	0.266
0.438	-0.102	0.375	0.723	0.082	0.355	0.719	0	0.258	0.793	-0.02	0.191	1.09	-0.004	0.344	0.473	0.063	0.336	0.547	-0.031	0.484	1.066	-0.273	0.684	1.156	-0.195	0.375	0.887	0.059	0.316	1.254	-0.285	0.27
0.418	-0.117	0.379	0.801	0.09	0.348	0.695	0.008	0.273	0.77	-0.016	0.23	1.008	-0.004	0.328	0.441	0.066	0.348	0.535	-0.031	0.461	1.027	-0.227	0.57	1.156	-0.199	0.34	0.863	0.09	0.328	1.191	-0.227	0.277
0.402	-0.125	0.383	0.879	0.082	0.328	0.684	0.016	0.301	0.727	-0.02	0.25	0.918	-0.008	0.324	0.422	0.078	0.355	0.535	-0.027	0.461	0.941	-0.191	0.492	1.18	-0.184	0.309	0.902	0.098	0.301	1.121	-0.156	0.289
0.387	-0.113	0.387	0.934	0.094	0.285	0.688	0.027	0.32	0.719	0	0.258	0.816	-0.012	0.328	0.406	0.09	0.359	0.547	-0.02	0.469	0.836	-0.145	0.484	1.207	-0.172	0.273	0.914	0.098	0.309	1.043	-0.086	0.305
0.398	-0.121	0.426	0.953	0.117	0.262	0.691	0.035	0.344	0.73	0.02	0.258	0.754	-0.016	0.34	0.398	0.09	0.355	0.555	-0.012	0.484	0.723	-0.105	0.531	1.246	-0.152	0.266	0.828	0.094	0.305	0.957	-0.027	0.316
0.422	-0.121	0.422	0.949	0.148	0.238	0.703	0.047	0.352	0.738	0.023	0.273	0.766	-0.031	0.359	0.402	0.094	0.352	0.566	0.012	0.504	0.652	-0.078	0.602	1.234	-0.129	0.266	0.766	0.094	0.285	0.879	0.02	0.328
0.484	-0.109	0.418	0.914	0.176	0.246	0.727	0.055	0.352	0.754	0.012	0.277	0.824	-0.047	0.391	0.41	0.098	0.332	0.582	0.012	0.535	0.625	-0.082	0.664	1.195	-0.109	0.258	0.785	0.105	0.285	0.816	0.047	0.387
0.559	-0.094	0.41	0.852	0.207	0.25	0.754	0.055	0.34	0.773	0	0.281	0.879	-0.066	0.41	0.441	0.102	0.32	0.582	-0.008	0.563	0.641	-0.027	0.738	1.137	-0.086	0.254	0.82	0.102	0.301	0.734	0.055	0.371
0.605	-0.07	0.383	0.801	0.223	0.266	0.785	0.059	0.336	0.813	-0.016	0.309	0.926	-0.082	0.426	0.504	0.098	0.316	0.578	-0.02	0.578	0.652	0.012	0.801	1.066	-0.066	0.258	0.859	0.09	0.324	0.699	0.07	0.387
0.645	-0.031	0.352	0.758	0.223	0.289	0.813	0.055	0.336	0.836	-0.047	0.34	0.965	-0.098	0.441	0.582	0.094	0.32	0.59	-0.008	0.582	0.684	0.016	0.91	0.992	-0.035	0.27	0.934	0.078	0.363	0.648	0.082	0.379
0.684	0	0.324	0.727	0.203	0.309	0.836	0.059	0.336	0.832	-0.047	0.371	0.988	-0.09	0.434	0.672	0.07	0.324	0.598	-0.008	0.594	0.719	0.016	0.992	0.93	-0.004	0.281	0.992	0.066	0.402	0.602	0.059	0.367
0.723	0.016	0.316	0.715	0.195	0.313	0.859	0.059	0.332	0.832	-0.012	0.375	0.969	-0.066	0.414	0.758	0.051	0.332	0.617	-0.023	0.617	0.75	-0.008	0.984	0.883	0.023	0.285	1.023	0.066	0.426	0.586	0.047	0.371
0.75	0.027	0.305	0.723	0.188	0.316	0.887	0.066	0.324	0.832	0.008	0.371	0.914	-0.039	0.395	0.844	0.031	0.344	0.652	-0.031	0.625	0.75	-0.047	0.926	0.832	0.043	0.297	1.023	0.066	0.434	0.57	0.043	0.355
0.766	0.043	0.301	0.727	0.18	0.316	0.91	0.066	0.32	0.832	0.039	0.309	0.848	0.008	0.41	0.914	0.008	0.34	0.691	-0.031	0.629	0.723	-0.063	0.84	0.805	0.051	0.305	1.008	0.07	0.434	0.57	0.043	0.355
0.758	0.055	0.301	0.734	0.16	0.316	0.918	0.066	0.316	0.844	0.063	0.254	0.777	0.051	0.438	0.973	-0.02	0.336	0.715	-0.023	0.629	0.703	-0.074	0.773	0.777	0.047	0.305	0.965	0.074	0.418	0.551	0.043	0.352
0.754	0.078	0.289	0.742	0.141	0.316	0.934	0.063	0.316	0.855	0.051	0.289	0.773	0.109	0.445	1.039	-0.047	0.328	0.746	-0.016	0.645	0.688	-0.105	0.742	0.758	0.035	0.313	0.918	0.074	0.402	0.531	0.035	0.355
0.742	0.059	0.32	0.762	0.129	0.309	0.938	0.059	0.324	0.879	0.074	0.352	0.82	0.164	0.449	1.113	-0.055	0.324	0.781	-0.008	0.664	0.695	-0.133	0.73	0.734	0.031	0.305	0.855	0.074	0.391	0.508	0.031	0.348
0.727	0.082	0.309	0.785	0.113	0.313	0.941	0.059	0.34	0.926	0.094	0.422	0.797	0.246	0.434	1.164	-0.059	0.348	0.805	0.012	0.703	0.754	-0.152	0.734	0.719	0.031	0.309	0.793	0.078	0.383	0.52	0.035	0.34
0.766	0.078	0.344	0.801	0.105	0.316	0.938	0.047	0.363	0.953	0.109	0.465	0.684	0.309	0.402	1.199	-0.07	0.395	0.82	0.02	0.742	0.801	-0.168	0.723	0.711	0.031	0.297	0.738	0.074	0.391	0.555	0.031	0.324
0.797	0.09	0.348	0.805	0.105	0.32	0.906	0.039	0.391	0.961	0.098	0.465	0.594	0.297	0.371	1.191	-0.066	0.461	0.828	0.016	0.777	0.793	-0.176	0.684	0.707	0.043	0.293	0.707	0.07	0.402	0.613	0.031	0.316
0.809	0.086	0.363	0.82	0.109	0.324	0.883	0.043	0.418	0.957	0.055	0.418	0.566	0.227	0.371	1.168	-0.043	0.516	0.871	0.004	0.766	0.762	-0.164	0.629	0.707	0.051	0.285	0.672	0.074	0.418	0.68	0.02	0.313
0.82	0.086	0.371	0.82	0.105	0.328	0.875	0.047	0.438	0.953	0.035	0.316	0.594	0.137	0.383	1.164	-0.035	0.516	0.953	-0.012	0.746	0.723	-0.141	0.574	0.691	0.059	0.277	0.641	0.082	0.441	0.77	0.031	0.316
0.836	0.07	0.371	0.828	0.113	0.328	0.879	0.055	0.445	0.949	0.074	0.199	0.633	0.047	0.395	1.18	-0.016	0.48	1.012	-0.031	0.723	0.691	-0.121	0.531	0.688	0.078	0.27	0.609	0.074	0.445	0.824	0.031	0.328
0.863	0.055	0.379	0.82	0.113	0.328	0.902	0.047	0.438	0.938	0.098	0.141	0.668	-0.027	0.402	1.164	0.012	0.441	1.051	-0.059	0.707	0.664	-0.129	0.527	0.691	0.09	0.262	0.586	0.063	0.445	0.852	0.027	0.359
0.879	0.031	0.383	0.82	0.113	0.324	0.941	0.051	0.426	0.918	0.074	0.176	0.699	-0.09	0.398	1.117	0.043	0.402	1.078	-0.094	0.684	0.648	-0.137	0.535	0.711	0.113	0.254	0.582	0.027	0.445	0.859	0.008	0.371
0.891	0.004	0.387	0.816	0.105	0.336	0.961	0.035	0.406	0.926	0.063	0.219	0.73	-0.141	0.406	1.027	0.055	0.379	1.063	-0.117	0.66	0.656	-0.133	0.535	0.758	0.125	0.25	0.609	-0.016	0.43	0.863	0.004	0.367
0.91	-0.016	0.387	0.816	0.098	0.34	0.98	0.02	0.379	0.973	0.063	0.258	0.758	-0.172	0.414	0.961	0.039	0.363	1.07	-0.117	0.613	0.707	-0.133	0.535	0.816	0.141	0.234	0.664	-0.055	0.43	0.863	0.004	0.375
0.914	-0.035	0.402	0.824	0.086	0.344	0.977	0	0.355	0.977	0.051	0.277	0.773	-0.184	0.43	0.949	0.031	0.375	1.148	-0.082	0.563	0.746	-0.129	0.531	0.879	0.152	0.238	0.723	-0.094	0.445	0.859	0.012	0.383
0.922	-0.043	0.402	0.828	0.078	0.348	0.941	-0.008	0.332	0.914	0.023	0.273	0.77	-0.191	0.43	0.98	0.008	0.402	1.301	-0.082	0.504	0.781	-0.121	0.496	0.953	0.16	0.234	0.77	-0.141	0.477	0.828	0.012	0.402
0.922	-0.059	0.414	0.84	0.078	0.348	0.863	-0.008	0.344	0.855	0.008	0.246	0.762	-0.172	0.438	1.027	-0.02	0.438	1.367	-0.133	0.465	0.801	-0.105	0.438	1.027	0.156	0.227	0.793	-0.18	0.523	0.773	0.008	0.449
0.922	-0.07	0.418	0.848	0.07	0.352	0.805	-0.008	0.348	0.828	0.012	0.215	0.754	-0.156	0.457	1.074	-0.043	0.465	1.266	-0.184	0.469	0.852	-0.086	0.297	1.066	0.152	0.211	0.816	-0.195	0.555	0.723	0.012	0.48
0.922	-0.078	0.418	0.848	0.07	0.352	0.809	-0.008	0.348	0.848	0	0.234	0.738	-0.137	0.469	1.105	-0.063	0.457	1.086	-0.207	0.461	1.027	-0.059	0.191	1.055	0.137	0.207	0.871	-0.211	0.566	0.703	0.027	0.492
0.918	-0.082	0.43	0.848	0.074	0.355	0.836	-0.012	0.352	0.941	0.004	0.277	0.723	-0.121	0.477	1.121	-0.078	0.445	0.949	-0.238	0.465	1.266	-0.055	0.156	1.02	0.125	0.207	0.953	-0.223	0.57	0.73	0.047	0.48
0.898	-0.078	0.438	0.844	0.082	0.352	0.859	-0.004	0.375	1.047	-0.004	0.313	0.711	-0.098	0.477	1.117	-0.094	0.422	0.871	-0.254	0.453	1.469	-0.055	0.152	0.957	0.113	0.223	1.012	-0.238	0.582	0.789	0.055	0.465
0.867	-0.074	0.438	0.824	0.086	0.367	0.91	0.004	0.402	1.113	-0.008	0.316	0.719	-0.063	0.465	1.094	-0.105	0.395	0.844	-0.242	0.426	1.563	-0.078	0.188	0.879	0.105	0.258	1.031	-0.25	0.586	0.836	0.047	0.449
0.832	-0.07	0.434	0.793	0.09	0.387	0.949	-0.008	0.402	1.133	-0.016	0.297	0.746	-0.02	0.461	1.055	-0.102	0.371	0.879	-0.215	0.391	1.543	-0.078	0.234	0.809	0.098	0.305	1.051	-0.258	0.602	0.852	0.027	0.426
0.797	-0.063	0.43	0.785	0.082	0.402	0.957	-0.027	0.391	1.082	-0.008	0.293	0.777	0.016	0.465	0.992	-0.086	0.355	0.945	-0.195	0.371	1.484	-0.066	0.25	0.762	0.098	0.332	1.082	-0.273	0.617	0.855	0.004	0.422
0.785	-0.043	0.422	0.777	0.07	0.406	0.93	-0.035	0.375	0.949	0.004	0.289	0.813	0.055	0.473	0.918	-0.063	0.355	1.012	-0.184	0.355	1.465	-0.047	0.23	0.762	0.113	0.336	1.145	-0.285	0.633	0.844	-0.008	0.426
0.797	-0.023	0.422	0.777	0.066	0.395	0.895	-0.035	0.363	0.801	-0.012	0.293	0.867	0.121	0.465	0.852	-0.035	0.367	1.066	-0.191	0.348	1.477	-0.008	0.199	0.77	0.117	0.324	1.195	-0.289	0.637	0.859	-0.012	0.434
0.805	-0.012	0.43	0.785	0.066	0.379	0.848	-0.027	0.367	0.707	0.012	0.324	0.953	0.223	0.406	0.793	-0.016	0.375	1.094	-0.188	0.32	1.5	0.012	0.152	0.762	0.121	0.301	1.227	-0.285	0.621	0.918	-0.031	0.461
0.832	0	0.426	0.797	0.059	0.363	0.801	-0.012	0.379	0.703	0.047	0.367	1.027	0.262	0.398	0.742	-0.008	0.383	1.109	-0.168	0.297	1.512	0.023	0.117	0.746	0.125	0.266	1.223	-0.273	0.594	1.023	-0.055	0.48
0.859	-0.004	0.434	0.801	0.047	0.355	0.746	0	0.395	0.758	0.082	0.383	1.055	0.238	0.379	0.684	0.004	0.379	1.141	-0.141	0.281	1.516	0.027	0.094	0.777	0.117	0.25	1.152	-0.258	0.57	1.102	-0.063	0.496
0.891	-0.004	0.445	0.797	0.031	0.367	0.695	0.02	0.402	0.871	0.125	0.41	1.07	0.172	0.414	0.641	0.008	0.379	1.141	-0.125	0.281	1.539	0.039	0.09	0.832	0.105	0.254	1.07	-0.234	0.547	1.121	-0.066	0.5
0.914	-0.004	0.449	0.801	0.008	0.383	0.68	0.035	0.41	0.949	0.121	0.434	1.074	0.094	0.434	0.605	-0.004	0.371	1.121	-0.121	0.293	1.539	0.066	0.121	0.914	0.09	0.277	1.004	-0.195	0.504	1.109	-0.063	0.488
0.926	-0.016	0.441	0.816	0	0.398	0.676	0.039	0.418	0.938	0.027	0.422	1.047	0.027	0.438	0.57	-0.023	0.367	1.082	-0.105	0.305	1.461	0.09	0.168	1.027	0.074	0.316	1.047	-0.156	0.457	1.074	-0.063	0.461
0.938	-0.016	0.434	0.824	-0.008	0.406	0.672	0.039	0.418	0.953	0.09	0.426	0.996	-0.004	0.422	0.535	-0.031	0.359	1.039	-0.074	0.32	1.324	0.102	0.176	1.121	0.039	0.367	1.199	-0.129	0.488	1.016	-0.07	0.422
0.938	0	0.426	0.832	-0.02	0.402	0.676	0.031	0.414	0.961	0.141	0.41	0.945	-0.012	0.395	0.508	-0.035	0.355	0.988	-0.035	0.32	1.203	0.129	0.199	1.184	0.004	0.395	1.254	-0.117	0.523	0.93	-0.09	0.391
0.934	0.012	0.402	0.836	-0.027	0.391	0.684	0.027	0.402	0.918	0.117	0.41	0.906	-0.008	0.363	0.496	-0.039	0.355	0.926	0.031	0.332	1.07	0.164	0.184	1.23	-0.02	0.418	1.207	-0.145	0.52	0.84	-0.098	0.367
0.945	0.02	0.379	0.84	-0.031	0.379	0.691	0.027	0.395	0.852	0.137	0.406	0.922	-0.012	0.324	0.508	-0.039	0.363	0.906	0.086	0.34	0.953	0.184	0.199	1.25	-0.043	0.414	1.164	-0.172	0.488	0.754	-0.094	0.359
0.977	0.035	0.359	0.855	-0.023	0.348	0.703	0.023	0.391	0.793	0.188	0.395	1.02	-0.016	0.316	0.523	-0.031	0.367	0.875	0.121	0.336	0.832	0.191	0.199	1.238	-0.059	0.398	1.148	-0.191	0.441	0.684	-0.086	0.363
1.016	0.043	0.344	0.887	-0.02	0.32	0.715	0.027	0.391	0.746	0.18	0.406	1.078	-0.031	0.305	0.531	-0.016	0.379	0.844	0.129	0.332	0.734	0.246	0.207	1.199	-0.063	0.379	1.152	-0.215	0.398	0.613	-0.074	0.387
1.039	0.047	0.332	0.941	-0.008	0.305	0.715	0.027	0.387	0.695	0.133	0.426	1.086	-0.074	0.313	0.527	0.008	0.379	0.82	0.121	0.332	0.668	0.246	0.23	1.137	-0.074	0.359	1.188	-0.23	0.383	0.559	-0.086	0.418
1.07	0.043	0.328	1.016	0.004	0.293	0.719	0.039	0.391	0.645	0.105	0.418	1.066	-0.098	0.328	0.508	0.02	0.371	0.797	0.113	0.328	0.598	0.234	0.242	1.063	-0.074	0.359	1.234	-0.23	0.363	0.543	-0.133	0.465
1.09	0.023	0.34	1.09	0.008	0.297	0.703	0.051	0.402	0.617	0.105	0.41	1.004	-0.125	0.352	0.504	0.023	0.359	0.77	0.109	0.32	0.582	0.246	0.258	0.984	-0.066	0.383	1.266	-0.219	0.32	0.543	-0.18	0.496
1.098	0.008	0.355	1.137	-0.004	0.293	0.676	0.055	0.41	0.605	0.105	0.402	0.906	-0.141	0.363	0.516	0.02	0.363	0.738	0.105	0.328	0.605	0.258	0.297	0.918	-0.059	0.406	1.285	-0.195	0.266	0.547	-0.207	0.523
1.066	-0.012	0.367	1.125	-0.008	0.281	0.664	0.059	0.418	0.582	0.086	0.395	0.82	-0.145	0.355	0.539	0.016	0.375	0.703	0.105	0.34	0.648	0.281	0.336	0.863	-0.055	0.426	1.281	-0.148	0.215	0.563	-0.246	0.527
1	-0.012	0.383	1.086	-0.023	0.27	0.652	0.063	0.43	0.59	0.098	0.402	0.801	-0.148	0.344	0.559	0.004	0.395	0.672	0.102	0.363	0.668	0.281	0.352	0.809	-0.055	0.426	1.258	-0.109	0.184	0.559	-0.301	0.535
0.91	0	0.379	1.035	-0.027	0.277	0.66	0.051	0.434	0.605	0.113	0.41	0.836	-0.156	0.34	0.582	0	0.414	0.633	0.09	0.371	0.656	0.293	0.363	0.781	-0.059	0.422	1.203	-0.066	0.18	0.563	-0.305	0.531
0.816	0.012	0.371	0.957	-0.031	0.293	0.672	0.043	0.438	0.605	0.105	0.426	0.895	-0.152	0.363	0.629	-0.012	0.43	0.602	0.074	0.371	0.637	0.32	0.367	0.75	-0.063	0.41	1.125	-0.031	0.195	0.617	-0.273	0.523
0.766	0.027	0.359	0.875	-0.031	0.313	0.691	0.035	0.434	0.594	0.078	0.445	0.957	-0.125	0.395	0.73	-0.008	0.434	0.59	0.063	0.367	0.629	0.32	0.359	0.719	-0.066	0.41	1.055	0.008	0.227	0.637	-0.23	0.52
0.762	0.039	0.348	0.801	-0.035	0.316	0.719	0.027	0.426	0.586	0.027	0.461	0.996	-0.098	0.379	0.84	-0.008	0.41	0.594	0.07	0.371	0.625	0.328	0.344	0.695	-0.074	0.418	0.977	0.047	0.262	0.656	-0.211	0.531
0.816	0.039	0.332	0.77	-0.016	0.316	0.742	0.016	0.422	0.574	-0.012	0.457	1.02	-0.07	0.324	0.93	-0.004	0.402	0.59	0.078	0.371	0.645	0.328	0.324	0.688	-0.078	0.453	0.902	0.086	0.281	0.715	-0.188	0.547
0.898	0.051	0.313	0.77	-0.016	0.32	0.773	0.008	0.426	0.57	-0.008	0.441	1.047	-0.023	0.262	1.008	0	0.406	0.586	0.086	0.383	0.672	0.328	0.297	0.668	-0.082	0.473	0.82	0.105	0.289	0.785	-0.141	0.555
0.984	0.047	0.289	0.801	-0.02	0.32	0.801	0.008	0.426	0.574	-0.02	0.445	1.074	0.016	0.227	1.074	0	0.41	0.594	0.094	0.395	0.707	0.34	0.27	0.648	-0.078	0.496	0.762	0.113	0.293	0.84	-0.102	0.57
1.035	0.055	0.262	0.84	-0.023	0.313	0.813	0.012	0.434	0.578	-0.039	0.453	1.086	0.043	0.223	1.152	0.004	0.406	0.605	0.105	0.402	0.723	0.328	0.258	0.66	-0.066	0.516	0.707	0.121	0.289	0.879	-0.078	0.574
1.043	0.063	0.23	0.867	-0.027	0.301	0.816	0.016	0.43	0.602	-0.063	0.469	1.066	0.055	0.23	1.199	0.02	0.41	0.625	0.102	0.395	0.742	0.313	0.273	0.715	-0.066	0.539	0.668	0.125	0.285	0.914	-0.059	0.555
1.027	0.07	0.211	0.895	-0.02	0.293	0.824	0.02	0.418	0.613	-0.066	0.48	1.027	0.059	0.25	1.211	0.027	0.426	0.668	0.105	0.41	0.77	0.293	0.285	0.797	-0.07	0.57	0.633	0.125	0.289	0.938	-0.043	0.543
0.996	0.074	0.191	0.93	-0.012	0.27	0.844	0.023	0.406	0.617	-0.043	0.484	0.992	0.059	0.262	1.191	0.027	0.441	0.703	0.098	0.414	0.801	0.266	0.305	0.863	-0.078	0.605	0.594	0.125	0.297	0.93	-0.047	0.535
0.949	0.074	0.191	0.941	0.012	0.258	0.879	0.027	0.398	0.633	-0.023	0.492	0.969	0.047	0.285	1.141	0.027	0.453	0.746	0.07	0.41	0.824	0.234	0.332	0.906	-0.09	0.617	0.57	0.129	0.309	0.926	-0.086	0.551
0.926	0.07	0.215	0.938	0.031	0.254	0.93	0.027	0.406	0.645	-0.039	0.508	0.941	0.027	0.289	1.074	0.031	0.465	0.805	0.063	0.406	0.836	0.211	0.348	0.941	-0.09	0.613	0.543	0.121	0.313	0.945	-0.137	0.594
0.922	0.066	0.223	0.93	0.051	0.25	0.984	0.023	0.406	0.656	-0.055	0.527	0.918	0	0.289	1.008	0.043	0.465	0.883	0.043	0.41	0.813	0.195	0.355	0.977	-0.086	0.602	0.527	0.094	0.309	0.938	-0.18	0.625
0.91	0.059	0.242	0.902	0.07	0.25	1.027	0.02	0.414	0.68	-0.063	0.531	0.902	-0.027	0.301	0.953	0.059	0.457	0.965	0.035	0.414	0.781	0.176	0.34	1.035	-0.086	0.605	0.516	0.07	0.297	0.898	-0.223	0.648
0.891	0.051	0.246	0.867	0.086	0.238	1.047	0.008	0.414	0.727	-0.059	0.535	0.887	-0.055	0.316	0.953	0.082	0.434	1.016	0.043	0.43	0.809	0.18	0.285	1.094	-0.09	0.586	0.523	0.047	0.285	0.852	-0.273	0.664
0.887	0.039	0.25	0.844	0.086	0.227	1.027	0.004	0.406	0.793	-0.066	0.535	0.879	-0.086	0.34	1.02	0.09	0.406	1.023	0.063	0.453	0.957	0.176	0.227	1.156	-0.094	0.559	0.539	0.023	0.281	0.809	-0.301	0.641
0.883	0.031	0.258	0.848	0.086	0.203	0.996	-0.004	0.406	0.859	-0.09	0.535	0.871	-0.113	0.344	1.086	0.078	0.402	0.992	0.07	0.473	1.156	0.137	0.184	1.215	-0.098	0.535	0.551	0.004	0.281	0.785	-0.305	0.582
0.875	0.031	0.27	0.852	0.074	0.172	0.961	-0.008	0.402	0.934	-0.109	0.539	0.859	-0.125	0.344	1.078	0.043	0.43	0.938	0.098	0.504	1.289	0.078	0.137	1.258	-0.098	0.508	0.578	0.008	0.285	0.828	-0.297	0.52
0.887	0.031	0.289	0.852	0.055	0.152	0.922	-0.012	0.398	0.996	-0.105	0.539	0.84	-0.129	0.34	1.012	-0.004	0.457	0.875	0.141	0.516	1.324	0.016	0.129	1.238	-0.102	0.496	0.621	0.02	0.293	0.887	-0.289	0.516
0.902	0.027	0.297	0.816	0.043	0.145	0.898	-0.004	0.391	1.039	-0.098	0.535	0.813	-0.125	0.328	0.957	-0.047	0.457	0.844	0.184	0.504	1.258	-0.063	0.141	1.18	-0.109	0.48	0.691	0.027	0.301	0.898	-0.301	0.535
0.922	0.039	0.297	0.777	0.035	0.137	0.91	-0.004	0.371	1.027	-0.086	0.523	0.781	-0.117	0.32	0.945	-0.098	0.43	0.879	0.207	0.477	1.152	-0.117	0.176	1.07	-0.113	0.461	0.762	0.027	0.316	0.906	-0.336	0.559
0.918	0.039	0.285	0.758	0.051	0.148	0.961	-0.008	0.363	0.984	-0.07	0.508	0.746	-0.102	0.32	0.965	-0.137	0.383	0.93	0.219	0.449	1.109	-0.148	0.246	0.957	-0.113	0.43	0.84	0.031	0.324	0.988	-0.352	0.551
0.914	0.047	0.273	0.727	0.055	0.172	1.016	-0.016	0.355	0.938	-0.047	0.484	0.723	-0.082	0.336	1.008	-0.176	0.344	0.918	0.203	0.422	1.094	-0.16	0.348	0.906	-0.102	0.395	0.914	0.031	0.328	1.121	-0.383	0.527
0.906	0.039	0.27	0.715	0.066	0.191	1.043	-0.027	0.352	0.895	-0.02	0.445	0.707	-0.063	0.348	1.059	-0.207	0.324	0.887	0.195	0.402	1.07	-0.148	0.41	1.016	-0.082	0.41	0.965	0.039	0.336	1.27	-0.391	0.539
0.891	0.031	0.273	0.711	0.07	0.199	1.07	-0.051	0.352	0.898	0	0.391	0.688	-0.043	0.352	1.098	-0.219	0.313	0.863	0.18	0.395	1.016	-0.102	0.48	1.148	-0.086	0.488	1.004	0.055	0.344	1.359	-0.422	0.535
0.867	0.035	0.277	0.711	0.07	0.215	1.082	-0.074	0.355	0.988	0	0.371	0.668	-0.02	0.352	1.109	-0.227	0.305	0.855	0.168	0.406	0.938	-0.039	0.488	1.133	-0.125	0.531	1.047	0.059	0.359	1.398	-0.422	0.516
0.852	0.043	0.285	0.723	0.066	0.219	1.074	-0.09	0.371	1.105	-0.016	0.391	0.656	-0.004	0.352	1.102	-0.223	0.277	0.863	0.156	0.422	0.906	0.027	0.473	1.098	-0.156	0.484	1.055	0.066	0.387	1.418	-0.375	0.445
0.84	0.047	0.289	0.73	0.066	0.23	1	-0.109	0.402	1.16	-0.043	0.43	0.648	0.012	0.344	1.105	-0.199	0.258	0.91	0.156	0.441	0.895	0.059	0.426	1.133	-0.164	0.414	0.984	0.09	0.426	1.414	-0.309	0.375
0.832	0.055	0.285	0.75	0.07	0.238	0.879	-0.117	0.418	1.129	-0.082	0.453	0.645	0.023	0.348	1.117	-0.164	0.246	0.984	0.156	0.453	0.867	0.066	0.387	1.199	-0.164	0.352	0.887	0.102	0.441	1.367	-0.258	0.332
0.828	0.051	0.289	0.762	0.07	0.246	0.777	-0.121	0.406	1.063	-0.113	0.473	0.645	0.023	0.355	1.105	-0.125	0.242	1.074	0.148	0.465	0.836	0.035	0.355	1.254	-0.176	0.289	0.793	0.121	0.414	1.281	-0.215	0.309
0.824	0.043	0.285	0.77	0.066	0.246	0.75	-0.109	0.391	0.977	-0.137	0.469	0.648	0.027	0.367	1.082	-0.086	0.234	1.141	0.125	0.473	0.809	-0.02	0.32	1.313	-0.191	0.262	0.719	0.117	0.332	1.16	-0.168	0.305
0.828	0.047	0.285	0.777	0.066	0.25	0.781	-0.102	0.367	0.879	-0.137	0.434	0.668	0.027	0.379	1.047	-0.047	0.238	1.16	0.098	0.457	0.797	-0.055	0.348	1.34	-0.195	0.246	0.66	0.172	0.207	1.027	-0.109	0.316
0.824	0.047	0.293	0.773	0.074	0.254	0.832	-0.098	0.352	0.82	-0.121	0.402	0.707	0.035	0.398	0.996	-0.008	0.238	1.156	0.066	0.434	0.777	-0.07	0.348	1.332	-0.176	0.215	0.629	0.316	0.016	0.879	-0.07	0.332
0.813	0.043	0.297	0.773	0.07	0.266	0.879	-0.098	0.332	0.813	-0.121	0.367	0.734	0.051	0.418	0.938	0.02	0.23	1.121	0.031	0.402	0.723	-0.066	0.348	1.32	-0.148	0.188	0.746	0.504	-0.18	0.746	-0.059	0.348
0.809	0.047	0.301	0.777	0.059	0.277	0.926	-0.094	0.309	0.848	-0.121	0.352	0.758	0.074	0.441	0.883	0.043	0.238	1.063	-0.004	0.371	0.652	-0.055	0.336	1.32	-0.121	0.176	0.867	0.559	-0.258	0.637	-0.063	0.359
0.816	0.051	0.301	0.77	0.051	0.301	0.949	-0.098	0.293	0.91	-0.121	0.352	0.777	0.102	0.441	0.828	0.055	0.238	0.977	-0.031	0.355	0.598	-0.055	0.332	1.332	-0.098	0.18	1.031	0.426	-0.125	0.547	-0.047	0.352
0.828	0.055	0.293	0.758	0.039	0.313	0.957	-0.094	0.289	1.008	-0.129	0.395	0.797	0.121	0.438	0.789	0.055	0.242	0.91	-0.051	0.352	0.574	-0.047	0.336	1.32	-0.074	0.195	1.27	0.199	0.109	0.473	-0.043	0.328
0.824	0.059	0.289	0.746	0.039	0.324	0.949	-0.078	0.281	1.051	-0.133	0.363	0.824	0.125	0.434	0.77	0.051	0.25	0.848	-0.066	0.359	0.578	-0.027	0.371	1.281	-0.059	0.211	1.48	-0.043	0.352	0.438	-0.039	0.324
0.82	0.066	0.285	0.742	0.031	0.332	0.914	-0.066	0.281	1.07	-0.129	0.363	0.859	0.137	0.426	0.75	0.039	0.25	0.789	-0.07	0.375	0.617	-0.027	0.406	1.227	-0.051	0.234	1.52	-0.199	0.559	0.438	-0.043	0.336
0.82	0.078	0.297	0.742	0.039	0.332	0.879	-0.051	0.281	1.09	-0.109	0.336	0.891	0.137	0.434	0.727	0.031	0.254	0.742	-0.082	0.391	0.648	-0.043	0.434	1.152	-0.035	0.242	1.504	-0.297	0.555	0.461	-0.059	0.355
0.816	0.086	0.309	0.754	0.031	0.336	0.848	-0.027	0.277	1.109	-0.074	0.297	0.898	0.137	0.434	0.711	0.023	0.262	0.711	-0.102	0.406	0.672	-0.055	0.445	1.078	-0.023	0.246	1.52	-0.285	0.508	0.492	-0.063	0.367
0.805	0.094	0.332	0.762	0.027	0.348	0.824	-0.004	0.281	1.109	-0.047	0.277	0.934	0.148	0.402	0.699	0.008	0.27	0.68	-0.113	0.41	0.711	-0.078	0.457	0.992	0.004	0.25	1.5	-0.254	0.473	0.535	-0.074	0.348
0.805	0.094	0.355	0.77	0.008	0.359	0.801	0.016	0.281	1.055	-0.02	0.254	1.008	0.156	0.375	0.691	0	0.273	0.66	-0.121	0.414	0.754	-0.105	0.5	0.906	0.027	0.25	1.367	-0.211	0.52	0.555	-0.09	0.328
0.805	0.094	0.371	0.781	0	0.383	0.793	0.031	0.281	0.988	0	0.238	1.09	0.148	0.34	0.68	-0.012	0.277	0.645	-0.121	0.406	0.801	-0.145	0.543	0.828	0.043	0.25	1.195	-0.156	0.609	0.586	-0.098	0.324
0.801	0.098	0.367	0.797	0	0.398	0.801	0.043	0.281	0.949	0.027	0.23	1.133	0.125	0.305	0.66	-0.016	0.277	0.629	-0.125	0.402	0.852	-0.18	0.563	0.766	0.055	0.258	1.035	-0.098	0.645	0.605	-0.098	0.324
0.801	0.098	0.371	0.809	-0.008	0.41	0.805	0.047	0.277	0.918	0.027	0.23	1.113	0.086	0.309	0.656	-0.016	0.285	0.621	-0.121	0.391	0.891	-0.184	0.578	0.723	0.047	0.273	0.914	-0.016	0.605	0.641	-0.086	0.328
0.793	0.098	0.375	0.828	-0.035	0.406	0.813	0.051	0.273	0.918	0.031	0.234	1.023	0.047	0.324	0.652	-0.039	0.301	0.625	-0.109	0.387	0.91	-0.176	0.586	0.672	0.031	0.293	0.82	0.059	0.531	0.707	-0.066	0.355
0.781	0.102	0.379	0.852	-0.078	0.395	0.809	0.047	0.27	0.902	0.023	0.242	0.891	0.012	0.344	0.66	-0.066	0.328	0.629	-0.102	0.387	0.918	-0.164	0.586	0.645	0.02	0.305	0.742	0.074	0.441	0.801	-0.047	0.387
0.773	0.102	0.387	0.871	-0.105	0.383	0.805	0.035	0.266	0.875	0.008	0.254	0.742	0.008	0.355	0.684	-0.09	0.363	0.637	-0.102	0.398	0.957	-0.152	0.594	0.621	0.008	0.313	0.707	0.039	0.41	0.906	-0.023	0.43
0.77	0.105	0.391	0.906	-0.113	0.375	0.805	0.031	0.258	0.832	0.016	0.242	0.648	0.012	0.367	0.719	-0.113	0.395	0.641	-0.09	0.41	1.004	-0.141	0.605	0.598	0.012	0.32	0.664	0.004	0.418	0.988	-0.012	0.461
0.77	0.113	0.379	0.93	-0.117	0.379	0.797	0.031	0.258	0.801	0.02	0.23	0.648	0.02	0.387	0.754	-0.117	0.406	0.664	-0.066	0.41	1.039	-0.129	0.598	0.57	0.016	0.313	0.625	0.023	0.453	1.047	-0.023	0.449
0.801	0.109	0.359	0.953	-0.117	0.383	0.777	0.031	0.258	0.766	0.012	0.219	0.715	0.023	0.41	0.762	-0.102	0.391	0.695	-0.035	0.383	1.039	-0.125	0.578	0.555	0.027	0.316	0.617	0.066	0.484	1.086	-0.008	0.406
0.836	0.102	0.34	0.957	-0.113	0.395	0.758	0.035	0.273	0.727	0.016	0.219	0.836	0.02	0.426	0.766	-0.082	0.367	0.703	-0.004	0.359	1.031	-0.121	0.539	0.543	0.043	0.309	0.629	0.066	0.477	1.082	0.016	0.34
0.855	0.07	0.328	0.961	-0.102	0.414	0.742	0.035	0.281	0.695	0.016	0.219	0.984	0	0.445	0.77	-0.063	0.355	0.703	0.023	0.348	1.039	-0.125	0.504	0.531	0.063	0.309	0.617	0.023	0.457	1.066	0.039	0.313
0.863	0.055	0.344	0.969	-0.086	0.438	0.727	0.031	0.293	0.668	0.012	0.223	1.125	-0.035	0.469	0.785	-0.051	0.359	0.715	0.027	0.367	1.07	-0.129	0.488	0.527	0.07	0.289	0.594	-0.012	0.438	1.063	0.043	0.316
0.906	0.047	0.387	0.98	-0.07	0.445	0.715	0.035	0.305	0.645	0.02	0.234	1.195	-0.063	0.449	0.805	-0.055	0.383	0.746	0.008	0.402	1.086	-0.137	0.457	0.523	0.074	0.285	0.602	-0.027	0.418	1.02	0.078	0.34
0.949	0.02	0.434	0.988	-0.059	0.438	0.707	0.039	0.309	0.625	0.023	0.238	1.176	-0.086	0.406	0.816	-0.059	0.406	0.77	-0.023	0.438	1.102	-0.145	0.387	0.535	0.082	0.297	0.633	-0.023	0.426	0.922	0.125	0.371
0.957	0.004	0.465	1.004	-0.047	0.43	0.699	0.043	0.313	0.625	0.023	0.27	1.121	-0.109	0.352	0.828	-0.059	0.434	0.809	-0.051	0.461	1.168	-0.141	0.34	0.559	0.09	0.313	0.695	-0.016	0.453	0.797	0.133	0.402
0.934	-0.004	0.477	1.016	-0.035	0.418	0.688	0.043	0.316	0.625	0.031	0.281	1.035	-0.109	0.309	0.832	-0.055	0.445	0.859	-0.059	0.465	1.258	-0.141	0.336	0.598	0.094	0.316	0.754	-0.016	0.48	0.668	0.16	0.395
0.879	0.004	0.477	1.016	-0.012	0.402	0.68	0.035	0.316	0.617	0.031	0.285	0.93	-0.09	0.293	0.836	-0.051	0.453	0.918	-0.07	0.461	1.242	-0.152	0.355	0.648	0.098	0.316	0.801	-0.023	0.48	0.598	0.164	0.352
0.816	0.016	0.477	1.004	0	0.391	0.676	0.039	0.324	0.621	0.031	0.293	0.84	-0.063	0.313	0.855	-0.043	0.449	0.969	-0.09	0.465	1.141	-0.164	0.359	0.695	0.098	0.32	0.844	-0.039	0.473	0.633	0.152	0.328
0.762	0.012	0.477	0.98	0.02	0.379	0.676	0.039	0.328	0.633	0.023	0.32	0.777	-0.027	0.344	0.863	-0.027	0.449	1.016	-0.109	0.461	1.066	-0.172	0.355	0.742	0.098	0.324	0.91	-0.051	0.438	0.68	0.121	0.332
0.734	0.016	0.477	0.988	0.023	0.348	0.688	0.047	0.328	0.648	0.012	0.293	0.738	0.008	0.387	0.863	0.004	0.461	1.055	-0.121	0.457	1.012	-0.16	0.336	0.805	0.109	0.332	1.02	-0.07	0.406	0.684	0.094	0.324
0.75	0.023	0.473	1.012	0.027	0.324	0.699	0.047	0.328	0.668	0.016	0.277	0.719	0.031	0.426	0.816	0.031	0.496	1.074	-0.121	0.457	0.98	-0.137	0.293	0.855	0.109	0.363	1.117	-0.07	0.383	0.715	0.066	0.34
0.809	0.027	0.461	1.012	0.012	0.316	0.711	0.051	0.332	0.695	0.02	0.297	0.703	0.031	0.449	0.77	0.07	0.539	1.07	-0.113	0.461	1.008	-0.121	0.258	0.887	0.102	0.395	1.184	-0.086	0.359	0.766	0.043	0.367
0.891	0.031	0.445	0.969	0	0.313	0.73	0.055	0.332	0.711	0.023	0.285	0.695	0.016	0.449	0.723	0.094	0.594	1.051	-0.105	0.465	1.078	-0.121	0.242	0.887	0.109	0.438	1.227	-0.113	0.352	0.82	0.023	0.387
0.98	0.027	0.422	0.887	0.004	0.313	0.746	0.059	0.336	0.734	0.035	0.301	0.703	-0.004	0.449	0.699	0.117	0.586	1.016	-0.102	0.477	1.129	-0.117	0.215	0.852	0.117	0.488	1.262	-0.148	0.379	0.918	0	0.395
1.051	0.008	0.395	0.797	0.016	0.309	0.77	0.059	0.336	0.773	0.043	0.313	0.719	-0.023	0.441	0.684	0.121	0.555	0.98	-0.098	0.477	1.168	-0.129	0.199	0.809	0.141	0.52	1.297	-0.184	0.441	1.051	-0.016	0.387
1.105	0	0.375	0.695	-0.012	0.293	0.793	0.059	0.332	0.82	0.055	0.336	0.73	-0.047	0.438	0.672	0.117	0.512	0.945	-0.094	0.469	1.195	-0.121	0.176	0.789	0.145	0.496	1.266	-0.207	0.504	1.184	-0.023	0.371
1.125	-0.004	0.367	0.617	-0.031	0.305	0.816	0.063	0.328	0.867	0.059	0.355	0.738	-0.059	0.426	0.625	0.113	0.457	0.934	-0.082	0.441	1.195	-0.113	0.164	0.809	0.16	0.449	1.184	-0.203	0.527	1.262	-0.055	0.398
1.113	-0.012	0.367	0.59	-0.043	0.316	0.852	0.063	0.32	0.891	0.059	0.383	0.746	-0.074	0.426	0.586	0.109	0.406	0.973	-0.082	0.391	1.18	-0.07	0.145	0.828	0.176	0.402	1.051	-0.188	0.523	1.281	-0.102	0.434
1.074	-0.012	0.363	0.59	-0.023	0.348	0.891	0.059	0.316	0.918	0.047	0.402	0.762	-0.078	0.41	0.602	0.109	0.371	1.07	-0.086	0.375	1.137	-0.039	0.125	0.824	0.184	0.324	0.922	-0.148	0.5	1.23	-0.121	0.434
1	0.008	0.371	0.613	-0.016	0.352	0.93	0.059	0.316	0.934	0.039	0.395	0.77	-0.086	0.41	0.664	0.098	0.344	1.152	-0.109	0.414	1.07	0.008	0.102	0.832	0.168	0.266	0.828	-0.102	0.469	1.133	-0.129	0.426
0.914	0.031	0.379	0.668	0.008	0.352	0.961	0.059	0.316	0.953	0.043	0.383	0.766	-0.09	0.422	0.73	0.078	0.344	1.141	-0.152	0.457	0.988	0.043	0.094	0.887	0.141	0.262	0.813	-0.039	0.43	1.023	-0.125	0.402
0.832	0.047	0.402	0.758	0.031	0.34	0.988	0.055	0.316	0.961	0.043	0.363	0.75	-0.078	0.43	0.824	0.063	0.352	1.043	-0.195	0.473	0.895	0.063	0.094	0.953	0.121	0.254	0.84	0	0.438	0.922	-0.125	0.391
0.77	0.055	0.418	0.852	0.051	0.316	1.008	0.047	0.316	0.973	0.039	0.34	0.742	-0.07	0.441	0.934	0.043	0.359	0.988	-0.219	0.465	0.789	0.082	0.094	1.063	0.102	0.27	0.863	0.012	0.457	0.813	-0.125	0.383
0.723	0.051	0.438	0.918	0.059	0.289	1.012	0.043	0.324	1.031	0.035	0.324	0.75	-0.055	0.445	1.047	0.023	0.379	0.961	-0.227	0.43	0.707	0.102	0.113	1.211	0.07	0.32	0.891	0.031	0.473	0.715	-0.129	0.395
0.703	0.051	0.445	0.953	0.078	0.254	1.008	0.047	0.344	1.125	0.02	0.328	0.766	-0.043	0.453	1.148	0	0.398	0.945	-0.223	0.398	0.645	0.098	0.129	1.352	0.027	0.379	0.895	-0.004	0.449	0.613	-0.152	0.434
0.699	0.047	0.445	0.953	0.09	0.234	0.992	0.051	0.359	1.188	-0.004	0.344	0.777	-0.039	0.453	1.191	-0.035	0.422	0.965	-0.223	0.375	0.617	0.078	0.137	1.457	-0.027	0.43	0.957	-0.086	0.441	0.535	-0.18	0.469
0.707	0.031	0.441	0.93	0.102	0.227	0.961	0.063	0.375	1.211	-0.027	0.352	0.789	-0.031	0.457	1.199	-0.07	0.438	1.016	-0.203	0.336	0.617	0.063	0.137	1.484	-0.078	0.453	1.086	-0.176	0.434	0.488	-0.207	0.484
0.719	0.031	0.418	0.891	0.105	0.238	0.93	0.078	0.375	1.195	-0.043	0.355	0.805	-0.023	0.473	1.16	-0.098	0.445	1.07	-0.184	0.309	0.617	0.051	0.137	1.453	-0.109	0.441	1.191	-0.25	0.418	0.461	-0.203	0.48
0.746	0.031	0.387	0.84	0.102	0.258	0.922	0.094	0.371	1.137	-0.066	0.375	0.836	-0.031	0.488	1.074	-0.113	0.426	1.105	-0.164	0.277	0.609	0.035	0.152	1.375	-0.133	0.406	1.23	-0.277	0.387	0.441	-0.199	0.469
0.754	0.023	0.383	0.793	0.094	0.289	0.949	0.098	0.375	1.023	-0.082	0.387	0.824	-0.078	0.492	0.973	-0.113	0.414	1.129	-0.137	0.246	0.602	0.023	0.172	1.273	-0.148	0.363	1.234	-0.27	0.355	0.441	-0.203	0.473
0.754	0.023	0.383	0.773	0.078	0.324	0.984	0.102	0.383	0.898	-0.094	0.402	0.805	-0.141	0.516	0.879	-0.105	0.402	1.148	-0.102	0.211	0.594	0.012	0.207	1.148	-0.152	0.344	1.199	-0.223	0.309	0.461	-0.188	0.48
0.75	0.016	0.383	0.758	0.066	0.344	0.996	0.105	0.402	0.801	-0.094	0.438	0.797	-0.168	0.504	0.785	-0.082	0.398	1.16	-0.074	0.188	0.582	0.008	0.23	1.031	-0.125	0.359	1.16	-0.172	0.281	0.504	-0.156	0.504
0.738	0.023	0.383	0.75	0.066	0.367	0.984	0.094	0.422	0.703	-0.09	0.445	0.852	-0.109	0.48	0.711	-0.063	0.391	1.16	-0.055	0.18	0.605	0.008	0.25	0.941	-0.098	0.391	1.129	-0.125	0.273	0.555	-0.125	0.523
0.73	0.039	0.395	0.742	0.063	0.375	0.977	0.078	0.422	0.684	-0.07	0.473	0.895	-0.031	0.438	0.668	-0.055	0.387	1.148	-0.027	0.191	0.625	0.023	0.25	0.859	-0.09	0.43	1.102	-0.102	0.281	0.605	-0.098	0.535
0.723	0.031	0.402	0.73	0.059	0.367	0.945	0.051	0.426	0.734	-0.055	0.473	0.941	0.016	0.426	0.637	-0.043	0.387	1.117	0	0.211	0.656	0.043	0.238	0.809	-0.098	0.434	1.063	-0.078	0.289	0.656	-0.082	0.531
0.715	0.039	0.41	0.711	0.059	0.359	0.852	0.027	0.402	0.809	-0.039	0.457	0.973	0.043	0.426	0.617	-0.043	0.383	1.051	0.027	0.23	0.695	0.055	0.23	0.766	-0.109	0.406	0.988	-0.047	0.297	0.727	-0.063	0.535
0.715	0.047	0.426	0.719	0.066	0.355	0.766	0	0.391	0.898	-0.023	0.43	0.98	0.055	0.414	0.605	-0.051	0.379	0.965	0.051	0.25	0.75	0.074	0.215	0.727	-0.129	0.383	0.91	-0.031	0.301	0.789	-0.051	0.547
0.727	0.051	0.434	0.719	0.074	0.348	0.723	0.004	0.383	0.961	-0.016	0.395	0.965	0.051	0.41	0.605	-0.059	0.371	0.871	0.059	0.266	0.836	0.086	0.227	0.691	-0.129	0.379	0.836	-0.031	0.313	0.816	-0.047	0.563
0.746	0.051	0.438	0.723	0.074	0.348	0.75	-0.012	0.391	1	-0.016	0.367	0.945	0.047	0.383	0.613	-0.063	0.371	0.801	0.059	0.277	0.934	0.094	0.238	0.676	-0.133	0.406	0.77	-0.035	0.316	0.813	-0.039	0.566
0.766	0.051	0.426	0.723	0.066	0.355	0.828	-0.027	0.406	1.004	-0.023	0.355	0.965	0.031	0.34	0.633	-0.063	0.371	0.738	0.055	0.289	1.027	0.102	0.246	0.672	-0.137	0.438	0.73	-0.031	0.313	0.805	-0.07	0.582
0.805	0.047	0.398	0.73	0.063	0.367	0.891	-0.051	0.418	0.977	-0.016	0.34	1.059	0.031	0.305	0.652	-0.063	0.379	0.688	0.039	0.309	1.066	0.117	0.234	0.672	-0.137	0.453	0.695	-0.027	0.316	0.832	-0.102	0.59
0.828	0.043	0.379	0.734	0.066	0.379	0.934	-0.07	0.43	0.91	0	0.328	1.188	0.008	0.305	0.668	-0.063	0.383	0.656	0.012	0.316	1.121	0.141	0.219	0.672	-0.129	0.457	0.668	-0.016	0.32	0.902	-0.133	0.582
0.852	0.043	0.359	0.734	0.063	0.387	0.953	-0.07	0.441	0.836	0.035	0.32	1.25	-0.047	0.336	0.688	-0.066	0.387	0.633	-0.008	0.332	1.172	0.168	0.203	0.672	-0.113	0.449	0.648	-0.008	0.32	1.004	-0.164	0.563
0.863	0.043	0.363	0.738	0.063	0.391	0.957	-0.059	0.441	0.77	0.043	0.348	1.227	-0.105	0.383	0.699	-0.063	0.391	0.617	-0.02	0.344	1.207	0.188	0.188	0.688	-0.082	0.434	0.633	0	0.32	1.137	-0.199	0.535
0.844	0.035	0.379	0.75	0.059	0.398	0.926	-0.055	0.418	0.723	0.047	0.375	1.148	-0.16	0.43	0.707	-0.059	0.398	0.609	-0.027	0.355	1.211	0.207	0.184	0.703	-0.055	0.438	0.621	-0.008	0.32	1.203	-0.227	0.563
0.832	0.031	0.395	0.762	0.051	0.406	0.883	-0.055	0.395	0.676	0.043	0.383	1.047	-0.188	0.445	0.711	-0.063	0.41	0.602	-0.043	0.367	1.184	0.223	0.184	0.746	-0.027	0.441	0.629	-0.012	0.309	1.152	-0.234	0.59
0.832	0.031	0.406	0.77	0.055	0.41	0.828	-0.039	0.383	0.645	0.043	0.398	0.949	-0.195	0.422	0.715	-0.055	0.434	0.605	-0.059	0.371	1.121	0.23	0.199	0.797	-0.027	0.434	0.664	-0.008	0.281	1.039	-0.227	0.59
0.828	0.031	0.41	0.762	0.055	0.406	0.785	-0.012	0.379	0.629	0.035	0.406	0.887	-0.172	0.375	0.73	-0.043	0.445	0.598	-0.059	0.371	1.027	0.246	0.211	0.867	-0.02	0.414	0.699	-0.004	0.262	0.941	-0.203	0.566
0.828	0.035	0.41	0.766	0.047	0.41	0.746	0.031	0.383	0.629	0.023	0.406	0.883	-0.145	0.34	0.75	-0.035	0.453	0.59	-0.051	0.355	0.922	0.254	0.207	0.906	-0.027	0.41	0.738	-0.004	0.25	0.906	-0.176	0.531
0.836	0.035	0.41	0.766	0.051	0.406	0.719	0.059	0.387	0.625	0.016	0.414	0.922	-0.145	0.316	0.789	-0.031	0.453	0.59	-0.039	0.332	0.879	0.254	0.18	0.895	-0.043	0.41	0.793	-0.004	0.238	0.918	-0.18	0.523
0.848	0.031	0.41	0.777	0.055	0.402	0.707	0.074	0.391	0.633	0.004	0.414	0.969	-0.156	0.289	0.832	-0.031	0.457	0.605	-0.02	0.32	0.945	0.25	0.145	0.891	-0.055	0.422	0.836	0.008	0.238	0.945	-0.191	0.547
0.844	0.027	0.426	0.793	0.051	0.402	0.711	0.074	0.402	0.637	-0.012	0.426	0.996	-0.156	0.273	0.879	-0.043	0.469	0.613	0.004	0.309	1.012	0.227	0.125	0.906	-0.074	0.414	0.887	0.02	0.211	0.957	-0.215	0.566
0.848	0.027	0.438	0.809	0.055	0.402	0.711	0.059	0.41	0.633	-0.02	0.434	1.004	-0.145	0.25	0.926	-0.066	0.477	0.617	0.016	0.313	0.973	0.188	0.098	0.945	-0.105	0.414	0.918	0.02	0.164	0.988	-0.254	0.574
0.848	0.031	0.445	0.832	0.059	0.387	0.715	0.043	0.406	0.633	-0.016	0.441	0.992	-0.133	0.23	0.973	-0.09	0.477	0.613	0.023	0.328	0.891	0.129	0.105	0.996	-0.129	0.414	0.941	0.066	0.121	1.078	-0.277	0.559
0.84	0.031	0.449	0.84	0.059	0.371	0.715	0.031	0.398	0.648	-0.02	0.457	0.977	-0.109	0.223	1.012	-0.098	0.477	0.617	0.023	0.34	0.828	0.09	0.109	1.035	-0.16	0.422	0.984	0.172	0.07	1.148	-0.305	0.504
0.836	0.035	0.445	0.836	0.063	0.355	0.727	0.027	0.387	0.672	-0.027	0.469	0.98	-0.094	0.223	1.043	-0.102	0.473	0.648	0.023	0.352	0.816	0.055	0.152	1.039	-0.176	0.434	1.016	0.281	0.086	1.195	-0.348	0.48
0.84	0.031	0.449	0.844	0.059	0.359	0.734	0.027	0.371	0.672	-0.02	0.461	0.961	-0.07	0.207	1.07	-0.105	0.461	0.676	0.031	0.359	0.852	0.016	0.211	1.063	-0.191	0.426	1.031	0.293	0.125	1.215	-0.379	0.48
0.859	0.035	0.445	0.848	0.047	0.375	0.754	0.023	0.359	0.672	0.004	0.457	0.926	-0.07	0.234	1.082	-0.105	0.457	0.719	0.031	0.363	0.941	-0.008	0.277	1.051	-0.184	0.41	1.082	0.266	0.188	1.227	-0.406	0.484
0.867	0.031	0.445	0.84	0.031	0.379	0.77	0.02	0.355	0.68	0.02	0.461	0.875	-0.059	0.234	1.086	-0.102	0.441	0.77	0.031	0.355	1.035	-0.023	0.332	1.016	-0.164	0.387	1.125	0.223	0.227	1.234	-0.414	0.469
0.887	0.027	0.441	0.844	0.012	0.391	0.773	0.023	0.352	0.691	0.02	0.453	0.836	-0.043	0.242	1.09	-0.098	0.445	0.844	0.027	0.359	1.109	-0.027	0.379	0.996	-0.145	0.359	1.148	0.184	0.246	1.23	-0.391	0.43
0.895	0.023	0.438	0.848	0	0.402	0.773	0.031	0.363	0.703	0.012	0.449	0.809	-0.012	0.254	1.066	-0.086	0.445	0.934	0.027	0.375	1.145	-0.02	0.398	1.043	-0.117	0.359	1.129	0.184	0.254	1.215	-0.34	0.387
0.891	0.027	0.43	0.863	-0.016	0.41	0.773	0.043	0.371	0.738	0.02	0.449	0.789	0.023	0.258	1	-0.074	0.434	1.027	0.02	0.387	1.137	-0.016	0.391	1.117	-0.094	0.387	1.02	0.191	0.211	1.172	-0.277	0.359
0.887	0.027	0.414	0.879	-0.023	0.414	0.758	0.047	0.379	0.777	0.031	0.449	0.777	0.047	0.25	0.938	-0.059	0.406	1.086	0.016	0.402	1.078	-0.012	0.367	1.18	-0.094	0.469	0.887	0.246	0.219	1.094	-0.219	0.34
0.902	0.027	0.395	0.895	-0.027	0.414	0.734	0.055	0.387	0.813	0.031	0.445	0.766	0.066	0.234	0.973	-0.055	0.375	1.102	0.004	0.434	0.996	-0.004	0.348	1.164	-0.121	0.512	0.805	0.262	0.191	0.988	-0.156	0.34
0.938	0.027	0.383	0.891	-0.027	0.406	0.719	0.07	0.395	0.836	0.027	0.445	0.75	0.086	0.219	1.09	-0.059	0.383	1.066	0.004	0.473	0.914	0.02	0.328	1.148	-0.133	0.516	0.836	0.262	0.168	0.883	-0.098	0.332
0.984	0.02	0.367	0.898	-0.027	0.395	0.707	0.066	0.402	0.859	0.023	0.445	0.738	0.09	0.207	1.156	-0.066	0.43	1	0.012	0.496	0.836	0.027	0.32	1.184	-0.137	0.496	0.934	0.234	0.125	0.797	-0.055	0.348
1.035	0.008	0.348	0.902	-0.02	0.383	0.695	0.063	0.41	0.887	0.016	0.445	0.715	0.082	0.219	1.082	-0.098	0.469	0.941	0.016	0.516	0.77	0.047	0.332	1.219	-0.145	0.484	1.039	0.199	0.074	0.707	-0.02	0.359
1.086	0	0.352	0.926	-0.02	0.367	0.684	0.059	0.414	0.906	0.004	0.449	0.703	0.07	0.238	0.973	-0.117	0.473	0.879	0.035	0.512	0.715	0.059	0.344	1.242	-0.156	0.477	1.152	0.141	0.055	0.641	0.016	0.398
1.117	-0.02	0.371	0.969	-0.012	0.34	0.688	0.055	0.43	0.926	0	0.449	0.703	0.063	0.266	0.906	-0.125	0.434	0.891	0.055	0.504	0.656	0.059	0.348	1.25	-0.164	0.465	1.227	0.082	0.047	0.566	0.031	0.379
1.07	-0.043	0.391	1.043	-0.004	0.32	0.699	0.043	0.438	0.953	-0.004	0.449	0.703	0.055	0.293	0.906	-0.121	0.383	0.922	0.063	0.492	0.609	0.055	0.367	1.246	-0.164	0.434	1.258	0	0.074	0.547	0.051	0.41
0.988	-0.063	0.406	1.105	-0.004	0.309	0.703	0.039	0.434	0.977	-0.004	0.445	0.695	0.051	0.313	0.965	-0.117	0.34	0.906	0.066	0.469	0.582	0.035	0.379	1.266	-0.148	0.371	1.25	-0.07	0.145	0.516	0.063	0.398
0.922	-0.07	0.402	1.121	-0.004	0.293	0.711	0.035	0.434	0.98	0	0.441	0.684	0.043	0.313	1.055	-0.121	0.32	0.848	0.078	0.426	0.574	0.027	0.398	1.332	-0.121	0.305	1.238	-0.125	0.238	0.508	0.047	0.359
0.871	-0.07	0.41	1.105	-0.008	0.301	0.73	0.035	0.43	0.949	0	0.43	0.68	0.043	0.309	1.125	-0.109	0.289	0.832	0.086	0.367	0.57	0.008	0.41	1.414	-0.082	0.246	1.164	-0.168	0.352	0.531	0.008	0.328
0.832	-0.07	0.406	1.07	-0.004	0.297	0.762	0.047	0.422	0.91	0	0.41	0.668	0.043	0.301	1.168	-0.102	0.27	0.855	0.078	0.328	0.574	-0.016	0.426	1.473	-0.043	0.188	1.07	-0.188	0.434	0.57	-0.035	0.32
0.801	-0.074	0.395	1.027	-0.004	0.293	0.797	0.059	0.422	0.867	-0.004	0.383	0.66	0.047	0.301	1.184	-0.078	0.246	0.883	0.063	0.32	0.57	-0.031	0.441	1.473	-0.008	0.133	0.977	-0.172	0.465	0.59	-0.051	0.297
0.777	-0.063	0.379	0.996	-0.008	0.301	0.84	0.063	0.414	0.859	0	0.34	0.648	0.051	0.301	1.184	-0.055	0.219	0.922	0.043	0.332	0.574	-0.055	0.453	1.398	0.027	0.121	0.891	-0.129	0.469	0.637	-0.055	0.277
0.777	-0.043	0.359	0.957	-0.012	0.313	0.891	0.063	0.406	0.926	0	0.301	0.66	0.059	0.305	1.176	-0.031	0.203	0.992	0.02	0.363	0.578	-0.086	0.473	1.293	0.051	0.113	0.813	-0.078	0.453	0.691	-0.051	0.262
0.813	-0.039	0.336	0.887	0	0.309	0.945	0.063	0.41	1.043	-0.008	0.297	0.668	0.063	0.313	1.148	-0.02	0.207	1.086	-0.008	0.414	0.59	-0.109	0.504	1.199	0.051	0.141	0.75	-0.043	0.434	0.758	-0.039	0.266
0.855	-0.023	0.324	0.836	0.012	0.305	0.98	0.063	0.41	1.121	-0.027	0.309	0.691	0.07	0.316	1.098	-0.008	0.227	1.133	-0.039	0.465	0.582	-0.109	0.531	1.109	0.031	0.18	0.699	-0.016	0.418	0.844	-0.02	0.25
0.879	0.016	0.305	0.809	0.012	0.305	1.004	0.063	0.41	1.113	-0.059	0.332	0.727	0.074	0.32	1.039	-0.004	0.242	1.129	-0.055	0.492	0.594	-0.094	0.559	1.02	0.016	0.227	0.676	-0.004	0.406	0.938	0	0.242
0.895	0.051	0.277	0.797	0.012	0.305	1.012	0.055	0.402	1.07	-0.086	0.363	0.758	0.07	0.32	0.996	0.008	0.266	1.105	-0.063	0.5	0.617	-0.086	0.59	0.949	-0.008	0.266	0.672	0.008	0.41	1.027	0.016	0.234
0.902	0.082	0.258	0.781	0.023	0.297	1.016	0.055	0.395	0.977	-0.117	0.395	0.789	0.063	0.324	0.949	0.02	0.289	1.051	-0.066	0.484	0.68	-0.082	0.609	0.891	-0.02	0.297	0.664	0	0.426	1.113	0.027	0.254
0.895	0.102	0.246	0.777	0.035	0.289	1.02	0.039	0.387	0.859	-0.129	0.395	0.832	0.059	0.32	0.883	0.031	0.297	0.984	-0.055	0.461	0.758	-0.074	0.613	0.844	-0.027	0.324	0.652	-0.004	0.422	1.203	0.043	0.258
0.879	0.117	0.23	0.789	0.047	0.273	1.008	0.012	0.387	0.789	-0.113	0.367	0.883	0.055	0.316	0.82	0.035	0.281	0.926	-0.039	0.441	0.848	-0.07	0.586	0.82	-0.039	0.32	0.633	-0.008	0.418	1.281	0.078	0.242
0.863	0.133	0.211	0.816	0.059	0.27	0.98	-0.004	0.391	0.773	-0.102	0.336	0.938	0.055	0.313	0.777	0.035	0.266	0.875	-0.016	0.422	0.93	-0.063	0.547	0.805	-0.051	0.301	0.617	-0.012	0.43	1.313	0.121	0.215
0.863	0.129	0.219	0.852	0.063	0.262	0.984	-0.008	0.387	0.797	-0.086	0.313	0.98	0.039	0.309	0.738	0.031	0.258	0.828	0.012	0.414	1.012	-0.059	0.504	0.766	-0.051	0.285	0.609	-0.02	0.449	1.301	0.156	0.199
0.855	0.129	0.207	0.879	0.059	0.266	1.004	0.004	0.363	0.844	-0.078	0.305	1.023	0.039	0.316	0.699	0.031	0.25	0.785	0.031	0.414	1.082	-0.066	0.477	0.719	-0.035	0.285	0.625	-0.027	0.473	1.254	0.184	0.199
0.855	0.133	0.215	0.895	0.055	0.262	1.004	0.016	0.34	0.902	-0.078	0.301	1.043	0.039	0.316	0.664	0.039	0.242	0.738	0.035	0.406	1.137	-0.102	0.461	0.672	-0.031	0.285	0.641	-0.023	0.5	1.16	0.191	0.215
0.84	0.125	0.215	0.902	0.074	0.258	0.984	0.02	0.32	0.965	-0.086	0.301	1.051	0.035	0.32	0.648	0.043	0.258	0.711	0.035	0.406	1.195	-0.137	0.457	0.648	-0.02	0.285	0.656	-0.02	0.52	0.992	0.195	0.23
0.836	0.113	0.211	0.898	0.086	0.254	0.977	0.02	0.305	1.031	-0.094	0.285	1.02	0.035	0.34	0.629	0.047	0.273	0.672	0.031	0.402	1.246	-0.156	0.469	0.625	0.008	0.262	0.672	-0.012	0.535	0.801	0.211	0.25
0.852	0.102	0.219	0.875	0.094	0.246	0.988	0.004	0.313	1.074	-0.098	0.277	0.969	0.047	0.348	0.621	0.047	0.289	0.641	0.027	0.398	1.246	-0.164	0.477	0.594	0.023	0.246	0.695	0	0.543	0.656	0.234	0.254
0.879	0.086	0.234	0.855	0.109	0.223	0.988	0	0.324	1.086	-0.09	0.258	0.961	0.063	0.336	0.613	0.047	0.309	0.621	0.039	0.422	1.203	-0.16	0.48	0.574	0.035	0.246	0.742	0.012	0.539	0.613	0.242	0.266
0.879	0.074	0.25	0.836	0.121	0.207	0.977	-0.008	0.348	1.07	-0.07	0.254	1.043	0.063	0.336	0.613	0.039	0.316	0.598	0.043	0.438	1.125	-0.152	0.453	0.547	0.035	0.262	0.82	0.023	0.543	0.645	0.234	0.266
0.871	0.066	0.258	0.824	0.129	0.195	0.93	-0.02	0.383	1.031	-0.059	0.25	1.117	0.055	0.324	0.613	0.031	0.32	0.582	0.055	0.441	1.07	-0.137	0.406	0.543	0.023	0.281	0.883	0.027	0.547	0.691	0.246	0.234
0.859	0.063	0.242	0.816	0.129	0.191	0.848	-0.031	0.402	0.98	-0.051	0.254	1.129	0.035	0.305	0.59	0.027	0.324	0.574	0.059	0.422	1.078	-0.109	0.348	0.559	0.012	0.305	0.938	0.027	0.547	0.746	0.242	0.188
0.848	0.063	0.23	0.816	0.137	0.199	0.758	-0.051	0.402	0.93	-0.039	0.254	1.086	0.016	0.293	0.57	0.031	0.32	0.57	0.066	0.383	1.172	-0.086	0.336	0.57	0	0.32	0.961	0.02	0.535	0.832	0.219	0.164
0.836	0.063	0.223	0.816	0.145	0.203	0.699	-0.059	0.395	0.875	-0.023	0.246	1	-0.004	0.313	0.563	0.039	0.332	0.566	0.063	0.352	1.227	-0.07	0.363	0.594	-0.008	0.34	1.031	0	0.527	0.918	0.184	0.16
0.828	0.059	0.23	0.809	0.133	0.211	0.695	-0.063	0.379	0.824	-0.004	0.25	0.887	-0.023	0.34	0.547	0.055	0.344	0.555	0.047	0.344	1.16	-0.066	0.391	0.605	-0.016	0.355	1.102	-0.027	0.535	1	0.133	0.176
0.816	0.051	0.246	0.805	0.117	0.211	0.734	-0.063	0.359	0.789	0.008	0.25	0.777	-0.035	0.359	0.535	0.066	0.359	0.547	0.016	0.363	1.023	-0.059	0.391	0.633	-0.02	0.375	1.164	-0.066	0.559	1.074	0.078	0.215
0.801	0.055	0.273	0.789	0.113	0.215	0.785	-0.07	0.344	0.75	0.012	0.254	0.711	-0.043	0.402	0.539	0.078	0.379	0.539	-0.031	0.383	0.891	-0.043	0.363	0.68	-0.012	0.398	1.234	-0.098	0.59	1.133	0.004	0.266
0.789	0.059	0.285	0.781	0.098	0.219	0.84	-0.082	0.324	0.738	0.004	0.27	0.672	-0.043	0.441	0.543	0.105	0.418	0.555	-0.078	0.422	0.828	-0.027	0.324	0.719	-0.008	0.422	1.293	-0.133	0.602	1.156	-0.039	0.313
0.766	0.055	0.285	0.77	0.09	0.211	0.883	-0.098	0.293	0.738	0.008	0.27	0.68	-0.039	0.461	0.531	0.121	0.48	0.578	-0.121	0.457	0.828	-0.023	0.273	0.758	0.004	0.438	1.324	-0.145	0.602	1.125	-0.055	0.363
0.75	0.055	0.277	0.762	0.09	0.219	0.922	-0.102	0.266	0.738	0.012	0.277	0.742	-0.023	0.43	0.531	0.129	0.539	0.605	-0.148	0.484	0.898	-0.02	0.227	0.77	0.016	0.453	1.277	-0.137	0.563	1.039	-0.063	0.406
0.742	0.059	0.266	0.762	0.09	0.223	0.934	-0.105	0.246	0.703	0.008	0.285	0.855	-0.016	0.371	0.582	0.121	0.539	0.648	-0.164	0.492	1.008	-0.043	0.199	0.75	0.027	0.484	1.164	-0.129	0.504	0.926	-0.063	0.434
0.73	0.055	0.266	0.766	0.09	0.23	0.934	-0.098	0.234	0.68	0.016	0.281	0.996	-0.004	0.297	0.66	0.133	0.508	0.703	-0.184	0.496	1.121	-0.066	0.176	0.707	0.047	0.508	1.066	-0.082	0.426	0.816	-0.059	0.445
0.727	0.055	0.281	0.77	0.09	0.238	0.945	-0.086	0.242	0.664	0.02	0.277	1.098	-0.027	0.258	0.742	0.133	0.469	0.773	-0.203	0.488	1.207	-0.078	0.156	0.648	0.082	0.535	1.113	-0.035	0.43	0.719	-0.043	0.449
0.73	0.055	0.297	0.777	0.094	0.25	0.953	-0.055	0.262	0.645	0.023	0.281	1.105	-0.043	0.242	0.84	0.133	0.43	0.863	-0.211	0.492	1.23	-0.078	0.133	0.609	0.133	0.516	1.203	-0.027	0.535	0.633	-0.016	0.449
0.742	0.059	0.316	0.785	0.086	0.258	0.953	-0.023	0.277	0.625	0.027	0.285	1.039	-0.043	0.262	0.969	0.109	0.406	0.961	-0.223	0.492	1.223	-0.055	0.129	0.605	0.172	0.484	1.145	-0.07	0.602	0.574	0.004	0.477
0.742	0.051	0.324	0.793	0.078	0.258	0.934	0.016	0.273	0.605	0.031	0.293	0.949	-0.031	0.277	1.086	0.082	0.391	1.047	-0.23	0.484	1.203	-0.012	0.121	0.625	0.188	0.445	1.043	-0.129	0.582	0.516	0.008	0.469
0.758	0.051	0.336	0.793	0.074	0.266	0.898	0.043	0.258	0.594	0.031	0.305	0.867	-0.008	0.301	1.148	0.051	0.395	1.109	-0.223	0.484	1.145	0.031	0.121	0.633	0.195	0.398	1.035	-0.172	0.504	0.473	0.023	0.457
0.762	0.055	0.34	0.781	0.07	0.266	0.875	0.066	0.242	0.578	0.035	0.313	0.793	0.02	0.32	1.191	0.043	0.402	1.145	-0.223	0.48	1.039	0.066	0.125	0.652	0.176	0.355	1.074	-0.211	0.402	0.441	0.027	0.453
0.773	0.055	0.336	0.777	0.066	0.27	0.859	0.074	0.23	0.578	0.035	0.316	0.73	0.039	0.336	1.176	0.035	0.43	1.164	-0.211	0.48	0.949	0.09	0.145	0.695	0.141	0.352	1.141	-0.246	0.344	0.422	0.027	0.438
0.781	0.051	0.34	0.77	0.063	0.273	0.848	0.078	0.23	0.605	0.035	0.328	0.676	0.039	0.375	1.125	0.031	0.422	1.152	-0.199	0.465	0.871	0.105	0.164	0.77	0.109	0.367	1.207	-0.289	0.293	0.418	0.027	0.422
0.785	0.043	0.348	0.77	0.059	0.281	0.836	0.055	0.246	0.641	0.031	0.336	0.645	0.035	0.395	1.105	0.02	0.402	1.113	-0.176	0.457	0.793	0.109	0.199	0.859	0.078	0.395	1.281	-0.309	0.266	0.453	0.012	0.434
0.793	0.047	0.355	0.77	0.047	0.289	0.836	0.035	0.25	0.668	0.035	0.344	0.641	0.02	0.406	1.145	0.023	0.352	1.055	-0.148	0.449	0.715	0.105	0.219	0.977	0.047	0.438	1.348	-0.301	0.234	0.504	-0.004	0.453
0.801	0.047	0.371	0.758	0.047	0.309	0.828	0.027	0.258	0.695	0.035	0.344	0.641	-0.004	0.414	1.207	0.027	0.332	0.992	-0.133	0.43	0.672	0.109	0.254	1.09	0.012	0.492	1.387	-0.266	0.211	0.566	-0.004	0.477
0.813	0.047	0.391	0.75	0.039	0.309	0.82	0.016	0.258	0.707	0.039	0.344	0.641	-0.02	0.418	1.223	0.02	0.324	0.961	-0.102	0.398	0.652	0.098	0.289	1.176	0	0.48	1.363	-0.211	0.184	0.648	-0.008	0.5
0.836	0.047	0.406	0.746	0.031	0.316	0.809	0	0.254	0.746	0.039	0.328	0.648	-0.023	0.398	1.172	-0.008	0.32	1.004	-0.09	0.363	0.645	0.094	0.309	1.242	-0.02	0.473	1.301	-0.145	0.172	0.73	-0.012	0.516
0.863	0.051	0.41	0.75	0.023	0.316	0.797	-0.004	0.25	0.797	0.047	0.324	0.66	-0.035	0.379	1.082	-0.043	0.316	1.07	-0.098	0.348	0.641	0.082	0.316	1.246	-0.047	0.457	1.195	-0.082	0.164	0.813	-0.023	0.527
0.883	0.059	0.414	0.746	0.012	0.332	0.781	-0.008	0.25	0.852	0.055	0.34	0.664	-0.047	0.363	1.008	-0.063	0.316	1.078	-0.121	0.367	0.629	0.078	0.313	1.203	-0.078	0.426	1.082	-0.012	0.168	0.906	-0.043	0.535
0.914	0.059	0.406	0.742	-0.004	0.348	0.762	-0.016	0.25	0.918	0.051	0.328	0.668	-0.051	0.355	0.926	-0.078	0.324	1	-0.141	0.391	0.598	0.074	0.305	1.133	-0.094	0.402	0.965	0.055	0.184	1	-0.051	0.531
0.945	0.063	0.398	0.742	-0.016	0.363	0.75	-0.008	0.258	1.016	0.047	0.332	0.68	-0.043	0.363	0.883	-0.086	0.352	0.898	-0.164	0.414	0.574	0.07	0.293	1.055	-0.098	0.383	0.863	0.094	0.199	1.086	-0.059	0.535
0.969	0.063	0.383	0.762	-0.023	0.363	0.73	-0.004	0.273	1.09	0.051	0.32	0.684	-0.031	0.375	0.906	-0.078	0.395	0.82	-0.176	0.41	0.555	0.063	0.285	0.973	-0.102	0.383	0.801	0.121	0.219	1.145	-0.066	0.543
0.984	0.066	0.379	0.785	-0.031	0.363	0.719	0.008	0.281	1.129	0.051	0.305	0.695	-0.016	0.383	0.977	-0.066	0.406	0.773	-0.176	0.379	0.551	0.059	0.289	0.898	-0.102	0.387	0.75	0.125	0.242	1.207	-0.082	0.539
1.004	0.07	0.387	0.805	-0.035	0.355	0.707	0.023	0.293	1.133	0.059	0.289	0.703	-0.016	0.391	1.035	-0.051	0.406	0.77	-0.168	0.348	0.547	0.063	0.305	0.836	-0.102	0.398	0.707	0.117	0.258	1.266	-0.094	0.539
1.004	0.066	0.402	0.824	-0.047	0.352	0.691	0.039	0.285	1.129	0.063	0.273	0.711	-0.012	0.395	1.027	-0.039	0.383	0.801	-0.164	0.324	0.551	0.07	0.309	0.781	-0.105	0.414	0.68	0.09	0.273	1.328	-0.105	0.539
1.008	0.066	0.418	0.867	-0.047	0.352	0.684	0.051	0.281	1.117	0.07	0.277	0.723	-0.008	0.391	0.988	-0.016	0.359	0.855	-0.156	0.301	0.559	0.066	0.301	0.746	-0.109	0.414	0.664	0.055	0.285	1.391	-0.121	0.563
0.996	0.07	0.434	0.91	-0.051	0.352	0.684	0.059	0.273	1.09	0.074	0.297	0.742	-0.02	0.387	0.938	0.012	0.34	0.949	-0.152	0.285	0.594	0.063	0.293	0.715	-0.117	0.414	0.641	0.02	0.309	1.398	-0.145	0.586
0.98	0.074	0.441	0.953	-0.051	0.344	0.672	0.063	0.289	1.07	0.074	0.301	0.766	-0.023	0.379	0.875	0.027	0.344	1.047	-0.152	0.277	0.648	0.063	0.289	0.688	-0.121	0.406	0.617	-0.02	0.32	1.332	-0.168	0.605
1	0.078	0.445	0.992	-0.051	0.34	0.652	0.066	0.297	1.09	0.082	0.305	0.773	-0.027	0.387	0.805	0.059	0.359	1.117	-0.137	0.242	0.703	0.063	0.285	0.672	-0.121	0.395	0.609	-0.059	0.332	1.23	-0.188	0.598
1.055	0.074	0.453	1.031	-0.047	0.324	0.652	0.07	0.297	1.148	0.07	0.316	0.777	-0.039	0.398	0.73	0.082	0.375	1.168	-0.125	0.219	0.777	0.07	0.293	0.668	-0.121	0.391	0.602	-0.09	0.324	1.164	-0.195	0.547
1.082	0.066	0.438	1.063	-0.039	0.32	0.703	0.086	0.297	1.156	0.055	0.328	0.793	-0.051	0.398	0.664	0.086	0.387	1.188	-0.102	0.215	0.879	0.082	0.305	0.68	-0.113	0.402	0.605	-0.113	0.305	1.223	-0.191	0.469
1.102	0.063	0.41	1.09	-0.027	0.316	0.762	0.121	0.297	1.105	0.035	0.336	0.832	-0.051	0.379	0.629	0.09	0.398	1.18	-0.07	0.223	0.969	0.094	0.32	0.699	-0.117	0.422	0.609	-0.129	0.281	1.344	-0.188	0.465
1.117	0.059	0.375	1.098	-0.02	0.316	0.762	0.156	0.297	1.02	0.023	0.344	0.871	-0.047	0.367	0.594	0.078	0.406	1.145	-0.047	0.234	1.055	0.094	0.328	0.73	-0.113	0.445	0.621	-0.121	0.262	1.289	-0.195	0.531
1.074	0.051	0.348	1.07	-0.008	0.316	0.738	0.172	0.289	0.902	0.012	0.348	0.891	-0.051	0.359	0.574	0.063	0.398	1.086	-0.008	0.242	1.141	0.094	0.32	0.75	-0.105	0.461	0.633	-0.109	0.258	1.09	-0.215	0.547
0.977	0.043	0.336	1.043	0.012	0.316	0.742	0.156	0.301	0.773	0.012	0.371	0.91	-0.059	0.371	0.555	0.047	0.406	0.996	0.023	0.246	1.223	0.113	0.297	0.754	-0.09	0.461	0.645	-0.086	0.254	0.969	-0.238	0.531
0.855	0.031	0.336	1.07	0.02	0.309	0.777	0.121	0.32	0.645	0.012	0.387	0.926	-0.063	0.391	0.547	0.027	0.398	0.918	0.047	0.258	1.277	0.125	0.285	0.789	-0.074	0.441	0.68	-0.07	0.258	0.961	-0.219	0.473
0.785	0.035	0.352	1.137	0.023	0.316	0.836	0.086	0.34	0.555	0.016	0.391	0.949	-0.066	0.395	0.539	0.012	0.402	0.848	0.066	0.27	1.273	0.117	0.285	0.84	-0.066	0.426	0.746	-0.047	0.27	1.008	-0.215	0.418
0.77	0.055	0.398	1.148	0.035	0.309	0.895	0.059	0.355	0.535	0.016	0.395	0.957	-0.07	0.398	0.527	0	0.406	0.793	0.07	0.285	1.254	0.113	0.309	0.898	-0.063	0.41	0.813	-0.02	0.277	1.066	-0.223	0.379
0.742	0.066	0.434	1.121	0.047	0.277	0.941	0.039	0.359	0.586	0.031	0.387	0.949	-0.074	0.395	0.531	-0.008	0.402	0.742	0.063	0.301	1.18	0.102	0.332	0.973	-0.07	0.406	0.863	0	0.293	1.113	-0.234	0.352
0.699	0.055	0.441	1.098	0.051	0.262	0.977	0.031	0.363	0.691	0.031	0.375	0.922	-0.074	0.398	0.539	-0.016	0.402	0.715	0.047	0.32	1.066	0.098	0.355	1.035	-0.09	0.402	0.902	0.031	0.293	1.137	-0.246	0.328
0.691	0.051	0.43	1.02	0.051	0.266	1.012	0.031	0.355	0.813	0.031	0.363	0.891	-0.078	0.395	0.563	-0.02	0.41	0.699	0.031	0.344	0.988	0.113	0.352	1.082	-0.098	0.398	0.938	0.055	0.297	1.152	-0.234	0.301
0.742	0.055	0.402	0.883	0.063	0.277	1.039	0.031	0.34	0.91	0.027	0.348	0.871	-0.082	0.383	0.59	-0.023	0.434	0.684	0.012	0.359	0.98	0.137	0.34	1.129	-0.121	0.398	0.965	0.078	0.313	1.168	-0.203	0.277
0.793	0.055	0.391	0.758	0.074	0.289	1.055	0.039	0.328	0.98	0.02	0.348	0.891	-0.09	0.336	0.609	-0.027	0.449	0.668	-0.004	0.367	0.945	0.156	0.352	1.176	-0.148	0.406	0.953	0.094	0.332	1.16	-0.168	0.273
0.832	0.055	0.375	0.648	0.082	0.309	1.074	0.047	0.32	0.988	0.02	0.352	0.98	-0.086	0.293	0.625	-0.023	0.457	0.66	-0.023	0.379	0.82	0.145	0.332	1.199	-0.18	0.43	0.93	0.109	0.363	1.113	-0.141	0.262
0.863	0.059	0.371	0.578	0.094	0.344	1.07	0.055	0.324	0.965	0.027	0.352	1.098	-0.105	0.281	0.645	-0.02	0.461	0.656	-0.031	0.383	0.684	0.133	0.297	1.176	-0.203	0.449	0.879	0.121	0.402	1.035	-0.109	0.273
0.887	0.07	0.367	0.563	0.094	0.387	1.051	0.059	0.336	0.918	0.027	0.348	1.188	-0.129	0.293	0.66	-0.031	0.469	0.645	-0.035	0.383	0.629	0.145	0.258	1.117	-0.215	0.449	0.789	0.137	0.441	0.961	-0.082	0.281
0.879	0.074	0.375	0.578	0.086	0.422	1.012	0.066	0.336	0.863	0.039	0.352	1.188	-0.148	0.32	0.668	-0.047	0.484	0.637	-0.035	0.391	0.656	0.129	0.25	1.051	-0.211	0.445	0.691	0.188	0.488	0.883	-0.043	0.285
0.848	0.086	0.367	0.633	0.07	0.438	1.016	0.07	0.332	0.805	0.051	0.355	1.129	-0.164	0.352	0.688	-0.059	0.504	0.617	-0.027	0.395	0.742	0.094	0.25	1	-0.207	0.414	0.676	0.227	0.492	0.813	-0.008	0.301
0.813	0.098	0.379	0.715	0.066	0.43	1.07	0.066	0.328	0.762	0.066	0.363	1.023	-0.176	0.375	0.711	-0.07	0.516	0.605	-0.016	0.398	0.898	0.047	0.27	0.996	-0.18	0.371	0.711	0.246	0.516	0.75	0.012	0.297
0.781	0.098	0.395	0.785	0.086	0.367	1.105	0.047	0.32	0.727	0.066	0.387	0.918	-0.164	0.352	0.742	-0.074	0.531	0.59	-0.008	0.387	1.051	0.016	0.289	1.102	-0.152	0.363	0.738	0.25	0.512	0.691	0.023	0.305
0.75	0.098	0.406	0.848	0.102	0.313	1.105	0.027	0.32	0.703	0.066	0.402	0.859	-0.141	0.305	0.77	-0.074	0.523	0.582	-0.008	0.395	1.145	-0.035	0.313	1.215	-0.152	0.43	0.758	0.234	0.508	0.641	0.047	0.293
0.723	0.094	0.41	0.902	0.117	0.262	1.078	0.02	0.324	0.699	0.066	0.418	0.863	-0.129	0.266	0.836	-0.074	0.508	0.586	0.004	0.391	1.176	-0.066	0.324	1.219	-0.18	0.5	0.777	0.219	0.496	0.613	0.055	0.297
0.707	0.098	0.41	0.93	0.141	0.23	1.012	0.027	0.305	0.695	0.066	0.418	0.898	-0.129	0.23	0.918	-0.07	0.5	0.602	0.02	0.395	1.148	-0.09	0.32	1.137	-0.207	0.52	0.785	0.195	0.488	0.594	0.059	0.301
0.688	0.102	0.398	0.934	0.156	0.223	0.949	0.047	0.313	0.691	0.055	0.406	0.938	-0.133	0.215	1.012	-0.066	0.484	0.621	0.039	0.395	1.082	-0.098	0.309	1.094	-0.223	0.48	0.813	0.172	0.465	0.594	0.063	0.316
0.691	0.098	0.391	0.918	0.176	0.227	0.855	0.031	0.324	0.684	0.051	0.391	0.957	-0.137	0.207	1.094	-0.066	0.477	0.648	0.051	0.395	0.992	-0.09	0.293	1.094	-0.227	0.414	0.938	0.141	0.441	0.59	0.051	0.297
0.707	0.098	0.402	0.902	0.18	0.27	0.75	0	0.359	0.668	0.051	0.383	0.945	-0.129	0.195	1.168	-0.07	0.465	0.668	0.063	0.402	0.902	-0.07	0.297	1.148	-0.223	0.359	1.125	0.098	0.414	0.625	0	0.324
0.719	0.102	0.41	0.867	0.172	0.301	0.707	-0.016	0.391	0.664	0.047	0.395	0.938	-0.109	0.172	1.203	-0.066	0.453	0.703	0.07	0.402	0.82	-0.039	0.309	1.234	-0.215	0.332	1.305	0.066	0.391	0.668	-0.023	0.309
0.727	0.102	0.406	0.82	0.156	0.34	0.711	-0.027	0.406	0.66	0.043	0.414	0.918	-0.082	0.156	1.199	-0.078	0.449	0.734	0.066	0.395	0.754	0	0.316	1.293	-0.211	0.32	1.391	0.031	0.379	0.668	-0.031	0.281
0.727	0.109	0.398	0.781	0.137	0.363	0.75	-0.043	0.43	0.66	0.035	0.426	0.91	-0.051	0.145	1.18	-0.066	0.445	0.773	0.063	0.383	0.719	0.023	0.375	1.297	-0.199	0.277	1.379	0.008	0.371	0.723	-0.004	0.273
0.715	0.113	0.398	0.75	0.109	0.367	0.797	-0.051	0.441	0.668	0.031	0.438	0.898	-0.035	0.156	1.129	-0.063	0.445	0.813	0.063	0.371	0.672	0.043	0.395	1.293	-0.176	0.25	1.297	-0.004	0.387	0.762	0.035	0.258
0.707	0.105	0.402	0.738	0.086	0.371	0.848	-0.059	0.441	0.68	0.027	0.445	0.875	-0.004	0.137	1.066	-0.047	0.441	0.852	0.055	0.363	0.637	0.039	0.391	1.285	-0.137	0.223	1.168	-0.027	0.387	0.793	0.023	0.266
0.695	0.098	0.406	0.738	0.07	0.371	0.898	-0.063	0.441	0.684	0.016	0.457	0.852	-0.012	0.141	1.008	-0.035	0.438	0.898	0.043	0.367	0.605	0.02	0.379	1.27	-0.09	0.203	1.02	-0.051	0.387	0.82	0.012	0.281
0.699	0.098	0.41	0.742	0.059	0.371	0.918	-0.051	0.426	0.68	-0.004	0.453	0.813	0	0.145	0.969	-0.027	0.418	0.934	0.031	0.387	0.586	0.008	0.363	1.211	-0.051	0.199	0.867	-0.063	0.371	0.855	0.02	0.285
0.707	0.082	0.414	0.746	0.059	0.379	0.914	-0.031	0.391	0.684	-0.008	0.453	0.797	-0.004	0.168	0.953	-0.023	0.391	0.953	0.016	0.41	0.566	-0.008	0.363	1.145	-0.02	0.207	0.746	-0.051	0.379	0.926	0.043	0.289
0.715	0.07	0.426	0.75	0.059	0.379	0.902	-0.008	0.363	0.68	-0.02	0.457	0.777	-0.012	0.184	1.023	-0.02	0.355	0.961	0.008	0.449	0.566	-0.016	0.367	1.078	0	0.227	0.66	-0.031	0.398	1.02	0.059	0.293
0.727	0.063	0.434	0.746	0.063	0.383	0.871	0.031	0.348	0.688	-0.02	0.445	0.781	-0.008	0.195	1.145	-0.02	0.328	0.961	0.02	0.477	0.555	-0.023	0.379	1.027	0.008	0.254	0.613	-0.008	0.418	1.074	0.082	0.289
0.734	0.063	0.445	0.742	0.066	0.383	0.832	0.066	0.352	0.707	-0.008	0.438	0.813	0.016	0.195	1.215	-0.035	0.332	0.957	0.039	0.488	0.566	-0.031	0.402	0.988	0.016	0.27	0.578	0.012	0.434	1.117	0.102	0.254
0.738	0.059	0.441	0.738	0.07	0.375	0.785	0.086	0.355	0.746	-0.004	0.43	0.816	0.039	0.191	1.164	-0.066	0.363	1.02	0.055	0.465	0.594	-0.059	0.418	0.949	0.012	0.273	0.555	0.023	0.445	1.164	0.125	0.246
0.734	0.059	0.438	0.738	0.086	0.379	0.754	0.105	0.379	0.793	0	0.43	0.785	0.063	0.191	1.043	-0.109	0.41	1.094	0.063	0.441	0.637	-0.074	0.434	0.902	0.012	0.273	0.547	0.012	0.445	1.172	0.16	0.219
0.734	0.059	0.438	0.742	0.09	0.375	0.73	0.121	0.395	0.828	0	0.43	0.754	0.063	0.18	0.926	-0.141	0.43	1.098	0.066	0.418	0.672	-0.07	0.461	0.859	0.004	0.289	0.543	-0.016	0.426	1.137	0.172	0.227
0.738	0.059	0.43	0.75	0.094	0.375	0.715	0.113	0.414	0.855	-0.004	0.434	0.73	0.074	0.188	0.852	-0.168	0.418	1.055	0.066	0.391	0.691	-0.07	0.484	0.816	0.004	0.273	0.531	-0.027	0.418	1.047	0.176	0.254
0.75	0.07	0.426	0.754	0.086	0.379	0.699	0.102	0.414	0.883	-0.004	0.434	0.715	0.09	0.207	0.84	-0.168	0.391	1	0.055	0.383	0.723	-0.086	0.5	0.777	0.004	0.277	0.531	-0.047	0.406	0.918	0.191	0.273
0.766	0.066	0.438	0.766	0.074	0.395	0.684	0.098	0.414	0.918	-0.004	0.438	0.691	0.102	0.23	0.887	-0.16	0.359	0.93	0.043	0.398	0.758	-0.094	0.508	0.734	0	0.277	0.547	-0.078	0.422	0.789	0.238	0.266
0.77	0.07	0.438	0.777	0.066	0.395	0.68	0.082	0.402	0.945	-0.012	0.434	0.664	0.109	0.254	0.957	-0.156	0.332	0.871	0.035	0.426	0.801	-0.086	0.516	0.703	0.004	0.281	0.57	-0.094	0.465	0.75	0.262	0.254
0.777	0.07	0.434	0.789	0.055	0.395	0.684	0.063	0.398	0.961	-0.016	0.43	0.641	0.117	0.273	1.02	-0.145	0.305	0.875	0.035	0.457	0.813	-0.086	0.504	0.672	0.004	0.285	0.586	-0.102	0.508	0.809	0.246	0.254
0.797	0.066	0.426	0.797	0.051	0.391	0.68	0.055	0.398	0.973	-0.012	0.43	0.617	0.109	0.281	1.063	-0.137	0.297	0.918	0.023	0.48	0.836	-0.09	0.488	0.648	-0.004	0.281	0.578	-0.094	0.535	0.816	0.215	0.242
0.82	0.063	0.426	0.809	0.047	0.395	0.676	0.051	0.395	0.988	-0.023	0.434	0.598	0.098	0.289	1.066	-0.125	0.27	1	0.008	0.484	0.887	-0.078	0.48	0.629	0.004	0.281	0.613	-0.078	0.539	0.777	0.16	0.223
0.844	0.063	0.426	0.809	0.039	0.402	0.707	0.023	0.395	0.977	-0.031	0.438	0.582	0.086	0.301	1.063	-0.102	0.238	1.066	-0.004	0.469	0.941	-0.09	0.477	0.602	0.012	0.281	0.688	-0.07	0.539	0.797	0.121	0.211
0.867	0.059	0.426	0.809	0.031	0.402	0.75	-0.023	0.414	0.957	-0.035	0.441	0.578	0.07	0.313	1.047	-0.07	0.219	1.109	-0.008	0.434	1	-0.109	0.469	0.574	0.023	0.273	0.77	-0.07	0.539	0.871	0.102	0.199
0.895	0.055	0.426	0.801	0.027	0.402	0.746	-0.012	0.414	0.934	-0.043	0.438	0.594	0.063	0.324	1.023	-0.051	0.223	1.125	-0.023	0.406	1.059	-0.133	0.473	0.555	0.023	0.277	0.848	-0.082	0.547	0.941	0.078	0.211
0.918	0.047	0.43	0.793	0.031	0.398	0.734	0.023	0.398	0.941	-0.043	0.406	0.605	0.055	0.328	0.969	-0.027	0.234	1.113	-0.027	0.371	1.113	-0.152	0.469	0.543	0.027	0.285	0.918	-0.094	0.555	1.027	0.031	0.234
0.93	0.047	0.434	0.789	0.031	0.398	0.703	0.063	0.387	1.016	-0.055	0.371	0.613	0.047	0.324	0.91	0.004	0.254	1.078	-0.016	0.344	1.145	-0.172	0.484	0.539	0.039	0.285	0.965	-0.109	0.566	1.094	0.016	0.27
0.934	0.035	0.441	0.785	0.039	0.391	0.676	0.086	0.387	1.113	-0.059	0.344	0.633	0.035	0.316	0.852	0.023	0.262	1.02	0	0.328	1.137	-0.191	0.488	0.551	0.043	0.293	1.016	-0.121	0.566	1.109	0	0.293
0.934	0.023	0.449	0.777	0.035	0.398	0.68	0.094	0.395	1.195	-0.066	0.336	0.656	0.027	0.305	0.805	0.055	0.281	0.949	0	0.32	1.102	-0.195	0.48	0.574	0.047	0.301	1.074	-0.125	0.547	1.086	-0.008	0.305
0.938	0.016	0.449	0.773	0.027	0.395	0.699	0.098	0.406	1.219	-0.082	0.328	0.695	0.012	0.293	0.77	0.07	0.297	0.902	0.008	0.328	1.051	-0.18	0.453	0.621	0.051	0.316	1.141	-0.125	0.539	1.004	0.008	0.305
0.949	0.023	0.449	0.781	0.027	0.395	0.727	0.094	0.41	1.191	-0.098	0.328	0.762	0.008	0.285	0.73	0.082	0.293	0.855	0.02	0.344	0.992	-0.145	0.398	0.676	0.051	0.316	1.191	-0.141	0.547	0.891	0.031	0.324
0.957	0.027	0.445	0.785	0.027	0.398	0.746	0.094	0.422	1.137	-0.105	0.348	0.836	0.008	0.285	0.703	0.086	0.285	0.805	0.023	0.348	0.988	-0.105	0.336	0.727	0.043	0.324	1.203	-0.16	0.57	0.77	0.031	0.348
0.969	0.031	0.438	0.793	0.027	0.398	0.762	0.094	0.434	1.023	-0.121	0.371	0.91	0.004	0.285	0.672	0.078	0.285	0.75	0.023	0.359	1.047	-0.078	0.32	0.797	0.043	0.332	1.172	-0.18	0.594	0.664	0.023	0.352
0.969	0.047	0.422	0.801	0.031	0.398	0.773	0.09	0.438	0.895	-0.121	0.387	0.973	0.004	0.277	0.645	0.063	0.273	0.703	0.016	0.355	1.063	-0.07	0.348	0.867	0.059	0.344	1.09	-0.207	0.613	0.57	0.027	0.367
0.977	0.063	0.402	0.801	0.031	0.391	0.785	0.078	0.445	0.777	-0.109	0.387	1.043	0.012	0.262	0.621	0.043	0.277	0.66	0.008	0.355	0.992	-0.063	0.352	0.91	0.074	0.359	0.992	-0.215	0.605	0.52	0.051	0.352
0.988	0.07	0.387	0.816	0.031	0.387	0.781	0.051	0.449	0.715	-0.102	0.363	1.086	0.008	0.246	0.598	0.027	0.281	0.625	-0.004	0.359	0.969	-0.07	0.34	0.922	0.09	0.375	0.926	-0.215	0.539	0.508	0.066	0.359
1.008	0.066	0.375	0.836	0.027	0.387	0.789	0.039	0.453	0.707	-0.094	0.336	1.129	0.016	0.23	0.582	0.016	0.285	0.598	-0.016	0.355	0.992	-0.086	0.336	0.906	0.102	0.402	0.988	-0.223	0.441	0.5	0.047	0.387
1.008	0.059	0.375	0.867	0.027	0.387	0.801	0.039	0.449	0.746	-0.094	0.309	1.16	0.016	0.23	0.563	0.004	0.285	0.574	-0.02	0.355	0.996	-0.109	0.313	0.871	0.129	0.398	1.133	-0.246	0.402	0.492	0.02	0.41
0.996	0.039	0.352	0.887	0.027	0.387	0.82	0.039	0.445	0.797	-0.098	0.297	1.16	0.016	0.234	0.543	0.008	0.262	0.547	-0.023	0.348	1.02	-0.133	0.277	0.879	0.16	0.363	1.133	-0.285	0.398	0.52	0.008	0.418
1.008	0.031	0.34	0.879	0.023	0.383	0.84	0.039	0.43	0.84	-0.098	0.285	1.125	0.02	0.242	0.496	0	0.246	0.547	-0.031	0.367	1.113	-0.156	0.273	0.934	0.176	0.336	1.035	-0.348	0.379	0.551	-0.008	0.422
1.02	0.02	0.328	0.883	0.023	0.367	0.867	0.031	0.426	0.871	-0.098	0.281	1.125	0.035	0.242	0.438	-0.008	0.188	0.531	-0.043	0.359	1.195	-0.168	0.223	0.953	0.176	0.332	1.008	-0.387	0.375	0.566	-0.035	0.422
0.988	0.004	0.34	0.887	0.023	0.359	0.891	0.02	0.426	0.887	-0.102	0.273	1.191	0.051	0.246	0.391	-0.004	0.148	0.527	-0.055	0.367	1.234	-0.176	0.227	0.902	0.152	0.336	1.047	-0.418	0.355	0.602	-0.063	0.434
0.91	0	0.352	0.891	0.027	0.359	0.918	0.008	0.434	0.902	-0.086	0.266	1.277	0.035	0.242	0.367	0.02	0.129	0.543	-0.063	0.383	1.211	-0.152	0.207	0.863	0.133	0.344	1.105	-0.418	0.332	0.637	-0.09	0.438
0.832	-0.004	0.367	0.891	0.027	0.355	0.922	-0.012	0.414	0.926	-0.063	0.254	1.285	0.008	0.238	0.406	0.016	0.148	0.582	-0.066	0.398	1.16	-0.125	0.188	0.848	0.125	0.328	1.129	-0.41	0.316	0.672	-0.105	0.457
0.789	0	0.367	0.879	0.027	0.348	0.91	0.016	0.43	0.926	-0.039	0.234	1.203	-0.004	0.238	0.484	0.012	0.203	0.648	-0.063	0.406	1.105	-0.086	0.168	0.879	0.121	0.309	1.125	-0.383	0.316	0.723	-0.105	0.496
0.762	0.004	0.352	0.871	0.027	0.336	0.906	0.016	0.426	0.906	-0.02	0.223	1.066	-0.023	0.246	0.574	0.012	0.27	0.738	-0.047	0.41	1.051	-0.043	0.156	0.957	0.125	0.293	1.105	-0.352	0.324	0.773	-0.102	0.492
0.754	0.004	0.328	0.887	0.031	0.313	0.902	-0.016	0.414	0.883	-0.004	0.207	0.906	-0.027	0.262	0.664	0.012	0.336	0.82	-0.035	0.43	0.984	0	0.156	1.082	0.102	0.305	1.09	-0.305	0.344	0.816	-0.121	0.512
0.793	0.004	0.289	0.926	0.027	0.293	0.898	-0.035	0.414	0.875	0.02	0.195	0.762	-0.023	0.277	0.75	0.02	0.414	0.848	-0.031	0.457	0.906	0.027	0.164	1.207	0.063	0.328	1.082	-0.25	0.363	0.852	-0.145	0.555
0.848	0.008	0.262	0.965	0.027	0.285	0.898	-0.031	0.395	0.859	0.043	0.191	0.664	-0.016	0.297	0.836	0.012	0.477	0.82	-0.031	0.473	0.84	0.039	0.172	1.281	0.02	0.352	1.055	-0.199	0.383	0.934	-0.145	0.586
0.883	0.004	0.234	1.004	0.016	0.273	0.906	-0.031	0.387	0.828	0.047	0.184	0.641	0.004	0.32	0.906	-0.004	0.496	0.797	-0.031	0.484	0.785	0.047	0.188	1.301	-0.023	0.375	1.016	-0.148	0.406	1.008	-0.133	0.609
0.91	0	0.227	1.059	0.004	0.27	0.918	-0.039	0.395	0.805	0.055	0.168	0.676	0.016	0.34	0.98	-0.004	0.48	0.801	-0.039	0.504	0.719	0.043	0.195	1.254	-0.059	0.379	0.988	-0.086	0.41	1.059	-0.121	0.617
0.941	-0.004	0.223	1.09	-0.016	0.289	0.941	-0.039	0.379	0.793	0.039	0.203	0.773	0.02	0.328	1.078	0	0.441	0.836	-0.039	0.527	0.656	0.047	0.211	1.172	-0.086	0.363	0.953	-0.02	0.41	1.102	-0.133	0.625
0.941	-0.012	0.223	1.066	-0.031	0.305	1.008	-0.051	0.367	0.777	0.031	0.207	0.887	0.012	0.32	1.172	0.016	0.391	0.875	-0.055	0.555	0.605	0.043	0.227	1.074	-0.105	0.34	0.898	0.027	0.395	1.129	-0.16	0.617
0.926	0.012	0.223	1.012	-0.051	0.316	1.063	-0.047	0.332	0.773	0.023	0.215	0.977	0.016	0.293	1.242	0.039	0.355	0.918	-0.063	0.566	0.559	0.043	0.238	0.973	-0.113	0.324	0.859	0.066	0.402	1.164	-0.176	0.605
0.906	0.055	0.223	0.949	-0.063	0.324	1.082	-0.039	0.289	0.754	0.016	0.223	1.016	0	0.266	1.293	0.066	0.336	0.973	-0.074	0.566	0.523	0.051	0.25	0.871	-0.109	0.324	0.813	0.09	0.395	1.207	-0.168	0.602
0.887	0.086	0.223	0.891	-0.063	0.328	1.09	-0.047	0.266	0.73	0.004	0.215	0.996	-0.008	0.238	1.309	0.102	0.34	1.027	-0.086	0.566	0.512	0.059	0.262	0.785	-0.086	0.336	0.77	0.109	0.395	1.254	-0.164	0.598
0.855	0.113	0.207	0.855	-0.059	0.324	1.094	-0.055	0.254	0.688	-0.004	0.199	0.93	0	0.227	1.266	0.133	0.348	1.074	-0.094	0.547	0.52	0.066	0.273	0.734	-0.059	0.352	0.742	0.121	0.398	1.246	-0.18	0.617
0.82	0.121	0.207	0.84	-0.043	0.324	1.094	-0.066	0.266	0.641	-0.008	0.184	0.848	0.016	0.227	1.176	0.172	0.367	1.098	-0.102	0.523	0.531	0.066	0.281	0.711	-0.039	0.367	0.703	0.133	0.406	1.191	-0.191	0.613
0.816	0.141	0.188	0.832	-0.031	0.316	1.059	-0.09	0.305	0.609	-0.02	0.195	0.766	0.031	0.25	1.09	0.211	0.379	1.098	-0.098	0.48	0.535	0.07	0.27	0.691	-0.035	0.379	0.668	0.137	0.41	1.125	-0.199	0.594
0.828	0.152	0.188	0.852	-0.023	0.301	0.977	-0.109	0.355	0.645	-0.016	0.238	0.699	0.047	0.281	1.086	0.242	0.383	1.063	-0.082	0.445	0.563	0.074	0.273	0.684	-0.055	0.391	0.648	0.137	0.43	1.063	-0.215	0.543
0.848	0.164	0.195	0.879	-0.016	0.281	0.879	-0.125	0.391	0.684	0	0.277	0.656	0.039	0.328	1.148	0.25	0.387	1.016	-0.039	0.41	0.594	0.086	0.266	0.691	-0.066	0.391	0.637	0.16	0.465	1.113	-0.203	0.473
0.84	0.168	0.203	0.895	0	0.262	0.781	-0.148	0.391	0.672	0.012	0.293	0.641	0.043	0.359	1.191	0.246	0.391	0.973	0	0.371	0.613	0.094	0.25	0.695	-0.082	0.387	0.629	0.191	0.473	1.199	-0.195	0.48
0.824	0.168	0.207	0.906	0.016	0.25	0.734	-0.141	0.355	0.664	0.023	0.289	0.637	0.039	0.375	1.16	0.207	0.406	0.965	0.02	0.324	0.633	0.098	0.238	0.707	-0.098	0.387	0.625	0.238	0.453	1.152	-0.227	0.531
0.82	0.145	0.211	0.898	0.039	0.234	0.75	-0.125	0.305	0.668	0.035	0.289	0.637	0.027	0.387	1.102	0.16	0.418	1	0.02	0.297	0.672	0.102	0.234	0.707	-0.113	0.391	0.566	0.293	0.445	1.008	-0.297	0.547
0.816	0.141	0.219	0.887	0.063	0.23	0.805	-0.102	0.277	0.672	0.047	0.285	0.629	0.012	0.383	1.035	0.102	0.422	1.066	-0.008	0.313	0.742	0.102	0.242	0.719	-0.125	0.418	0.461	0.332	0.426	0.922	-0.352	0.527
0.813	0.141	0.227	0.863	0.086	0.227	0.832	-0.078	0.23	0.668	0.055	0.285	0.629	0	0.379	0.949	0.039	0.426	1.082	-0.051	0.352	0.84	0.102	0.258	0.73	-0.141	0.434	0.379	0.336	0.379	0.902	-0.383	0.488
0.809	0.129	0.238	0.855	0.113	0.227	0.848	-0.074	0.234	0.664	0.055	0.297	0.629	-0.016	0.379	0.855	-0.016	0.402	1.023	-0.109	0.371	0.91	0.109	0.27	0.738	-0.145	0.445	0.383	0.316	0.359	0.902	-0.398	0.465
0.816	0.133	0.246	0.852	0.133	0.234	0.836	-0.074	0.234	0.684	0.066	0.309	0.625	-0.012	0.367	0.813	-0.051	0.41	0.98	-0.156	0.359	0.945	0.113	0.258	0.75	-0.145	0.461	0.445	0.27	0.324	0.953	-0.402	0.453
0.836	0.148	0.254	0.848	0.148	0.234	0.816	-0.094	0.238	0.719	0.07	0.316	0.645	-0.008	0.371	0.848	-0.063	0.418	0.969	-0.184	0.328	0.984	0.125	0.254	0.781	-0.141	0.465	0.547	0.215	0.313	1.012	-0.395	0.438
0.867	0.156	0.273	0.852	0.168	0.227	0.789	-0.094	0.238	0.762	0.078	0.309	0.66	0	0.383	0.922	-0.059	0.414	0.965	-0.207	0.293	1.031	0.129	0.242	0.832	-0.129	0.48	0.664	0.156	0.316	1.059	-0.391	0.395
0.879	0.141	0.285	0.84	0.172	0.211	0.758	-0.098	0.238	0.824	0.074	0.316	0.684	0.012	0.387	0.969	-0.059	0.406	0.977	-0.215	0.262	1.113	0.133	0.23	0.902	-0.121	0.508	0.809	0.109	0.316	1.094	-0.367	0.336
0.863	0.133	0.281	0.828	0.184	0.199	0.754	-0.086	0.238	0.883	0.07	0.313	0.695	0.02	0.379	0.988	-0.051	0.375	1.012	-0.219	0.242	1.199	0.145	0.207	0.965	-0.121	0.531	0.973	0.078	0.309	1.113	-0.32	0.273
0.848	0.113	0.27	0.828	0.188	0.191	0.766	-0.051	0.23	0.934	0.063	0.305	0.719	0.031	0.371	0.973	-0.031	0.344	1.055	-0.219	0.227	1.242	0.141	0.203	1.027	-0.121	0.555	1.109	0.035	0.27	1.109	-0.281	0.234
0.832	0.086	0.262	0.832	0.176	0.184	0.793	-0.035	0.242	0.984	0.055	0.305	0.719	0.031	0.383	0.945	0.008	0.32	1.082	-0.207	0.211	1.219	0.129	0.215	1.078	-0.121	0.551	1.23	-0.016	0.219	1.074	-0.227	0.234
0.813	0.063	0.258	0.832	0.16	0.195	0.813	-0.012	0.215	1.023	0.047	0.316	0.715	0.027	0.391	0.895	0.055	0.285	1.098	-0.191	0.203	1.129	0.109	0.238	1.137	-0.125	0.543	1.324	-0.039	0.223	1.016	-0.176	0.238
0.805	0.035	0.262	0.816	0.148	0.199	0.813	0.016	0.215	1.047	0.043	0.324	0.711	0.027	0.391	0.832	0.086	0.277	1.117	-0.16	0.195	1.004	0.098	0.25	1.18	-0.133	0.531	1.352	-0.043	0.242	0.961	-0.137	0.242
0.789	0.012	0.266	0.809	0.137	0.203	0.828	0.027	0.23	1.039	0.043	0.344	0.73	0.023	0.391	0.773	0.109	0.281	1.141	-0.121	0.195	0.895	0.09	0.25	1.211	-0.137	0.516	1.277	-0.035	0.285	0.891	-0.098	0.234
0.777	-0.008	0.266	0.816	0.121	0.207	0.859	0.07	0.215	1.004	0.043	0.355	0.746	0.027	0.387	0.707	0.117	0.281	1.141	-0.094	0.199	0.859	0.105	0.238	1.227	-0.152	0.52	1.172	0.008	0.332	0.824	-0.059	0.23
0.773	-0.012	0.281	0.82	0.109	0.219	0.852	0.047	0.234	0.969	0.043	0.375	0.758	0.02	0.387	0.648	0.105	0.289	1.105	-0.066	0.211	0.887	0.113	0.238	1.203	-0.156	0.504	1.066	0.051	0.363	0.754	-0.039	0.242
0.754	-0.016	0.301	0.809	0.102	0.238	0.816	0.004	0.242	0.941	0.051	0.395	0.77	0.016	0.375	0.594	0.094	0.297	1.055	-0.047	0.23	0.891	0.109	0.246	1.145	-0.152	0.484	1.008	0.078	0.328	0.691	-0.016	0.254
0.746	-0.02	0.313	0.809	0.098	0.258	0.805	0.004	0.234	0.938	0.059	0.398	0.797	-0.004	0.359	0.559	0.086	0.301	1.016	-0.043	0.246	0.887	0.098	0.25	1.074	-0.137	0.449	1.074	0.09	0.27	0.652	-0.012	0.27
0.746	-0.012	0.316	0.801	0.09	0.262	0.805	0.02	0.227	0.992	0.066	0.383	0.82	-0.016	0.359	0.531	0.07	0.297	0.969	-0.055	0.262	0.887	0.082	0.262	1.055	-0.117	0.391	1.152	0.086	0.211	0.625	-0.027	0.277
0.742	-0.012	0.316	0.785	0.082	0.258	0.785	0.023	0.227	1.09	0.063	0.383	0.848	-0.023	0.379	0.5	0.047	0.301	0.93	-0.07	0.273	0.871	0.063	0.277	1.156	-0.105	0.34	1.137	0.059	0.156	0.602	-0.031	0.266
0.727	-0.016	0.316	0.777	0.074	0.254	0.762	0	0.23	1.164	0.07	0.352	0.867	-0.016	0.41	0.492	0.031	0.309	0.91	-0.109	0.289	0.867	0.035	0.301	1.281	-0.117	0.375	1.07	0.008	0.117	0.605	-0.047	0.273
0.73	-0.008	0.313	0.773	0.082	0.25	0.766	-0.016	0.246	1.215	0.07	0.328	0.867	-0.027	0.434	0.484	0.008	0.313	0.898	-0.121	0.297	0.898	0.02	0.309	1.219	-0.137	0.426	0.969	-0.035	0.117	0.625	-0.051	0.254
0.746	-0.004	0.313	0.789	0.082	0.254	0.762	-0.004	0.266	1.207	0.063	0.313	0.871	-0.02	0.438	0.484	-0.012	0.316	0.895	-0.133	0.309	0.992	0.012	0.328	1.059	-0.176	0.418	0.871	-0.063	0.145	0.66	-0.039	0.227
0.758	0.008	0.328	0.789	0.078	0.254	0.754	-0.012	0.277	1.141	0.059	0.313	0.918	-0.008	0.43	0.488	-0.031	0.332	0.875	-0.145	0.316	1.086	0.004	0.352	1.004	-0.203	0.387	0.852	-0.078	0.207	0.691	-0.02	0.207
0.77	0.012	0.336	0.781	0.07	0.258	0.73	-0.039	0.293	1.023	0.055	0.309	0.973	0	0.422	0.5	-0.043	0.359	0.855	-0.141	0.316	1.141	0	0.355	1.074	-0.215	0.352	0.91	-0.105	0.285	0.707	0	0.195
0.773	0.02	0.332	0.773	0.078	0.254	0.734	-0.023	0.281	0.883	0.043	0.305	1.023	-0.004	0.418	0.508	-0.051	0.402	0.828	-0.133	0.32	1.145	0	0.336	1.148	-0.223	0.305	1.004	-0.113	0.379	0.734	0.02	0.191
0.773	0.016	0.332	0.77	0.086	0.242	0.738	-0.012	0.266	0.77	0.051	0.297	1.031	-0.004	0.398	0.504	-0.051	0.449	0.809	-0.133	0.336	1.09	-0.004	0.313	1.207	-0.223	0.289	1.043	-0.121	0.449	0.766	0.039	0.18
0.781	0.008	0.328	0.77	0.086	0.242	0.719	-0.012	0.262	0.723	0.055	0.336	1.023	-0.004	0.383	0.508	-0.051	0.488	0.797	-0.133	0.348	1.004	0	0.293	1.238	-0.219	0.289	1.063	-0.125	0.484	0.805	0.051	0.172
0.801	-0.008	0.332	0.766	0.07	0.246	0.715	-0.008	0.262	0.707	0.059	0.359	0.996	0.016	0.348	0.527	-0.043	0.523	0.777	-0.109	0.367	0.906	0.004	0.285	1.246	-0.207	0.289	1.059	-0.113	0.484	0.855	0.063	0.16
0.832	-0.004	0.328	0.754	0.059	0.25	0.715	0	0.277	0.734	0.055	0.391	0.938	0.035	0.309	0.563	-0.039	0.535	0.746	-0.078	0.371	0.816	0.016	0.301	1.234	-0.18	0.277	1.012	-0.09	0.453	0.918	0.07	0.156
0.863	-0.016	0.328	0.742	0.031	0.242	0.699	0.004	0.281	0.801	0.035	0.414	0.902	0.059	0.262	0.602	-0.035	0.527	0.723	-0.051	0.391	0.742	0.027	0.32	1.227	-0.145	0.262	0.941	-0.059	0.398	0.98	0.066	0.172
0.883	-0.027	0.336	0.715	0	0.246	0.699	0.016	0.285	0.871	0.027	0.414	0.984	0.07	0.262	0.652	-0.02	0.492	0.691	-0.016	0.387	0.688	0.031	0.359	1.219	-0.098	0.242	0.855	-0.004	0.344	1.027	0.063	0.18
0.895	-0.035	0.336	0.703	-0.039	0.25	0.715	0.027	0.273	0.906	0.027	0.391	1.105	0.039	0.301	0.73	0	0.473	0.664	0.016	0.398	0.633	0.035	0.387	1.199	-0.059	0.23	0.773	0.047	0.309	1.07	0.074	0.172
0.914	-0.035	0.332	0.715	-0.078	0.254	0.727	0.035	0.262	0.898	0.043	0.359	1.145	-0.012	0.352	0.813	0.016	0.453	0.629	0.027	0.395	0.59	0.043	0.402	1.156	-0.027	0.227	0.695	0.105	0.277	1.121	0.09	0.16
0.941	-0.039	0.336	0.738	-0.121	0.254	0.746	0.051	0.254	0.879	0.063	0.328	1.098	-0.051	0.375	0.871	0.027	0.441	0.602	0.051	0.391	0.57	0.039	0.406	1.102	-0.004	0.234	0.645	0.152	0.281	1.164	0.113	0.137
0.965	-0.039	0.344	0.754	-0.164	0.25	0.766	0.035	0.285	0.836	0.086	0.313	1.008	-0.07	0.391	0.918	0.039	0.43	0.566	0.078	0.383	0.539	0.031	0.398	1.043	0.016	0.246	0.621	0.172	0.297	1.188	0.137	0.125
0.98	-0.039	0.355	0.781	-0.18	0.258	0.793	0.027	0.313	0.801	0.102	0.313	0.906	-0.07	0.363	0.969	0.031	0.434	0.543	0.094	0.379	0.512	0.008	0.391	0.98	0.035	0.246	0.602	0.172	0.336	1.141	0.133	0.16
0.969	-0.035	0.367	0.793	-0.199	0.258	0.816	0.023	0.332	0.754	0.117	0.324	0.832	-0.066	0.328	1.027	0.031	0.441	0.516	0.109	0.391	0.504	-0.004	0.383	0.906	0.047	0.227	0.586	0.148	0.367	1.031	0.148	0.191
0.973	-0.031	0.383	0.801	-0.219	0.254	0.813	0.023	0.324	0.727	0.121	0.34	0.824	-0.055	0.293	1.082	0.02	0.449	0.5	0.117	0.398	0.52	-0.016	0.395	0.828	0.051	0.223	0.582	0.109	0.395	0.918	0.141	0.215
0.973	-0.031	0.398	0.805	-0.219	0.254	0.84	0.047	0.301	0.703	0.121	0.363	0.871	-0.055	0.273	1.141	-0.012	0.469	0.492	0.113	0.418	0.535	-0.027	0.414	0.766	0.051	0.238	0.582	0.066	0.422	0.828	0.117	0.188
0.949	-0.02	0.391	0.813	-0.223	0.242	0.879	0.066	0.273	0.684	0.105	0.379	0.938	-0.063	0.262	1.207	-0.035	0.48	0.477	0.102	0.426	0.563	-0.035	0.434	0.738	0.047	0.27	0.594	0.016	0.453	0.832	0.141	0.156
0.934	0.008	0.371	0.82	-0.227	0.238	0.91	0.07	0.254	0.668	0.094	0.383	1.008	-0.07	0.258	1.238	-0.055	0.484	0.48	0.094	0.434	0.594	-0.043	0.461	0.723	0.043	0.297	0.605	-0.035	0.5	0.848	0.156	0.148
0.961	0.043	0.344	0.828	-0.223	0.234	0.945	0.086	0.242	0.652	0.078	0.383	1.063	-0.078	0.246	1.23	-0.07	0.492	0.5	0.098	0.422	0.609	-0.043	0.473	0.719	0.055	0.301	0.605	-0.074	0.535	0.836	0.145	0.152
1	0.078	0.313	0.848	-0.23	0.246	0.984	0.094	0.23	0.645	0.063	0.383	1.082	-0.066	0.23	1.184	-0.074	0.496	0.52	0.098	0.402	0.629	-0.039	0.473	0.707	0.063	0.309	0.609	-0.121	0.563	0.832	0.121	0.184
1.043	0.105	0.289	0.863	-0.234	0.262	1.012	0.102	0.242	0.641	0.047	0.387	1.059	-0.047	0.211	1.109	-0.066	0.484	0.547	0.102	0.387	0.664	-0.039	0.477	0.688	0.074	0.285	0.637	-0.168	0.613	0.852	0.09	0.246
1.07	0.105	0.285	0.875	-0.234	0.273	1.02	0.105	0.242	0.637	0.035	0.391	1.02	-0.027	0.203	1.043	-0.047	0.457	0.574	0.098	0.379	0.699	-0.047	0.469	0.676	0.078	0.27	0.645	-0.219	0.648	0.902	0.047	0.266
1.016	0.094	0.285	0.883	-0.223	0.281	1.012	0.105	0.254	0.652	0.027	0.398	0.988	-0.008	0.188	1.012	-0.012	0.406	0.598	0.098	0.375	0.738	-0.043	0.469	0.664	0.086	0.258	0.66	-0.25	0.695	1	0.016	0.246
0.922	0.09	0.285	0.883	-0.207	0.285	1.004	0.113	0.273	0.66	0.02	0.406	0.953	0.004	0.219	1.074	0.004	0.371	0.605	0.098	0.379	0.785	-0.039	0.473	0.66	0.09	0.25	0.676	-0.258	0.719	1.082	-0.012	0.23
0.852	0.082	0.285	0.875	-0.199	0.293	1	0.102	0.309	0.676	0.016	0.418	0.906	0.027	0.215	1.176	0.008	0.363	0.609	0.102	0.41	0.828	-0.035	0.465	0.66	0.09	0.25	0.715	-0.258	0.734	1.129	-0.035	0.215
0.809	0.07	0.297	0.859	-0.184	0.297	0.98	0.098	0.316	0.684	0.023	0.422	0.887	0.043	0.219	1.238	0.008	0.391	0.617	0.117	0.43	0.867	-0.035	0.461	0.668	0.094	0.25	0.766	-0.25	0.738	1.129	-0.051	0.211
0.777	0.055	0.316	0.84	-0.176	0.301	0.977	0.102	0.316	0.699	0.027	0.434	0.844	0.047	0.219	1.188	-0.008	0.434	0.672	0.137	0.418	0.906	-0.035	0.461	0.688	0.102	0.246	0.801	-0.242	0.738	1.094	-0.066	0.23
0.754	0.039	0.34	0.832	-0.152	0.289	1.016	0.102	0.336	0.699	0.023	0.438	0.797	0.055	0.207	1.051	-0.039	0.449	0.785	0.141	0.41	0.949	-0.043	0.473	0.719	0.117	0.242	0.844	-0.246	0.738	1.012	-0.082	0.27
0.762	0.023	0.363	0.859	-0.125	0.285	1.023	0.105	0.328	0.699	0.023	0.434	0.754	0.055	0.207	0.934	-0.055	0.434	0.887	0.125	0.41	1	-0.043	0.469	0.766	0.121	0.242	0.887	-0.258	0.738	0.91	-0.082	0.297
0.789	0.016	0.379	0.898	-0.098	0.281	1.008	0.105	0.316	0.703	0.027	0.438	0.727	0.039	0.207	0.875	-0.055	0.395	0.957	0.078	0.41	1.047	-0.051	0.461	0.82	0.133	0.25	0.941	-0.273	0.73	0.809	-0.059	0.309
0.816	0.012	0.379	0.934	-0.063	0.27	1.004	0.105	0.305	0.707	0.023	0.434	0.703	0.027	0.223	0.859	-0.055	0.348	1.012	0.031	0.426	1.078	-0.063	0.453	0.883	0.141	0.238	1.008	-0.277	0.727	0.707	-0.023	0.313
0.836	0.02	0.375	0.973	-0.039	0.258	1	0.098	0.309	0.723	0.02	0.441	0.668	0.027	0.238	0.883	-0.051	0.301	1.043	-0.008	0.422	1.09	-0.078	0.449	0.938	0.133	0.23	1.055	-0.289	0.727	0.645	0	0.336
0.867	0.035	0.359	1.004	-0.031	0.25	0.98	0.074	0.328	0.73	0.016	0.453	0.637	0.016	0.242	0.945	-0.039	0.27	1.07	-0.027	0.426	1.086	-0.078	0.438	0.988	0.129	0.223	1.078	-0.297	0.715	0.574	0.008	0.348
0.891	0.047	0.34	0.984	-0.027	0.242	0.906	0.051	0.336	0.734	0.016	0.465	0.598	0.008	0.25	1.016	-0.035	0.25	1.113	-0.043	0.422	1.047	-0.078	0.418	1.047	0.121	0.223	1.07	-0.289	0.699	0.543	-0.008	0.355
0.902	0.066	0.324	0.918	-0.031	0.234	0.82	0.031	0.367	0.742	0.023	0.477	0.57	0	0.254	1.063	-0.035	0.223	1.203	-0.07	0.438	0.996	-0.07	0.402	1.074	0.113	0.238	1.023	-0.277	0.672	0.5	-0.02	0.359
0.914	0.086	0.328	0.848	-0.023	0.238	0.742	0.012	0.383	0.758	0.016	0.477	0.551	0.004	0.266	1.059	-0.043	0.203	1.344	-0.094	0.477	0.949	-0.063	0.371	1.047	0.109	0.246	0.977	-0.242	0.621	0.469	-0.031	0.352
0.895	0.098	0.34	0.781	-0.004	0.258	0.695	0	0.406	0.777	0.023	0.48	0.539	-0.004	0.27	1.066	-0.043	0.18	1.508	-0.195	0.543	0.977	-0.039	0.301	0.973	0.105	0.277	0.977	-0.211	0.512	0.434	-0.063	0.336
0.871	0.109	0.344	0.719	0.004	0.281	0.68	-0.012	0.43	0.801	0.02	0.477	0.512	-0.012	0.27	1.074	-0.035	0.164	1.59	-0.293	0.609	1.098	-0.027	0.285	0.887	0.113	0.309	1.09	-0.168	0.422	0.426	-0.086	0.344
0.848	0.117	0.348	0.672	0.012	0.305	0.688	-0.027	0.449	0.824	0.004	0.473	0.508	-0.008	0.27	1.051	-0.02	0.16	1.551	-0.348	0.613	1.211	-0.035	0.32	0.801	0.129	0.344	1.195	-0.137	0.41	0.449	-0.113	0.352
0.832	0.121	0.352	0.672	0.012	0.324	0.727	-0.031	0.457	0.852	0	0.461	0.508	-0.004	0.273	0.992	0	0.156	1.445	-0.32	0.555	1.188	-0.059	0.395	0.734	0.16	0.336	1.223	-0.145	0.398	0.504	-0.152	0.371
0.813	0.133	0.352	0.707	0.031	0.332	0.789	-0.047	0.453	0.898	0	0.445	0.508	0.004	0.281	0.938	0.027	0.168	1.313	-0.258	0.484	1.082	-0.105	0.434	0.711	0.172	0.289	1.246	-0.168	0.375	0.57	-0.184	0.383
0.785	0.133	0.359	0.773	0.043	0.34	0.859	-0.055	0.438	0.938	-0.012	0.438	0.504	-0.004	0.289	0.875	0.047	0.176	1.18	-0.176	0.434	1.016	-0.117	0.438	0.715	0.18	0.254	1.32	-0.199	0.348	0.637	-0.195	0.391
0.766	0.129	0.355	0.828	0.055	0.336	0.906	-0.063	0.41	0.98	-0.023	0.426	0.523	-0.012	0.305	0.809	0.078	0.18	1.051	-0.086	0.414	0.984	-0.098	0.391	0.711	0.184	0.234	1.402	-0.227	0.309	0.703	-0.191	0.391
0.75	0.129	0.355	0.867	0.059	0.32	0.922	-0.051	0.375	1.027	-0.031	0.434	0.57	-0.027	0.324	0.746	0.09	0.219	0.945	0.012	0.406	0.973	-0.066	0.324	0.719	0.168	0.25	1.453	-0.246	0.277	0.766	-0.188	0.371
0.738	0.129	0.371	0.895	0.059	0.301	0.918	-0.035	0.352	1.047	-0.035	0.441	0.637	-0.043	0.332	0.691	0.09	0.238	0.852	0.074	0.41	1.023	-0.051	0.27	0.809	0.129	0.293	1.449	-0.246	0.258	0.844	-0.176	0.359
0.723	0.125	0.375	0.91	0.078	0.281	0.902	-0.02	0.332	1.035	-0.043	0.43	0.699	-0.063	0.336	0.66	0.074	0.25	0.773	0.117	0.406	1.094	-0.055	0.227	0.934	0.102	0.344	1.402	-0.238	0.254	0.922	-0.148	0.34
0.703	0.113	0.383	0.898	0.102	0.262	0.867	0.008	0.328	1.012	-0.039	0.418	0.75	-0.082	0.336	0.641	0.063	0.254	0.727	0.156	0.391	1.133	-0.047	0.207	1.059	0.074	0.375	1.313	-0.207	0.281	0.98	-0.152	0.32
0.684	0.117	0.379	0.875	0.117	0.262	0.844	0.031	0.355	0.98	-0.035	0.395	0.785	-0.094	0.324	0.625	0.047	0.266	0.688	0.148	0.375	1.125	-0.039	0.191	1.172	0.047	0.383	1.215	-0.172	0.316	1.027	-0.164	0.324
0.664	0.125	0.375	0.84	0.129	0.277	0.813	0.051	0.371	0.973	-0.027	0.355	0.832	-0.098	0.32	0.602	0.016	0.277	0.652	0.137	0.371	1.102	-0.027	0.191	1.262	0.035	0.371	1.148	-0.141	0.34	1.094	-0.152	0.348
0.664	0.125	0.371	0.816	0.156	0.305	0.797	0.059	0.395	1.027	-0.02	0.332	0.906	-0.09	0.313	0.609	0.012	0.285	0.617	0.094	0.359	1.082	-0.012	0.195	1.273	0.031	0.344	1.109	-0.109	0.355	1.145	-0.148	0.383
0.672	0.133	0.379	0.797	0.176	0.332	0.781	0.055	0.395	1.086	-0.027	0.332	0.98	-0.074	0.301	0.613	0.004	0.285	0.574	0.051	0.348	1.051	0.027	0.199	1.254	0.027	0.32	1.055	-0.082	0.344	1.176	-0.184	0.426
0.688	0.133	0.383	0.773	0.184	0.355	0.773	0.043	0.395	1.098	-0.031	0.336	1.047	-0.063	0.309	0.605	0	0.297	0.539	0.012	0.359	1.012	0.066	0.199	1.207	0.031	0.309	0.973	-0.059	0.332	1.215	-0.23	0.465
0.699	0.121	0.383	0.75	0.18	0.355	0.762	0.031	0.395	1.086	-0.051	0.344	1.09	-0.043	0.316	0.59	0.004	0.305	0.512	-0.02	0.352	0.965	0.105	0.191	1.129	0.051	0.305	0.883	-0.043	0.309	1.25	-0.289	0.5
0.715	0.113	0.387	0.73	0.172	0.348	0.754	0.023	0.387	1.07	-0.063	0.359	1.125	-0.02	0.328	0.566	0.008	0.313	0.492	-0.047	0.348	0.91	0.156	0.176	1.047	0.074	0.324	0.805	-0.039	0.293	1.227	-0.34	0.523
0.727	0.113	0.395	0.715	0.156	0.336	0.75	0.008	0.387	1.016	-0.078	0.383	1.145	0.004	0.332	0.547	0.012	0.324	0.469	-0.063	0.348	0.836	0.176	0.188	0.949	0.102	0.348	0.738	-0.035	0.289	1.16	-0.387	0.535
0.734	0.102	0.391	0.711	0.133	0.332	0.746	0.004	0.391	0.926	-0.086	0.402	1.145	0.023	0.336	0.535	0.023	0.324	0.457	-0.078	0.348	0.75	0.172	0.168	0.867	0.125	0.363	0.672	-0.008	0.293	1.086	-0.406	0.527
0.754	0.098	0.387	0.703	0.109	0.34	0.742	0.008	0.387	0.832	-0.082	0.391	1.117	0.051	0.34	0.531	0.039	0.32	0.445	-0.098	0.359	0.684	0.148	0.16	0.801	0.145	0.375	0.621	0.012	0.309	1.012	-0.402	0.484
0.773	0.094	0.383	0.699	0.094	0.348	0.738	0.012	0.387	0.793	-0.07	0.367	1.09	0.082	0.344	0.559	0.047	0.316	0.445	-0.117	0.379	0.641	0.125	0.16	0.766	0.152	0.383	0.59	0.027	0.313	0.988	-0.363	0.418
0.793	0.094	0.383	0.688	0.082	0.363	0.73	0.016	0.387	0.789	-0.063	0.34	1.027	0.113	0.34	0.594	0.063	0.309	0.449	-0.133	0.391	0.605	0.094	0.172	0.727	0.145	0.398	0.559	0.031	0.328	1.023	-0.324	0.398
0.805	0.086	0.387	0.672	0.078	0.367	0.715	0.023	0.414	0.828	-0.055	0.309	0.973	0.141	0.328	0.641	0.07	0.297	0.477	-0.156	0.406	0.605	0.074	0.191	0.684	0.117	0.41	0.539	0.043	0.34	1	-0.32	0.449
0.816	0.082	0.398	0.672	0.074	0.367	0.695	0.031	0.43	0.895	-0.051	0.297	0.977	0.16	0.32	0.699	0.074	0.301	0.52	-0.172	0.422	0.621	0.066	0.227	0.66	0.098	0.414	0.523	0.047	0.348	0.961	-0.348	0.484
0.805	0.078	0.402	0.695	0.063	0.371	0.695	0.043	0.434	0.961	-0.043	0.281	1.039	0.164	0.328	0.766	0.09	0.305	0.594	-0.188	0.438	0.602	0.051	0.262	0.645	0.07	0.406	0.496	0.055	0.336	1.008	-0.379	0.492
0.793	0.078	0.402	0.73	0.051	0.367	0.699	0.043	0.434	1.02	-0.031	0.277	1.063	0.137	0.34	0.832	0.082	0.309	0.656	-0.191	0.445	0.57	0.039	0.289	0.641	0.047	0.395	0.477	0.059	0.332	1.039	-0.406	0.465
0.785	0.082	0.395	0.754	0.039	0.363	0.703	0.051	0.441	1.039	-0.012	0.262	1.016	0.102	0.328	0.891	0.078	0.313	0.719	-0.199	0.453	0.555	0.031	0.289	0.629	0.023	0.383	0.473	0.059	0.324	1.066	-0.434	0.41
0.785	0.07	0.391	0.785	0.031	0.363	0.711	0.055	0.441	1.031	0.004	0.254	0.961	0.082	0.309	0.941	0.07	0.309	0.781	-0.215	0.48	0.547	0.031	0.277	0.641	-0.004	0.383	0.48	0.055	0.324	1.113	-0.445	0.355
0.789	0.066	0.395	0.816	0.023	0.359	0.73	0.055	0.438	0.992	0.02	0.25	0.922	0.063	0.289	0.984	0.07	0.297	0.844	-0.203	0.438	0.535	0.027	0.258	0.668	-0.02	0.395	0.492	0.055	0.332	1.164	-0.441	0.289
0.793	0.063	0.406	0.836	0.012	0.363	0.75	0.055	0.441	0.945	0.039	0.254	0.855	0.035	0.293	1.047	0.066	0.293	0.902	-0.191	0.441	0.52	0.008	0.246	0.691	-0.039	0.41	0.508	0.059	0.316	1.195	-0.418	0.242
0.809	0.059	0.414	0.848	0	0.371	0.758	0.047	0.441	0.891	0.051	0.258	0.773	0.02	0.32	1.102	0.074	0.281	0.938	-0.172	0.422	0.531	-0.004	0.254	0.719	-0.055	0.438	0.543	0.059	0.316	1.211	-0.387	0.195
0.828	0.059	0.414	0.848	-0.004	0.375	0.762	0.051	0.445	0.84	0.059	0.254	0.707	0	0.355	1.137	0.082	0.281	0.973	-0.16	0.418	0.598	-0.004	0.266	0.746	-0.063	0.449	0.594	0.066	0.313	1.211	-0.336	0.16
0.848	0.059	0.414	0.84	-0.004	0.371	0.762	0.063	0.445	0.809	0.066	0.258	0.688	-0.012	0.383	1.148	0.078	0.289	1.023	-0.141	0.414	0.652	-0.008	0.27	0.773	-0.063	0.465	0.676	0.066	0.32	1.215	-0.273	0.145
0.867	0.051	0.422	0.836	-0.004	0.375	0.766	0.07	0.426	0.781	0.082	0.266	0.715	-0.023	0.402	1.156	0.078	0.309	1.063	-0.121	0.426	0.672	-0.008	0.262	0.801	-0.063	0.477	0.766	0.059	0.336	1.18	-0.215	0.152
0.875	0.043	0.418	0.828	-0.004	0.383	0.762	0.078	0.418	0.766	0.086	0.277	0.785	-0.035	0.41	1.133	0.074	0.344	1.066	-0.109	0.441	0.703	-0.008	0.254	0.844	-0.055	0.48	0.855	0.055	0.363	1.121	-0.16	0.152
0.891	0.043	0.418	0.824	-0.004	0.395	0.77	0.078	0.414	0.75	0.082	0.273	0.875	-0.055	0.387	1.094	0.07	0.379	1.043	-0.105	0.457	0.758	-0.012	0.25	0.918	-0.039	0.496	0.93	0.047	0.395	1.055	-0.113	0.156
0.906	0.047	0.414	0.824	-0.004	0.395	0.773	0.078	0.41	0.73	0.074	0.27	0.949	-0.059	0.355	1.07	0.074	0.391	1.004	-0.09	0.465	0.809	-0.008	0.242	1.008	-0.039	0.508	1.012	0.043	0.434	0.973	-0.074	0.145
0.922	0.047	0.41	0.836	-0.004	0.395	0.793	0.066	0.41	0.723	0.078	0.273	0.988	-0.039	0.324	1.109	0.074	0.371	0.965	-0.078	0.445	0.836	-0.004	0.246	1.102	-0.043	0.512	1.098	0.035	0.461	0.887	-0.035	0.164
0.945	0.047	0.402	0.848	0.008	0.387	0.813	0.07	0.395	0.715	0.078	0.27	1	-0.031	0.293	1.18	0.098	0.344	0.965	-0.059	0.391	0.859	0.004	0.246	1.18	-0.047	0.504	1.152	0.039	0.48	0.816	-0.027	0.191
0.953	0.047	0.398	0.863	0.008	0.383	0.844	0.066	0.383	0.699	0.078	0.277	0.961	-0.004	0.266	1.203	0.102	0.313	1.059	-0.055	0.352	0.883	0.008	0.254	1.25	-0.055	0.477	1.164	0.059	0.496	0.758	-0.008	0.219
0.945	0.051	0.391	0.875	0.004	0.379	0.867	0.063	0.367	0.676	0.074	0.277	0.914	0.027	0.262	1.176	0.082	0.289	1.164	-0.066	0.355	0.922	0.02	0.273	1.309	-0.066	0.457	1.102	0.09	0.523	0.707	-0.008	0.238
0.934	0.055	0.383	0.875	0.004	0.383	0.883	0.063	0.367	0.656	0.07	0.281	0.848	0.059	0.273	1.113	0.059	0.281	1.18	-0.09	0.391	0.977	0.016	0.293	1.313	-0.078	0.449	0.992	0.125	0.535	0.664	-0.012	0.242
0.918	0.055	0.379	0.879	0	0.395	0.91	0.063	0.371	0.641	0.07	0.289	0.797	0.066	0.309	1.023	0.039	0.301	1.125	-0.125	0.43	1.031	0.008	0.32	1.27	-0.082	0.445	0.855	0.152	0.543	0.633	-0.012	0.238
0.91	0.051	0.371	0.867	-0.004	0.41	0.93	0.063	0.367	0.637	0.07	0.305	0.742	0.07	0.344	0.91	0.004	0.328	1.023	-0.156	0.461	1.066	0	0.348	1.188	-0.086	0.438	0.711	0.18	0.516	0.617	-0.016	0.234
0.902	0.043	0.367	0.859	-0.004	0.414	0.941	0.059	0.367	0.637	0.055	0.324	0.707	0.063	0.383	0.824	-0.027	0.371	0.93	-0.176	0.457	1.09	-0.012	0.383	1.094	-0.078	0.426	0.605	0.215	0.465	0.586	-0.023	0.234
0.879	0.047	0.355	0.844	-0.008	0.414	0.934	0.055	0.359	0.641	0.039	0.34	0.691	0.059	0.398	0.785	-0.043	0.418	0.875	-0.172	0.422	1.102	-0.008	0.406	1.074	-0.063	0.402	0.578	0.23	0.398	0.57	-0.031	0.227
0.852	0.043	0.344	0.832	-0.008	0.422	0.93	0.043	0.355	0.652	0.031	0.348	0.688	0.047	0.398	0.797	-0.059	0.453	0.895	-0.168	0.383	1.059	0.016	0.43	1.18	-0.063	0.414	0.582	0.246	0.309	0.609	-0.043	0.242
0.848	0.043	0.328	0.824	-0.016	0.426	0.914	0.031	0.344	0.66	0.027	0.352	0.695	0.031	0.402	0.863	-0.066	0.473	0.945	-0.176	0.363	0.992	0.023	0.441	1.27	-0.063	0.441	0.629	0.246	0.223	0.676	-0.023	0.246
0.867	0.035	0.313	0.824	-0.023	0.434	0.938	0.027	0.32	0.664	0.027	0.348	0.688	0.02	0.383	0.926	-0.066	0.469	1.02	-0.195	0.367	0.973	0.039	0.422	1.191	-0.094	0.531	0.727	0.219	0.168	0.707	0.004	0.227
0.891	0.02	0.309	0.836	-0.027	0.426	1.02	0.027	0.297	0.664	0.027	0.348	0.691	0.008	0.375	0.957	-0.059	0.445	1.086	-0.223	0.383	1.051	0.066	0.41	0.984	-0.137	0.563	0.871	0.18	0.168	0.738	0.02	0.215
0.93	0	0.297	0.844	-0.031	0.418	1.105	0.02	0.281	0.672	0.023	0.355	0.691	0.012	0.367	0.949	-0.051	0.41	1.125	-0.246	0.363	1.117	0.078	0.41	0.844	-0.172	0.543	0.988	0.129	0.176	0.785	0.027	0.199
0.988	-0.02	0.289	0.855	-0.035	0.406	1.156	0.004	0.273	0.684	0.027	0.363	0.688	0.012	0.359	0.918	-0.031	0.371	1.145	-0.25	0.328	1.082	0.07	0.395	0.852	-0.184	0.484	1.078	0.078	0.207	0.84	0.035	0.184
1.039	-0.035	0.305	0.875	-0.031	0.391	1.16	-0.02	0.285	0.699	0.031	0.371	0.676	0.023	0.355	0.879	0	0.34	1.152	-0.23	0.285	0.988	0.059	0.355	0.949	-0.188	0.441	1.133	0.023	0.242	0.906	0.055	0.176
1.055	-0.07	0.332	0.891	-0.031	0.367	1.129	-0.039	0.32	0.715	0.031	0.375	0.672	0.043	0.352	0.836	0.031	0.32	1.152	-0.199	0.262	0.918	0.078	0.324	1.063	-0.195	0.418	1.176	-0.035	0.281	0.969	0.055	0.195
1.012	-0.098	0.371	0.891	-0.031	0.34	1.047	-0.066	0.367	0.742	0.035	0.375	0.664	0.055	0.355	0.793	0.055	0.309	1.125	-0.16	0.254	0.871	0.078	0.32	1.141	-0.203	0.387	1.199	-0.09	0.32	1.027	0.047	0.223
0.961	-0.102	0.375	0.918	-0.027	0.313	0.945	-0.086	0.402	0.785	0.039	0.371	0.672	0.051	0.359	0.75	0.074	0.301	1.066	-0.121	0.246	0.84	0.066	0.344	1.176	-0.207	0.359	1.219	-0.133	0.355	1.059	0.063	0.223
0.91	-0.082	0.359	0.984	-0.039	0.289	0.855	-0.094	0.41	0.828	0.035	0.363	0.688	0.051	0.375	0.711	0.078	0.332	0.996	-0.078	0.25	0.844	0.047	0.387	1.191	-0.203	0.313	1.184	-0.16	0.387	1.102	0.094	0.203
0.883	-0.055	0.332	1.063	-0.035	0.277	0.805	-0.094	0.395	0.879	0.031	0.355	0.703	0.051	0.391	0.664	0.074	0.34	0.922	-0.039	0.254	0.879	0.051	0.445	1.191	-0.176	0.266	1.117	-0.18	0.414	1.133	0.098	0.188
0.871	-0.02	0.301	1.133	-0.043	0.277	0.801	-0.098	0.367	0.934	0.027	0.352	0.715	0.043	0.398	0.617	0.059	0.363	0.863	0.008	0.27	0.902	0.039	0.496	1.195	-0.133	0.238	1.02	-0.18	0.43	1.145	0.105	0.184
0.883	0.012	0.273	1.148	-0.059	0.289	0.84	-0.098	0.344	0.988	0.016	0.352	0.734	0.035	0.406	0.586	0.031	0.371	0.789	0.039	0.277	0.926	0.035	0.516	1.168	-0.09	0.23	0.93	-0.172	0.43	1.121	0.109	0.191
0.898	0.047	0.254	1.094	-0.066	0.309	0.891	-0.098	0.309	1.035	0.004	0.355	0.754	0.031	0.398	0.563	0.012	0.387	0.738	0.047	0.281	0.934	0.047	0.484	1.117	-0.055	0.23	0.859	-0.148	0.426	1.055	0.102	0.227
0.91	0.066	0.242	0.98	-0.07	0.324	0.945	-0.098	0.285	1.07	-0.008	0.359	0.766	0.023	0.406	0.543	-0.004	0.395	0.699	0.059	0.285	0.922	0.066	0.441	1.051	-0.02	0.234	0.805	-0.133	0.414	0.941	0.078	0.281
0.93	0.086	0.238	0.859	-0.063	0.32	0.98	-0.086	0.266	1.105	-0.008	0.367	0.77	0.02	0.402	0.531	-0.012	0.391	0.68	0.066	0.281	0.891	0.094	0.379	1	0.012	0.246	0.762	-0.117	0.402	0.82	0.066	0.332
0.953	0.109	0.25	0.766	-0.043	0.289	0.973	-0.074	0.258	1.125	-0.016	0.367	0.77	0.016	0.398	0.527	-0.027	0.391	0.656	0.07	0.281	0.859	0.121	0.324	0.949	0.031	0.266	0.73	-0.109	0.398	0.742	0.063	0.305
0.934	0.105	0.258	0.738	-0.004	0.258	0.941	-0.055	0.25	1.125	-0.008	0.383	0.773	0.012	0.395	0.535	-0.027	0.395	0.625	0.055	0.301	0.84	0.152	0.289	0.914	0.047	0.277	0.711	-0.109	0.395	0.758	0.094	0.246
0.902	0.102	0.262	0.773	0.012	0.227	0.906	-0.031	0.25	1.121	-0.004	0.391	0.793	0.016	0.402	0.555	-0.031	0.395	0.594	0.035	0.305	0.828	0.184	0.258	0.875	0.055	0.293	0.715	-0.113	0.398	0.766	0.113	0.207
0.859	0.109	0.25	0.836	0.027	0.223	0.875	0	0.242	1.094	0.008	0.371	0.82	0.023	0.41	0.574	-0.031	0.406	0.574	0.027	0.316	0.801	0.18	0.273	0.871	0.047	0.297	0.711	-0.121	0.414	0.711	0.105	0.18
0.82	0.113	0.23	0.898	0.039	0.223	0.852	0.02	0.273	1.094	0.035	0.332	0.828	0.027	0.41	0.594	-0.031	0.422	0.555	0.027	0.328	0.77	0.164	0.305	0.883	0.031	0.305	0.711	-0.121	0.43	0.66	0.082	0.164
0.805	0.125	0.219	0.945	0.035	0.23	0.82	0.039	0.273	1.145	0.055	0.316	0.844	0.039	0.406	0.613	-0.027	0.445	0.539	0.031	0.336	0.742	0.148	0.316	0.891	0.02	0.289	0.723	-0.125	0.434	0.621	0.047	0.16
0.82	0.141	0.227	0.969	0.043	0.223	0.805	0.055	0.266	1.184	0.082	0.316	0.875	0.051	0.406	0.625	-0.016	0.465	0.516	0.047	0.34	0.711	0.117	0.34	0.887	0.016	0.285	0.742	-0.129	0.441	0.598	0.027	0.156
0.832	0.145	0.242	0.98	0.051	0.207	0.789	0.055	0.266	1.164	0.082	0.309	0.902	0.055	0.41	0.637	-0.012	0.469	0.504	0.063	0.328	0.676	0.082	0.344	0.879	0.004	0.281	0.77	-0.109	0.457	0.641	0.012	0.168
0.832	0.141	0.254	0.961	0.078	0.199	0.777	0.055	0.258	1.121	0.07	0.313	0.914	0.047	0.414	0.656	-0.008	0.457	0.504	0.078	0.324	0.648	0.055	0.344	0.871	-0.008	0.277	0.793	-0.105	0.484	0.727	-0.016	0.195
0.82	0.125	0.262	0.922	0.102	0.195	0.773	0.047	0.246	1.043	0.066	0.324	0.902	0.043	0.414	0.691	0.008	0.438	0.516	0.094	0.309	0.625	0.035	0.352	0.867	-0.012	0.281	0.82	-0.102	0.523	0.828	-0.027	0.215
0.805	0.117	0.25	0.883	0.129	0.188	0.773	0.031	0.242	0.906	0.074	0.348	0.898	0.043	0.398	0.723	0.012	0.422	0.531	0.094	0.301	0.602	0.012	0.363	0.859	-0.02	0.262	0.84	-0.105	0.555	0.926	-0.035	0.238
0.813	0.109	0.246	0.848	0.148	0.176	0.77	0.027	0.238	0.762	0.074	0.371	0.895	0.051	0.391	0.777	0.02	0.418	0.563	0.102	0.289	0.59	-0.004	0.379	0.848	-0.012	0.25	0.863	-0.105	0.555	0.996	-0.059	0.262
0.844	0.102	0.246	0.816	0.156	0.18	0.777	0.023	0.242	0.641	0.066	0.387	0.887	0.043	0.379	0.824	0.008	0.434	0.598	0.102	0.297	0.582	-0.016	0.398	0.848	-0.004	0.246	0.895	-0.129	0.527	1.039	-0.09	0.297
0.879	0.105	0.242	0.797	0.168	0.184	0.793	0.023	0.246	0.574	0.059	0.41	0.852	0.027	0.355	0.863	0	0.457	0.625	0.094	0.309	0.578	-0.027	0.426	0.84	0.008	0.25	0.938	-0.176	0.5	1.027	-0.133	0.324
0.891	0.117	0.234	0.77	0.188	0.188	0.813	0.027	0.242	0.57	0.039	0.422	0.84	0.023	0.32	0.883	-0.012	0.477	0.641	0.082	0.316	0.578	-0.031	0.441	0.828	0.016	0.258	1	-0.223	0.48	0.984	-0.148	0.34
0.875	0.117	0.223	0.75	0.191	0.195	0.801	0.023	0.234	0.629	0.031	0.445	0.891	0.023	0.281	0.906	-0.008	0.461	0.668	0.074	0.316	0.574	-0.035	0.465	0.824	0.027	0.273	1.066	-0.25	0.477	0.914	-0.148	0.332
0.848	0.117	0.219	0.742	0.188	0.188	0.777	0.031	0.23	0.719	0.004	0.461	1	0.012	0.27	0.961	-0.004	0.453	0.723	0.074	0.309	0.586	-0.043	0.473	0.816	0.043	0.285	1.105	-0.27	0.477	0.836	-0.129	0.32
0.848	0.125	0.227	0.758	0.172	0.191	0.75	0.031	0.234	0.824	-0.004	0.457	1.117	-0.012	0.285	1.012	0	0.441	0.789	0.074	0.293	0.617	-0.047	0.477	0.828	0.066	0.293	1.148	-0.27	0.488	0.762	-0.102	0.313
0.836	0.125	0.242	0.77	0.16	0.188	0.723	0.027	0.246	0.906	-0.004	0.434	1.16	-0.051	0.32	1.063	-0.004	0.445	0.867	0.066	0.27	0.676	-0.043	0.477	0.848	0.086	0.301	1.195	-0.238	0.484	0.699	-0.063	0.313
0.813	0.121	0.266	0.797	0.16	0.191	0.715	0.027	0.258	0.965	0.016	0.406	1.125	-0.094	0.359	1.109	0	0.441	0.961	0.063	0.258	0.738	-0.035	0.484	0.875	0.113	0.297	1.188	-0.184	0.473	0.652	-0.035	0.316
0.805	0.109	0.277	0.797	0.156	0.195	0.707	0.027	0.266	0.969	0.035	0.375	1.063	-0.125	0.383	1.121	-0.004	0.445	1.063	0.047	0.254	0.785	-0.039	0.496	0.891	0.129	0.289	1.102	-0.125	0.473	0.641	-0.039	0.297
0.809	0.102	0.281	0.781	0.164	0.199	0.711	0.027	0.277	0.941	0.059	0.344	1.023	-0.145	0.383	1.105	-0.008	0.441	1.148	0.023	0.262	0.82	-0.047	0.5	0.887	0.141	0.281	1.023	-0.074	0.488	0.723	0.016	0.332
0.805	0.098	0.281	0.762	0.16	0.215	0.719	0.031	0.285	0.887	0.09	0.336	1.004	-0.164	0.379	1.074	-0.012	0.434	1.176	0	0.289	0.852	-0.051	0.48	0.887	0.148	0.27	1.027	-0.039	0.477	0.555	0.102	0.246
0.801	0.094	0.277	0.746	0.148	0.219	0.727	0.027	0.293	0.836	0.121	0.336	0.984	-0.164	0.363	1.027	-0.004	0.41	1.152	-0.012	0.324	0.891	-0.051	0.469	0.875	0.156	0.273	1.102	-0.035	0.488	0.625	-0.16	0.367
0.789	0.078	0.262	0.742	0.141	0.223	0.734	0.027	0.301	0.793	0.145	0.34	0.977	-0.164	0.355	0.98	0.012	0.375	1.102	-0.016	0.359	0.918	-0.055	0.461	0.844	0.152	0.289	1.09	-0.051	0.535	0.664	-0.27	0.488
0.777	0.07	0.266	0.754	0.141	0.227	0.746	0.027	0.313	0.762	0.152	0.383	0.992	-0.145	0.34	0.965	0.031	0.324	1.039	-0.008	0.371	0.945	-0.055	0.461	0.805	0.16	0.316	0.988	-0.09	0.582	0.664	-0.125	0.484
0.773	0.07	0.277	0.766	0.125	0.242	0.758	0.02	0.32	0.734	0.148	0.395	0.996	-0.121	0.316	1.035	0.051	0.277	1.047	0.016	0.352	0.973	-0.059	0.465	0.746	0.164	0.348	0.914	-0.148	0.578	0.715	-0.043	0.449
0.781	0.066	0.301	0.781	0.105	0.246	0.766	0.023	0.328	0.711	0.133	0.406	1.004	-0.102	0.285	1.137	0.066	0.27	1.113	0.023	0.332	0.988	-0.07	0.477	0.711	0.164	0.348	0.902	-0.195	0.57	0.781	-0.07	0.445
0.781	0.066	0.313	0.789	0.098	0.25	0.77	0.023	0.336	0.691	0.121	0.406	1.016	-0.074	0.258	1.18	0.066	0.293	1.137	0.016	0.34	0.996	-0.086	0.477	0.688	0.168	0.328	0.906	-0.238	0.52	0.809	-0.102	0.465
0.785	0.063	0.328	0.797	0.098	0.254	0.773	0.02	0.344	0.676	0.102	0.41	1.023	-0.043	0.242	1.109	0.02	0.332	1.066	0.004	0.34	0.996	-0.102	0.477	0.707	0.168	0.313	0.961	-0.27	0.48	0.848	-0.109	0.508
0.785	0.059	0.336	0.789	0.094	0.258	0.781	0.031	0.355	0.672	0.074	0.398	1.012	-0.012	0.234	0.98	-0.039	0.371	0.977	-0.004	0.34	0.969	-0.109	0.477	0.727	0.168	0.289	1.055	-0.293	0.477	0.922	-0.129	0.559
0.797	0.059	0.336	0.781	0.094	0.262	0.789	0.047	0.379	0.652	0.051	0.391	0.973	0.031	0.234	0.863	-0.098	0.387	0.91	-0.008	0.355	0.934	-0.113	0.477	0.758	0.148	0.262	1.109	-0.316	0.484	1.02	-0.156	0.594
0.801	0.059	0.34	0.777	0.09	0.27	0.797	0.055	0.387	0.645	0.039	0.387	0.926	0.082	0.23	0.797	-0.141	0.363	0.852	-0.012	0.406	0.906	-0.113	0.469	0.793	0.129	0.258	1.148	-0.32	0.477	1.121	-0.184	0.598
0.801	0.055	0.352	0.777	0.082	0.281	0.82	0.066	0.395	0.645	0.031	0.387	0.871	0.098	0.258	0.809	-0.176	0.348	0.813	-0.039	0.473	0.898	-0.102	0.414	0.828	0.109	0.254	1.191	-0.301	0.445	1.184	-0.211	0.582
0.801	0.055	0.367	0.777	0.078	0.285	0.855	0.078	0.391	0.652	0.031	0.391	0.82	0.117	0.262	0.867	-0.18	0.277	0.848	-0.066	0.539	0.957	-0.098	0.363	0.875	0.086	0.25	1.23	-0.293	0.41	1.176	-0.219	0.551
0.809	0.059	0.379	0.777	0.066	0.301	0.871	0.09	0.387	0.664	0.027	0.395	0.77	0.125	0.266	0.965	-0.191	0.262	0.926	-0.098	0.594	1.059	-0.09	0.359	0.934	0.066	0.27	1.234	-0.293	0.398	1.16	-0.238	0.543
0.82	0.063	0.383	0.781	0.051	0.313	0.887	0.098	0.383	0.676	0.027	0.406	0.73	0.121	0.273	1.043	-0.211	0.254	1.012	-0.113	0.602	1.105	-0.105	0.406	1.004	0.055	0.297	1.219	-0.301	0.375	1.188	-0.27	0.551
0.828	0.063	0.379	0.793	0.039	0.309	0.902	0.102	0.379	0.688	0.02	0.426	0.715	0.102	0.27	1.094	-0.223	0.242	1.078	-0.121	0.559	1.07	-0.133	0.438	1.07	0.027	0.34	1.18	-0.328	0.359	1.262	-0.313	0.578
0.836	0.066	0.379	0.805	0.031	0.313	0.926	0.109	0.379	0.695	0.023	0.438	0.711	0.078	0.27	1.098	-0.211	0.219	1.105	-0.121	0.473	1.012	-0.156	0.453	1.113	0.004	0.375	1.121	-0.301	0.363	1.266	-0.348	0.621
0.844	0.063	0.379	0.816	0.031	0.313	0.934	0.113	0.363	0.684	0.016	0.441	0.715	0.059	0.273	1.082	-0.191	0.195	1.133	-0.105	0.387	0.977	-0.16	0.426	1.121	-0.02	0.395	1.078	-0.211	0.352	1.176	-0.359	0.629
0.84	0.059	0.379	0.813	0.02	0.297	0.938	0.109	0.352	0.664	0.012	0.445	0.703	0.035	0.273	1.059	-0.156	0.191	1.148	-0.078	0.32	0.965	-0.148	0.371	1.102	-0.027	0.402	1.027	-0.117	0.34	1.09	-0.355	0.617
0.844	0.07	0.387	0.793	0	0.273	0.945	0.113	0.34	0.656	0.008	0.449	0.684	0.023	0.277	1.039	-0.125	0.191	1.129	-0.039	0.285	1	-0.137	0.313	1.055	-0.031	0.387	0.969	-0.031	0.332	0.984	-0.324	0.582
0.852	0.066	0.402	0.766	-0.035	0.262	0.945	0.102	0.348	0.66	0.008	0.449	0.672	0.02	0.273	0.984	-0.09	0.199	1.066	0.02	0.285	1.059	-0.133	0.266	1.008	-0.035	0.383	0.922	0.023	0.34	0.895	-0.293	0.539
0.844	0.059	0.406	0.754	-0.066	0.277	0.934	0.086	0.363	0.68	0.008	0.453	0.668	0.016	0.273	0.922	-0.051	0.223	0.969	0.074	0.313	1.102	-0.121	0.238	0.961	-0.043	0.379	0.895	0.059	0.344	0.895	-0.285	0.512
0.84	0.047	0.41	0.766	-0.102	0.305	0.93	0.07	0.379	0.707	0.008	0.461	0.645	0.008	0.266	0.852	-0.008	0.234	0.867	0.129	0.344	1.102	-0.121	0.211	0.91	-0.051	0.383	0.867	0.07	0.363	0.941	-0.273	0.523
0.855	0.035	0.395	0.77	-0.121	0.332	0.965	0.063	0.371	0.738	0.016	0.457	0.641	0.008	0.258	0.793	0.031	0.246	0.773	0.168	0.359	1.098	-0.105	0.191	0.863	-0.047	0.391	0.836	0.063	0.395	0.895	-0.27	0.512
0.859	0.027	0.391	0.785	-0.141	0.355	1.02	0.059	0.355	0.773	0.023	0.453	0.641	-0.004	0.254	0.746	0.055	0.25	0.699	0.18	0.379	1.086	-0.082	0.172	0.824	-0.051	0.402	0.797	0.063	0.395	0.844	-0.289	0.469
0.867	0.016	0.422	0.828	-0.152	0.371	1.07	0.059	0.336	0.805	0.02	0.449	0.648	-0.008	0.258	0.703	0.078	0.25	0.637	0.172	0.391	1.043	-0.055	0.16	0.785	-0.047	0.406	0.773	0.059	0.395	0.855	-0.297	0.406
0.887	0.02	0.441	0.879	-0.156	0.371	1.121	0.063	0.316	0.832	0.02	0.453	0.66	-0.012	0.277	0.668	0.082	0.254	0.578	0.148	0.383	0.988	-0.043	0.156	0.754	-0.047	0.402	0.742	0.051	0.383	0.926	-0.316	0.359
0.898	0.008	0.453	0.941	-0.141	0.363	1.148	0.059	0.293	0.867	0.02	0.449	0.668	-0.016	0.301	0.648	0.086	0.258	0.551	0.133	0.371	0.941	-0.035	0.168	0.727	-0.051	0.402	0.711	0.039	0.363	0.988	-0.355	0.332
0.895	-0.008	0.465	0.988	-0.129	0.34	1.141	0.055	0.293	0.898	0.008	0.441	0.672	-0.02	0.316	0.625	0.082	0.27	0.516	0.113	0.375	0.914	-0.012	0.184	0.707	-0.059	0.414	0.684	0.031	0.344	1.047	-0.371	0.316
0.887	-0.016	0.473	1.023	-0.117	0.324	1.078	0.039	0.313	0.938	0	0.438	0.664	-0.031	0.336	0.602	0.074	0.293	0.477	0.09	0.371	0.902	0.016	0.211	0.691	-0.063	0.43	0.66	0.027	0.32	1.098	-0.383	0.316
0.891	-0.008	0.461	1.039	-0.102	0.316	0.961	0.031	0.344	0.984	-0.008	0.441	0.656	-0.051	0.348	0.594	0.063	0.305	0.453	0.066	0.371	0.848	0.023	0.23	0.703	-0.063	0.445	0.633	0.023	0.32	1.113	-0.363	0.297
0.91	0.012	0.457	1.051	-0.074	0.309	0.836	0.016	0.379	1.031	-0.008	0.438	0.641	-0.07	0.359	0.59	0.063	0.328	0.449	0.047	0.371	0.777	0.031	0.238	0.73	-0.066	0.469	0.637	0.016	0.32	1.141	-0.313	0.27
0.938	0.02	0.453	1.063	-0.043	0.309	0.738	-0.004	0.414	1.035	0	0.434	0.625	-0.086	0.371	0.574	0.051	0.332	0.449	0.023	0.379	0.734	0.039	0.23	0.758	-0.07	0.492	0.68	0.02	0.336	1.145	-0.27	0.254
0.996	0.02	0.465	1.07	-0.004	0.313	0.668	-0.016	0.434	1.012	0.008	0.43	0.629	-0.102	0.387	0.547	0.035	0.344	0.461	0.004	0.395	0.707	0.051	0.215	0.793	-0.074	0.5	0.703	0.023	0.352	1.117	-0.215	0.234
1.047	0.027	0.453	1.059	0.039	0.313	0.617	-0.023	0.445	0.973	0.012	0.414	0.641	-0.105	0.395	0.531	0.027	0.34	0.477	-0.012	0.41	0.668	0.055	0.207	0.824	-0.078	0.504	0.719	0.02	0.367	1.07	-0.164	0.234
1.09	0.027	0.434	1.078	0.082	0.313	0.621	-0.031	0.453	0.938	0.016	0.387	0.66	-0.109	0.414	0.516	0.023	0.34	0.512	-0.012	0.41	0.629	0.047	0.211	0.852	-0.07	0.508	0.746	0.027	0.375	1.027	-0.133	0.25
1.113	0.023	0.418	1.102	0.109	0.316	0.664	-0.039	0.461	0.941	0.027	0.348	0.684	-0.121	0.434	0.512	0.004	0.34	0.57	-0.016	0.41	0.602	0.043	0.223	0.879	-0.066	0.5	0.781	0.027	0.383	0.953	-0.066	0.246
1.086	0.027	0.414	1.086	0.133	0.313	0.723	-0.051	0.453	1.023	0.027	0.328	0.707	-0.125	0.445	0.52	0	0.34	0.637	-0.016	0.422	0.586	0.031	0.242	0.918	-0.066	0.488	0.828	0.039	0.391	0.902	-0.039	0.266
1.004	0.004	0.406	1.078	0.137	0.293	0.785	-0.059	0.43	1.125	0.027	0.32	0.73	-0.125	0.445	0.543	0	0.328	0.688	-0.02	0.438	0.578	0.008	0.262	0.973	-0.063	0.48	0.855	0.055	0.395	0.84	-0.039	0.281
0.879	-0.016	0.41	1.098	0.117	0.273	0.852	-0.051	0.395	1.191	0.012	0.316	0.762	-0.129	0.445	0.566	0.016	0.324	0.734	-0.027	0.465	0.578	-0.016	0.273	1.047	-0.066	0.477	0.855	0.059	0.398	0.781	-0.023	0.297
0.762	-0.027	0.426	1.074	0.098	0.262	0.914	-0.035	0.344	1.211	-0.008	0.32	0.797	-0.121	0.445	0.598	0.023	0.32	0.777	-0.031	0.473	0.574	-0.031	0.281	1.121	-0.07	0.473	0.82	0.066	0.406	0.715	-0.023	0.305
0.695	-0.008	0.457	0.98	0.094	0.266	0.941	-0.012	0.316	1.168	-0.027	0.336	0.832	-0.121	0.449	0.625	0.016	0.336	0.824	-0.039	0.492	0.574	-0.051	0.281	1.164	-0.09	0.477	0.77	0.078	0.41	0.66	-0.047	0.324
0.641	-0.012	0.484	0.859	0.117	0.25	0.938	0.023	0.313	1.07	-0.043	0.348	0.871	-0.117	0.469	0.66	0.004	0.344	0.863	-0.055	0.508	0.586	-0.055	0.281	1.211	-0.098	0.461	0.715	0.102	0.41	0.625	-0.059	0.355
0.621	-0.027	0.527	0.738	0.117	0.254	0.887	0.047	0.305	0.969	-0.051	0.379	0.91	-0.102	0.473	0.695	-0.004	0.348	0.898	-0.07	0.523	0.594	-0.055	0.273	1.254	-0.109	0.457	0.684	0.145	0.398	0.613	-0.059	0.367
0.656	-0.055	0.551	0.617	0.117	0.27	0.84	0.07	0.309	0.863	-0.055	0.398	0.949	-0.086	0.496	0.727	-0.02	0.352	0.934	-0.09	0.531	0.613	-0.047	0.262	1.277	-0.121	0.469	0.691	0.156	0.383	0.625	-0.055	0.355
0.695	-0.051	0.551	0.563	0.113	0.313	0.797	0.086	0.324	0.75	-0.051	0.402	0.961	-0.074	0.512	0.766	-0.035	0.352	0.984	-0.113	0.539	0.641	-0.031	0.27	1.234	-0.141	0.469	0.719	0.164	0.367	0.656	-0.051	0.336
0.762	-0.035	0.535	0.555	0.109	0.352	0.75	0.082	0.34	0.684	-0.043	0.391	0.953	-0.051	0.531	0.813	-0.047	0.352	1.055	-0.113	0.5	0.66	-0.023	0.289	1.148	-0.152	0.453	0.742	0.152	0.352	0.691	-0.039	0.316
0.824	-0.012	0.508	0.574	0.102	0.383	0.695	0.066	0.359	0.688	-0.043	0.363	0.93	-0.008	0.539	0.883	-0.047	0.352	1.109	-0.121	0.488	0.688	-0.027	0.313	1.063	-0.148	0.426	0.777	0.133	0.348	0.711	-0.02	0.297
0.859	0.016	0.477	0.602	0.102	0.383	0.664	0.047	0.383	0.738	-0.051	0.344	0.898	0.043	0.523	0.957	-0.059	0.355	1.129	-0.129	0.477	0.734	-0.016	0.332	1.004	-0.133	0.391	0.805	0.109	0.355	0.734	-0.02	0.289
0.906	0.066	0.461	0.656	0.121	0.352	0.656	0.031	0.391	0.809	-0.055	0.328	0.887	0.102	0.461	1.055	-0.055	0.352	1.109	-0.129	0.457	0.785	-0.004	0.348	1.043	-0.117	0.355	0.813	0.078	0.367	0.758	0	0.285
0.934	0.109	0.445	0.734	0.145	0.297	0.656	0.02	0.387	0.871	-0.063	0.316	0.922	0.156	0.398	1.145	-0.059	0.367	1.07	-0.121	0.441	0.863	0.016	0.367	1.145	-0.105	0.391	0.855	0.059	0.383	0.801	0.02	0.285
0.918	0.137	0.426	0.813	0.16	0.246	0.656	-0.004	0.379	0.941	-0.063	0.301	0.957	0.172	0.344	1.199	-0.063	0.367	1.012	-0.109	0.426	0.949	0.027	0.363	1.148	-0.117	0.438	0.918	0.047	0.398	0.855	0.039	0.285
0.875	0.148	0.422	0.914	0.164	0.207	0.672	-0.016	0.363	1.004	-0.051	0.273	0.953	0.145	0.305	1.238	-0.063	0.391	0.941	-0.098	0.402	1.016	0.051	0.352	1.043	-0.148	0.469	0.992	0.031	0.418	0.914	0.051	0.277
0.848	0.141	0.453	1.012	0.172	0.188	0.699	-0.027	0.355	1.031	-0.02	0.262	0.918	0.117	0.277	1.23	-0.059	0.414	0.898	-0.086	0.375	1.074	0.066	0.336	0.941	-0.176	0.441	1.059	0.008	0.434	0.984	0.066	0.27
0.781	0.129	0.457	1.059	0.188	0.188	0.719	-0.02	0.352	0.996	0.012	0.238	0.91	0.094	0.27	1.164	-0.047	0.438	0.922	-0.078	0.344	1.145	0.09	0.328	0.926	-0.188	0.398	1.117	-0.012	0.426	1.055	0.086	0.254
0.738	0.105	0.473	1.047	0.207	0.188	0.727	-0.016	0.348	0.938	0.027	0.234	0.906	0.055	0.289	1.063	-0.031	0.434	0.973	-0.086	0.344	1.199	0.105	0.324	0.969	-0.195	0.363	1.133	-0.027	0.402	1.125	0.105	0.246
0.707	0.078	0.488	1.004	0.219	0.195	0.719	-0.008	0.348	0.879	0.047	0.227	0.859	0.031	0.328	0.977	0	0.41	0.969	-0.105	0.344	1.211	0.125	0.328	1.035	-0.211	0.348	1.113	-0.031	0.391	1.098	0.176	0.168
0.68	0.082	0.492	0.938	0.203	0.223	0.715	0.004	0.352	0.828	0.066	0.223	0.805	0.004	0.367	0.961	0.016	0.367	0.926	-0.141	0.324	1.172	0.141	0.332	1.102	-0.23	0.348	1.059	-0.047	0.379	1.086	0.176	0.195
0.668	0.121	0.477	0.863	0.195	0.246	0.707	0.02	0.359	0.793	0.082	0.211	0.789	-0.012	0.391	0.988	0.039	0.336	0.898	-0.168	0.297	1.098	0.152	0.328	1.145	-0.242	0.328	0.977	-0.063	0.379	1.137	0.027	0.266
0.684	0.137	0.414	0.809	0.188	0.277	0.715	0.02	0.367	0.789	0.074	0.262	0.824	-0.023	0.395	1.004	0.039	0.336	0.91	-0.188	0.262	1.016	0.168	0.313	1.164	-0.234	0.285	0.906	-0.07	0.398	0.973	0.195	0.234
0.727	0.125	0.43	0.785	0.176	0.301	0.719	0.023	0.375	0.785	0.066	0.277	0.902	-0.027	0.371	0.961	0.027	0.344	0.945	-0.207	0.238	1.02	0.18	0.277	1.164	-0.203	0.234	0.832	-0.074	0.418	0.859	0.285	0.211
0.73	0.125	0.465	0.777	0.16	0.305	0.73	0.027	0.379	0.793	0.047	0.281	1.023	-0.023	0.336	0.91	0.012	0.355	0.988	-0.215	0.23	1.086	0.172	0.27	1.184	-0.16	0.191	0.77	-0.066	0.434	0.719	0.254	0.199
0.738	0.148	0.492	0.773	0.16	0.301	0.742	0.027	0.387	0.801	0.027	0.285	1.102	-0.004	0.285	0.883	-0.016	0.363	1.023	-0.223	0.234	1.105	0.152	0.281	1.199	-0.125	0.18	0.715	-0.055	0.441	0.621	0.273	0.152
0.727	0.176	0.484	0.785	0.164	0.297	0.75	0.02	0.395	0.789	0.016	0.277	1.113	0.027	0.242	0.883	-0.023	0.367	1.043	-0.23	0.242	1.031	0.133	0.285	1.203	-0.09	0.191	0.691	-0.039	0.438	0.691	0.266	0.145
0.723	0.18	0.473	0.789	0.16	0.293	0.75	0.008	0.398	0.781	0.016	0.266	1.066	0.066	0.211	0.898	-0.043	0.387	1.039	-0.23	0.254	0.941	0.121	0.289	1.191	-0.063	0.211	0.68	-0.035	0.441	0.738	0.23	0.152
0.719	0.184	0.461	0.793	0.148	0.297	0.762	-0.004	0.406	0.773	0.012	0.266	1.02	0.102	0.207	0.922	-0.059	0.398	1.059	-0.215	0.25	0.891	0.102	0.305	1.137	-0.027	0.227	0.66	-0.043	0.461	0.746	0.184	0.164
0.723	0.172	0.457	0.797	0.148	0.301	0.777	-0.012	0.41	0.758	0.008	0.27	0.965	0.109	0.215	0.926	-0.082	0.41	1.094	-0.191	0.246	0.852	0.094	0.336	1.059	0.02	0.23	0.664	-0.059	0.48	0.785	0.125	0.168
0.734	0.145	0.449	0.793	0.137	0.305	0.793	-0.012	0.414	0.73	0.012	0.277	0.902	0.121	0.23	0.938	-0.094	0.418	1.125	-0.156	0.227	0.824	0.086	0.371	0.984	0.055	0.23	0.676	-0.082	0.496	0.852	0.086	0.164
0.738	0.113	0.449	0.781	0.129	0.301	0.809	-0.008	0.418	0.695	0.023	0.289	0.844	0.125	0.258	0.957	-0.098	0.414	1.105	-0.141	0.199	0.859	0.07	0.406	0.914	0.082	0.23	0.715	-0.094	0.52	0.941	0.051	0.176
0.758	0.094	0.449	0.766	0.121	0.309	0.816	-0.008	0.418	0.66	0.031	0.297	0.801	0.125	0.285	0.984	-0.074	0.398	1.047	-0.121	0.188	0.902	0.066	0.438	0.859	0.09	0.242	0.762	-0.109	0.535	1.059	-0.004	0.211
0.758	0.074	0.469	0.746	0.105	0.316	0.824	0	0.418	0.637	0.031	0.309	0.762	0.121	0.297	0.984	-0.051	0.375	0.992	-0.109	0.199	0.945	0.074	0.449	0.813	0.09	0.25	0.805	-0.125	0.547	1.16	-0.055	0.246
0.762	0.07	0.477	0.754	0.102	0.324	0.824	-0.004	0.414	0.617	0.031	0.316	0.734	0.109	0.313	0.961	-0.016	0.348	0.957	-0.098	0.246	0.977	0.086	0.438	0.77	0.09	0.258	0.84	-0.129	0.547	1.207	-0.09	0.262
0.77	0.094	0.469	0.742	0.105	0.316	0.844	0.008	0.414	0.617	0.031	0.328	0.715	0.09	0.316	0.926	0.031	0.324	0.906	-0.074	0.289	0.984	0.086	0.414	0.742	0.082	0.281	0.871	-0.129	0.527	1.215	-0.105	0.273
0.766	0.094	0.484	0.746	0.094	0.32	0.859	0.004	0.414	0.629	0.035	0.336	0.711	0.066	0.32	0.887	0.07	0.324	0.859	-0.051	0.313	0.934	0.078	0.375	0.707	0.074	0.281	0.906	-0.121	0.512	1.184	-0.102	0.277
0.738	0.102	0.477	0.762	0.078	0.293	0.883	0.008	0.414	0.629	0.027	0.348	0.711	0.051	0.328	0.824	0.102	0.32	0.813	-0.027	0.316	0.871	0.078	0.352	0.68	0.066	0.277	0.953	-0.117	0.488	1.145	-0.102	0.297
0.73	0.094	0.477	0.789	0.055	0.297	0.898	0.012	0.41	0.645	0.023	0.352	0.695	0.035	0.332	0.77	0.121	0.34	0.746	0	0.309	0.805	0.066	0.328	0.668	0.063	0.27	1.004	-0.105	0.48	1.082	-0.137	0.344
0.734	0.105	0.438	0.777	0.02	0.324	0.922	0.02	0.414	0.664	0.02	0.359	0.68	0.031	0.344	0.715	0.129	0.34	0.684	0.02	0.305	0.766	0.066	0.32	0.668	0.059	0.246	1.047	-0.094	0.477	0.98	-0.105	0.336
0.746	0.098	0.418	0.805	-0.004	0.352	0.938	0.023	0.414	0.668	0.012	0.363	0.668	0.027	0.348	0.668	0.113	0.344	0.652	0.023	0.309	0.727	0.063	0.328	0.672	0.063	0.23	1.094	-0.078	0.48	0.91	-0.055	0.313
0.766	0.086	0.418	0.805	-0.02	0.371	0.945	0.027	0.414	0.668	0.004	0.371	0.66	0.023	0.355	0.629	0.098	0.344	0.629	0.016	0.328	0.703	0.059	0.352	0.672	0.059	0.219	1.133	-0.074	0.488	0.848	-0.074	0.348
0.801	0.086	0.438	0.781	-0.031	0.371	0.941	0.027	0.414	0.66	-0.008	0.383	0.664	0.02	0.355	0.598	0.082	0.348	0.617	0.016	0.359	0.684	0.051	0.359	0.656	0.07	0.223	1.176	-0.066	0.5	0.754	-0.07	0.367
0.801	0.047	0.445	0.781	-0.039	0.355	0.934	0.027	0.406	0.676	-0.008	0.406	0.668	0.023	0.367	0.566	0.063	0.344	0.613	0.016	0.375	0.656	0.039	0.363	0.629	0.082	0.23	1.211	-0.086	0.52	0.699	-0.066	0.391
0.816	0.047	0.465	0.793	-0.047	0.355	0.922	0.031	0.402	0.719	-0.004	0.426	0.672	0.016	0.375	0.555	0.035	0.348	0.617	0.016	0.375	0.625	0.02	0.359	0.609	0.09	0.242	1.254	-0.109	0.535	0.641	-0.07	0.41
0.84	0.043	0.457	0.813	-0.047	0.367	0.914	0.031	0.402	0.781	-0.004	0.449	0.676	0.02	0.379	0.547	0.012	0.355	0.617	0.02	0.367	0.605	0	0.367	0.625	0.094	0.254	1.254	-0.137	0.555	0.586	-0.082	0.414
0.844	0.035	0.43	0.824	-0.035	0.379	0.918	0.031	0.387	0.852	0.012	0.457	0.688	0.02	0.383	0.535	-0.004	0.363	0.621	0.02	0.348	0.594	-0.008	0.383	0.68	0.105	0.246	1.191	-0.152	0.566	0.559	-0.074	0.414
0.859	0.02	0.418	0.832	-0.023	0.387	0.957	0.027	0.371	0.922	0.02	0.461	0.695	0.016	0.383	0.527	-0.02	0.367	0.637	0.027	0.336	0.586	-0.023	0.398	0.754	0.113	0.246	1.113	-0.164	0.547	0.531	-0.055	0.395
0.879	0.027	0.418	0.855	-0.004	0.383	1.016	0.012	0.355	0.957	0.031	0.445	0.703	0.004	0.391	0.527	-0.027	0.375	0.656	0.023	0.34	0.602	-0.039	0.426	0.824	0.121	0.242	1.137	-0.176	0.477	0.516	-0.016	0.355
0.906	0.027	0.441	0.855	0	0.379	1.078	0	0.336	0.992	0.043	0.422	0.715	-0.004	0.398	0.539	-0.027	0.395	0.664	0.016	0.348	0.629	-0.055	0.457	0.902	0.121	0.246	1.301	-0.188	0.477	0.551	0.012	0.348
0.902	0.043	0.465	0.852	0.012	0.375	1.117	-0.016	0.324	1.031	0.055	0.402	0.723	-0.012	0.406	0.547	-0.031	0.402	0.68	0.012	0.348	0.637	-0.07	0.465	0.977	0.125	0.25	1.395	-0.211	0.539	0.609	0.016	0.375
0.887	0.035	0.473	0.848	0.023	0.383	1.129	-0.031	0.324	1.086	0.066	0.391	0.738	-0.012	0.414	0.566	-0.027	0.41	0.691	0.027	0.355	0.637	-0.078	0.469	1.047	0.117	0.258	1.277	-0.262	0.602	0.68	-0.027	0.438
0.887	0.035	0.484	0.84	0.035	0.391	1.102	-0.047	0.336	1.137	0.07	0.375	0.742	-0.016	0.418	0.605	-0.016	0.406	0.688	0.039	0.355	0.648	-0.07	0.465	1.086	0.102	0.281	1.098	-0.297	0.605	0.723	-0.09	0.5
0.871	0.043	0.457	0.836	0.043	0.395	1.055	-0.059	0.34	1.164	0.082	0.348	0.746	-0.016	0.426	0.641	-0.012	0.41	0.703	0.047	0.352	0.672	-0.059	0.473	1.078	0.098	0.301	0.973	-0.301	0.563	0.742	-0.121	0.543
0.855	0.043	0.457	0.832	0.047	0.387	1	-0.066	0.352	1.148	0.102	0.332	0.754	-0.016	0.434	0.68	-0.004	0.414	0.723	0.051	0.355	0.711	-0.043	0.48	1.02	0.09	0.324	0.902	-0.289	0.5	0.781	-0.141	0.566
0.855	0.051	0.461	0.828	0.051	0.367	0.93	-0.066	0.371	1.109	0.105	0.332	0.773	-0.008	0.438	0.723	-0.004	0.418	0.75	0.055	0.355	0.766	-0.051	0.488	0.93	0.102	0.352	0.906	-0.266	0.453	0.84	-0.152	0.563
0.859	0.031	0.461	0.84	0.051	0.363	0.84	-0.07	0.379	1.063	0.09	0.328	0.805	-0.008	0.434	0.773	-0.016	0.422	0.801	0.059	0.355	0.793	-0.063	0.492	0.852	0.117	0.352	0.977	-0.238	0.426	0.902	-0.16	0.547
0.855	0.02	0.449	0.852	0.035	0.375	0.777	-0.066	0.379	1.043	0.07	0.316	0.848	0	0.426	0.82	-0.02	0.426	0.895	0.059	0.371	0.813	-0.066	0.5	0.82	0.133	0.352	1.047	-0.219	0.402	0.969	-0.176	0.543
0.859	0.02	0.43	0.855	0.008	0.402	0.754	-0.066	0.367	1.105	0.063	0.313	0.898	0.004	0.422	0.871	-0.023	0.418	1.047	0.063	0.371	0.844	-0.059	0.5	0.828	0.145	0.344	1.09	-0.199	0.355	1.031	-0.188	0.543
0.883	0.016	0.414	0.848	-0.008	0.414	0.781	-0.074	0.359	1.195	0.047	0.316	0.949	0.004	0.406	0.918	-0.031	0.414	1.164	0.063	0.363	0.887	-0.063	0.504	0.836	0.152	0.309	1.113	-0.172	0.305	1.086	-0.203	0.551
0.926	0.004	0.406	0.844	-0.023	0.41	0.836	-0.078	0.34	1.199	0.031	0.313	0.98	0.016	0.375	0.973	-0.039	0.426	1.203	0.07	0.336	0.938	-0.078	0.508	0.855	0.145	0.281	1.137	-0.145	0.262	1.125	-0.223	0.559
0.949	-0.012	0.395	0.828	-0.035	0.395	0.879	-0.078	0.324	1.148	0.012	0.293	0.984	0.027	0.359	1.012	-0.039	0.418	1.191	0.078	0.316	0.992	-0.09	0.52	0.91	0.125	0.273	1.148	-0.117	0.25	1.156	-0.238	0.551
0.988	0.008	0.391	0.824	-0.043	0.383	0.91	-0.063	0.313	1.059	-0.004	0.289	0.938	0.035	0.367	1.043	-0.043	0.43	1.145	0.09	0.305	1.051	-0.102	0.531	0.969	0.109	0.277	1.129	-0.105	0.27	1.156	-0.25	0.551
1.031	-0.008	0.414	0.859	-0.047	0.379	0.922	-0.039	0.297	0.93	-0.016	0.305	0.895	0.031	0.387	1.055	-0.047	0.434	1.063	0.094	0.305	1.098	-0.113	0.508	1.039	0.082	0.289	1.078	-0.105	0.301	1.113	-0.254	0.543
1.051	-0.043	0.434	0.902	-0.039	0.363	0.914	-0.008	0.289	0.762	-0.012	0.316	0.875	0.02	0.41	1.035	-0.051	0.438	0.961	0.098	0.328	1.133	-0.121	0.508	1.121	0.051	0.316	1.02	-0.109	0.34	1.031	-0.254	0.52
1.039	-0.07	0.438	0.938	-0.027	0.344	0.902	0.023	0.281	0.625	-0.008	0.328	0.871	0.004	0.434	1.008	-0.051	0.434	0.867	0.098	0.359	1.145	-0.137	0.496	1.188	0.016	0.348	0.98	-0.098	0.367	0.969	-0.254	0.461
1.02	-0.098	0.445	0.988	-0.023	0.324	0.879	0.047	0.285	0.547	0	0.328	0.891	-0.012	0.434	0.977	-0.059	0.422	0.813	0.098	0.387	1.129	-0.145	0.488	1.215	-0.016	0.359	0.941	-0.074	0.367	0.992	-0.238	0.395
1	-0.09	0.453	1.059	-0.027	0.297	0.852	0.063	0.285	0.543	0.004	0.344	0.918	-0.012	0.41	0.938	-0.059	0.414	0.809	0.098	0.398	1.078	-0.145	0.477	1.215	-0.031	0.355	0.914	-0.047	0.359	1.094	-0.23	0.363
0.973	-0.07	0.438	1.156	-0.023	0.289	0.816	0.074	0.293	0.586	0	0.355	0.945	-0.023	0.367	0.902	-0.051	0.383	0.809	0.09	0.402	1.008	-0.133	0.441	1.176	-0.043	0.352	0.898	-0.02	0.34	1.141	-0.238	0.387
0.941	-0.047	0.418	1.219	-0.031	0.293	0.789	0.086	0.293	0.68	-0.004	0.371	0.973	-0.031	0.328	0.93	-0.051	0.336	0.766	0.07	0.391	0.996	-0.109	0.375	1.105	-0.051	0.34	0.879	-0.012	0.324	1.078	-0.277	0.422
0.918	-0.016	0.41	1.223	-0.031	0.285	0.77	0.098	0.273	0.789	0.008	0.379	1.012	-0.047	0.293	1.027	-0.047	0.309	0.711	0.051	0.355	1.07	-0.098	0.363	1.004	-0.051	0.336	0.871	-0.023	0.316	1.004	-0.328	0.418
0.922	0.02	0.41	1.148	-0.02	0.277	0.758	0.078	0.293	0.898	0	0.371	1.07	-0.059	0.273	1.078	-0.059	0.332	0.672	0.023	0.324	1.117	-0.105	0.418	0.902	-0.043	0.348	0.859	-0.047	0.316	1	-0.355	0.406
0.926	0.031	0.379	1.023	0.004	0.27	0.75	0.07	0.285	0.965	0.008	0.344	1.09	-0.082	0.289	1.035	-0.094	0.383	0.676	0.012	0.305	1.047	-0.121	0.469	0.805	-0.027	0.367	0.867	-0.078	0.316	1.027	-0.367	0.375
0.953	0.031	0.375	0.887	0.031	0.262	0.762	0.055	0.281	0.98	0.02	0.316	1.063	-0.105	0.309	0.945	-0.129	0.422	0.719	0.004	0.297	0.941	-0.145	0.477	0.738	0	0.391	0.852	-0.094	0.313	1.082	-0.387	0.344
0.992	0.051	0.348	0.793	0.055	0.242	0.777	0.047	0.281	0.945	0.051	0.289	0.996	-0.133	0.336	0.871	-0.148	0.438	0.773	-0.012	0.305	0.902	-0.152	0.453	0.688	0.012	0.406	0.844	-0.098	0.305	1.133	-0.395	0.309
1.02	0.059	0.332	0.746	0.09	0.227	0.781	0.035	0.281	0.883	0.086	0.285	0.941	-0.141	0.344	0.828	-0.168	0.418	0.84	-0.027	0.32	0.883	-0.152	0.414	0.648	0.016	0.402	0.848	-0.09	0.313	1.16	-0.402	0.313
1.004	0.063	0.301	0.77	0.125	0.219	0.777	0.031	0.281	0.813	0.113	0.316	0.941	-0.148	0.352	0.824	-0.176	0.387	0.914	-0.047	0.34	0.863	-0.148	0.359	0.625	0.016	0.391	0.832	-0.078	0.313	1.152	-0.402	0.293
0.98	0.086	0.289	0.805	0.141	0.195	0.777	0.027	0.285	0.738	0.137	0.34	0.949	-0.16	0.355	0.875	-0.184	0.344	0.988	-0.063	0.348	0.887	-0.156	0.328	0.617	0.008	0.371	0.828	-0.066	0.313	1.148	-0.387	0.27
0.969	0.102	0.27	0.844	0.133	0.188	0.773	0.023	0.285	0.688	0.148	0.371	0.934	-0.156	0.352	0.938	-0.18	0.305	1.055	-0.074	0.344	0.969	-0.172	0.32	0.621	-0.004	0.371	0.816	-0.047	0.309	1.145	-0.336	0.25
0.938	0.133	0.246	0.875	0.113	0.176	0.77	0.023	0.285	0.66	0.148	0.395	0.906	-0.148	0.328	0.996	-0.18	0.277	1.109	-0.09	0.324	1.059	-0.18	0.309	0.633	-0.016	0.371	0.824	-0.02	0.297	1.113	-0.273	0.227
0.914	0.145	0.234	0.906	0.082	0.176	0.762	0.027	0.285	0.648	0.137	0.406	0.91	-0.133	0.293	1.031	-0.172	0.262	1.141	-0.105	0.32	1.098	-0.184	0.293	0.645	-0.031	0.383	0.828	0.004	0.297	1.059	-0.211	0.215
0.871	0.145	0.242	0.906	0.07	0.172	0.746	0.027	0.285	0.641	0.121	0.414	0.941	-0.109	0.258	1.047	-0.164	0.254	1.145	-0.117	0.305	1.109	-0.16	0.266	0.676	-0.039	0.402	0.832	0.02	0.301	0.996	-0.145	0.207
0.84	0.152	0.242	0.887	0.066	0.184	0.734	0.031	0.285	0.641	0.102	0.414	0.98	-0.082	0.227	1.047	-0.141	0.254	1.117	-0.117	0.293	1.121	-0.129	0.242	0.715	-0.047	0.422	0.855	0.047	0.313	0.938	-0.078	0.199
0.82	0.152	0.25	0.844	0.074	0.203	0.727	0.031	0.285	0.648	0.09	0.414	0.992	-0.055	0.211	1.035	-0.109	0.254	1.063	-0.113	0.297	1.094	-0.113	0.23	0.758	-0.055	0.438	0.871	0.074	0.313	0.879	-0.012	0.211
0.797	0.148	0.258	0.801	0.09	0.199	0.719	0.023	0.301	0.66	0.063	0.41	0.988	-0.02	0.211	0.992	-0.078	0.258	0.988	-0.102	0.313	1.023	-0.086	0.215	0.789	-0.063	0.461	0.934	0.098	0.313	0.824	0.035	0.219
0.789	0.152	0.262	0.781	0.105	0.195	0.719	0.016	0.305	0.668	0.043	0.41	0.969	0.016	0.207	0.934	-0.043	0.258	0.91	-0.098	0.316	0.949	-0.063	0.211	0.805	-0.066	0.484	1.012	0.125	0.316	0.781	0.07	0.238
0.793	0.168	0.246	0.797	0.117	0.188	0.73	0.012	0.313	0.676	0.035	0.41	0.926	0.043	0.211	0.879	0	0.266	0.828	-0.098	0.336	0.883	-0.031	0.215	0.82	-0.074	0.492	1.07	0.137	0.32	0.738	0.086	0.254
0.781	0.18	0.23	0.801	0.117	0.18	0.738	0.012	0.313	0.688	0.047	0.406	0.875	0.07	0.211	0.824	0.039	0.273	0.746	-0.102	0.348	0.801	-0.008	0.227	0.844	-0.074	0.5	1.078	0.133	0.332	0.695	0.09	0.27
0.762	0.184	0.215	0.797	0.113	0.168	0.742	0.004	0.316	0.695	0.055	0.41	0.828	0.082	0.223	0.777	0.074	0.266	0.672	-0.098	0.355	0.738	0	0.246	0.883	-0.066	0.512	1.043	0.117	0.34	0.664	0.078	0.273
0.75	0.176	0.223	0.793	0.125	0.168	0.758	-0.004	0.316	0.707	0.059	0.418	0.793	0.109	0.227	0.746	0.086	0.281	0.625	-0.09	0.355	0.695	0	0.266	0.922	-0.063	0.523	0.965	0.098	0.34	0.641	0.063	0.273
0.754	0.168	0.234	0.801	0.129	0.172	0.77	-0.004	0.316	0.711	0.059	0.426	0.77	0.117	0.227	0.715	0.09	0.281	0.602	-0.094	0.352	0.672	0	0.277	0.953	-0.074	0.523	0.848	0.105	0.332	0.613	0.051	0.273
0.754	0.148	0.246	0.82	0.125	0.18	0.789	-0.004	0.324	0.719	0.055	0.43	0.742	0.113	0.227	0.703	0.082	0.285	0.582	-0.094	0.352	0.637	0	0.277	0.988	-0.09	0.52	0.758	0.137	0.313	0.598	0.035	0.281
0.758	0.145	0.273	0.824	0.125	0.195	0.793	0	0.332	0.723	0.055	0.434	0.723	0.102	0.215	0.688	0.063	0.289	0.578	-0.098	0.363	0.617	-0.004	0.27	1.039	-0.09	0.473	0.777	0.168	0.305	0.605	0.027	0.289
0.754	0.145	0.285	0.809	0.121	0.199	0.801	0.004	0.34	0.727	0.047	0.434	0.715	0.09	0.203	0.68	0.043	0.301	0.594	-0.105	0.375	0.605	-0.004	0.273	1.105	-0.098	0.457	0.832	0.16	0.324	0.645	0.004	0.293
0.746	0.152	0.27	0.805	0.117	0.207	0.809	0	0.336	0.73	0.035	0.438	0.719	0.086	0.195	0.672	0.023	0.305	0.602	-0.117	0.391	0.586	0.008	0.273	1.168	-0.109	0.43	0.797	0.129	0.344	0.742	-0.016	0.301
0.746	0.145	0.254	0.805	0.109	0.207	0.828	0.004	0.344	0.734	0.027	0.438	0.723	0.078	0.199	0.664	0.008	0.313	0.609	-0.113	0.398	0.57	0.012	0.277	1.223	-0.121	0.418	0.719	0.102	0.355	0.879	-0.027	0.281
0.754	0.148	0.242	0.809	0.094	0.211	0.832	0.004	0.352	0.742	0.02	0.441	0.719	0.063	0.207	0.66	-0.008	0.316	0.613	-0.117	0.395	0.555	0.035	0.297	1.215	-0.129	0.414	0.641	0.082	0.363	0.996	-0.016	0.219
0.766	0.152	0.246	0.785	0.078	0.219	0.832	0.008	0.355	0.762	0.016	0.441	0.73	0.047	0.223	0.648	-0.016	0.324	0.625	-0.113	0.387	0.547	0.07	0.309	1.148	-0.145	0.402	0.57	0.082	0.371	1.074	0.027	0.164
0.773	0.129	0.273	0.773	0.074	0.238	0.832	0.012	0.367	0.789	0.016	0.441	0.75	0.043	0.242	0.641	-0.016	0.324	0.652	-0.102	0.395	0.547	0.098	0.301	1.047	-0.148	0.395	0.559	0.082	0.371	1.129	0.07	0.133
0.777	0.105	0.305	0.766	0.066	0.258	0.84	0.012	0.371	0.828	0.016	0.438	0.734	0.039	0.246	0.637	-0.008	0.328	0.672	-0.09	0.414	0.563	0.113	0.27	0.953	-0.141	0.363	0.617	0.074	0.375	1.148	0.105	0.121
0.789	0.109	0.332	0.754	0.055	0.281	0.859	0.02	0.375	0.859	0.016	0.426	0.688	0.035	0.246	0.637	0	0.34	0.691	-0.078	0.438	0.578	0.105	0.223	0.973	-0.117	0.328	0.707	0.051	0.379	1.16	0.125	0.129
0.789	0.117	0.336	0.75	0.051	0.297	0.871	0.023	0.367	0.891	0.02	0.41	0.656	0.031	0.246	0.629	0.016	0.344	0.715	-0.07	0.449	0.605	0.09	0.184	1.105	-0.109	0.34	0.813	0.02	0.379	1.195	0.137	0.133
0.77	0.105	0.309	0.738	0.051	0.305	0.898	0.023	0.359	0.938	0.023	0.387	0.625	0.039	0.25	0.625	0.027	0.332	0.738	-0.066	0.457	0.641	0.063	0.164	1.145	-0.125	0.395	0.887	-0.012	0.387	1.23	0.145	0.133
0.766	0.113	0.27	0.742	0.043	0.301	0.914	0.023	0.352	0.992	0.027	0.387	0.602	0.031	0.273	0.633	0.035	0.328	0.777	-0.063	0.461	0.691	0.039	0.191	1.059	-0.176	0.43	0.93	-0.035	0.398	1.238	0.148	0.137
0.766	0.109	0.254	0.762	0.043	0.293	0.926	0.027	0.359	1.047	0.035	0.402	0.598	0.012	0.285	0.641	0.043	0.34	0.813	-0.066	0.457	0.754	0.02	0.262	0.988	-0.23	0.438	0.953	-0.055	0.41	1.203	0.121	0.137
0.789	0.098	0.258	0.781	0.039	0.285	0.934	0.027	0.375	1.078	0.035	0.434	0.613	-0.016	0.305	0.66	0.043	0.344	0.84	-0.074	0.449	0.816	-0.008	0.34	0.996	-0.254	0.41	0.961	-0.082	0.414	1.129	0.09	0.168
0.805	0.098	0.27	0.801	0.031	0.289	0.922	0.047	0.387	1.078	0.035	0.461	0.617	-0.02	0.285	0.684	0.043	0.348	0.859	-0.082	0.426	0.875	-0.023	0.406	1.027	-0.258	0.367	0.938	-0.098	0.414	1.027	0.066	0.195
0.824	0.109	0.277	0.82	0.027	0.297	0.914	0.059	0.391	1.043	0.035	0.473	0.613	-0.023	0.281	0.707	0.043	0.344	0.941	-0.07	0.402	0.938	-0.047	0.438	1.078	-0.262	0.332	0.895	-0.109	0.398	0.926	0.055	0.227
0.813	0.098	0.313	0.805	0.02	0.309	0.949	0.063	0.395	1.012	0.047	0.461	0.617	-0.039	0.289	0.742	0.043	0.332	1.035	-0.066	0.414	1.02	-0.043	0.441	1.145	-0.262	0.32	0.84	-0.105	0.387	0.82	0.047	0.246
0.809	0.086	0.316	0.781	0.012	0.316	1.023	0.066	0.406	0.984	0.043	0.449	0.645	-0.051	0.305	0.777	0.047	0.32	1.047	-0.07	0.434	1.098	-0.027	0.43	1.184	-0.242	0.309	0.797	-0.09	0.375	0.762	0.043	0.27
0.816	0.051	0.328	0.762	0.008	0.32	1.09	0.086	0.402	0.957	0.039	0.438	0.66	-0.063	0.309	0.824	0.047	0.309	1.023	-0.086	0.445	1.176	-0.023	0.434	1.188	-0.211	0.281	0.77	-0.074	0.375	0.73	0.051	0.289
0.805	0.047	0.328	0.746	0.004	0.313	1.152	0.09	0.414	0.945	0.035	0.422	0.676	-0.086	0.324	0.875	0.047	0.289	1.035	-0.098	0.453	1.227	-0.02	0.445	1.191	-0.172	0.25	0.758	-0.059	0.383	0.691	0.047	0.277
0.816	0.031	0.332	0.75	-0.016	0.316	1.176	0.094	0.43	0.938	0.043	0.41	0.703	-0.094	0.332	0.938	0.047	0.281	1.063	-0.102	0.449	1.234	0	0.445	1.188	-0.129	0.238	0.75	-0.051	0.41	0.676	0.047	0.258
0.84	0.012	0.34	0.75	-0.027	0.316	1.152	0.086	0.43	0.934	0.055	0.371	0.738	-0.098	0.328	1.004	0.051	0.281	1.066	-0.105	0.434	1.211	0.047	0.453	1.168	-0.09	0.234	0.742	-0.043	0.422	0.676	0.051	0.219
0.844	0.016	0.359	0.77	-0.039	0.32	1.051	0.074	0.418	0.949	0.059	0.336	0.789	-0.086	0.32	1.059	0.043	0.285	1.074	-0.113	0.395	1.117	0.102	0.457	1.125	-0.059	0.242	0.746	-0.063	0.441	0.691	0.059	0.203
0.855	0.02	0.387	0.793	-0.051	0.332	0.898	0.063	0.426	0.973	0.047	0.324	0.836	-0.078	0.309	1.102	0.047	0.293	1.121	-0.113	0.348	0.992	0.168	0.473	1.082	-0.027	0.262	0.77	-0.09	0.469	0.707	0.059	0.188
0.875	-0.039	0.395	0.824	-0.063	0.34	0.773	0.043	0.438	0.988	0.027	0.313	0.898	-0.07	0.313	1.094	0.035	0.313	1.184	-0.121	0.34	0.887	0.223	0.457	1.039	0.004	0.277	0.82	-0.117	0.488	0.746	0.047	0.195
0.875	-0.047	0.387	0.852	-0.078	0.336	0.711	0.039	0.461	1.012	0.004	0.301	0.973	-0.066	0.324	1.082	0.043	0.34	1.18	-0.129	0.348	0.906	0.277	0.402	0.996	0.02	0.285	0.871	-0.133	0.496	0.801	0.039	0.215
0.875	-0.004	0.383	0.871	-0.094	0.328	0.684	0.051	0.473	1.023	-0.023	0.309	1.039	-0.063	0.34	1.063	0.039	0.379	1.109	-0.145	0.359	1.023	0.316	0.352	0.953	0.043	0.297	0.891	-0.152	0.492	0.852	0.027	0.234
0.91	0.035	0.395	0.887	-0.098	0.32	0.707	0.051	0.473	1.016	-0.055	0.332	1.094	-0.043	0.348	1.051	0.023	0.398	1.016	-0.16	0.371	1.102	0.344	0.281	0.926	0.055	0.301	0.922	-0.16	0.508	0.906	0	0.258
0.941	0.008	0.398	0.891	-0.102	0.316	0.77	0.055	0.465	0.977	-0.09	0.363	1.129	-0.008	0.359	1.086	-0.012	0.371	0.91	-0.176	0.371	1.078	0.328	0.227	0.906	0.066	0.289	0.957	-0.176	0.527	0.957	-0.023	0.289
0.926	-0.043	0.391	0.895	-0.098	0.32	0.832	0.059	0.441	0.906	-0.121	0.375	1.113	0.02	0.379	1.164	-0.027	0.328	0.836	-0.176	0.355	1.043	0.281	0.203	0.895	0.074	0.273	0.996	-0.184	0.547	0.969	-0.047	0.313
0.938	-0.043	0.387	0.898	-0.098	0.328	0.887	0.066	0.406	0.84	-0.133	0.375	1.039	0.051	0.391	1.219	-0.043	0.293	0.824	-0.184	0.332	1.043	0.23	0.219	0.887	0.078	0.266	1.023	-0.176	0.563	0.934	-0.07	0.336
0.949	-0.012	0.387	0.895	-0.086	0.34	0.922	0.07	0.367	0.781	-0.145	0.355	0.961	0.09	0.395	1.199	-0.059	0.289	0.883	-0.191	0.313	1.055	0.176	0.258	0.875	0.082	0.258	1.035	-0.16	0.574	0.867	-0.09	0.344
0.949	-0.012	0.398	0.895	-0.078	0.348	0.93	0.082	0.344	0.766	-0.148	0.332	0.922	0.125	0.379	1.098	-0.066	0.309	0.969	-0.203	0.293	1.07	0.129	0.289	0.855	0.082	0.254	1.02	-0.148	0.566	0.797	-0.094	0.336
0.953	0.004	0.41	0.898	-0.09	0.352	0.91	0.098	0.32	0.781	-0.152	0.313	0.961	0.148	0.355	0.969	-0.059	0.355	1.031	-0.215	0.277	1.09	0.086	0.336	0.832	0.078	0.258	0.98	-0.129	0.574	0.723	-0.094	0.332
0.969	0.031	0.414	0.91	-0.098	0.344	0.871	0.105	0.316	0.82	-0.156	0.289	1.055	0.145	0.352	0.824	-0.035	0.391	1.063	-0.215	0.246	1.082	0.059	0.383	0.805	0.07	0.254	0.914	-0.125	0.598	0.66	-0.094	0.344
0.996	0.059	0.406	0.934	-0.09	0.348	0.824	0.113	0.305	0.859	-0.152	0.266	1.074	0.113	0.375	0.727	-0.004	0.43	1.07	-0.207	0.211	1.023	0.043	0.414	0.773	0.066	0.262	0.867	-0.121	0.637	0.625	-0.094	0.363
1.047	0.094	0.383	0.969	-0.082	0.348	0.789	0.105	0.32	0.906	-0.141	0.242	1	0.078	0.371	0.715	0.035	0.449	1.082	-0.18	0.176	0.957	0.035	0.414	0.742	0.074	0.262	0.914	-0.125	0.664	0.594	-0.086	0.395
1.098	0.121	0.359	0.996	-0.094	0.359	0.746	0.102	0.336	0.938	-0.117	0.219	0.914	0.051	0.359	0.793	0.082	0.461	1.105	-0.145	0.164	0.895	0.039	0.398	0.719	0.074	0.27	1.055	-0.145	0.68	0.578	-0.09	0.438
1.109	0.141	0.332	0.996	-0.109	0.379	0.727	0.098	0.348	0.938	-0.082	0.191	0.859	0	0.355	0.898	0.117	0.449	1.129	-0.117	0.16	0.836	0.059	0.367	0.691	0.082	0.281	1.148	-0.164	0.672	0.574	-0.102	0.492
1.086	0.168	0.301	0.992	-0.117	0.391	0.711	0.086	0.367	0.934	-0.059	0.188	0.824	-0.039	0.355	0.98	0.121	0.422	1.121	-0.082	0.168	0.781	0.086	0.352	0.66	0.094	0.277	1.152	-0.188	0.645	0.582	-0.121	0.535
1.047	0.18	0.289	0.977	-0.094	0.398	0.703	0.063	0.375	0.918	-0.031	0.176	0.801	-0.051	0.367	1.02	0.121	0.398	1.078	-0.043	0.184	0.734	0.105	0.324	0.641	0.109	0.281	1.09	-0.207	0.602	0.609	-0.133	0.563
0.984	0.168	0.277	0.973	-0.027	0.375	0.688	0.047	0.375	0.883	-0.008	0.172	0.813	-0.07	0.379	1.043	0.113	0.344	1.02	0	0.191	0.695	0.121	0.316	0.617	0.121	0.285	1.059	-0.207	0.523	0.656	-0.137	0.57
0.906	0.137	0.309	0.98	0.023	0.375	0.691	0.031	0.367	0.836	0.027	0.152	0.836	-0.078	0.395	1.023	0.102	0.301	0.957	0.035	0.203	0.664	0.133	0.301	0.613	0.121	0.285	1.125	-0.199	0.449	0.715	-0.125	0.563
0.82	0.117	0.324	0.984	0.066	0.352	0.699	0.027	0.355	0.805	0.031	0.195	0.879	-0.074	0.383	0.957	0.078	0.277	0.891	0.07	0.207	0.633	0.145	0.293	0.629	0.125	0.289	1.238	-0.223	0.48	0.789	-0.105	0.547
0.766	0.094	0.359	1.004	0.082	0.324	0.703	0.008	0.348	0.754	0.047	0.195	0.945	-0.059	0.352	0.879	0.07	0.27	0.832	0.09	0.223	0.598	0.129	0.301	0.66	0.133	0.289	1.211	-0.246	0.543	0.871	-0.094	0.539
0.742	0.066	0.383	1.039	0.086	0.305	0.711	0.008	0.332	0.723	0.047	0.211	1.016	-0.031	0.313	0.824	0.066	0.281	0.785	0.094	0.234	0.57	0.109	0.305	0.699	0.141	0.289	1.129	-0.273	0.566	0.969	-0.074	0.52
0.75	0.031	0.414	1.035	0.09	0.281	0.711	0.012	0.332	0.711	0.039	0.223	1.047	0.016	0.285	0.773	0.07	0.301	0.742	0.098	0.242	0.559	0.082	0.309	0.738	0.148	0.285	1.125	-0.277	0.547	1.051	-0.051	0.492
0.781	-0.004	0.438	0.957	0.094	0.262	0.711	0.02	0.344	0.703	0.027	0.227	1.02	0.051	0.262	0.719	0.059	0.328	0.715	0.094	0.25	0.559	0.055	0.336	0.777	0.141	0.289	1.16	-0.258	0.496	1.125	-0.027	0.488
0.828	-0.023	0.445	0.852	0.105	0.25	0.711	0.023	0.355	0.691	0.012	0.23	0.949	0.078	0.262	0.668	0.047	0.348	0.684	0.086	0.246	0.555	0.02	0.359	0.813	0.125	0.293	1.195	-0.238	0.434	1.176	-0.008	0.48
0.859	-0.031	0.434	0.773	0.105	0.254	0.684	0.027	0.371	0.691	0.004	0.227	0.879	0.113	0.262	0.621	0.027	0.375	0.668	0.074	0.285	0.559	-0.012	0.371	0.852	0.098	0.316	1.23	-0.234	0.395	1.211	0.008	0.465
0.875	-0.031	0.406	0.73	0.09	0.293	0.68	0.035	0.379	0.688	0	0.227	0.824	0.133	0.277	0.586	0.004	0.406	0.637	0.059	0.289	0.566	-0.039	0.379	0.871	0.059	0.359	1.25	-0.23	0.371	1.258	0.023	0.445
0.887	-0.027	0.371	0.719	0.066	0.355	0.672	0.035	0.383	0.68	-0.012	0.223	0.773	0.133	0.301	0.566	-0.023	0.422	0.617	0.051	0.313	0.594	-0.07	0.383	0.859	0.051	0.391	1.254	-0.227	0.324	1.289	0.027	0.418
0.891	0	0.34	0.73	0.035	0.41	0.672	0.039	0.387	0.68	-0.02	0.223	0.738	0.121	0.32	0.543	-0.051	0.41	0.609	0.047	0.328	0.625	-0.098	0.414	0.852	0.063	0.379	1.262	-0.207	0.277	1.313	0.012	0.406
0.91	0.039	0.324	0.746	0.031	0.426	0.691	0.035	0.391	0.68	-0.027	0.23	0.715	0.109	0.332	0.527	-0.063	0.391	0.59	0.035	0.336	0.645	-0.105	0.445	0.934	0.078	0.355	1.281	-0.176	0.238	1.336	-0.027	0.402
0.941	0.07	0.332	0.785	0.047	0.398	0.703	0.027	0.395	0.676	-0.023	0.246	0.711	0.102	0.332	0.52	-0.07	0.379	0.586	0.031	0.332	0.656	-0.109	0.473	1.035	0.066	0.313	1.293	-0.141	0.219	1.332	-0.07	0.418
0.922	0.094	0.344	0.832	0.078	0.336	0.711	0.02	0.398	0.672	-0.016	0.258	0.707	0.09	0.332	0.516	-0.078	0.375	0.578	0.043	0.32	0.652	-0.121	0.5	1.094	0.055	0.262	1.281	-0.113	0.23	1.289	-0.105	0.43
0.898	0.113	0.344	0.859	0.109	0.289	0.719	0.012	0.406	0.68	-0.004	0.27	0.703	0.07	0.336	0.531	-0.094	0.391	0.586	0.051	0.309	0.68	-0.129	0.516	1.117	0.035	0.211	1.23	-0.082	0.254	1.188	-0.129	0.43
0.859	0.137	0.344	0.875	0.145	0.258	0.738	0.004	0.414	0.68	0	0.281	0.695	0.063	0.324	0.555	-0.098	0.41	0.594	0.063	0.289	0.723	-0.141	0.543	1.117	0.012	0.199	1.164	-0.063	0.277	1.043	-0.145	0.414
0.84	0.141	0.34	0.879	0.184	0.246	0.754	0.004	0.426	0.68	0	0.281	0.688	0.051	0.32	0.574	-0.102	0.43	0.625	0.078	0.277	0.762	-0.156	0.563	1.094	-0.016	0.215	1.09	-0.051	0.289	0.918	-0.133	0.387
0.816	0.137	0.336	0.871	0.234	0.246	0.777	0	0.438	0.68	0.012	0.273	0.691	0.051	0.328	0.586	-0.09	0.438	0.656	0.082	0.285	0.816	-0.168	0.574	1.086	-0.035	0.254	1.008	-0.023	0.309	0.887	-0.117	0.371
0.793	0.133	0.344	0.852	0.258	0.254	0.789	0.012	0.449	0.648	0.008	0.277	0.676	0.051	0.344	0.59	-0.07	0.441	0.688	0.086	0.309	0.855	-0.172	0.598	1.102	-0.051	0.32	0.938	-0.004	0.309	0.914	-0.109	0.352
0.781	0.125	0.344	0.828	0.27	0.27	0.793	0.012	0.457	0.586	0.012	0.301	0.66	0.051	0.355	0.578	-0.063	0.453	0.723	0.078	0.328	0.875	-0.172	0.605	1.121	-0.066	0.383	0.871	0.016	0.293	0.949	-0.113	0.391
0.766	0.117	0.352	0.82	0.262	0.266	0.801	0.016	0.461	0.551	0	0.348	0.645	0.051	0.359	0.578	-0.047	0.461	0.766	0.066	0.344	0.902	-0.184	0.617	1.113	-0.086	0.453	0.809	0.031	0.285	0.961	-0.145	0.438
0.75	0.129	0.348	0.813	0.254	0.266	0.813	0.023	0.453	0.594	-0.012	0.395	0.641	0.055	0.367	0.59	-0.039	0.473	0.805	0.066	0.355	0.941	-0.195	0.621	1.078	-0.078	0.484	0.762	0.047	0.281	0.996	-0.191	0.469
0.727	0.125	0.352	0.797	0.219	0.266	0.828	0.035	0.445	0.699	-0.02	0.43	0.641	0.051	0.375	0.59	-0.027	0.445	0.852	0.063	0.359	1	-0.207	0.602	1.023	-0.07	0.488	0.734	0.055	0.285	1.063	-0.242	0.469
0.703	0.129	0.352	0.777	0.172	0.277	0.852	0.039	0.445	0.797	-0.004	0.406	0.648	0.055	0.379	0.645	0.008	0.441	0.906	0.063	0.348	1.082	-0.211	0.574	0.969	-0.059	0.473	0.723	0.059	0.285	1.113	-0.293	0.441
0.691	0.137	0.363	0.766	0.133	0.293	0.883	0.051	0.449	0.891	-0.008	0.379	0.668	0.047	0.398	0.699	0.027	0.422	0.953	0.063	0.336	1.141	-0.219	0.566	0.898	-0.059	0.441	0.711	0.055	0.277	1.129	-0.316	0.406
0.691	0.137	0.367	0.746	0.102	0.313	0.906	0.051	0.449	0.973	0.004	0.328	0.699	0.039	0.41	0.754	-0.004	0.43	1.012	0.059	0.344	1.168	-0.238	0.559	0.828	-0.063	0.41	0.695	0.059	0.27	1.125	-0.32	0.367
0.699	0.129	0.371	0.727	0.074	0.336	0.941	0.051	0.449	1.023	0.02	0.281	0.715	0.023	0.434	0.828	-0.012	0.445	1.059	0.055	0.367	1.129	-0.254	0.555	0.77	-0.063	0.383	0.68	0.059	0.258	1.125	-0.297	0.328
0.707	0.121	0.367	0.719	0.059	0.352	0.961	0.055	0.438	1.063	0.039	0.266	0.723	0.004	0.445	0.871	-0.023	0.441	1.109	0.043	0.406	1.059	-0.266	0.551	0.715	-0.051	0.355	0.668	0.066	0.254	1.129	-0.25	0.297
0.723	0.117	0.359	0.715	0.051	0.375	0.98	0.055	0.434	1.09	0.055	0.289	0.73	-0.004	0.457	0.941	-0.039	0.434	1.137	0.035	0.43	0.973	-0.27	0.547	0.676	-0.039	0.344	0.664	0.082	0.246	1.121	-0.203	0.281
0.734	0.121	0.352	0.699	0.035	0.387	0.992	0.051	0.434	1.133	0.063	0.32	0.734	-0.008	0.469	1.027	-0.055	0.395	1.117	0.039	0.441	0.898	-0.258	0.504	0.648	-0.023	0.34	0.676	0.098	0.246	1.086	-0.156	0.277
0.738	0.121	0.34	0.691	0.027	0.391	1.008	0.051	0.43	1.16	0.074	0.344	0.734	-0.004	0.473	1.109	-0.07	0.34	1.063	0.055	0.434	0.922	-0.242	0.457	0.641	-0.012	0.344	0.711	0.109	0.242	1.023	-0.098	0.277
0.742	0.113	0.344	0.699	0.023	0.391	1	0.047	0.43	1.176	0.102	0.352	0.75	0.012	0.477	1.195	-0.082	0.309	1.055	0.066	0.391	1.043	-0.223	0.438	0.637	0	0.359	0.738	0.121	0.246	0.938	-0.039	0.277
0.758	0.105	0.348	0.719	0.027	0.387	0.988	0.035	0.422	1.168	0.125	0.352	0.777	0.023	0.492	1.234	-0.098	0.32	1.102	0.086	0.34	1.098	-0.207	0.461	0.645	0	0.383	0.773	0.141	0.289	0.852	0	0.27
0.773	0.098	0.352	0.734	0.035	0.375	0.98	0.031	0.41	1.121	0.164	0.355	0.816	0.035	0.512	1.238	-0.117	0.359	1.137	0.109	0.309	1.012	-0.195	0.453	0.656	-0.004	0.402	0.805	0.145	0.34	0.77	0.027	0.277
0.777	0.094	0.352	0.766	0.035	0.371	1.008	0.027	0.391	1.066	0.18	0.363	0.855	0.027	0.516	1.207	-0.086	0.383	1.098	0.102	0.305	0.945	-0.18	0.41	0.68	-0.004	0.422	0.84	0.148	0.383	0.691	0.051	0.27
0.781	0.086	0.359	0.793	0.051	0.367	1.051	0.016	0.379	1.027	0.184	0.355	0.906	0.027	0.48	1.121	-0.063	0.398	1.004	0.074	0.313	0.984	-0.168	0.375	0.711	0.004	0.438	0.883	0.141	0.414	0.637	0.07	0.285
0.777	0.086	0.371	0.816	0.055	0.367	1.074	0.008	0.367	1.07	0.176	0.328	0.949	0.031	0.449	1.059	-0.023	0.375	0.922	0.055	0.324	1.035	-0.16	0.332	0.75	0	0.449	0.938	0.148	0.414	0.57	0.094	0.277
0.766	0.078	0.383	0.828	0.059	0.371	1.074	0.004	0.359	1.176	0.18	0.281	0.969	0.043	0.414	1.059	0.047	0.281	0.852	0.035	0.344	1.063	-0.16	0.281	0.777	-0.008	0.457	0.988	0.156	0.395	0.52	0.113	0.27
0.746	0.07	0.402	0.824	0.059	0.375	1.055	-0.008	0.355	1.215	0.176	0.27	0.977	0.047	0.395	1.156	0.102	0.215	0.805	0.023	0.367	1.121	-0.164	0.242	0.781	-0.02	0.469	1.016	0.172	0.367	0.492	0.121	0.289
0.727	0.063	0.406	0.816	0.066	0.379	1.016	-0.02	0.363	1.141	0.148	0.262	0.977	0.031	0.391	1.238	0.09	0.242	0.828	0.004	0.375	1.199	-0.168	0.215	0.766	-0.035	0.477	1.02	0.188	0.344	0.48	0.117	0.289
0.707	0.055	0.414	0.805	0.063	0.383	0.961	-0.031	0.383	1.035	0.121	0.277	0.953	0.004	0.402	1.211	0.051	0.32	0.902	-0.008	0.395	1.207	-0.16	0.188	0.766	-0.035	0.477	0.969	0.191	0.336	0.52	0.117	0.301
0.699	0.047	0.414	0.797	0.063	0.391	0.914	-0.059	0.402	0.914	0.117	0.309	0.926	-0.02	0.41	1.098	0.059	0.395	0.977	-0.023	0.414	1.172	-0.16	0.168	0.789	-0.035	0.488	0.902	0.203	0.328	0.586	0.102	0.301
0.695	0.035	0.418	0.797	0.055	0.402	0.859	-0.066	0.422	0.766	0.109	0.332	0.895	-0.031	0.406	0.957	0.074	0.461	1.035	-0.039	0.398	1.133	-0.148	0.164	0.82	-0.035	0.508	0.902	0.215	0.273	0.656	0.094	0.301
0.703	0.027	0.418	0.801	0.051	0.414	0.789	-0.082	0.426	0.629	0.082	0.367	0.855	-0.039	0.371	0.844	0.086	0.449	1.074	-0.047	0.395	1.105	-0.133	0.172	0.859	-0.039	0.523	1	0.215	0.227	0.734	0.086	0.285
0.73	0.02	0.418	0.801	0.047	0.426	0.734	-0.078	0.41	0.555	0.066	0.375	0.867	-0.031	0.305	0.805	0.098	0.406	1.063	-0.039	0.379	1.078	-0.105	0.188	0.902	-0.035	0.52	1.105	0.172	0.188	0.809	0.086	0.262
0.762	0.016	0.414	0.805	0.039	0.438	0.715	-0.074	0.391	0.555	0.051	0.387	0.977	-0.031	0.273	0.832	0.098	0.371	1.008	-0.031	0.355	1.023	-0.07	0.199	0.949	-0.039	0.504	1.102	0.117	0.18	0.887	0.082	0.238
0.789	0.008	0.414	0.801	0.031	0.438	0.742	-0.07	0.363	0.613	0.031	0.402	1.133	-0.051	0.285	0.879	0.117	0.379	0.961	-0.012	0.332	0.949	-0.043	0.211	1.008	-0.051	0.48	1.031	0.043	0.184	0.965	0.078	0.238
0.824	0.008	0.41	0.797	0.027	0.441	0.785	-0.066	0.332	0.711	0.012	0.41	1.195	-0.094	0.348	0.922	0.121	0.398	0.926	0.016	0.324	0.875	-0.016	0.211	1.07	-0.066	0.461	0.953	-0.02	0.215	1.031	0.07	0.238
0.863	0.008	0.402	0.793	0.027	0.438	0.848	-0.066	0.309	0.836	-0.008	0.398	1.113	-0.137	0.406	0.961	0.121	0.41	0.859	0.031	0.32	0.797	0.012	0.215	1.137	-0.09	0.445	0.898	-0.051	0.25	1.09	0.07	0.23
0.887	0.004	0.391	0.785	0.027	0.434	0.914	-0.059	0.281	0.965	0	0.367	0.98	-0.172	0.43	0.965	0.105	0.418	0.793	0.051	0.324	0.73	0.023	0.23	1.211	-0.102	0.438	0.906	-0.063	0.285	1.129	0.066	0.227
0.914	0.004	0.391	0.773	0.027	0.43	0.969	-0.051	0.266	1.047	0.02	0.344	0.902	-0.188	0.402	0.98	0.082	0.379	0.738	0.051	0.328	0.664	0.027	0.234	1.258	-0.117	0.445	0.965	-0.078	0.34	1.164	0.074	0.227
0.93	0	0.398	0.742	0.027	0.422	0.988	-0.043	0.258	1.051	0.039	0.313	0.871	-0.188	0.367	1.008	0.066	0.344	0.68	0.043	0.336	0.617	0.027	0.27	1.254	-0.125	0.449	1.016	-0.094	0.387	1.215	0.094	0.227
0.945	0	0.395	0.719	0.027	0.422	0.965	-0.039	0.258	0.988	0.07	0.281	0.867	-0.18	0.328	1	0.059	0.336	0.633	0.035	0.355	0.563	0.027	0.281	1.195	-0.129	0.449	1.043	-0.094	0.426	1.238	0.109	0.215
0.945	0.004	0.387	0.707	0.031	0.422	0.914	-0.023	0.262	0.918	0.102	0.273	0.887	-0.172	0.305	0.965	0.086	0.332	0.59	0.02	0.355	0.547	0.027	0.297	1.109	-0.125	0.445	1.039	-0.094	0.445	1.246	0.133	0.211
0.934	0.008	0.375	0.703	0.027	0.422	0.871	-0.012	0.27	0.855	0.125	0.285	0.934	-0.152	0.281	0.914	0.113	0.344	0.57	0.004	0.359	0.535	0.027	0.309	1.027	-0.113	0.406	1.016	-0.094	0.43	1.242	0.137	0.207
0.918	0.02	0.359	0.707	0.023	0.434	0.828	-0.004	0.273	0.789	0.145	0.313	0.965	-0.137	0.27	0.852	0.137	0.371	0.539	-0.012	0.371	0.516	0.023	0.313	1.043	-0.102	0.379	0.973	-0.098	0.402	1.203	0.141	0.215
0.906	0.02	0.359	0.723	0.008	0.434	0.805	0.004	0.289	0.754	0.152	0.348	0.984	-0.133	0.246	0.809	0.137	0.375	0.523	-0.027	0.379	0.512	0.023	0.316	1.117	-0.082	0.398	0.902	-0.113	0.383	1.129	0.145	0.223
0.902	0.027	0.355	0.75	0.008	0.43	0.789	0.016	0.289	0.734	0.148	0.383	1.016	-0.109	0.23	0.777	0.125	0.359	0.516	-0.043	0.391	0.527	0.027	0.313	1.121	-0.09	0.457	0.832	-0.129	0.363	1.004	0.145	0.246
0.906	0.027	0.355	0.781	0.004	0.422	0.785	0.023	0.293	0.707	0.129	0.402	1.023	-0.086	0.227	0.73	0.113	0.34	0.516	-0.055	0.402	0.547	0.035	0.293	1.047	-0.117	0.508	0.773	-0.129	0.363	0.836	0.145	0.27
0.926	0.023	0.352	0.805	-0.004	0.414	0.773	0.023	0.285	0.695	0.105	0.402	1	-0.059	0.227	0.684	0.086	0.355	0.523	-0.066	0.414	0.574	0.047	0.285	0.988	-0.148	0.504	0.734	-0.105	0.371	0.695	0.168	0.281
0.988	0.02	0.355	0.844	0	0.395	0.777	0.023	0.273	0.68	0.078	0.391	0.953	-0.043	0.254	0.633	0.051	0.391	0.539	-0.07	0.438	0.594	0.055	0.285	0.992	-0.16	0.465	0.715	-0.082	0.379	0.645	0.184	0.277
1.051	0.016	0.348	0.898	0	0.383	0.785	0.023	0.266	0.66	0.059	0.383	0.887	-0.012	0.254	0.605	0.02	0.41	0.563	-0.07	0.461	0.605	0.059	0.289	0.996	-0.16	0.418	0.711	-0.059	0.379	0.688	0.184	0.262
1.082	0.016	0.332	0.945	-0.008	0.375	0.793	0.023	0.258	0.645	0.027	0.383	0.832	0.027	0.254	0.578	0	0.395	0.574	-0.066	0.477	0.625	0.063	0.305	1.016	-0.168	0.383	0.727	-0.039	0.383	0.777	0.18	0.25
1.098	0.004	0.32	0.969	-0.012	0.371	0.797	0.02	0.258	0.633	0.004	0.387	0.785	0.055	0.254	0.559	-0.016	0.387	0.582	-0.063	0.492	0.652	0.07	0.316	1.074	-0.176	0.371	0.746	-0.031	0.379	0.863	0.172	0.234
1.098	-0.004	0.313	0.98	-0.016	0.363	0.801	0.016	0.254	0.629	-0.012	0.402	0.734	0.074	0.258	0.551	-0.016	0.391	0.605	-0.047	0.496	0.684	0.074	0.344	1.105	-0.176	0.344	0.758	-0.031	0.383	0.938	0.152	0.234
1.066	-0.016	0.313	0.973	-0.023	0.359	0.793	0.012	0.262	0.617	-0.016	0.43	0.707	0.074	0.266	0.551	-0.035	0.387	0.637	-0.031	0.512	0.723	0.086	0.359	1.125	-0.168	0.324	0.758	-0.043	0.402	1	0.145	0.238
1.02	-0.027	0.32	0.949	-0.023	0.355	0.777	0.016	0.262	0.613	-0.023	0.453	0.699	0.066	0.273	0.563	-0.035	0.367	0.688	-0.02	0.531	0.773	0.094	0.379	1.137	-0.156	0.293	0.762	-0.055	0.426	1.047	0.117	0.254
0.969	-0.039	0.34	0.934	-0.012	0.352	0.758	0.008	0.273	0.625	-0.012	0.473	0.707	0.055	0.281	0.566	-0.016	0.359	0.73	-0.012	0.523	0.844	0.109	0.395	1.164	-0.129	0.273	0.773	-0.078	0.457	1.066	0.09	0.258
0.91	-0.055	0.352	0.953	-0.008	0.352	0.73	0.008	0.281	0.633	0.004	0.477	0.715	0.039	0.285	0.574	0.016	0.359	0.766	0.004	0.523	0.93	0.113	0.406	1.168	-0.102	0.262	0.777	-0.098	0.488	1.066	0.063	0.297
0.855	-0.063	0.363	1.016	-0.008	0.34	0.723	0.008	0.285	0.641	0.004	0.48	0.707	0.027	0.277	0.59	0.023	0.371	0.82	0.031	0.535	1.031	0.129	0.398	1.133	-0.082	0.258	0.777	-0.113	0.516	1.039	0.035	0.332
0.813	-0.066	0.367	1.098	-0.012	0.328	0.727	0.02	0.293	0.66	0.008	0.477	0.695	0.02	0.277	0.621	0.047	0.387	0.887	0.055	0.547	1.137	0.141	0.387	1.094	-0.074	0.266	0.773	-0.121	0.523	0.98	0.016	0.363
0.785	-0.07	0.352	1.137	-0.02	0.32	0.742	0.027	0.293	0.68	0.012	0.48	0.676	0.012	0.281	0.664	0.074	0.395	0.945	0.07	0.57	1.23	0.145	0.375	1.055	-0.059	0.277	0.77	-0.125	0.516	0.906	0.012	0.379
0.789	-0.063	0.336	1.109	-0.023	0.305	0.758	0.027	0.293	0.68	0.004	0.477	0.664	0.012	0.281	0.672	0.102	0.395	1.02	0.082	0.57	1.297	0.148	0.363	1.016	-0.031	0.285	0.77	-0.117	0.523	0.813	0.008	0.398
0.801	-0.043	0.313	1.031	-0.027	0.289	0.777	0.043	0.297	0.688	0.004	0.473	0.656	0.023	0.285	0.723	0.105	0.406	1.094	0.094	0.551	1.328	0.152	0.355	0.969	0	0.285	0.781	-0.105	0.531	0.715	0.016	0.41
0.809	-0.031	0.293	0.941	-0.02	0.285	0.793	0.055	0.301	0.699	0	0.461	0.641	0.031	0.301	0.758	0.117	0.422	1.164	0.094	0.531	1.297	0.168	0.367	0.922	0.031	0.281	0.801	-0.098	0.539	0.625	0.023	0.422
0.809	-0.016	0.277	0.871	0	0.285	0.789	0.059	0.305	0.73	0.004	0.449	0.625	0.035	0.313	0.809	0.113	0.438	1.227	0.074	0.52	1.199	0.18	0.375	0.871	0.055	0.281	0.836	-0.086	0.539	0.555	0.023	0.438
0.816	-0.012	0.27	0.824	0.016	0.289	0.785	0.07	0.309	0.77	0.012	0.441	0.609	0.043	0.328	0.859	0.109	0.438	1.25	0.043	0.504	1.078	0.195	0.363	0.832	0.07	0.277	0.898	-0.082	0.535	0.504	0.016	0.441
0.828	0.008	0.266	0.789	0.027	0.289	0.762	0.082	0.313	0.809	0.012	0.434	0.594	0.047	0.324	0.93	0.137	0.426	1.227	0	0.48	0.996	0.211	0.324	0.801	0.082	0.273	0.98	-0.098	0.516	0.48	0.02	0.438
0.848	0.027	0.262	0.781	0.023	0.297	0.738	0.086	0.328	0.844	0.004	0.426	0.582	0.043	0.328	1	0.148	0.418	1.168	-0.023	0.453	1.016	0.207	0.297	0.766	0.082	0.266	1.074	-0.117	0.512	0.469	0.016	0.422
0.863	0.043	0.273	0.793	0.035	0.281	0.73	0.078	0.34	0.883	0.008	0.43	0.582	0.027	0.344	1.094	0.113	0.434	1.102	-0.031	0.41	1.059	0.176	0.289	0.746	0.07	0.289	1.16	-0.145	0.52	0.473	0.008	0.414
0.875	0.047	0.281	0.805	0.047	0.25	0.734	0.066	0.367	0.914	0.004	0.434	0.613	0.008	0.359	1.188	0.094	0.457	1.055	-0.031	0.367	1.008	0.137	0.297	0.723	0.059	0.285	1.211	-0.184	0.527	0.48	0	0.398
0.867	0.047	0.285	0.84	0.051	0.25	0.746	0.066	0.391	0.949	-0.008	0.426	0.629	-0.008	0.375	1.234	0.098	0.477	1.051	-0.023	0.328	0.918	0.102	0.285	0.723	0.051	0.289	1.211	-0.211	0.527	0.516	0	0.391
0.855	0.039	0.273	0.879	0.027	0.27	0.754	0.066	0.414	0.996	-0.016	0.426	0.633	-0.004	0.375	1.281	0.113	0.461	1.105	-0.031	0.301	0.871	0.074	0.285	0.723	0.035	0.277	1.16	-0.23	0.52	0.551	0	0.402
0.844	0.043	0.254	0.887	-0.008	0.285	0.773	0.07	0.43	1.031	-0.023	0.434	0.641	-0.004	0.367	1.301	0.121	0.449	1.125	-0.047	0.309	0.84	0.047	0.301	0.719	0.031	0.27	1.078	-0.227	0.508	0.586	-0.012	0.426
0.836	0.043	0.246	0.91	0	0.301	0.789	0.07	0.434	1.031	-0.031	0.445	0.664	-0.02	0.355	1.297	0.141	0.449	1.063	-0.086	0.336	0.82	0.02	0.309	0.707	0.031	0.262	0.992	-0.219	0.484	0.633	-0.023	0.449
0.832	0.031	0.234	0.895	0.035	0.277	0.809	0.066	0.43	1	-0.031	0.457	0.707	-0.027	0.355	1.23	0.133	0.445	0.957	-0.117	0.367	0.859	-0.012	0.324	0.688	0.031	0.262	0.957	-0.188	0.441	0.668	-0.035	0.469
0.816	0.031	0.227	0.859	0.082	0.254	0.84	0.07	0.426	0.965	-0.035	0.453	0.766	-0.035	0.363	1.152	0.129	0.449	0.855	-0.156	0.398	0.945	-0.039	0.348	0.672	0.039	0.258	1.031	-0.156	0.391	0.707	-0.031	0.48
0.801	0.023	0.223	0.84	0.125	0.238	0.863	0.066	0.418	0.941	-0.023	0.453	0.824	-0.035	0.359	1.063	0.129	0.465	0.785	-0.195	0.406	1.02	-0.051	0.367	0.668	0.051	0.262	1.164	-0.141	0.434	0.754	-0.039	0.492
0.801	0.02	0.227	0.824	0.168	0.227	0.891	0.07	0.414	0.914	-0.02	0.434	0.879	-0.031	0.352	0.953	0.156	0.473	0.75	-0.215	0.398	1.047	-0.066	0.395	0.684	0.059	0.262	1.156	-0.168	0.504	0.801	-0.043	0.52
0.813	0.012	0.238	0.813	0.18	0.23	0.906	0.07	0.41	0.922	-0.008	0.379	0.938	-0.016	0.344	0.922	0.152	0.484	0.762	-0.223	0.387	1.031	-0.082	0.379	0.711	0.063	0.27	1.105	-0.215	0.516	0.863	-0.047	0.547
0.805	0.016	0.25	0.805	0.184	0.246	0.93	0.074	0.402	1.039	0.008	0.324	1	-0.008	0.34	0.906	0.16	0.492	0.816	-0.223	0.348	1.004	-0.09	0.371	0.758	0.078	0.273	1.102	-0.246	0.508	0.934	-0.055	0.59
0.785	0.023	0.246	0.813	0.168	0.262	0.953	0.074	0.402	1.207	0.02	0.293	1.047	-0.004	0.344	0.871	0.18	0.441	0.887	-0.219	0.324	0.961	-0.094	0.348	0.813	0.09	0.273	1.086	-0.27	0.465	1	-0.07	0.621
0.773	0.016	0.25	0.82	0.148	0.27	0.969	0.07	0.406	1.32	-0.004	0.285	1.102	0	0.348	0.867	0.176	0.406	0.953	-0.211	0.281	0.902	-0.094	0.328	0.859	0.102	0.273	1.074	-0.281	0.406	1.059	-0.102	0.641
0.758	0.012	0.25	0.828	0.145	0.27	0.969	0.059	0.41	1.305	-0.02	0.289	1.152	0	0.367	0.836	0.164	0.398	1.02	-0.195	0.258	0.844	-0.074	0.316	0.902	0.109	0.27	1.113	-0.277	0.375	1.133	-0.141	0.637
0.766	0.016	0.266	0.836	0.141	0.242	0.961	0.047	0.41	1.191	-0.047	0.328	1.176	-0.004	0.387	0.801	0.156	0.406	1.074	-0.168	0.234	0.785	-0.047	0.313	0.949	0.109	0.281	1.156	-0.273	0.363	1.234	-0.184	0.625
0.789	0.02	0.285	0.836	0.129	0.246	0.953	0.035	0.402	1.008	-0.063	0.359	1.176	0	0.422	0.773	0.145	0.426	1.125	-0.141	0.242	0.723	-0.016	0.328	0.98	0.102	0.301	1.195	-0.246	0.336	1.355	-0.234	0.609
0.797	0.023	0.293	0.813	0.117	0.254	0.992	0.031	0.383	0.832	-0.063	0.375	1.125	0.02	0.438	0.781	0.133	0.441	1.148	-0.117	0.254	0.676	0.004	0.328	0.98	0.09	0.336	1.223	-0.203	0.301	1.453	-0.281	0.59
0.785	0.016	0.293	0.801	0.094	0.262	1.078	0.023	0.363	0.707	-0.059	0.387	1.043	0.035	0.453	0.824	0.121	0.445	1.125	-0.082	0.27	0.641	0	0.371	0.949	0.082	0.379	1.238	-0.152	0.258	1.465	-0.313	0.578
0.777	0.02	0.293	0.793	0.074	0.281	1.164	0.016	0.34	0.633	-0.055	0.371	0.969	0.074	0.434	0.879	0.105	0.445	1.07	-0.047	0.281	0.586	-0.012	0.379	0.887	0.082	0.414	1.219	-0.098	0.234	1.363	-0.336	0.559
0.781	0.027	0.285	0.781	0.063	0.316	1.219	0.008	0.305	0.637	-0.047	0.344	0.965	0.125	0.371	0.906	0.094	0.465	1	-0.012	0.277	0.559	-0.023	0.383	0.816	0.117	0.43	1.172	-0.051	0.211	1.25	-0.324	0.539
0.789	0.023	0.285	0.773	0.063	0.336	1.258	-0.004	0.281	0.715	-0.059	0.332	1.039	0.133	0.316	0.898	0.074	0.488	0.922	0.027	0.273	0.547	-0.031	0.395	0.805	0.152	0.422	1.094	-0.004	0.211	1.191	-0.309	0.488
0.801	0.023	0.301	0.805	0.047	0.355	1.227	-0.02	0.281	0.82	-0.07	0.32	1.086	0.102	0.285	0.867	0.066	0.496	0.863	0.051	0.27	0.559	-0.039	0.418	0.844	0.176	0.383	1.016	0.027	0.23	1.238	-0.281	0.484
0.816	0.016	0.316	0.828	0.027	0.367	1.102	-0.035	0.297	0.918	-0.086	0.313	1.07	0.07	0.289	0.824	0.078	0.492	0.813	0.051	0.27	0.582	-0.047	0.453	0.879	0.18	0.328	0.969	0.051	0.254	1.242	-0.25	0.527
0.813	0.008	0.328	0.844	0.02	0.367	0.922	-0.059	0.34	0.988	-0.098	0.281	1.039	0.043	0.297	0.738	0.105	0.465	0.785	0.051	0.281	0.633	-0.059	0.469	0.91	0.176	0.273	0.922	0.074	0.297	1.137	-0.238	0.531
0.816	0.012	0.32	0.859	0.012	0.367	0.762	-0.063	0.395	1.027	-0.094	0.262	0.977	0.055	0.301	0.711	0.094	0.453	0.766	0.039	0.297	0.691	-0.055	0.5	0.949	0.16	0.242	0.836	0.059	0.301	1.074	-0.23	0.492
0.82	0.008	0.316	0.875	0.016	0.371	0.652	-0.063	0.434	1.02	-0.066	0.23	0.871	0.066	0.301	0.668	0.129	0.43	0.766	0.027	0.32	0.723	-0.039	0.547	0.961	0.141	0.227	0.77	0.031	0.273	1.082	-0.223	0.441
0.809	0.008	0.313	0.852	0.016	0.352	0.629	-0.055	0.453	0.98	-0.031	0.207	0.77	0.059	0.328	0.629	0.121	0.438	0.762	0.012	0.34	0.695	-0.027	0.59	0.977	0.113	0.219	0.703	0.02	0.262	1.109	-0.203	0.402
0.793	0.012	0.313	0.836	0.008	0.348	0.668	-0.039	0.449	0.934	0.012	0.191	0.719	0.051	0.359	0.633	0.121	0.461	0.754	-0.012	0.352	0.652	-0.016	0.617	1.023	0.094	0.234	0.637	0	0.246	1.137	-0.203	0.367
0.777	0.008	0.313	0.832	0.008	0.359	0.742	-0.031	0.438	0.891	0.043	0.211	0.703	0.004	0.418	0.57	0.055	0.473	0.734	-0.016	0.355	0.625	0	0.629	1.066	0.07	0.277	0.59	-0.023	0.246	1.172	-0.195	0.328
0.762	0	0.32	0.832	0.023	0.371	0.824	-0.031	0.418	0.84	0.078	0.219	0.75	-0.008	0.438	0.57	0.035	0.465	0.707	-0.016	0.375	0.629	0.027	0.602	1.082	0.047	0.316	0.574	-0.023	0.238	1.195	-0.176	0.289
0.758	-0.004	0.332	0.816	0.027	0.375	0.898	-0.031	0.387	0.797	0.094	0.234	0.836	-0.012	0.43	0.594	0.016	0.43	0.676	-0.008	0.402	0.664	0.055	0.566	1.066	0.016	0.352	0.598	-0.004	0.219	1.211	-0.156	0.242
0.762	-0.008	0.352	0.805	0.027	0.387	0.938	-0.039	0.359	0.77	0.105	0.242	0.918	0.008	0.391	0.578	-0.008	0.43	0.633	-0.008	0.422	0.727	0.078	0.535	1.047	-0.004	0.379	0.605	0.023	0.199	1.219	-0.129	0.207
0.773	-0.012	0.359	0.793	0.023	0.391	0.949	-0.031	0.336	0.75	0.105	0.254	0.961	0.027	0.34	0.582	0	0.438	0.578	-0.004	0.422	0.809	0.09	0.512	1.008	-0.012	0.398	0.594	0.047	0.195	1.207	-0.102	0.195
0.785	-0.012	0.355	0.77	0.031	0.391	0.93	-0.004	0.328	0.738	0.082	0.266	0.973	0.047	0.297	0.582	0	0.445	0.539	0.023	0.41	0.879	0.094	0.492	0.953	-0.016	0.402	0.574	0.074	0.188	1.164	-0.078	0.211
0.793	-0.008	0.355	0.754	0.02	0.391	0.875	0.023	0.328	0.727	0.051	0.262	0.969	0.059	0.27	0.574	-0.008	0.473	0.523	0.074	0.379	0.926	0.07	0.473	0.902	-0.02	0.402	0.57	0.102	0.18	1.066	-0.066	0.234
0.797	-0.008	0.355	0.746	0.027	0.398	0.813	0.043	0.344	0.723	0.023	0.262	0.941	0.074	0.25	0.574	0.008	0.488	0.516	0.109	0.328	0.965	0.039	0.461	0.852	-0.027	0.391	0.574	0.117	0.184	0.938	-0.051	0.258
0.797	-0.004	0.352	0.73	0.031	0.406	0.758	0.055	0.367	0.723	0	0.27	0.895	0.094	0.254	0.559	0.008	0.508	0.52	0.145	0.285	0.996	0.004	0.449	0.809	-0.023	0.387	0.605	0.129	0.188	0.813	-0.031	0.27
0.797	-0.008	0.352	0.723	0.027	0.418	0.707	0.074	0.387	0.719	-0.02	0.27	0.844	0.109	0.258	0.559	-0.016	0.531	0.539	0.172	0.254	1.035	-0.02	0.449	0.785	-0.012	0.379	0.66	0.145	0.195	0.707	-0.004	0.281
0.801	-0.012	0.359	0.715	0.012	0.414	0.668	0.078	0.398	0.711	-0.031	0.285	0.793	0.109	0.281	0.566	-0.051	0.555	0.602	0.184	0.25	1.063	-0.043	0.449	0.762	-0.012	0.379	0.707	0.148	0.199	0.617	0.016	0.285
0.813	-0.012	0.371	0.723	0.012	0.441	0.645	0.066	0.406	0.691	-0.039	0.316	0.746	0.098	0.32	0.566	-0.063	0.551	0.691	0.172	0.281	1.09	-0.059	0.449	0.738	-0.016	0.379	0.762	0.145	0.199	0.535	0.023	0.289
0.824	-0.008	0.371	0.711	0.008	0.449	0.633	0.051	0.41	0.672	-0.023	0.305	0.703	0.09	0.344	0.594	-0.066	0.535	0.793	0.16	0.309	1.098	-0.074	0.465	0.723	-0.016	0.375	0.828	0.137	0.211	0.473	0.027	0.285
0.84	-0.004	0.363	0.715	0.016	0.461	0.625	0.039	0.402	0.633	-0.008	0.309	0.672	0.074	0.359	0.598	-0.055	0.535	0.887	0.16	0.34	1.078	-0.09	0.484	0.715	-0.02	0.375	0.902	0.125	0.219	0.434	0.027	0.273
0.859	0	0.355	0.723	0	0.48	0.629	0.027	0.391	0.566	-0.004	0.273	0.668	0.066	0.355	0.629	-0.043	0.566	0.961	0.168	0.348	1.023	-0.094	0.484	0.715	-0.027	0.383	0.984	0.105	0.238	0.438	0.027	0.273
0.879	0	0.355	0.742	-0.008	0.477	0.648	0.02	0.387	0.59	0	0.273	0.652	0.047	0.352	0.668	-0.023	0.594	1.008	0.156	0.352	0.98	-0.09	0.449	0.711	-0.043	0.391	1.043	0.082	0.246	0.453	0.027	0.25
0.895	0	0.363	0.797	-0.008	0.477	0.664	0.012	0.387	0.617	0.008	0.242	0.641	0.039	0.359	0.707	-0.012	0.617	1.059	0.137	0.352	1.02	-0.074	0.395	0.711	-0.066	0.406	1.098	0.063	0.27	0.5	0.027	0.227
0.914	-0.004	0.375	0.824	-0.023	0.469	0.691	0.016	0.383	0.641	0.02	0.227	0.645	0.043	0.363	0.773	-0.016	0.621	1.113	0.133	0.359	1.141	-0.063	0.387	0.711	-0.082	0.441	1.117	0.02	0.285	0.563	0.031	0.219
0.922	-0.004	0.391	0.863	-0.023	0.457	0.703	0.02	0.391	0.668	0.004	0.238	0.645	0.051	0.371	0.813	-0.039	0.602	1.168	0.129	0.383	1.211	-0.074	0.422	0.707	-0.094	0.484	1.094	-0.004	0.305	0.617	0.035	0.195
0.926	-0.008	0.406	0.898	-0.02	0.465	0.719	0.016	0.406	0.695	0	0.25	0.652	0.07	0.367	0.906	-0.023	0.602	1.203	0.125	0.414	1.141	-0.102	0.438	0.711	-0.098	0.531	1.023	-0.012	0.316	0.668	0.051	0.184
0.918	-0.012	0.426	0.934	0.008	0.457	0.73	0.023	0.41	0.723	-0.004	0.266	0.648	0.09	0.355	0.965	-0.035	0.602	1.176	0.125	0.449	1.043	-0.133	0.434	0.719	-0.113	0.57	0.934	-0.004	0.328	0.723	0.047	0.184
0.922	-0.008	0.43	0.969	0.004	0.461	0.746	0.023	0.414	0.746	-0.008	0.281	0.633	0.094	0.355	1.016	-0.055	0.621	1.121	0.133	0.484	1.031	-0.164	0.406	0.734	-0.125	0.578	0.848	0.02	0.316	0.766	0.039	0.207
0.941	-0.008	0.43	0.992	-0.016	0.473	0.746	0.027	0.414	0.758	-0.02	0.297	0.629	0.09	0.355	1.07	-0.066	0.633	1.066	0.145	0.504	1.027	-0.184	0.383	0.77	-0.113	0.555	0.836	0.047	0.293	0.801	0.023	0.242
0.988	-0.004	0.418	1.004	-0.043	0.469	0.738	0.027	0.422	0.758	-0.023	0.293	0.637	0.086	0.367	1.129	-0.055	0.629	1.098	0.141	0.473	1.008	-0.199	0.355	0.832	-0.098	0.531	0.895	0.078	0.27	0.855	0.016	0.277
1.051	0.004	0.395	1.016	-0.043	0.461	0.715	0.027	0.438	0.766	-0.016	0.289	0.656	0.074	0.379	1.145	-0.055	0.617	1.172	0.137	0.414	1.031	-0.219	0.324	0.918	-0.082	0.512	0.926	0.09	0.246	0.93	0.016	0.309
1.082	0.008	0.359	1.016	-0.023	0.457	0.707	0.023	0.445	0.793	-0.008	0.277	0.66	0.055	0.379	1.133	-0.055	0.609	1.199	0.148	0.367	1.074	-0.227	0.293	1.02	-0.086	0.52	0.926	0.09	0.23	0.996	0.031	0.344
1.07	0.016	0.328	0.992	0.012	0.453	0.707	0.023	0.453	0.836	0.004	0.273	0.668	0.023	0.383	1.113	-0.055	0.613	1.117	0.137	0.344	1.098	-0.219	0.266	1.105	-0.105	0.488	0.941	0.086	0.23	1.055	0.066	0.348
1.031	0.02	0.324	0.98	0.031	0.453	0.711	0.016	0.461	0.887	0.008	0.277	0.672	0.012	0.387	1.059	-0.043	0.617	0.977	0.121	0.332	1.094	-0.215	0.238	1.195	-0.141	0.492	0.961	0.063	0.242	1.113	0.109	0.328
0.961	0.008	0.34	1.047	0.039	0.43	0.719	0.023	0.461	0.941	0.012	0.293	0.684	-0.008	0.387	0.996	-0.043	0.598	0.879	0.086	0.332	1.105	-0.199	0.227	1.262	-0.184	0.48	0.98	0.039	0.25	1.164	0.141	0.305
0.867	-0.016	0.355	1.113	0.063	0.402	0.719	0.023	0.461	0.988	0.004	0.309	0.703	-0.008	0.395	0.988	-0.035	0.582	0.855	0.059	0.359	1.145	-0.176	0.227	1.316	-0.219	0.477	1.047	0.02	0.277	1.199	0.168	0.285
0.777	-0.016	0.379	1.117	0.059	0.387	0.719	0.02	0.457	1.031	0.004	0.328	0.738	0	0.414	1.035	-0.043	0.57	0.852	0.031	0.383	1.191	-0.133	0.246	1.34	-0.254	0.48	1.113	-0.008	0.32	1.18	0.203	0.273
0.711	-0.012	0.402	1.074	0.047	0.379	0.73	0.027	0.453	1.066	0.008	0.344	0.773	0.004	0.438	1.082	-0.055	0.555	0.867	0	0.406	1.207	-0.086	0.273	1.316	-0.281	0.492	1.148	-0.039	0.363	1.102	0.223	0.254
0.68	-0.012	0.43	0.992	0.074	0.352	0.742	0.035	0.441	1.086	0	0.352	0.813	0	0.445	1.086	-0.074	0.555	0.914	-0.023	0.426	1.168	-0.051	0.289	1.23	-0.309	0.492	1.168	-0.055	0.398	0.988	0.25	0.211
0.672	-0.02	0.434	0.875	0.109	0.336	0.754	0.031	0.434	1.105	-0.004	0.352	0.848	0.008	0.457	1.027	-0.109	0.566	0.953	-0.043	0.414	1.105	-0.02	0.293	1.102	-0.313	0.48	1.156	-0.059	0.41	0.938	0.305	0.156
0.676	-0.027	0.422	0.758	0.133	0.297	0.766	0.043	0.434	1.121	0.004	0.359	0.867	0.02	0.461	0.93	-0.105	0.57	1.004	-0.055	0.391	1.047	0.023	0.285	1	-0.301	0.445	1.109	-0.055	0.41	0.961	0.316	0.133
0.699	-0.027	0.402	0.684	0.125	0.32	0.777	0.047	0.43	1.09	0.012	0.355	0.898	0.027	0.449	0.832	-0.102	0.559	1.047	-0.063	0.352	0.988	0.055	0.27	0.984	-0.273	0.395	1.008	-0.047	0.395	0.953	0.305	0.156
0.754	-0.035	0.379	0.641	0.137	0.352	0.793	0.051	0.422	1.055	0.023	0.359	0.93	0.027	0.438	0.773	-0.105	0.527	1.074	-0.07	0.316	0.938	0.07	0.27	1.086	-0.242	0.363	0.895	-0.039	0.379	0.875	0.258	0.184
0.832	-0.039	0.359	0.641	0.113	0.379	0.816	0.055	0.414	1.016	0.039	0.363	0.957	0.039	0.418	0.785	-0.102	0.461	1.055	-0.066	0.293	0.895	0.074	0.262	1.129	-0.234	0.383	0.785	-0.035	0.375	0.82	0.215	0.223
0.891	-0.023	0.344	0.664	0.094	0.406	0.848	0.055	0.406	1.02	0.059	0.355	0.984	0.051	0.406	0.84	-0.117	0.395	0.992	-0.059	0.289	0.852	0.063	0.277	1.043	-0.242	0.387	0.699	-0.016	0.379	0.848	0.18	0.27
0.926	-0.012	0.336	0.734	0.094	0.414	0.887	0.055	0.402	1.055	0.078	0.359	0.984	0.066	0.395	0.941	-0.125	0.32	0.922	-0.039	0.285	0.82	0.043	0.293	0.98	-0.246	0.379	0.641	0.008	0.383	0.938	0.156	0.297
0.941	0.004	0.34	0.84	0.09	0.406	0.953	0.059	0.398	1.059	0.094	0.359	0.969	0.082	0.398	1.02	-0.16	0.277	0.855	-0.016	0.301	0.797	0.023	0.309	1.008	-0.254	0.375	0.594	0.016	0.402	1.074	0.129	0.332
0.934	0.02	0.344	0.922	0.094	0.395	0.992	0.063	0.395	1.012	0.09	0.336	0.93	0.082	0.379	1.07	-0.191	0.258	0.777	0.012	0.313	0.773	0.004	0.313	1.043	-0.254	0.367	0.555	0.02	0.41	1.188	0.086	0.348
0.906	0.027	0.348	0.965	0.098	0.363	1.004	0.059	0.398	0.98	0.086	0.313	0.898	0.055	0.379	1.094	-0.211	0.238	0.719	0.031	0.336	0.746	-0.012	0.316	1.066	-0.246	0.348	0.539	0.016	0.41	1.242	0.051	0.363
0.871	0.039	0.359	0.984	0.094	0.328	0.984	0.051	0.387	0.941	0.082	0.297	0.863	0.016	0.371	1.105	-0.207	0.203	0.668	0.047	0.352	0.719	-0.023	0.305	1.113	-0.234	0.332	0.527	-0.004	0.422	1.238	0.035	0.355
0.832	0.047	0.375	0.973	0.098	0.305	0.965	0.035	0.375	0.863	0.07	0.297	0.84	-0.031	0.348	1.094	-0.188	0.176	0.641	0.055	0.379	0.699	-0.027	0.301	1.152	-0.207	0.32	0.535	-0.016	0.43	1.191	0.031	0.344
0.797	0.051	0.379	0.945	0.109	0.301	0.945	0.031	0.367	0.762	0.059	0.305	0.867	-0.047	0.32	1.063	-0.145	0.164	0.617	0.047	0.379	0.684	-0.031	0.297	1.164	-0.172	0.301	0.559	-0.023	0.441	1.102	0.035	0.324
0.773	0.055	0.383	0.883	0.109	0.297	0.926	0.016	0.367	0.688	0.043	0.336	0.973	-0.055	0.309	1.008	-0.094	0.172	0.598	0.039	0.371	0.668	-0.031	0.293	1.172	-0.129	0.277	0.586	-0.035	0.453	0.977	0.047	0.316
0.754	0.059	0.383	0.816	0.117	0.281	0.926	0.008	0.383	0.648	0.035	0.363	1.102	-0.082	0.344	0.93	-0.039	0.184	0.59	0.027	0.359	0.645	-0.02	0.301	1.184	-0.09	0.25	0.617	-0.039	0.469	0.832	0.063	0.316
0.727	0.066	0.379	0.77	0.117	0.301	0.918	-0.004	0.398	0.645	0.031	0.375	1.125	-0.141	0.395	0.852	0.012	0.215	0.586	0.016	0.348	0.633	0.008	0.297	1.188	-0.047	0.234	0.66	-0.039	0.48	0.695	0.082	0.34
0.715	0.066	0.375	0.746	0.109	0.328	0.91	0	0.391	0.699	0.004	0.387	1.008	-0.176	0.422	0.773	0.07	0.238	0.586	0.012	0.34	0.621	0.027	0.309	1.164	-0.016	0.227	0.699	-0.039	0.484	0.574	0.102	0.359
0.703	0.063	0.375	0.738	0.105	0.352	0.914	0.008	0.367	0.797	-0.02	0.398	0.871	-0.188	0.406	0.711	0.105	0.273	0.582	0.008	0.355	0.613	0.047	0.32	1.121	0.012	0.223	0.742	-0.031	0.492	0.488	0.113	0.387
0.703	0.07	0.375	0.754	0.102	0.355	0.945	0.008	0.352	0.891	-0.035	0.398	0.762	-0.191	0.379	0.641	0.121	0.328	0.586	-0.004	0.375	0.617	0.059	0.336	1.059	0.027	0.223	0.766	-0.031	0.512	0.441	0.117	0.402
0.695	0.07	0.375	0.777	0.113	0.352	0.977	0	0.352	0.957	-0.039	0.375	0.699	-0.172	0.348	0.59	0.102	0.371	0.582	-0.02	0.395	0.633	0.07	0.348	0.996	0.039	0.223	0.801	-0.039	0.52	0.414	0.105	0.406
0.695	0.066	0.371	0.785	0.141	0.332	0.988	-0.012	0.34	0.977	-0.02	0.352	0.699	-0.156	0.328	0.578	0.047	0.375	0.582	-0.027	0.406	0.648	0.082	0.352	0.949	0.043	0.234	0.859	-0.027	0.535	0.414	0.082	0.398
0.691	0.066	0.375	0.813	0.156	0.301	1.016	-0.02	0.352	0.961	-0.004	0.332	0.742	-0.148	0.313	0.543	0.004	0.352	0.602	-0.023	0.41	0.688	0.098	0.359	0.898	0.035	0.242	0.891	-0.012	0.547	0.426	0.055	0.395
0.699	0.066	0.375	0.809	0.168	0.309	1.023	-0.027	0.379	0.922	0.02	0.324	0.828	-0.145	0.281	0.547	0	0.305	0.621	-0.008	0.426	0.723	0.105	0.352	0.855	0.035	0.25	0.902	-0.012	0.547	0.445	0.02	0.387
0.707	0.063	0.375	0.773	0.117	0.32	0.984	-0.039	0.398	0.855	0.051	0.316	0.918	-0.129	0.238	0.57	0.016	0.25	0.641	-0.008	0.438	0.762	0.125	0.34	0.82	0.031	0.25	0.926	-0.02	0.555	0.508	-0.02	0.371
0.719	0.055	0.379	0.75	0.117	0.316	0.938	-0.059	0.418	0.793	0.07	0.344	1.016	-0.133	0.188	0.578	0.004	0.227	0.668	-0.016	0.449	0.809	0.145	0.344	0.797	0.027	0.277	0.973	-0.051	0.559	0.609	-0.059	0.363
0.738	0.051	0.383	0.766	0.145	0.332	0.891	-0.07	0.422	0.734	0.09	0.352	1.098	-0.133	0.145	0.566	-0.031	0.238	0.703	-0.02	0.449	0.832	0.156	0.336	0.77	0.027	0.27	1.059	-0.082	0.547	0.688	-0.086	0.375
0.758	0.051	0.391	0.777	0.145	0.355	0.852	-0.078	0.414	0.707	0.094	0.371	1.137	-0.129	0.109	0.559	-0.063	0.25	0.746	-0.016	0.441	0.832	0.156	0.336	0.746	0.035	0.266	1.156	-0.113	0.535	0.75	-0.117	0.402
0.77	0.043	0.402	0.789	0.148	0.379	0.844	-0.074	0.395	0.688	0.086	0.379	1.141	-0.117	0.094	0.555	-0.078	0.266	0.797	-0.016	0.434	0.813	0.148	0.352	0.723	0.043	0.258	1.262	-0.145	0.516	0.801	-0.137	0.426
0.773	0.035	0.402	0.789	0.137	0.395	0.855	-0.086	0.367	0.676	0.066	0.391	1.129	-0.117	0.094	0.559	-0.063	0.273	0.848	-0.012	0.426	0.793	0.145	0.375	0.695	0.043	0.262	1.32	-0.156	0.488	0.844	-0.156	0.441
0.777	0.031	0.398	0.801	0.137	0.395	0.879	-0.078	0.344	0.652	0.039	0.379	1.109	-0.137	0.129	0.566	-0.051	0.281	0.906	-0.016	0.41	0.797	0.152	0.383	0.676	0.047	0.266	1.301	-0.168	0.48	0.875	-0.18	0.473
0.793	0.023	0.395	0.789	0.129	0.398	0.91	-0.07	0.313	0.629	0.016	0.363	1.055	-0.141	0.145	0.59	-0.043	0.285	0.953	-0.031	0.402	0.84	0.152	0.367	0.668	0.047	0.27	1.195	-0.18	0.465	0.914	-0.184	0.484
0.793	0.02	0.398	0.793	0.105	0.391	0.949	-0.055	0.297	0.625	-0.004	0.336	1.004	-0.137	0.156	0.602	-0.035	0.285	1	-0.051	0.398	0.887	0.145	0.371	0.672	0.035	0.277	1.117	-0.188	0.418	0.965	-0.184	0.527
0.793	0.008	0.406	0.793	0.086	0.398	0.996	-0.047	0.289	0.641	-0.02	0.324	0.949	-0.133	0.172	0.633	0.004	0.27	1.043	-0.066	0.391	0.883	0.113	0.363	0.691	0.031	0.293	1.137	-0.176	0.41	1.012	-0.184	0.559
0.785	0	0.41	0.805	0.074	0.398	1.016	-0.035	0.27	0.66	-0.027	0.316	0.914	-0.141	0.18	0.66	0.039	0.25	1.074	-0.086	0.402	0.852	0.086	0.332	0.711	0.031	0.293	1.117	-0.176	0.48	1.051	-0.184	0.59
0.785	0	0.414	0.809	0.066	0.402	1.004	-0.047	0.25	0.664	-0.031	0.324	0.898	-0.16	0.188	0.699	0.063	0.246	1.094	-0.094	0.414	0.863	0.063	0.313	0.715	0.039	0.285	1	-0.199	0.535	1.094	-0.176	0.617
0.785	0.004	0.422	0.809	0.074	0.402	0.977	-0.074	0.199	0.672	-0.031	0.352	0.914	-0.215	0.199	0.75	0.082	0.215	1.09	-0.098	0.418	0.883	0.035	0.313	0.723	0.047	0.285	0.91	-0.23	0.535	1.16	-0.164	0.621
0.793	0.012	0.422	0.813	0.07	0.398	0.941	-0.113	0.16	0.676	-0.027	0.383	0.945	-0.301	0.223	0.828	0.109	0.219	1.055	-0.105	0.426	0.883	0.02	0.32	0.762	0.063	0.289	0.914	-0.25	0.477	1.234	-0.172	0.629
0.805	0.02	0.418	0.805	0.074	0.391	0.91	-0.148	0.152	0.664	-0.012	0.395	0.977	-0.383	0.281	0.91	0.094	0.227	1	-0.105	0.43	0.934	0.004	0.332	0.816	0.078	0.301	0.988	-0.258	0.402	1.285	-0.188	0.641
0.828	0.023	0.414	0.809	0.082	0.391	0.855	-0.16	0.184	0.66	0	0.402	0.996	-0.453	0.281	0.973	0.063	0.246	0.945	-0.102	0.426	1.051	-0.016	0.352	0.871	0.086	0.309	1.07	-0.281	0.336	1.27	-0.199	0.625
0.832	0.027	0.426	0.805	0.078	0.387	0.809	-0.141	0.223	0.664	0.016	0.395	1.031	-0.508	0.289	1.031	0.043	0.254	0.902	-0.094	0.414	1.184	-0.016	0.352	0.887	0.094	0.309	1.125	-0.305	0.281	1.215	-0.199	0.602
0.832	0.027	0.426	0.805	0.066	0.379	0.785	-0.086	0.258	0.664	0.027	0.402	1.082	-0.504	0.27	1.086	0.02	0.273	0.934	-0.082	0.383	1.293	-0.031	0.344	0.895	0.102	0.313	1.168	-0.313	0.242	1.152	-0.18	0.547
0.836	0.031	0.434	0.805	0.063	0.379	0.773	0.004	0.27	0.68	0.039	0.414	1.117	-0.469	0.254	1.105	0	0.246	1.016	-0.094	0.328	1.352	-0.051	0.336	0.902	0.109	0.316	1.199	-0.289	0.211	1.18	-0.148	0.504
0.84	0.027	0.434	0.797	0.059	0.383	0.746	0.078	0.23	0.672	0.039	0.434	1.137	-0.449	0.27	1.109	-0.023	0.215	1.063	-0.125	0.316	1.336	-0.074	0.316	0.898	0.117	0.34	1.207	-0.242	0.176	1.258	-0.117	0.52
0.844	0.027	0.438	0.797	0.055	0.379	0.734	0.117	0.238	0.672	0.039	0.445	1.129	-0.457	0.293	1.117	-0.039	0.242	1.051	-0.176	0.371	1.266	-0.098	0.297	0.863	0.113	0.375	1.188	-0.18	0.16	1.266	-0.102	0.547
0.852	0.023	0.441	0.793	0.039	0.383	0.719	0.156	0.199	0.68	0.047	0.457	1.102	-0.457	0.344	1.105	-0.051	0.328	1.016	-0.25	0.457	1.152	-0.117	0.266	0.813	0.105	0.398	1.156	-0.133	0.156	1.23	-0.117	0.539
0.848	0.012	0.441	0.785	0.031	0.383	0.742	0.184	0.191	0.691	0.047	0.457	1.043	-0.453	0.391	1.055	-0.031	0.422	0.98	-0.309	0.516	1.02	-0.133	0.262	0.781	0.117	0.398	1.105	-0.094	0.164	1.23	-0.121	0.492
0.848	0	0.445	0.781	0.027	0.375	0.75	0.207	0.191	0.707	0.043	0.461	1.008	-0.438	0.449	1	0	0.492	0.949	-0.328	0.504	0.898	-0.133	0.277	0.801	0.141	0.363	1.035	-0.047	0.172	1.227	-0.125	0.426
0.855	-0.004	0.441	0.793	0.043	0.371	0.742	0.23	0.207	0.734	0.047	0.461	0.98	-0.406	0.508	0.965	0.051	0.516	0.949	-0.313	0.441	0.809	-0.121	0.316	0.848	0.152	0.34	0.973	-0.02	0.191	1.215	-0.133	0.367
0.879	-0.008	0.441	0.793	0.039	0.371	0.754	0.23	0.238	0.762	0.051	0.461	0.953	-0.43	0.566	1	0.125	0.477	0.977	-0.27	0.367	0.75	-0.102	0.363	0.871	0.152	0.32	0.879	0.008	0.215	1.234	-0.129	0.324
0.895	-0.016	0.438	0.777	0.031	0.383	0.766	0.207	0.262	0.789	0.043	0.453	0.895	-0.512	0.613	1.027	0.195	0.418	1.043	-0.211	0.316	0.711	-0.082	0.402	0.875	0.121	0.316	0.789	0.023	0.234	1.273	-0.133	0.293
0.902	-0.02	0.43	0.77	0.02	0.398	0.77	0.18	0.273	0.816	0.047	0.445	0.82	-0.547	0.641	1.012	0.227	0.383	1.102	-0.141	0.277	0.688	-0.078	0.426	0.883	0.094	0.328	0.711	0.035	0.254	1.27	-0.133	0.27
0.902	-0.016	0.414	0.77	0.012	0.414	0.762	0.156	0.281	0.844	0.043	0.441	0.75	-0.527	0.66	0.965	0.23	0.379	1.156	-0.094	0.258	0.668	-0.082	0.418	0.875	0.078	0.332	0.645	0.047	0.262	1.234	-0.137	0.258
0.875	-0.012	0.395	0.785	0.004	0.434	0.766	0.125	0.293	0.883	0.035	0.418	0.68	-0.5	0.688	0.914	0.215	0.398	1.191	-0.059	0.25	0.66	-0.094	0.402	0.887	0.066	0.332	0.609	0.051	0.266	1.207	-0.125	0.254
0.859	-0.012	0.383	0.801	0.008	0.449	0.754	0.094	0.289	0.957	0.027	0.418	0.605	-0.508	0.703	0.844	0.188	0.426	1.227	-0.023	0.242	0.656	-0.098	0.398	0.934	0.051	0.328	0.59	0.047	0.266	1.164	-0.109	0.258
0.863	-0.008	0.367	0.82	0.012	0.457	0.742	0.063	0.297	1.035	0.004	0.434	0.563	-0.59	0.758	0.797	0.168	0.449	1.234	0.012	0.23	0.664	-0.102	0.406	1.004	0.035	0.332	0.582	0.039	0.258	1.113	-0.098	0.281
0.898	-0.008	0.355	0.84	0.016	0.457	0.73	0.035	0.301	1.066	-0.02	0.438	0.496	-0.676	0.805	0.801	0.141	0.465	1.195	0.047	0.227	0.664	-0.109	0.43	1.066	0.02	0.352	0.578	0.035	0.258	1.035	-0.094	0.316
0.938	-0.008	0.355	0.863	0	0.453	0.723	0.016	0.309	1.059	-0.035	0.418	0.449	-0.699	0.855	0.859	0.113	0.477	1.133	0.078	0.227	0.668	-0.109	0.434	1.105	-0.004	0.367	0.578	0.023	0.262	0.949	-0.082	0.344
0.969	-0.016	0.34	0.902	0.012	0.441	0.715	0	0.313	1.02	-0.051	0.406	0.434	-0.664	0.906	0.957	0.086	0.48	1.063	0.102	0.227	0.676	-0.109	0.438	1.102	-0.008	0.395	0.578	0.016	0.27	0.867	-0.07	0.367
0.988	-0.023	0.32	0.922	0.023	0.422	0.711	0.004	0.316	0.977	-0.059	0.371	0.414	-0.605	0.914	1.039	0.063	0.461	0.98	0.109	0.223	0.711	-0.109	0.453	1.066	-0.016	0.418	0.598	0.016	0.273	0.805	-0.047	0.371
1.008	-0.031	0.32	0.922	0.031	0.398	0.711	0.012	0.328	0.977	-0.051	0.316	0.336	-0.52	0.902	1.07	0.051	0.422	0.906	0.105	0.223	0.738	-0.117	0.484	1.008	-0.023	0.43	0.629	0.016	0.27	0.762	-0.02	0.363
1.004	-0.051	0.328	0.914	0.043	0.383	0.719	0.023	0.336	1.098	-0.047	0.293	0.23	-0.496	0.91	1.074	0.047	0.383	0.836	0.094	0.23	0.762	-0.113	0.508	0.938	-0.031	0.438	0.684	0.023	0.258	0.719	0	0.355
0.973	-0.063	0.348	0.906	0.051	0.367	0.73	0.043	0.336	1.246	-0.055	0.301	0.152	-0.547	0.934	1.031	0.035	0.332	0.777	0.066	0.242	0.762	-0.105	0.527	0.855	-0.031	0.441	0.734	0.027	0.254	0.672	0.02	0.336
0.938	-0.082	0.363	0.906	0.063	0.34	0.734	0.051	0.344	1.301	-0.07	0.332	0.09	-0.543	0.926	0.98	0.012	0.289	0.73	0.031	0.254	0.77	-0.09	0.535	0.773	-0.027	0.438	0.793	0.043	0.254	0.637	0.023	0.32
0.902	-0.09	0.367	0.895	0.078	0.324	0.742	0.047	0.352	1.254	-0.09	0.344	0.047	-0.461	0.902	0.914	0	0.266	0.703	-0.004	0.273	0.801	-0.086	0.539	0.719	-0.004	0.422	0.832	0.051	0.266	0.641	0.023	0.313
0.879	-0.086	0.363	0.895	0.07	0.309	0.742	0.031	0.367	1.164	-0.105	0.352	0.004	-0.313	0.844	0.852	0.016	0.254	0.695	-0.031	0.285	0.832	-0.078	0.539	0.68	0.016	0.406	0.863	0.055	0.285	0.668	0.016	0.297
0.855	-0.082	0.344	0.961	0.074	0.293	0.746	0.027	0.371	1.051	-0.125	0.359	-0.082	-0.238	0.789	0.793	0.039	0.277	0.684	-0.063	0.305	0.871	-0.066	0.539	0.648	0.039	0.391	0.898	0.07	0.297	0.707	0.012	0.289
0.836	-0.074	0.328	1.051	0.063	0.277	0.75	0.023	0.387	0.941	-0.125	0.355	-0.18	-0.238	0.781	0.727	0.07	0.297	0.684	-0.09	0.324	0.914	-0.059	0.535	0.645	0.051	0.387	0.93	0.086	0.297	0.738	0.012	0.273
0.813	-0.063	0.309	1.121	0.063	0.266	0.766	0.023	0.395	0.871	-0.125	0.359	-0.266	-0.258	0.832	0.672	0.102	0.32	0.676	-0.098	0.34	0.969	-0.047	0.523	0.648	0.047	0.371	0.949	0.098	0.281	0.793	0.027	0.266
0.809	-0.047	0.297	1.145	0.047	0.27	0.789	0.02	0.406	0.828	-0.121	0.355	-0.352	-0.215	0.809	0.629	0.121	0.352	0.672	-0.098	0.344	1.023	-0.047	0.5	0.68	0.035	0.367	0.988	0.113	0.25	0.84	0.039	0.273
0.832	-0.027	0.289	1.113	0.051	0.285	0.82	0.016	0.406	0.809	-0.086	0.336	-0.398	-0.168	0.859	0.586	0.113	0.383	0.664	-0.094	0.344	1.086	-0.047	0.48	0.715	0.02	0.367	1.023	0.125	0.227	0.91	0.035	0.27
0.863	-0.008	0.277	1.039	0.082	0.289	0.848	0.02	0.398	0.828	-0.063	0.32	-0.379	-0.109	0.84	0.527	0.09	0.391	0.66	-0.082	0.332	1.117	-0.051	0.461	0.742	0.004	0.379	1.035	0.121	0.219	1.012	0.055	0.27
0.887	0.02	0.262	0.965	0.129	0.281	0.867	0.035	0.387	0.887	-0.039	0.313	-0.387	-0.121	0.82	0.484	0.074	0.402	0.652	-0.07	0.316	1.094	-0.035	0.449	0.766	-0.016	0.395	1.008	0.113	0.223	1.066	0.098	0.266
0.898	0.039	0.246	0.914	0.172	0.266	0.883	0.035	0.391	0.934	-0.023	0.309	-0.426	-0.16	0.844	0.473	0.066	0.402	0.645	-0.059	0.309	1.023	-0.008	0.438	0.797	-0.027	0.414	0.984	0.121	0.246	1.074	0.172	0.25
0.91	0.047	0.234	0.863	0.156	0.258	0.891	0.043	0.387	0.969	-0.016	0.313	-0.418	-0.184	0.871	0.469	0.063	0.398	0.629	-0.039	0.305	0.949	0.027	0.434	0.828	-0.051	0.438	0.949	0.109	0.293	1.063	0.242	0.211
0.902	0.047	0.234	0.844	0.125	0.238	0.898	0.039	0.387	0.988	0	0.301	-0.418	-0.223	0.887	0.465	0.059	0.402	0.613	-0.02	0.316	0.871	0.059	0.398	0.852	-0.066	0.461	0.883	0.105	0.316	1.078	0.297	0.164
0.883	0.055	0.238	0.836	0.105	0.215	0.914	0.043	0.379	0.984	0.016	0.285	-0.414	-0.293	0.941	0.484	0.051	0.418	0.602	0.004	0.32	0.848	0.082	0.336	0.867	-0.082	0.473	0.93	0.121	0.309	1.082	0.34	0.121
0.859	0.066	0.234	0.832	0.094	0.211	0.941	0.047	0.371	0.957	0.035	0.277	-0.418	-0.332	0.957	0.52	0.035	0.438	0.613	0.02	0.328	0.91	0.07	0.293	0.879	-0.086	0.484	0.992	0.129	0.289	1.074	0.371	0.086
0.844	0.07	0.234	0.84	0.094	0.195	0.961	0.047	0.375	0.914	0.047	0.277	-0.418	-0.352	0.973	0.543	0.02	0.449	0.641	0.031	0.328	1.008	0.047	0.316	0.898	-0.094	0.496	1.02	0.117	0.258	1.047	0.379	0.051
0.828	0.074	0.23	0.844	0.074	0.195	0.988	0.039	0.375	0.859	0.059	0.281	-0.445	-0.367	0.988	0.559	0	0.461	0.664	0.031	0.324	1.035	-0.031	0.398	0.938	-0.098	0.512	1.004	0.094	0.219	0.996	0.363	0.051
0.809	0.086	0.227	0.859	0.043	0.207	1.016	0.039	0.379	0.805	0.066	0.285	-0.469	-0.387	0.977	0.582	-0.004	0.465	0.668	0.023	0.316	1.051	-0.109	0.434	0.984	-0.098	0.512	0.969	0.063	0.184	0.895	0.344	0.082
0.785	0.09	0.227	0.871	0.016	0.223	1.043	0.039	0.383	0.773	0.063	0.289	-0.473	-0.371	0.934	0.621	0	0.469	0.668	-0.008	0.273	1.082	-0.16	0.43	1.031	-0.102	0.508	0.941	0.035	0.168	0.785	0.301	0.121
0.758	0.09	0.219	0.879	-0.012	0.246	1.055	0.043	0.379	0.773	0.086	0.305	-0.465	-0.336	0.871	0.648	0.004	0.473	0.668	-0.039	0.238	1.109	-0.188	0.379	1.07	-0.102	0.512	0.93	0.008	0.176	0.691	0.262	0.164
0.73	0.086	0.219	0.879	0	0.262	1.051	0.047	0.367	0.773	0.09	0.305	-0.465	-0.293	0.816	0.688	0.008	0.473	0.695	-0.074	0.242	1.152	-0.195	0.301	1.098	-0.109	0.504	0.957	-0.016	0.199	0.645	0.23	0.199
0.742	0.086	0.223	0.852	0.008	0.258	1.059	0.051	0.352	0.773	0.09	0.301	-0.477	-0.25	0.793	0.723	0	0.465	0.746	-0.09	0.281	1.199	-0.199	0.234	1.133	-0.117	0.48	1.02	-0.039	0.238	0.695	0.191	0.211
0.762	0.07	0.223	0.824	0.031	0.258	1.094	0.039	0.348	0.762	0.102	0.289	-0.496	-0.164	0.77	0.773	-0.004	0.457	0.809	-0.082	0.355	1.23	-0.191	0.18	1.188	-0.125	0.461	1.105	-0.051	0.293	0.793	0.141	0.219
0.801	0.066	0.227	0.813	0.09	0.242	1.133	0.039	0.328	0.75	0.109	0.277	-0.512	-0.082	0.723	0.84	0.012	0.445	0.871	-0.059	0.43	1.242	-0.18	0.141	1.227	-0.129	0.449	1.172	-0.059	0.355	0.879	0.094	0.207
0.82	0.066	0.23	0.797	0.148	0.211	1.156	0.047	0.328	0.727	0.105	0.266	-0.516	0	0.711	0.895	0.023	0.426	0.93	-0.027	0.48	1.262	-0.145	0.121	1.203	-0.145	0.445	1.184	-0.066	0.41	0.961	0.051	0.191
0.816	0.066	0.219	0.762	0.195	0.176	1.172	0.055	0.305	0.707	0.094	0.266	-0.574	0.059	0.648	0.953	0.031	0.418	0.949	0.008	0.496	1.273	-0.102	0.102	1.117	-0.148	0.434	1.152	-0.078	0.438	1.047	0	0.215
0.801	0.063	0.219	0.754	0.227	0.152	1.129	0.043	0.316	0.688	0.066	0.273	-0.641	0.02	0.617	1.012	0.031	0.414	0.938	0.059	0.512	1.258	-0.066	0.078	1.02	-0.152	0.418	1.074	-0.078	0.426	1.109	-0.051	0.223
0.793	0.051	0.215	0.758	0.242	0.156	0.996	0.023	0.336	0.68	0.039	0.293	-0.676	0.008	0.594	1.063	0.027	0.414	0.918	0.117	0.504	1.223	-0.027	0.07	0.961	-0.141	0.387	0.977	-0.07	0.395	1.164	-0.102	0.27
0.781	0.035	0.223	0.785	0.258	0.164	0.84	0.004	0.363	0.672	0.016	0.313	-0.684	0.012	0.621	1.098	0.02	0.414	0.91	0.152	0.473	1.188	0.012	0.07	1.023	-0.117	0.367	0.879	-0.055	0.375	1.211	-0.145	0.305
0.777	0.031	0.234	0.813	0.262	0.184	0.727	-0.02	0.375	0.66	0	0.316	-0.703	0.063	0.621	1.113	0.016	0.41	0.938	0.18	0.43	1.141	0.039	0.082	1.102	-0.109	0.406	0.781	-0.027	0.363	1.262	-0.172	0.332
0.766	0.027	0.246	0.824	0.273	0.195	0.672	-0.027	0.375	0.641	0	0.32	-0.727	0.098	0.637	1.109	0.012	0.406	1.004	0.203	0.387	1.051	0.055	0.09	1.055	-0.125	0.445	0.707	0.004	0.367	1.305	-0.172	0.395
0.762	0.016	0.258	0.824	0.277	0.211	0.672	-0.031	0.371	0.633	0.004	0.32	-0.734	0.09	0.656	1.07	0.012	0.395	1.043	0.223	0.348	0.957	0.059	0.102	0.969	-0.16	0.449	0.656	0.035	0.371	1.273	-0.16	0.406
0.762	0.008	0.273	0.82	0.262	0.246	0.734	-0.027	0.371	0.613	0.004	0.316	-0.734	0.098	0.66	1.016	-0.004	0.387	1.016	0.234	0.328	0.875	0.059	0.109	0.961	-0.184	0.438	0.621	0.055	0.379	1.211	-0.145	0.43
0.766	0	0.281	0.801	0.234	0.246	0.816	-0.031	0.375	0.605	0.012	0.313	-0.73	0.117	0.633	0.977	-0.016	0.375	0.93	0.219	0.32	0.785	0.059	0.113	1.004	-0.203	0.395	0.594	0.059	0.387	1.121	-0.125	0.434
0.77	-0.004	0.285	0.813	0.16	0.285	0.895	-0.031	0.363	0.602	0.02	0.309	-0.754	0.152	0.586	1.012	-0.02	0.352	0.863	0.195	0.328	0.695	0.047	0.121	1.074	-0.227	0.344	0.574	0.043	0.402	1.004	-0.109	0.426
0.762	0	0.281	0.801	0.086	0.27	0.941	-0.031	0.352	0.613	0.012	0.316	-0.785	0.152	0.555	1.121	-0.02	0.332	0.844	0.184	0.34	0.621	0.047	0.141	1.164	-0.238	0.301	0.566	0.035	0.41	0.891	-0.086	0.41
0.77	-0.004	0.289	0.801	0.105	0.262	0.953	-0.023	0.324	0.629	0.008	0.328	-0.793	0.109	0.555	1.215	-0.023	0.32	0.859	0.168	0.367	0.559	0.027	0.141	1.227	-0.242	0.273	0.57	0.012	0.422	0.801	-0.066	0.434
0.773	-0.008	0.293	0.824	0.141	0.25	0.926	0.008	0.305	0.645	0	0.34	-0.781	0.113	0.563	1.242	-0.047	0.324	0.902	0.137	0.387	0.504	-0.008	0.145	1.25	-0.242	0.258	0.574	-0.016	0.438	0.707	-0.059	0.445
0.785	-0.016	0.293	0.832	0.117	0.254	0.887	0.031	0.293	0.66	-0.008	0.34	-0.785	0.105	0.621	1.184	-0.066	0.34	0.965	0.09	0.402	0.445	-0.047	0.184	1.234	-0.223	0.23	0.598	-0.055	0.449	0.652	-0.043	0.492
0.793	-0.012	0.305	0.824	0.098	0.254	0.836	0.047	0.289	0.688	-0.012	0.336	-0.797	0.098	0.641	1.059	-0.094	0.371	1.039	0.043	0.406	0.418	-0.066	0.203	1.219	-0.176	0.215	0.625	-0.09	0.465	0.598	-0.035	0.488
0.785	-0.02	0.313	0.828	0.094	0.254	0.781	0.059	0.313	0.723	-0.016	0.328	-0.805	0.113	0.66	0.93	-0.121	0.387	1.086	-0.004	0.395	0.441	-0.082	0.25	1.199	-0.129	0.211	0.652	-0.109	0.484	0.57	-0.023	0.492
0.781	-0.027	0.344	0.832	0.094	0.25	0.734	0.078	0.324	0.781	-0.016	0.32	-0.824	0.117	0.672	0.855	-0.141	0.395	1.09	-0.047	0.371	0.465	-0.082	0.301	1.16	-0.086	0.227	0.668	-0.121	0.496	0.543	-0.008	0.492
0.781	-0.031	0.371	0.832	0.109	0.246	0.715	0.074	0.344	0.848	-0.02	0.324	-0.816	0.121	0.68	0.836	-0.156	0.391	1.066	-0.082	0.336	0.484	-0.078	0.332	1.105	-0.047	0.246	0.672	-0.121	0.516	0.531	-0.004	0.484
0.773	-0.051	0.395	0.832	0.105	0.246	0.703	0.063	0.363	0.91	-0.016	0.32	-0.789	0.125	0.668	0.883	-0.164	0.375	1.023	-0.113	0.297	0.516	-0.059	0.348	1.047	-0.016	0.27	0.672	-0.117	0.531	0.555	0.008	0.496
0.766	-0.066	0.406	0.832	0.086	0.27	0.695	0.043	0.375	0.941	-0.008	0.32	-0.813	0.117	0.641	0.938	-0.168	0.359	0.969	-0.133	0.266	0.551	-0.039	0.336	0.988	0.012	0.281	0.68	-0.109	0.531	0.586	0.012	0.504
0.77	-0.063	0.422	0.848	0.082	0.285	0.695	0.031	0.383	0.961	-0.012	0.316	-0.828	0.074	0.676	0.98	-0.184	0.348	0.926	-0.141	0.262	0.582	-0.023	0.316	0.926	0.031	0.289	0.715	-0.082	0.527	0.625	0.012	0.539
0.781	-0.066	0.426	0.871	0.078	0.293	0.699	0.023	0.379	0.992	-0.008	0.309	-0.992	0.004	0.727	1.012	-0.195	0.332	0.883	-0.129	0.289	0.621	-0.016	0.305	0.879	0.035	0.293	0.742	-0.027	0.512	0.691	0.02	0.563
0.793	-0.066	0.418	0.883	0.07	0.293	0.703	0.016	0.379	1.02	-0.008	0.313	-1.02	-0.008	0.766	1.027	-0.199	0.301	0.824	-0.121	0.313	0.676	0.012	0.297	0.844	0.039	0.301	0.805	0.027	0.477	0.75	0.023	0.563
0.809	-0.059	0.414	0.797	0.016	0.305	0.711	0.012	0.367	1.016	-0.004	0.328	-0.973	-0.047	0.793	1.047	-0.188	0.27	0.777	-0.098	0.344	0.75	0.039	0.285	0.816	0.039	0.305	0.879	0.043	0.445	0.77	0.031	0.563
0.82	-0.059	0.406	0.742	-0.023	0.316	0.703	0.012	0.367	0.988	0	0.34	-0.965	-0.004	0.816	1.063	-0.148	0.246	0.734	-0.078	0.379	0.82	0.074	0.27	0.793	0.031	0.297	0.965	0.004	0.418	0.793	0.031	0.555
0.836	-0.051	0.402	0.738	-0.02	0.281	0.695	0.023	0.375	0.969	-0.004	0.348	-0.996	-0.02	0.844	1.047	-0.113	0.242	0.703	-0.066	0.418	0.902	0.117	0.254	0.773	0.035	0.305	1.051	-0.059	0.402	0.855	0.027	0.566
0.852	-0.043	0.391	0.762	0	0.262	0.676	0.031	0.383	0.98	-0.008	0.336	-1.09	-0.031	0.828	1.004	-0.086	0.246	0.684	-0.063	0.422	0.988	0.152	0.238	0.758	0.031	0.297	1.129	-0.113	0.398	0.953	0.02	0.574
0.879	-0.035	0.379	0.77	0.012	0.242	0.652	0.035	0.391	1.031	0	0.344	-1.098	-0.078	0.813	0.934	-0.055	0.262	0.652	-0.063	0.434	1.086	0.18	0.238	0.742	0.039	0.285	1.191	-0.176	0.406	1.055	0.012	0.555
0.906	-0.027	0.375	0.758	0.02	0.219	0.641	0.035	0.395	1.078	0.012	0.352	-1.102	-0.113	0.762	0.883	-0.023	0.289	0.621	-0.059	0.395	1.191	0.203	0.238	0.734	0.051	0.285	1.207	-0.234	0.422	1.141	0	0.52
0.945	-0.027	0.375	0.758	0.004	0.234	0.648	0.035	0.414	1.098	0.004	0.344	-1.125	-0.18	0.762	0.84	0.004	0.309	0.613	-0.051	0.367	1.258	0.211	0.238	0.734	0.055	0.285	1.164	-0.273	0.422	1.215	-0.016	0.492
0.996	-0.027	0.371	0.758	-0.008	0.234	0.668	0.039	0.426	1.109	0	0.344	-1.285	-0.246	0.773	0.789	0.016	0.32	0.617	-0.051	0.359	1.293	0.219	0.246	0.734	0.059	0.277	1.082	-0.285	0.398	1.27	-0.039	0.48
1.047	-0.027	0.363	0.77	-0.027	0.262	0.691	0.055	0.43	1.074	-0.004	0.344	-1.418	-0.301	0.773	0.742	0.023	0.324	0.617	-0.059	0.371	1.297	0.215	0.254	0.73	0.063	0.273	1.055	-0.273	0.328	1.281	-0.074	0.477
1.066	-0.023	0.359	0.789	-0.031	0.25	0.691	0.059	0.434	0.969	-0.008	0.332	-1.48	-0.324	0.754	0.707	0.031	0.313	0.613	-0.063	0.387	1.25	0.207	0.27	0.719	0.07	0.266	1.184	-0.266	0.289	1.238	-0.098	0.48
1.055	-0.016	0.355	0.809	-0.031	0.234	0.695	0.043	0.441	0.852	-0.023	0.34	-1.402	-0.383	0.746	0.691	0.039	0.305	0.609	-0.063	0.414	1.16	0.199	0.289	0.707	0.078	0.262	1.27	-0.285	0.363	1.16	-0.121	0.492
1.047	-0.008	0.363	0.828	-0.027	0.223	0.707	0.023	0.445	0.754	-0.023	0.352	-1.355	-0.449	0.738	0.676	0.039	0.297	0.609	-0.055	0.434	1.078	0.195	0.305	0.695	0.086	0.27	1.176	-0.324	0.438	1.051	-0.145	0.496
1.051	0.004	0.367	0.855	-0.023	0.219	0.723	0.027	0.434	0.68	-0.02	0.379	-1.363	-0.508	0.707	0.668	0.031	0.289	0.613	-0.047	0.445	1.035	0.203	0.309	0.691	0.094	0.277	1.055	-0.348	0.449	0.957	-0.156	0.477
1.082	0.008	0.359	0.875	-0.023	0.219	0.75	0.035	0.422	0.656	-0.02	0.402	-1.352	-0.484	0.641	0.664	0.023	0.293	0.629	-0.035	0.445	1.043	0.195	0.297	0.707	0.098	0.281	1.008	-0.34	0.406	0.918	-0.145	0.457
1.117	0.016	0.344	0.879	-0.039	0.227	0.777	0.039	0.422	0.672	-0.023	0.418	-1.273	-0.418	0.582	0.66	0.02	0.301	0.66	-0.023	0.445	1.055	0.172	0.277	0.75	0.102	0.281	0.988	-0.313	0.34	0.969	-0.133	0.441
1.125	0.027	0.309	0.891	-0.055	0.242	0.789	0.047	0.414	0.742	-0.027	0.418	-1.176	-0.359	0.539	0.652	0.027	0.309	0.688	-0.016	0.445	0.996	0.141	0.254	0.805	0.113	0.273	1.02	-0.297	0.277	1.043	-0.133	0.477
1.102	0.039	0.277	0.922	-0.059	0.25	0.805	0.051	0.414	0.863	-0.031	0.41	-1.125	-0.336	0.488	0.648	0.031	0.313	0.715	-0.016	0.445	0.887	0.098	0.199	0.879	0.121	0.262	1.078	-0.277	0.246	1.047	-0.156	0.547
1.055	0.039	0.258	0.934	-0.051	0.238	0.824	0.055	0.41	0.98	-0.035	0.391	-1.102	-0.352	0.473	0.645	0.039	0.309	0.762	-0.012	0.441	0.805	0.047	0.176	0.949	0.133	0.254	1.133	-0.246	0.23	1.031	-0.211	0.602
0.973	0.039	0.262	0.965	-0.023	0.234	0.828	0.063	0.41	1.055	-0.031	0.363	-1.094	-0.383	0.469	0.641	0.051	0.309	0.832	-0.008	0.426	0.781	0.004	0.18	1.008	0.125	0.254	1.148	-0.195	0.215	1.066	-0.266	0.629
0.863	0.031	0.281	0.969	-0.023	0.227	0.828	0.07	0.406	1.078	-0.012	0.328	-1.117	-0.395	0.457	0.641	0.055	0.305	0.926	-0.008	0.41	0.781	-0.016	0.207	1.031	0.105	0.266	1.172	-0.152	0.188	1.109	-0.301	0.598
0.758	0.031	0.301	0.977	-0.031	0.234	0.832	0.074	0.402	1.051	0.016	0.301	-1.113	-0.434	0.445	0.648	0.066	0.297	1	-0.023	0.402	0.824	-0.051	0.25	1.031	0.094	0.289	1.184	-0.117	0.16	1.137	-0.313	0.531
0.672	0.027	0.316	1.012	-0.031	0.238	0.848	0.082	0.402	0.969	0.059	0.277	-1.094	-0.449	0.438	0.668	0.07	0.293	1.059	-0.047	0.406	0.91	-0.078	0.301	0.973	0.074	0.32	1.18	-0.09	0.152	1.176	-0.305	0.461
0.637	0.027	0.348	1.031	-0.031	0.234	0.852	0.082	0.398	0.879	0.094	0.285	-1.074	-0.434	0.426	0.684	0.066	0.293	1.109	-0.074	0.422	0.984	-0.094	0.348	0.887	0.066	0.352	1.152	-0.07	0.156	1.223	-0.281	0.395
0.645	0.016	0.379	1.039	0	0.223	0.84	0.066	0.395	0.801	0.129	0.289	-1.07	-0.398	0.418	0.699	0.074	0.289	1.145	-0.098	0.438	1.027	-0.098	0.363	0.82	0.066	0.367	1.105	-0.051	0.188	1.289	-0.246	0.316
0.676	0.004	0.395	1.023	0.016	0.215	0.844	0.055	0.395	0.75	0.152	0.313	-1.055	-0.359	0.422	0.734	0.078	0.293	1.152	-0.113	0.449	1.02	-0.098	0.359	0.789	0.086	0.352	1.031	-0.031	0.223	1.344	-0.203	0.258
0.727	0.012	0.391	1.02	0.055	0.176	0.84	0.051	0.391	0.699	0.152	0.328	-1.031	-0.348	0.438	0.773	0.078	0.305	1.133	-0.125	0.453	0.984	-0.09	0.34	0.836	0.105	0.316	0.941	-0.02	0.242	1.418	-0.141	0.141
0.789	0.023	0.367	1.039	0.094	0.184	0.848	0.039	0.387	0.656	0.145	0.34	-1.027	-0.336	0.465	0.828	0.07	0.316	1.09	-0.125	0.449	0.926	-0.07	0.305	0.898	0.113	0.293	0.855	0	0.262	1.434	-0.07	0.109
0.848	0.031	0.34	1.078	0.105	0.188	0.863	0.027	0.387	0.645	0.133	0.352	-1.008	-0.336	0.508	0.906	0.066	0.336	1.031	-0.125	0.438	0.871	-0.043	0.289	0.91	0.102	0.277	0.777	0.012	0.277	1.355	-0.02	0.109
0.895	0.047	0.313	1.109	0.109	0.203	0.879	0.016	0.395	0.645	0.109	0.352	-0.992	-0.34	0.551	0.992	0.066	0.324	0.984	-0.113	0.41	0.805	-0.027	0.285	0.902	0.086	0.273	0.719	0.012	0.277	1.242	0.031	0.121
0.938	0.059	0.293	1.074	0.098	0.219	0.895	0.012	0.395	0.645	0.082	0.348	-0.961	-0.336	0.555	1.074	0.063	0.316	0.984	-0.102	0.371	0.746	0.004	0.277	0.941	0.07	0.277	0.68	0.008	0.27	1.105	0.051	0.156
0.949	0.066	0.285	0.965	0.09	0.23	0.895	0.004	0.391	0.664	0.055	0.344	-0.945	-0.324	0.547	1.137	0.063	0.309	1.09	-0.086	0.355	0.707	0.027	0.309	0.98	0.047	0.281	0.66	0.012	0.266	0.965	0.059	0.211
0.934	0.078	0.301	0.855	0.094	0.25	0.887	0.008	0.391	0.672	0.043	0.336	-0.934	-0.285	0.543	1.184	0.066	0.313	1.191	-0.09	0.383	0.656	0.043	0.313	1.031	0.023	0.309	0.652	0.012	0.258	0.875	0.051	0.277
0.887	0.086	0.316	0.758	0.105	0.27	0.879	0.004	0.395	0.68	0.047	0.336	-0.922	-0.25	0.551	1.199	0.07	0.316	1.176	-0.113	0.422	0.609	0.039	0.316	1.098	0.004	0.344	0.66	0.012	0.258	0.855	0.051	0.324
0.84	0.09	0.332	0.688	0.129	0.301	0.871	0.012	0.391	0.691	0.035	0.344	-0.902	-0.215	0.57	1.168	0.082	0.32	1.082	-0.137	0.453	0.582	0.031	0.328	1.145	-0.023	0.379	0.641	0.004	0.266	0.824	0.055	0.348
0.797	0.082	0.348	0.617	0.125	0.328	0.875	0.023	0.379	0.707	0.035	0.355	-0.875	-0.188	0.586	1.109	0.094	0.316	0.984	-0.152	0.461	0.551	0.008	0.348	1.152	-0.043	0.402	0.621	0.004	0.273	0.77	0.059	0.352
0.777	0.066	0.367	0.59	0.086	0.379	0.887	0.031	0.355	0.727	0.035	0.367	-0.848	-0.156	0.59	1.063	0.113	0.313	0.898	-0.145	0.441	0.531	-0.008	0.363	1.121	-0.043	0.418	0.602	0.008	0.277	0.723	0.063	0.32
0.75	0.043	0.395	0.609	0.086	0.395	0.934	0.035	0.34	0.73	0.039	0.383	-0.836	-0.137	0.586	1.074	0.141	0.297	0.852	-0.133	0.41	0.52	-0.023	0.371	1.074	-0.035	0.418	0.594	0.02	0.27	0.699	0.074	0.293
0.73	0.031	0.414	0.664	0.105	0.383	0.984	0.031	0.324	0.723	0.035	0.391	-0.813	-0.141	0.586	1.078	0.156	0.289	0.844	-0.113	0.387	0.52	-0.039	0.375	1	-0.031	0.414	0.582	0.027	0.27	0.676	0.086	0.254
0.695	0.02	0.426	0.75	0.125	0.355	1.02	0.02	0.316	0.719	0.031	0.398	-0.813	-0.16	0.566	1	0.168	0.293	0.883	-0.102	0.383	0.523	-0.055	0.379	0.902	-0.023	0.398	0.59	0.043	0.262	0.656	0.082	0.242
0.68	0.016	0.418	0.824	0.148	0.305	1.051	0.012	0.305	0.727	0.031	0.406	-0.82	-0.195	0.547	0.883	0.156	0.301	0.922	-0.098	0.379	0.543	-0.055	0.402	0.816	0	0.387	0.605	0.051	0.25	0.633	0.07	0.234
0.684	0.02	0.398	0.895	0.168	0.262	1.066	-0.004	0.305	0.762	0.039	0.414	-0.855	-0.203	0.535	0.781	0.129	0.324	0.953	-0.102	0.379	0.563	-0.063	0.438	0.742	0.023	0.375	0.633	0.063	0.234	0.629	0.063	0.23
0.711	0.027	0.387	0.969	0.188	0.215	1.059	-0.027	0.316	0.781	0.039	0.414	-0.879	-0.195	0.531	0.68	0.105	0.352	0.98	-0.113	0.363	0.59	-0.063	0.473	0.684	0.039	0.371	0.66	0.078	0.227	0.641	0.051	0.238
0.742	0.047	0.387	1.02	0.188	0.199	1.016	-0.055	0.328	0.797	0.043	0.414	-0.891	-0.16	0.516	0.617	0.09	0.383	1.012	-0.117	0.34	0.59	-0.063	0.504	0.641	0.059	0.371	0.699	0.086	0.23	0.664	0.023	0.242
0.77	0.055	0.395	1.012	0.199	0.176	0.957	-0.082	0.344	0.816	0.047	0.406	-0.891	-0.148	0.492	0.621	0.063	0.406	1.055	-0.105	0.316	0.578	-0.055	0.516	0.621	0.055	0.383	0.738	0.086	0.242	0.723	0.012	0.246
0.781	0.059	0.402	0.973	0.234	0.164	0.867	-0.102	0.359	0.832	0.051	0.398	-0.898	-0.16	0.496	0.676	0.051	0.418	1.074	-0.086	0.305	0.582	-0.047	0.527	0.598	0.043	0.383	0.82	0.078	0.258	0.773	0.023	0.238
0.781	0.07	0.422	0.918	0.25	0.199	0.801	-0.105	0.352	0.836	0.055	0.391	-0.926	-0.145	0.523	0.766	0.035	0.426	1.07	-0.07	0.289	0.617	-0.035	0.523	0.598	0.031	0.383	0.91	0.078	0.27	0.824	0.023	0.215
0.777	0.074	0.434	0.855	0.258	0.223	0.766	-0.109	0.34	0.836	0.051	0.383	-0.973	-0.137	0.547	0.871	0.039	0.406	1.039	-0.055	0.285	0.672	-0.016	0.512	0.602	0.023	0.391	0.984	0.078	0.277	0.906	0.039	0.211
0.758	0.074	0.449	0.809	0.27	0.254	0.77	-0.105	0.328	0.844	0.039	0.383	-1	-0.152	0.59	0.973	0.047	0.383	1.004	-0.027	0.277	0.734	-0.008	0.504	0.605	0.004	0.398	1.066	0.07	0.277	1	0.055	0.227
0.758	0.078	0.457	0.781	0.27	0.281	0.809	-0.102	0.32	0.859	0.023	0.383	-1.031	-0.176	0.617	1.047	0.063	0.367	0.961	-0.008	0.281	0.805	-0.004	0.5	0.613	-0.02	0.414	1.121	0.066	0.273	1.039	0.074	0.242
0.75	0.078	0.469	0.746	0.25	0.293	0.859	-0.102	0.305	0.879	0.004	0.383	-1.039	-0.211	0.633	1.059	0.063	0.348	0.906	0.02	0.301	0.895	-0.008	0.488	0.629	-0.039	0.438	1.152	0.066	0.281	1.051	0.086	0.25
0.742	0.082	0.473	0.715	0.238	0.309	0.906	-0.094	0.293	0.914	-0.008	0.383	-1.035	-0.238	0.637	1.023	0.07	0.313	0.855	0.051	0.324	0.984	-0.008	0.48	0.637	-0.055	0.453	1.141	0.063	0.297	1.055	0.105	0.25
0.738	0.09	0.465	0.695	0.242	0.309	0.926	-0.082	0.281	0.961	-0.023	0.402	-1.066	-0.25	0.637	0.953	0.082	0.293	0.813	0.074	0.348	1.074	-0.023	0.469	0.648	-0.074	0.469	1.074	0.063	0.316	1.043	0.117	0.25
0.734	0.09	0.453	0.691	0.246	0.305	0.93	-0.066	0.27	0.992	-0.027	0.387	-1.102	-0.246	0.641	0.879	0.105	0.277	0.777	0.102	0.344	1.156	-0.035	0.461	0.652	-0.094	0.477	1	0.086	0.328	1.027	0.137	0.266
0.742	0.09	0.434	0.695	0.234	0.309	0.922	-0.051	0.266	1.023	-0.047	0.387	-1.137	-0.227	0.652	0.805	0.117	0.281	0.746	0.117	0.328	1.219	-0.055	0.465	0.664	-0.109	0.461	0.984	0.109	0.301	0.98	0.152	0.293
0.754	0.09	0.43	0.707	0.227	0.313	0.906	-0.031	0.262	1.016	-0.055	0.375	-1.172	-0.246	0.664	0.734	0.113	0.316	0.734	0.113	0.301	1.266	-0.07	0.469	0.699	-0.102	0.438	1.047	0.129	0.273	0.914	0.152	0.328
0.758	0.086	0.441	0.723	0.219	0.32	0.883	-0.008	0.258	0.996	-0.063	0.375	-1.188	-0.277	0.672	0.672	0.102	0.34	0.711	0.09	0.289	1.25	-0.086	0.473	0.758	-0.109	0.418	1.07	0.137	0.25	0.859	0.176	0.324
0.754	0.082	0.453	0.742	0.199	0.328	0.863	0	0.281	0.969	-0.066	0.359	-1.195	-0.309	0.664	0.621	0.086	0.367	0.695	0.059	0.289	1.191	-0.098	0.469	0.816	-0.117	0.391	1.047	0.113	0.215	0.871	0.207	0.297
0.742	0.074	0.457	0.75	0.188	0.324	0.844	0.012	0.277	0.949	-0.063	0.336	-1.207	-0.324	0.652	0.582	0.07	0.383	0.695	0.023	0.316	1.125	-0.098	0.457	0.898	-0.121	0.371	1.008	0.094	0.195	0.887	0.211	0.289
0.723	0.066	0.457	0.766	0.156	0.324	0.836	0.02	0.273	0.992	-0.059	0.32	-1.211	-0.332	0.664	0.563	0.055	0.395	0.688	-0.012	0.348	1.07	-0.09	0.434	1.02	-0.141	0.355	0.957	0.07	0.211	0.84	0.195	0.285
0.723	0.059	0.461	0.766	0.125	0.34	0.828	0.027	0.258	1.063	-0.059	0.313	-1.203	-0.332	0.676	0.547	0.027	0.398	0.684	-0.035	0.363	1.07	-0.082	0.391	1.145	-0.148	0.375	0.898	0.039	0.242	0.773	0.172	0.266
0.723	0.047	0.461	0.77	0.098	0.344	0.82	0.023	0.238	1.102	-0.066	0.316	-1.176	-0.332	0.68	0.535	0.008	0.391	0.691	-0.055	0.363	1.168	-0.066	0.355	1.242	-0.152	0.395	0.898	0.012	0.297	0.734	0.156	0.266
0.719	0.039	0.465	0.777	0.082	0.34	0.824	0.023	0.227	1.109	-0.074	0.316	-1.152	-0.328	0.691	0.535	-0.004	0.398	0.707	-0.055	0.359	1.285	-0.055	0.363	1.313	-0.156	0.406	0.961	-0.008	0.352	0.715	0.152	0.27
0.73	0.043	0.461	0.793	0.094	0.328	0.832	0.016	0.215	1.102	-0.082	0.336	-1.164	-0.34	0.707	0.543	-0.023	0.402	0.715	-0.039	0.352	1.285	-0.066	0.402	1.34	-0.141	0.41	1.051	-0.031	0.398	0.746	0.148	0.277
0.738	0.051	0.457	0.801	0.09	0.316	0.832	0.004	0.207	1.043	-0.094	0.359	-1.164	-0.383	0.738	0.559	-0.035	0.402	0.727	-0.02	0.34	1.16	-0.109	0.434	1.324	-0.133	0.43	1.117	-0.055	0.418	0.848	0.137	0.285
0.758	0.047	0.461	0.789	0.074	0.316	0.824	-0.004	0.215	0.941	-0.117	0.379	-1.121	-0.441	0.73	0.578	-0.031	0.402	0.727	-0.004	0.324	1.043	-0.145	0.434	1.262	-0.129	0.465	1.148	-0.063	0.418	0.973	0.117	0.313
0.777	0.031	0.469	0.781	0.047	0.324	0.801	-0.004	0.219	0.828	-0.125	0.375	-1.082	-0.477	0.688	0.613	-0.035	0.422	0.746	0.012	0.324	0.988	-0.16	0.402	1.18	-0.121	0.492	1.137	-0.047	0.402	1.074	0.082	0.352
0.777	0.012	0.461	0.781	0.031	0.332	0.785	-0.008	0.223	0.754	-0.121	0.359	-1.047	-0.508	0.641	0.633	-0.031	0.434	0.754	0.023	0.316	1	-0.168	0.359	1.102	-0.109	0.492	1.066	-0.027	0.371	1.145	0.039	0.387
0.793	0	0.453	0.793	0.016	0.348	0.781	-0.008	0.238	0.727	-0.109	0.34	-0.984	-0.52	0.613	0.652	-0.02	0.449	0.762	0.031	0.324	1.063	-0.18	0.316	1.125	-0.082	0.469	0.961	0.004	0.344	1.168	0.008	0.426
0.816	0.004	0.438	0.813	0.008	0.344	0.777	-0.008	0.25	0.75	-0.102	0.324	-0.906	-0.504	0.609	0.676	-0.023	0.465	0.75	0.039	0.328	1.148	-0.18	0.262	1.258	-0.082	0.492	0.855	0.031	0.316	1.137	-0.016	0.441
0.828	-0.008	0.426	0.828	0.008	0.348	0.766	0.008	0.25	0.801	-0.105	0.32	-0.84	-0.492	0.598	0.691	-0.02	0.473	0.754	0.039	0.332	1.23	-0.191	0.254	1.34	-0.102	0.523	0.762	0.059	0.313	1.07	-0.027	0.434
0.832	-0.012	0.418	0.816	0.008	0.34	0.758	0.012	0.25	0.863	-0.109	0.316	-0.809	-0.48	0.602	0.711	-0.016	0.477	0.77	0.035	0.332	1.254	-0.195	0.246	1.266	-0.145	0.566	0.684	0.09	0.316	0.977	-0.043	0.422
0.828	-0.02	0.414	0.824	-0.008	0.359	0.754	0.016	0.242	0.906	-0.105	0.305	-0.793	-0.52	0.609	0.738	-0.008	0.484	0.82	0.035	0.344	1.254	-0.184	0.227	1.09	-0.184	0.566	0.629	0.109	0.328	0.887	-0.051	0.395
0.816	-0.023	0.414	0.82	-0.027	0.375	0.75	0.023	0.242	0.938	-0.102	0.289	-0.793	-0.516	0.609	0.785	-0.004	0.488	0.871	0.039	0.348	1.27	-0.168	0.207	0.93	-0.207	0.539	0.59	0.109	0.348	0.805	-0.043	0.371
0.801	-0.012	0.406	0.844	-0.047	0.406	0.742	0.043	0.242	0.961	-0.082	0.262	-0.797	-0.492	0.605	0.832	-0.012	0.488	0.914	0.039	0.371	1.277	-0.133	0.207	0.84	-0.219	0.488	0.551	0.09	0.359	0.73	-0.035	0.363
0.797	-0.008	0.391	0.875	-0.047	0.418	0.742	0.051	0.254	0.996	-0.066	0.246	-0.816	-0.465	0.602	0.875	-0.023	0.484	0.926	0.031	0.391	1.254	-0.105	0.227	0.867	-0.223	0.461	0.523	0.063	0.379	0.688	-0.016	0.371
0.824	0.012	0.371	0.879	-0.063	0.418	0.738	0.051	0.273	1	-0.051	0.23	-0.844	-0.441	0.617	0.926	-0.023	0.48	0.941	0.031	0.426	1.188	-0.078	0.242	0.969	-0.219	0.461	0.508	0.035	0.387	0.656	0.008	0.398
0.898	0.012	0.344	0.883	-0.066	0.398	0.727	0.055	0.285	0.98	-0.035	0.215	-0.863	-0.434	0.633	0.992	-0.023	0.488	0.941	0.043	0.469	1.105	-0.055	0.246	1.039	-0.227	0.473	0.508	0.008	0.398	0.641	0	0.43
0.984	0.02	0.32	0.883	-0.051	0.367	0.715	0.051	0.301	0.945	-0.02	0.199	-0.887	-0.406	0.648	1.063	-0.027	0.461	0.941	0.055	0.508	1.023	-0.02	0.246	1.043	-0.242	0.453	0.527	-0.023	0.418	0.641	-0.016	0.449
1.063	0.012	0.316	0.883	-0.004	0.328	0.703	0.043	0.313	0.898	0.008	0.184	-0.902	-0.391	0.652	1.137	-0.031	0.453	1.012	0.066	0.508	0.961	0.012	0.262	1.035	-0.227	0.402	0.547	-0.051	0.43	0.656	-0.035	0.457
1.105	-0.02	0.324	0.875	0.016	0.316	0.695	0.039	0.328	0.863	0.039	0.164	-0.91	-0.371	0.664	1.191	-0.043	0.449	1.113	0.066	0.477	0.918	0.035	0.27	1.051	-0.191	0.348	0.574	-0.078	0.441	0.676	-0.059	0.461
1.102	-0.039	0.332	0.859	0.023	0.313	0.703	0.043	0.332	0.836	0.039	0.191	-0.906	-0.363	0.656	1.195	-0.055	0.445	1.125	0.07	0.449	0.871	0.059	0.27	1.074	-0.145	0.305	0.602	-0.102	0.457	0.707	-0.074	0.457
1.078	-0.055	0.336	0.84	0.027	0.336	0.703	0.043	0.344	0.809	0.043	0.191	-0.871	-0.34	0.656	1.16	-0.059	0.445	1.031	0.078	0.41	0.832	0.07	0.262	1.086	-0.109	0.289	0.625	-0.113	0.469	0.77	-0.098	0.457
1.047	-0.07	0.352	0.832	0.027	0.367	0.707	0.035	0.348	0.793	0.031	0.203	-0.836	-0.305	0.645	1.094	-0.063	0.449	0.914	0.09	0.414	0.801	0.078	0.254	1.074	-0.063	0.281	0.664	-0.113	0.473	0.836	-0.109	0.48
0.988	-0.074	0.355	0.828	0.023	0.391	0.73	0.031	0.348	0.773	0.027	0.211	-0.797	-0.258	0.625	1.016	-0.066	0.441	0.789	0.086	0.434	0.762	0.082	0.25	1.031	-0.023	0.273	0.719	-0.113	0.496	0.891	-0.113	0.512
0.922	-0.066	0.352	0.84	0.027	0.414	0.762	0.023	0.355	0.75	0.027	0.215	-0.742	-0.223	0.602	0.973	-0.066	0.41	0.664	0.078	0.445	0.715	0.078	0.25	0.984	0.027	0.273	0.777	-0.117	0.523	0.922	-0.113	0.527
0.867	-0.043	0.34	0.852	0.031	0.426	0.781	0.02	0.375	0.734	0.004	0.223	-0.668	-0.164	0.594	1.016	-0.063	0.379	0.613	0.078	0.441	0.66	0.074	0.266	0.926	0.066	0.281	0.824	-0.109	0.543	0.953	-0.109	0.535
0.809	-0.012	0.324	0.844	0.039	0.418	0.797	0.012	0.395	0.73	0	0.242	-0.645	-0.094	0.578	1.129	-0.055	0.367	0.668	0.086	0.438	0.613	0.066	0.273	0.867	0.098	0.281	0.859	-0.102	0.563	0.984	-0.109	0.535
0.785	0.016	0.309	0.848	0.039	0.414	0.813	0.008	0.418	0.711	-0.004	0.254	-0.613	-0.023	0.57	1.223	-0.055	0.375	0.801	0.09	0.414	0.582	0.055	0.297	0.824	0.125	0.281	0.891	-0.102	0.57	1.027	-0.109	0.539
0.805	0.027	0.301	0.852	0.027	0.41	0.832	0.004	0.438	0.691	-0.004	0.266	-0.566	0.023	0.555	1.219	-0.059	0.398	0.941	0.074	0.414	0.551	0.039	0.313	0.789	0.137	0.281	0.938	-0.094	0.57	1.059	-0.098	0.543
0.855	0.047	0.301	0.852	0	0.406	0.863	-0.008	0.438	0.676	-0.004	0.285	-0.539	0.051	0.535	1.117	-0.066	0.434	1.035	0.051	0.418	0.523	0.027	0.328	0.766	0.133	0.281	1.012	-0.098	0.566	1.082	-0.094	0.539
0.91	0.055	0.305	0.848	-0.004	0.391	0.902	-0.004	0.422	0.668	0.008	0.277	-0.535	0.07	0.508	0.98	-0.078	0.445	1.082	0.027	0.434	0.512	0.008	0.332	0.738	0.121	0.289	1.094	-0.105	0.559	1.109	-0.094	0.531
0.961	0.043	0.297	0.891	0.031	0.355	0.945	0.004	0.398	0.652	0	0.277	-0.512	0.098	0.496	0.863	-0.098	0.434	1.082	0	0.441	0.523	-0.012	0.324	0.727	0.09	0.277	1.16	-0.109	0.543	1.148	-0.113	0.516
1.012	0.047	0.293	0.965	0.07	0.309	0.984	0.016	0.375	0.656	0.004	0.293	-0.5	0.113	0.52	0.824	-0.098	0.391	1.035	-0.027	0.43	0.547	-0.02	0.313	0.719	0.07	0.277	1.219	-0.121	0.523	1.191	-0.129	0.512
1.039	0.059	0.281	1.051	0.102	0.254	1.004	0.023	0.367	0.66	0.008	0.289	-0.52	0.098	0.535	0.867	-0.09	0.355	0.977	-0.043	0.414	0.574	-0.012	0.297	0.711	0.059	0.266	1.238	-0.121	0.512	1.191	-0.148	0.516
1.012	0.074	0.266	1.176	0.109	0.234	1.012	0.031	0.363	0.676	0.016	0.305	-0.527	0.063	0.555	0.953	-0.082	0.332	0.918	-0.051	0.383	0.609	0	0.289	0.699	0.039	0.258	1.195	-0.137	0.492	1.129	-0.176	0.512
0.961	0.09	0.246	1.258	0.07	0.25	1.027	0.035	0.371	0.68	0.02	0.316	-0.504	0	0.566	1.031	-0.09	0.309	0.859	-0.039	0.359	0.641	0	0.305	0.695	0.027	0.246	1.121	-0.152	0.477	1.051	-0.191	0.512
0.91	0.105	0.238	1.234	-0.004	0.277	1.031	0.035	0.383	0.676	0.023	0.324	-0.465	-0.059	0.582	1.078	-0.098	0.281	0.789	-0.02	0.352	0.68	-0.004	0.32	0.688	0.02	0.238	1.082	-0.156	0.434	1.031	-0.184	0.488
0.871	0.117	0.242	1.117	-0.047	0.281	1.02	0.039	0.383	0.672	0.031	0.332	-0.496	-0.117	0.578	1.113	-0.098	0.25	0.73	0.012	0.359	0.742	0.004	0.328	0.695	0.027	0.223	1.18	-0.152	0.395	1.109	-0.172	0.449
0.844	0.121	0.238	1.027	-0.078	0.285	0.992	0.035	0.383	0.672	0.039	0.328	-0.504	-0.203	0.566	1.141	-0.094	0.23	0.684	0.035	0.391	0.789	0.008	0.34	0.703	0.027	0.211	1.266	-0.156	0.422	1.184	-0.164	0.469
0.824	0.133	0.238	0.945	-0.07	0.27	0.969	0.047	0.375	0.672	0.047	0.32	-0.477	-0.258	0.586	1.145	-0.082	0.211	0.648	0.043	0.426	0.84	0.02	0.336	0.719	0.031	0.207	1.219	-0.18	0.484	1.141	-0.18	0.496
0.797	0.145	0.234	0.883	-0.035	0.258	0.988	0.039	0.371	0.688	0.055	0.313	-0.445	-0.277	0.602	1.117	-0.07	0.203	0.629	0.023	0.441	0.887	0.039	0.332	0.746	0.043	0.211	1.105	-0.223	0.512	1.066	-0.215	0.488
0.793	0.152	0.23	0.855	0	0.254	1.016	0.027	0.367	0.719	0.063	0.313	-0.41	-0.277	0.605	1.074	-0.055	0.215	0.617	0.004	0.453	0.934	0.098	0.328	0.777	0.055	0.219	1.035	-0.25	0.492	1.059	-0.234	0.449
0.801	0.145	0.238	0.836	0.047	0.254	1.027	0.027	0.355	0.742	0.063	0.32	-0.426	-0.258	0.598	0.996	-0.023	0.234	0.625	-0.016	0.441	0.961	0.125	0.328	0.832	0.059	0.223	1	-0.254	0.434	1.098	-0.258	0.41
0.813	0.137	0.23	0.836	0.082	0.242	1.035	0.02	0.348	0.777	0.059	0.328	-0.418	-0.305	0.605	0.918	0.004	0.25	0.621	-0.027	0.426	0.957	0.141	0.313	0.914	0.063	0.227	1.008	-0.258	0.387	1.148	-0.281	0.359
0.824	0.133	0.23	0.832	0.102	0.23	1.039	0.012	0.34	0.84	0.055	0.324	-0.414	-0.395	0.641	0.852	0.031	0.285	0.617	-0.043	0.414	0.898	0.168	0.297	1.016	0.063	0.234	1.047	-0.258	0.352	1.23	-0.305	0.332
0.836	0.129	0.227	0.836	0.105	0.238	0.984	0.004	0.332	0.918	0.051	0.32	-0.43	-0.508	0.691	0.781	0.051	0.309	0.625	-0.059	0.402	0.828	0.203	0.289	1.094	0.074	0.246	1.086	-0.258	0.324	1.281	-0.316	0.289
0.836	0.141	0.219	0.852	0.09	0.254	0.887	-0.008	0.34	0.969	0.055	0.316	-0.391	-0.516	0.781	0.723	0.059	0.32	0.633	-0.066	0.41	0.742	0.219	0.281	1.145	0.078	0.254	1.098	-0.25	0.301	1.281	-0.305	0.254
0.848	0.152	0.215	0.852	0.09	0.262	0.777	-0.027	0.344	1.004	0.047	0.313	-0.445	-0.531	0.816	0.691	0.078	0.328	0.633	-0.078	0.434	0.66	0.219	0.293	1.16	0.078	0.266	1.105	-0.227	0.258	1.258	-0.277	0.211
0.844	0.168	0.211	0.836	0.105	0.266	0.691	-0.039	0.352	1.012	0.043	0.309	-0.453	-0.555	0.848	0.664	0.082	0.324	0.625	-0.09	0.453	0.605	0.207	0.313	1.133	0.074	0.281	1.113	-0.199	0.227	1.203	-0.254	0.188
0.84	0.172	0.207	0.816	0.133	0.254	0.652	-0.039	0.359	0.992	0.031	0.305	-0.422	-0.605	0.832	0.641	0.066	0.328	0.617	-0.094	0.473	0.605	0.195	0.32	1.074	0.082	0.309	1.094	-0.156	0.207	1.148	-0.219	0.18
0.84	0.168	0.199	0.805	0.18	0.223	0.656	-0.035	0.375	0.965	0.031	0.293	-0.348	-0.652	0.848	0.617	0.055	0.336	0.613	-0.09	0.496	0.656	0.16	0.336	0.996	0.086	0.344	1.047	-0.117	0.215	1.094	-0.176	0.191
0.844	0.164	0.195	0.809	0.219	0.195	0.695	-0.039	0.387	0.969	0.031	0.273	-0.289	-0.664	0.836	0.598	0.051	0.348	0.621	-0.078	0.516	0.691	0.129	0.359	0.934	0.086	0.363	0.984	-0.082	0.238	1.023	-0.133	0.223
0.844	0.16	0.195	0.809	0.23	0.191	0.754	-0.039	0.383	1.031	0.031	0.273	-0.262	-0.582	0.789	0.582	0.063	0.355	0.629	-0.07	0.543	0.715	0.086	0.348	0.926	0.105	0.348	0.934	-0.047	0.262	0.965	-0.102	0.266
0.828	0.145	0.195	0.828	0.227	0.195	0.828	-0.043	0.375	1.086	0.023	0.277	-0.227	-0.551	0.801	0.578	0.066	0.352	0.656	-0.066	0.563	0.781	0.035	0.336	0.969	0.129	0.328	0.891	-0.008	0.281	0.914	-0.07	0.301
0.816	0.125	0.195	0.871	0.215	0.211	0.895	-0.043	0.355	1.105	0.008	0.285	-0.199	-0.555	0.77	0.563	0.059	0.352	0.699	-0.066	0.578	0.875	0	0.32	0.949	0.133	0.328	0.836	0.027	0.293	0.848	-0.043	0.301
0.813	0.105	0.207	0.887	0.203	0.211	0.938	-0.035	0.32	1.105	-0.008	0.301	-0.113	-0.484	0.758	0.551	0.043	0.336	0.742	-0.063	0.594	0.984	-0.02	0.313	0.91	0.129	0.313	0.762	0.051	0.297	0.754	-0.02	0.293
0.805	0.098	0.219	0.875	0.219	0.195	0.938	-0.023	0.309	1.078	-0.031	0.32	-0.02	-0.535	0.754	0.539	0.035	0.324	0.809	-0.066	0.598	1.109	-0.035	0.313	0.898	0.117	0.297	0.703	0.063	0.297	0.68	0.004	0.285
0.813	0.086	0.223	0.855	0.223	0.18	0.926	-0.008	0.293	0.996	-0.066	0.34	0.059	-0.641	0.758	0.551	0.039	0.293	0.898	-0.066	0.582	1.227	-0.051	0.297	0.898	0.105	0.305	0.656	0.074	0.289	0.633	0.023	0.277
0.816	0.07	0.234	0.828	0.203	0.18	0.895	0.016	0.305	0.895	-0.102	0.375	0.129	-0.75	0.785	0.574	0.047	0.277	1.004	-0.082	0.57	1.355	-0.078	0.324	0.883	0.098	0.32	0.613	0.074	0.273	0.598	0.031	0.277
0.813	0.063	0.246	0.809	0.164	0.203	0.855	0.035	0.32	0.797	-0.113	0.398	0.188	-0.762	0.781	0.605	0.051	0.266	1.113	-0.09	0.551	1.469	-0.109	0.379	0.887	0.086	0.34	0.602	0.07	0.285	0.582	0.035	0.273
0.805	0.066	0.25	0.785	0.129	0.23	0.82	0.055	0.348	0.699	-0.098	0.395	0.215	-0.738	0.766	0.656	0.059	0.27	1.203	-0.105	0.539	1.516	-0.133	0.379	0.91	0.07	0.355	0.59	0.055	0.285	0.609	0.035	0.281
0.801	0.059	0.254	0.773	0.102	0.246	0.793	0.07	0.363	0.652	-0.055	0.402	0.227	-0.742	0.746	0.703	0.066	0.273	1.258	-0.121	0.52	1.48	-0.172	0.395	0.926	0.059	0.371	0.605	0.055	0.289	0.652	0.043	0.277
0.785	0.055	0.262	0.793	0.094	0.27	0.758	0.066	0.375	0.672	0	0.379	0.258	-0.754	0.777	0.746	0.078	0.27	1.254	-0.121	0.5	1.379	-0.188	0.379	0.918	0.059	0.387	0.617	0.051	0.297	0.688	0.051	0.27
0.766	0.043	0.266	0.82	0.09	0.281	0.723	0.059	0.375	0.75	0.027	0.348	0.309	-0.855	0.82	0.789	0.086	0.285	1.219	-0.125	0.492	1.242	-0.191	0.359	0.902	0.055	0.402	0.617	0.035	0.293	0.715	0.059	0.258
0.746	0.035	0.281	0.816	0.102	0.277	0.707	0.043	0.363	0.832	0.027	0.324	0.359	-0.918	0.902	0.82	0.066	0.281	1.152	-0.125	0.488	1.105	-0.18	0.355	0.859	0.055	0.402	0.637	0.035	0.289	0.738	0.063	0.242
0.727	0.023	0.297	0.805	0.121	0.27	0.695	0.023	0.363	0.918	0.016	0.305	0.449	-0.895	0.922	0.852	0.043	0.297	1.078	-0.113	0.484	0.953	-0.148	0.371	0.816	0.059	0.391	0.66	0.043	0.273	0.785	0.07	0.227
0.715	0.004	0.316	0.797	0.125	0.273	0.699	0.008	0.355	1.027	0.008	0.277	0.504	-0.734	0.832	0.887	0.039	0.301	1.027	-0.105	0.465	0.836	-0.125	0.402	0.77	0.059	0.379	0.684	0.047	0.266	0.844	0.07	0.23
0.719	-0.02	0.332	0.789	0.129	0.285	0.699	0.004	0.359	1.105	-0.008	0.285	0.664	-0.41	0.641	0.934	0.035	0.316	1.055	-0.09	0.43	0.754	-0.098	0.422	0.719	0.059	0.371	0.707	0.055	0.25	0.918	0.09	0.23
0.73	-0.027	0.336	0.793	0.125	0.301	0.707	0	0.367	1.102	-0.035	0.277	0.996	-0.25	0.613	0.996	0.043	0.332	1.145	-0.082	0.41	0.688	-0.074	0.426	0.668	0.059	0.355	0.734	0.059	0.254	0.965	0.113	0.25
0.746	-0.031	0.344	0.793	0.117	0.297	0.711	0.012	0.367	1.023	-0.039	0.273	1.242	-0.355	0.734	1.066	0.043	0.344	1.211	-0.086	0.41	0.652	-0.059	0.414	0.641	0.063	0.355	0.781	0.078	0.262	0.996	0.137	0.266
0.762	-0.047	0.348	0.797	0.125	0.285	0.703	0.027	0.379	0.941	-0.035	0.277	1.145	-0.492	0.762	1.125	0.043	0.348	1.188	-0.105	0.422	0.629	-0.051	0.395	0.617	0.063	0.359	0.813	0.086	0.262	1.027	0.152	0.277
0.777	-0.055	0.367	0.801	0.137	0.266	0.68	0.035	0.383	0.859	-0.035	0.289	0.941	-0.523	0.73	1.148	0.043	0.355	1.082	-0.129	0.449	0.617	-0.055	0.383	0.594	0.063	0.383	0.848	0.094	0.27	1.047	0.172	0.277
0.797	-0.066	0.395	0.801	0.148	0.258	0.668	0.047	0.387	0.773	-0.031	0.309	0.832	-0.492	0.68	1.137	0.031	0.375	0.965	-0.148	0.453	0.613	-0.059	0.395	0.582	0.047	0.406	0.891	0.094	0.27	1.07	0.191	0.27
0.828	-0.086	0.402	0.801	0.152	0.254	0.664	0.055	0.391	0.719	-0.031	0.348	0.832	-0.449	0.645	1.082	0.031	0.418	0.887	-0.16	0.434	0.605	-0.063	0.418	0.582	0.035	0.445	0.961	0.098	0.262	1.086	0.203	0.266
0.863	-0.09	0.402	0.793	0.137	0.262	0.668	0.066	0.398	0.688	-0.027	0.363	0.863	-0.383	0.586	1.008	0.039	0.457	0.879	-0.156	0.402	0.605	-0.059	0.434	0.582	0.016	0.5	1.027	0.098	0.262	1.109	0.199	0.266
0.898	-0.09	0.391	0.777	0.129	0.27	0.68	0.074	0.406	0.688	-0.031	0.379	0.871	-0.383	0.617	0.941	0.051	0.465	0.918	-0.152	0.383	0.602	-0.059	0.445	0.598	-0.004	0.547	1.07	0.094	0.27	1.121	0.188	0.258
0.93	-0.078	0.387	0.773	0.117	0.281	0.691	0.078	0.414	0.695	-0.035	0.387	0.859	-0.359	0.605	0.906	0.066	0.434	0.988	-0.156	0.367	0.609	-0.055	0.449	0.617	-0.02	0.59	1.07	0.082	0.27	1.066	0.168	0.266
0.961	-0.07	0.387	0.762	0.098	0.289	0.703	0.07	0.422	0.707	-0.047	0.387	0.867	-0.355	0.625	0.91	0.102	0.379	1.051	-0.16	0.359	0.629	-0.047	0.453	0.648	-0.027	0.613	1.027	0.066	0.285	0.953	0.152	0.281
0.98	-0.07	0.395	0.758	0.09	0.289	0.723	0.066	0.426	0.715	-0.051	0.383	0.875	-0.332	0.637	0.91	0.137	0.328	1.086	-0.18	0.352	0.66	-0.031	0.477	0.699	-0.023	0.621	0.945	0.063	0.313	0.824	0.133	0.301
1	-0.074	0.406	0.77	0.074	0.277	0.746	0.063	0.438	0.723	-0.035	0.363	0.863	-0.281	0.645	0.883	0.137	0.305	1.109	-0.18	0.332	0.703	-0.031	0.531	0.742	-0.02	0.609	0.887	0.063	0.328	0.742	0.137	0.309
0.996	-0.07	0.41	0.777	0.063	0.27	0.762	0.059	0.434	0.738	0.004	0.352	0.836	-0.25	0.629	0.848	0.113	0.305	1.113	-0.164	0.316	0.727	-0.051	0.594	0.785	-0.012	0.574	0.891	0.086	0.316	0.738	0.141	0.297
0.984	-0.055	0.402	0.785	0.039	0.281	0.77	0.063	0.43	0.754	0.02	0.355	0.813	-0.219	0.594	0.805	0.074	0.313	1.121	-0.141	0.301	0.73	-0.074	0.652	0.824	0.008	0.516	0.973	0.09	0.309	0.762	0.129	0.289
0.973	-0.043	0.391	0.797	0.016	0.309	0.773	0.066	0.414	0.742	0.027	0.359	0.816	-0.199	0.539	0.777	0.039	0.328	1.121	-0.113	0.309	0.734	-0.09	0.699	0.879	0.023	0.469	1.055	0.09	0.297	0.77	0.113	0.273
0.945	-0.016	0.379	0.801	-0.008	0.34	0.789	0.07	0.402	0.73	0.027	0.363	0.816	-0.211	0.539	0.766	0.004	0.344	1.094	-0.082	0.316	0.75	-0.113	0.711	0.934	0.043	0.434	1.074	0.066	0.281	0.797	0.094	0.254
0.934	0.012	0.359	0.793	-0.004	0.352	0.785	0.074	0.395	0.727	0.027	0.371	0.824	-0.219	0.488	0.777	-0.023	0.363	1.051	-0.043	0.324	0.797	-0.137	0.688	0.984	0.055	0.422	1.059	0.039	0.273	0.84	0.074	0.25
0.93	0.027	0.348	0.793	0.004	0.344	0.781	0.074	0.395	0.723	0.031	0.383	0.836	-0.227	0.492	0.805	-0.047	0.383	0.996	0.008	0.32	0.883	-0.16	0.633	1.043	0.059	0.414	1.043	0.008	0.281	0.898	0.066	0.242
0.934	0.039	0.348	0.809	0	0.34	0.785	0.066	0.406	0.73	0.047	0.375	0.855	-0.227	0.52	0.859	-0.074	0.41	0.953	0.047	0.316	0.992	-0.18	0.57	1.09	0.055	0.414	1.016	-0.016	0.293	0.953	0.059	0.25
0.941	0.039	0.344	0.824	-0.027	0.348	0.793	0.055	0.406	0.75	0.051	0.363	0.879	-0.211	0.543	0.926	-0.094	0.434	0.906	0.078	0.305	1.117	-0.191	0.5	1.148	0.043	0.43	1.02	-0.035	0.305	1.02	0.035	0.273
0.945	0.043	0.336	0.828	-0.047	0.348	0.809	0.051	0.41	0.762	0.051	0.348	0.871	-0.203	0.547	0.996	-0.113	0.441	0.863	0.098	0.305	1.215	-0.203	0.461	1.195	0.023	0.449	1.07	-0.055	0.328	1.078	0	0.313
0.938	0.043	0.328	0.844	-0.059	0.344	0.82	0.043	0.414	0.789	0.055	0.367	0.852	-0.191	0.523	1.039	-0.113	0.43	0.824	0.109	0.305	1.254	-0.203	0.422	1.238	-0.008	0.457	1.125	-0.07	0.371	1.109	-0.027	0.332
0.887	0.039	0.32	0.863	-0.07	0.352	0.836	0.031	0.41	0.828	0.066	0.379	0.836	-0.156	0.488	1.047	-0.102	0.398	0.789	0.109	0.301	1.23	-0.199	0.398	1.27	-0.047	0.484	1.148	-0.074	0.422	1.109	-0.047	0.359
0.828	0.027	0.313	0.879	-0.09	0.363	0.852	0.027	0.41	0.863	0.066	0.387	0.84	-0.121	0.449	1.031	-0.078	0.363	0.75	0.105	0.309	1.188	-0.195	0.379	1.258	-0.078	0.508	1.129	-0.078	0.445	1.055	-0.055	0.367
0.781	0.031	0.316	0.887	-0.098	0.379	0.883	0.027	0.41	0.887	0.051	0.402	0.844	-0.07	0.422	1.004	-0.051	0.34	0.711	0.094	0.316	1.133	-0.172	0.355	1.199	-0.109	0.516	1.078	-0.07	0.453	0.984	-0.059	0.375
0.73	0.027	0.336	0.898	-0.102	0.383	0.906	0.023	0.41	0.887	0.035	0.395	0.852	-0.031	0.41	0.969	-0.012	0.332	0.672	0.082	0.328	1.066	-0.133	0.324	1.113	-0.137	0.504	1	-0.059	0.438	0.91	-0.066	0.383
0.688	0.031	0.344	0.902	-0.102	0.395	0.922	0.023	0.398	0.871	0.031	0.383	0.852	-0.004	0.402	0.926	0.027	0.336	0.629	0.066	0.336	1.043	-0.105	0.285	1.051	-0.152	0.453	0.883	-0.047	0.41	0.828	-0.07	0.387
0.672	0.035	0.352	0.926	-0.086	0.391	0.922	0.023	0.395	0.863	0.051	0.367	0.852	0.004	0.395	0.871	0.059	0.348	0.594	0.047	0.355	1.074	-0.082	0.238	1.133	-0.141	0.387	0.777	-0.027	0.391	0.77	-0.066	0.387
0.707	0.043	0.352	0.945	-0.074	0.395	0.922	0.027	0.387	0.859	0.059	0.367	0.863	0.004	0.406	0.824	0.074	0.371	0.559	0.031	0.371	1.152	-0.074	0.215	1.309	-0.133	0.41	0.691	0	0.391	0.715	-0.063	0.391
0.781	0.051	0.336	0.957	-0.066	0.41	0.926	0.027	0.387	0.863	0.059	0.367	0.879	0.012	0.398	0.77	0.078	0.383	0.535	0.02	0.379	1.199	-0.07	0.254	1.328	-0.156	0.477	0.625	0.027	0.395	0.684	-0.059	0.402
0.844	0.055	0.316	0.969	-0.063	0.41	0.918	0.035	0.383	0.887	0.051	0.359	0.895	0.02	0.387	0.711	0.074	0.383	0.52	0.008	0.391	1.152	-0.098	0.297	1.16	-0.199	0.52	0.574	0.051	0.398	0.648	-0.063	0.41
0.891	0.055	0.281	0.996	-0.051	0.387	0.922	0.031	0.367	0.914	0.039	0.355	0.91	0.027	0.383	0.656	0.059	0.387	0.5	-0.004	0.402	1.063	-0.133	0.309	0.988	-0.234	0.535	0.543	0.07	0.41	0.609	-0.082	0.426
0.918	0.059	0.262	1.066	-0.016	0.363	0.945	0.031	0.352	0.938	0.035	0.363	0.941	0.023	0.379	0.605	0.039	0.391	0.504	-0.016	0.406	1.012	-0.145	0.305	0.875	-0.246	0.512	0.527	0.059	0.41	0.582	-0.094	0.438
0.949	0.07	0.258	1.137	0.016	0.371	1.008	0.023	0.332	0.941	0.031	0.359	0.992	0.031	0.352	0.566	0.023	0.406	0.527	-0.008	0.41	1.027	-0.133	0.273	0.832	-0.234	0.473	0.523	0.043	0.414	0.57	-0.105	0.445
0.949	0.078	0.262	1.164	0.023	0.383	1.063	0.004	0.316	0.938	0.035	0.363	1.035	0.031	0.344	0.539	0	0.41	0.559	-0.008	0.406	1.07	-0.125	0.242	0.887	-0.223	0.434	0.527	0.023	0.418	0.574	-0.117	0.461
0.926	0.09	0.273	1.145	0.02	0.387	1.117	-0.004	0.297	0.914	0.035	0.355	1.074	0.012	0.348	0.52	-0.004	0.414	0.598	0.008	0.402	1.145	-0.121	0.211	0.992	-0.203	0.41	0.539	0	0.422	0.605	-0.121	0.48
0.891	0.098	0.281	1.082	0.031	0.391	1.168	-0.027	0.297	0.879	0.031	0.344	1.105	0.004	0.363	0.512	-0.016	0.414	0.633	0	0.41	1.223	-0.133	0.195	1.063	-0.199	0.379	0.563	-0.023	0.43	0.652	-0.121	0.484
0.855	0.109	0.281	0.988	0.047	0.395	1.168	-0.047	0.316	0.852	0.039	0.336	1.09	0.004	0.379	0.5	-0.027	0.422	0.676	-0.008	0.418	1.262	-0.141	0.188	1.094	-0.195	0.336	0.59	-0.051	0.445	0.711	-0.125	0.508
0.828	0.125	0.285	0.863	0.059	0.414	1.117	-0.066	0.336	0.867	0.047	0.316	1.066	-0.008	0.395	0.492	-0.027	0.438	0.742	-0.016	0.43	1.258	-0.156	0.191	1.105	-0.18	0.305	0.609	-0.074	0.465	0.781	-0.125	0.527
0.805	0.129	0.289	0.766	0.078	0.449	1.047	-0.086	0.355	0.918	0.055	0.309	1.035	0	0.414	0.5	-0.02	0.441	0.805	-0.016	0.426	1.246	-0.156	0.18	1.117	-0.156	0.277	0.617	-0.082	0.469	0.82	-0.121	0.523
0.805	0.137	0.289	0.676	0.098	0.477	0.961	-0.109	0.371	0.969	0.055	0.301	0.977	0.016	0.43	0.516	-0.004	0.445	0.883	-0.02	0.434	1.23	-0.156	0.164	1.129	-0.121	0.27	0.625	-0.082	0.461	0.844	-0.109	0.504
0.797	0.148	0.297	0.629	0.117	0.484	0.855	-0.117	0.379	0.992	0.035	0.301	0.91	0.043	0.422	0.543	0.004	0.445	0.957	-0.012	0.434	1.215	-0.16	0.141	1.113	-0.098	0.273	0.645	-0.07	0.453	0.891	-0.094	0.488
0.77	0.148	0.301	0.625	0.145	0.484	0.773	-0.117	0.375	1.004	0.012	0.293	0.887	0.066	0.402	0.566	0.016	0.441	1.02	0.004	0.441	1.203	-0.176	0.113	1.059	-0.074	0.281	0.668	-0.059	0.453	0.938	-0.074	0.48
0.738	0.152	0.277	0.637	0.172	0.449	0.746	-0.105	0.355	1.012	-0.004	0.293	0.938	0.082	0.398	0.605	0.023	0.445	1.059	0.016	0.457	1.176	-0.18	0.094	1.004	-0.051	0.285	0.699	-0.055	0.449	0.984	-0.063	0.48
0.715	0.141	0.277	0.664	0.234	0.387	0.766	-0.094	0.336	0.996	-0.035	0.309	1.031	0.086	0.387	0.66	0.027	0.453	1.066	0.027	0.473	1.109	-0.168	0.094	0.957	-0.023	0.293	0.73	-0.047	0.43	1.039	-0.063	0.48
0.703	0.137	0.277	0.711	0.281	0.297	0.816	-0.086	0.324	0.969	-0.082	0.32	1.074	0.078	0.375	0.719	0.02	0.473	1.039	0.047	0.504	1	-0.145	0.105	0.895	0	0.289	0.809	-0.055	0.418	1.094	-0.066	0.484
0.699	0.129	0.285	0.777	0.297	0.234	0.879	-0.078	0.313	0.926	-0.105	0.328	1.039	0.055	0.363	0.762	0.016	0.496	0.992	0.059	0.531	0.906	-0.121	0.113	0.836	0.023	0.293	0.898	-0.063	0.434	1.152	-0.082	0.48
0.688	0.117	0.305	0.852	0.289	0.207	0.926	-0.066	0.293	0.875	-0.117	0.32	0.973	0.027	0.344	0.801	0.008	0.496	0.938	0.078	0.52	0.828	-0.094	0.129	0.801	0.027	0.301	0.98	-0.082	0.457	1.195	-0.117	0.48
0.703	0.117	0.32	0.93	0.266	0.203	0.953	-0.059	0.277	0.836	-0.109	0.309	0.906	0	0.336	0.855	-0.004	0.488	0.918	0.102	0.48	0.758	-0.063	0.152	0.801	0.027	0.324	1.063	-0.113	0.473	1.176	-0.141	0.48
0.734	0.113	0.328	0.969	0.238	0.219	0.961	-0.047	0.262	0.828	-0.105	0.309	0.824	-0.016	0.344	0.922	-0.008	0.473	0.926	0.129	0.426	0.703	-0.023	0.188	0.801	0.035	0.332	1.125	-0.145	0.473	1.113	-0.16	0.469
0.777	0.102	0.332	0.957	0.211	0.238	0.949	-0.016	0.254	0.855	-0.113	0.297	0.75	-0.035	0.355	1.008	-0.008	0.457	0.914	0.145	0.395	0.664	0.012	0.23	0.785	0.051	0.32	1.207	-0.164	0.469	1.031	-0.172	0.43
0.816	0.086	0.328	0.926	0.211	0.258	0.926	0.008	0.258	0.902	-0.098	0.305	0.684	-0.051	0.383	1.074	-0.016	0.441	0.844	0.117	0.379	0.637	0.043	0.27	0.766	0.059	0.309	1.285	-0.176	0.473	1.02	-0.168	0.355
0.836	0.07	0.34	0.891	0.219	0.281	0.887	0.023	0.27	0.945	-0.082	0.316	0.668	-0.055	0.438	1.109	-0.027	0.426	0.77	0.086	0.371	0.617	0.07	0.301	0.762	0.055	0.297	1.281	-0.168	0.477	1.141	-0.172	0.305
0.836	0.055	0.348	0.844	0.223	0.305	0.852	0.039	0.27	0.953	-0.074	0.289	0.703	-0.063	0.48	1.125	-0.035	0.418	0.703	0.066	0.367	0.602	0.105	0.305	0.754	0.051	0.293	1.199	-0.156	0.469	1.223	-0.188	0.336
0.832	0.047	0.359	0.801	0.227	0.316	0.82	0.059	0.273	0.965	-0.074	0.289	0.766	-0.063	0.52	1.117	-0.043	0.414	0.676	0.059	0.371	0.594	0.117	0.313	0.758	0.043	0.301	1.086	-0.141	0.441	1.184	-0.223	0.375
0.832	0.039	0.359	0.777	0.25	0.313	0.797	0.07	0.266	0.957	-0.055	0.273	0.816	-0.066	0.531	1.098	-0.047	0.414	0.672	0.051	0.379	0.586	0.129	0.309	0.766	0.047	0.289	1.016	-0.102	0.391	1.121	-0.266	0.387
0.82	0.031	0.363	0.773	0.266	0.293	0.789	0.078	0.262	0.953	-0.016	0.262	0.828	-0.063	0.512	1.063	-0.047	0.414	0.723	0.039	0.395	0.586	0.129	0.309	0.785	0.059	0.262	1.035	-0.074	0.383	1.117	-0.293	0.367
0.809	0.031	0.359	0.77	0.254	0.281	0.785	0.09	0.258	0.949	0.016	0.25	0.793	-0.047	0.477	1.02	-0.043	0.398	0.797	0.027	0.414	0.578	0.129	0.309	0.793	0.078	0.238	1.063	-0.066	0.445	1.156	-0.297	0.293
0.801	0.043	0.363	0.777	0.242	0.273	0.781	0.082	0.25	0.918	0.039	0.246	0.762	-0.035	0.434	1.016	-0.035	0.355	0.887	0.008	0.449	0.559	0.129	0.309	0.801	0.102	0.223	1.016	-0.082	0.512	1.211	-0.281	0.227
0.805	0.039	0.363	0.781	0.223	0.262	0.773	0.066	0.25	0.863	0.07	0.23	0.738	-0.016	0.398	1.09	-0.035	0.305	0.949	-0.016	0.477	0.57	0.129	0.313	0.805	0.117	0.223	0.988	-0.121	0.551	1.254	-0.266	0.18
0.816	0.039	0.371	0.777	0.219	0.258	0.77	0.059	0.25	0.836	0.078	0.238	0.707	0.012	0.371	1.207	-0.047	0.285	0.988	-0.027	0.516	0.598	0.137	0.313	0.832	0.125	0.23	0.996	-0.148	0.543	1.281	-0.238	0.152
0.828	0.031	0.371	0.777	0.207	0.273	0.758	0.047	0.258	0.793	0.082	0.242	0.668	0.027	0.359	1.254	-0.059	0.289	0.992	-0.035	0.527	0.641	0.152	0.313	0.891	0.141	0.242	1.02	-0.176	0.5	1.277	-0.199	0.137
0.824	0.035	0.367	0.77	0.191	0.297	0.762	0.043	0.258	0.742	0.074	0.223	0.625	0.047	0.363	1.199	-0.074	0.316	0.969	-0.039	0.504	0.668	0.156	0.316	0.973	0.156	0.242	1.066	-0.199	0.469	1.254	-0.148	0.148
0.816	0.043	0.355	0.754	0.18	0.309	0.75	0.039	0.262	0.719	0.051	0.223	0.602	0.047	0.383	1.078	-0.105	0.359	0.934	-0.027	0.461	0.691	0.156	0.34	1.035	0.172	0.242	1.117	-0.215	0.457	1.234	-0.102	0.152
0.813	0.039	0.352	0.742	0.164	0.316	0.75	0.039	0.266	0.727	0.039	0.211	0.602	0.035	0.406	0.941	-0.137	0.383	0.898	-0.008	0.414	0.688	0.148	0.359	1.078	0.184	0.242	1.16	-0.223	0.445	1.199	-0.07	0.16
0.813	0.031	0.348	0.742	0.133	0.336	0.742	0.039	0.266	0.742	0.027	0.223	0.613	0.016	0.434	0.844	-0.148	0.387	0.883	0.016	0.383	0.711	0.133	0.375	1.121	0.184	0.234	1.199	-0.199	0.406	1.148	-0.043	0.172
0.82	0.027	0.352	0.766	0.105	0.348	0.73	0.043	0.266	0.734	0.016	0.234	0.621	0.012	0.441	0.816	-0.133	0.367	0.867	0.035	0.363	0.766	0.129	0.375	1.141	0.176	0.23	1.219	-0.172	0.355	1.082	-0.016	0.18
0.824	0.023	0.359	0.789	0.086	0.363	0.715	0.047	0.258	0.711	0.004	0.238	0.637	0	0.445	0.855	-0.129	0.336	0.848	0.043	0.359	0.844	0.125	0.379	1.137	0.152	0.27	1.219	-0.145	0.309	1	0.012	0.195
0.82	0.016	0.363	0.805	0.082	0.371	0.707	0.051	0.258	0.703	0	0.242	0.648	-0.016	0.441	0.926	-0.129	0.305	0.824	0.039	0.387	0.895	0.133	0.387	1.105	0.141	0.313	1.195	-0.117	0.277	0.891	0.027	0.23
0.82	0.012	0.375	0.809	0.078	0.367	0.703	0.055	0.262	0.699	0.004	0.234	0.66	-0.031	0.441	1	-0.137	0.293	0.805	0.031	0.422	0.902	0.137	0.383	1.031	0.133	0.355	1.121	-0.078	0.27	0.793	0.039	0.266
0.82	0	0.371	0.809	0.074	0.371	0.691	0.059	0.277	0.68	0.012	0.227	0.668	-0.043	0.441	1.055	-0.148	0.281	0.781	0.008	0.445	0.906	0.145	0.367	0.961	0.145	0.371	1.004	-0.047	0.27	0.723	0.035	0.285
0.824	-0.008	0.371	0.82	0.063	0.375	0.695	0.059	0.289	0.652	0.027	0.227	0.68	-0.051	0.441	1.086	-0.152	0.258	0.758	-0.016	0.453	0.906	0.148	0.352	0.93	0.176	0.352	0.895	-0.016	0.289	0.672	0.027	0.293
0.828	-0.008	0.371	0.824	0.059	0.375	0.695	0.051	0.301	0.633	0.027	0.23	0.68	-0.059	0.457	1.09	-0.137	0.242	0.742	-0.027	0.453	0.898	0.148	0.328	0.953	0.199	0.301	0.801	0.004	0.309	0.648	0.027	0.289
0.832	-0.016	0.367	0.824	0.059	0.363	0.699	0.035	0.301	0.621	0.035	0.234	0.676	-0.043	0.469	1.078	-0.113	0.23	0.723	-0.031	0.453	0.887	0.152	0.301	0.953	0.211	0.262	0.719	0.023	0.328	0.633	0.027	0.273
0.836	-0.02	0.367	0.824	0.043	0.371	0.695	0.027	0.293	0.609	0.031	0.227	0.66	-0.027	0.473	1.035	-0.082	0.23	0.707	-0.043	0.461	0.887	0.148	0.262	0.898	0.207	0.215	0.652	0.031	0.332	0.625	0.027	0.273
0.84	-0.016	0.375	0.828	0.031	0.383	0.691	0.008	0.289	0.598	0.031	0.203	0.645	-0.012	0.473	0.957	-0.059	0.242	0.684	-0.059	0.492	0.98	0.148	0.211	0.859	0.199	0.188	0.598	0.039	0.332	0.613	0.023	0.262
0.836	-0.008	0.367	0.828	0.023	0.391	0.676	-0.012	0.301	0.59	0.027	0.18	0.633	0.004	0.469	0.871	-0.031	0.258	0.664	-0.082	0.543	1.078	0.125	0.199	0.832	0.188	0.188	0.566	0.039	0.328	0.617	0.023	0.27
0.84	-0.004	0.359	0.832	0.027	0.391	0.656	-0.027	0.324	0.594	0.012	0.172	0.633	0.016	0.469	0.797	0	0.273	0.648	-0.094	0.578	1.082	0.082	0.184	0.809	0.168	0.207	0.555	0.047	0.316	0.613	0.027	0.258
0.848	0.004	0.352	0.832	0.016	0.391	0.645	-0.043	0.352	0.605	-0.004	0.164	0.641	0.023	0.465	0.742	0.031	0.281	0.633	-0.094	0.598	1.039	0.039	0.172	0.809	0.141	0.246	0.543	0.051	0.293	0.629	0.027	0.254
0.855	0.008	0.348	0.836	0.023	0.398	0.648	-0.059	0.379	0.645	-0.027	0.215	0.66	0.035	0.461	0.688	0.047	0.297	0.617	-0.086	0.586	1	-0.012	0.176	0.844	0.109	0.297	0.551	0.059	0.297	0.652	0.039	0.254
0.859	0.016	0.336	0.832	0.02	0.398	0.68	-0.078	0.406	0.66	-0.023	0.242	0.688	0.031	0.469	0.648	0.055	0.309	0.625	-0.066	0.578	0.953	-0.047	0.18	0.863	0.09	0.348	0.563	0.047	0.301	0.688	0.051	0.258
0.871	0.02	0.336	0.824	0.008	0.379	0.727	-0.09	0.434	0.703	-0.008	0.285	0.703	0.023	0.477	0.621	0.059	0.313	0.676	-0.055	0.555	0.93	-0.066	0.184	0.887	0.066	0.375	0.605	0.047	0.305	0.738	0.063	0.262
0.887	0.008	0.332	0.801	0	0.371	0.793	-0.098	0.441	0.766	0.016	0.324	0.711	0.02	0.477	0.605	0.055	0.313	0.727	-0.043	0.535	0.98	-0.078	0.203	0.898	0.055	0.398	0.633	0.039	0.297	0.77	0.078	0.258
0.898	0	0.324	0.797	0	0.363	0.855	-0.094	0.445	0.836	0.023	0.359	0.73	0.02	0.484	0.59	0.047	0.316	0.781	-0.031	0.531	1.078	-0.086	0.238	0.898	0.055	0.406	0.648	0.035	0.289	0.785	0.094	0.246
0.926	-0.02	0.313	0.781	-0.012	0.375	0.906	-0.082	0.445	0.887	0.039	0.371	0.754	0.016	0.48	0.574	0.043	0.32	0.84	-0.016	0.523	1.168	-0.102	0.289	0.883	0.051	0.41	0.672	0.035	0.285	0.824	0.109	0.246
0.965	-0.027	0.293	0.773	-0.02	0.387	0.926	-0.078	0.461	0.926	0.035	0.375	0.797	0.004	0.48	0.578	0.031	0.32	0.902	-0.016	0.52	1.238	-0.102	0.309	0.844	0.039	0.41	0.715	0.039	0.285	0.895	0.125	0.234
1.008	-0.043	0.285	0.773	-0.027	0.383	0.934	-0.07	0.473	0.957	0.043	0.371	0.852	0.012	0.48	0.566	0.035	0.328	0.949	-0.027	0.512	1.281	-0.109	0.316	0.789	0.051	0.398	0.777	0.043	0.293	0.965	0.137	0.227
1.047	-0.059	0.273	0.785	-0.035	0.391	0.941	-0.055	0.473	0.996	0.07	0.355	0.906	0.016	0.469	0.566	0.031	0.32	0.988	-0.043	0.504	1.266	-0.121	0.316	0.734	0.059	0.387	0.832	0.055	0.297	1.012	0.137	0.215
1.07	-0.07	0.277	0.797	-0.039	0.398	0.965	-0.039	0.461	1.039	0.105	0.336	0.973	0.012	0.477	0.582	0.043	0.336	1.039	-0.063	0.5	1.188	-0.133	0.289	0.684	0.074	0.367	0.867	0.074	0.301	1.039	0.137	0.203
1.066	-0.078	0.281	0.809	-0.008	0.391	0.992	-0.02	0.441	1.066	0.121	0.313	1.027	-0.004	0.477	0.598	0.047	0.344	1.082	-0.082	0.488	1.094	-0.137	0.262	0.645	0.09	0.359	0.887	0.09	0.297	1.055	0.133	0.199
1.043	-0.102	0.285	0.824	0.016	0.395	1.023	0.008	0.43	1.082	0.145	0.285	1.066	-0.016	0.48	0.59	0.051	0.355	1.133	-0.098	0.488	1.004	-0.129	0.254	0.602	0.094	0.344	0.902	0.098	0.289	1.051	0.125	0.215
1.031	-0.121	0.285	0.832	0.031	0.391	1.027	0.031	0.418	1.109	0.152	0.285	1.078	-0.027	0.477	0.578	0.063	0.348	1.176	-0.117	0.488	0.914	-0.105	0.258	0.613	0.102	0.324	0.949	0.117	0.266	1.016	0.105	0.25
1.008	-0.125	0.281	0.844	0.051	0.375	1.012	0.047	0.414	1.109	0.137	0.297	1.047	-0.031	0.453	0.598	0.078	0.34	1.195	-0.125	0.484	0.832	-0.074	0.285	0.652	0.102	0.32	0.992	0.141	0.25	0.965	0.078	0.301
0.973	-0.117	0.27	0.867	0.078	0.363	0.984	0.07	0.406	1.09	0.137	0.313	0.996	-0.039	0.438	0.637	0.098	0.328	1.18	-0.133	0.48	0.762	-0.047	0.32	0.695	0.102	0.324	1.027	0.152	0.238	0.891	0.059	0.344
0.934	-0.109	0.258	0.887	0.094	0.371	0.961	0.086	0.402	1.086	0.121	0.316	0.945	-0.035	0.41	0.68	0.113	0.293	1.148	-0.129	0.469	0.707	-0.031	0.359	0.73	0.082	0.34	1.07	0.148	0.23	0.867	0.059	0.352
0.895	-0.09	0.246	0.898	0.105	0.371	0.941	0.094	0.398	1.102	0.133	0.301	0.934	-0.023	0.367	0.727	0.109	0.258	1.098	-0.117	0.453	0.664	-0.027	0.371	0.766	0.059	0.336	1.082	0.137	0.234	0.926	0.051	0.32
0.863	-0.074	0.234	0.898	0.094	0.371	0.941	0.094	0.418	1.133	0.145	0.27	0.996	-0.035	0.359	0.75	0.102	0.234	1.063	-0.102	0.418	0.637	-0.031	0.375	0.816	0.023	0.332	1.078	0.113	0.254	0.996	0.051	0.293
0.863	-0.059	0.234	0.902	0.086	0.363	0.961	0.074	0.422	1.152	0.113	0.25	1.098	-0.059	0.367	0.766	0.094	0.242	1.098	-0.074	0.383	0.617	-0.035	0.371	0.875	-0.016	0.352	1.035	0.074	0.289	1.031	0.039	0.258
0.875	-0.043	0.219	0.93	0.066	0.352	0.988	0.074	0.402	1.117	0.066	0.219	1.141	-0.094	0.383	0.789	0.078	0.254	1.211	-0.051	0.375	0.602	-0.051	0.363	0.918	-0.063	0.383	0.969	0.051	0.313	1.043	0.023	0.207
0.879	-0.027	0.203	0.965	0.055	0.348	1.004	0.07	0.375	1.105	0.027	0.203	1.109	-0.117	0.406	0.809	0.063	0.277	1.258	-0.055	0.398	0.59	-0.055	0.371	0.934	-0.105	0.434	0.945	0.051	0.316	1.023	-0.004	0.195
0.863	-0.027	0.195	1.012	0.051	0.328	1.02	0.059	0.355	1.082	-0.027	0.223	1.031	-0.141	0.43	0.844	0.043	0.285	1.16	-0.066	0.422	0.598	-0.059	0.375	0.945	-0.125	0.457	0.992	0.055	0.305	0.996	-0.023	0.199
0.844	-0.02	0.18	1.055	0.023	0.32	0.996	0.035	0.34	0.988	-0.078	0.266	0.957	-0.172	0.441	0.906	0.02	0.293	0.98	-0.086	0.434	0.605	-0.074	0.383	0.973	-0.113	0.469	1.035	0.039	0.285	1.016	-0.031	0.215
0.832	-0.004	0.18	1.098	0	0.313	0.949	0.008	0.332	0.879	-0.105	0.328	0.918	-0.188	0.449	0.996	0.004	0.309	0.84	-0.094	0.414	0.598	-0.102	0.406	1.008	-0.09	0.457	1.016	0.023	0.262	1.078	-0.031	0.262
0.809	0.008	0.176	1.168	-0.016	0.316	0.871	-0.008	0.348	0.801	-0.141	0.387	0.891	-0.211	0.441	1.074	-0.004	0.301	0.773	-0.086	0.391	0.602	-0.125	0.43	1.047	-0.063	0.441	0.977	0	0.234	1.125	-0.039	0.309
0.801	0.031	0.176	1.184	-0.027	0.332	0.789	-0.02	0.367	0.785	-0.141	0.449	0.879	-0.223	0.426	1.145	-0.02	0.316	0.785	-0.082	0.367	0.602	-0.137	0.457	1.098	-0.055	0.438	0.953	-0.008	0.223	1.125	-0.047	0.379
0.801	0.043	0.184	1.113	-0.043	0.344	0.719	-0.027	0.387	0.77	-0.137	0.477	0.898	-0.227	0.41	1.188	-0.027	0.324	0.84	-0.074	0.348	0.598	-0.141	0.48	1.148	-0.063	0.445	0.918	-0.016	0.223	1.066	-0.055	0.426
0.801	0.055	0.184	1.012	-0.047	0.348	0.688	-0.031	0.402	0.77	-0.125	0.484	0.957	-0.238	0.387	1.18	-0.02	0.336	0.914	-0.09	0.328	0.594	-0.141	0.508	1.184	-0.059	0.441	0.93	-0.023	0.246	0.984	-0.055	0.441
0.797	0.07	0.176	0.922	-0.039	0.344	0.695	-0.043	0.395	0.813	-0.086	0.461	1.012	-0.246	0.352	1.148	0.004	0.336	0.992	-0.098	0.313	0.609	-0.133	0.535	1.266	-0.055	0.438	0.977	-0.043	0.289	0.887	-0.051	0.438
0.789	0.09	0.152	0.84	-0.035	0.344	0.742	-0.035	0.383	0.871	-0.043	0.414	1.031	-0.246	0.316	1.152	0.035	0.316	1.059	-0.105	0.293	0.668	-0.137	0.563	1.34	-0.059	0.422	1.039	-0.055	0.34	0.773	-0.051	0.418
0.773	0.102	0.141	0.77	-0.016	0.344	0.816	-0.016	0.367	0.922	0.008	0.363	1.055	-0.223	0.277	1.23	0.055	0.281	1.098	-0.117	0.277	0.734	-0.137	0.59	1.383	-0.063	0.422	1.094	-0.066	0.383	0.672	-0.047	0.395
0.773	0.098	0.137	0.746	-0.004	0.344	0.898	-0.004	0.348	0.961	0.055	0.309	1.066	-0.195	0.258	1.285	0.074	0.262	1.129	-0.121	0.277	0.785	-0.129	0.59	1.32	-0.07	0.422	1.125	-0.074	0.406	0.59	-0.035	0.383
0.773	0.102	0.145	0.758	0	0.34	0.961	0.012	0.332	0.977	0.094	0.27	1.078	-0.152	0.242	1.273	0.074	0.262	1.141	-0.117	0.289	0.82	-0.113	0.566	1.195	-0.09	0.414	1.113	-0.074	0.41	0.527	-0.016	0.371
0.789	0.094	0.16	0.773	-0.012	0.344	0.98	0.008	0.32	0.957	0.141	0.238	1.035	-0.137	0.25	1.184	0.066	0.285	1.129	-0.094	0.293	0.879	-0.105	0.539	1.055	-0.105	0.398	1.066	-0.086	0.398	0.496	0.008	0.371
0.801	0.074	0.18	0.781	-0.023	0.34	0.965	0.023	0.316	0.91	0.184	0.238	0.98	-0.109	0.254	1.016	0.059	0.324	1.09	-0.07	0.297	0.957	-0.086	0.508	0.984	-0.098	0.375	0.98	-0.086	0.371	0.469	0.023	0.363
0.813	0.063	0.191	0.789	-0.027	0.328	0.93	0.043	0.313	0.836	0.207	0.246	0.938	-0.098	0.266	0.828	0.043	0.383	1.02	-0.039	0.297	1.074	-0.078	0.488	1.039	-0.086	0.359	0.887	-0.078	0.348	0.457	0.031	0.355
0.82	0.055	0.207	0.797	-0.023	0.32	0.875	0.07	0.324	0.777	0.199	0.258	0.914	-0.074	0.281	0.668	0.035	0.41	0.945	0.004	0.293	1.18	-0.09	0.484	1.145	-0.09	0.387	0.801	-0.066	0.332	0.461	0.023	0.359
0.809	0.047	0.207	0.789	-0.02	0.32	0.816	0.09	0.348	0.727	0.168	0.285	0.906	-0.047	0.285	0.637	0.031	0.422	0.867	0.035	0.297	1.23	-0.098	0.473	1.148	-0.113	0.457	0.727	-0.043	0.344	0.469	0.008	0.336
0.797	0.035	0.203	0.824	0.004	0.328	0.766	0.102	0.367	0.688	0.129	0.316	0.879	-0.012	0.273	0.738	0.043	0.434	0.805	0.051	0.297	1.219	-0.113	0.461	1.035	-0.156	0.508	0.66	-0.02	0.363	0.477	-0.043	0.309
0.785	0.031	0.207	0.852	0.016	0.324	0.719	0.113	0.375	0.66	0.086	0.352	0.848	0.004	0.266	0.891	0.055	0.418	0.758	0.059	0.301	1.152	-0.133	0.457	0.945	-0.184	0.508	0.617	-0.008	0.395	0.535	-0.09	0.309
0.773	0.027	0.207	0.859	0.031	0.305	0.688	0.121	0.375	0.645	0.055	0.367	0.82	0.012	0.266	1.008	0.059	0.395	0.742	0.063	0.305	1.051	-0.141	0.461	0.926	-0.191	0.488	0.59	0.004	0.426	0.59	-0.121	0.324
0.773	0.027	0.215	0.848	0.047	0.285	0.66	0.113	0.367	0.641	0.035	0.375	0.805	0.004	0.266	1.066	0.063	0.359	0.734	0.055	0.309	0.953	-0.133	0.469	0.93	-0.195	0.449	0.578	0	0.461	0.629	-0.16	0.348
0.781	0.02	0.234	0.848	0.059	0.258	0.648	0.09	0.355	0.645	0.004	0.379	0.785	-0.012	0.27	1.086	0.07	0.328	0.719	0.039	0.309	0.906	-0.117	0.453	0.969	-0.199	0.43	0.563	0	0.484	0.684	-0.188	0.379
0.797	0.023	0.25	0.844	0.078	0.25	0.66	0.074	0.352	0.656	-0.016	0.371	0.77	-0.039	0.285	1.051	0.082	0.297	0.715	0.031	0.313	0.977	-0.098	0.418	1.043	-0.199	0.438	0.559	-0.004	0.492	0.766	-0.207	0.402
0.805	0.027	0.258	0.844	0.09	0.227	0.664	0.055	0.352	0.652	-0.02	0.359	0.766	-0.063	0.309	0.961	0.082	0.273	0.707	0.02	0.316	1.117	-0.09	0.426	1.102	-0.211	0.461	0.555	-0.008	0.5	0.844	-0.211	0.445
0.805	0.027	0.262	0.871	0.094	0.207	0.695	0.039	0.359	0.641	-0.023	0.352	0.754	-0.082	0.32	0.867	0.09	0.254	0.688	0.004	0.332	1.195	-0.09	0.453	1.137	-0.195	0.461	0.563	-0.012	0.508	0.887	-0.191	0.465
0.805	0.035	0.262	0.902	0.094	0.188	0.699	0.035	0.367	0.629	-0.023	0.348	0.738	-0.078	0.324	0.793	0.105	0.258	0.668	0	0.336	1.148	-0.117	0.449	1.152	-0.168	0.406	0.574	-0.016	0.527	0.934	-0.156	0.52
0.801	0.039	0.258	0.91	0.109	0.184	0.699	0.039	0.371	0.613	-0.008	0.348	0.719	-0.07	0.324	0.73	0.113	0.277	0.633	0	0.344	1.109	-0.129	0.426	1.18	-0.125	0.352	0.605	-0.016	0.543	0.961	-0.129	0.555
0.789	0.043	0.254	0.883	0.121	0.168	0.699	0.043	0.383	0.605	0.023	0.348	0.688	-0.063	0.32	0.676	0.105	0.316	0.598	0.004	0.34	1.125	-0.137	0.391	1.207	-0.074	0.309	0.633	-0.016	0.563	0.973	-0.098	0.578
0.793	0.055	0.258	0.844	0.121	0.152	0.703	0.059	0.395	0.602	0.047	0.355	0.656	-0.043	0.32	0.625	0.094	0.344	0.578	0.008	0.34	1.141	-0.141	0.359	1.199	-0.051	0.297	0.672	-0.012	0.59	0.992	-0.066	0.594
0.801	0.059	0.266	0.832	0.129	0.109	0.707	0.066	0.406	0.605	0.055	0.359	0.641	-0.035	0.324	0.578	0.078	0.363	0.563	0.008	0.336	1.18	-0.152	0.309	1.168	-0.035	0.289	0.711	-0.016	0.617	1.047	-0.039	0.602
0.813	0.059	0.293	0.793	0.199	0.07	0.723	0.066	0.414	0.617	0.063	0.367	0.629	-0.027	0.336	0.539	0.063	0.375	0.551	0.008	0.34	1.23	-0.164	0.293	1.148	-0.016	0.301	0.738	-0.012	0.633	1.098	-0.023	0.617
0.824	0.047	0.313	0.883	0.035	0.172	0.719	0.07	0.414	0.637	0.074	0.379	0.633	-0.023	0.344	0.508	0.047	0.375	0.559	0.008	0.344	1.266	-0.172	0.285	1.129	0.004	0.305	0.781	0.008	0.625	1.133	-0.023	0.617
0.828	0.035	0.336	0.758	0	0.188	0.711	0.063	0.414	0.645	0.074	0.387	0.641	-0.023	0.352	0.484	0.035	0.379	0.555	0.008	0.352	1.277	-0.172	0.285	1.094	0.027	0.293	0.828	0.023	0.602	1.152	-0.027	0.617
0.816	0.02	0.344	0.777	0.195	0.148	0.715	0.063	0.422	0.66	0.07	0.387	0.641	-0.023	0.355	0.48	0.012	0.387	0.586	0.004	0.359	1.27	-0.16	0.281	1.039	0.043	0.285	0.891	0.047	0.57	1.148	-0.047	0.594
0.801	0	0.352	0.828	0.242	0.129	0.73	0.063	0.426	0.688	0.074	0.387	0.641	-0.012	0.363	0.484	-0.004	0.387	0.633	-0.008	0.371	1.258	-0.137	0.266	1	0.059	0.27	0.969	0.059	0.527	1.121	-0.059	0.555
0.797	-0.016	0.359	0.801	0.191	0.145	0.73	0.063	0.426	0.715	0.074	0.383	0.641	0.004	0.371	0.496	-0.012	0.387	0.664	-0.02	0.383	1.223	-0.113	0.262	0.973	0.066	0.258	1.063	0.059	0.496	1.109	-0.066	0.457
0.789	-0.023	0.371	0.742	0.148	0.164	0.727	0.055	0.438	0.742	0.07	0.383	0.641	0.012	0.371	0.531	-0.008	0.383	0.695	-0.027	0.387	1.172	-0.082	0.254	0.953	0.063	0.254	1.176	0.055	0.48	1.203	-0.066	0.391
0.797	-0.02	0.375	0.723	0.133	0.168	0.727	0.055	0.441	0.773	0.066	0.383	0.656	0.02	0.375	0.566	-0.008	0.391	0.734	-0.035	0.387	1.098	-0.055	0.25	0.938	0.051	0.246	1.258	0.027	0.477	1.305	-0.074	0.445
0.809	-0.008	0.383	0.719	0.121	0.164	0.73	0.055	0.441	0.801	0.063	0.383	0.676	0.031	0.383	0.59	0	0.402	0.77	-0.051	0.391	1.012	-0.023	0.25	0.91	0.059	0.238	1.316	-0.008	0.488	1.262	-0.125	0.547
0.82	0	0.379	0.711	0.117	0.168	0.738	0.051	0.43	0.828	0.066	0.387	0.715	0.043	0.387	0.617	0.012	0.422	0.852	-0.059	0.398	0.941	0.012	0.254	0.887	0.055	0.25	1.332	-0.063	0.5	1.16	-0.191	0.598
0.82	0.004	0.371	0.719	0.129	0.168	0.762	0.051	0.43	0.852	0.063	0.387	0.746	0.055	0.395	0.641	0.023	0.441	0.949	-0.066	0.406	0.875	0.039	0.262	0.859	0.043	0.258	1.293	-0.102	0.504	1.121	-0.25	0.578
0.824	0.02	0.367	0.738	0.102	0.191	0.793	0.051	0.43	0.879	0.063	0.387	0.797	0.059	0.406	0.66	0.027	0.445	0.996	-0.07	0.422	0.813	0.063	0.27	0.84	0.047	0.266	1.207	-0.121	0.465	1.145	-0.27	0.527
0.832	0.027	0.371	0.734	0.051	0.219	0.816	0.043	0.438	0.898	0.063	0.383	0.844	0.059	0.41	0.688	0.031	0.445	1.031	-0.07	0.445	0.746	0.066	0.281	0.813	0.047	0.258	1.133	-0.129	0.395	1.188	-0.281	0.469
0.852	0.027	0.383	0.758	0.035	0.227	0.832	0.031	0.434	0.926	0.059	0.383	0.879	0.055	0.414	0.707	0.039	0.449	1.051	-0.059	0.477	0.691	0.074	0.273	0.797	0.047	0.273	1.094	-0.109	0.328	1.227	-0.289	0.41
0.852	0.02	0.395	0.789	0.051	0.234	0.84	0.031	0.438	0.949	0.047	0.383	0.887	0.051	0.418	0.727	0.039	0.449	1.047	-0.039	0.496	0.656	0.07	0.277	0.77	0.047	0.273	1.105	-0.102	0.348	1.242	-0.289	0.34
0.855	0.016	0.395	0.793	0.047	0.254	0.836	0.031	0.438	0.973	0.035	0.383	0.867	0.043	0.426	0.758	0.035	0.469	1.027	-0.016	0.484	0.625	0.059	0.285	0.758	0.051	0.293	1.063	-0.117	0.41	1.25	-0.266	0.273
0.859	0.012	0.398	0.766	-0.004	0.277	0.832	0.031	0.43	1.004	0.031	0.379	0.855	0.059	0.406	0.801	0.031	0.484	1.07	0.008	0.426	0.594	0.051	0.297	0.754	0.055	0.285	0.98	-0.129	0.457	1.238	-0.23	0.227
0.852	0	0.398	0.746	0.004	0.281	0.828	0.035	0.438	1.02	0.02	0.383	0.902	0.086	0.359	0.848	0.023	0.508	1.137	0.027	0.367	0.578	0.035	0.305	0.75	0.074	0.27	0.957	-0.129	0.473	1.195	-0.191	0.195
0.848	-0.004	0.395	0.75	0.012	0.285	0.828	0.039	0.418	1.012	0.004	0.387	1.02	0.09	0.34	0.879	0.012	0.52	1.172	0.047	0.34	0.566	0.031	0.313	0.754	0.086	0.258	0.977	-0.164	0.461	1.121	-0.141	0.199
0.859	-0.004	0.395	0.77	0.027	0.289	0.879	0.043	0.41	1.008	-0.008	0.391	1.141	0.063	0.332	0.914	0.004	0.52	1.105	0.055	0.344	0.555	0.031	0.316	0.766	0.09	0.25	1.012	-0.234	0.426	1.047	-0.094	0.215
0.895	-0.016	0.375	0.77	-0.012	0.289	0.918	0.043	0.422	1.023	-0.023	0.371	1.195	0.016	0.34	0.973	-0.008	0.512	0.965	0.055	0.363	0.543	0.031	0.32	0.773	0.094	0.25	1.059	-0.305	0.383	0.957	-0.047	0.246
0.949	-0.012	0.359	0.77	-0.039	0.316	0.914	0.047	0.426	1.059	-0.031	0.332	1.156	-0.016	0.344	1.055	-0.02	0.504	0.813	0.055	0.383	0.539	0.035	0.309	0.809	0.094	0.254	1.082	-0.355	0.332	0.852	-0.012	0.281
1	-0.004	0.348	0.766	-0.059	0.363	0.93	0.043	0.434	1.117	-0.043	0.313	1.027	-0.043	0.355	1.133	-0.027	0.504	0.691	0.063	0.402	0.543	0.043	0.289	0.863	0.102	0.266	1.086	-0.371	0.277	0.766	0.016	0.305
1.027	0.008	0.313	0.754	-0.063	0.383	0.945	0.035	0.434	1.191	-0.027	0.289	0.875	-0.063	0.355	1.191	-0.027	0.504	0.629	0.07	0.426	0.555	0.047	0.27	0.906	0.109	0.285	1.098	-0.367	0.234	0.688	0.027	0.328
1.066	0.023	0.305	0.785	-0.063	0.383	0.957	0.035	0.43	1.215	-0.043	0.309	0.758	-0.07	0.355	1.188	-0.031	0.5	0.676	0.07	0.445	0.566	0.055	0.238	0.941	0.102	0.301	1.121	-0.332	0.195	0.633	0.047	0.344
1.113	0.035	0.309	0.793	-0.082	0.367	0.969	0.039	0.422	1.164	-0.063	0.34	0.715	-0.066	0.379	1.145	-0.043	0.488	0.805	0.066	0.461	0.582	0.059	0.246	0.953	0.098	0.328	1.125	-0.277	0.18	0.59	0.051	0.348
1.086	0.035	0.316	0.82	-0.059	0.34	0.973	0.039	0.402	1.109	-0.086	0.363	0.762	-0.063	0.398	1.082	-0.047	0.469	0.93	0.063	0.461	0.602	0.066	0.25	0.914	0.09	0.348	1.113	-0.215	0.172	0.566	0.043	0.34
0.984	0.039	0.313	0.871	-0.016	0.313	0.988	0.051	0.375	1.066	-0.098	0.379	0.875	-0.063	0.434	1.027	-0.027	0.449	1.012	0.063	0.453	0.629	0.066	0.258	0.84	0.098	0.371	1.105	-0.156	0.184	0.563	0.035	0.344
0.902	0.043	0.313	0.941	0.047	0.309	1.02	0.066	0.34	0.996	-0.105	0.398	1.008	-0.07	0.457	1.004	-0.004	0.395	1.059	0.059	0.449	0.68	0.066	0.27	0.777	0.117	0.363	1.082	-0.109	0.191	0.551	0.035	0.316
0.84	0.039	0.32	0.949	0.016	0.328	1.063	0.078	0.309	0.898	-0.117	0.391	1.121	-0.074	0.445	1.055	0.031	0.332	1.066	0.059	0.434	0.762	0.063	0.277	0.789	0.133	0.34	1.051	-0.07	0.223	0.559	0.023	0.305
0.777	0.039	0.344	0.934	-0.055	0.332	1.141	0.078	0.289	0.84	-0.113	0.367	1.152	-0.105	0.41	1.195	0.051	0.328	1.035	0.059	0.398	0.832	0.059	0.281	0.855	0.148	0.285	0.988	-0.035	0.234	0.578	0.02	0.293
0.707	0.035	0.359	0.969	-0.125	0.332	1.219	0.07	0.285	0.813	-0.105	0.344	1.117	-0.125	0.371	1.289	0.043	0.371	0.98	0.063	0.359	0.895	0.063	0.281	0.906	0.141	0.254	0.961	-0.016	0.258	0.613	0.004	0.281
0.688	0.031	0.367	1.012	-0.129	0.34	1.258	0.051	0.285	0.82	-0.094	0.316	1.043	-0.141	0.32	1.23	0.012	0.402	0.918	0.074	0.332	0.965	0.074	0.273	0.898	0.109	0.234	0.926	-0.016	0.266	0.68	-0.004	0.266
0.723	0.031	0.363	1.043	-0.117	0.348	1.219	0.016	0.297	0.867	-0.09	0.309	0.949	-0.137	0.297	1.082	-0.023	0.426	0.852	0.09	0.324	1.027	0.086	0.273	0.895	0.082	0.227	0.875	-0.016	0.27	0.75	-0.012	0.234
0.789	0.035	0.359	1.066	-0.152	0.359	1.117	-0.027	0.32	0.914	-0.094	0.301	0.867	-0.109	0.289	0.945	-0.051	0.418	0.777	0.094	0.332	1.063	0.086	0.281	0.887	0.063	0.238	0.84	-0.016	0.258	0.805	0	0.207
0.859	0.059	0.316	1.066	-0.172	0.371	0.988	-0.059	0.348	0.945	-0.082	0.289	0.793	-0.07	0.305	0.848	-0.051	0.391	0.703	0.086	0.359	1.07	0.094	0.301	0.871	0.047	0.262	0.801	-0.02	0.25	0.852	0.012	0.195
0.922	0.078	0.293	1.09	-0.152	0.387	0.855	-0.078	0.371	0.965	-0.074	0.285	0.738	-0.039	0.34	0.805	-0.043	0.348	0.648	0.07	0.383	1.051	0.094	0.332	0.887	0.035	0.293	0.762	-0.023	0.246	0.906	0.016	0.191
0.957	0.117	0.27	1.082	-0.102	0.379	0.746	-0.094	0.379	0.973	-0.063	0.277	0.695	-0.02	0.371	0.844	-0.039	0.32	0.605	0.059	0.391	1.004	0.098	0.344	0.922	0.016	0.332	0.723	-0.02	0.242	0.98	0.027	0.207
0.984	0.141	0.258	1.078	-0.035	0.352	0.688	-0.09	0.367	0.977	-0.043	0.281	0.664	-0.004	0.395	0.898	-0.047	0.313	0.594	0.039	0.41	1.008	0.117	0.324	0.969	-0.004	0.387	0.695	-0.027	0.25	1.047	0.039	0.223
0.988	0.168	0.262	1.117	0.031	0.313	0.695	-0.074	0.344	0.965	-0.027	0.293	0.648	-0.008	0.406	0.961	-0.063	0.309	0.586	0.016	0.402	1.066	0.129	0.324	0.98	-0.012	0.434	0.684	-0.027	0.266	1.09	0.055	0.23
0.961	0.184	0.266	1.152	0.066	0.309	0.754	-0.066	0.309	0.941	-0.008	0.285	0.648	-0.02	0.402	1.031	-0.07	0.289	0.586	-0.012	0.391	1.059	0.125	0.328	0.977	-0.008	0.469	0.684	-0.031	0.277	1.09	0.078	0.215
0.914	0.188	0.273	1.133	0.066	0.301	0.832	-0.063	0.285	0.91	0.004	0.289	0.648	-0.031	0.387	1.094	-0.074	0.266	0.586	-0.031	0.379	0.969	0.102	0.32	0.945	-0.008	0.48	0.688	-0.023	0.277	1.09	0.105	0.199
0.859	0.188	0.281	1.066	0.059	0.289	0.914	-0.059	0.266	0.879	0.02	0.27	0.645	-0.047	0.371	1.125	-0.07	0.246	0.59	-0.055	0.375	0.883	0.074	0.316	0.91	-0.004	0.477	0.68	-0.008	0.273	1.109	0.125	0.184
0.809	0.168	0.293	0.977	0.059	0.289	0.977	-0.055	0.258	0.848	0.027	0.258	0.648	-0.059	0.363	1.121	-0.063	0.227	0.594	-0.07	0.395	0.801	0.059	0.316	0.863	0.012	0.445	0.656	0.008	0.273	1.117	0.133	0.184
0.762	0.156	0.305	0.863	0.063	0.285	0.988	-0.035	0.258	0.832	0.031	0.254	0.664	-0.074	0.363	1.102	-0.039	0.215	0.605	-0.086	0.41	0.742	0.059	0.309	0.82	0.023	0.414	0.652	0.023	0.277	1.094	0.125	0.207
0.73	0.148	0.313	0.766	0.059	0.285	0.961	-0.004	0.273	0.813	0.027	0.254	0.672	-0.094	0.383	1.043	-0.012	0.207	0.617	-0.098	0.426	0.773	0.047	0.309	0.789	0.039	0.363	0.684	0.051	0.273	1.039	0.109	0.254
0.715	0.133	0.32	0.676	0.059	0.281	0.918	0.023	0.285	0.801	0.02	0.25	0.684	-0.102	0.414	0.977	0.02	0.199	0.648	-0.098	0.438	0.887	0.035	0.344	0.777	0.051	0.328	0.734	0.074	0.281	0.93	0.09	0.297
0.715	0.113	0.332	0.641	0.063	0.313	0.852	0.047	0.293	0.785	0.016	0.25	0.695	-0.102	0.426	0.91	0.055	0.199	0.676	-0.082	0.422	1.039	0.02	0.402	0.777	0.059	0.32	0.789	0.094	0.293	0.816	0.086	0.313
0.711	0.098	0.344	0.629	0.043	0.328	0.801	0.078	0.289	0.77	0.004	0.266	0.688	-0.105	0.445	0.84	0.082	0.207	0.699	-0.051	0.418	1.148	-0.023	0.465	0.781	0.059	0.332	0.828	0.109	0.305	0.789	0.098	0.297
0.715	0.09	0.352	0.641	0.031	0.34	0.77	0.105	0.293	0.75	0	0.266	0.676	-0.09	0.445	0.773	0.102	0.211	0.715	-0.047	0.434	1.188	-0.063	0.492	0.797	0.047	0.344	0.844	0.121	0.309	0.84	0.105	0.25
0.711	0.094	0.359	0.66	0.027	0.332	0.75	0.121	0.285	0.715	-0.004	0.262	0.676	-0.07	0.441	0.715	0.109	0.227	0.746	-0.07	0.453	1.176	-0.082	0.484	0.805	0.031	0.375	0.867	0.121	0.301	0.883	0.094	0.223
0.711	0.105	0.367	0.699	0.047	0.313	0.742	0.125	0.285	0.684	0	0.281	0.68	-0.063	0.449	0.676	0.105	0.238	0.777	-0.09	0.469	1.125	-0.078	0.441	0.816	0.008	0.402	0.879	0.121	0.301	0.875	0.066	0.207
0.711	0.098	0.375	0.723	0.07	0.293	0.75	0.145	0.285	0.66	0.012	0.281	0.691	-0.063	0.469	0.637	0.074	0.227	0.805	-0.09	0.48	1.063	-0.066	0.387	0.828	-0.012	0.434	0.891	0.109	0.305	0.863	0.035	0.195
0.711	0.098	0.379	0.758	0.113	0.285	0.762	0.152	0.273	0.641	0.023	0.281	0.699	-0.059	0.488	0.621	0.035	0.219	0.84	-0.102	0.492	0.98	-0.043	0.336	0.816	-0.031	0.457	0.879	0.113	0.313	0.859	0.004	0.199
0.707	0.09	0.379	0.773	0.125	0.246	0.77	0.148	0.262	0.613	0.023	0.281	0.715	-0.059	0.512	0.598	-0.016	0.215	0.875	-0.113	0.492	0.887	-0.023	0.301	0.797	-0.047	0.469	0.84	0.109	0.336	0.871	-0.004	0.219
0.707	0.086	0.379	0.797	0.148	0.207	0.781	0.133	0.262	0.59	0.027	0.277	0.746	-0.043	0.52	0.598	-0.066	0.223	0.898	-0.125	0.488	0.801	0.012	0.301	0.781	-0.055	0.484	0.785	0.117	0.367	0.898	-0.027	0.246
0.715	0.086	0.383	0.844	0.195	0.16	0.789	0.117	0.258	0.578	0.016	0.289	0.766	-0.043	0.527	0.602	-0.098	0.246	0.945	-0.129	0.48	0.738	0.043	0.324	0.777	-0.063	0.492	0.746	0.121	0.367	0.941	-0.051	0.313
0.73	0.078	0.398	0.867	0.215	0.16	0.781	0.094	0.266	0.574	0.004	0.293	0.781	-0.035	0.52	0.609	-0.113	0.27	1.004	-0.137	0.48	0.691	0.059	0.352	0.785	-0.063	0.504	0.77	0.133	0.34	0.969	-0.078	0.355
0.746	0.07	0.398	0.855	0.207	0.176	0.754	0.086	0.273	0.57	-0.004	0.305	0.797	-0.023	0.523	0.613	-0.09	0.289	1.063	-0.145	0.465	0.648	0.063	0.379	0.809	-0.078	0.539	0.871	0.148	0.305	0.977	-0.086	0.414
0.758	0.063	0.402	0.828	0.195	0.203	0.742	0.074	0.281	0.574	-0.016	0.316	0.832	-0.012	0.508	0.617	-0.066	0.309	1.109	-0.141	0.453	0.625	0.059	0.41	0.84	-0.098	0.566	0.977	0.137	0.285	0.941	-0.09	0.453
0.77	0.059	0.406	0.809	0.18	0.195	0.738	0.063	0.285	0.578	-0.023	0.324	0.879	-0.008	0.5	0.629	-0.043	0.316	1.129	-0.137	0.449	0.605	0.043	0.43	0.871	-0.121	0.563	1.008	0.105	0.297	0.891	-0.09	0.465
0.781	0.051	0.406	0.789	0.191	0.188	0.73	0.059	0.285	0.586	-0.035	0.328	0.926	-0.004	0.488	0.633	-0.02	0.316	1.094	-0.133	0.449	0.59	0.023	0.422	0.918	-0.129	0.543	0.996	0.063	0.328	0.82	-0.082	0.453
0.793	0.039	0.41	0.789	0.215	0.184	0.723	0.055	0.285	0.605	-0.043	0.344	0.977	-0.012	0.48	0.637	0.023	0.32	1.031	-0.133	0.457	0.586	0	0.418	0.977	-0.129	0.512	0.984	0.027	0.359	0.734	-0.074	0.426
0.797	0.031	0.414	0.789	0.215	0.195	0.727	0.051	0.285	0.629	-0.055	0.344	0.992	-0.02	0.461	0.648	0.063	0.328	0.965	-0.125	0.457	0.582	-0.02	0.414	1.047	-0.141	0.48	1	-0.004	0.387	0.66	-0.059	0.391
0.785	0.031	0.414	0.824	0.203	0.219	0.73	0.047	0.281	0.656	-0.051	0.352	0.996	-0.027	0.445	0.652	0.098	0.34	0.93	-0.109	0.441	0.582	-0.039	0.445	1.113	-0.145	0.457	1.063	-0.023	0.43	0.598	-0.035	0.371
0.785	0.027	0.414	0.852	0.215	0.223	0.719	0.039	0.281	0.695	-0.039	0.352	0.988	-0.035	0.438	0.656	0.129	0.348	0.957	-0.102	0.398	0.598	-0.051	0.469	1.188	-0.156	0.445	1.156	-0.047	0.461	0.566	0	0.363
0.781	0.027	0.422	0.855	0.223	0.23	0.703	0.027	0.289	0.742	-0.031	0.355	0.961	-0.043	0.414	0.668	0.152	0.352	1.074	-0.098	0.359	0.617	-0.059	0.473	1.246	-0.168	0.43	1.211	-0.07	0.477	0.535	0.02	0.359
0.785	0.027	0.426	0.832	0.23	0.246	0.699	0.012	0.297	0.789	-0.023	0.355	0.918	-0.043	0.367	0.707	0.168	0.359	1.199	-0.102	0.355	0.637	-0.063	0.457	1.27	-0.18	0.426	1.238	-0.074	0.473	0.527	0.047	0.363
0.793	0.02	0.43	0.813	0.238	0.246	0.707	0.012	0.305	0.832	-0.012	0.355	0.926	-0.023	0.301	0.762	0.172	0.363	1.207	-0.117	0.387	0.645	-0.055	0.449	1.246	-0.184	0.434	1.234	-0.063	0.449	0.531	0.059	0.371
0.789	0.02	0.418	0.809	0.227	0.25	0.707	0.016	0.309	0.879	0	0.363	1.039	-0.035	0.301	0.816	0.164	0.367	1.098	-0.148	0.422	0.648	-0.059	0.453	1.176	-0.184	0.426	1.191	-0.047	0.402	0.547	0.059	0.379
0.797	0.023	0.418	0.785	0.207	0.254	0.723	0.031	0.313	0.93	0.012	0.359	1.164	-0.059	0.316	0.875	0.16	0.367	0.98	-0.184	0.43	0.664	-0.063	0.469	1.09	-0.176	0.41	1.109	-0.035	0.352	0.57	0.047	0.395
0.797	0.023	0.422	0.789	0.195	0.273	0.742	0.035	0.313	0.977	0.023	0.352	1.199	-0.09	0.352	0.934	0.156	0.367	0.93	-0.199	0.422	0.703	-0.07	0.477	1.055	-0.16	0.379	1.012	-0.02	0.316	0.594	0.008	0.418
0.809	0.016	0.426	0.809	0.164	0.309	0.762	0.043	0.309	1.008	0.035	0.34	1.137	-0.121	0.387	0.98	0.145	0.355	0.934	-0.195	0.406	0.762	-0.086	0.48	1.148	-0.145	0.363	0.902	0	0.297	0.629	-0.023	0.449
0.824	0.02	0.422	0.82	0.137	0.352	0.777	0.055	0.305	1.047	0.047	0.336	1.055	-0.148	0.414	1.023	0.129	0.348	0.973	-0.195	0.391	0.828	-0.102	0.48	1.281	-0.137	0.383	0.816	0.012	0.309	0.664	-0.039	0.477
0.832	0.02	0.422	0.832	0.113	0.363	0.781	0.059	0.313	1.074	0.043	0.328	1.008	-0.172	0.41	1.059	0.113	0.332	1.031	-0.195	0.363	0.906	-0.121	0.473	1.281	-0.16	0.449	0.75	0.031	0.34	0.699	-0.059	0.512
0.855	0.008	0.418	0.836	0.082	0.383	0.773	0.059	0.324	1.105	0.039	0.332	0.973	-0.176	0.398	1.07	0.094	0.348	1.098	-0.203	0.352	0.98	-0.133	0.477	1.109	-0.203	0.484	0.707	0.043	0.371	0.73	-0.078	0.539
0.879	-0.004	0.414	0.836	0.082	0.371	0.766	0.059	0.344	1.105	0.039	0.34	0.922	-0.184	0.383	1.035	0.082	0.379	1.129	-0.211	0.332	1.07	-0.148	0.465	0.965	-0.219	0.473	0.68	0.047	0.398	0.77	-0.09	0.551
0.883	-0.008	0.418	0.844	0.109	0.344	0.766	0.059	0.367	1.078	0.043	0.332	0.863	-0.176	0.363	0.973	0.078	0.402	1.133	-0.215	0.293	1.172	-0.164	0.465	0.918	-0.215	0.438	0.664	0.035	0.418	0.832	-0.109	0.566
0.891	-0.012	0.43	0.848	0.117	0.324	0.77	0.055	0.375	1.051	0.043	0.328	0.832	-0.18	0.336	0.934	0.086	0.402	1.152	-0.195	0.254	1.246	-0.188	0.461	0.945	-0.203	0.41	0.645	0.02	0.434	0.918	-0.117	0.578
0.883	-0.008	0.43	0.84	0.117	0.32	0.797	0.055	0.387	1.055	0.066	0.313	0.848	-0.172	0.305	0.953	0.109	0.387	1.164	-0.176	0.234	1.27	-0.191	0.461	1.02	-0.207	0.383	0.641	0.004	0.441	1	-0.117	0.59
0.879	-0.004	0.43	0.832	0.09	0.328	0.844	0.055	0.391	1.047	0.063	0.332	0.879	-0.16	0.266	1.027	0.125	0.363	1.152	-0.145	0.23	1.227	-0.195	0.445	1.109	-0.219	0.379	0.617	-0.012	0.453	1.07	-0.109	0.57
0.875	-0.008	0.43	0.828	0.066	0.359	0.887	0.059	0.387	1	0.043	0.344	0.91	-0.156	0.238	1.082	0.125	0.34	1.125	-0.117	0.246	1.148	-0.195	0.43	1.172	-0.23	0.348	0.613	-0.027	0.453	1.121	-0.094	0.551
0.883	-0.008	0.426	0.828	0.043	0.391	0.926	0.055	0.367	0.945	0.039	0.352	0.973	-0.148	0.215	1.094	0.09	0.324	1.078	-0.078	0.277	1.07	-0.18	0.414	1.184	-0.227	0.309	0.613	-0.031	0.449	1.145	-0.086	0.527
0.887	-0.008	0.426	0.816	0.043	0.391	0.938	0.055	0.359	0.898	0.031	0.344	1.043	-0.152	0.211	1.07	0.066	0.313	1.023	-0.043	0.297	1.047	-0.145	0.387	1.188	-0.203	0.25	0.633	-0.039	0.445	1.172	-0.078	0.496
0.879	-0.004	0.422	0.797	0.043	0.426	0.945	0.055	0.355	0.852	0.043	0.332	1.078	-0.145	0.215	1.023	0.023	0.305	0.949	-0.004	0.309	1.133	-0.125	0.359	1.191	-0.172	0.215	0.66	-0.039	0.438	1.215	-0.066	0.484
0.867	-0.008	0.418	0.766	0.055	0.438	0.953	0.055	0.352	0.828	0.039	0.34	1.074	-0.129	0.223	0.961	-0.012	0.305	0.875	0.035	0.305	1.27	-0.109	0.375	1.188	-0.141	0.207	0.66	-0.031	0.434	1.238	-0.063	0.496
0.867	-0.004	0.414	0.758	0.063	0.43	0.957	0.047	0.352	0.828	0.031	0.352	1.027	-0.102	0.23	0.91	-0.027	0.297	0.809	0.059	0.301	1.277	-0.113	0.414	1.168	-0.117	0.219	0.68	-0.031	0.441	1.223	-0.07	0.516
0.867	0	0.406	0.746	0.07	0.414	0.961	0.047	0.352	0.824	0.008	0.367	0.969	-0.082	0.234	0.898	-0.035	0.309	0.762	0.07	0.305	1.129	-0.137	0.457	1.137	-0.09	0.238	0.738	-0.023	0.453	1.156	-0.086	0.516
0.855	-0.004	0.379	0.734	0.063	0.422	0.965	0.043	0.352	0.832	-0.008	0.383	0.926	-0.063	0.238	0.949	-0.039	0.348	0.73	0.074	0.313	0.953	-0.164	0.465	1.102	-0.063	0.25	0.801	-0.012	0.473	1.047	-0.094	0.5
0.879	-0.012	0.348	0.723	0.074	0.406	0.965	0.043	0.352	0.855	-0.023	0.395	0.902	-0.039	0.242	1.02	-0.043	0.383	0.695	0.066	0.305	0.848	-0.176	0.43	1.043	-0.031	0.262	0.84	-0.02	0.48	0.957	-0.086	0.453
0.934	-0.02	0.348	0.742	0.074	0.395	0.969	0.039	0.367	0.91	-0.039	0.398	0.887	-0.023	0.254	1.082	-0.02	0.379	0.672	0.059	0.328	0.844	-0.176	0.398	0.969	0.004	0.27	0.871	-0.027	0.477	0.949	-0.074	0.391
0.973	-0.031	0.348	0.758	0.078	0.383	0.961	0.043	0.383	0.977	-0.051	0.402	0.887	-0.016	0.273	1.105	0	0.367	0.645	0.039	0.332	0.93	-0.18	0.367	0.898	0.023	0.266	0.926	-0.031	0.465	1	-0.078	0.375
1.008	-0.039	0.328	0.766	0.086	0.375	0.961	0.051	0.395	1.051	-0.051	0.371	0.879	-0.016	0.281	1.074	0.02	0.34	0.625	0.023	0.348	1.031	-0.199	0.352	0.844	0.047	0.266	0.996	-0.047	0.457	0.996	-0.098	0.434
1.039	-0.035	0.32	0.773	0.074	0.379	1	0.066	0.383	1.117	-0.043	0.352	0.867	-0.012	0.281	0.996	0.023	0.309	0.617	0.02	0.352	1.113	-0.23	0.34	0.809	0.063	0.266	1.078	-0.066	0.453	0.934	-0.137	0.469
1.047	-0.035	0.313	0.789	0.059	0.383	1.074	0.086	0.359	1.137	-0.035	0.332	0.859	-0.016	0.285	0.918	0.035	0.293	0.602	0.02	0.352	1.16	-0.246	0.313	0.789	0.066	0.266	1.172	-0.094	0.473	0.926	-0.176	0.484
1.016	-0.039	0.305	0.816	0.043	0.387	1.125	0.102	0.328	1.105	-0.027	0.332	0.852	-0.016	0.285	0.84	0.055	0.285	0.586	0.016	0.352	1.184	-0.246	0.266	0.77	0.059	0.262	1.246	-0.129	0.512	0.957	-0.215	0.484
0.965	-0.035	0.301	0.844	0.035	0.391	1.168	0.113	0.305	1.004	-0.008	0.348	0.832	-0.02	0.289	0.781	0.066	0.309	0.578	0.027	0.348	1.18	-0.227	0.223	0.75	0.059	0.258	1.238	-0.172	0.547	0.992	-0.242	0.441
0.91	-0.035	0.301	0.844	0.043	0.387	1.203	0.105	0.289	0.906	0.004	0.371	0.813	-0.023	0.301	0.719	0.082	0.32	0.57	0.039	0.34	1.16	-0.188	0.199	0.738	0.055	0.273	1.184	-0.195	0.57	1.051	-0.266	0.41
0.859	-0.027	0.309	0.867	0.055	0.383	1.215	0.07	0.297	0.809	0.02	0.391	0.789	-0.027	0.324	0.68	0.09	0.328	0.566	0.051	0.324	1.121	-0.152	0.191	0.727	0.039	0.281	1.09	-0.211	0.566	1.09	-0.289	0.375
0.813	-0.02	0.301	0.887	0.059	0.375	1.176	0.027	0.32	0.723	0.031	0.41	0.766	-0.027	0.34	0.648	0.082	0.336	0.57	0.063	0.309	1.051	-0.105	0.195	0.723	0.031	0.273	1.008	-0.203	0.531	1.121	-0.309	0.348
0.797	-0.02	0.285	0.898	0.063	0.367	1.07	-0.016	0.348	0.656	0.039	0.41	0.746	-0.031	0.352	0.617	0.07	0.348	0.578	0.082	0.305	0.977	-0.063	0.211	0.734	0.035	0.258	0.98	-0.176	0.504	1.137	-0.297	0.309
0.789	-0.016	0.27	0.914	0.059	0.375	0.93	-0.047	0.371	0.613	0.043	0.402	0.727	-0.031	0.352	0.59	0.059	0.352	0.582	0.094	0.293	0.91	-0.012	0.23	0.73	0.031	0.25	0.992	-0.164	0.527	1.125	-0.281	0.277
0.789	-0.004	0.25	0.918	0.059	0.371	0.781	-0.059	0.391	0.598	0.051	0.391	0.703	-0.02	0.352	0.582	0.039	0.355	0.598	0.105	0.285	0.848	0.027	0.258	0.73	0.043	0.238	1.008	-0.148	0.59	1.105	-0.242	0.266
0.801	0.012	0.234	0.914	0.059	0.367	0.656	-0.063	0.41	0.598	0.047	0.383	0.684	-0.016	0.348	0.582	0.016	0.375	0.621	0.117	0.273	0.789	0.055	0.277	0.73	0.055	0.227	0.996	-0.156	0.629	1.07	-0.195	0.273
0.82	0.02	0.223	0.934	0.066	0.344	0.59	-0.063	0.43	0.598	0.047	0.383	0.664	-0.016	0.348	0.582	0.004	0.395	0.676	0.125	0.262	0.746	0.082	0.285	0.727	0.07	0.223	1.023	-0.168	0.613	1.008	-0.148	0.277
0.84	0.016	0.211	0.996	0.063	0.324	0.578	-0.059	0.441	0.594	0.039	0.383	0.645	-0.004	0.348	0.59	-0.008	0.414	0.75	0.129	0.254	0.719	0.09	0.301	0.746	0.086	0.211	1.066	-0.176	0.555	0.938	-0.098	0.285
0.867	0.012	0.211	1.043	0.043	0.316	0.598	-0.047	0.426	0.59	0.031	0.383	0.645	0.012	0.352	0.613	-0.012	0.434	0.828	0.125	0.25	0.703	0.098	0.313	0.785	0.098	0.219	1.117	-0.207	0.492	0.867	-0.055	0.289
0.891	0.004	0.219	1.09	0.035	0.297	0.656	-0.016	0.406	0.586	0.027	0.367	0.645	0.023	0.352	0.633	-0.016	0.441	0.895	0.109	0.25	0.68	0.094	0.309	0.832	0.098	0.23	1.176	-0.223	0.43	0.797	-0.016	0.297
0.891	0.004	0.223	1.133	0.008	0.301	0.73	0.012	0.375	0.582	0.031	0.367	0.645	0.02	0.363	0.637	-0.016	0.438	0.961	0.094	0.262	0.672	0.09	0.309	0.891	0.105	0.246	1.215	-0.219	0.379	0.727	0.016	0.305
0.887	0.02	0.227	1.117	-0.016	0.313	0.801	0.031	0.34	0.582	0.031	0.367	0.656	0.016	0.367	0.641	-0.031	0.453	1.031	0.07	0.281	0.656	0.078	0.313	0.949	0.117	0.258	1.23	-0.211	0.324	0.672	0.031	0.313
0.875	0.027	0.223	1.055	-0.047	0.336	0.867	0.055	0.301	0.59	0.031	0.375	0.672	0.016	0.367	0.652	-0.043	0.477	1.094	0.055	0.305	0.648	0.066	0.309	1.02	0.125	0.273	1.234	-0.191	0.27	0.629	0.047	0.309
0.855	0.039	0.207	0.984	-0.07	0.336	0.922	0.086	0.277	0.609	0.031	0.383	0.684	0.023	0.367	0.668	-0.035	0.492	1.125	0.039	0.34	0.637	0.055	0.297	1.066	0.125	0.273	1.23	-0.164	0.223	0.602	0.059	0.309
0.832	0.027	0.23	0.93	-0.078	0.328	0.953	0.113	0.273	0.625	0.027	0.402	0.699	0.02	0.363	0.684	-0.023	0.5	1.086	0.02	0.375	0.641	0.047	0.293	1.063	0.121	0.277	1.234	-0.117	0.184	0.602	0.063	0.301
0.816	0.023	0.223	0.871	-0.074	0.328	0.945	0.137	0.27	0.629	0.023	0.414	0.734	0.02	0.363	0.691	-0.012	0.504	1.031	0.027	0.418	0.637	0.039	0.289	1.004	0.121	0.301	1.254	-0.066	0.188	0.645	0.063	0.273
0.824	0.023	0.227	0.828	-0.07	0.34	0.918	0.145	0.289	0.617	0.027	0.426	0.773	0.004	0.383	0.723	0	0.508	1.012	0.035	0.469	0.637	0.035	0.285	0.914	0.121	0.316	1.258	0	0.207	0.723	0.059	0.246
0.828	0.027	0.219	0.816	-0.07	0.328	0.871	0.152	0.301	0.617	0.023	0.418	0.816	-0.016	0.41	0.75	0.016	0.504	1.035	0.031	0.496	0.641	0.031	0.281	0.809	0.133	0.336	1.246	0.035	0.246	0.777	0.063	0.223
0.82	0.027	0.223	0.844	-0.063	0.313	0.832	0.145	0.32	0.637	0.023	0.414	0.852	-0.035	0.445	0.77	0.023	0.496	1.148	0.035	0.438	0.66	0.047	0.27	0.746	0.18	0.336	1.18	0.055	0.277	0.781	0.059	0.219
0.813	0.027	0.23	0.863	-0.043	0.297	0.797	0.145	0.344	0.66	0.02	0.414	0.863	-0.035	0.477	0.789	0.031	0.5	1.23	0.055	0.375	0.688	0.059	0.266	0.789	0.238	0.305	1.086	0.066	0.293	0.742	0.035	0.254
0.82	0.027	0.242	0.859	-0.035	0.285	0.762	0.125	0.363	0.676	0.016	0.414	0.844	-0.031	0.496	0.82	0.043	0.488	1.184	0.074	0.32	0.719	0.063	0.266	0.883	0.266	0.266	0.992	0.082	0.293	0.676	-0.004	0.273
0.82	0.027	0.246	0.84	-0.031	0.266	0.746	0.098	0.375	0.699	0.012	0.414	0.809	-0.016	0.504	0.867	0.051	0.488	1.039	0.066	0.297	0.754	0.066	0.27	0.918	0.258	0.188	0.91	0.09	0.289	0.672	-0.031	0.301
0.828	0.027	0.25	0.836	-0.02	0.258	0.727	0.07	0.379	0.734	0.004	0.414	0.82	0	0.5	0.91	0.051	0.484	0.906	0.051	0.289	0.797	0.066	0.27	0.965	0.234	0.129	0.824	0.078	0.281	0.719	-0.047	0.328
0.832	0.027	0.25	0.844	0.004	0.254	0.715	0.043	0.379	0.766	0	0.418	0.883	0.004	0.496	0.945	0.043	0.488	0.84	0.055	0.305	0.852	0.07	0.273	0.992	0.199	0.109	0.758	0.074	0.273	0.77	-0.063	0.344
0.836	0.027	0.254	0.875	0.031	0.25	0.711	0.02	0.367	0.801	0	0.41	0.93	0.016	0.473	0.973	0.031	0.488	0.844	0.043	0.355	0.91	0.07	0.273	0.996	0.16	0.109	0.695	0.07	0.27	0.828	-0.086	0.348
0.832	0.027	0.254	0.906	0.051	0.254	0.711	0.008	0.359	0.844	-0.004	0.398	0.941	0.023	0.461	0.992	0.027	0.48	0.918	0.031	0.422	0.965	0.074	0.262	0.992	0.121	0.121	0.66	0.078	0.281	0.906	-0.086	0.324
0.824	0.027	0.258	0.93	0.078	0.254	0.711	0.004	0.352	0.91	0	0.383	0.93	0.027	0.441	0.984	0.004	0.48	1.02	0	0.477	1.035	0.074	0.258	0.992	0.07	0.156	0.613	0.066	0.285	1.004	-0.082	0.301
0.816	0.027	0.273	0.945	0.098	0.238	0.699	0.012	0.355	0.988	0.008	0.363	0.898	0.035	0.43	0.965	-0.008	0.488	1.094	-0.023	0.52	1.105	0.094	0.254	0.992	0.023	0.211	0.594	0.047	0.297	1.121	-0.055	0.254
0.813	0.023	0.277	0.949	0.117	0.223	0.715	0.031	0.367	1.051	0.008	0.355	0.852	0.023	0.422	0.961	-0.02	0.484	1.109	-0.039	0.531	1.129	0.102	0.254	0.973	-0.016	0.25	0.582	0.023	0.309	1.215	-0.031	0.203
0.809	0.027	0.281	0.945	0.141	0.203	0.707	0.047	0.371	1.066	0.008	0.359	0.809	0.012	0.414	0.941	-0.012	0.465	1.082	-0.035	0.508	1.094	0.113	0.27	0.953	-0.043	0.301	0.578	0.016	0.313	1.293	0.02	0.137
