# Supplementary material for: “What Is a Step?” Differences in How a Step Is Detected among Three Popular Activity Monitors That Have Impacted Physical Activity Research
Source: Sensors (Basel). 2018 Apr 15;18(4):1206. doi: 10.3390/s18041206 (PMC5948774; doi:10.3390/s18041206)
Supplement: Supplementary file 1 [file sensors-18-01206-s001.zip › Supplementary material/Clean dataset GT9X wrist/WSS17.csv]

2			2.2			2.4			2.6			2.8			3			3.2			3.4			3.6			3.8			4
x	y	z	x	y	z	x	y	z	x	y	z	x	y	z	x	y	z	x	y	z	x	y	z	x	y	z	x	y	z	x	y	z
-0.945	0.527	0.5	-1.281	0.828	0.559	-1.098	0.668	0.508	-1.125	0.773	0.555	-1.23	0.563	0.41	-1.168	0.578	0.305	-1.508	0.406	0.191	-1.18	0.5	0.086	-1.055	0.379	0.297	-1.59	0.441	0.238	-1.398	0.383	-0.148
-0.945	0.539	0.488	-1.242	0.824	0.547	-1.043	0.656	0.508	-1.074	0.746	0.52	-1.258	0.578	0.426	-1.211	0.586	0.305	-1.512	0.41	0.188	-1.102	0.492	0.125	-1.145	0.371	0.305	-1.641	0.438	0.219	-1.602	0.348	-0.195
-0.977	0.539	0.488	-1.18	0.813	0.531	-1.004	0.637	0.508	-1.051	0.691	0.484	-1.293	0.602	0.43	-1.246	0.582	0.293	-1.473	0.438	0.18	-1.039	0.48	0.16	-1.227	0.359	0.336	-1.668	0.438	0.164	-1.699	0.297	-0.164
-0.984	0.555	0.477	-1.148	0.773	0.512	-0.992	0.629	0.512	-1.063	0.637	0.457	-1.324	0.629	0.434	-1.285	0.586	0.285	-1.391	0.484	0.184	-0.98	0.48	0.184	-1.32	0.34	0.355	-1.625	0.477	0.133	-1.703	0.242	-0.09
-1.016	0.559	0.477	-1.109	0.738	0.492	-1.031	0.621	0.504	-1.066	0.637	0.438	-1.324	0.656	0.445	-1.328	0.582	0.281	-1.285	0.547	0.203	-0.953	0.477	0.188	-1.387	0.328	0.367	-1.512	0.543	0.152	-1.684	0.191	-0.047
-1.055	0.582	0.488	-1.098	0.719	0.477	-1.094	0.602	0.488	-1.086	0.676	0.414	-1.297	0.688	0.469	-1.34	0.578	0.285	-1.191	0.598	0.242	-0.938	0.449	0.172	-1.391	0.332	0.383	-1.348	0.586	0.234	-1.676	0.168	-0.027
-1.098	0.57	0.496	-1.109	0.703	0.465	-1.148	0.566	0.484	-1.086	0.715	0.395	-1.27	0.707	0.516	-1.336	0.566	0.297	-1.086	0.645	0.305	-0.93	0.43	0.145	-1.402	0.332	0.383	-1.203	0.59	0.344	-1.672	0.164	-0.039
-1.148	0.566	0.516	-1.137	0.711	0.441	-1.184	0.547	0.488	-1.082	0.742	0.367	-1.266	0.699	0.566	-1.367	0.563	0.313	-1.023	0.664	0.316	-0.949	0.438	0.117	-1.398	0.336	0.398	-1.129	0.582	0.434	-1.652	0.176	-0.043
-1.195	0.566	0.531	-1.105	0.727	0.438	-1.207	0.543	0.5	-1.105	0.754	0.344	-1.273	0.68	0.594	-1.449	0.574	0.305	-1.047	0.602	0.316	-0.961	0.449	0.109	-1.391	0.34	0.395	-1.133	0.59	0.48	-1.629	0.164	-0.023
-1.23	0.574	0.547	-1.113	0.75	0.449	-1.246	0.551	0.508	-1.117	0.766	0.332	-1.324	0.668	0.57	-1.504	0.602	0.293	-1.105	0.512	0.285	-0.957	0.449	0.117	-1.402	0.348	0.391	-1.195	0.609	0.473	-1.633	0.137	0.012
-1.273	0.594	0.535	-1.133	0.727	0.418	-1.273	0.59	0.504	-1.129	0.789	0.328	-1.402	0.648	0.527	-1.496	0.625	0.285	-1.191	0.441	0.242	-0.953	0.438	0.129	-1.445	0.363	0.387	-1.289	0.605	0.457	-1.664	0.129	0.023
-1.316	0.602	0.508	-1.094	0.801	0.348	-1.254	0.629	0.5	-1.105	0.848	0.371	-1.461	0.602	0.484	-1.438	0.656	0.277	-1.285	0.391	0.207	-0.965	0.418	0.137	-1.461	0.371	0.406	-1.379	0.59	0.438	-1.668	0.152	0.012
-1.355	0.633	0.488	-1.168	0.754	0.375	-1.215	0.656	0.504	-1.07	0.906	0.426	-1.477	0.559	0.449	-1.348	0.68	0.27	-1.359	0.387	0.176	-1.012	0.402	0.141	-1.445	0.332	0.441	-1.426	0.578	0.441	-1.629	0.184	-0.012
-1.379	0.668	0.492	-1.117	0.73	0.367	-1.176	0.672	0.496	-1.031	0.867	0.48	-1.473	0.52	0.441	-1.25	0.688	0.273	-1.387	0.398	0.176	-1.063	0.398	0.129	-1.379	0.285	0.496	-1.41	0.563	0.469	-1.52	0.242	-0.004
-1.359	0.715	0.492	-1.133	0.797	0.336	-1.141	0.691	0.492	-0.992	0.777	0.535	-1.453	0.516	0.465	-1.164	0.691	0.297	-1.363	0.453	0.211	-1.109	0.402	0.141	-1.289	0.211	0.531	-1.336	0.551	0.504	-1.387	0.324	0.023
-1.359	0.719	0.477	-1.191	0.805	0.355	-1.109	0.691	0.496	-1.004	0.688	0.559	-1.418	0.523	0.488	-1.082	0.703	0.352	-1.309	0.508	0.246	-1.152	0.398	0.145	-1.168	0.164	0.555	-1.234	0.543	0.52	-1.285	0.406	0.094
-1.309	0.715	0.484	-1.18	0.758	0.379	-1.07	0.688	0.496	-1.031	0.621	0.563	-1.355	0.566	0.504	-1.027	0.719	0.391	-1.234	0.543	0.27	-1.211	0.395	0.148	-1.098	0.152	0.512	-1.137	0.508	0.547	-1.246	0.473	0.172
-1.266	0.707	0.504	-1.16	0.738	0.402	-1.047	0.695	0.5	-1.027	0.586	0.57	-1.297	0.59	0.516	-1.047	0.727	0.375	-1.176	0.543	0.27	-1.277	0.395	0.148	-1.125	0.199	0.387	-1.023	0.5	0.551	-1.227	0.516	0.266
-1.234	0.699	0.527	-1.156	0.738	0.426	-1.043	0.707	0.492	-1.012	0.574	0.57	-1.242	0.613	0.527	-1.125	0.707	0.355	-1.105	0.543	0.266	-1.336	0.395	0.133	-1.23	0.34	0.23	-0.934	0.488	0.555	-1.188	0.535	0.34
-1.215	0.707	0.527	-1.156	0.727	0.426	-1.039	0.703	0.512	-0.992	0.578	0.559	-1.164	0.648	0.527	-1.219	0.68	0.332	-1.02	0.555	0.293	-1.391	0.398	0.113	-1.391	0.453	0.113	-0.898	0.531	0.551	-1.16	0.523	0.363
-1.203	0.715	0.52	-1.137	0.711	0.426	-1.012	0.688	0.543	-0.996	0.586	0.551	-1.094	0.688	0.523	-1.281	0.652	0.305	-0.953	0.594	0.301	-1.422	0.406	0.102	-1.527	0.535	0.074	-0.852	0.621	0.523	-1.207	0.473	0.336
-1.168	0.738	0.504	-1.125	0.699	0.422	-0.996	0.688	0.547	-0.992	0.598	0.523	-1.051	0.715	0.516	-1.324	0.641	0.289	-0.914	0.625	0.305	-1.43	0.418	0.105	-1.641	0.605	0.047	-0.77	0.629	0.52	-1.289	0.414	0.262
-1.148	0.746	0.488	-1.105	0.695	0.398	-1.008	0.672	0.539	-0.992	0.605	0.492	-1.023	0.715	0.508	-1.344	0.637	0.266	-0.91	0.652	0.293	-1.406	0.438	0.117	-1.656	0.629	0.063	-0.73	0.707	0.496	-1.328	0.387	0.203
-1.113	0.742	0.477	-1.09	0.684	0.383	-1.02	0.668	0.516	-0.988	0.605	0.473	-0.969	0.699	0.527	-1.348	0.637	0.262	-0.906	0.664	0.273	-1.387	0.445	0.141	-1.559	0.637	0.121	-0.73	0.793	0.395	-1.289	0.395	0.184
-1.09	0.738	0.461	-1.07	0.668	0.375	-1.008	0.668	0.504	-0.977	0.605	0.449	-0.934	0.691	0.516	-1.324	0.625	0.262	-0.918	0.652	0.262	-1.422	0.434	0.145	-1.438	0.637	0.207	-0.758	0.793	0.371	-1.191	0.414	0.203
-1.082	0.73	0.445	-1.051	0.66	0.367	-1.027	0.668	0.516	-0.973	0.594	0.434	-0.938	0.68	0.504	-1.246	0.605	0.285	-0.934	0.645	0.246	-1.504	0.426	0.125	-1.305	0.633	0.309	-0.758	0.723	0.359	-1.094	0.418	0.23
-1.074	0.707	0.438	-1.051	0.66	0.359	-1.035	0.68	0.539	-0.973	0.574	0.422	-0.949	0.656	0.484	-1.152	0.594	0.32	-0.957	0.641	0.23	-1.566	0.438	0.09	-1.219	0.582	0.379	-0.777	0.648	0.383	-0.996	0.445	0.266
-1.086	0.672	0.426	-1.035	0.645	0.359	-1.035	0.691	0.563	-0.973	0.563	0.414	-0.938	0.664	0.48	-1.074	0.594	0.344	-0.98	0.629	0.215	-1.574	0.449	0.063	-1.125	0.539	0.43	-0.852	0.605	0.418	-0.91	0.477	0.305
-1.098	0.652	0.438	-1.012	0.637	0.367	-1.035	0.695	0.586	-0.98	0.547	0.418	-0.953	0.672	0.484	-1.008	0.602	0.371	-1.02	0.625	0.199	-1.535	0.457	0.039	-0.996	0.531	0.473	-0.93	0.578	0.484	-0.855	0.527	0.34
-1.109	0.633	0.457	-1.008	0.625	0.359	-1.047	0.691	0.586	-0.984	0.539	0.426	-0.977	0.695	0.492	-0.961	0.637	0.379	-1.07	0.641	0.203	-1.445	0.473	0.039	-0.91	0.543	0.453	-1	0.605	0.523	-0.816	0.566	0.371
-1.129	0.652	0.457	-1.004	0.617	0.352	-1.043	0.68	0.582	-0.988	0.539	0.434	-1	0.73	0.52	-0.918	0.688	0.363	-1.125	0.676	0.227	-1.328	0.508	0.059	-0.863	0.582	0.43	-1.113	0.617	0.559	-0.805	0.609	0.387
-1.152	0.684	0.457	-0.992	0.613	0.34	-1.063	0.676	0.578	-1.023	0.543	0.434	-1.031	0.762	0.547	-0.887	0.723	0.355	-1.16	0.73	0.234	-1.203	0.539	0.094	-0.848	0.621	0.398	-1.23	0.594	0.574	-0.813	0.641	0.402
-1.152	0.684	0.473	-0.984	0.598	0.332	-1.082	0.676	0.586	-1.055	0.547	0.441	-1.055	0.777	0.582	-0.875	0.73	0.332	-1.215	0.75	0.234	-1.102	0.566	0.148	-0.84	0.652	0.375	-1.348	0.57	0.574	-0.84	0.672	0.406
-1.152	0.664	0.473	-0.965	0.598	0.336	-1.098	0.688	0.578	-1.09	0.559	0.441	-1.07	0.809	0.605	-0.883	0.738	0.309	-1.285	0.754	0.23	-1.043	0.574	0.219	-0.852	0.637	0.348	-1.477	0.551	0.574	-0.895	0.68	0.398
-1.191	0.672	0.438	-0.957	0.594	0.332	-1.129	0.719	0.574	-1.141	0.563	0.441	-1.09	0.824	0.617	-0.871	0.746	0.297	-1.352	0.766	0.227	-1.016	0.578	0.27	-0.824	0.633	0.332	-1.59	0.566	0.57	-0.988	0.688	0.348
-1.188	0.707	0.426	-0.949	0.582	0.344	-1.184	0.711	0.578	-1.195	0.57	0.445	-1.117	0.813	0.629	-0.867	0.742	0.305	-1.414	0.789	0.227	-1.039	0.543	0.281	-0.832	0.637	0.324	-1.664	0.602	0.566	-1.094	0.691	0.297
-1.105	0.719	0.434	-0.949	0.582	0.355	-1.203	0.703	0.594	-1.246	0.57	0.441	-1.145	0.797	0.629	-0.859	0.73	0.313	-1.477	0.813	0.23	-1.086	0.48	0.262	-0.855	0.648	0.309	-1.73	0.625	0.59	-1.207	0.68	0.25
-1.066	0.727	0.434	-0.961	0.582	0.363	-1.242	0.715	0.598	-1.281	0.566	0.441	-1.188	0.777	0.617	-0.887	0.695	0.352	-1.531	0.82	0.242	-1.152	0.422	0.211	-0.898	0.648	0.301	-1.754	0.652	0.598	-1.316	0.664	0.211
-1.051	0.727	0.438	-0.988	0.586	0.371	-1.266	0.73	0.605	-1.301	0.57	0.453	-1.258	0.75	0.613	-0.91	0.676	0.387	-1.578	0.816	0.238	-1.23	0.375	0.141	-0.957	0.641	0.305	-1.754	0.688	0.605	-1.43	0.656	0.184
-1.02	0.723	0.438	-1.012	0.594	0.363	-1.281	0.738	0.605	-1.297	0.57	0.461	-1.336	0.727	0.613	-0.922	0.695	0.406	-1.617	0.785	0.242	-1.316	0.371	0.055	-1.039	0.641	0.313	-1.75	0.719	0.609	-1.555	0.676	0.168
-0.965	0.715	0.43	-1.031	0.59	0.371	-1.301	0.73	0.605	-1.305	0.574	0.461	-1.422	0.723	0.609	-0.949	0.715	0.418	-1.629	0.746	0.25	-1.387	0.387	-0.012	-1.133	0.66	0.324	-1.742	0.73	0.621	-1.684	0.746	0.168
-0.945	0.707	0.438	-1.039	0.586	0.383	-1.332	0.742	0.605	-1.34	0.586	0.465	-1.473	0.75	0.59	-0.988	0.73	0.418	-1.609	0.715	0.254	-1.402	0.41	-0.043	-1.223	0.68	0.371	-1.754	0.734	0.602	-1.813	0.863	0.156
-0.914	0.672	0.465	-1.047	0.59	0.41	-1.375	0.746	0.613	-1.379	0.602	0.469	-1.492	0.77	0.586	-1.043	0.727	0.414	-1.598	0.676	0.258	-1.344	0.434	-0.023	-1.273	0.715	0.406	-1.746	0.746	0.598	-1.93	0.895	0.219
-0.941	0.637	0.449	-1.043	0.586	0.434	-1.402	0.762	0.609	-1.391	0.613	0.469	-1.504	0.789	0.574	-1.082	0.727	0.406	-1.645	0.629	0.25	-1.242	0.453	0.051	-1.371	0.734	0.41	-1.676	0.789	0.598	-1.969	0.871	0.262
-0.941	0.668	0.445	-1.07	0.578	0.457	-1.43	0.785	0.602	-1.363	0.629	0.457	-1.508	0.793	0.551	-1.145	0.742	0.398	-1.727	0.637	0.23	-1.152	0.48	0.109	-1.492	0.742	0.391	-1.535	0.824	0.617	-1.949	0.777	0.352
-0.91	0.676	0.449	-1.117	0.582	0.461	-1.426	0.793	0.602	-1.324	0.633	0.449	-1.523	0.797	0.539	-1.223	0.758	0.395	-1.742	0.691	0.242	-1.109	0.535	0.133	-1.598	0.742	0.41	-1.363	0.84	0.629	-1.895	0.707	0.414
-0.918	0.684	0.465	-1.172	0.602	0.465	-1.371	0.785	0.586	-1.273	0.637	0.457	-1.547	0.793	0.527	-1.336	0.766	0.387	-1.645	0.742	0.262	-1.055	0.574	0.18	-1.66	0.723	0.441	-1.258	0.82	0.602	-1.816	0.684	0.43
-0.949	0.695	0.477	-1.211	0.625	0.465	-1.32	0.773	0.57	-1.227	0.645	0.492	-1.543	0.793	0.527	-1.438	0.773	0.379	-1.504	0.754	0.27	-1	0.602	0.184	-1.688	0.734	0.441	-1.203	0.789	0.563	-1.762	0.652	0.414
-0.973	0.688	0.484	-1.242	0.641	0.457	-1.277	0.742	0.566	-1.164	0.652	0.523	-1.508	0.789	0.535	-1.512	0.785	0.383	-1.367	0.75	0.262	-0.973	0.641	0.195	-1.711	0.738	0.414	-1.219	0.742	0.523	-1.754	0.641	0.379
-1	0.703	0.484	-1.27	0.652	0.449	-1.211	0.703	0.555	-1.086	0.656	0.535	-1.438	0.789	0.543	-1.551	0.789	0.395	-1.23	0.734	0.262	-0.953	0.664	0.191	-1.699	0.734	0.383	-1.293	0.707	0.492	-1.734	0.637	0.359
-0.973	0.699	0.52	-1.273	0.672	0.453	-1.137	0.703	0.535	-1.023	0.656	0.543	-1.355	0.781	0.539	-1.547	0.789	0.383	-1.105	0.727	0.262	-0.941	0.684	0.191	-1.672	0.703	0.34	-1.348	0.676	0.473	-1.637	0.637	0.363
-0.953	0.672	0.559	-1.25	0.695	0.477	-1.145	0.676	0.52	-1	0.656	0.543	-1.258	0.766	0.539	-1.566	0.77	0.387	-1.02	0.715	0.254	-0.93	0.695	0.188	-1.684	0.715	0.277	-1.391	0.648	0.465	-1.473	0.637	0.383
-0.984	0.648	0.598	-1.211	0.691	0.516	-1.133	0.684	0.504	-1.027	0.637	0.52	-1.176	0.746	0.516	-1.59	0.762	0.379	-1.004	0.703	0.23	-0.914	0.699	0.184	-1.734	0.723	0.246	-1.422	0.633	0.453	-1.332	0.641	0.395
-1	0.629	0.637	-1.168	0.691	0.547	-1.141	0.691	0.484	-1.094	0.617	0.48	-1.105	0.723	0.492	-1.633	0.766	0.371	-1.07	0.672	0.203	-0.914	0.684	0.168	-1.691	0.773	0.254	-1.434	0.605	0.43	-1.254	0.637	0.379
-0.973	0.613	0.645	-1.141	0.699	0.566	-1.18	0.691	0.461	-1.164	0.602	0.441	-1.07	0.691	0.48	-1.629	0.785	0.371	-1.18	0.656	0.168	-0.93	0.668	0.152	-1.555	0.824	0.285	-1.422	0.563	0.406	-1.23	0.613	0.359
-0.973	0.617	0.637	-1.145	0.703	0.57	-1.215	0.707	0.438	-1.234	0.578	0.406	-1.082	0.672	0.461	-1.555	0.816	0.387	-1.297	0.641	0.137	-0.965	0.648	0.141	-1.402	0.855	0.324	-1.375	0.508	0.383	-1.242	0.57	0.34
-0.98	0.641	0.609	-1.152	0.707	0.555	-1.258	0.719	0.43	-1.277	0.566	0.387	-1.109	0.668	0.445	-1.453	0.828	0.414	-1.41	0.648	0.105	-1.02	0.656	0.152	-1.262	0.859	0.375	-1.332	0.48	0.336	-1.266	0.531	0.324
-0.996	0.672	0.598	-1.195	0.703	0.543	-1.258	0.727	0.418	-1.305	0.563	0.398	-1.152	0.668	0.426	-1.391	0.832	0.418	-1.512	0.66	0.063	-1.074	0.668	0.172	-1.145	0.84	0.402	-1.262	0.457	0.328	-1.297	0.508	0.301
-1	0.695	0.609	-1.238	0.684	0.52	-1.25	0.688	0.41	-1.32	0.566	0.406	-1.195	0.668	0.418	-1.336	0.816	0.41	-1.586	0.652	0.031	-1.121	0.656	0.191	-1.125	0.801	0.375	-1.168	0.43	0.316	-1.34	0.508	0.273
-1.02	0.715	0.613	-1.289	0.672	0.52	-1.234	0.672	0.398	-1.297	0.594	0.43	-1.246	0.668	0.414	-1.266	0.77	0.398	-1.602	0.609	0.023	-1.184	0.641	0.211	-1.137	0.766	0.324	-1.105	0.43	0.305	-1.387	0.523	0.254
-1.035	0.723	0.625	-1.328	0.664	0.523	-1.227	0.676	0.387	-1.258	0.617	0.461	-1.316	0.68	0.426	-1.184	0.719	0.379	-1.578	0.531	0.039	-1.273	0.629	0.227	-1.184	0.73	0.277	-1.051	0.426	0.313	-1.434	0.543	0.23
-1.074	0.727	0.625	-1.359	0.66	0.52	-1.23	0.688	0.379	-1.184	0.641	0.48	-1.379	0.707	0.418	-1.117	0.676	0.375	-1.512	0.461	0.066	-1.367	0.629	0.23	-1.23	0.734	0.238	-0.961	0.441	0.355	-1.438	0.57	0.207
-1.137	0.719	0.629	-1.391	0.676	0.504	-1.223	0.703	0.375	-1.113	0.656	0.488	-1.438	0.719	0.414	-1.098	0.652	0.352	-1.418	0.41	0.09	-1.477	0.617	0.211	-1.301	0.723	0.207	-0.895	0.465	0.363	-1.41	0.586	0.191
-1.188	0.711	0.637	-1.414	0.691	0.52	-1.203	0.711	0.375	-1.059	0.664	0.492	-1.422	0.688	0.422	-1.125	0.648	0.328	-1.332	0.383	0.113	-1.59	0.605	0.172	-1.371	0.727	0.18	-0.879	0.473	0.332	-1.367	0.582	0.176
-1.23	0.707	0.633	-1.398	0.703	0.52	-1.18	0.699	0.367	-0.992	0.672	0.48	-1.457	0.699	0.426	-1.156	0.668	0.32	-1.262	0.363	0.133	-1.688	0.59	0.137	-1.398	0.727	0.172	-0.867	0.488	0.301	-1.328	0.555	0.16
-1.277	0.703	0.633	-1.352	0.719	0.516	-1.152	0.68	0.355	-0.941	0.684	0.465	-1.547	0.691	0.434	-1.176	0.691	0.324	-1.188	0.352	0.148	-1.742	0.602	0.125	-1.375	0.723	0.188	-0.863	0.496	0.25	-1.27	0.512	0.168
-1.316	0.711	0.637	-1.297	0.742	0.508	-1.125	0.66	0.355	-0.914	0.676	0.434	-1.578	0.648	0.445	-1.18	0.719	0.289	-1.121	0.348	0.168	-1.742	0.633	0.148	-1.328	0.711	0.207	-0.863	0.488	0.207	-1.191	0.469	0.191
-1.324	0.734	0.641	-1.23	0.746	0.5	-1.09	0.645	0.352	-0.895	0.672	0.406	-1.516	0.625	0.453	-1.219	0.719	0.309	-1.078	0.363	0.176	-1.719	0.68	0.203	-1.266	0.688	0.227	-0.879	0.48	0.176	-1.086	0.457	0.199
-1.336	0.75	0.648	-1.16	0.762	0.469	-1.063	0.625	0.359	-0.883	0.672	0.391	-1.457	0.59	0.453	-1.254	0.699	0.293	-1.055	0.391	0.172	-1.703	0.715	0.258	-1.203	0.668	0.238	-0.91	0.461	0.152	-0.992	0.449	0.25
-1.344	0.777	0.645	-1.09	0.773	0.461	-1.035	0.609	0.367	-0.871	0.664	0.387	-1.426	0.551	0.426	-1.273	0.684	0.285	-1.043	0.426	0.16	-1.742	0.73	0.273	-1.145	0.648	0.254	-0.953	0.457	0.148	-0.914	0.457	0.281
-1.336	0.797	0.641	-1.066	0.758	0.461	-1.008	0.598	0.375	-0.855	0.676	0.41	-1.348	0.52	0.402	-1.262	0.676	0.277	-1.027	0.441	0.156	-1.777	0.758	0.258	-1.105	0.621	0.258	-0.988	0.461	0.152	-0.883	0.473	0.285
-1.309	0.809	0.629	-1.02	0.75	0.461	-0.988	0.582	0.371	-0.883	0.68	0.434	-1.242	0.52	0.379	-1.223	0.672	0.27	-1.02	0.441	0.156	-1.738	0.805	0.242	-1.051	0.582	0.273	-1.055	0.473	0.172	-0.879	0.488	0.273
-1.262	0.805	0.621	-0.977	0.758	0.453	-0.977	0.574	0.371	-0.938	0.672	0.465	-1.152	0.523	0.348	-1.164	0.66	0.27	-1.02	0.438	0.156	-1.621	0.824	0.219	-0.992	0.555	0.258	-1.145	0.469	0.199	-0.895	0.484	0.238
-1.207	0.785	0.613	-0.973	0.762	0.438	-0.957	0.574	0.375	-0.934	0.672	0.492	-1.059	0.527	0.328	-1.109	0.621	0.242	-1.012	0.434	0.156	-1.461	0.797	0.211	-0.949	0.555	0.234	-1.25	0.453	0.23	-0.945	0.473	0.195
-1.152	0.77	0.59	-0.961	0.758	0.43	-0.953	0.574	0.379	-0.945	0.652	0.508	-0.973	0.531	0.316	-1.094	0.59	0.23	-1.031	0.418	0.16	-1.309	0.742	0.203	-0.945	0.559	0.203	-1.359	0.445	0.262	-1.027	0.453	0.152
-1.09	0.773	0.57	-0.977	0.738	0.434	-0.957	0.57	0.375	-1	0.648	0.527	-0.902	0.535	0.309	-1.07	0.578	0.223	-1.066	0.41	0.156	-1.191	0.684	0.207	-0.953	0.563	0.188	-1.473	0.426	0.281	-1.109	0.438	0.117
-1.039	0.77	0.57	-0.969	0.715	0.461	-0.957	0.574	0.375	-1.047	0.652	0.547	-0.867	0.535	0.301	-1.035	0.594	0.23	-1.109	0.398	0.148	-1.117	0.629	0.215	-0.969	0.555	0.184	-1.563	0.414	0.301	-1.191	0.418	0.102
-1.004	0.742	0.574	-0.969	0.707	0.477	-0.957	0.566	0.375	-1.07	0.645	0.57	-0.844	0.535	0.289	-0.984	0.605	0.234	-1.152	0.383	0.145	-1.09	0.59	0.223	-0.969	0.539	0.18	-1.605	0.41	0.285	-1.281	0.422	0.098
-1	0.723	0.574	-0.988	0.703	0.492	-0.953	0.551	0.375	-1.066	0.625	0.594	-0.84	0.539	0.277	-0.945	0.598	0.258	-1.191	0.371	0.148	-1.113	0.566	0.23	-0.965	0.504	0.195	-1.629	0.395	0.242	-1.391	0.43	0.109
-1.035	0.723	0.555	-0.996	0.699	0.504	-0.945	0.539	0.375	-1.055	0.613	0.602	-0.836	0.539	0.277	-0.91	0.582	0.273	-1.23	0.359	0.16	-1.164	0.559	0.23	-0.965	0.469	0.215	-1.625	0.359	0.219	-1.52	0.414	0.121
-1.047	0.742	0.527	-1.012	0.711	0.516	-0.938	0.531	0.387	-1.055	0.609	0.598	-0.848	0.531	0.281	-0.902	0.563	0.273	-1.27	0.348	0.164	-1.207	0.551	0.211	-0.973	0.449	0.223	-1.574	0.332	0.223	-1.609	0.391	0.148
-1.059	0.746	0.504	-1.008	0.719	0.543	-0.941	0.535	0.391	-1.074	0.602	0.598	-0.867	0.523	0.285	-0.91	0.551	0.258	-1.301	0.348	0.164	-1.254	0.543	0.184	-1.031	0.445	0.203	-1.488	0.34	0.262	-1.672	0.363	0.16
-1.086	0.766	0.473	-1	0.738	0.563	-0.957	0.547	0.398	-1.102	0.602	0.59	-0.898	0.531	0.289	-0.93	0.535	0.238	-1.305	0.355	0.184	-1.305	0.523	0.141	-1.121	0.453	0.191	-1.434	0.359	0.32	-1.727	0.336	0.148
-1.137	0.781	0.461	-0.996	0.754	0.566	-0.98	0.555	0.398	-1.141	0.605	0.594	-0.949	0.539	0.297	-0.945	0.531	0.223	-1.285	0.379	0.191	-1.359	0.504	0.094	-1.219	0.48	0.184	-1.434	0.387	0.363	-1.77	0.313	0.117
-1.141	0.77	0.438	-0.992	0.766	0.57	-1.016	0.57	0.391	-1.191	0.621	0.598	-1.016	0.559	0.328	-0.973	0.523	0.211	-1.246	0.402	0.215	-1.395	0.488	0.055	-1.305	0.496	0.191	-1.434	0.426	0.367	-1.777	0.285	0.07
-1.191	0.785	0.48	-1	0.777	0.57	-1.059	0.574	0.383	-1.25	0.641	0.594	-1.094	0.578	0.359	-1.012	0.516	0.215	-1.207	0.43	0.238	-1.402	0.5	0.027	-1.344	0.496	0.223	-1.402	0.441	0.348	-1.73	0.273	0.031
-1.254	0.734	0.391	-1.012	0.789	0.57	-1.094	0.582	0.383	-1.336	0.656	0.59	-1.191	0.594	0.387	-1.016	0.523	0.23	-1.184	0.441	0.254	-1.379	0.52	0.016	-1.355	0.488	0.266	-1.355	0.461	0.324	-1.633	0.281	0.035
-1.215	0.875	0.477	-1.039	0.793	0.578	-1.133	0.59	0.391	-1.406	0.672	0.598	-1.277	0.594	0.402	-1.023	0.531	0.234	-1.223	0.426	0.262	-1.34	0.527	0.016	-1.383	0.453	0.313	-1.309	0.469	0.313	-1.539	0.305	0.086
-1.348	0.824	0.406	-1.063	0.797	0.586	-1.176	0.594	0.395	-1.453	0.695	0.594	-1.344	0.594	0.395	-1.055	0.547	0.242	-1.297	0.422	0.254	-1.297	0.52	0.027	-1.41	0.395	0.355	-1.258	0.473	0.313	-1.488	0.344	0.145
-1.273	0.852	0.418	-1.082	0.789	0.59	-1.215	0.59	0.402	-1.469	0.703	0.594	-1.391	0.586	0.363	-1.117	0.559	0.242	-1.336	0.461	0.234	-1.254	0.516	0.066	-1.418	0.359	0.371	-1.211	0.457	0.328	-1.395	0.387	0.203
-1.262	0.832	0.449	-1.102	0.77	0.598	-1.27	0.586	0.398	-1.5	0.691	0.578	-1.414	0.566	0.324	-1.172	0.566	0.246	-1.305	0.492	0.238	-1.195	0.52	0.105	-1.422	0.348	0.355	-1.188	0.461	0.363	-1.25	0.422	0.238
-1.254	0.813	0.461	-1.113	0.766	0.594	-1.348	0.609	0.387	-1.555	0.68	0.574	-1.43	0.551	0.313	-1.211	0.574	0.25	-1.27	0.512	0.246	-1.125	0.504	0.133	-1.449	0.34	0.316	-1.215	0.48	0.383	-1.125	0.445	0.246
-1.301	0.797	0.469	-1.141	0.766	0.594	-1.414	0.633	0.383	-1.605	0.672	0.57	-1.457	0.531	0.309	-1.25	0.574	0.25	-1.242	0.523	0.254	-1.07	0.473	0.133	-1.531	0.336	0.285	-1.273	0.512	0.371	-1.043	0.465	0.234
-1.273	0.793	0.461	-1.18	0.77	0.59	-1.441	0.648	0.395	-1.594	0.676	0.574	-1.449	0.535	0.316	-1.285	0.566	0.254	-1.203	0.578	0.273	-1.035	0.438	0.105	-1.582	0.332	0.262	-1.34	0.527	0.352	-1.012	0.492	0.227
-1.219	0.781	0.457	-1.211	0.77	0.586	-1.438	0.66	0.418	-1.527	0.695	0.578	-1.41	0.559	0.328	-1.316	0.566	0.258	-1.152	0.621	0.289	-1.043	0.391	0.078	-1.555	0.367	0.262	-1.383	0.527	0.32	-1.047	0.523	0.234
-1.191	0.77	0.453	-1.254	0.773	0.582	-1.414	0.668	0.457	-1.461	0.703	0.574	-1.363	0.59	0.34	-1.336	0.559	0.266	-1.129	0.633	0.289	-1.051	0.34	0.063	-1.469	0.422	0.266	-1.387	0.527	0.301	-1.109	0.523	0.246
-1.184	0.762	0.441	-1.305	0.781	0.582	-1.367	0.664	0.48	-1.375	0.707	0.57	-1.305	0.617	0.328	-1.359	0.559	0.281	-1.148	0.613	0.277	-1.043	0.313	0.07	-1.363	0.48	0.277	-1.359	0.535	0.289	-1.18	0.516	0.25
-1.164	0.758	0.43	-1.355	0.789	0.59	-1.301	0.664	0.496	-1.277	0.703	0.563	-1.234	0.633	0.324	-1.391	0.547	0.293	-1.215	0.582	0.254	-1.02	0.316	0.09	-1.238	0.52	0.309	-1.289	0.535	0.289	-1.25	0.5	0.238
-1.137	0.734	0.43	-1.391	0.805	0.578	-1.215	0.66	0.512	-1.176	0.688	0.539	-1.16	0.648	0.34	-1.434	0.543	0.297	-1.309	0.555	0.234	-1.004	0.348	0.109	-1.133	0.547	0.352	-1.191	0.523	0.305	-1.328	0.52	0.195
-1.105	0.723	0.418	-1.383	0.801	0.578	-1.141	0.648	0.523	-1.094	0.656	0.516	-1.094	0.66	0.359	-1.504	0.551	0.289	-1.406	0.551	0.203	-1.023	0.379	0.109	-1.059	0.566	0.391	-1.078	0.512	0.336	-1.379	0.559	0.156
-1.09	0.711	0.418	-1.367	0.809	0.559	-1.09	0.648	0.516	-1.047	0.641	0.492	-1.051	0.668	0.391	-1.547	0.574	0.281	-1.5	0.535	0.172	-1.063	0.402	0.102	-1.059	0.59	0.414	-0.965	0.48	0.371	-1.375	0.602	0.176
-1.078	0.695	0.426	-1.348	0.805	0.547	-1.066	0.645	0.508	-1.027	0.629	0.477	-1.031	0.668	0.406	-1.531	0.613	0.27	-1.566	0.504	0.133	-1.125	0.418	0.09	-1.133	0.582	0.402	-0.863	0.492	0.375	-1.297	0.621	0.242
-1.055	0.672	0.43	-1.301	0.797	0.547	-1.082	0.645	0.504	-1.035	0.617	0.477	-1.047	0.668	0.43	-1.453	0.641	0.277	-1.563	0.492	0.105	-1.195	0.43	0.074	-1.246	0.57	0.359	-0.813	0.457	0.41	-1.168	0.629	0.348
-1.027	0.656	0.43	-1.246	0.781	0.551	-1.117	0.641	0.5	-1.02	0.617	0.477	-1.078	0.656	0.441	-1.336	0.664	0.305	-1.477	0.488	0.098	-1.266	0.438	0.07	-1.367	0.555	0.309	-0.762	0.477	0.418	-1.039	0.617	0.441
-1.004	0.648	0.418	-1.195	0.762	0.547	-1.152	0.645	0.512	-1.031	0.633	0.457	-1.125	0.641	0.449	-1.203	0.664	0.348	-1.391	0.492	0.121	-1.348	0.445	0.066	-1.449	0.543	0.254	-0.742	0.516	0.426	-0.926	0.59	0.496
-0.984	0.648	0.41	-1.133	0.734	0.531	-1.191	0.637	0.535	-1.066	0.637	0.441	-1.176	0.633	0.453	-1.07	0.648	0.395	-1.293	0.516	0.18	-1.426	0.441	0.063	-1.469	0.531	0.207	-0.715	0.563	0.422	-0.844	0.555	0.543
-0.969	0.645	0.418	-1.105	0.719	0.52	-1.234	0.656	0.535	-1.07	0.641	0.434	-1.25	0.629	0.445	-0.988	0.652	0.418	-1.18	0.551	0.234	-1.469	0.422	0.047	-1.453	0.52	0.195	-0.73	0.574	0.43	-0.773	0.543	0.566
-0.949	0.621	0.438	-1.094	0.707	0.496	-1.277	0.668	0.539	-1.051	0.672	0.434	-1.313	0.633	0.441	-1	0.66	0.414	-1.102	0.555	0.27	-1.488	0.391	0.039	-1.383	0.508	0.207	-0.746	0.586	0.41	-0.727	0.555	0.555
-0.926	0.59	0.457	-1.105	0.73	0.469	-1.316	0.715	0.539	-1.051	0.738	0.434	-1.355	0.648	0.426	-1.086	0.664	0.398	-1.066	0.559	0.25	-1.477	0.367	0.051	-1.273	0.504	0.242	-0.809	0.566	0.406	-0.676	0.602	0.527
-0.918	0.563	0.461	-1.141	0.73	0.453	-1.316	0.723	0.539	-1.09	0.754	0.441	-1.363	0.668	0.426	-1.191	0.656	0.391	-1.02	0.574	0.25	-1.426	0.359	0.09	-1.168	0.508	0.281	-0.93	0.563	0.352	-0.664	0.613	0.527
-0.918	0.547	0.449	-1.133	0.695	0.449	-1.301	0.711	0.516	-1.133	0.754	0.438	-1.355	0.676	0.434	-1.281	0.656	0.379	-0.961	0.59	0.25	-1.363	0.359	0.145	-1.063	0.523	0.32	-1.078	0.563	0.332	-0.684	0.641	0.504
-0.922	0.539	0.426	-1.129	0.707	0.441	-1.289	0.734	0.48	-1.203	0.719	0.418	-1.32	0.688	0.445	-1.348	0.652	0.363	-0.938	0.609	0.234	-1.34	0.371	0.199	-0.98	0.543	0.348	-1.199	0.602	0.32	-0.68	0.656	0.484
-0.93	0.551	0.41	-1.168	0.73	0.418	-1.273	0.758	0.465	-1.234	0.688	0.398	-1.277	0.695	0.461	-1.395	0.648	0.34	-0.938	0.645	0.227	-1.355	0.387	0.215	-0.93	0.582	0.355	-1.309	0.68	0.324	-0.699	0.672	0.449
-0.941	0.566	0.406	-1.188	0.727	0.402	-1.188	0.781	0.453	-1.23	0.645	0.387	-1.223	0.715	0.477	-1.406	0.633	0.32	-0.934	0.672	0.219	-1.375	0.406	0.207	-0.906	0.602	0.359	-1.43	0.742	0.344	-0.762	0.684	0.367
-0.949	0.57	0.418	-1.176	0.715	0.391	-1.133	0.793	0.434	-1.223	0.613	0.387	-1.211	0.734	0.512	-1.391	0.617	0.309	-0.938	0.695	0.211	-1.352	0.422	0.191	-0.887	0.641	0.363	-1.559	0.789	0.375	-0.898	0.703	0.309
-0.957	0.555	0.449	-1.191	0.711	0.379	-1.121	0.781	0.434	-1.199	0.59	0.387	-1.199	0.746	0.535	-1.332	0.594	0.305	-0.953	0.699	0.207	-1.328	0.426	0.18	-0.879	0.672	0.352	-1.656	0.824	0.402	-1.039	0.734	0.277
-0.961	0.535	0.473	-1.211	0.715	0.352	-1.074	0.773	0.434	-1.156	0.586	0.402	-1.148	0.742	0.566	-1.242	0.563	0.32	-0.973	0.699	0.207	-1.277	0.441	0.184	-0.887	0.707	0.379	-1.703	0.844	0.477	-1.168	0.785	0.266
-0.98	0.531	0.48	-1.215	0.715	0.34	-1.039	0.77	0.441	-1.121	0.578	0.406	-1.141	0.742	0.578	-1.137	0.543	0.336	-0.996	0.699	0.215	-1.223	0.492	0.215	-0.934	0.703	0.383	-1.707	0.875	0.566	-1.313	0.84	0.258
-1.023	0.551	0.48	-1.211	0.723	0.344	-1.023	0.77	0.438	-1.094	0.555	0.398	-1.156	0.758	0.574	-1.043	0.559	0.336	-1.043	0.691	0.227	-1.152	0.547	0.262	-0.938	0.719	0.391	-1.711	0.867	0.668	-1.461	0.883	0.254
-1.082	0.582	0.484	-1.211	0.727	0.359	-1.004	0.758	0.438	-1.07	0.563	0.371	-1.152	0.762	0.574	-0.965	0.629	0.289	-1.09	0.68	0.242	-1.078	0.566	0.293	-0.941	0.746	0.383	-1.727	0.844	0.719	-1.594	0.887	0.25
-1.121	0.617	0.477	-1.195	0.719	0.375	-0.957	0.758	0.43	-1.059	0.566	0.352	-1.148	0.77	0.559	-0.918	0.672	0.316	-1.148	0.664	0.258	-1.023	0.539	0.297	-1	0.754	0.363	-1.746	0.789	0.738	-1.664	0.883	0.273
-1.152	0.637	0.473	-1.168	0.695	0.379	-0.961	0.754	0.422	-1.027	0.57	0.348	-1.148	0.777	0.563	-0.852	0.684	0.352	-1.215	0.66	0.273	-1.043	0.484	0.266	-1.09	0.734	0.363	-1.727	0.762	0.688	-1.73	0.863	0.297
-1.16	0.656	0.484	-1.148	0.664	0.379	-0.953	0.738	0.414	-0.996	0.582	0.348	-1.129	0.781	0.586	-0.805	0.691	0.332	-1.297	0.648	0.266	-1.137	0.441	0.227	-1.164	0.73	0.379	-1.77	0.734	0.629	-1.785	0.773	0.32
-1.152	0.664	0.516	-1.117	0.648	0.379	-0.938	0.742	0.418	-0.996	0.598	0.352	-1.098	0.773	0.621	-0.805	0.691	0.301	-1.359	0.645	0.266	-1.238	0.438	0.184	-1.23	0.746	0.402	-1.82	0.734	0.582	-1.824	0.684	0.352
-1.16	0.664	0.543	-1.078	0.637	0.371	-0.953	0.758	0.438	-0.996	0.625	0.348	-1.074	0.762	0.652	-0.82	0.676	0.273	-1.43	0.641	0.258	-1.32	0.473	0.172	-1.305	0.773	0.43	-1.754	0.758	0.582	-1.855	0.609	0.363
-1.152	0.672	0.555	-1.039	0.617	0.375	-0.973	0.758	0.445	-0.996	0.648	0.332	-1.059	0.738	0.672	-0.828	0.676	0.266	-1.5	0.645	0.23	-1.344	0.52	0.195	-1.383	0.805	0.473	-1.555	0.781	0.617	-1.836	0.559	0.383
-1.152	0.691	0.559	-1.008	0.609	0.355	-0.969	0.766	0.461	-1.004	0.641	0.316	-1.039	0.715	0.684	-0.836	0.684	0.262	-1.563	0.637	0.203	-1.305	0.563	0.227	-1.434	0.844	0.477	-1.391	0.789	0.598	-1.828	0.512	0.414
-1.141	0.711	0.555	-0.98	0.609	0.352	-0.988	0.77	0.477	-1.008	0.605	0.313	-1.043	0.68	0.68	-0.855	0.684	0.273	-1.609	0.629	0.188	-1.246	0.586	0.242	-1.531	0.879	0.465	-1.301	0.797	0.539	-1.828	0.52	0.441
-1.137	0.742	0.559	-0.961	0.613	0.348	-0.996	0.758	0.496	-0.996	0.586	0.313	-1.043	0.652	0.68	-0.871	0.676	0.297	-1.625	0.625	0.16	-1.172	0.598	0.242	-1.629	0.906	0.438	-1.227	0.754	0.512	-1.738	0.574	0.484
-1.145	0.781	0.582	-0.945	0.625	0.348	-1	0.758	0.5	-0.988	0.57	0.328	-1.055	0.648	0.676	-0.898	0.676	0.328	-1.637	0.621	0.145	-1.117	0.605	0.242	-1.699	0.898	0.422	-1.211	0.758	0.445	-1.582	0.633	0.543
-1.156	0.797	0.617	-0.941	0.629	0.348	-1.016	0.746	0.5	-0.98	0.551	0.352	-1.102	0.66	0.664	-0.949	0.695	0.336	-1.645	0.633	0.145	-1.063	0.648	0.277	-1.668	0.871	0.441	-1.199	0.734	0.441	-1.414	0.66	0.559
-1.152	0.797	0.645	-0.938	0.617	0.352	-1.031	0.719	0.504	-0.988	0.547	0.375	-1.168	0.676	0.648	-1	0.73	0.348	-1.648	0.656	0.164	-0.961	0.691	0.391	-1.625	0.855	0.457	-1.199	0.719	0.434	-1.289	0.684	0.543
-1.141	0.777	0.656	-0.945	0.605	0.352	-1.039	0.711	0.5	-1.027	0.555	0.383	-1.238	0.691	0.637	-1.051	0.777	0.363	-1.684	0.672	0.164	-0.863	0.738	0.48	-1.652	0.832	0.461	-1.219	0.73	0.402	-1.203	0.691	0.504
-1.141	0.746	0.645	-0.961	0.594	0.355	-1.074	0.711	0.5	-1.09	0.563	0.387	-1.316	0.703	0.617	-1.086	0.813	0.371	-1.711	0.703	0.164	-0.871	0.832	0.449	-1.719	0.82	0.465	-1.27	0.766	0.355	-1.164	0.688	0.457
-1.168	0.703	0.617	-0.98	0.582	0.352	-1.141	0.707	0.508	-1.16	0.555	0.387	-1.391	0.719	0.598	-1.141	0.828	0.379	-1.645	0.758	0.176	-0.938	0.84	0.398	-1.75	0.832	0.469	-1.32	0.789	0.301	-1.176	0.691	0.418
-1.207	0.672	0.598	-1	0.574	0.348	-1.227	0.711	0.516	-1.219	0.547	0.387	-1.445	0.738	0.578	-1.215	0.844	0.391	-1.512	0.805	0.188	-0.945	0.813	0.313	-1.68	0.875	0.465	-1.324	0.762	0.27	-1.227	0.695	0.383
-1.242	0.637	0.602	-1.016	0.574	0.344	-1.328	0.719	0.504	-1.234	0.543	0.383	-1.469	0.734	0.559	-1.289	0.859	0.395	-1.379	0.816	0.207	-0.926	0.801	0.234	-1.527	0.91	0.457	-1.254	0.703	0.258	-1.301	0.699	0.355
-1.277	0.586	0.633	-1.016	0.578	0.352	-1.43	0.703	0.477	-1.227	0.543	0.391	-1.516	0.723	0.539	-1.348	0.875	0.406	-1.262	0.797	0.219	-0.969	0.699	0.164	-1.391	0.898	0.445	-1.227	0.672	0.18	-1.359	0.707	0.344
-1.289	0.543	0.664	-0.992	0.574	0.367	-1.52	0.688	0.453	-1.211	0.535	0.418	-1.563	0.727	0.539	-1.391	0.875	0.426	-1.164	0.758	0.23	-1.031	0.582	0.145	-1.285	0.84	0.418	-1.152	0.605	0.219	-1.406	0.715	0.355
-1.309	0.566	0.691	-0.977	0.57	0.375	-1.582	0.664	0.453	-1.199	0.531	0.43	-1.586	0.734	0.547	-1.441	0.879	0.434	-1.094	0.723	0.242	-1.102	0.512	0.148	-1.215	0.789	0.395	-1.066	0.527	0.203	-1.387	0.707	0.395
-1.332	0.602	0.699	-0.98	0.57	0.383	-1.582	0.633	0.465	-1.23	0.535	0.43	-1.586	0.734	0.563	-1.484	0.883	0.434	-1.043	0.688	0.246	-1.156	0.488	0.219	-1.188	0.742	0.387	-1.055	0.484	0.168	-1.344	0.684	0.402
-1.34	0.66	0.676	-1.02	0.57	0.387	-1.555	0.598	0.477	-1.293	0.539	0.406	-1.547	0.734	0.555	-1.512	0.875	0.438	-1.039	0.664	0.238	-1.164	0.473	0.313	-1.203	0.711	0.363	-1.063	0.43	0.145	-1.285	0.656	0.391
-1.305	0.707	0.66	-1.051	0.582	0.395	-1.527	0.57	0.473	-1.34	0.547	0.402	-1.504	0.734	0.535	-1.543	0.855	0.426	-1.066	0.645	0.223	-1.184	0.457	0.352	-1.234	0.688	0.344	-1	0.418	0.156	-1.227	0.605	0.352
-1.285	0.754	0.621	-1.082	0.594	0.395	-1.5	0.574	0.465	-1.363	0.566	0.41	-1.445	0.73	0.5	-1.582	0.844	0.438	-1.109	0.633	0.203	-1.258	0.434	0.363	-1.25	0.691	0.32	-0.91	0.449	0.18	-1.176	0.551	0.305
-1.227	0.781	0.586	-1.113	0.605	0.402	-1.418	0.613	0.473	-1.359	0.586	0.434	-1.371	0.727	0.477	-1.621	0.836	0.441	-1.145	0.629	0.195	-1.355	0.367	0.305	-1.27	0.676	0.313	-0.855	0.477	0.207	-1.078	0.457	0.34
-1.188	0.746	0.605	-1.137	0.617	0.418	-1.313	0.656	0.48	-1.332	0.598	0.477	-1.301	0.723	0.461	-1.633	0.859	0.441	-1.191	0.613	0.184	-1.465	0.328	0.262	-1.285	0.652	0.301	-0.844	0.492	0.219	-0.969	0.395	0.367
-1.086	0.742	0.574	-1.156	0.629	0.438	-1.211	0.703	0.484	-1.266	0.613	0.523	-1.242	0.707	0.461	-1.559	0.887	0.445	-1.227	0.59	0.172	-1.555	0.328	0.223	-1.297	0.641	0.281	-0.855	0.496	0.211	-0.895	0.375	0.309
-1.063	0.766	0.582	-1.184	0.629	0.445	-1.129	0.754	0.469	-1.188	0.637	0.563	-1.215	0.711	0.441	-1.438	0.891	0.438	-1.258	0.563	0.145	-1.605	0.387	0.211	-1.293	0.648	0.266	-0.879	0.504	0.195	-0.859	0.391	0.34
-1.027	0.777	0.57	-1.242	0.621	0.445	-1.059	0.793	0.457	-1.121	0.645	0.578	-1.207	0.691	0.441	-1.305	0.867	0.414	-1.27	0.531	0.117	-1.621	0.488	0.223	-1.277	0.668	0.246	-0.922	0.5	0.172	-0.82	0.398	0.344
-0.973	0.758	0.57	-1.301	0.625	0.441	-1.012	0.816	0.453	-1.086	0.648	0.563	-1.215	0.668	0.441	-1.199	0.805	0.398	-1.266	0.52	0.105	-1.648	0.57	0.246	-1.234	0.672	0.273	-0.988	0.48	0.152	-0.777	0.422	0.332
-0.988	0.758	0.461	-1.332	0.637	0.441	-0.969	0.809	0.449	-1.098	0.648	0.531	-1.285	0.664	0.395	-1.102	0.758	0.387	-1.238	0.512	0.098	-1.68	0.613	0.273	-1.176	0.652	0.258	-1.082	0.453	0.137	-0.781	0.441	0.309
-1.027	0.797	0.523	-1.34	0.645	0.445	-0.945	0.789	0.453	-1.137	0.629	0.496	-1.383	0.699	0.352	-1.047	0.715	0.383	-1.219	0.52	0.102	-1.688	0.633	0.297	-1.164	0.648	0.258	-1.184	0.426	0.129	-0.836	0.465	0.273
-0.984	0.754	0.523	-1.332	0.648	0.477	-0.934	0.777	0.461	-1.199	0.602	0.465	-1.406	0.727	0.324	-1.031	0.691	0.383	-1.191	0.539	0.109	-1.672	0.613	0.305	-1.145	0.617	0.184	-1.273	0.418	0.129	-0.898	0.488	0.223
-0.996	0.742	0.512	-1.309	0.652	0.5	-0.941	0.773	0.457	-1.266	0.582	0.449	-1.469	0.727	0.297	-1.059	0.695	0.371	-1.145	0.543	0.113	-1.664	0.59	0.27	-1.113	0.594	0.207	-1.352	0.438	0.152	-0.953	0.496	0.199
-0.973	0.719	0.543	-1.277	0.676	0.516	-0.984	0.766	0.449	-1.32	0.582	0.453	-1.469	0.715	0.289	-1.102	0.711	0.348	-1.125	0.504	0.105	-1.676	0.555	0.211	-1.074	0.574	0.191	-1.383	0.465	0.18	-1.016	0.477	0.176
-0.945	0.656	0.563	-1.246	0.695	0.523	-1.043	0.758	0.422	-1.352	0.59	0.465	-1.426	0.734	0.285	-1.145	0.719	0.328	-1.098	0.477	0.105	-1.707	0.543	0.145	-1.035	0.566	0.188	-1.383	0.457	0.203	-1.105	0.453	0.164
-0.961	0.621	0.574	-1.207	0.703	0.523	-1.086	0.762	0.387	-1.352	0.598	0.484	-1.383	0.723	0.289	-1.18	0.723	0.32	-1.047	0.477	0.125	-1.668	0.57	0.125	-1.016	0.555	0.188	-1.363	0.434	0.219	-1.246	0.445	0.156
-0.961	0.605	0.59	-1.156	0.707	0.523	-1.105	0.742	0.363	-1.324	0.594	0.508	-1.352	0.699	0.293	-1.215	0.723	0.313	-0.996	0.477	0.137	-1.547	0.648	0.141	-0.996	0.543	0.191	-1.371	0.406	0.219	-1.426	0.41	0.156
-0.945	0.613	0.598	-1.109	0.711	0.523	-1.109	0.719	0.344	-1.285	0.582	0.527	-1.309	0.668	0.297	-1.258	0.73	0.316	-0.98	0.461	0.129	-1.383	0.742	0.191	-0.98	0.539	0.203	-1.375	0.391	0.199	-1.574	0.402	0.18
-0.953	0.633	0.602	-1.09	0.715	0.516	-1.133	0.73	0.328	-1.215	0.578	0.543	-1.23	0.633	0.324	-1.309	0.738	0.297	-0.992	0.445	0.113	-1.199	0.781	0.27	-0.973	0.508	0.195	-1.371	0.391	0.184	-1.672	0.422	0.188
-0.957	0.641	0.59	-1.105	0.719	0.512	-1.176	0.719	0.332	-1.156	0.578	0.539	-1.164	0.609	0.371	-1.324	0.742	0.309	-1.023	0.426	0.105	-1.043	0.801	0.301	-0.988	0.492	0.188	-1.344	0.387	0.164	-1.711	0.43	0.188
-0.938	0.648	0.578	-1.129	0.711	0.512	-1.203	0.707	0.359	-1.102	0.578	0.539	-1.121	0.586	0.398	-1.309	0.703	0.297	-1.023	0.434	0.105	-1.031	0.781	0.27	-1.027	0.48	0.16	-1.309	0.359	0.16	-1.723	0.426	0.168
-0.938	0.656	0.59	-1.172	0.684	0.508	-1.254	0.723	0.395	-1.043	0.602	0.563	-1.074	0.559	0.395	-1.273	0.652	0.273	-1.016	0.441	0.121	-1.059	0.762	0.207	-1.086	0.477	0.141	-1.324	0.352	0.156	-1.73	0.41	0.141
-0.953	0.648	0.598	-1.219	0.664	0.504	-1.273	0.73	0.402	-0.977	0.609	0.586	-1.039	0.543	0.363	-1.242	0.605	0.266	-1.031	0.449	0.125	-1.055	0.766	0.148	-1.156	0.465	0.125	-1.379	0.375	0.137	-1.691	0.395	0.125
-0.969	0.648	0.609	-1.273	0.637	0.5	-1.242	0.719	0.383	-0.93	0.605	0.574	-1.008	0.523	0.332	-1.219	0.582	0.246	-1.07	0.445	0.125	-1.09	0.766	0.09	-1.215	0.461	0.121	-1.391	0.398	0.129	-1.594	0.387	0.148
-0.992	0.652	0.613	-1.313	0.648	0.496	-1.199	0.695	0.359	-0.918	0.617	0.535	-0.98	0.523	0.301	-1.18	0.57	0.25	-1.113	0.438	0.117	-1.191	0.754	0.039	-1.25	0.469	0.129	-1.348	0.41	0.117	-1.465	0.383	0.215
-1.016	0.652	0.621	-1.34	0.672	0.5	-1.156	0.66	0.336	-0.922	0.633	0.48	-0.957	0.531	0.277	-1.164	0.547	0.258	-1.176	0.43	0.102	-1.313	0.73	-0.02	-1.285	0.457	0.148	-1.289	0.398	0.102	-1.406	0.379	0.285
-1.047	0.645	0.629	-1.336	0.703	0.496	-1.105	0.648	0.324	-0.941	0.648	0.418	-0.941	0.539	0.262	-1.152	0.539	0.277	-1.25	0.434	0.082	-1.402	0.703	-0.047	-1.344	0.449	0.16	-1.242	0.387	0.105	-1.383	0.387	0.328
-1.074	0.641	0.633	-1.32	0.707	0.484	-1.07	0.633	0.313	-0.938	0.66	0.391	-0.93	0.555	0.258	-1.117	0.547	0.281	-1.34	0.438	0.078	-1.449	0.652	-0.051	-1.406	0.445	0.168	-1.219	0.387	0.129	-1.324	0.418	0.324
-1.105	0.645	0.645	-1.273	0.738	0.465	-1.035	0.617	0.316	-0.906	0.676	0.395	-0.91	0.57	0.266	-1.074	0.563	0.281	-1.43	0.453	0.066	-1.434	0.594	-0.039	-1.438	0.449	0.195	-1.211	0.406	0.16	-1.23	0.441	0.289
-1.148	0.656	0.641	-1.211	0.738	0.465	-1	0.609	0.324	-0.883	0.676	0.422	-0.902	0.574	0.277	-1.059	0.57	0.27	-1.512	0.449	0.059	-1.395	0.531	0	-1.441	0.445	0.207	-1.223	0.434	0.195	-1.168	0.457	0.219
-1.188	0.664	0.637	-1.168	0.699	0.453	-0.984	0.605	0.34	-0.883	0.66	0.457	-0.898	0.57	0.289	-1.066	0.559	0.254	-1.57	0.418	0.043	-1.348	0.48	0.035	-1.43	0.41	0.219	-1.246	0.438	0.211	-1.137	0.461	0.176
-1.223	0.68	0.637	-1.094	0.691	0.43	-0.973	0.613	0.348	-0.918	0.641	0.48	-0.898	0.563	0.301	-1.09	0.555	0.242	-1.59	0.379	0.023	-1.285	0.445	0.078	-1.43	0.34	0.23	-1.289	0.434	0.195	-1.109	0.465	0.164
-1.258	0.688	0.625	-1.047	0.723	0.43	-0.965	0.613	0.344	-0.922	0.641	0.5	-0.91	0.547	0.313	-1.109	0.547	0.234	-1.602	0.348	0.016	-1.207	0.422	0.129	-1.473	0.262	0.227	-1.352	0.434	0.156	-1.109	0.461	0.176
-1.297	0.699	0.617	-1.008	0.711	0.449	-0.965	0.609	0.336	-0.961	0.656	0.508	-0.934	0.535	0.324	-1.133	0.551	0.227	-1.594	0.348	0.035	-1.109	0.426	0.172	-1.543	0.227	0.215	-1.41	0.438	0.133	-1.137	0.465	0.199
-1.336	0.707	0.609	-0.949	0.688	0.457	-0.969	0.602	0.336	-0.996	0.664	0.527	-0.949	0.527	0.344	-1.141	0.551	0.227	-1.586	0.359	0.07	-1.02	0.445	0.195	-1.59	0.234	0.184	-1.426	0.457	0.129	-1.168	0.477	0.219
-1.379	0.723	0.598	-0.945	0.664	0.445	-0.969	0.59	0.34	-1.012	0.668	0.551	-0.98	0.52	0.348	-1.148	0.543	0.227	-1.59	0.375	0.094	-0.965	0.457	0.207	-1.586	0.289	0.156	-1.379	0.473	0.16	-1.219	0.477	0.223
-1.391	0.719	0.602	-0.93	0.664	0.434	-0.973	0.59	0.344	-1.043	0.668	0.566	-1.027	0.508	0.359	-1.164	0.535	0.234	-1.57	0.383	0.102	-0.934	0.473	0.199	-1.492	0.367	0.148	-1.301	0.488	0.203	-1.262	0.48	0.215
-1.363	0.727	0.605	-0.926	0.656	0.426	-0.98	0.59	0.348	-1.066	0.668	0.578	-1.086	0.508	0.367	-1.199	0.523	0.246	-1.52	0.387	0.098	-0.914	0.496	0.191	-1.363	0.414	0.168	-1.227	0.496	0.25	-1.277	0.496	0.195
-1.324	0.738	0.605	-0.922	0.641	0.434	-0.984	0.602	0.352	-1.102	0.664	0.578	-1.141	0.508	0.363	-1.242	0.512	0.254	-1.465	0.387	0.098	-0.902	0.512	0.191	-1.254	0.441	0.203	-1.152	0.496	0.289	-1.266	0.527	0.176
-1.289	0.754	0.602	-0.938	0.652	0.441	-1.004	0.605	0.355	-1.148	0.648	0.574	-1.188	0.516	0.359	-1.293	0.504	0.262	-1.387	0.395	0.113	-0.887	0.508	0.188	-1.188	0.488	0.246	-1.074	0.492	0.316	-1.23	0.598	0.164
-1.266	0.773	0.598	-0.965	0.66	0.449	-1.027	0.613	0.371	-1.207	0.648	0.566	-1.211	0.527	0.363	-1.344	0.5	0.27	-1.277	0.41	0.148	-0.879	0.496	0.176	-1.16	0.547	0.289	-1.008	0.477	0.352	-1.164	0.645	0.195
-1.227	0.781	0.586	-0.961	0.668	0.457	-1.07	0.613	0.383	-1.277	0.66	0.551	-1.219	0.539	0.367	-1.383	0.496	0.262	-1.148	0.418	0.207	-0.891	0.469	0.168	-1.172	0.609	0.316	-0.953	0.453	0.391	-1.055	0.633	0.258
-1.164	0.777	0.57	-0.977	0.676	0.469	-1.113	0.609	0.391	-1.348	0.676	0.539	-1.199	0.547	0.383	-1.398	0.484	0.25	-1.031	0.391	0.273	-0.922	0.449	0.156	-1.195	0.637	0.348	-0.898	0.492	0.375	-0.961	0.574	0.305
-1.105	0.766	0.563	-1.004	0.672	0.488	-1.172	0.602	0.391	-1.41	0.699	0.539	-1.188	0.551	0.398	-1.383	0.477	0.227	-0.973	0.344	0.324	-0.957	0.43	0.145	-1.238	0.625	0.332	-0.926	0.543	0.355	-0.922	0.523	0.371
-1.059	0.738	0.551	-1.027	0.672	0.5	-1.23	0.594	0.402	-1.465	0.703	0.547	-1.219	0.566	0.406	-1.344	0.477	0.203	-0.98	0.32	0.34	-1.012	0.422	0.141	-1.293	0.574	0.305	-0.91	0.559	0.387	-0.883	0.473	0.398
-0.996	0.711	0.547	-1.047	0.664	0.504	-1.285	0.594	0.41	-1.465	0.723	0.559	-1.266	0.594	0.41	-1.289	0.484	0.195	-1.07	0.281	0.313	-1.09	0.426	0.137	-1.344	0.516	0.266	-0.879	0.578	0.43	-0.852	0.473	0.434
-0.984	0.688	0.547	-1.059	0.656	0.512	-1.324	0.582	0.41	-1.461	0.727	0.566	-1.289	0.617	0.398	-1.234	0.492	0.195	-1.219	0.227	0.25	-1.191	0.441	0.141	-1.348	0.48	0.234	-0.883	0.684	0.355	-0.871	0.523	0.418
-0.984	0.668	0.555	-1.055	0.652	0.527	-1.336	0.582	0.41	-1.457	0.727	0.563	-1.289	0.633	0.383	-1.203	0.496	0.219	-1.375	0.176	0.172	-1.285	0.453	0.141	-1.305	0.457	0.223	-0.965	0.707	0.371	-0.902	0.543	0.426
-0.996	0.656	0.547	-1.051	0.652	0.539	-1.348	0.582	0.41	-1.473	0.715	0.559	-1.285	0.652	0.367	-1.203	0.52	0.246	-1.488	0.121	0.094	-1.398	0.465	0.137	-1.207	0.438	0.234	-0.992	0.68	0.387	-0.91	0.574	0.434
-1.043	0.676	0.547	-1.059	0.652	0.543	-1.367	0.578	0.41	-1.492	0.711	0.551	-1.281	0.68	0.371	-1.195	0.535	0.254	-1.555	0.121	0.023	-1.504	0.465	0.133	-1.094	0.43	0.277	-1.047	0.637	0.418	-0.926	0.594	0.449
-1.105	0.684	0.504	-1.074	0.645	0.543	-1.367	0.578	0.406	-1.496	0.711	0.563	-1.258	0.703	0.41	-1.184	0.543	0.254	-1.559	0.199	-0.012	-1.578	0.445	0.141	-0.984	0.438	0.316	-1.148	0.613	0.414	-0.984	0.629	0.426
-1.078	0.699	0.504	-1.094	0.652	0.543	-1.332	0.594	0.406	-1.461	0.707	0.57	-1.207	0.711	0.473	-1.164	0.551	0.25	-1.488	0.301	0.02	-1.621	0.398	0.152	-0.902	0.465	0.371	-1.258	0.605	0.371	-1.039	0.656	0.414
-1.09	0.707	0.5	-1.121	0.664	0.547	-1.301	0.598	0.41	-1.402	0.719	0.555	-1.137	0.703	0.555	-1.145	0.566	0.242	-1.383	0.414	0.09	-1.648	0.348	0.148	-0.836	0.508	0.406	-1.352	0.578	0.359	-1.07	0.652	0.434
-1.148	0.727	0.484	-1.137	0.672	0.551	-1.297	0.605	0.422	-1.352	0.727	0.539	-1.102	0.703	0.59	-1.121	0.594	0.242	-1.227	0.527	0.227	-1.668	0.324	0.137	-0.789	0.563	0.426	-1.438	0.547	0.355	-1.102	0.645	0.418
-1.133	0.758	0.488	-1.164	0.672	0.555	-1.277	0.625	0.434	-1.285	0.734	0.512	-1.125	0.695	0.578	-1.074	0.633	0.266	-1.059	0.617	0.316	-1.66	0.313	0.137	-0.77	0.598	0.445	-1.516	0.516	0.367	-1.145	0.641	0.445
-1.137	0.789	0.508	-1.207	0.672	0.555	-1.227	0.641	0.445	-1.203	0.727	0.492	-1.207	0.664	0.527	-1.027	0.66	0.305	-1.035	0.641	0.305	-1.652	0.324	0.148	-0.77	0.613	0.441	-1.613	0.5	0.367	-1.215	0.605	0.488
-1.191	0.797	0.527	-1.254	0.691	0.559	-1.16	0.652	0.445	-1.117	0.715	0.48	-1.309	0.637	0.461	-0.996	0.691	0.359	-1.086	0.605	0.266	-1.652	0.344	0.156	-0.809	0.629	0.406	-1.684	0.527	0.375	-1.336	0.594	0.484
-1.211	0.793	0.535	-1.289	0.699	0.563	-1.09	0.652	0.457	-1.051	0.684	0.477	-1.414	0.637	0.418	-1.02	0.711	0.367	-1.074	0.563	0.23	-1.633	0.363	0.172	-0.891	0.629	0.355	-1.742	0.551	0.379	-1.516	0.566	0.5
-1.199	0.777	0.535	-1.297	0.703	0.563	-1.023	0.66	0.488	-1.016	0.668	0.461	-1.52	0.652	0.391	-1.102	0.707	0.363	-1.031	0.508	0.203	-1.551	0.355	0.195	-0.957	0.648	0.332	-1.781	0.59	0.383	-1.652	0.559	0.496
-1.191	0.754	0.523	-1.293	0.699	0.559	-1	0.672	0.543	-0.988	0.652	0.453	-1.586	0.715	0.379	-1.188	0.699	0.359	-1.043	0.457	0.164	-1.441	0.313	0.215	-1.043	0.652	0.293	-1.801	0.609	0.387	-1.77	0.547	0.473
-1.156	0.742	0.523	-1.305	0.699	0.555	-0.996	0.676	0.566	-1.004	0.652	0.426	-1.621	0.77	0.395	-1.246	0.695	0.355	-1.098	0.445	0.113	-1.32	0.242	0.219	-1.117	0.68	0.316	-1.805	0.645	0.363	-1.875	0.559	0.426
-1.145	0.715	0.52	-1.328	0.707	0.551	-1.008	0.68	0.547	-1.059	0.66	0.402	-1.609	0.789	0.461	-1.297	0.699	0.352	-1.148	0.484	0.086	-1.219	0.195	0.234	-1.145	0.711	0.316	-1.801	0.672	0.332	-1.906	0.582	0.391
-1.121	0.703	0.512	-1.344	0.73	0.555	-1.051	0.672	0.496	-1.105	0.664	0.395	-1.52	0.801	0.523	-1.367	0.703	0.34	-1.184	0.531	0.086	-1.145	0.277	0.262	-1.195	0.734	0.359	-1.805	0.695	0.32	-1.875	0.59	0.383
-1.098	0.695	0.5	-1.328	0.754	0.547	-1.109	0.648	0.449	-1.141	0.676	0.391	-1.438	0.777	0.602	-1.418	0.711	0.375	-1.18	0.57	0.125	-1.121	0.461	0.332	-1.234	0.758	0.395	-1.813	0.738	0.316	-1.801	0.613	0.359
-1.086	0.672	0.488	-1.309	0.777	0.539	-1.172	0.633	0.414	-1.184	0.672	0.391	-1.328	0.75	0.633	-1.426	0.703	0.41	-1.16	0.609	0.168	-1.09	0.641	0.434	-1.258	0.797	0.414	-1.738	0.797	0.348	-1.746	0.602	0.363
-1.066	0.645	0.496	-1.293	0.801	0.535	-1.219	0.629	0.406	-1.211	0.668	0.367	-1.27	0.73	0.602	-1.441	0.707	0.465	-1.164	0.652	0.195	-1.031	0.727	0.535	-1.316	0.805	0.438	-1.559	0.816	0.387	-1.758	0.598	0.359
-1.043	0.625	0.496	-1.273	0.816	0.527	-1.254	0.645	0.414	-1.18	0.699	0.383	-1.227	0.707	0.551	-1.434	0.758	0.453	-1.191	0.691	0.211	-0.996	0.695	0.504	-1.414	0.813	0.426	-1.402	0.816	0.395	-1.766	0.648	0.355
-1.023	0.617	0.477	-1.238	0.816	0.508	-1.266	0.656	0.434	-1.203	0.738	0.387	-1.164	0.68	0.516	-1.387	0.809	0.445	-1.203	0.727	0.207	-1.039	0.555	0.43	-1.551	0.836	0.406	-1.313	0.793	0.371	-1.664	0.719	0.355
-1.008	0.633	0.457	-1.18	0.801	0.488	-1.262	0.641	0.461	-1.234	0.758	0.375	-1.09	0.648	0.512	-1.293	0.82	0.406	-1.219	0.754	0.207	-1.145	0.371	0.293	-1.637	0.895	0.41	-1.289	0.773	0.32	-1.488	0.785	0.367
-1	0.637	0.441	-1.113	0.781	0.477	-1.234	0.652	0.469	-1.223	0.695	0.387	-1.027	0.605	0.512	-1.219	0.785	0.391	-1.273	0.777	0.211	-1.285	0.219	0.164	-1.703	0.922	0.434	-1.305	0.734	0.285	-1.309	0.824	0.367
-0.992	0.645	0.422	-1.051	0.746	0.465	-1.211	0.645	0.469	-1.168	0.652	0.398	-0.941	0.594	0.512	-1.152	0.746	0.391	-1.344	0.801	0.203	-1.387	0.148	0.039	-1.695	0.906	0.457	-1.328	0.684	0.266	-1.191	0.828	0.348
-0.973	0.652	0.41	-1.012	0.723	0.453	-1.16	0.672	0.457	-1.156	0.645	0.406	-0.887	0.609	0.492	-1.082	0.738	0.371	-1.391	0.828	0.215	-1.414	0.137	-0.008	-1.629	0.906	0.469	-1.34	0.652	0.258	-1.164	0.816	0.313
-0.961	0.648	0.41	-1	0.711	0.445	-1.098	0.688	0.477	-1.152	0.637	0.414	-0.863	0.652	0.477	-1.004	0.746	0.359	-1.438	0.848	0.223	-1.379	0.191	0.008	-1.637	0.871	0.438	-1.348	0.637	0.242	-1.207	0.793	0.277
-0.941	0.645	0.398	-1.016	0.707	0.438	-1.031	0.707	0.5	-1.105	0.594	0.426	-0.883	0.656	0.484	-0.965	0.746	0.375	-1.516	0.848	0.215	-1.281	0.301	0.086	-1.691	0.848	0.391	-1.367	0.629	0.215	-1.281	0.77	0.254
-0.93	0.637	0.406	-1.043	0.727	0.422	-0.984	0.727	0.512	-1.055	0.574	0.414	-0.863	0.656	0.496	-0.953	0.734	0.371	-1.605	0.844	0.188	-1.164	0.418	0.203	-1.789	0.863	0.363	-1.395	0.598	0.223	-1.352	0.746	0.234
-0.914	0.629	0.41	-1.078	0.75	0.422	-0.945	0.746	0.508	-1.035	0.547	0.41	-0.871	0.664	0.492	-0.922	0.727	0.379	-1.676	0.797	0.156	-1.047	0.531	0.313	-1.809	0.887	0.375	-1.391	0.551	0.266	-1.41	0.727	0.227
-0.902	0.617	0.406	-1.102	0.766	0.422	-0.934	0.746	0.504	-1.027	0.516	0.395	-0.895	0.68	0.484	-0.895	0.734	0.383	-1.734	0.707	0.133	-0.977	0.605	0.375	-1.672	0.883	0.418	-1.336	0.523	0.262	-1.461	0.695	0.207
-0.91	0.625	0.398	-1.113	0.75	0.422	-0.941	0.707	0.484	-1.008	0.504	0.395	-0.934	0.68	0.496	-0.902	0.723	0.383	-1.797	0.617	0.125	-0.922	0.633	0.391	-1.484	0.828	0.445	-1.238	0.473	0.344	-1.488	0.676	0.191
-0.906	0.621	0.398	-1.117	0.762	0.414	-0.918	0.676	0.477	-0.984	0.496	0.398	-0.977	0.672	0.52	-0.945	0.715	0.383	-1.867	0.582	0.129	-0.906	0.598	0.359	-1.344	0.785	0.434	-1.156	0.43	0.316	-1.484	0.645	0.176
-0.906	0.617	0.406	-1.145	0.789	0.398	-0.926	0.66	0.453	-0.973	0.504	0.406	-1.012	0.648	0.543	-0.988	0.723	0.379	-1.879	0.605	0.164	-0.93	0.566	0.281	-1.273	0.762	0.402	-1.141	0.402	0.277	-1.441	0.59	0.18
-0.91	0.613	0.414	-1.172	0.805	0.391	-0.93	0.664	0.434	-0.965	0.52	0.391	-1.039	0.637	0.547	-1.02	0.75	0.387	-1.789	0.637	0.234	-0.965	0.559	0.219	-1.23	0.777	0.355	-1.094	0.453	0.219	-1.359	0.527	0.195
-0.926	0.605	0.43	-1.172	0.758	0.418	-0.922	0.656	0.438	-0.965	0.527	0.383	-1.082	0.625	0.543	-1.039	0.773	0.414	-1.598	0.656	0.305	-0.996	0.551	0.195	-1.246	0.781	0.316	-0.992	0.402	0.281	-1.273	0.469	0.234
-0.945	0.602	0.441	-1.156	0.727	0.438	-0.938	0.652	0.457	-0.977	0.535	0.371	-1.141	0.621	0.523	-1.063	0.789	0.426	-1.398	0.656	0.336	-1.004	0.563	0.207	-1.281	0.785	0.285	-0.883	0.363	0.32	-1.184	0.43	0.25
-0.977	0.59	0.449	-1.172	0.727	0.43	-0.949	0.629	0.484	-0.984	0.539	0.371	-1.207	0.625	0.516	-1.074	0.781	0.43	-1.254	0.621	0.313	-0.98	0.59	0.242	-1.328	0.781	0.258	-0.875	0.348	0.309	-1.109	0.402	0.289
-1.008	0.59	0.461	-1.176	0.711	0.438	-0.949	0.637	0.504	-0.988	0.535	0.379	-1.281	0.641	0.504	-1.09	0.762	0.422	-1.199	0.57	0.273	-0.957	0.629	0.273	-1.355	0.773	0.25	-0.93	0.379	0.242	-1.027	0.402	0.293
-1.039	0.594	0.473	-1.152	0.699	0.453	-0.969	0.66	0.523	-1.004	0.535	0.387	-1.348	0.664	0.5	-1.113	0.738	0.418	-1.188	0.543	0.23	-0.992	0.637	0.277	-1.355	0.758	0.246	-0.926	0.434	0.211	-0.965	0.414	0.285
-1.078	0.605	0.484	-1.141	0.688	0.457	-0.992	0.68	0.543	-1.008	0.539	0.395	-1.406	0.691	0.5	-1.172	0.715	0.426	-1.188	0.539	0.207	-1.074	0.633	0.254	-1.367	0.727	0.23	-0.871	0.441	0.223	-0.926	0.434	0.258
-1.125	0.625	0.492	-1.137	0.672	0.465	-1.008	0.695	0.559	-1.008	0.543	0.402	-1.453	0.723	0.516	-1.262	0.711	0.426	-1.207	0.543	0.219	-1.18	0.625	0.223	-1.352	0.703	0.223	-0.855	0.441	0.234	-0.898	0.457	0.219
-1.195	0.641	0.496	-1.125	0.648	0.457	-1.012	0.691	0.559	-1.023	0.543	0.422	-1.484	0.742	0.547	-1.359	0.723	0.422	-1.23	0.547	0.234	-1.289	0.633	0.184	-1.309	0.676	0.211	-0.914	0.445	0.207	-0.883	0.473	0.191
-1.246	0.676	0.512	-1.105	0.629	0.449	-1.012	0.699	0.559	-1.051	0.551	0.434	-1.512	0.746	0.582	-1.438	0.746	0.418	-1.262	0.551	0.219	-1.383	0.648	0.168	-1.238	0.648	0.207	-0.996	0.449	0.176	-0.891	0.477	0.168
-1.27	0.707	0.512	-1.09	0.609	0.441	-1.02	0.719	0.563	-1.105	0.563	0.438	-1.555	0.734	0.582	-1.48	0.762	0.414	-1.305	0.559	0.199	-1.457	0.668	0.16	-1.168	0.613	0.219	-1.09	0.449	0.156	-0.922	0.48	0.156
-1.281	0.719	0.52	-1.074	0.598	0.422	-1.051	0.742	0.563	-1.168	0.574	0.434	-1.59	0.73	0.563	-1.496	0.77	0.414	-1.352	0.57	0.152	-1.512	0.676	0.156	-1.094	0.586	0.227	-1.191	0.461	0.148	-0.977	0.484	0.137
-1.293	0.711	0.531	-1.059	0.59	0.418	-1.125	0.754	0.563	-1.234	0.578	0.43	-1.613	0.734	0.539	-1.508	0.781	0.398	-1.395	0.594	0.109	-1.574	0.68	0.156	-1.031	0.566	0.227	-1.309	0.465	0.16	-1.059	0.477	0.133
-1.301	0.703	0.543	-1.039	0.598	0.414	-1.191	0.766	0.566	-1.273	0.586	0.438	-1.582	0.734	0.535	-1.547	0.781	0.398	-1.422	0.621	0.066	-1.621	0.699	0.164	-0.996	0.551	0.238	-1.414	0.457	0.176	-1.148	0.457	0.137
-1.289	0.723	0.57	-1.023	0.605	0.402	-1.262	0.785	0.574	-1.281	0.586	0.449	-1.527	0.723	0.543	-1.594	0.801	0.402	-1.426	0.633	0.031	-1.641	0.715	0.184	-0.973	0.543	0.246	-1.484	0.426	0.191	-1.262	0.422	0.148
-1.27	0.746	0.586	-1.016	0.605	0.395	-1.328	0.809	0.586	-1.258	0.598	0.465	-1.461	0.723	0.551	-1.613	0.828	0.395	-1.41	0.621	0	-1.633	0.723	0.207	-0.953	0.539	0.246	-1.52	0.395	0.199	-1.375	0.395	0.168
-1.254	0.758	0.609	-1.012	0.605	0.395	-1.352	0.82	0.598	-1.254	0.605	0.473	-1.371	0.719	0.543	-1.555	0.855	0.391	-1.344	0.586	-0.027	-1.613	0.719	0.219	-0.934	0.535	0.246	-1.547	0.375	0.191	-1.477	0.375	0.188
-1.211	0.754	0.617	-1.004	0.605	0.395	-1.371	0.82	0.602	-1.293	0.605	0.477	-1.273	0.723	0.512	-1.43	0.867	0.395	-1.27	0.551	0.004	-1.586	0.703	0.219	-0.938	0.52	0.25	-1.57	0.348	0.18	-1.551	0.359	0.188
-1.18	0.742	0.629	-0.996	0.605	0.387	-1.383	0.809	0.605	-1.348	0.609	0.473	-1.199	0.73	0.461	-1.316	0.84	0.391	-1.211	0.473	-0.004	-1.605	0.699	0.207	-0.953	0.5	0.254	-1.586	0.324	0.164	-1.613	0.355	0.168
-1.156	0.723	0.621	-0.984	0.594	0.383	-1.406	0.789	0.613	-1.379	0.621	0.473	-1.141	0.727	0.422	-1.234	0.793	0.383	-1.164	0.387	0.008	-1.645	0.707	0.195	-0.973	0.477	0.242	-1.578	0.316	0.16	-1.652	0.352	0.125
-1.156	0.695	0.598	-0.969	0.59	0.379	-1.426	0.789	0.625	-1.383	0.621	0.477	-1.098	0.719	0.387	-1.168	0.742	0.371	-1.117	0.379	0.035	-1.648	0.766	0.195	-0.992	0.461	0.242	-1.535	0.328	0.18	-1.656	0.355	0.082
-1.176	0.668	0.578	-0.953	0.59	0.383	-1.422	0.805	0.633	-1.363	0.621	0.48	-1.074	0.699	0.371	-1.121	0.695	0.355	-1.066	0.414	0.063	-1.543	0.84	0.219	-1.016	0.445	0.23	-1.512	0.355	0.207	-1.621	0.363	0.047
-1.18	0.664	0.574	-0.938	0.59	0.387	-1.375	0.848	0.637	-1.324	0.621	0.48	-1.078	0.699	0.363	-1.105	0.648	0.336	-1.035	0.453	0.07	-1.387	0.863	0.27	-1.055	0.441	0.223	-1.516	0.383	0.223	-1.547	0.375	0.063
-1.168	0.637	0.578	-0.938	0.59	0.391	-1.336	0.891	0.609	-1.266	0.629	0.488	-1.102	0.715	0.355	-1.137	0.605	0.328	-1.047	0.457	0.063	-1.27	0.848	0.301	-1.125	0.453	0.223	-1.5	0.41	0.211	-1.445	0.383	0.109
-1.211	0.617	0.578	-0.938	0.59	0.391	-1.324	0.93	0.566	-1.195	0.633	0.484	-1.125	0.73	0.348	-1.219	0.59	0.32	-1.078	0.445	0.039	-1.215	0.84	0.309	-1.199	0.469	0.219	-1.445	0.434	0.176	-1.363	0.387	0.191
-1.207	0.621	0.594	-0.949	0.586	0.391	-1.293	0.961	0.52	-1.125	0.633	0.48	-1.121	0.727	0.367	-1.32	0.598	0.305	-1.09	0.434	0.027	-1.207	0.793	0.285	-1.242	0.469	0.207	-1.344	0.445	0.152	-1.348	0.398	0.258
-1.172	0.629	0.621	-0.965	0.578	0.395	-1.238	0.98	0.496	-1.082	0.625	0.48	-1.121	0.699	0.371	-1.391	0.609	0.289	-1.082	0.43	0.023	-1.23	0.707	0.246	-1.254	0.453	0.199	-1.23	0.445	0.152	-1.332	0.422	0.309
-1.184	0.645	0.602	-0.996	0.578	0.406	-1.172	0.992	0.48	-1.059	0.617	0.477	-1.133	0.703	0.371	-1.418	0.613	0.266	-1.066	0.41	0.027	-1.289	0.602	0.215	-1.277	0.434	0.191	-1.129	0.449	0.188	-1.281	0.453	0.309
-1.227	0.695	0.594	-1.043	0.586	0.422	-1.113	0.973	0.457	-1.055	0.613	0.465	-1.148	0.703	0.367	-1.418	0.613	0.254	-1.078	0.391	0.023	-1.363	0.516	0.199	-1.324	0.422	0.176	-1.07	0.461	0.234	-1.234	0.469	0.25
-1.238	0.727	0.578	-1.086	0.59	0.438	-1.074	0.918	0.453	-1.074	0.602	0.445	-1.145	0.684	0.355	-1.391	0.609	0.234	-1.113	0.395	0.004	-1.43	0.477	0.195	-1.359	0.434	0.168	-1.047	0.488	0.289	-1.203	0.473	0.188
-1.238	0.758	0.57	-1.125	0.602	0.445	-1.051	0.836	0.453	-1.113	0.594	0.422	-1.117	0.676	0.359	-1.363	0.605	0.223	-1.164	0.395	-0.02	-1.488	0.453	0.188	-1.371	0.449	0.176	-1.066	0.527	0.328	-1.176	0.477	0.164
-1.223	0.781	0.574	-1.148	0.613	0.465	-1.043	0.789	0.434	-1.16	0.59	0.406	-1.09	0.672	0.371	-1.324	0.594	0.223	-1.215	0.395	-0.027	-1.539	0.438	0.184	-1.359	0.465	0.188	-1.137	0.551	0.324	-1.145	0.473	0.184
-1.191	0.785	0.555	-1.184	0.613	0.469	-1.066	0.762	0.426	-1.199	0.605	0.398	-1.082	0.668	0.391	-1.254	0.582	0.223	-1.25	0.375	-0.016	-1.566	0.43	0.168	-1.336	0.484	0.207	-1.227	0.559	0.305	-1.137	0.465	0.227
-1.145	0.789	0.551	-1.254	0.609	0.469	-1.086	0.766	0.418	-1.254	0.625	0.41	-1.055	0.637	0.418	-1.16	0.574	0.23	-1.27	0.324	0.012	-1.535	0.434	0.16	-1.348	0.492	0.223	-1.313	0.539	0.285	-1.145	0.465	0.277
-1.07	0.762	0.551	-1.324	0.625	0.461	-1.098	0.801	0.398	-1.293	0.633	0.43	-1.012	0.594	0.434	-1.078	0.566	0.227	-1.289	0.293	0.043	-1.457	0.434	0.172	-1.395	0.477	0.223	-1.352	0.516	0.277	-1.18	0.461	0.293
-1.031	0.734	0.547	-1.367	0.633	0.457	-1.133	0.793	0.391	-1.285	0.656	0.441	-0.98	0.551	0.441	-1.023	0.563	0.227	-1.309	0.27	0.066	-1.352	0.438	0.18	-1.449	0.465	0.219	-1.336	0.5	0.289	-1.25	0.461	0.277
-1.004	0.715	0.543	-1.383	0.633	0.461	-1.145	0.805	0.371	-1.25	0.672	0.461	-0.965	0.52	0.43	-0.984	0.566	0.223	-1.309	0.25	0.094	-1.25	0.445	0.172	-1.465	0.488	0.203	-1.277	0.484	0.305	-1.301	0.48	0.254
-0.973	0.699	0.547	-1.383	0.637	0.469	-1.184	0.746	0.371	-1.184	0.68	0.477	-0.957	0.508	0.41	-0.965	0.582	0.227	-1.316	0.227	0.113	-1.18	0.426	0.16	-1.418	0.531	0.191	-1.195	0.484	0.328	-1.305	0.508	0.25
-0.977	0.699	0.535	-1.359	0.648	0.488	-1.199	0.715	0.359	-1.129	0.676	0.488	-0.949	0.512	0.395	-0.965	0.586	0.23	-1.313	0.238	0.145	-1.121	0.426	0.141	-1.332	0.578	0.199	-1.105	0.496	0.352	-1.254	0.539	0.277
-0.957	0.695	0.531	-1.324	0.672	0.504	-1.215	0.711	0.348	-1.09	0.676	0.484	-0.938	0.527	0.383	-0.973	0.59	0.234	-1.289	0.309	0.18	-1.063	0.441	0.129	-1.234	0.598	0.219	-1.008	0.523	0.375	-1.172	0.551	0.316
-0.906	0.691	0.527	-1.281	0.688	0.52	-1.211	0.703	0.352	-1.055	0.664	0.473	-0.922	0.539	0.375	-0.98	0.578	0.242	-1.254	0.387	0.227	-1.004	0.445	0.129	-1.133	0.609	0.258	-0.934	0.531	0.438	-1.066	0.563	0.359
-0.902	0.695	0.535	-1.227	0.688	0.527	-1.16	0.691	0.363	-1.008	0.676	0.445	-0.91	0.543	0.367	-1	0.559	0.23	-1.262	0.41	0.258	-0.961	0.449	0.133	-1.07	0.609	0.301	-0.859	0.563	0.512	-0.965	0.547	0.402
-0.938	0.691	0.535	-1.16	0.68	0.523	-1.137	0.68	0.371	-0.996	0.676	0.445	-0.906	0.551	0.363	-0.992	0.539	0.223	-1.336	0.406	0.262	-0.93	0.457	0.141	-1.082	0.609	0.344	-0.82	0.668	0.496	-0.879	0.539	0.438
-0.953	0.68	0.535	-1.109	0.676	0.516	-1.121	0.688	0.359	-0.961	0.652	0.461	-0.898	0.547	0.375	-0.977	0.523	0.219	-1.422	0.406	0.246	-0.895	0.48	0.156	-1.176	0.609	0.375	-0.785	0.637	0.574	-0.805	0.535	0.445
-0.965	0.68	0.539	-1.086	0.664	0.5	-1.102	0.707	0.352	-0.91	0.641	0.484	-0.898	0.551	0.379	-0.961	0.512	0.219	-1.469	0.406	0.223	-0.871	0.488	0.156	-1.297	0.633	0.383	-0.68	0.625	0.664	-0.789	0.52	0.465
-0.984	0.668	0.551	-1.086	0.652	0.477	-1.07	0.703	0.352	-0.926	0.641	0.492	-0.914	0.547	0.379	-0.957	0.512	0.223	-1.477	0.41	0.199	-0.867	0.465	0.152	-1.402	0.633	0.387	-0.715	0.652	0.633	-0.766	0.523	0.457
-1.004	0.656	0.559	-1.105	0.641	0.461	-1.031	0.684	0.348	-0.934	0.637	0.488	-0.945	0.555	0.379	-0.973	0.531	0.238	-1.461	0.426	0.184	-0.883	0.434	0.145	-1.469	0.621	0.359	-0.805	0.641	0.59	-0.785	0.539	0.449
-1.027	0.648	0.566	-1.145	0.629	0.445	-1.008	0.664	0.34	-0.918	0.629	0.492	-0.996	0.563	0.383	-0.988	0.551	0.254	-1.402	0.453	0.168	-0.906	0.406	0.129	-1.52	0.605	0.313	-0.855	0.598	0.578	-0.816	0.555	0.414
-1.043	0.641	0.574	-1.168	0.637	0.441	-0.992	0.633	0.336	-0.922	0.605	0.496	-1.066	0.566	0.387	-1.012	0.566	0.285	-1.324	0.473	0.184	-0.957	0.395	0.121	-1.504	0.598	0.258	-0.918	0.566	0.559	-0.863	0.566	0.402
-1.051	0.633	0.586	-1.203	0.637	0.441	-0.969	0.598	0.336	-0.957	0.59	0.492	-1.156	0.574	0.402	-1.051	0.582	0.316	-1.246	0.484	0.211	-1.012	0.379	0.117	-1.445	0.582	0.219	-1.012	0.574	0.535	-0.934	0.578	0.383
-1.055	0.625	0.586	-1.23	0.668	0.445	-0.941	0.57	0.344	-1.004	0.59	0.492	-1.246	0.586	0.402	-1.129	0.598	0.332	-1.219	0.5	0.227	-1.059	0.367	0.117	-1.352	0.543	0.223	-1.109	0.578	0.539	-1.047	0.605	0.352
-1.063	0.621	0.582	-1.246	0.711	0.457	-0.914	0.559	0.359	-1.027	0.586	0.508	-1.344	0.598	0.398	-1.234	0.605	0.336	-1.246	0.539	0.234	-1.121	0.363	0.121	-1.254	0.488	0.246	-1.168	0.574	0.539	-1.188	0.625	0.34
-1.066	0.617	0.578	-1.258	0.727	0.477	-0.906	0.547	0.375	-1.035	0.582	0.535	-1.422	0.605	0.391	-1.359	0.602	0.32	-1.289	0.563	0.238	-1.199	0.367	0.113	-1.148	0.453	0.281	-1.223	0.574	0.543	-1.309	0.641	0.352
-1.066	0.621	0.582	-1.242	0.727	0.48	-0.906	0.543	0.375	-1.059	0.574	0.559	-1.473	0.609	0.391	-1.445	0.594	0.301	-1.332	0.578	0.23	-1.285	0.355	0.098	-1.055	0.445	0.313	-1.32	0.574	0.523	-1.379	0.656	0.383
-1.066	0.621	0.59	-1.223	0.711	0.477	-0.906	0.543	0.375	-1.074	0.57	0.566	-1.48	0.605	0.395	-1.512	0.582	0.285	-1.387	0.574	0.227	-1.359	0.352	0.086	-0.992	0.477	0.352	-1.445	0.566	0.496	-1.426	0.684	0.414
-1.063	0.621	0.594	-1.195	0.707	0.469	-0.914	0.551	0.371	-1.082	0.57	0.57	-1.449	0.605	0.414	-1.531	0.563	0.273	-1.445	0.551	0.207	-1.418	0.336	0.07	-0.957	0.527	0.371	-1.555	0.563	0.492	-1.496	0.695	0.438
-1.063	0.625	0.602	-1.148	0.707	0.469	-0.922	0.555	0.371	-1.102	0.578	0.563	-1.434	0.594	0.434	-1.527	0.539	0.277	-1.484	0.539	0.195	-1.473	0.32	0.059	-0.918	0.574	0.383	-1.656	0.582	0.441	-1.586	0.688	0.434
-1.078	0.625	0.598	-1.117	0.699	0.469	-0.93	0.559	0.379	-1.125	0.594	0.547	-1.434	0.578	0.434	-1.508	0.504	0.289	-1.477	0.535	0.18	-1.504	0.313	0.031	-0.879	0.598	0.387	-1.727	0.578	0.449	-1.695	0.676	0.426
-1.113	0.633	0.59	-1.094	0.684	0.473	-0.93	0.566	0.395	-1.195	0.609	0.531	-1.43	0.559	0.426	-1.512	0.477	0.305	-1.43	0.512	0.172	-1.504	0.313	0.023	-0.863	0.605	0.367	-1.773	0.598	0.438	-1.785	0.676	0.434
-1.137	0.637	0.586	-1.047	0.672	0.473	-0.934	0.57	0.406	-1.262	0.629	0.539	-1.414	0.566	0.414	-1.52	0.484	0.316	-1.355	0.508	0.176	-1.477	0.324	0.035	-0.871	0.605	0.336	-1.805	0.59	0.449	-1.844	0.707	0.441
-1.176	0.637	0.578	-1.023	0.684	0.461	-0.949	0.566	0.418	-1.324	0.656	0.539	-1.387	0.586	0.414	-1.5	0.508	0.316	-1.262	0.504	0.191	-1.457	0.352	0.055	-0.906	0.602	0.309	-1.77	0.629	0.418	-1.887	0.715	0.449
-1.223	0.645	0.578	-1.031	0.68	0.453	-0.988	0.555	0.426	-1.379	0.691	0.543	-1.332	0.605	0.414	-1.461	0.543	0.313	-1.168	0.512	0.211	-1.453	0.379	0.07	-0.945	0.617	0.277	-1.781	0.648	0.402	-1.863	0.734	0.445
-1.262	0.652	0.582	-1	0.672	0.449	-1.031	0.563	0.438	-1.441	0.723	0.543	-1.254	0.637	0.43	-1.402	0.574	0.309	-1.098	0.547	0.242	-1.469	0.383	0.082	-1	0.645	0.254	-1.832	0.703	0.371	-1.871	0.738	0.418
-1.305	0.656	0.594	-0.961	0.676	0.445	-1.086	0.566	0.441	-1.457	0.738	0.555	-1.16	0.66	0.453	-1.313	0.609	0.324	-1.051	0.594	0.246	-1.496	0.387	0.07	-1.074	0.672	0.238	-1.82	0.77	0.383	-1.91	0.746	0.391
-1.348	0.668	0.59	-0.961	0.68	0.441	-1.125	0.57	0.445	-1.465	0.746	0.563	-1.063	0.676	0.469	-1.191	0.633	0.379	-1.02	0.637	0.25	-1.508	0.402	0.059	-1.152	0.703	0.25	-1.676	0.844	0.414	-1.906	0.777	0.387
-1.363	0.691	0.59	-0.98	0.676	0.438	-1.152	0.582	0.453	-1.5	0.746	0.559	-0.988	0.668	0.469	-1.063	0.652	0.445	-1.004	0.656	0.246	-1.453	0.445	0.055	-1.219	0.758	0.262	-1.457	0.859	0.453	-1.797	0.816	0.41
-1.363	0.707	0.586	-0.949	0.672	0.457	-1.176	0.582	0.473	-1.523	0.734	0.563	-0.957	0.645	0.465	-1	0.664	0.465	-0.984	0.664	0.254	-1.328	0.496	0.07	-1.281	0.813	0.281	-1.301	0.801	0.473	-1.605	0.828	0.43
-1.34	0.719	0.582	-0.969	0.672	0.457	-1.203	0.586	0.484	-1.52	0.738	0.57	-0.977	0.621	0.461	-1.004	0.645	0.453	-0.992	0.684	0.223	-1.215	0.551	0.105	-1.328	0.871	0.277	-1.258	0.691	0.426	-1.398	0.813	0.441
-1.324	0.727	0.574	-0.977	0.684	0.453	-1.227	0.594	0.492	-1.484	0.75	0.57	-1.055	0.594	0.453	-1.027	0.605	0.426	-1.004	0.699	0.227	-1.148	0.59	0.156	-1.375	0.938	0.266	-1.266	0.57	0.391	-1.258	0.773	0.422
-1.301	0.73	0.563	-0.949	0.676	0.469	-1.246	0.602	0.484	-1.426	0.762	0.559	-1.133	0.578	0.43	-1.051	0.59	0.395	-0.988	0.672	0.234	-1.113	0.605	0.215	-1.449	1	0.266	-1.273	0.477	0.391	-1.207	0.754	0.375
-1.246	0.738	0.555	-0.98	0.672	0.477	-1.289	0.617	0.465	-1.355	0.758	0.551	-1.215	0.555	0.402	-1.094	0.559	0.379	-0.98	0.637	0.242	-1.117	0.59	0.281	-1.469	1.02	0.328	-1.281	0.418	0.434	-1.246	0.719	0.336
-1.176	0.746	0.531	-1.016	0.68	0.484	-1.34	0.645	0.449	-1.266	0.762	0.531	-1.266	0.535	0.383	-1.156	0.543	0.355	-1.008	0.598	0.23	-1.145	0.559	0.301	-1.5	0.949	0.402	-1.313	0.395	0.496	-1.313	0.703	0.305
-1.094	0.738	0.523	-1.027	0.68	0.512	-1.375	0.66	0.449	-1.172	0.746	0.531	-1.293	0.535	0.371	-1.223	0.539	0.324	-1.055	0.559	0.215	-1.211	0.504	0.277	-1.582	0.852	0.445	-1.305	0.395	0.551	-1.367	0.68	0.277
-1.008	0.703	0.535	-1.047	0.672	0.523	-1.383	0.68	0.457	-1.113	0.715	0.52	-1.285	0.555	0.387	-1.285	0.539	0.301	-1.121	0.547	0.199	-1.301	0.441	0.227	-1.605	0.723	0.496	-1.32	0.387	0.578	-1.43	0.66	0.258
-0.957	0.66	0.523	-1.066	0.656	0.535	-1.352	0.691	0.484	-1.082	0.676	0.504	-1.242	0.594	0.41	-1.316	0.543	0.293	-1.176	0.563	0.203	-1.395	0.395	0.16	-1.582	0.59	0.563	-1.324	0.418	0.555	-1.477	0.633	0.234
-0.93	0.648	0.535	-1.094	0.66	0.535	-1.289	0.699	0.496	-1.055	0.637	0.488	-1.191	0.605	0.434	-1.301	0.559	0.301	-1.203	0.602	0.227	-1.461	0.387	0.102	-1.594	0.504	0.582	-1.316	0.445	0.512	-1.488	0.609	0.219
-0.973	0.637	0.547	-1.117	0.664	0.531	-1.207	0.684	0.508	-1.059	0.598	0.465	-1.125	0.621	0.457	-1.238	0.574	0.316	-1.219	0.629	0.266	-1.449	0.422	0.078	-1.676	0.473	0.539	-1.262	0.43	0.527	-1.457	0.586	0.227
-1.027	0.633	0.539	-1.141	0.668	0.531	-1.141	0.672	0.508	-1.074	0.578	0.449	-1.063	0.648	0.469	-1.152	0.594	0.352	-1.266	0.656	0.281	-1.367	0.48	0.09	-1.77	0.504	0.461	-1.199	0.422	0.52	-1.402	0.539	0.258
-1.082	0.637	0.531	-1.172	0.672	0.527	-1.09	0.668	0.508	-1.105	0.582	0.438	-1.016	0.672	0.484	-1.066	0.617	0.367	-1.336	0.676	0.285	-1.254	0.535	0.117	-1.777	0.578	0.402	-1.176	0.445	0.453	-1.313	0.504	0.309
-1.102	0.629	0.543	-1.207	0.684	0.523	-1.063	0.668	0.508	-1.137	0.59	0.438	-0.984	0.664	0.496	-1.008	0.668	0.359	-1.402	0.684	0.277	-1.133	0.563	0.16	-1.637	0.648	0.387	-1.105	0.398	0.488	-1.215	0.496	0.344
-1.035	0.598	0.531	-1.238	0.695	0.527	-1.063	0.68	0.5	-1.172	0.613	0.43	-0.961	0.668	0.488	-1.016	0.676	0.363	-1.457	0.676	0.266	-1.043	0.594	0.184	-1.445	0.68	0.398	-1.012	0.328	0.5	-1.121	0.422	0.383
-1.133	0.609	0.566	-1.254	0.707	0.543	-1.094	0.688	0.504	-1.246	0.641	0.414	-0.965	0.668	0.473	-1.012	0.672	0.371	-1.516	0.672	0.25	-0.996	0.641	0.207	-1.273	0.668	0.43	-1	0.273	0.477	-1.063	0.387	0.391
-1.176	0.676	0.539	-1.285	0.707	0.547	-1.141	0.688	0.5	-1.293	0.66	0.402	-1	0.664	0.449	-0.98	0.684	0.352	-1.574	0.664	0.211	-0.938	0.676	0.254	-1.152	0.648	0.453	-1.008	0.289	0.406	-1.016	0.387	0.348
-1.219	0.672	0.508	-1.297	0.707	0.547	-1.172	0.68	0.488	-1.281	0.668	0.402	-0.984	0.656	0.449	-0.941	0.699	0.328	-1.621	0.645	0.188	-0.891	0.711	0.309	-1.082	0.617	0.473	-0.969	0.332	0.344	-0.984	0.371	0.316
-1.207	0.668	0.527	-1.309	0.707	0.551	-1.211	0.66	0.48	-1.285	0.711	0.387	-0.969	0.676	0.453	-0.941	0.688	0.32	-1.656	0.637	0.172	-0.836	0.727	0.344	-1.066	0.605	0.469	-0.91	0.371	0.305	-0.965	0.371	0.273
-1.16	0.664	0.516	-1.324	0.703	0.547	-1.254	0.637	0.473	-1.289	0.734	0.367	-0.969	0.688	0.465	-0.973	0.652	0.305	-1.691	0.629	0.16	-0.813	0.711	0.344	-1.102	0.609	0.445	-0.863	0.395	0.285	-0.965	0.387	0.23
-1.145	0.754	0.504	-1.359	0.699	0.551	-1.277	0.637	0.477	-1.258	0.734	0.352	-0.973	0.691	0.488	-0.973	0.652	0.297	-1.73	0.633	0.152	-0.832	0.672	0.301	-1.164	0.625	0.418	-0.852	0.422	0.266	-0.988	0.41	0.191
-1.223	0.813	0.512	-1.391	0.703	0.555	-1.301	0.637	0.488	-1.203	0.711	0.352	-0.984	0.699	0.523	-0.969	0.668	0.289	-1.754	0.668	0.141	-0.887	0.625	0.242	-1.238	0.652	0.387	-0.867	0.449	0.238	-0.996	0.43	0.172
-1.184	0.734	0.523	-1.391	0.715	0.559	-1.297	0.645	0.492	-1.16	0.684	0.348	-0.992	0.691	0.57	-1.016	0.684	0.297	-1.727	0.707	0.145	-0.938	0.59	0.188	-1.285	0.68	0.363	-0.891	0.477	0.215	-1.008	0.438	0.16
-1.082	0.668	0.535	-1.359	0.723	0.566	-1.262	0.66	0.488	-1.133	0.672	0.344	-1.016	0.699	0.566	-1.086	0.684	0.324	-1.633	0.73	0.145	-1.008	0.559	0.156	-1.309	0.711	0.336	-0.918	0.484	0.215	-1.047	0.438	0.172
-1.047	0.672	0.516	-1.313	0.719	0.57	-1.215	0.684	0.48	-1.109	0.652	0.332	-1.07	0.707	0.566	-1.125	0.695	0.367	-1.496	0.723	0.152	-1.082	0.578	0.141	-1.328	0.738	0.297	-0.961	0.48	0.227	-1.109	0.426	0.168
-1.066	0.699	0.504	-1.281	0.711	0.555	-1.168	0.703	0.488	-1.078	0.633	0.344	-1.094	0.699	0.57	-1.133	0.719	0.402	-1.348	0.695	0.156	-1.141	0.605	0.168	-1.34	0.754	0.258	-1.039	0.48	0.238	-1.191	0.414	0.176
-1.035	0.691	0.492	-1.246	0.711	0.535	-1.117	0.707	0.496	-1.043	0.613	0.367	-1.09	0.719	0.566	-1.133	0.734	0.418	-1.207	0.652	0.168	-1.168	0.645	0.215	-1.328	0.746	0.219	-1.133	0.465	0.246	-1.258	0.41	0.191
-0.996	0.664	0.492	-1.203	0.715	0.504	-1.074	0.707	0.504	-1.016	0.602	0.379	-1.117	0.73	0.578	-1.176	0.723	0.43	-1.102	0.605	0.18	-1.195	0.68	0.25	-1.309	0.707	0.215	-1.199	0.449	0.262	-1.336	0.402	0.219
-0.977	0.645	0.484	-1.152	0.707	0.473	-1.039	0.703	0.512	-0.988	0.586	0.379	-1.145	0.734	0.594	-1.227	0.707	0.438	-1.039	0.59	0.203	-1.23	0.699	0.273	-1.281	0.656	0.207	-1.266	0.43	0.266	-1.434	0.379	0.223
-0.965	0.637	0.48	-1.098	0.715	0.449	-1.02	0.688	0.496	-0.969	0.582	0.363	-1.203	0.738	0.613	-1.277	0.691	0.438	-1.023	0.598	0.215	-1.293	0.699	0.281	-1.234	0.617	0.219	-1.324	0.41	0.281	-1.539	0.352	0.223
-0.957	0.645	0.469	-1.043	0.715	0.434	-1	0.68	0.488	-0.961	0.582	0.348	-1.27	0.73	0.621	-1.313	0.684	0.438	-1.063	0.609	0.211	-1.371	0.688	0.266	-1.184	0.586	0.242	-1.363	0.387	0.277	-1.609	0.332	0.203
-0.957	0.66	0.457	-1.012	0.711	0.426	-0.988	0.668	0.48	-0.965	0.582	0.332	-1.34	0.723	0.625	-1.367	0.691	0.438	-1.121	0.617	0.188	-1.461	0.672	0.242	-1.121	0.551	0.25	-1.391	0.352	0.273	-1.664	0.316	0.16
-0.965	0.668	0.457	-1	0.703	0.422	-0.961	0.668	0.488	-0.965	0.582	0.32	-1.406	0.719	0.613	-1.434	0.715	0.441	-1.199	0.613	0.156	-1.566	0.676	0.23	-1.066	0.531	0.258	-1.406	0.328	0.266	-1.68	0.301	0.105
-0.984	0.668	0.449	-1.004	0.707	0.449	-0.934	0.691	0.48	-0.977	0.586	0.316	-1.457	0.719	0.598	-1.488	0.746	0.445	-1.27	0.609	0.129	-1.637	0.68	0.207	-1.035	0.508	0.258	-1.426	0.305	0.25	-1.664	0.293	0.07
-0.996	0.66	0.445	-1.008	0.715	0.43	-0.965	0.688	0.496	-0.988	0.578	0.316	-1.496	0.727	0.586	-1.535	0.773	0.438	-1.324	0.605	0.105	-1.68	0.668	0.188	-1.031	0.5	0.254	-1.418	0.297	0.238	-1.586	0.309	0.063
-0.992	0.645	0.453	-1.047	0.703	0.441	-0.957	0.688	0.523	-1	0.574	0.324	-1.516	0.734	0.574	-1.57	0.789	0.434	-1.344	0.602	0.094	-1.703	0.66	0.168	-1.059	0.488	0.242	-1.375	0.309	0.246	-1.496	0.344	0.098
-0.996	0.637	0.453	-1.051	0.738	0.41	-0.945	0.691	0.535	-1.023	0.57	0.332	-1.531	0.734	0.566	-1.586	0.797	0.426	-1.344	0.594	0.078	-1.691	0.648	0.168	-1.078	0.477	0.234	-1.359	0.344	0.27	-1.445	0.355	0.152
-0.996	0.629	0.449	-1.105	0.773	0.391	-0.965	0.699	0.531	-1.059	0.574	0.344	-1.559	0.734	0.563	-1.613	0.785	0.422	-1.328	0.578	0.063	-1.672	0.637	0.164	-1.086	0.469	0.223	-1.391	0.383	0.293	-1.422	0.379	0.184
-0.996	0.617	0.449	-1.156	0.746	0.387	-0.984	0.703	0.527	-1.09	0.57	0.363	-1.59	0.746	0.566	-1.637	0.777	0.422	-1.301	0.574	0.059	-1.676	0.617	0.172	-1.109	0.461	0.219	-1.406	0.449	0.309	-1.355	0.406	0.215
-1	0.609	0.453	-1.184	0.719	0.406	-0.992	0.703	0.516	-1.105	0.574	0.379	-1.586	0.766	0.57	-1.605	0.789	0.43	-1.277	0.566	0.059	-1.699	0.602	0.164	-1.148	0.457	0.215	-1.371	0.5	0.316	-1.23	0.438	0.219
-0.992	0.609	0.453	-1.215	0.75	0.395	-1.004	0.703	0.516	-1.129	0.586	0.387	-1.531	0.773	0.574	-1.5	0.805	0.441	-1.25	0.531	0.07	-1.66	0.598	0.168	-1.195	0.457	0.211	-1.32	0.5	0.313	-1.145	0.465	0.188
-0.984	0.605	0.457	-1.289	0.742	0.387	-1.008	0.707	0.516	-1.164	0.598	0.387	-1.445	0.777	0.57	-1.379	0.805	0.445	-1.223	0.496	0.082	-1.527	0.609	0.203	-1.246	0.457	0.211	-1.289	0.484	0.293	-1.082	0.469	0.16
-0.98	0.609	0.449	-1.32	0.711	0.398	-1.004	0.715	0.527	-1.203	0.605	0.383	-1.375	0.777	0.559	-1.266	0.766	0.438	-1.184	0.492	0.078	-1.363	0.625	0.254	-1.301	0.465	0.219	-1.266	0.473	0.289	-1.02	0.48	0.156
-0.988	0.609	0.445	-1.301	0.695	0.414	-1.004	0.715	0.535	-1.242	0.605	0.391	-1.305	0.742	0.563	-1.172	0.727	0.426	-1.156	0.484	0.051	-1.23	0.629	0.305	-1.355	0.465	0.219	-1.234	0.477	0.305	-0.969	0.492	0.184
-1.004	0.621	0.449	-1.285	0.684	0.422	-1.039	0.723	0.539	-1.258	0.609	0.406	-1.227	0.715	0.547	-1.113	0.695	0.41	-1.137	0.469	0.051	-1.168	0.625	0.328	-1.418	0.465	0.219	-1.227	0.504	0.336	-0.961	0.504	0.227
-1.016	0.625	0.453	-1.273	0.68	0.418	-1.086	0.73	0.543	-1.258	0.605	0.418	-1.16	0.691	0.523	-1.102	0.676	0.395	-1.109	0.457	0.059	-1.156	0.617	0.32	-1.465	0.469	0.211	-1.262	0.527	0.367	-0.992	0.52	0.262
-1.039	0.633	0.457	-1.227	0.672	0.418	-1.137	0.734	0.551	-1.266	0.59	0.422	-1.121	0.664	0.492	-1.137	0.66	0.375	-1.063	0.453	0.074	-1.188	0.609	0.285	-1.48	0.465	0.199	-1.324	0.543	0.383	-1.047	0.52	0.281
-1.055	0.633	0.461	-1.18	0.66	0.414	-1.184	0.742	0.563	-1.297	0.574	0.418	-1.102	0.645	0.469	-1.18	0.645	0.367	-1.016	0.449	0.098	-1.254	0.602	0.242	-1.465	0.461	0.195	-1.395	0.543	0.383	-1.109	0.512	0.285
-1.074	0.637	0.469	-1.152	0.641	0.41	-1.223	0.746	0.57	-1.332	0.57	0.414	-1.117	0.633	0.449	-1.215	0.637	0.355	-1	0.449	0.105	-1.332	0.582	0.191	-1.445	0.453	0.195	-1.484	0.543	0.371	-1.199	0.512	0.262
-1.082	0.637	0.484	-1.098	0.613	0.41	-1.258	0.746	0.574	-1.348	0.582	0.414	-1.156	0.652	0.422	-1.262	0.629	0.344	-1.02	0.457	0.102	-1.418	0.551	0.141	-1.43	0.441	0.191	-1.547	0.543	0.355	-1.262	0.523	0.234
-1.105	0.637	0.48	-1.063	0.602	0.398	-1.285	0.742	0.586	-1.313	0.598	0.422	-1.215	0.668	0.391	-1.316	0.625	0.324	-1.059	0.469	0.09	-1.492	0.527	0.094	-1.422	0.422	0.199	-1.531	0.559	0.352	-1.277	0.535	0.215
-1.145	0.645	0.492	-1.039	0.598	0.379	-1.305	0.746	0.582	-1.273	0.609	0.43	-1.262	0.688	0.379	-1.355	0.609	0.309	-1.094	0.477	0.09	-1.547	0.5	0.059	-1.449	0.422	0.203	-1.453	0.547	0.355	-1.27	0.555	0.219
-1.195	0.66	0.496	-1.035	0.613	0.371	-1.32	0.754	0.582	-1.23	0.621	0.434	-1.297	0.699	0.359	-1.359	0.609	0.293	-1.109	0.465	0.102	-1.574	0.496	0.039	-1.48	0.434	0.203	-1.367	0.492	0.387	-1.238	0.563	0.234
-1.227	0.688	0.488	-1.023	0.621	0.359	-1.352	0.742	0.57	-1.18	0.637	0.441	-1.336	0.746	0.32	-1.348	0.602	0.293	-1.121	0.445	0.109	-1.535	0.512	0.043	-1.441	0.453	0.199	-1.242	0.504	0.395	-1.199	0.551	0.277
-1.242	0.699	0.492	-1.008	0.621	0.359	-1.395	0.746	0.555	-1.109	0.656	0.445	-1.367	0.805	0.277	-1.305	0.605	0.277	-1.156	0.41	0.109	-1.457	0.547	0.07	-1.359	0.473	0.188	-1.145	0.469	0.426	-1.129	0.57	0.309
-1.258	0.703	0.496	-1.004	0.613	0.355	-1.426	0.766	0.547	-1.031	0.66	0.461	-1.355	0.828	0.27	-1.25	0.613	0.281	-1.211	0.391	0.098	-1.359	0.574	0.117	-1.258	0.488	0.18	-1.031	0.434	0.461	-1.102	0.574	0.391
-1.27	0.703	0.527	-1	0.609	0.348	-1.445	0.785	0.543	-0.977	0.66	0.465	-1.309	0.801	0.289	-1.184	0.598	0.27	-1.273	0.387	0.086	-1.242	0.582	0.164	-1.164	0.512	0.184	-0.941	0.438	0.473	-1.023	0.602	0.43
-1.258	0.703	0.543	-1.004	0.617	0.348	-1.426	0.801	0.535	-0.957	0.656	0.469	-1.254	0.746	0.313	-1.141	0.586	0.281	-1.316	0.395	0.082	-1.152	0.559	0.203	-1.07	0.539	0.219	-0.902	0.449	0.461	-0.996	0.641	0.445
-1.242	0.703	0.543	-0.996	0.605	0.348	-1.395	0.813	0.551	-0.973	0.652	0.473	-1.191	0.672	0.363	-1.109	0.57	0.27	-1.363	0.395	0.078	-1.09	0.508	0.23	-1.012	0.555	0.281	-0.859	0.492	0.438	-0.949	0.676	0.457
-1.234	0.703	0.555	-0.977	0.598	0.355	-1.344	0.82	0.574	-1.027	0.641	0.457	-1.184	0.586	0.406	-1.094	0.566	0.277	-1.418	0.398	0.07	-1.039	0.469	0.246	-1.004	0.559	0.344	-0.828	0.527	0.438	-0.914	0.668	0.473
-1.219	0.711	0.566	-0.957	0.59	0.371	-1.27	0.797	0.574	-1.105	0.625	0.441	-1.184	0.539	0.426	-1.07	0.566	0.273	-1.453	0.406	0.063	-0.996	0.438	0.25	-1.039	0.559	0.41	-0.82	0.547	0.406	-0.938	0.637	0.457
-1.18	0.715	0.578	-0.93	0.578	0.387	-1.199	0.727	0.551	-1.203	0.613	0.418	-1.141	0.504	0.434	-1.055	0.551	0.27	-1.457	0.395	0.059	-0.957	0.402	0.238	-1.082	0.555	0.418	-0.813	0.563	0.375	-0.988	0.625	0.402
-1.145	0.711	0.586	-0.906	0.566	0.391	-1.145	0.652	0.523	-1.293	0.609	0.395	-1.082	0.484	0.43	-1.035	0.543	0.266	-1.445	0.387	0.078	-0.93	0.375	0.207	-1.148	0.516	0.379	-0.82	0.563	0.375	-1.051	0.602	0.367
-1.121	0.699	0.582	-0.895	0.555	0.391	-1.113	0.609	0.488	-1.387	0.609	0.383	-1.066	0.48	0.418	-1.023	0.539	0.258	-1.426	0.379	0.105	-0.941	0.348	0.168	-1.258	0.469	0.316	-0.875	0.574	0.359	-1.125	0.582	0.352
-1.109	0.684	0.582	-0.895	0.551	0.402	-1.098	0.602	0.48	-1.434	0.637	0.387	-1.063	0.484	0.406	-1.02	0.539	0.25	-1.414	0.375	0.125	-0.965	0.34	0.125	-1.355	0.441	0.25	-0.965	0.586	0.371	-1.227	0.57	0.348
-1.117	0.652	0.566	-0.91	0.547	0.398	-1.121	0.609	0.473	-1.457	0.656	0.402	-1.027	0.5	0.395	-1.031	0.527	0.246	-1.418	0.367	0.133	-1.004	0.352	0.094	-1.398	0.441	0.223	-1.055	0.602	0.395	-1.336	0.586	0.359
-1.133	0.637	0.555	-0.938	0.551	0.398	-1.148	0.617	0.453	-1.426	0.668	0.43	-1	0.52	0.375	-1.047	0.512	0.238	-1.445	0.379	0.121	-1.055	0.363	0.074	-1.34	0.445	0.23	-1.137	0.609	0.449	-1.438	0.598	0.387
-1.16	0.637	0.543	-0.98	0.563	0.398	-1.164	0.637	0.438	-1.344	0.68	0.461	-0.992	0.535	0.359	-1.059	0.496	0.234	-1.438	0.406	0.109	-1.082	0.371	0.078	-1.223	0.453	0.27	-1.227	0.609	0.441	-1.543	0.609	0.41
-1.18	0.637	0.535	-1.02	0.563	0.406	-1.191	0.66	0.422	-1.238	0.68	0.496	-0.992	0.543	0.352	-1.066	0.488	0.234	-1.379	0.438	0.121	-1.094	0.363	0.082	-1.102	0.457	0.309	-1.313	0.574	0.43	-1.672	0.59	0.43
-1.215	0.648	0.547	-1.051	0.566	0.43	-1.223	0.648	0.414	-1.152	0.672	0.512	-0.992	0.539	0.344	-1.098	0.488	0.242	-1.27	0.48	0.156	-1.113	0.359	0.086	-1.012	0.469	0.344	-1.41	0.555	0.43	-1.789	0.605	0.43
-1.199	0.656	0.555	-1.063	0.578	0.441	-1.23	0.66	0.406	-1.086	0.684	0.496	-0.988	0.539	0.332	-1.133	0.496	0.25	-1.148	0.531	0.195	-1.16	0.359	0.094	-0.961	0.5	0.352	-1.527	0.559	0.449	-1.867	0.605	0.422
-1.168	0.691	0.555	-1.066	0.594	0.449	-1.258	0.688	0.41	-1.07	0.695	0.477	-0.992	0.531	0.34	-1.168	0.504	0.254	-1.063	0.566	0.238	-1.207	0.367	0.094	-0.926	0.551	0.371	-1.59	0.563	0.496	-1.84	0.648	0.43
-1.203	0.695	0.547	-1.082	0.602	0.449	-1.266	0.703	0.406	-1.027	0.695	0.473	-1.008	0.52	0.344	-1.207	0.504	0.258	-1.027	0.59	0.277	-1.246	0.379	0.105	-0.902	0.602	0.383	-1.629	0.563	0.527	-1.781	0.691	0.438
-1.223	0.688	0.512	-1.137	0.613	0.445	-1.254	0.711	0.402	-0.945	0.672	0.488	-1.016	0.512	0.355	-1.266	0.496	0.258	-1.047	0.582	0.301	-1.277	0.387	0.113	-0.895	0.645	0.398	-1.684	0.57	0.535	-1.707	0.707	0.434
-1.238	0.715	0.488	-1.223	0.625	0.434	-1.227	0.707	0.391	-0.926	0.664	0.484	-1.035	0.508	0.367	-1.336	0.496	0.254	-1.109	0.547	0.277	-1.316	0.391	0.117	-0.887	0.676	0.395	-1.727	0.59	0.512	-1.684	0.719	0.41
-1.203	0.73	0.465	-1.297	0.652	0.43	-1.199	0.684	0.391	-0.938	0.652	0.469	-1.063	0.512	0.383	-1.391	0.5	0.246	-1.199	0.48	0.223	-1.359	0.395	0.105	-0.906	0.68	0.395	-1.73	0.609	0.535	-1.703	0.746	0.398
-1.152	0.738	0.461	-1.355	0.68	0.445	-1.164	0.664	0.395	-0.93	0.648	0.461	-1.105	0.512	0.383	-1.426	0.504	0.234	-1.313	0.41	0.16	-1.383	0.387	0.105	-0.922	0.699	0.348	-1.746	0.629	0.531	-1.703	0.793	0.438
-1.105	0.73	0.461	-1.387	0.699	0.461	-1.133	0.645	0.395	-0.945	0.652	0.438	-1.164	0.52	0.387	-1.43	0.52	0.23	-1.418	0.355	0.102	-1.387	0.387	0.102	-0.988	0.707	0.332	-1.797	0.668	0.5	-1.598	0.863	0.496
-1.066	0.715	0.461	-1.395	0.723	0.473	-1.102	0.637	0.387	-0.941	0.664	0.438	-1.23	0.531	0.387	-1.402	0.516	0.227	-1.477	0.352	0.066	-1.375	0.387	0.098	-1.016	0.707	0.332	-1.82	0.715	0.5	-1.449	0.918	0.547
-1.012	0.703	0.461	-1.367	0.742	0.488	-1.078	0.629	0.387	-0.965	0.672	0.453	-1.289	0.539	0.387	-1.379	0.508	0.234	-1.469	0.395	0.063	-1.344	0.395	0.113	-1.063	0.711	0.336	-1.727	0.77	0.52	-1.32	0.93	0.551
-0.98	0.684	0.453	-1.309	0.754	0.512	-1.055	0.617	0.379	-0.984	0.676	0.48	-1.32	0.551	0.383	-1.379	0.504	0.254	-1.402	0.441	0.086	-1.297	0.418	0.137	-1.109	0.699	0.355	-1.543	0.789	0.531	-1.262	0.895	0.496
-0.945	0.656	0.449	-1.242	0.75	0.531	-1.027	0.602	0.383	-1.004	0.684	0.516	-1.328	0.559	0.379	-1.391	0.512	0.258	-1.313	0.48	0.113	-1.285	0.441	0.176	-1.152	0.695	0.379	-1.371	0.758	0.512	-1.285	0.836	0.422
-0.926	0.645	0.445	-1.18	0.738	0.547	-1	0.59	0.391	-1.031	0.691	0.535	-1.305	0.559	0.383	-1.395	0.535	0.266	-1.227	0.512	0.129	-1.32	0.453	0.195	-1.199	0.707	0.402	-1.262	0.699	0.477	-1.352	0.77	0.363
-0.914	0.66	0.438	-1.148	0.727	0.543	-0.977	0.578	0.398	-1.039	0.68	0.547	-1.273	0.543	0.402	-1.383	0.563	0.273	-1.145	0.543	0.152	-1.355	0.473	0.195	-1.27	0.727	0.422	-1.207	0.66	0.422	-1.434	0.688	0.332
-0.895	0.684	0.445	-1.156	0.707	0.531	-0.965	0.57	0.402	-1.047	0.664	0.555	-1.277	0.527	0.418	-1.324	0.59	0.277	-1.063	0.578	0.18	-1.352	0.48	0.168	-1.34	0.746	0.438	-1.164	0.617	0.418	-1.484	0.629	0.309
-0.883	0.672	0.449	-1.188	0.684	0.512	-0.961	0.555	0.391	-1.066	0.648	0.547	-1.297	0.527	0.418	-1.223	0.602	0.289	-0.98	0.617	0.215	-1.328	0.488	0.141	-1.43	0.781	0.438	-1.188	0.59	0.395	-1.516	0.594	0.297
-0.922	0.691	0.449	-1.238	0.664	0.492	-0.969	0.563	0.375	-1.102	0.648	0.555	-1.289	0.539	0.41	-1.102	0.621	0.336	-0.918	0.648	0.246	-1.289	0.5	0.129	-1.527	0.824	0.426	-1.25	0.578	0.363	-1.52	0.57	0.266
-0.914	0.699	0.445	-1.289	0.645	0.477	-0.969	0.566	0.367	-1.145	0.645	0.559	-1.262	0.543	0.398	-0.984	0.633	0.383	-0.891	0.672	0.258	-1.223	0.523	0.141	-1.645	0.848	0.398	-1.273	0.582	0.355	-1.488	0.551	0.238
-0.914	0.703	0.453	-1.324	0.648	0.48	-0.965	0.574	0.371	-1.223	0.656	0.559	-1.254	0.563	0.391	-0.906	0.652	0.391	-0.902	0.68	0.246	-1.152	0.547	0.164	-1.707	0.895	0.371	-1.324	0.598	0.305	-1.445	0.516	0.227
-0.945	0.703	0.473	-1.363	0.641	0.48	-0.961	0.586	0.379	-1.309	0.684	0.555	-1.23	0.594	0.391	-0.918	0.656	0.379	-0.902	0.66	0.25	-1.094	0.566	0.188	-1.758	0.945	0.359	-1.324	0.641	0.238	-1.395	0.488	0.219
-0.969	0.691	0.484	-1.387	0.668	0.48	-0.961	0.578	0.383	-1.363	0.707	0.551	-1.184	0.625	0.395	-1	0.641	0.359	-0.914	0.629	0.242	-1.066	0.547	0.184	-1.754	0.973	0.355	-1.262	0.594	0.254	-1.313	0.469	0.234
-0.984	0.676	0.508	-1.395	0.691	0.488	-0.965	0.574	0.387	-1.402	0.727	0.551	-1.145	0.656	0.414	-1.098	0.621	0.336	-0.945	0.613	0.195	-1.117	0.469	0.137	-1.715	0.969	0.359	-1.137	0.508	0.301	-1.223	0.461	0.25
-1.004	0.668	0.52	-1.363	0.691	0.48	-0.98	0.57	0.395	-1.418	0.742	0.547	-1.145	0.684	0.43	-1.176	0.602	0.32	-0.984	0.59	0.172	-1.262	0.398	0.078	-1.699	0.953	0.375	-1.02	0.5	0.332	-1.152	0.457	0.262
-1.027	0.668	0.535	-1.293	0.727	0.469	-0.988	0.566	0.398	-1.43	0.75	0.547	-1.176	0.688	0.434	-1.25	0.594	0.301	-1.031	0.574	0.141	-1.41	0.391	0.004	-1.734	0.945	0.387	-0.988	0.434	0.324	-1.094	0.453	0.273
-1.02	0.668	0.543	-1.211	0.742	0.469	-1.016	0.555	0.391	-1.434	0.742	0.531	-1.227	0.688	0.422	-1.336	0.59	0.289	-1.082	0.574	0.133	-1.523	0.469	-0.012	-1.723	0.945	0.41	-0.996	0.418	0.301	-1.047	0.461	0.273
-1.023	0.68	0.547	-1.133	0.703	0.461	-1.051	0.547	0.387	-1.438	0.734	0.531	-1.277	0.688	0.406	-1.406	0.598	0.27	-1.129	0.609	0.148	-1.563	0.609	0.039	-1.602	0.938	0.438	-0.953	0.449	0.27	-1.004	0.465	0.258
-1.035	0.688	0.551	-1.07	0.664	0.461	-1.094	0.555	0.387	-1.465	0.723	0.547	-1.316	0.688	0.395	-1.441	0.594	0.262	-1.16	0.652	0.18	-1.508	0.711	0.148	-1.41	0.91	0.438	-1.023	0.371	0.242	-0.977	0.469	0.246
-1.043	0.688	0.563	-1.004	0.68	0.461	-1.129	0.566	0.391	-1.461	0.734	0.555	-1.348	0.68	0.398	-1.406	0.602	0.254	-1.176	0.688	0.219	-1.379	0.695	0.309	-1.273	0.836	0.422	-0.93	0.273	0.297	-0.965	0.453	0.215
-1.059	0.691	0.57	-0.949	0.699	0.473	-1.164	0.57	0.391	-1.422	0.742	0.555	-1.352	0.656	0.418	-1.332	0.586	0.289	-1.199	0.719	0.242	-1.145	0.586	0.539	-1.207	0.762	0.395	-0.828	0.313	0.32	-0.973	0.445	0.199
-1.082	0.699	0.57	-0.918	0.676	0.465	-1.176	0.578	0.391	-1.375	0.738	0.543	-1.352	0.629	0.461	-1.219	0.539	0.352	-1.227	0.73	0.246	-1.125	0.504	0.535	-1.211	0.711	0.348	-0.84	0.367	0.301	-0.992	0.434	0.176
-1.105	0.707	0.57	-0.902	0.656	0.434	-1.18	0.586	0.406	-1.336	0.727	0.52	-1.348	0.59	0.504	-1.133	0.531	0.383	-1.289	0.703	0.227	-1.172	0.449	0.496	-1.277	0.68	0.313	-0.879	0.465	0.289	-1.039	0.422	0.156
-1.133	0.711	0.586	-0.918	0.645	0.406	-1.199	0.586	0.43	-1.27	0.719	0.508	-1.297	0.559	0.559	-1.039	0.563	0.43	-1.391	0.668	0.199	-1.086	0.48	0.477	-1.344	0.684	0.293	-0.879	0.535	0.277	-1.102	0.422	0.141
-1.16	0.707	0.594	-0.91	0.668	0.379	-1.254	0.598	0.441	-1.207	0.711	0.484	-1.246	0.527	0.598	-1.039	0.59	0.434	-1.492	0.66	0.168	-0.988	0.555	0.457	-1.387	0.684	0.297	-0.902	0.566	0.258	-1.18	0.43	0.141
-1.195	0.707	0.594	-0.895	0.684	0.379	-1.336	0.609	0.449	-1.16	0.688	0.461	-1.18	0.574	0.586	-0.949	0.695	0.406	-1.563	0.684	0.145	-0.949	0.617	0.473	-1.426	0.684	0.309	-0.961	0.539	0.199	-1.27	0.418	0.156
-1.211	0.707	0.598	-0.887	0.672	0.395	-1.387	0.625	0.453	-1.117	0.656	0.453	-1.113	0.625	0.547	-0.906	0.777	0.359	-1.605	0.707	0.133	-0.918	0.66	0.469	-1.469	0.68	0.297	-1.047	0.492	0.176	-1.363	0.406	0.176
-1.23	0.707	0.594	-0.883	0.656	0.414	-1.387	0.633	0.461	-1.086	0.641	0.449	-1.074	0.66	0.5	-0.961	0.805	0.328	-1.621	0.727	0.137	-0.883	0.766	0.457	-1.492	0.684	0.266	-1.105	0.449	0.176	-1.449	0.383	0.184
-1.246	0.707	0.602	-0.906	0.656	0.441	-1.371	0.648	0.473	-1.09	0.633	0.453	-1.055	0.695	0.465	-0.973	0.828	0.301	-1.617	0.727	0.141	-0.895	0.82	0.441	-1.469	0.672	0.227	-1.18	0.438	0.188	-1.516	0.363	0.199
-1.262	0.699	0.602	-0.945	0.664	0.469	-1.34	0.652	0.484	-1.109	0.629	0.445	-1.008	0.703	0.461	-0.977	0.855	0.27	-1.617	0.727	0.148	-0.875	0.793	0.402	-1.41	0.656	0.207	-1.289	0.441	0.203	-1.539	0.336	0.195
-1.293	0.711	0.605	-0.957	0.66	0.488	-1.273	0.656	0.504	-1.16	0.637	0.426	-0.957	0.688	0.473	-0.988	0.84	0.262	-1.652	0.723	0.152	-0.891	0.75	0.348	-1.316	0.625	0.184	-1.395	0.434	0.23	-1.543	0.32	0.18
-1.305	0.742	0.602	-0.984	0.645	0.492	-1.18	0.645	0.547	-1.227	0.625	0.395	-0.961	0.668	0.488	-0.988	0.813	0.246	-1.711	0.738	0.141	-0.918	0.75	0.297	-1.219	0.59	0.191	-1.492	0.402	0.254	-1.555	0.313	0.133
-1.309	0.781	0.598	-1.035	0.652	0.504	-1.09	0.633	0.566	-1.219	0.68	0.359	-0.949	0.664	0.488	-0.949	0.785	0.266	-1.73	0.781	0.121	-0.949	0.797	0.297	-1.121	0.559	0.172	-1.594	0.379	0.25	-1.563	0.301	0.098
-1.293	0.809	0.586	-1.066	0.656	0.508	-1.031	0.617	0.57	-1.266	0.652	0.363	-0.957	0.676	0.48	-0.926	0.754	0.305	-1.668	0.816	0.121	-0.996	0.836	0.281	-1.027	0.523	0.199	-1.676	0.363	0.23	-1.531	0.305	0.086
-1.242	0.82	0.574	-1.09	0.66	0.52	-1	0.602	0.559	-1.23	0.625	0.379	-0.941	0.684	0.496	-0.953	0.707	0.344	-1.531	0.82	0.141	-1.047	0.816	0.297	-0.941	0.523	0.195	-1.723	0.34	0.191	-1.461	0.324	0.117
-1.211	0.816	0.563	-1.098	0.664	0.531	-0.996	0.582	0.531	-1.246	0.664	0.391	-0.941	0.68	0.516	-1.035	0.645	0.402	-1.371	0.793	0.164	-1.133	0.742	0.32	-0.871	0.539	0.215	-1.723	0.336	0.16	-1.434	0.344	0.188
-1.168	0.805	0.547	-1.105	0.656	0.531	-1.031	0.582	0.508	-1.262	0.691	0.418	-0.996	0.691	0.535	-1.102	0.598	0.441	-1.227	0.758	0.184	-1.227	0.676	0.344	-0.832	0.555	0.219	-1.676	0.348	0.152	-1.449	0.359	0.242
-1.137	0.801	0.539	-1.121	0.652	0.523	-1.09	0.594	0.492	-1.238	0.707	0.414	-1.039	0.684	0.555	-1.141	0.57	0.465	-1.121	0.719	0.188	-1.285	0.691	0.367	-0.813	0.566	0.211	-1.602	0.363	0.199	-1.434	0.391	0.273
-1.102	0.797	0.539	-1.133	0.652	0.52	-1.145	0.609	0.473	-1.191	0.691	0.414	-1.047	0.672	0.59	-1.168	0.563	0.484	-1.066	0.691	0.191	-1.355	0.691	0.383	-0.82	0.574	0.207	-1.559	0.379	0.25	-1.387	0.406	0.254
-1.066	0.785	0.563	-1.148	0.66	0.52	-1.191	0.633	0.461	-1.176	0.656	0.402	-1.09	0.672	0.602	-1.195	0.566	0.484	-1.066	0.672	0.191	-1.453	0.676	0.379	-0.848	0.582	0.195	-1.539	0.406	0.277	-1.336	0.414	0.199
-1.07	0.758	0.586	-1.16	0.676	0.531	-1.254	0.648	0.461	-1.137	0.637	0.387	-1.145	0.676	0.598	-1.258	0.57	0.48	-1.113	0.656	0.188	-1.566	0.652	0.367	-0.883	0.57	0.172	-1.5	0.434	0.266	-1.27	0.426	0.168
-1.105	0.738	0.586	-1.188	0.699	0.527	-1.313	0.66	0.461	-1.102	0.629	0.375	-1.203	0.676	0.605	-1.324	0.582	0.461	-1.184	0.652	0.18	-1.648	0.637	0.348	-0.926	0.543	0.168	-1.41	0.441	0.23	-1.207	0.438	0.176
-1.137	0.715	0.578	-1.211	0.723	0.527	-1.348	0.664	0.473	-1.094	0.617	0.359	-1.242	0.676	0.605	-1.395	0.605	0.438	-1.246	0.652	0.164	-1.703	0.625	0.328	-0.977	0.512	0.156	-1.305	0.43	0.223	-1.16	0.445	0.227
-1.102	0.676	0.578	-1.234	0.734	0.531	-1.34	0.66	0.477	-1.078	0.598	0.367	-1.285	0.684	0.617	-1.449	0.664	0.363	-1.301	0.641	0.152	-1.734	0.613	0.336	-1.043	0.484	0.145	-1.191	0.418	0.246	-1.152	0.465	0.305
-1.098	0.656	0.563	-1.262	0.738	0.527	-1.297	0.652	0.477	-1.047	0.59	0.379	-1.332	0.691	0.609	-1.488	0.734	0.309	-1.336	0.637	0.133	-1.73	0.625	0.359	-1.102	0.465	0.137	-1.109	0.434	0.281	-1.152	0.488	0.359
-1.125	0.664	0.512	-1.273	0.734	0.535	-1.227	0.66	0.477	-1.02	0.582	0.383	-1.371	0.703	0.602	-1.531	0.789	0.305	-1.34	0.625	0.121	-1.719	0.648	0.391	-1.172	0.445	0.137	-1.07	0.445	0.336	-1.199	0.508	0.379
-1.098	0.742	0.465	-1.285	0.719	0.539	-1.176	0.676	0.477	-1.004	0.566	0.379	-1.406	0.703	0.594	-1.539	0.816	0.387	-1.316	0.605	0.117	-1.754	0.66	0.41	-1.234	0.438	0.145	-1.09	0.465	0.367	-1.266	0.516	0.355
-1.086	0.738	0.434	-1.313	0.703	0.535	-1.129	0.691	0.477	-0.992	0.551	0.371	-1.426	0.703	0.582	-1.566	0.824	0.457	-1.273	0.598	0.117	-1.766	0.668	0.406	-1.285	0.441	0.148	-1.133	0.48	0.359	-1.348	0.512	0.301
-1.047	0.641	0.508	-1.352	0.699	0.527	-1.098	0.699	0.492	-0.977	0.547	0.359	-1.441	0.711	0.578	-1.645	0.832	0.48	-1.23	0.594	0.121	-1.715	0.703	0.371	-1.332	0.441	0.156	-1.207	0.457	0.324	-1.375	0.508	0.254
-1	0.594	0.527	-1.367	0.719	0.535	-1.074	0.695	0.508	-0.973	0.547	0.352	-1.457	0.711	0.574	-1.699	0.828	0.484	-1.191	0.59	0.125	-1.609	0.723	0.355	-1.379	0.43	0.152	-1.281	0.434	0.293	-1.344	0.512	0.223
-1.191	0.684	0.48	-1.352	0.734	0.539	-1.055	0.695	0.496	-0.969	0.551	0.352	-1.461	0.707	0.574	-1.668	0.797	0.473	-1.156	0.59	0.137	-1.449	0.707	0.363	-1.426	0.414	0.137	-1.324	0.43	0.277	-1.27	0.52	0.234
-1.383	0.754	0.445	-1.328	0.734	0.531	-1.059	0.703	0.484	-0.961	0.559	0.352	-1.461	0.703	0.566	-1.57	0.73	0.465	-1.129	0.598	0.148	-1.297	0.656	0.371	-1.469	0.406	0.117	-1.289	0.453	0.309	-1.164	0.52	0.258
-1.367	0.863	0.453	-1.313	0.738	0.52	-1.051	0.695	0.477	-0.965	0.555	0.352	-1.48	0.699	0.559	-1.438	0.652	0.461	-1.117	0.59	0.156	-1.203	0.609	0.363	-1.492	0.398	0.082	-1.188	0.469	0.363	-1.066	0.496	0.309
-1.332	0.859	0.465	-1.281	0.75	0.504	-1.031	0.695	0.473	-0.977	0.563	0.344	-1.516	0.707	0.559	-1.309	0.59	0.453	-1.113	0.535	0.137	-1.191	0.598	0.336	-1.477	0.391	0.059	-1.07	0.465	0.422	-0.965	0.492	0.355
-1.238	0.777	0.512	-1.242	0.754	0.484	-1.039	0.684	0.48	-0.988	0.566	0.336	-1.535	0.727	0.566	-1.215	0.563	0.461	-1.102	0.473	0.129	-1.234	0.605	0.305	-1.441	0.387	0.055	-0.973	0.453	0.477	-0.895	0.492	0.398
-1.164	0.734	0.527	-1.176	0.754	0.469	-0.988	0.684	0.5	-1.02	0.563	0.328	-1.516	0.758	0.578	-1.18	0.508	0.457	-1.066	0.465	0.133	-1.301	0.602	0.273	-1.414	0.383	0.063	-0.875	0.426	0.512	-0.855	0.516	0.438
-1.152	0.75	0.496	-1.105	0.738	0.453	-0.941	0.672	0.52	-1.043	0.566	0.332	-1.457	0.777	0.598	-1.191	0.465	0.402	-1.035	0.453	0.137	-1.379	0.598	0.238	-1.41	0.402	0.086	-0.785	0.406	0.531	-0.816	0.539	0.445
-1.156	0.777	0.477	-1.063	0.723	0.449	-0.949	0.672	0.516	-1.074	0.57	0.336	-1.371	0.777	0.586	-1.195	0.461	0.371	-1.012	0.43	0.148	-1.445	0.582	0.203	-1.402	0.434	0.117	-0.762	0.469	0.473	-0.836	0.578	0.453
-1.133	0.75	0.445	-1.027	0.703	0.449	-0.945	0.668	0.531	-1.121	0.574	0.344	-1.285	0.742	0.578	-1.172	0.496	0.387	-1.004	0.398	0.152	-1.488	0.539	0.18	-1.383	0.484	0.129	-0.75	0.484	0.445	-0.859	0.629	0.426
-1.094	0.703	0.434	-1.023	0.703	0.445	-0.922	0.664	0.543	-1.176	0.578	0.348	-1.219	0.699	0.555	-1.16	0.574	0.375	-0.996	0.375	0.148	-1.512	0.488	0.176	-1.352	0.547	0.133	-0.727	0.547	0.41	-0.902	0.633	0.406
-1.051	0.66	0.434	-1.035	0.703	0.438	-0.914	0.68	0.543	-1.223	0.594	0.359	-1.188	0.648	0.52	-1.145	0.59	0.449	-1.012	0.379	0.148	-1.508	0.465	0.18	-1.305	0.609	0.137	-0.742	0.574	0.438	-0.965	0.633	0.379
-1.012	0.645	0.438	-1.078	0.707	0.434	-0.922	0.68	0.543	-1.25	0.602	0.375	-1.152	0.625	0.488	-1.199	0.691	0.293	-1.035	0.402	0.148	-1.465	0.469	0.191	-1.258	0.676	0.16	-0.711	0.621	0.449	-1.051	0.629	0.336
-0.98	0.648	0.434	-1.113	0.707	0.43	-0.945	0.695	0.543	-1.25	0.602	0.398	-1.164	0.594	0.461	-1.309	0.742	0.352	-1.051	0.43	0.145	-1.391	0.473	0.211	-1.23	0.723	0.227	-0.715	0.719	0.465	-1.156	0.613	0.316
-0.969	0.668	0.422	-1.145	0.691	0.426	-0.988	0.703	0.543	-1.25	0.594	0.434	-1.195	0.582	0.449	-1.281	0.828	0.082	-1.082	0.438	0.137	-1.32	0.477	0.246	-1.227	0.762	0.285	-0.773	0.758	0.461	-1.23	0.598	0.313
-0.961	0.68	0.406	-1.18	0.68	0.422	-1.055	0.715	0.555	-1.25	0.59	0.461	-1.25	0.59	0.438	-1.313	0.875	0.277	-1.129	0.426	0.137	-1.238	0.504	0.25	-1.227	0.801	0.344	-0.816	0.723	0.488	-1.313	0.582	0.324
-0.965	0.684	0.395	-1.195	0.68	0.414	-1.121	0.719	0.566	-1.285	0.598	0.469	-1.293	0.629	0.41	-1.188	0.816	0.148	-1.18	0.418	0.129	-1.184	0.512	0.242	-1.246	0.785	0.402	-0.938	0.684	0.426	-1.43	0.57	0.328
-0.965	0.68	0.387	-1.227	0.738	0.383	-1.199	0.711	0.586	-1.324	0.59	0.457	-1.344	0.629	0.395	-1.215	0.676	0.129	-1.238	0.414	0.121	-1.141	0.508	0.211	-1.301	0.715	0.383	-1.145	0.656	0.363	-1.59	0.598	0.324
-0.973	0.676	0.383	-1.285	0.75	0.375	-1.277	0.715	0.598	-1.34	0.594	0.438	-1.379	0.637	0.379	-1.234	0.641	0.047	-1.305	0.41	0.105	-1.105	0.473	0.188	-1.402	0.629	0.328	-1.313	0.637	0.328	-1.754	0.691	0.336
-0.969	0.672	0.379	-1.258	0.723	0.387	-1.336	0.715	0.594	-1.344	0.602	0.43	-1.418	0.652	0.355	-1.176	0.77	0.156	-1.375	0.398	0.082	-1.086	0.43	0.156	-1.508	0.547	0.27	-1.387	0.621	0.371	-1.879	0.844	0.355
-0.965	0.66	0.379	-1.242	0.727	0.387	-1.391	0.711	0.582	-1.336	0.613	0.438	-1.449	0.668	0.32	-1.277	0.668	0.121	-1.438	0.367	0.074	-1.051	0.398	0.133	-1.551	0.504	0.242	-1.43	0.605	0.422	-1.91	1.043	0.406
-0.957	0.645	0.383	-1.266	0.738	0.359	-1.43	0.707	0.57	-1.305	0.625	0.473	-1.438	0.691	0.285	-1.301	0.527	0.188	-1.461	0.375	0.047	-1.02	0.391	0.133	-1.48	0.531	0.25	-1.5	0.609	0.453	-1.879	1.152	0.465
-0.938	0.633	0.398	-1.262	0.711	0.363	-1.438	0.707	0.555	-1.262	0.637	0.512	-1.395	0.668	0.293	-1.141	0.426	0.336	-1.477	0.387	0.055	-1	0.379	0.133	-1.352	0.559	0.285	-1.602	0.645	0.449	-1.797	1.148	0.488
-0.918	0.613	0.414	-1.199	0.691	0.379	-1.457	0.711	0.559	-1.207	0.637	0.539	-1.324	0.668	0.293	-1.137	0.344	0.332	-1.469	0.391	0.055	-0.992	0.379	0.145	-1.211	0.578	0.324	-1.684	0.684	0.449	-1.762	1.004	0.445
-0.898	0.605	0.426	-1.156	0.684	0.414	-1.473	0.719	0.57	-1.148	0.637	0.547	-1.25	0.656	0.305	-1.168	0.379	0.359	-1.449	0.41	0.082	-1.016	0.379	0.129	-1.078	0.598	0.355	-1.738	0.727	0.457	-1.742	0.793	0.453
-0.898	0.605	0.418	-1.137	0.656	0.426	-1.488	0.73	0.574	-1.105	0.629	0.535	-1.184	0.652	0.332	-1.16	0.414	0.355	-1.457	0.422	0.113	-1.055	0.375	0.113	-0.965	0.633	0.395	-1.766	0.746	0.488	-1.723	0.594	0.484
-0.902	0.605	0.414	-1.102	0.656	0.441	-1.465	0.754	0.578	-1.09	0.617	0.512	-1.152	0.637	0.348	-1.121	0.48	0.328	-1.488	0.422	0.125	-1.086	0.367	0.09	-0.879	0.688	0.43	-1.789	0.773	0.527	-1.699	0.523	0.465
-0.91	0.605	0.422	-1.082	0.652	0.441	-1.41	0.773	0.578	-1.094	0.613	0.488	-1.113	0.625	0.355	-1.102	0.508	0.309	-1.52	0.41	0.117	-1.137	0.355	0.082	-0.824	0.746	0.5	-1.832	0.742	0.574	-1.625	0.574	0.453
-0.922	0.605	0.43	-1.051	0.652	0.426	-1.336	0.781	0.574	-1.121	0.609	0.48	-1.074	0.613	0.355	-1.066	0.539	0.285	-1.516	0.395	0.102	-1.195	0.352	0.074	-0.766	0.754	0.523	-1.859	0.672	0.574	-1.441	0.711	0.461
-0.945	0.613	0.438	-1.031	0.645	0.398	-1.27	0.777	0.578	-1.152	0.609	0.465	-1.035	0.609	0.34	-1.086	0.531	0.258	-1.465	0.402	0.082	-1.27	0.355	0.078	-0.723	0.738	0.516	-1.867	0.609	0.539	-1.254	0.836	0.461
-0.973	0.621	0.449	-1.012	0.641	0.379	-1.203	0.77	0.582	-1.195	0.602	0.457	-1.004	0.605	0.328	-1.086	0.531	0.234	-1.367	0.453	0.086	-1.352	0.371	0.086	-0.699	0.711	0.449	-1.801	0.59	0.488	-1.141	0.906	0.465
-0.996	0.633	0.469	-1	0.637	0.375	-1.148	0.758	0.586	-1.238	0.59	0.453	-0.98	0.598	0.32	-1.078	0.516	0.219	-1.262	0.535	0.109	-1.422	0.383	0.094	-0.711	0.711	0.32	-1.66	0.582	0.48	-1.063	0.957	0.457
-1.023	0.637	0.492	-0.988	0.645	0.371	-1.113	0.742	0.578	-1.266	0.605	0.445	-0.965	0.578	0.316	-1.063	0.508	0.219	-1.164	0.609	0.156	-1.465	0.391	0.102	-0.73	0.715	0.352	-1.477	0.578	0.52	-1.078	0.973	0.438
-1.059	0.633	0.512	-0.977	0.633	0.379	-1.063	0.715	0.566	-1.281	0.625	0.445	-0.957	0.578	0.309	-1.059	0.496	0.23	-1.078	0.676	0.211	-1.523	0.387	0.102	-0.84	0.645	0.223	-1.355	0.543	0.539	-1.117	0.965	0.402
-1.105	0.617	0.523	-0.957	0.617	0.383	-1.02	0.691	0.527	-1.289	0.633	0.465	-0.965	0.586	0.305	-1.059	0.473	0.25	-1.027	0.695	0.262	-1.57	0.387	0.094	-0.852	0.641	0.199	-1.277	0.547	0.531	-1.156	0.898	0.383
-1.172	0.625	0.531	-0.938	0.609	0.383	-1.004	0.664	0.496	-1.273	0.637	0.48	-0.98	0.586	0.305	-1.055	0.453	0.273	-1.047	0.652	0.27	-1.59	0.387	0.082	-0.879	0.668	0.254	-1.25	0.578	0.492	-1.215	0.84	0.34
-1.25	0.648	0.523	-0.926	0.594	0.383	-1	0.68	0.445	-1.238	0.648	0.496	-0.992	0.594	0.305	-1.059	0.449	0.289	-1.121	0.563	0.242	-1.578	0.375	0.082	-0.941	0.66	0.23	-1.262	0.609	0.438	-1.285	0.805	0.297
-1.289	0.68	0.535	-0.926	0.582	0.383	-1.051	0.652	0.445	-1.211	0.648	0.496	-1.004	0.59	0.309	-1.082	0.449	0.285	-1.227	0.484	0.195	-1.531	0.375	0.102	-0.98	0.672	0.301	-1.27	0.605	0.371	-1.324	0.781	0.25
-1.309	0.703	0.527	-0.914	0.578	0.391	-1.082	0.66	0.441	-1.168	0.641	0.484	-1.016	0.578	0.313	-1.121	0.445	0.281	-1.328	0.438	0.137	-1.488	0.387	0.141	-1.039	0.699	0.348	-1.277	0.566	0.313	-1.316	0.773	0.207
-1.332	0.707	0.527	-0.91	0.578	0.391	-1.152	0.68	0.422	-1.109	0.648	0.469	-1.031	0.559	0.316	-1.172	0.445	0.262	-1.395	0.422	0.098	-1.461	0.395	0.188	-1.137	0.738	0.359	-1.285	0.559	0.273	-1.297	0.77	0.184
-1.348	0.719	0.547	-0.926	0.578	0.387	-1.234	0.695	0.41	-1.059	0.641	0.461	-1.066	0.563	0.328	-1.207	0.449	0.254	-1.387	0.445	0.098	-1.426	0.383	0.227	-1.242	0.773	0.371	-1.281	0.578	0.27	-1.23	0.738	0.188
-1.344	0.738	0.563	-0.949	0.582	0.395	-1.297	0.684	0.41	-1.016	0.637	0.457	-1.121	0.566	0.344	-1.227	0.453	0.254	-1.328	0.461	0.117	-1.375	0.371	0.246	-1.363	0.816	0.391	-1.266	0.598	0.301	-1.133	0.691	0.211
-1.316	0.746	0.582	-0.961	0.586	0.395	-1.316	0.664	0.418	-0.973	0.621	0.461	-1.188	0.563	0.348	-1.223	0.461	0.254	-1.238	0.469	0.145	-1.313	0.379	0.25	-1.535	0.797	0.371	-1.219	0.582	0.352	-1.059	0.652	0.23
-1.258	0.746	0.598	-0.984	0.586	0.402	-1.328	0.648	0.406	-0.934	0.605	0.473	-1.254	0.555	0.34	-1.227	0.477	0.266	-1.145	0.48	0.164	-1.23	0.387	0.238	-1.648	0.816	0.34	-1.137	0.539	0.383	-0.996	0.621	0.203
-1.207	0.727	0.609	-1.004	0.59	0.402	-1.34	0.641	0.398	-0.902	0.617	0.473	-1.309	0.547	0.34	-1.27	0.496	0.27	-1.063	0.508	0.172	-1.145	0.395	0.242	-1.719	0.805	0.309	-1.051	0.484	0.387	-0.938	0.598	0.195
-1.156	0.711	0.605	-1.031	0.602	0.41	-1.336	0.629	0.387	-0.938	0.613	0.449	-1.348	0.543	0.332	-1.336	0.5	0.277	-0.996	0.543	0.176	-1.063	0.414	0.258	-1.73	0.789	0.293	-0.992	0.434	0.379	-0.891	0.594	0.176
-1.113	0.691	0.602	-1.059	0.609	0.418	-1.301	0.621	0.383	-0.922	0.633	0.457	-1.355	0.543	0.34	-1.359	0.523	0.285	-0.93	0.59	0.195	-1.016	0.449	0.297	-1.723	0.777	0.285	-0.945	0.395	0.352	-0.883	0.598	0.152
-1.09	0.68	0.582	-1.082	0.621	0.43	-1.258	0.629	0.387	-0.906	0.641	0.469	-1.332	0.547	0.363	-1.348	0.551	0.297	-0.871	0.621	0.215	-0.996	0.488	0.352	-1.699	0.766	0.285	-0.914	0.387	0.352	-0.891	0.605	0.129
-1.086	0.672	0.559	-1.094	0.617	0.441	-1.219	0.633	0.387	-0.922	0.656	0.473	-1.273	0.539	0.398	-1.344	0.578	0.297	-0.84	0.648	0.215	-0.992	0.523	0.391	-1.676	0.77	0.285	-0.875	0.426	0.336	-0.926	0.59	0.105
-1.105	0.664	0.543	-1.109	0.621	0.445	-1.18	0.637	0.387	-0.949	0.664	0.484	-1.238	0.523	0.434	-1.336	0.613	0.301	-0.832	0.645	0.23	-1.016	0.508	0.387	-1.68	0.801	0.285	-0.848	0.469	0.316	-0.961	0.578	0.086
-1.137	0.648	0.543	-1.133	0.625	0.441	-1.145	0.637	0.379	-0.957	0.668	0.504	-1.258	0.512	0.434	-1.301	0.637	0.32	-0.816	0.629	0.25	-1.07	0.453	0.355	-1.699	0.844	0.27	-0.855	0.496	0.281	-1.012	0.566	0.074
-1.172	0.652	0.535	-1.195	0.637	0.441	-1.117	0.625	0.383	-0.988	0.672	0.516	-1.293	0.516	0.426	-1.254	0.66	0.359	-0.836	0.621	0.246	-1.137	0.387	0.293	-1.668	0.926	0.266	-0.879	0.504	0.25	-1.086	0.527	0.082
-1.211	0.648	0.547	-1.262	0.652	0.438	-1.086	0.605	0.379	-1.031	0.691	0.531	-1.313	0.516	0.41	-1.203	0.668	0.398	-0.883	0.609	0.234	-1.219	0.34	0.23	-1.574	0.98	0.273	-0.898	0.504	0.23	-1.164	0.527	0.102
-1.223	0.672	0.559	-1.309	0.672	0.434	-1.074	0.594	0.367	-1.059	0.695	0.559	-1.313	0.531	0.398	-1.168	0.66	0.438	-0.914	0.613	0.215	-1.293	0.328	0.188	-1.434	0.996	0.297	-0.926	0.492	0.219	-1.246	0.547	0.113
-1.23	0.688	0.559	-1.32	0.684	0.43	-1.059	0.59	0.355	-1.074	0.695	0.578	-1.297	0.551	0.41	-1.148	0.645	0.449	-0.945	0.621	0.207	-1.313	0.359	0.184	-1.297	0.973	0.313	-0.98	0.473	0.203	-1.348	0.547	0.141
-1.227	0.719	0.563	-1.309	0.691	0.438	-1.035	0.59	0.352	-1.102	0.688	0.594	-1.238	0.578	0.43	-1.172	0.621	0.445	-1.008	0.629	0.203	-1.266	0.41	0.219	-1.191	0.922	0.32	-1.055	0.457	0.211	-1.445	0.539	0.148
-1.238	0.734	0.547	-1.281	0.699	0.449	-1.008	0.582	0.359	-1.141	0.691	0.594	-1.152	0.605	0.457	-1.211	0.59	0.418	-1.051	0.641	0.211	-1.168	0.457	0.262	-1.145	0.852	0.32	-1.148	0.453	0.203	-1.527	0.531	0.137
-1.234	0.758	0.527	-1.23	0.723	0.469	-0.984	0.566	0.363	-1.191	0.684	0.582	-1.07	0.621	0.473	-1.27	0.563	0.387	-1.078	0.68	0.234	-1.082	0.48	0.297	-1.16	0.773	0.32	-1.234	0.434	0.211	-1.59	0.516	0.113
-1.199	0.746	0.5	-1.18	0.742	0.504	-0.953	0.559	0.375	-1.246	0.691	0.574	-1.004	0.613	0.488	-1.332	0.547	0.363	-1.09	0.711	0.266	-1.031	0.488	0.305	-1.211	0.723	0.301	-1.32	0.391	0.219	-1.66	0.504	0.063
-1.156	0.734	0.484	-1.129	0.762	0.531	-0.934	0.551	0.375	-1.289	0.719	0.574	-0.973	0.594	0.508	-1.375	0.547	0.348	-1.117	0.727	0.281	-0.996	0.504	0.301	-1.273	0.684	0.273	-1.418	0.348	0.234	-1.715	0.445	0.004
-1.117	0.738	0.477	-1.086	0.758	0.547	-0.918	0.551	0.371	-1.313	0.734	0.578	-1	0.586	0.527	-1.391	0.559	0.352	-1.176	0.719	0.277	-0.953	0.527	0.336	-1.328	0.648	0.238	-1.535	0.32	0.238	-1.734	0.348	-0.016
-1.066	0.746	0.477	-1.086	0.73	0.547	-0.902	0.555	0.379	-1.324	0.758	0.59	-1.07	0.594	0.531	-1.352	0.586	0.379	-1.266	0.699	0.258	-0.922	0.582	0.352	-1.379	0.613	0.203	-1.641	0.297	0.242	-1.707	0.262	-0.004
-1.02	0.754	0.469	-1.117	0.703	0.535	-0.883	0.551	0.387	-1.336	0.773	0.605	-1.172	0.598	0.512	-1.27	0.586	0.43	-1.379	0.699	0.23	-0.941	0.633	0.332	-1.402	0.582	0.188	-1.699	0.289	0.242	-1.594	0.262	0.066
-0.977	0.742	0.469	-1.176	0.684	0.508	-0.871	0.551	0.391	-1.34	0.789	0.594	-1.27	0.594	0.492	-1.176	0.621	0.43	-1.504	0.707	0.203	-0.969	0.629	0.344	-1.379	0.574	0.16	-1.707	0.289	0.227	-1.492	0.309	0.152
-0.945	0.73	0.461	-1.246	0.684	0.484	-0.883	0.543	0.398	-1.375	0.797	0.59	-1.359	0.602	0.484	-1.109	0.648	0.41	-1.617	0.73	0.195	-0.996	0.617	0.332	-1.34	0.574	0.156	-1.676	0.277	0.199	-1.445	0.336	0.215
-0.953	0.734	0.461	-1.305	0.688	0.473	-0.902	0.535	0.406	-1.441	0.805	0.578	-1.422	0.625	0.473	-1.066	0.688	0.398	-1.668	0.766	0.184	-1.078	0.645	0.305	-1.293	0.594	0.184	-1.598	0.266	0.191	-1.387	0.379	0.234
-0.941	0.738	0.453	-1.34	0.68	0.465	-0.934	0.539	0.406	-1.504	0.813	0.594	-1.434	0.68	0.477	-1.043	0.73	0.395	-1.664	0.781	0.195	-1.152	0.711	0.277	-1.23	0.637	0.234	-1.492	0.266	0.203	-1.305	0.422	0.23
-0.914	0.723	0.469	-1.355	0.684	0.477	-0.98	0.539	0.398	-1.527	0.813	0.617	-1.422	0.719	0.496	-1.008	0.758	0.406	-1.652	0.773	0.184	-1.176	0.785	0.277	-1.152	0.66	0.285	-1.434	0.285	0.242	-1.242	0.438	0.199
-0.938	0.711	0.469	-1.375	0.68	0.504	-1.035	0.543	0.391	-1.496	0.801	0.629	-1.359	0.719	0.523	-0.957	0.746	0.426	-1.68	0.77	0.168	-1.195	0.863	0.285	-1.09	0.664	0.313	-1.434	0.316	0.27	-1.203	0.426	0.18
-0.926	0.699	0.484	-1.355	0.676	0.531	-1.086	0.551	0.391	-1.422	0.789	0.629	-1.289	0.734	0.535	-0.91	0.738	0.418	-1.754	0.773	0.164	-1.219	0.91	0.297	-1.035	0.641	0.309	-1.457	0.352	0.277	-1.148	0.426	0.195
-0.922	0.672	0.504	-1.32	0.68	0.539	-1.129	0.566	0.402	-1.336	0.766	0.629	-1.25	0.734	0.543	-0.926	0.715	0.387	-1.773	0.805	0.156	-1.234	0.887	0.336	-1.004	0.598	0.289	-1.465	0.387	0.254	-1.102	0.445	0.234
-0.953	0.668	0.512	-1.27	0.688	0.539	-1.156	0.59	0.414	-1.258	0.727	0.617	-1.18	0.746	0.535	-0.973	0.684	0.348	-1.703	0.848	0.16	-1.234	0.828	0.391	-0.984	0.543	0.27	-1.434	0.402	0.223	-1.105	0.484	0.285
-0.973	0.664	0.516	-1.195	0.691	0.531	-1.176	0.605	0.434	-1.188	0.691	0.602	-1.176	0.758	0.484	-1.02	0.66	0.336	-1.59	0.875	0.16	-1.262	0.789	0.41	-0.953	0.508	0.266	-1.359	0.41	0.211	-1.164	0.512	0.293
-0.969	0.668	0.527	-1.121	0.691	0.516	-1.199	0.609	0.438	-1.145	0.656	0.563	-1.125	0.754	0.461	-1.07	0.645	0.355	-1.453	0.855	0.168	-1.344	0.781	0.41	-0.949	0.48	0.266	-1.246	0.387	0.238	-1.254	0.52	0.273
-0.988	0.66	0.535	-1.055	0.703	0.492	-1.254	0.617	0.441	-1.152	0.641	0.523	-1.066	0.742	0.465	-1.105	0.633	0.387	-1.305	0.801	0.199	-1.438	0.793	0.406	-0.953	0.477	0.273	-1.137	0.379	0.289	-1.375	0.508	0.234
-1	0.652	0.543	-1.008	0.703	0.484	-1.313	0.625	0.441	-1.176	0.637	0.492	-1.055	0.73	0.48	-1.09	0.637	0.441	-1.168	0.746	0.227	-1.523	0.797	0.383	-0.934	0.496	0.277	-1.066	0.395	0.34	-1.457	0.496	0.215
-1.012	0.656	0.547	-0.953	0.711	0.465	-1.336	0.641	0.438	-1.207	0.648	0.465	-1.027	0.719	0.5	-1.07	0.629	0.477	-1.059	0.707	0.246	-1.582	0.801	0.363	-0.934	0.547	0.285	-1.078	0.43	0.367	-1.426	0.504	0.234
-1.02	0.668	0.551	-0.914	0.723	0.453	-1.324	0.656	0.434	-1.25	0.664	0.453	-1	0.707	0.52	-1.051	0.613	0.52	-1.027	0.684	0.254	-1.613	0.801	0.336	-0.969	0.582	0.285	-1.148	0.465	0.359	-1.32	0.531	0.273
-1.035	0.676	0.555	-0.902	0.703	0.453	-1.328	0.672	0.434	-1.301	0.664	0.445	-0.992	0.688	0.531	-1.055	0.586	0.547	-1.063	0.676	0.238	-1.609	0.785	0.309	-1.012	0.586	0.277	-1.223	0.473	0.34	-1.203	0.555	0.313
-1.035	0.668	0.563	-0.898	0.688	0.457	-1.34	0.695	0.445	-1.332	0.672	0.434	-1	0.676	0.535	-1.086	0.578	0.555	-1.137	0.68	0.215	-1.586	0.777	0.285	-1.07	0.547	0.262	-1.297	0.465	0.309	-1.102	0.57	0.344
-1.027	0.664	0.563	-0.906	0.676	0.453	-1.344	0.719	0.484	-1.352	0.664	0.43	-1.02	0.66	0.531	-1.133	0.578	0.551	-1.219	0.664	0.184	-1.586	0.77	0.277	-1.125	0.5	0.254	-1.355	0.469	0.285	-1.004	0.586	0.371
-1.027	0.668	0.559	-0.918	0.664	0.449	-1.32	0.73	0.508	-1.355	0.656	0.426	-1.035	0.645	0.547	-1.188	0.613	0.531	-1.297	0.648	0.16	-1.609	0.781	0.273	-1.184	0.465	0.25	-1.355	0.5	0.281	-0.91	0.59	0.402
-1.027	0.676	0.563	-0.926	0.637	0.445	-1.27	0.738	0.512	-1.359	0.637	0.418	-1.047	0.652	0.566	-1.254	0.652	0.496	-1.355	0.652	0.148	-1.59	0.809	0.254	-1.227	0.465	0.242	-1.309	0.531	0.305	-0.844	0.605	0.41
-1.047	0.688	0.566	-0.93	0.621	0.449	-1.23	0.73	0.512	-1.332	0.633	0.418	-1.043	0.668	0.582	-1.316	0.691	0.488	-1.375	0.66	0.137	-1.492	0.809	0.223	-1.277	0.488	0.223	-1.234	0.539	0.313	-0.793	0.641	0.43
-1.07	0.695	0.574	-0.93	0.609	0.449	-1.195	0.711	0.516	-1.281	0.609	0.414	-1.031	0.68	0.582	-1.379	0.711	0.477	-1.371	0.652	0.125	-1.355	0.785	0.195	-1.328	0.508	0.207	-1.148	0.492	0.328	-0.75	0.641	0.426
-1.105	0.691	0.59	-0.941	0.609	0.461	-1.164	0.676	0.512	-1.223	0.59	0.406	-1.035	0.707	0.574	-1.426	0.758	0.457	-1.352	0.633	0.117	-1.227	0.758	0.172	-1.383	0.5	0.195	-1.082	0.406	0.367	-0.746	0.668	0.406
-1.141	0.695	0.602	-0.961	0.609	0.469	-1.16	0.637	0.508	-1.148	0.57	0.391	-1.051	0.738	0.57	-1.496	0.785	0.453	-1.309	0.609	0.117	-1.133	0.754	0.195	-1.406	0.48	0.191	-0.941	0.266	0.488	-0.754	0.664	0.359
-1.188	0.699	0.605	-0.973	0.621	0.477	-1.176	0.609	0.488	-1.074	0.555	0.367	-1.098	0.754	0.574	-1.551	0.793	0.453	-1.258	0.566	0.117	-1.066	0.766	0.227	-1.406	0.465	0.191	-0.844	0.207	0.539	-0.766	0.637	0.352
-1.23	0.707	0.605	-1.004	0.629	0.477	-1.203	0.586	0.461	-1.004	0.539	0.355	-1.16	0.77	0.586	-1.566	0.777	0.461	-1.195	0.535	0.121	-1.031	0.781	0.27	-1.371	0.457	0.199	-0.82	0.242	0.598	-0.793	0.617	0.336
-1.262	0.711	0.605	-1.031	0.641	0.484	-1.246	0.559	0.438	-0.953	0.539	0.352	-1.23	0.793	0.602	-1.598	0.766	0.473	-1.148	0.508	0.125	-1.074	0.781	0.301	-1.336	0.465	0.219	-0.82	0.289	0.594	-0.863	0.605	0.305
-1.262	0.715	0.605	-1.059	0.648	0.492	-1.273	0.555	0.43	-0.918	0.539	0.344	-1.301	0.816	0.621	-1.66	0.758	0.469	-1.102	0.496	0.129	-1.191	0.746	0.305	-1.348	0.484	0.242	-0.859	0.34	0.648	-1.016	0.582	0.273
-1.277	0.719	0.609	-1.074	0.648	0.5	-1.273	0.602	0.422	-0.906	0.547	0.352	-1.355	0.816	0.633	-1.703	0.746	0.473	-1.066	0.492	0.129	-1.324	0.707	0.277	-1.383	0.516	0.277	-0.824	0.371	0.625	-1.18	0.574	0.262
-1.289	0.715	0.613	-1.07	0.648	0.508	-1.266	0.645	0.418	-0.895	0.555	0.355	-1.383	0.824	0.625	-1.672	0.762	0.465	-1.031	0.504	0.133	-1.449	0.691	0.242	-1.406	0.531	0.313	-0.82	0.59	0.453	-1.313	0.605	0.273
-1.285	0.723	0.621	-1.082	0.648	0.512	-1.258	0.668	0.434	-0.875	0.566	0.355	-1.395	0.813	0.633	-1.555	0.766	0.461	-1.008	0.5	0.125	-1.559	0.699	0.207	-1.379	0.547	0.332	-0.832	0.586	0.449	-1.453	0.629	0.297
-1.273	0.746	0.629	-1.082	0.641	0.523	-1.203	0.699	0.449	-0.859	0.563	0.344	-1.422	0.805	0.637	-1.41	0.766	0.441	-0.984	0.484	0.125	-1.637	0.699	0.18	-1.328	0.563	0.309	-0.805	0.707	0.332	-1.586	0.641	0.313
-1.266	0.77	0.633	-1.078	0.652	0.543	-1.129	0.723	0.477	-0.859	0.551	0.324	-1.465	0.789	0.648	-1.301	0.734	0.422	-0.977	0.465	0.129	-1.695	0.652	0.168	-1.277	0.57	0.262	-0.938	0.699	0.316	-1.699	0.633	0.348
-1.25	0.793	0.629	-1.086	0.688	0.586	-1.059	0.73	0.492	-0.859	0.539	0.301	-1.52	0.773	0.688	-1.227	0.699	0.402	-0.969	0.449	0.125	-1.684	0.637	0.141	-1.242	0.59	0.238	-1.02	0.68	0.238	-1.773	0.656	0.359
-1.215	0.801	0.613	-1.117	0.738	0.617	-0.996	0.723	0.492	-0.852	0.539	0.293	-1.551	0.758	0.727	-1.188	0.68	0.375	-0.961	0.438	0.133	-1.672	0.727	0.121	-1.234	0.602	0.25	-1.102	0.652	0.27	-1.832	0.711	0.352
-1.176	0.793	0.605	-1.176	0.77	0.621	-0.949	0.703	0.48	-0.855	0.531	0.301	-1.539	0.742	0.738	-1.195	0.641	0.363	-0.961	0.422	0.141	-1.563	0.52	0.188	-1.246	0.629	0.301	-1.195	0.602	0.32	-1.859	0.77	0.336
-1.129	0.789	0.594	-1.227	0.77	0.602	-0.938	0.676	0.461	-0.855	0.535	0.313	-1.516	0.73	0.723	-1.242	0.594	0.352	-0.965	0.426	0.145	-1.379	0.449	0.164	-1.254	0.652	0.352	-1.293	0.566	0.375	-1.859	0.813	0.332
-1.082	0.781	0.594	-1.262	0.758	0.578	-0.926	0.66	0.453	-0.863	0.547	0.32	-1.492	0.727	0.684	-1.297	0.578	0.32	-0.984	0.438	0.145	-1.297	0.406	0.234	-1.27	0.664	0.371	-1.383	0.543	0.434	-1.867	0.793	0.309
-1.055	0.754	0.602	-1.293	0.754	0.563	-0.906	0.664	0.441	-0.883	0.551	0.328	-1.445	0.734	0.633	-1.336	0.578	0.305	-1.016	0.445	0.148	-1.137	0.344	0.234	-1.301	0.672	0.359	-1.457	0.508	0.48	-1.82	0.801	0.313
-1.051	0.723	0.598	-1.301	0.766	0.563	-0.918	0.688	0.441	-0.902	0.543	0.336	-1.367	0.75	0.582	-1.375	0.563	0.285	-1.055	0.449	0.152	-1.008	0.336	0.25	-1.363	0.676	0.313	-1.559	0.469	0.492	-1.805	0.793	0.297
-1.074	0.711	0.586	-1.316	0.773	0.57	-0.938	0.691	0.465	-0.922	0.539	0.355	-1.281	0.75	0.52	-1.387	0.582	0.301	-1.102	0.465	0.152	-0.926	0.305	0.234	-1.387	0.672	0.273	-1.652	0.469	0.488	-1.793	0.813	0.273
-1.07	0.707	0.578	-1.355	0.797	0.582	-0.93	0.703	0.492	-0.957	0.547	0.367	-1.23	0.746	0.473	-1.371	0.602	0.297	-1.152	0.473	0.145	-0.891	0.289	0.25	-1.355	0.664	0.262	-1.723	0.477	0.48	-1.766	0.898	0.266
-1.09	0.688	0.555	-1.387	0.82	0.59	-0.957	0.703	0.5	-1.039	0.566	0.379	-1.227	0.738	0.445	-1.352	0.621	0.289	-1.215	0.457	0.141	-0.848	0.32	0.219	-1.273	0.66	0.285	-1.773	0.504	0.449	-1.66	0.961	0.289
-1.086	0.684	0.527	-1.383	0.84	0.574	-0.961	0.703	0.5	-1.137	0.602	0.398	-1.277	0.738	0.41	-1.34	0.625	0.254	-1.273	0.449	0.133	-0.797	0.352	0.223	-1.176	0.648	0.32	-1.77	0.523	0.426	-1.48	0.973	0.328
-1.109	0.73	0.512	-1.359	0.836	0.551	-0.977	0.707	0.5	-1.238	0.625	0.398	-1.348	0.742	0.383	-1.289	0.637	0.289	-1.348	0.426	0.129	-0.742	0.402	0.199	-1.066	0.648	0.355	-1.781	0.531	0.391	-1.301	0.93	0.367
-1.211	0.715	0.523	-1.332	0.824	0.547	-1.004	0.715	0.508	-1.313	0.656	0.41	-1.414	0.742	0.352	-1.238	0.625	0.277	-1.414	0.402	0.121	-0.715	0.441	0.195	-0.973	0.637	0.391	-1.809	0.551	0.352	-1.199	0.879	0.383
-1.18	0.699	0.551	-1.301	0.82	0.551	-1.027	0.723	0.535	-1.355	0.676	0.441	-1.445	0.754	0.336	-1.246	0.574	0.266	-1.461	0.379	0.102	-0.715	0.449	0.184	-0.898	0.648	0.426	-1.848	0.586	0.293	-1.16	0.836	0.363
-1.27	0.727	0.531	-1.254	0.816	0.551	-1.043	0.73	0.559	-1.355	0.684	0.469	-1.473	0.73	0.352	-1.238	0.531	0.25	-1.484	0.352	0.074	-0.754	0.449	0.176	-0.871	0.621	0.453	-1.828	0.66	0.242	-1.164	0.809	0.328
-1.309	0.738	0.516	-1.199	0.813	0.531	-1.074	0.742	0.574	-1.363	0.672	0.484	-1.434	0.688	0.371	-1.195	0.527	0.215	-1.492	0.34	0.063	-0.836	0.453	0.16	-0.844	0.621	0.473	-1.68	0.734	0.219	-1.199	0.777	0.285
-1.27	0.73	0.453	-1.137	0.801	0.504	-1.113	0.746	0.578	-1.414	0.66	0.484	-1.41	0.703	0.355	-1.121	0.535	0.211	-1.477	0.352	0.074	-0.926	0.465	0.156	-0.816	0.688	0.445	-1.461	0.824	0.207	-1.234	0.75	0.262
-1.207	0.863	0.461	-1.074	0.789	0.48	-1.137	0.738	0.574	-1.484	0.66	0.488	-1.379	0.688	0.328	-1.047	0.52	0.215	-1.461	0.379	0.105	-1.008	0.457	0.16	-0.852	0.742	0.41	-1.293	0.844	0.207	-1.254	0.73	0.238
-1.301	0.773	0.453	-1.027	0.777	0.441	-1.156	0.73	0.57	-1.535	0.668	0.488	-1.305	0.66	0.301	-0.977	0.504	0.219	-1.457	0.418	0.129	-1.102	0.449	0.18	-0.879	0.758	0.422	-1.176	0.789	0.246	-1.266	0.699	0.211
-1.145	0.719	0.469	-0.992	0.754	0.422	-1.184	0.73	0.57	-1.547	0.684	0.492	-1.219	0.652	0.273	-0.926	0.488	0.227	-1.449	0.438	0.148	-1.227	0.43	0.191	-0.855	0.746	0.434	-1.117	0.695	0.285	-1.27	0.656	0.215
-1.082	0.719	0.461	-0.98	0.73	0.414	-1.227	0.734	0.57	-1.531	0.699	0.496	-1.176	0.645	0.262	-0.891	0.48	0.223	-1.43	0.461	0.148	-1.348	0.387	0.199	-0.84	0.711	0.426	-1.102	0.59	0.309	-1.273	0.625	0.215
-1.129	0.742	0.445	-0.965	0.723	0.43	-1.277	0.738	0.57	-1.469	0.707	0.5	-1.148	0.633	0.277	-0.863	0.484	0.223	-1.395	0.477	0.133	-1.43	0.328	0.188	-0.906	0.668	0.402	-1.129	0.535	0.316	-1.254	0.602	0.215
-1.105	0.754	0.449	-0.984	0.711	0.434	-1.332	0.746	0.563	-1.371	0.723	0.492	-1.113	0.613	0.285	-0.848	0.484	0.227	-1.316	0.504	0.129	-1.5	0.277	0.133	-1.023	0.648	0.363	-1.195	0.555	0.316	-1.234	0.578	0.215
-1.059	0.738	0.469	-1.016	0.707	0.434	-1.375	0.75	0.551	-1.266	0.734	0.488	-1.078	0.605	0.277	-0.859	0.477	0.227	-1.223	0.535	0.148	-1.602	0.242	0.027	-1.145	0.66	0.336	-1.262	0.621	0.297	-1.184	0.574	0.207
-1.031	0.711	0.477	-1.031	0.707	0.426	-1.406	0.75	0.547	-1.168	0.742	0.473	-1.035	0.59	0.262	-0.863	0.477	0.227	-1.156	0.574	0.191	-1.695	0.215	-0.094	-1.211	0.707	0.395	-1.297	0.711	0.285	-1.152	0.559	0.215
-1.023	0.684	0.473	-1.039	0.715	0.422	-1.402	0.758	0.563	-1.078	0.734	0.477	-0.992	0.578	0.254	-0.867	0.465	0.223	-1.117	0.621	0.266	-1.719	0.195	-0.16	-1.266	0.734	0.34	-1.324	0.754	0.262	-1.109	0.543	0.227
-1.016	0.68	0.461	-1.035	0.73	0.398	-1.379	0.762	0.574	-1.031	0.711	0.52	-0.953	0.566	0.25	-0.871	0.453	0.223	-1.098	0.648	0.32	-1.688	0.203	-0.145	-1.34	0.75	0.453	-1.359	0.801	0.195	-1.039	0.531	0.203
-1	0.695	0.445	-1.066	0.734	0.406	-1.375	0.766	0.586	-1.023	0.664	0.574	-0.918	0.563	0.258	-0.887	0.445	0.219	-1.133	0.66	0.332	-1.629	0.262	-0.082	-1.387	0.766	0.473	-1.336	0.84	0.113	-1.023	0.5	0.195
-0.996	0.699	0.434	-1.102	0.723	0.395	-1.391	0.773	0.602	-1.059	0.617	0.59	-0.891	0.551	0.266	-0.918	0.449	0.223	-1.227	0.605	0.305	-1.586	0.328	-0.008	-1.441	0.77	0.48	-1.313	0.832	0.047	-1	0.469	0.172
-0.992	0.684	0.426	-1.121	0.738	0.402	-1.387	0.781	0.605	-1.125	0.574	0.566	-0.875	0.539	0.277	-0.953	0.453	0.23	-1.34	0.52	0.254	-1.563	0.391	0.039	-1.535	0.746	0.477	-1.23	0.797	0.023	-0.965	0.473	0.156
-0.992	0.676	0.43	-1.137	0.77	0.406	-1.355	0.793	0.598	-1.203	0.547	0.52	-0.867	0.539	0.289	-0.984	0.445	0.238	-1.43	0.461	0.191	-1.555	0.426	0.063	-1.605	0.727	0.441	-1.133	0.75	0.039	-0.945	0.477	0.148
-0.988	0.672	0.434	-1.141	0.773	0.41	-1.305	0.809	0.586	-1.25	0.543	0.465	-0.871	0.543	0.301	-1.031	0.426	0.254	-1.473	0.43	0.148	-1.535	0.445	0.059	-1.621	0.758	0.453	-1.039	0.684	0.098	-0.957	0.48	0.141
-0.977	0.664	0.438	-1.125	0.758	0.406	-1.25	0.82	0.57	-1.273	0.52	0.445	-0.883	0.555	0.301	-1.105	0.418	0.258	-1.461	0.434	0.137	-1.48	0.492	0.051	-1.641	0.746	0.453	-0.941	0.617	0.152	-0.98	0.484	0.133
-0.969	0.656	0.422	-1.105	0.738	0.398	-1.211	0.82	0.559	-1.273	0.504	0.449	-0.887	0.539	0.305	-1.211	0.414	0.262	-1.398	0.453	0.156	-1.391	0.563	0.059	-1.609	0.785	0.43	-0.863	0.547	0.219	-1.016	0.488	0.129
-0.969	0.656	0.414	-1.082	0.715	0.398	-1.164	0.813	0.535	-1.234	0.5	0.473	-0.902	0.535	0.305	-1.324	0.426	0.246	-1.285	0.488	0.184	-1.297	0.625	0.078	-1.641	0.813	0.406	-0.813	0.492	0.27	-1.074	0.48	0.129
-0.965	0.648	0.414	-1.043	0.695	0.406	-1.094	0.797	0.516	-1.184	0.504	0.52	-0.918	0.551	0.32	-1.375	0.469	0.242	-1.168	0.512	0.211	-1.211	0.656	0.113	-1.711	0.82	0.387	-0.781	0.465	0.301	-1.145	0.465	0.148
-0.961	0.648	0.414	-1.012	0.676	0.418	-1.039	0.777	0.496	-1.113	0.531	0.555	-0.934	0.559	0.328	-1.426	0.523	0.215	-1.066	0.539	0.238	-1.148	0.664	0.148	-1.734	0.844	0.375	-0.758	0.469	0.285	-1.238	0.461	0.16
-0.945	0.641	0.418	-0.996	0.66	0.426	-1.004	0.75	0.488	-1.055	0.559	0.574	-0.961	0.563	0.336	-1.438	0.586	0.184	-0.98	0.578	0.27	-1.137	0.648	0.18	-1.672	0.902	0.379	-0.766	0.477	0.258	-1.359	0.453	0.176
-0.941	0.633	0.43	-0.977	0.645	0.43	-0.973	0.719	0.48	-1.016	0.602	0.586	-1.02	0.574	0.348	-1.438	0.629	0.168	-0.91	0.621	0.281	-1.148	0.609	0.188	-1.543	0.938	0.387	-0.801	0.48	0.227	-1.453	0.43	0.168
-0.934	0.625	0.438	-0.961	0.645	0.418	-0.969	0.707	0.465	-0.992	0.59	0.602	-1.09	0.57	0.371	-1.457	0.664	0.176	-0.863	0.641	0.281	-1.195	0.531	0.176	-1.395	0.941	0.391	-0.848	0.492	0.203	-1.539	0.402	0.152
-0.941	0.625	0.445	-0.957	0.648	0.418	-0.98	0.707	0.457	-0.926	0.598	0.594	-1.145	0.566	0.383	-1.523	0.691	0.184	-0.836	0.645	0.273	-1.273	0.449	0.145	-1.262	0.914	0.398	-0.902	0.516	0.195	-1.609	0.387	0.102
-0.953	0.617	0.449	-0.949	0.664	0.414	-1.039	0.699	0.465	-0.906	0.672	0.527	-1.199	0.555	0.391	-1.566	0.715	0.199	-0.82	0.633	0.262	-1.344	0.398	0.082	-1.176	0.859	0.402	-0.973	0.523	0.191	-1.684	0.359	0.047
-0.961	0.617	0.449	-0.953	0.652	0.41	-1.059	0.711	0.449	-0.926	0.664	0.496	-1.242	0.551	0.398	-1.563	0.719	0.238	-0.832	0.617	0.25	-1.391	0.398	0.008	-1.168	0.793	0.398	-1.082	0.508	0.188	-1.699	0.34	-0.008
-0.977	0.625	0.445	-0.957	0.641	0.406	-1.098	0.723	0.441	-0.879	0.672	0.48	-1.27	0.551	0.402	-1.508	0.75	0.25	-0.852	0.594	0.25	-1.379	0.422	-0.031	-1.223	0.723	0.375	-1.203	0.492	0.172	-1.656	0.313	-0.027
-0.98	0.629	0.453	-0.949	0.637	0.406	-1.156	0.762	0.426	-0.895	0.684	0.453	-1.262	0.547	0.422	-1.441	0.762	0.266	-0.879	0.598	0.234	-1.313	0.441	-0.027	-1.293	0.703	0.336	-1.301	0.469	0.176	-1.535	0.305	0.012
-0.996	0.641	0.461	-0.938	0.629	0.406	-1.207	0.746	0.426	-0.922	0.684	0.434	-1.246	0.535	0.43	-1.344	0.746	0.289	-0.898	0.605	0.227	-1.211	0.449	0.027	-1.367	0.68	0.301	-1.383	0.457	0.188	-1.441	0.309	0.078
-1.012	0.652	0.473	-0.918	0.617	0.418	-1.184	0.73	0.414	-0.938	0.656	0.43	-1.25	0.535	0.441	-1.273	0.738	0.305	-0.926	0.605	0.227	-1.086	0.445	0.113	-1.438	0.664	0.266	-1.457	0.457	0.203	-1.418	0.328	0.152
-1.051	0.645	0.477	-0.902	0.609	0.434	-1.219	0.719	0.406	-0.941	0.613	0.473	-1.285	0.543	0.441	-1.199	0.734	0.336	-0.965	0.613	0.242	-0.961	0.445	0.211	-1.504	0.652	0.223	-1.547	0.461	0.195	-1.414	0.355	0.188
-1.098	0.637	0.48	-0.898	0.605	0.441	-1.227	0.699	0.402	-0.949	0.59	0.52	-1.316	0.559	0.441	-1.152	0.719	0.359	-1.004	0.629	0.258	-0.863	0.453	0.285	-1.531	0.645	0.203	-1.625	0.477	0.18	-1.395	0.379	0.191
-1.156	0.648	0.492	-0.902	0.605	0.453	-1.211	0.652	0.418	-0.953	0.582	0.543	-1.324	0.582	0.43	-1.152	0.703	0.383	-1.031	0.656	0.277	-0.797	0.473	0.332	-1.488	0.625	0.199	-1.664	0.484	0.148	-1.359	0.375	0.156
-1.199	0.668	0.496	-0.91	0.609	0.457	-1.188	0.613	0.441	-0.953	0.57	0.555	-1.309	0.613	0.418	-1.195	0.68	0.391	-1.043	0.68	0.285	-0.758	0.461	0.363	-1.391	0.602	0.223	-1.652	0.473	0.125	-1.313	0.359	0.117
-1.211	0.688	0.512	-0.938	0.605	0.461	-1.168	0.613	0.438	-0.965	0.551	0.559	-1.289	0.641	0.41	-1.246	0.652	0.391	-1.07	0.668	0.293	-0.754	0.469	0.336	-1.293	0.598	0.238	-1.594	0.449	0.141	-1.254	0.367	0.121
-1.199	0.691	0.52	-0.977	0.605	0.461	-1.148	0.641	0.434	-0.992	0.547	0.547	-1.262	0.664	0.41	-1.285	0.598	0.391	-1.133	0.652	0.285	-0.805	0.535	0.289	-1.223	0.582	0.254	-1.504	0.418	0.188	-1.223	0.402	0.156
-1.176	0.68	0.531	-1.02	0.605	0.461	-1.117	0.633	0.426	-1.016	0.555	0.547	-1.211	0.688	0.418	-1.336	0.566	0.395	-1.23	0.648	0.266	-0.879	0.5	0.281	-1.16	0.574	0.254	-1.449	0.418	0.254	-1.227	0.457	0.207
-1.145	0.68	0.527	-1.066	0.625	0.461	-1.086	0.633	0.398	-1.016	0.57	0.555	-1.156	0.695	0.441	-1.355	0.574	0.355	-1.336	0.648	0.246	-0.871	0.523	0.277	-1.09	0.559	0.266	-1.457	0.43	0.293	-1.25	0.504	0.254
-1.117	0.691	0.535	-1.113	0.641	0.457	-1.07	0.645	0.363	-1.023	0.594	0.566	-1.117	0.695	0.469	-1.363	0.621	0.352	-1.441	0.66	0.227	-0.938	0.629	0.242	-1.039	0.539	0.258	-1.473	0.461	0.281	-1.273	0.531	0.289
-1.098	0.699	0.539	-1.148	0.656	0.465	-1.055	0.633	0.352	-1.043	0.621	0.574	-1.117	0.684	0.508	-1.285	0.668	0.305	-1.551	0.664	0.203	-1.055	0.656	0.215	-1	0.516	0.254	-1.461	0.484	0.23	-1.297	0.543	0.309
-1.09	0.719	0.555	-1.168	0.648	0.477	-1.023	0.625	0.355	-1.082	0.664	0.563	-1.148	0.688	0.543	-1.191	0.629	0.34	-1.625	0.684	0.176	-1.141	0.625	0.227	-0.977	0.516	0.234	-1.41	0.5	0.18	-1.313	0.531	0.301
-1.105	0.723	0.574	-1.172	0.641	0.484	-0.996	0.609	0.363	-1.141	0.703	0.563	-1.199	0.699	0.563	-1.078	0.594	0.348	-1.676	0.691	0.168	-1.195	0.645	0.23	-0.969	0.523	0.215	-1.355	0.523	0.164	-1.316	0.504	0.277
-1.117	0.715	0.582	-1.195	0.633	0.48	-0.977	0.594	0.367	-1.207	0.738	0.563	-1.254	0.707	0.566	-1.027	0.574	0.344	-1.668	0.695	0.172	-1.234	0.648	0.273	-0.965	0.523	0.203	-1.289	0.555	0.191	-1.277	0.488	0.254
-1.133	0.715	0.578	-1.25	0.648	0.465	-0.965	0.582	0.371	-1.289	0.766	0.559	-1.316	0.711	0.559	-0.961	0.598	0.344	-1.664	0.695	0.184	-1.238	0.637	0.309	-0.965	0.527	0.199	-1.246	0.566	0.242	-1.184	0.484	0.254
-1.156	0.715	0.566	-1.316	0.676	0.453	-0.961	0.566	0.375	-1.383	0.797	0.551	-1.391	0.707	0.523	-0.902	0.625	0.324	-1.703	0.688	0.164	-1.293	0.617	0.328	-0.965	0.52	0.199	-1.234	0.563	0.289	-1.074	0.488	0.27
-1.18	0.707	0.551	-1.355	0.699	0.453	-0.957	0.563	0.375	-1.449	0.813	0.543	-1.445	0.723	0.484	-0.836	0.652	0.332	-1.773	0.68	0.133	-1.352	0.59	0.332	-1.004	0.504	0.203	-1.262	0.559	0.305	-0.973	0.496	0.293
-1.199	0.707	0.535	-1.359	0.715	0.465	-0.953	0.563	0.379	-1.453	0.82	0.543	-1.508	0.727	0.461	-0.805	0.672	0.32	-1.77	0.695	0.109	-1.441	0.574	0.328	-1.039	0.484	0.195	-1.313	0.551	0.297	-0.883	0.488	0.352
-1.223	0.703	0.516	-1.34	0.715	0.48	-0.949	0.563	0.379	-1.414	0.809	0.543	-1.527	0.715	0.469	-0.766	0.695	0.32	-1.664	0.727	0.129	-1.504	0.613	0.316	-1.074	0.469	0.195	-1.352	0.543	0.277	-0.809	0.496	0.398
-1.23	0.703	0.516	-1.332	0.711	0.512	-0.941	0.563	0.383	-1.418	0.781	0.543	-1.461	0.711	0.5	-0.75	0.719	0.316	-1.504	0.754	0.16	-1.598	0.629	0.277	-1.117	0.453	0.191	-1.352	0.543	0.254	-0.75	0.543	0.41
-1.238	0.711	0.531	-1.316	0.719	0.535	-0.93	0.563	0.379	-1.457	0.777	0.539	-1.355	0.691	0.543	-0.746	0.734	0.316	-1.355	0.762	0.184	-1.613	0.668	0.277	-1.168	0.445	0.184	-1.309	0.539	0.246	-0.762	0.57	0.457
-1.242	0.723	0.551	-1.277	0.711	0.551	-0.922	0.566	0.383	-1.492	0.789	0.551	-1.254	0.664	0.586	-0.785	0.734	0.32	-1.234	0.754	0.191	-1.613	0.672	0.242	-1.23	0.441	0.188	-1.238	0.547	0.234	-0.742	0.629	0.398
-1.25	0.75	0.551	-1.23	0.703	0.543	-0.938	0.563	0.379	-1.477	0.801	0.582	-1.16	0.633	0.605	-0.879	0.707	0.352	-1.145	0.734	0.211	-1.617	0.695	0.238	-1.277	0.438	0.195	-1.156	0.555	0.234	-0.762	0.684	0.387
-1.266	0.766	0.555	-1.16	0.68	0.531	-0.961	0.559	0.367	-1.414	0.801	0.617	-1.121	0.609	0.605	-0.945	0.66	0.355	-1.082	0.715	0.227	-1.703	0.699	0.188	-1.297	0.426	0.215	-1.043	0.551	0.25	-0.789	0.684	0.367
-1.266	0.781	0.555	-1.098	0.66	0.512	-0.996	0.551	0.363	-1.352	0.809	0.629	-1.055	0.582	0.602	-0.973	0.645	0.391	-1.059	0.684	0.234	-1.84	0.691	0.129	-1.316	0.41	0.223	-0.93	0.531	0.273	-0.836	0.68	0.348
-1.227	0.793	0.543	-1.066	0.641	0.492	-1.035	0.547	0.367	-1.289	0.793	0.613	-0.984	0.566	0.582	-1.02	0.648	0.402	-1.102	0.664	0.227	-1.918	0.66	0.113	-1.332	0.379	0.227	-0.836	0.496	0.293	-0.941	0.641	0.324
-1.18	0.785	0.543	-1.059	0.625	0.469	-1.082	0.559	0.379	-1.223	0.773	0.57	-0.957	0.582	0.547	-1.102	0.648	0.414	-1.195	0.648	0.207	-1.813	0.648	0.148	-1.352	0.352	0.211	-0.77	0.469	0.32	-1.051	0.648	0.293
-1.129	0.77	0.52	-1.078	0.613	0.449	-1.121	0.57	0.395	-1.18	0.742	0.527	-0.941	0.605	0.512	-1.184	0.648	0.414	-1.305	0.645	0.176	-1.586	0.707	0.211	-1.359	0.336	0.199	-0.719	0.496	0.324	-1.16	0.664	0.281
-1.086	0.766	0.508	-1.094	0.609	0.441	-1.129	0.586	0.402	-1.156	0.699	0.496	-0.914	0.641	0.492	-1.242	0.668	0.418	-1.387	0.664	0.156	-1.402	0.727	0.234	-1.355	0.344	0.184	-0.719	0.531	0.332	-1.277	0.688	0.301
-1.043	0.762	0.492	-1.117	0.617	0.438	-1.137	0.598	0.41	-1.148	0.68	0.484	-0.91	0.68	0.484	-1.293	0.684	0.426	-1.418	0.684	0.148	-1.285	0.68	0.227	-1.355	0.352	0.172	-0.699	0.543	0.371	-1.387	0.715	0.332
-1	0.766	0.488	-1.141	0.637	0.445	-1.168	0.605	0.402	-1.152	0.691	0.477	-0.895	0.699	0.484	-1.336	0.688	0.434	-1.414	0.664	0.152	-1.207	0.633	0.195	-1.383	0.359	0.172	-0.66	0.582	0.375	-1.488	0.746	0.355
-0.98	0.734	0.5	-1.188	0.676	0.453	-1.234	0.625	0.398	-1.191	0.703	0.457	-0.879	0.711	0.492	-1.359	0.688	0.426	-1.367	0.602	0.18	-1.141	0.602	0.191	-1.418	0.391	0.172	-0.691	0.641	0.344	-1.582	0.75	0.391
-0.969	0.688	0.504	-1.223	0.707	0.453	-1.316	0.648	0.402	-1.234	0.699	0.449	-0.891	0.734	0.5	-1.375	0.68	0.418	-1.289	0.535	0.207	-1.105	0.578	0.207	-1.391	0.449	0.164	-0.719	0.66	0.328	-1.688	0.75	0.387
-0.961	0.695	0.504	-1.25	0.723	0.453	-1.379	0.668	0.402	-1.23	0.703	0.426	-0.914	0.715	0.516	-1.402	0.688	0.414	-1.215	0.508	0.25	-1.117	0.578	0.223	-1.316	0.504	0.16	-0.754	0.652	0.34	-1.793	0.766	0.379
-0.953	0.691	0.512	-1.242	0.754	0.457	-1.402	0.695	0.41	-1.234	0.688	0.426	-0.926	0.695	0.539	-1.426	0.711	0.402	-1.141	0.527	0.262	-1.176	0.598	0.223	-1.215	0.52	0.16	-0.844	0.648	0.348	-1.859	0.797	0.359
-0.945	0.656	0.504	-1.23	0.719	0.449	-1.398	0.711	0.414	-1.23	0.688	0.398	-0.984	0.672	0.563	-1.449	0.742	0.398	-1.094	0.559	0.258	-1.266	0.605	0.199	-1.129	0.531	0.164	-0.961	0.66	0.348	-1.844	0.852	0.391
-0.98	0.672	0.48	-1.168	0.734	0.453	-1.367	0.727	0.434	-1.219	0.699	0.379	-1.035	0.656	0.566	-1.461	0.773	0.391	-1.086	0.508	0.227	-1.371	0.594	0.16	-1.102	0.539	0.188	-1.074	0.695	0.367	-1.82	0.855	0.383
-0.949	0.688	0.477	-1.125	0.719	0.465	-1.297	0.738	0.457	-1.195	0.691	0.398	-1.055	0.633	0.566	-1.477	0.785	0.402	-1.063	0.449	0.207	-1.438	0.566	0.098	-1.125	0.57	0.223	-1.172	0.727	0.391	-1.773	0.91	0.41
-0.938	0.68	0.477	-1.109	0.68	0.473	-1.207	0.75	0.488	-1.137	0.68	0.41	-1.09	0.617	0.566	-1.523	0.789	0.41	-1.012	0.453	0.211	-1.484	0.523	0.051	-1.18	0.617	0.27	-1.262	0.719	0.418	-1.801	0.906	0.398
-0.961	0.672	0.477	-1.063	0.648	0.477	-1.129	0.746	0.512	-1.094	0.645	0.43	-1.152	0.625	0.563	-1.578	0.793	0.414	-0.965	0.477	0.223	-1.48	0.492	0.012	-1.227	0.664	0.332	-1.328	0.691	0.441	-1.836	0.949	0.379
-0.977	0.68	0.477	-1.016	0.652	0.477	-1.078	0.738	0.535	-1.105	0.602	0.434	-1.238	0.645	0.57	-1.613	0.801	0.426	-0.926	0.48	0.219	-1.438	0.473	0	-1.285	0.672	0.387	-1.418	0.688	0.449	-1.813	1.016	0.355
-0.977	0.688	0.484	-0.988	0.668	0.457	-1.066	0.723	0.539	-1.09	0.566	0.438	-1.313	0.66	0.566	-1.57	0.801	0.434	-0.906	0.48	0.215	-1.359	0.477	0.008	-1.352	0.66	0.363	-1.535	0.699	0.43	-1.688	1.047	0.363
-0.992	0.699	0.488	-0.977	0.66	0.445	-1.102	0.695	0.52	-1.039	0.551	0.445	-1.375	0.676	0.566	-1.492	0.777	0.43	-0.891	0.465	0.203	-1.266	0.484	0.027	-1.438	0.645	0.316	-1.637	0.719	0.422	-1.504	1.023	0.387
-0.984	0.688	0.496	-0.953	0.668	0.434	-1.176	0.652	0.492	-1.012	0.547	0.43	-1.426	0.695	0.566	-1.395	0.762	0.418	-0.883	0.453	0.195	-1.184	0.484	0.051	-1.516	0.617	0.246	-1.715	0.746	0.426	-1.34	0.973	0.387
-0.973	0.68	0.512	-0.934	0.688	0.438	-1.242	0.629	0.457	-0.996	0.551	0.414	-1.457	0.723	0.566	-1.293	0.746	0.398	-0.883	0.441	0.18	-1.109	0.457	0.066	-1.539	0.602	0.184	-1.758	0.773	0.434	-1.23	0.91	0.359
-0.969	0.676	0.512	-0.922	0.695	0.445	-1.316	0.602	0.445	-0.98	0.547	0.414	-1.48	0.734	0.551	-1.23	0.73	0.367	-0.895	0.438	0.164	-1.055	0.418	0.07	-1.496	0.594	0.172	-1.758	0.797	0.453	-1.211	0.863	0.316
-0.984	0.68	0.516	-0.906	0.695	0.453	-1.367	0.605	0.445	-0.973	0.563	0.406	-1.496	0.734	0.543	-1.203	0.68	0.352	-0.926	0.418	0.152	-1.004	0.387	0.082	-1.395	0.578	0.207	-1.711	0.82	0.469	-1.258	0.82	0.27
-0.992	0.688	0.523	-0.918	0.695	0.461	-1.414	0.621	0.461	-0.969	0.582	0.383	-1.516	0.727	0.531	-1.133	0.652	0.344	-0.953	0.406	0.145	-0.941	0.375	0.105	-1.281	0.563	0.262	-1.676	0.832	0.473	-1.336	0.781	0.234
-1.008	0.695	0.523	-0.953	0.684	0.473	-1.445	0.648	0.484	-0.969	0.598	0.363	-1.551	0.73	0.527	-1.113	0.641	0.355	-0.996	0.414	0.145	-0.879	0.395	0.117	-1.168	0.566	0.32	-1.727	0.832	0.441	-1.418	0.727	0.215
-1.039	0.695	0.531	-0.973	0.668	0.5	-1.438	0.664	0.484	-0.965	0.605	0.355	-1.57	0.742	0.527	-1.16	0.609	0.359	-1.055	0.43	0.141	-0.84	0.434	0.121	-1.082	0.586	0.379	-1.723	0.844	0.445	-1.465	0.664	0.223
-1.063	0.703	0.547	-0.977	0.668	0.508	-1.391	0.688	0.496	-0.965	0.598	0.363	-1.527	0.746	0.543	-1.176	0.621	0.355	-1.137	0.441	0.148	-0.836	0.457	0.105	-1.02	0.621	0.43	-1.582	0.891	0.449	-1.473	0.613	0.219
-1.086	0.703	0.563	-0.996	0.672	0.512	-1.297	0.707	0.516	-0.973	0.574	0.375	-1.434	0.746	0.559	-1.184	0.637	0.352	-1.23	0.461	0.152	-0.875	0.457	0.07	-0.957	0.664	0.43	-1.41	0.895	0.457	-1.457	0.57	0.219
-1.125	0.715	0.578	-1.012	0.676	0.516	-1.191	0.727	0.531	-0.984	0.551	0.398	-1.348	0.738	0.551	-1.188	0.633	0.313	-1.324	0.477	0.148	-0.934	0.449	0.035	-0.953	0.73	0.414	-1.258	0.871	0.453	-1.383	0.527	0.215
-1.156	0.715	0.574	-1.031	0.676	0.512	-1.105	0.734	0.527	-0.996	0.543	0.406	-1.254	0.73	0.539	-1.188	0.617	0.324	-1.402	0.469	0.137	-0.984	0.441	0.02	-0.941	0.781	0.391	-1.16	0.844	0.441	-1.273	0.492	0.223
-1.172	0.719	0.582	-1.047	0.672	0.5	-1.039	0.723	0.5	-1	0.543	0.406	-1.16	0.719	0.508	-1.176	0.621	0.297	-1.473	0.453	0.117	-1.047	0.426	0.004	-0.906	0.777	0.375	-1.094	0.813	0.422	-1.148	0.484	0.223
-1.188	0.727	0.59	-1.055	0.691	0.473	-0.988	0.711	0.461	-1.004	0.551	0.406	-1.086	0.711	0.484	-1.211	0.641	0.23	-1.539	0.426	0.09	-1.094	0.41	0.004	-0.875	0.742	0.371	-1.086	0.777	0.391	-1.051	0.496	0.227
-1.188	0.727	0.598	-1.074	0.707	0.453	-0.941	0.68	0.453	-1.004	0.551	0.406	-1.035	0.691	0.461	-1.203	0.68	0.188	-1.563	0.402	0.082	-1.133	0.402	0.016	-0.879	0.707	0.328	-1.141	0.742	0.355	-0.984	0.508	0.262
-1.219	0.746	0.598	-1.098	0.711	0.445	-0.902	0.656	0.453	-1.008	0.551	0.406	-1.027	0.676	0.449	-1.184	0.703	0.188	-1.563	0.398	0.105	-1.18	0.395	0.035	-0.906	0.672	0.301	-1.223	0.73	0.313	-0.91	0.516	0.254
-1.242	0.766	0.605	-1.121	0.715	0.449	-0.883	0.648	0.461	-1.031	0.559	0.41	-1.043	0.68	0.426	-1.121	0.715	0.199	-1.563	0.418	0.137	-1.223	0.391	0.043	-0.945	0.668	0.293	-1.316	0.746	0.281	-0.879	0.504	0.262
-1.223	0.77	0.625	-1.152	0.719	0.461	-0.898	0.629	0.457	-1.066	0.566	0.395	-1.086	0.691	0.402	-1.078	0.688	0.23	-1.578	0.445	0.168	-1.262	0.387	0.055	-1.035	0.668	0.305	-1.406	0.773	0.262	-0.867	0.52	0.25
-1.266	0.781	0.633	-1.195	0.695	0.477	-0.887	0.625	0.449	-1.105	0.57	0.383	-1.137	0.73	0.371	-1.047	0.648	0.254	-1.586	0.473	0.184	-1.293	0.383	0.063	-1.125	0.66	0.336	-1.453	0.789	0.254	-0.875	0.527	0.219
-1.289	0.793	0.629	-1.258	0.676	0.512	-0.875	0.629	0.438	-1.16	0.57	0.375	-1.203	0.723	0.379	-1.051	0.613	0.258	-1.574	0.477	0.188	-1.34	0.387	0.066	-1.238	0.652	0.383	-1.438	0.777	0.238	-0.891	0.527	0.184
-1.289	0.797	0.625	-1.305	0.668	0.543	-0.891	0.645	0.441	-1.211	0.57	0.379	-1.227	0.715	0.395	-1.051	0.57	0.262	-1.535	0.488	0.195	-1.395	0.383	0.059	-1.309	0.672	0.434	-1.387	0.734	0.223	-0.93	0.508	0.16
-1.293	0.797	0.621	-1.348	0.664	0.566	-0.906	0.637	0.48	-1.238	0.578	0.395	-1.285	0.727	0.41	-1.047	0.539	0.266	-1.461	0.555	0.25	-1.445	0.359	0.039	-1.379	0.684	0.48	-1.324	0.672	0.211	-0.992	0.492	0.145
-1.277	0.785	0.621	-1.363	0.648	0.586	-0.918	0.637	0.508	-1.25	0.582	0.426	-1.344	0.734	0.418	-1.031	0.535	0.25	-1.313	0.648	0.352	-1.461	0.336	0.031	-1.434	0.699	0.512	-1.242	0.598	0.234	-1.055	0.48	0.141
-1.234	0.773	0.613	-1.367	0.625	0.598	-0.953	0.637	0.543	-1.242	0.586	0.445	-1.363	0.711	0.438	-1.016	0.52	0.254	-1.148	0.703	0.445	-1.449	0.32	0.043	-1.52	0.73	0.5	-1.16	0.527	0.254	-1.117	0.457	0.148
-1.184	0.75	0.613	-1.363	0.609	0.586	-0.973	0.633	0.566	-1.258	0.574	0.453	-1.336	0.684	0.434	-1.004	0.531	0.254	-1.031	0.699	0.453	-1.449	0.32	0.059	-1.641	0.742	0.465	-1.082	0.5	0.281	-1.195	0.434	0.152
-1.141	0.734	0.625	-1.379	0.602	0.59	-0.996	0.637	0.566	-1.305	0.582	0.441	-1.313	0.664	0.422	-0.996	0.551	0.25	-1.008	0.602	0.41	-1.473	0.336	0.082	-1.688	0.77	0.461	-1.008	0.492	0.285	-1.277	0.395	0.168
-1.102	0.695	0.633	-1.391	0.609	0.602	-1.023	0.645	0.547	-1.344	0.605	0.426	-1.27	0.625	0.422	-0.992	0.555	0.25	-1.07	0.457	0.324	-1.48	0.363	0.094	-1.707	0.793	0.457	-0.961	0.5	0.277	-1.348	0.367	0.184
-1.078	0.676	0.625	-1.379	0.645	0.605	-1.035	0.66	0.535	-1.352	0.629	0.418	-1.227	0.605	0.41	-1.004	0.551	0.25	-1.18	0.352	0.215	-1.469	0.391	0.082	-1.707	0.816	0.465	-0.922	0.535	0.254	-1.41	0.352	0.18
-1.063	0.684	0.594	-1.336	0.676	0.594	-1.047	0.672	0.523	-1.352	0.641	0.441	-1.195	0.59	0.402	-1.035	0.543	0.254	-1.305	0.297	0.109	-1.441	0.426	0.063	-1.695	0.813	0.465	-0.914	0.539	0.242	-1.492	0.32	0.148
-1.063	0.719	0.563	-1.281	0.715	0.582	-1.066	0.691	0.512	-1.34	0.656	0.473	-1.164	0.578	0.383	-1.063	0.539	0.258	-1.398	0.332	0.031	-1.375	0.461	0.066	-1.734	0.805	0.438	-0.902	0.543	0.234	-1.598	0.285	0.078
-1.094	0.695	0.551	-1.23	0.738	0.555	-1.102	0.699	0.516	-1.316	0.676	0.52	-1.117	0.57	0.371	-1.086	0.539	0.258	-1.43	0.422	0.031	-1.289	0.516	0.109	-1.797	0.82	0.406	-0.887	0.543	0.234	-1.688	0.25	-0.02
-1.059	0.68	0.555	-1.188	0.762	0.52	-1.137	0.711	0.523	-1.273	0.684	0.551	-1.07	0.57	0.367	-1.117	0.539	0.254	-1.379	0.535	0.059	-1.188	0.57	0.195	-1.797	0.859	0.391	-0.883	0.543	0.23	-1.754	0.219	-0.09
-1.125	0.691	0.504	-1.152	0.789	0.496	-1.188	0.734	0.527	-1.207	0.676	0.566	-1.027	0.57	0.363	-1.152	0.531	0.258	-1.297	0.609	0.105	-1.117	0.613	0.285	-1.695	0.902	0.414	-0.918	0.531	0.219	-1.758	0.215	-0.098
-1.105	0.746	0.496	-1.098	0.789	0.527	-1.242	0.754	0.535	-1.145	0.664	0.563	-0.988	0.578	0.355	-1.191	0.535	0.262	-1.215	0.625	0.152	-1.105	0.629	0.328	-1.527	0.926	0.43	-0.973	0.512	0.203	-1.648	0.234	-0.023
-1.086	0.766	0.465	-1.039	0.773	0.551	-1.285	0.766	0.547	-1.117	0.652	0.531	-0.961	0.578	0.336	-1.223	0.527	0.27	-1.133	0.594	0.172	-1.16	0.633	0.32	-1.395	0.891	0.441	-1.027	0.492	0.199	-1.508	0.27	0.109
-1.043	0.695	0.461	-1.008	0.77	0.555	-1.316	0.77	0.547	-1.125	0.652	0.492	-0.941	0.578	0.324	-1.262	0.516	0.277	-1.059	0.582	0.168	-1.27	0.586	0.285	-1.293	0.824	0.43	-1.102	0.484	0.195	-1.434	0.281	0.23
-1.02	0.707	0.48	-1.004	0.758	0.527	-1.332	0.77	0.551	-1.164	0.637	0.465	-0.938	0.566	0.32	-1.313	0.508	0.281	-0.996	0.594	0.16	-1.363	0.508	0.246	-1.23	0.758	0.402	-1.191	0.48	0.191	-1.406	0.285	0.289
-1.223	0.734	0.48	-1.008	0.723	0.477	-1.336	0.77	0.551	-1.207	0.625	0.453	-0.93	0.551	0.324	-1.359	0.5	0.281	-0.949	0.605	0.164	-1.438	0.441	0.219	-1.219	0.707	0.363	-1.27	0.48	0.195	-1.375	0.309	0.313
-1.227	0.684	0.508	-1.027	0.684	0.434	-1.332	0.762	0.547	-1.242	0.613	0.453	-0.938	0.539	0.336	-1.395	0.504	0.277	-0.898	0.625	0.172	-1.449	0.418	0.215	-1.281	0.676	0.32	-1.336	0.484	0.203	-1.313	0.34	0.285
-1.102	0.707	0.504	-1.055	0.672	0.395	-1.328	0.758	0.543	-1.266	0.609	0.461	-0.953	0.539	0.332	-1.41	0.504	0.277	-0.855	0.629	0.188	-1.391	0.418	0.234	-1.367	0.66	0.289	-1.379	0.465	0.211	-1.258	0.395	0.215
-1.105	0.859	0.48	-1.074	0.699	0.359	-1.344	0.758	0.543	-1.277	0.613	0.477	-0.961	0.551	0.332	-1.406	0.508	0.281	-0.82	0.621	0.199	-1.289	0.449	0.262	-1.406	0.652	0.258	-1.41	0.438	0.207	-1.219	0.453	0.145
-1.262	0.855	0.473	-1.078	0.75	0.348	-1.359	0.777	0.543	-1.277	0.609	0.504	-0.973	0.555	0.332	-1.414	0.512	0.289	-0.805	0.602	0.195	-1.188	0.484	0.293	-1.434	0.629	0.242	-1.457	0.406	0.199	-1.188	0.52	0.105
-1.172	0.758	0.508	-1.09	0.797	0.316	-1.352	0.801	0.531	-1.277	0.605	0.516	-0.992	0.559	0.344	-1.426	0.52	0.289	-0.805	0.586	0.18	-1.074	0.484	0.348	-1.457	0.594	0.219	-1.496	0.391	0.191	-1.191	0.531	0.102
-1.086	0.719	0.516	-1.109	0.785	0.336	-1.328	0.824	0.504	-1.246	0.613	0.523	-1.039	0.563	0.352	-1.418	0.523	0.309	-0.82	0.57	0.164	-0.969	0.504	0.383	-1.43	0.586	0.211	-1.504	0.367	0.184	-1.238	0.516	0.141
-1.09	0.773	0.492	-1.172	0.801	0.316	-1.309	0.852	0.492	-1.215	0.621	0.52	-1.098	0.563	0.363	-1.391	0.551	0.324	-0.844	0.563	0.152	-0.922	0.547	0.367	-1.344	0.566	0.188	-1.504	0.363	0.18	-1.289	0.531	0.207
-1.129	0.793	0.477	-1.238	0.824	0.273	-1.273	0.863	0.496	-1.184	0.617	0.512	-1.168	0.566	0.367	-1.328	0.566	0.348	-0.887	0.566	0.145	-0.914	0.578	0.34	-1.23	0.563	0.203	-1.48	0.355	0.203	-1.34	0.566	0.27
-1.113	0.754	0.477	-1.297	0.84	0.254	-1.219	0.852	0.488	-1.137	0.652	0.48	-1.246	0.566	0.359	-1.242	0.578	0.367	-0.934	0.59	0.141	-0.887	0.617	0.324	-1.164	0.547	0.195	-1.465	0.367	0.227	-1.383	0.621	0.316
-1.086	0.695	0.461	-1.281	0.84	0.258	-1.16	0.816	0.477	-1.117	0.652	0.465	-1.324	0.563	0.355	-1.148	0.594	0.387	-0.977	0.625	0.152	-0.859	0.648	0.297	-1.145	0.535	0.188	-1.488	0.383	0.242	-1.383	0.695	0.363
-1.082	0.672	0.453	-1.234	0.836	0.273	-1.125	0.777	0.465	-1.07	0.66	0.449	-1.379	0.57	0.367	-1.074	0.594	0.41	-1.016	0.664	0.188	-0.855	0.648	0.301	-1.113	0.551	0.164	-1.504	0.402	0.223	-1.32	0.746	0.43
-1.07	0.672	0.434	-1.219	0.801	0.285	-1.109	0.742	0.453	-1.031	0.676	0.434	-1.383	0.57	0.379	-1.035	0.594	0.43	-1.07	0.707	0.227	-0.848	0.629	0.305	-1.07	0.555	0.18	-1.492	0.406	0.184	-1.242	0.789	0.441
-1.055	0.691	0.426	-1.184	0.777	0.289	-1.102	0.715	0.449	-1.004	0.684	0.418	-1.328	0.559	0.398	-1.039	0.602	0.438	-1.113	0.762	0.281	-0.871	0.629	0.301	-1	0.543	0.176	-1.43	0.41	0.125	-1.188	0.867	0.418
-1.039	0.703	0.414	-1.148	0.75	0.289	-1.113	0.699	0.445	-0.98	0.695	0.43	-1.277	0.535	0.418	-1.059	0.605	0.445	-1.117	0.813	0.336	-0.895	0.637	0.313	-0.961	0.527	0.188	-1.336	0.457	0.125	-1.063	0.902	0.496
-1.035	0.703	0.406	-1.113	0.715	0.301	-1.129	0.699	0.434	-0.945	0.68	0.445	-1.277	0.508	0.43	-1.105	0.59	0.445	-1.133	0.813	0.379	-0.895	0.633	0.332	-0.938	0.5	0.184	-1.234	0.512	0.172	-0.898	0.816	0.527
-1.023	0.695	0.398	-1.074	0.676	0.313	-1.156	0.695	0.418	-0.93	0.672	0.465	-1.297	0.504	0.422	-1.145	0.574	0.438	-1.184	0.762	0.395	-0.914	0.637	0.328	-0.93	0.484	0.172	-1.16	0.551	0.258	-0.82	0.797	0.523
-1.012	0.688	0.402	-1.027	0.641	0.316	-1.172	0.703	0.414	-0.906	0.652	0.492	-1.305	0.52	0.402	-1.188	0.555	0.426	-1.273	0.684	0.387	-0.98	0.629	0.316	-0.941	0.492	0.145	-1.148	0.574	0.355	-0.82	0.73	0.465
-1.004	0.668	0.406	-1.004	0.617	0.316	-1.18	0.688	0.418	-0.914	0.641	0.531	-1.277	0.547	0.391	-1.254	0.543	0.414	-1.387	0.625	0.348	-1.055	0.625	0.305	-0.969	0.5	0.121	-1.176	0.594	0.414	-0.801	0.648	0.449
-0.984	0.664	0.398	-1.004	0.609	0.313	-1.191	0.711	0.398	-0.934	0.629	0.539	-1.266	0.57	0.375	-1.32	0.539	0.406	-1.516	0.586	0.301	-1.117	0.633	0.313	-1.016	0.492	0.109	-1.246	0.586	0.426	-0.777	0.555	0.43
-0.973	0.656	0.395	-0.996	0.609	0.301	-1.203	0.73	0.395	-0.953	0.617	0.523	-1.246	0.605	0.371	-1.355	0.551	0.391	-1.621	0.574	0.25	-1.184	0.652	0.32	-1.066	0.48	0.098	-1.34	0.563	0.398	-0.785	0.477	0.398
-0.957	0.652	0.398	-1	0.621	0.301	-1.188	0.719	0.402	-0.957	0.609	0.512	-1.195	0.641	0.379	-1.34	0.566	0.402	-1.684	0.605	0.203	-1.27	0.652	0.316	-1.105	0.48	0.098	-1.418	0.539	0.367	-0.887	0.402	0.363
-0.93	0.645	0.406	-1.004	0.629	0.297	-1.219	0.715	0.398	-0.98	0.594	0.508	-1.129	0.664	0.41	-1.293	0.582	0.406	-1.691	0.656	0.176	-1.375	0.637	0.305	-1.125	0.48	0.105	-1.418	0.523	0.355	-1.047	0.352	0.344
-0.91	0.633	0.418	-1.008	0.641	0.289	-1.199	0.68	0.398	-1.02	0.602	0.5	-1.063	0.668	0.445	-1.242	0.609	0.414	-1.684	0.668	0.148	-1.496	0.629	0.281	-1.145	0.492	0.105	-1.348	0.52	0.355	-1.219	0.313	0.367
-0.898	0.621	0.43	-0.996	0.652	0.285	-1.18	0.66	0.402	-1.059	0.613	0.508	-1.012	0.66	0.492	-1.184	0.66	0.406	-1.691	0.66	0.105	-1.598	0.633	0.254	-1.18	0.504	0.109	-1.246	0.512	0.367	-1.352	0.297	0.375
-0.883	0.598	0.438	-0.984	0.66	0.293	-1.168	0.629	0.422	-1.074	0.629	0.535	-0.996	0.648	0.508	-1.145	0.664	0.41	-1.734	0.66	0.07	-1.664	0.641	0.238	-1.223	0.484	0.113	-1.133	0.527	0.383	-1.375	0.32	0.434
-0.871	0.586	0.445	-0.969	0.66	0.309	-1.113	0.605	0.438	-1.063	0.633	0.547	-1.023	0.641	0.508	-1.09	0.695	0.383	-1.738	0.688	0.031	-1.699	0.645	0.223	-1.262	0.445	0.137	-1.004	0.547	0.395	-1.379	0.363	0.484
-0.867	0.586	0.449	-0.945	0.633	0.313	-1.082	0.59	0.438	-1.066	0.633	0.559	-1.082	0.621	0.488	-0.992	0.758	0.371	-1.652	0.723	0.039	-1.703	0.641	0.211	-1.293	0.398	0.164	-0.891	0.59	0.414	-1.449	0.418	0.496
-0.883	0.598	0.441	-0.941	0.609	0.305	-1.066	0.582	0.43	-1.086	0.633	0.574	-1.16	0.605	0.457	-0.934	0.793	0.395	-1.484	0.762	0.07	-1.68	0.613	0.207	-1.309	0.367	0.184	-0.785	0.605	0.461	-1.566	0.488	0.504
-0.898	0.605	0.434	-0.934	0.594	0.305	-1.023	0.598	0.441	-1.109	0.637	0.59	-1.254	0.594	0.43	-0.887	0.781	0.398	-1.305	0.801	0.117	-1.688	0.578	0.211	-1.324	0.359	0.188	-0.719	0.598	0.52	-1.68	0.555	0.508
-0.926	0.613	0.441	-0.918	0.578	0.316	-0.988	0.613	0.434	-1.129	0.637	0.609	-1.332	0.617	0.398	-0.863	0.793	0.395	-1.145	0.824	0.145	-1.75	0.555	0.199	-1.34	0.355	0.184	-0.691	0.617	0.504	-1.766	0.605	0.547
-0.957	0.621	0.453	-0.895	0.563	0.355	-0.969	0.625	0.414	-1.145	0.637	0.617	-1.395	0.652	0.387	-0.887	0.766	0.375	-1.008	0.816	0.152	-1.813	0.547	0.195	-1.344	0.352	0.168	-0.723	0.594	0.527	-1.809	0.629	0.574
-0.988	0.613	0.469	-0.871	0.531	0.41	-0.957	0.633	0.395	-1.172	0.637	0.617	-1.441	0.684	0.387	-0.887	0.742	0.348	-0.941	0.762	0.148	-1.785	0.582	0.199	-1.348	0.355	0.168	-0.688	0.527	0.578	-1.848	0.598	0.535
-1.016	0.609	0.477	-0.867	0.48	0.461	-0.934	0.621	0.387	-1.188	0.637	0.613	-1.438	0.734	0.41	-0.871	0.73	0.324	-0.953	0.707	0.121	-1.672	0.641	0.215	-1.383	0.363	0.168	-0.734	0.484	0.559	-1.855	0.551	0.426
-1.055	0.609	0.48	-0.883	0.461	0.504	-0.914	0.605	0.391	-1.23	0.641	0.609	-1.387	0.762	0.449	-0.887	0.703	0.332	-1.016	0.676	0.102	-1.512	0.688	0.223	-1.422	0.387	0.168	-0.828	0.5	0.52	-1.844	0.531	0.313
-1.121	0.613	0.477	-0.914	0.477	0.527	-0.906	0.594	0.395	-1.293	0.648	0.613	-1.293	0.766	0.496	-0.918	0.676	0.332	-1.094	0.66	0.074	-1.363	0.68	0.227	-1.434	0.418	0.164	-0.891	0.473	0.535	-1.797	0.559	0.23
-1.195	0.637	0.473	-0.945	0.531	0.535	-0.906	0.586	0.398	-1.355	0.66	0.609	-1.238	0.754	0.543	-0.965	0.633	0.359	-1.16	0.66	0.063	-1.25	0.652	0.238	-1.402	0.461	0.164	-0.961	0.469	0.559	-1.742	0.621	0.172
-1.258	0.684	0.473	-0.992	0.59	0.539	-0.906	0.578	0.398	-1.391	0.664	0.605	-1.184	0.727	0.602	-0.996	0.625	0.395	-1.211	0.664	0.063	-1.168	0.629	0.25	-1.336	0.512	0.168	-1.039	0.504	0.551	-1.742	0.738	0.16
-1.293	0.719	0.477	-1.07	0.641	0.539	-0.906	0.574	0.387	-1.434	0.668	0.59	-1.098	0.711	0.629	-1.035	0.656	0.422	-1.258	0.656	0.059	-1.133	0.598	0.258	-1.262	0.539	0.191	-1.125	0.551	0.516	-1.684	0.871	0.215
-1.305	0.734	0.48	-1.168	0.695	0.516	-0.902	0.578	0.383	-1.492	0.676	0.57	-1.066	0.699	0.609	-1.086	0.711	0.438	-1.301	0.648	0.063	-1.156	0.563	0.254	-1.195	0.547	0.223	-1.184	0.566	0.496	-1.484	0.984	0.324
-1.313	0.742	0.508	-1.277	0.73	0.488	-0.902	0.59	0.387	-1.527	0.688	0.566	-1.07	0.688	0.551	-1.164	0.75	0.465	-1.297	0.645	0.078	-1.215	0.539	0.23	-1.172	0.547	0.262	-1.242	0.563	0.5	-1.223	1.043	0.422
-1.305	0.754	0.531	-1.363	0.746	0.461	-0.887	0.598	0.395	-1.484	0.711	0.574	-1.047	0.688	0.5	-1.215	0.77	0.48	-1.258	0.629	0.105	-1.273	0.516	0.199	-1.211	0.543	0.289	-1.285	0.563	0.512	-1.184	1.039	0.367
-1.289	0.754	0.555	-1.387	0.754	0.445	-0.879	0.598	0.41	-1.414	0.742	0.59	-1.039	0.699	0.453	-1.277	0.762	0.477	-1.219	0.602	0.129	-1.328	0.488	0.176	-1.313	0.535	0.289	-1.359	0.563	0.508	-1.234	0.984	0.277
-1.27	0.754	0.57	-1.379	0.746	0.453	-0.891	0.586	0.43	-1.355	0.754	0.598	-1.02	0.715	0.449	-1.332	0.766	0.453	-1.18	0.566	0.148	-1.375	0.469	0.152	-1.441	0.551	0.266	-1.457	0.563	0.504	-1.277	0.91	0.238
-1.246	0.746	0.586	-1.379	0.746	0.473	-0.922	0.578	0.43	-1.293	0.762	0.602	-0.984	0.73	0.465	-1.41	0.773	0.438	-1.156	0.539	0.152	-1.391	0.461	0.141	-1.586	0.566	0.25	-1.551	0.559	0.492	-1.316	0.832	0.215
-1.219	0.738	0.594	-1.391	0.762	0.484	-0.965	0.574	0.426	-1.23	0.77	0.594	-0.953	0.754	0.477	-1.488	0.773	0.422	-1.129	0.516	0.168	-1.379	0.465	0.137	-1.691	0.578	0.258	-1.633	0.559	0.484	-1.391	0.766	0.195
-1.195	0.73	0.602	-1.395	0.777	0.52	-1.035	0.574	0.418	-1.188	0.766	0.578	-0.969	0.746	0.484	-1.551	0.766	0.434	-1.094	0.512	0.172	-1.32	0.473	0.16	-1.703	0.582	0.301	-1.691	0.574	0.473	-1.457	0.691	0.168
-1.176	0.723	0.598	-1.375	0.773	0.535	-1.113	0.586	0.414	-1.152	0.738	0.559	-0.961	0.742	0.496	-1.555	0.773	0.453	-1.066	0.516	0.172	-1.238	0.477	0.191	-1.602	0.57	0.355	-1.723	0.594	0.457	-1.492	0.617	0.145
-1.168	0.707	0.609	-1.316	0.746	0.539	-1.16	0.586	0.422	-1.141	0.703	0.531	-0.98	0.75	0.516	-1.555	0.77	0.469	-1.059	0.52	0.164	-1.145	0.457	0.23	-1.457	0.527	0.383	-1.707	0.605	0.457	-1.5	0.574	0.121
-1.168	0.656	0.668	-1.254	0.707	0.535	-1.195	0.59	0.438	-1.156	0.664	0.508	-1.008	0.738	0.547	-1.555	0.785	0.48	-1.051	0.527	0.16	-1.066	0.441	0.25	-1.32	0.48	0.383	-1.703	0.621	0.449	-1.488	0.551	0.105
-1.168	0.625	0.648	-1.188	0.676	0.516	-1.207	0.602	0.461	-1.188	0.637	0.48	-1.008	0.73	0.563	-1.582	0.801	0.469	-1.035	0.523	0.16	-0.996	0.422	0.258	-1.211	0.461	0.371	-1.766	0.613	0.445	-1.453	0.539	0.125
-1.199	0.633	0.641	-1.145	0.637	0.492	-1.223	0.613	0.473	-1.227	0.625	0.453	-1.016	0.715	0.566	-1.602	0.828	0.473	-1.023	0.512	0.156	-0.961	0.414	0.246	-1.121	0.477	0.367	-1.836	0.617	0.445	-1.383	0.555	0.156
-1.223	0.637	0.625	-1.141	0.605	0.496	-1.273	0.621	0.469	-1.281	0.621	0.426	-1.055	0.707	0.559	-1.57	0.859	0.488	-1.012	0.5	0.16	-0.934	0.41	0.23	-1.035	0.469	0.371	-1.863	0.645	0.477	-1.277	0.574	0.203
-1.227	0.676	0.602	-1.156	0.566	0.492	-1.363	0.629	0.457	-1.355	0.613	0.402	-1.117	0.688	0.559	-1.484	0.859	0.504	-1.016	0.484	0.16	-0.93	0.41	0.215	-0.941	0.496	0.402	-1.793	0.691	0.52	-1.176	0.559	0.238
-1.207	0.727	0.563	-1.176	0.551	0.484	-1.453	0.656	0.453	-1.426	0.594	0.398	-1.188	0.676	0.559	-1.359	0.848	0.492	-1.02	0.457	0.172	-0.926	0.422	0.203	-0.91	0.563	0.387	-1.66	0.727	0.535	-1.102	0.527	0.254
-1.227	0.754	0.523	-1.195	0.566	0.48	-1.488	0.684	0.449	-1.438	0.586	0.375	-1.273	0.672	0.559	-1.262	0.809	0.473	-1.02	0.449	0.176	-0.926	0.434	0.195	-0.883	0.68	0.383	-1.5	0.723	0.531	-1.043	0.48	0.254
-1.242	0.781	0.48	-1.211	0.602	0.465	-1.465	0.695	0.445	-1.434	0.586	0.352	-1.367	0.672	0.559	-1.195	0.758	0.441	-1.027	0.438	0.184	-0.93	0.438	0.195	-0.871	0.793	0.367	-1.387	0.688	0.496	-1	0.438	0.238
-1.211	0.813	0.496	-1.234	0.602	0.453	-1.414	0.699	0.449	-1.43	0.59	0.344	-1.438	0.684	0.559	-1.156	0.711	0.418	-1.035	0.438	0.188	-0.938	0.426	0.188	-0.781	0.863	0.473	-1.32	0.637	0.465	-0.965	0.418	0.211
-1.137	0.789	0.496	-1.238	0.629	0.445	-1.359	0.711	0.453	-1.387	0.609	0.352	-1.477	0.691	0.563	-1.148	0.676	0.398	-1.063	0.441	0.18	-0.949	0.402	0.18	-0.793	0.871	0.504	-1.301	0.578	0.453	-0.941	0.406	0.191
-1.129	0.781	0.496	-1.242	0.676	0.445	-1.297	0.727	0.461	-1.297	0.609	0.367	-1.492	0.695	0.566	-1.164	0.652	0.383	-1.109	0.441	0.176	-0.965	0.383	0.172	-0.883	0.816	0.434	-1.316	0.57	0.441	-0.93	0.418	0.172
-1.09	0.762	0.484	-1.219	0.711	0.441	-1.219	0.738	0.484	-1.203	0.613	0.375	-1.488	0.695	0.559	-1.195	0.641	0.379	-1.172	0.441	0.164	-0.98	0.363	0.168	-0.914	0.758	0.43	-1.352	0.566	0.422	-0.914	0.449	0.152
-1.047	0.789	0.477	-1.184	0.719	0.43	-1.152	0.738	0.516	-1.141	0.613	0.371	-1.512	0.703	0.551	-1.203	0.629	0.379	-1.246	0.445	0.16	-1	0.367	0.16	-0.945	0.684	0.395	-1.387	0.574	0.398	-0.93	0.461	0.141
-1.008	0.785	0.461	-1.18	0.711	0.418	-1.125	0.723	0.539	-1.082	0.594	0.375	-1.559	0.723	0.535	-1.215	0.641	0.375	-1.32	0.445	0.148	-1.023	0.379	0.16	-1.004	0.625	0.395	-1.402	0.594	0.367	-0.98	0.445	0.125
-0.988	0.75	0.469	-1.148	0.719	0.406	-1.148	0.707	0.551	-1.027	0.594	0.375	-1.594	0.746	0.543	-1.305	0.629	0.313	-1.383	0.457	0.129	-1.059	0.383	0.168	-1.078	0.602	0.398	-1.387	0.609	0.352	-1.055	0.426	0.117
-0.973	0.703	0.465	-1.105	0.73	0.406	-1.203	0.684	0.531	-0.98	0.586	0.363	-1.559	0.762	0.551	-1.328	0.621	0.363	-1.438	0.453	0.105	-1.109	0.375	0.176	-1.184	0.648	0.391	-1.348	0.629	0.316	-1.141	0.426	0.125
-0.969	0.684	0.461	-1.066	0.727	0.414	-1.246	0.656	0.484	-0.934	0.586	0.352	-1.469	0.766	0.563	-1.309	0.629	0.363	-1.457	0.445	0.094	-1.191	0.371	0.176	-1.254	0.719	0.434	-1.262	0.574	0.367	-1.215	0.43	0.137
-0.953	0.691	0.461	-1.031	0.723	0.422	-1.285	0.629	0.434	-0.902	0.59	0.332	-1.383	0.77	0.57	-1.348	0.625	0.316	-1.441	0.434	0.105	-1.266	0.371	0.164	-1.301	0.805	0.453	-1.145	0.563	0.367	-1.316	0.418	0.148
-0.93	0.676	0.461	-1	0.719	0.441	-1.316	0.598	0.406	-0.879	0.59	0.32	-1.316	0.766	0.57	-1.402	0.621	0.215	-1.398	0.422	0.133	-1.328	0.359	0.148	-1.352	0.879	0.59	-1.078	0.551	0.363	-1.438	0.387	0.145
-0.918	0.66	0.48	-0.977	0.703	0.445	-1.332	0.602	0.402	-0.867	0.594	0.313	-1.258	0.746	0.547	-1.301	0.641	0.246	-1.379	0.422	0.16	-1.383	0.352	0.145	-1.441	0.887	0.605	-1.004	0.527	0.363	-1.559	0.348	0.141
-0.953	0.664	0.508	-0.938	0.699	0.43	-1.332	0.617	0.402	-0.879	0.602	0.309	-1.191	0.719	0.504	-1.148	0.566	0.32	-1.41	0.414	0.16	-1.422	0.348	0.145	-1.578	0.852	0.582	-0.918	0.516	0.363	-1.633	0.309	0.133
-0.926	0.656	0.527	-0.953	0.68	0.418	-1.328	0.629	0.422	-0.887	0.602	0.313	-1.148	0.688	0.465	-1.086	0.523	0.32	-1.477	0.402	0.145	-1.434	0.348	0.141	-1.703	0.832	0.438	-0.867	0.5	0.352	-1.648	0.27	0.117
-0.918	0.641	0.539	-0.973	0.672	0.422	-1.285	0.648	0.434	-0.883	0.594	0.32	-1.129	0.668	0.43	-1.168	0.492	0.297	-1.531	0.41	0.113	-1.426	0.363	0.133	-1.789	0.813	0.324	-0.848	0.496	0.328	-1.613	0.25	0.098
-0.945	0.645	0.535	-0.945	0.676	0.426	-1.211	0.66	0.445	-0.879	0.574	0.34	-1.145	0.648	0.402	-1.219	0.496	0.273	-1.539	0.434	0.09	-1.414	0.391	0.145	-1.805	0.77	0.32	-0.832	0.512	0.32	-1.555	0.242	0.09
-0.965	0.645	0.535	-0.938	0.688	0.438	-1.133	0.68	0.449	-0.891	0.551	0.348	-1.191	0.637	0.391	-1.191	0.516	0.258	-1.48	0.48	0.105	-1.43	0.422	0.152	-1.777	0.75	0.211	-0.809	0.531	0.305	-1.477	0.242	0.113
-0.965	0.645	0.535	-0.941	0.695	0.449	-1.059	0.68	0.453	-0.918	0.539	0.359	-1.25	0.637	0.391	-1.086	0.535	0.27	-1.348	0.539	0.152	-1.48	0.441	0.16	-1.777	0.754	0.262	-0.801	0.539	0.301	-1.391	0.25	0.156
-0.973	0.66	0.535	-0.945	0.688	0.461	-0.996	0.68	0.453	-0.953	0.527	0.367	-1.328	0.652	0.379	-1.02	0.555	0.277	-1.199	0.613	0.207	-1.531	0.445	0.156	-1.746	0.801	0.309	-0.816	0.512	0.285	-1.336	0.27	0.207
-0.973	0.676	0.539	-0.945	0.68	0.461	-0.945	0.676	0.445	-0.98	0.52	0.379	-1.363	0.684	0.367	-1.012	0.57	0.281	-1.098	0.652	0.258	-1.539	0.445	0.152	-1.668	0.875	0.375	-0.844	0.492	0.258	-1.316	0.285	0.238
-0.965	0.68	0.551	-0.973	0.672	0.473	-0.91	0.672	0.426	-0.988	0.512	0.391	-1.367	0.672	0.367	-1.008	0.594	0.285	-1.063	0.66	0.297	-1.5	0.473	0.16	-1.488	0.898	0.492	-0.887	0.477	0.23	-1.301	0.309	0.227
-0.961	0.676	0.563	-0.977	0.668	0.477	-0.895	0.664	0.414	-0.988	0.508	0.406	-1.363	0.656	0.363	-1.004	0.594	0.277	-1.082	0.652	0.297	-1.414	0.512	0.195	-1.301	0.891	0.465	-0.938	0.473	0.211	-1.258	0.316	0.199
-0.961	0.676	0.566	-0.973	0.668	0.477	-0.887	0.656	0.414	-1.004	0.5	0.43	-1.359	0.664	0.352	-1.008	0.57	0.277	-1.156	0.609	0.273	-1.281	0.566	0.227	-1.199	0.848	0.387	-1	0.461	0.199	-1.172	0.301	0.164
-0.965	0.68	0.566	-0.988	0.684	0.469	-0.883	0.648	0.418	-1.039	0.504	0.445	-1.301	0.684	0.348	-1.008	0.535	0.281	-1.258	0.539	0.227	-1.172	0.617	0.281	-1.133	0.816	0.313	-1.086	0.449	0.195	-1.07	0.297	0.137
-0.977	0.68	0.566	-0.996	0.695	0.48	-0.867	0.652	0.422	-1.086	0.523	0.465	-1.23	0.684	0.375	-1.004	0.516	0.289	-1.359	0.477	0.176	-1.094	0.629	0.324	-1.094	0.797	0.262	-1.195	0.445	0.199	-1.012	0.332	0.121
-0.996	0.691	0.566	-1.004	0.691	0.496	-0.863	0.66	0.422	-1.137	0.543	0.477	-1.215	0.668	0.391	-1	0.508	0.289	-1.422	0.434	0.129	-1.086	0.621	0.332	-1.105	0.773	0.215	-1.289	0.441	0.227	-1.039	0.402	0.117
-1.02	0.695	0.57	-1.008	0.684	0.512	-0.895	0.648	0.426	-1.188	0.559	0.492	-1.199	0.645	0.395	-0.977	0.512	0.301	-1.457	0.434	0.109	-1.141	0.578	0.313	-1.156	0.75	0.188	-1.363	0.434	0.266	-1.121	0.508	0.141
-1.07	0.707	0.57	-1.02	0.676	0.516	-0.883	0.648	0.438	-1.227	0.57	0.496	-1.148	0.629	0.395	-0.961	0.504	0.316	-1.438	0.457	0.102	-1.223	0.504	0.27	-1.199	0.723	0.195	-1.414	0.426	0.277	-1.223	0.594	0.168
-1.129	0.711	0.574	-1.035	0.684	0.504	-0.887	0.664	0.441	-1.25	0.586	0.5	-1.121	0.617	0.379	-0.965	0.488	0.328	-1.363	0.484	0.117	-1.352	0.457	0.191	-1.203	0.699	0.215	-1.477	0.418	0.277	-1.293	0.637	0.211
-1.203	0.723	0.574	-1.051	0.695	0.492	-0.906	0.68	0.461	-1.289	0.578	0.492	-1.102	0.598	0.355	-0.992	0.488	0.324	-1.258	0.508	0.148	-1.492	0.434	0.098	-1.207	0.672	0.227	-1.57	0.395	0.246	-1.371	0.641	0.242
-1.266	0.742	0.582	-1.09	0.711	0.492	-0.902	0.684	0.48	-1.352	0.582	0.492	-1.074	0.578	0.332	-1.039	0.496	0.316	-1.141	0.523	0.188	-1.605	0.434	0.023	-1.234	0.648	0.211	-1.652	0.367	0.199	-1.461	0.652	0.227
-1.316	0.758	0.594	-1.141	0.738	0.492	-0.914	0.695	0.504	-1.43	0.59	0.492	-1.031	0.563	0.32	-1.09	0.52	0.309	-1.023	0.539	0.223	-1.625	0.422	0.004	-1.273	0.625	0.223	-1.691	0.355	0.148	-1.531	0.66	0.203
-1.352	0.754	0.594	-1.207	0.766	0.5	-0.961	0.703	0.531	-1.461	0.605	0.492	-0.992	0.559	0.316	-1.137	0.539	0.297	-0.918	0.555	0.25	-1.531	0.43	0.059	-1.262	0.613	0.203	-1.668	0.367	0.125	-1.516	0.652	0.188
-1.359	0.742	0.598	-1.273	0.777	0.516	-0.992	0.715	0.551	-1.465	0.617	0.504	-0.973	0.559	0.305	-1.184	0.563	0.301	-0.848	0.57	0.266	-1.367	0.453	0.148	-1.234	0.594	0.191	-1.59	0.379	0.145	-1.43	0.633	0.199
-1.363	0.719	0.602	-1.336	0.785	0.531	-1.035	0.719	0.566	-1.434	0.629	0.527	-0.961	0.559	0.305	-1.23	0.563	0.309	-0.813	0.594	0.262	-1.203	0.473	0.227	-1.199	0.582	0.176	-1.52	0.406	0.207	-1.324	0.602	0.23
-1.355	0.703	0.605	-1.398	0.793	0.535	-1.066	0.719	0.586	-1.379	0.637	0.559	-0.961	0.563	0.313	-1.254	0.551	0.309	-0.797	0.59	0.25	-1.086	0.488	0.27	-1.16	0.551	0.16	-1.488	0.438	0.262	-1.219	0.566	0.27
-1.328	0.707	0.602	-1.453	0.789	0.531	-1.102	0.711	0.602	-1.313	0.637	0.582	-0.957	0.555	0.316	-1.25	0.535	0.313	-0.793	0.582	0.234	-0.992	0.523	0.301	-1.113	0.527	0.164	-1.457	0.477	0.281	-1.098	0.527	0.332
-1.293	0.727	0.598	-1.484	0.781	0.516	-1.137	0.703	0.613	-1.25	0.645	0.598	-0.957	0.547	0.316	-1.238	0.516	0.316	-0.789	0.578	0.23	-0.914	0.566	0.313	-1.055	0.512	0.172	-1.41	0.496	0.277	-1.008	0.547	0.348
-1.25	0.754	0.582	-1.469	0.785	0.516	-1.176	0.695	0.633	-1.191	0.645	0.613	-0.953	0.543	0.313	-1.273	0.516	0.313	-0.805	0.574	0.234	-0.875	0.605	0.316	-1.008	0.512	0.184	-1.344	0.504	0.262	-0.953	0.602	0.348
-1.215	0.777	0.57	-1.426	0.793	0.52	-1.227	0.703	0.656	-1.141	0.641	0.617	-0.957	0.543	0.313	-1.324	0.547	0.309	-0.832	0.57	0.227	-0.848	0.625	0.32	-0.969	0.531	0.191	-1.262	0.496	0.262	-0.918	0.648	0.402
-1.184	0.789	0.559	-1.395	0.809	0.516	-1.277	0.703	0.664	-1.109	0.633	0.613	-0.961	0.543	0.316	-1.395	0.566	0.305	-0.871	0.578	0.227	-0.809	0.637	0.328	-0.938	0.543	0.195	-1.188	0.484	0.289	-0.855	0.699	0.387
-1.168	0.793	0.555	-1.352	0.82	0.508	-1.324	0.723	0.664	-1.098	0.625	0.59	-0.977	0.543	0.324	-1.426	0.59	0.32	-0.906	0.594	0.238	-0.777	0.633	0.328	-0.922	0.543	0.195	-1.145	0.477	0.34	-0.855	0.715	0.398
-1.145	0.785	0.547	-1.297	0.824	0.492	-1.355	0.746	0.641	-1.113	0.613	0.563	-0.984	0.543	0.344	-1.414	0.617	0.32	-0.945	0.617	0.25	-0.762	0.613	0.316	-0.922	0.551	0.191	-1.141	0.469	0.379	-0.891	0.707	0.406
-1.113	0.762	0.555	-1.238	0.82	0.488	-1.367	0.762	0.613	-1.145	0.59	0.539	-1.012	0.547	0.352	-1.348	0.645	0.328	-0.988	0.637	0.254	-0.781	0.605	0.281	-0.953	0.559	0.184	-1.184	0.461	0.379	-0.961	0.684	0.371
-1.082	0.727	0.559	-1.168	0.793	0.48	-1.359	0.766	0.582	-1.176	0.578	0.512	-1.051	0.563	0.359	-1.262	0.672	0.344	-1.039	0.66	0.254	-0.824	0.582	0.258	-1.023	0.57	0.176	-1.254	0.441	0.352	-1.063	0.656	0.363
-1.051	0.707	0.555	-1.094	0.762	0.469	-1.371	0.758	0.574	-1.219	0.566	0.484	-1.102	0.555	0.367	-1.172	0.672	0.352	-1.102	0.672	0.254	-0.875	0.551	0.238	-1.121	0.57	0.176	-1.324	0.422	0.32	-1.168	0.656	0.328
-1.047	0.703	0.543	-1.043	0.742	0.465	-1.406	0.754	0.574	-1.273	0.563	0.461	-1.145	0.551	0.375	-1.09	0.672	0.383	-1.18	0.684	0.254	-0.938	0.578	0.227	-1.203	0.555	0.18	-1.359	0.426	0.301	-1.301	0.652	0.313
-1.066	0.699	0.539	-1.008	0.738	0.461	-1.457	0.777	0.57	-1.316	0.547	0.461	-1.18	0.551	0.379	-1.055	0.66	0.418	-1.262	0.676	0.246	-1.012	0.594	0.246	-1.266	0.523	0.195	-1.344	0.453	0.316	-1.422	0.66	0.285
-1.059	0.684	0.531	-1	0.73	0.453	-1.473	0.805	0.57	-1.32	0.543	0.484	-1.219	0.555	0.387	-1.059	0.664	0.438	-1.352	0.676	0.227	-1.055	0.598	0.285	-1.352	0.48	0.215	-1.266	0.488	0.367	-1.523	0.648	0.285
-1.027	0.68	0.543	-1.008	0.719	0.438	-1.445	0.828	0.566	-1.297	0.539	0.504	-1.234	0.547	0.391	-1.098	0.68	0.43	-1.445	0.66	0.207	-1.078	0.613	0.332	-1.512	0.461	0.23	-1.148	0.52	0.43	-1.594	0.645	0.289
-1.086	0.676	0.516	-1.008	0.703	0.426	-1.379	0.844	0.555	-1.25	0.547	0.508	-1.219	0.543	0.402	-1.148	0.688	0.414	-1.539	0.66	0.18	-1.129	0.625	0.359	-1.691	0.504	0.223	-1.027	0.52	0.469	-1.641	0.641	0.305
-1.109	0.703	0.484	-1.023	0.703	0.41	-1.305	0.844	0.535	-1.188	0.563	0.504	-1.215	0.539	0.41	-1.219	0.672	0.387	-1.59	0.645	0.168	-1.199	0.617	0.371	-1.816	0.551	0.219	-0.914	0.512	0.508	-1.688	0.668	0.316
-1.063	0.762	0.527	-1.051	0.699	0.395	-1.227	0.824	0.5	-1.121	0.59	0.5	-1.254	0.547	0.41	-1.313	0.652	0.336	-1.617	0.652	0.156	-1.285	0.59	0.363	-1.859	0.48	0.227	-0.832	0.512	0.504	-1.734	0.707	0.34
-1.117	0.738	0.504	-1.09	0.699	0.387	-1.145	0.793	0.477	-1.063	0.598	0.504	-1.297	0.57	0.414	-1.41	0.633	0.297	-1.633	0.699	0.129	-1.387	0.582	0.336	-1.813	0.355	0.215	-0.777	0.535	0.516	-1.754	0.742	0.363
-1.148	0.75	0.484	-1.137	0.711	0.383	-1.07	0.754	0.457	-0.996	0.609	0.508	-1.316	0.59	0.414	-1.492	0.613	0.293	-1.633	0.742	0.109	-1.504	0.578	0.297	-1.746	0.25	0.223	-0.734	0.586	0.543	-1.723	0.801	0.371
-1.141	0.785	0.5	-1.188	0.73	0.371	-1.016	0.719	0.449	-0.941	0.609	0.508	-1.301	0.609	0.41	-1.52	0.613	0.297	-1.656	0.73	0.074	-1.602	0.574	0.27	-1.652	0.246	0.219	-0.715	0.688	0.492	-1.664	0.828	0.375
-1.172	0.809	0.492	-1.238	0.754	0.359	-0.996	0.699	0.449	-0.898	0.625	0.508	-1.27	0.629	0.402	-1.461	0.602	0.332	-1.727	0.699	0.07	-1.672	0.582	0.242	-1.508	0.281	0.25	-0.723	0.754	0.52	-1.652	0.84	0.344
-1.199	0.824	0.488	-1.254	0.77	0.359	-1.016	0.691	0.441	-0.871	0.637	0.488	-1.227	0.652	0.398	-1.332	0.59	0.383	-1.738	0.719	0.109	-1.699	0.578	0.23	-1.355	0.305	0.297	-0.641	0.785	0.563	-1.699	0.84	0.301
-1.195	0.824	0.492	-1.246	0.766	0.355	-1.055	0.691	0.426	-0.855	0.648	0.484	-1.176	0.668	0.406	-1.215	0.602	0.414	-1.617	0.777	0.164	-1.715	0.594	0.227	-1.285	0.332	0.336	-0.645	0.762	0.547	-1.707	0.867	0.281
-1.16	0.809	0.488	-1.227	0.727	0.352	-1.09	0.711	0.418	-0.844	0.656	0.48	-1.117	0.676	0.422	-1.145	0.613	0.414	-1.465	0.805	0.199	-1.727	0.602	0.23	-1.324	0.355	0.332	-0.746	0.762	0.48	-1.613	0.914	0.293
-1.188	0.793	0.496	-1.18	0.695	0.363	-1.152	0.695	0.414	-0.836	0.66	0.469	-1.066	0.676	0.43	-1.074	0.641	0.422	-1.34	0.781	0.215	-1.754	0.621	0.234	-1.383	0.375	0.305	-0.863	0.688	0.391	-1.461	0.938	0.324
-1.152	0.73	0.516	-1.152	0.688	0.379	-1.188	0.695	0.422	-0.836	0.664	0.473	-1.047	0.668	0.445	-0.973	0.691	0.41	-1.223	0.762	0.223	-1.801	0.641	0.234	-1.367	0.359	0.258	-1.008	0.68	0.383	-1.301	0.918	0.348
-1.09	0.707	0.52	-1.109	0.676	0.391	-1.215	0.715	0.41	-0.844	0.656	0.477	-1.066	0.656	0.461	-0.914	0.734	0.402	-1.117	0.762	0.234	-1.789	0.664	0.227	-1.316	0.332	0.211	-1.152	0.621	0.387	-1.188	0.895	0.344
-1.105	0.676	0.516	-1.074	0.66	0.387	-1.285	0.738	0.398	-0.859	0.637	0.488	-1.133	0.645	0.469	-0.91	0.715	0.438	-1.039	0.758	0.246	-1.691	0.707	0.234	-1.242	0.355	0.164	-1.293	0.621	0.422	-1.156	0.855	0.328
-1.09	0.652	0.504	-1.063	0.637	0.383	-1.305	0.711	0.402	-0.891	0.617	0.508	-1.227	0.641	0.457	-0.84	0.762	0.422	-1.031	0.75	0.242	-1.52	0.746	0.262	-1.152	0.422	0.156	-1.438	0.594	0.449	-1.18	0.824	0.305
-1.063	0.633	0.492	-1.047	0.625	0.371	-1.32	0.664	0.402	-0.926	0.609	0.523	-1.324	0.645	0.441	-0.82	0.813	0.418	-1.074	0.73	0.223	-1.34	0.75	0.27	-1.059	0.48	0.176	-1.496	0.57	0.434	-1.238	0.809	0.277
-1.023	0.645	0.484	-1.035	0.621	0.359	-1.301	0.656	0.398	-0.949	0.594	0.547	-1.426	0.637	0.434	-0.887	0.766	0.43	-1.148	0.703	0.191	-1.227	0.699	0.285	-1.004	0.492	0.227	-1.508	0.543	0.41	-1.305	0.809	0.258
-0.98	0.648	0.477	-1.016	0.625	0.352	-1.328	0.664	0.387	-0.977	0.582	0.563	-1.48	0.664	0.422	-0.891	0.719	0.43	-1.234	0.68	0.16	-1.172	0.676	0.27	-0.988	0.488	0.289	-1.543	0.492	0.375	-1.371	0.789	0.242
-0.957	0.66	0.457	-0.996	0.637	0.352	-1.289	0.637	0.418	-1.004	0.582	0.57	-1.52	0.691	0.422	-0.875	0.676	0.43	-1.328	0.668	0.141	-1.16	0.664	0.27	-0.98	0.492	0.344	-1.609	0.477	0.316	-1.426	0.75	0.23
-0.953	0.684	0.438	-0.98	0.641	0.355	-1.184	0.613	0.469	-1.043	0.582	0.582	-1.52	0.699	0.43	-0.887	0.652	0.422	-1.383	0.652	0.133	-1.152	0.645	0.281	-0.988	0.496	0.387	-1.656	0.469	0.34	-1.438	0.691	0.219
-0.941	0.691	0.422	-0.984	0.641	0.355	-1.129	0.602	0.48	-1.086	0.59	0.586	-1.461	0.703	0.445	-0.941	0.621	0.418	-1.391	0.633	0.145	-1.168	0.621	0.301	-1.012	0.5	0.379	-1.652	0.523	0.344	-1.41	0.637	0.207
-0.934	0.68	0.418	-0.977	0.621	0.355	-1.125	0.605	0.461	-1.141	0.602	0.594	-1.375	0.695	0.477	-1	0.594	0.418	-1.352	0.617	0.152	-1.25	0.629	0.27	-1.059	0.496	0.324	-1.656	0.57	0.367	-1.352	0.586	0.203
-0.93	0.664	0.426	-0.977	0.609	0.355	-1.109	0.609	0.402	-1.211	0.613	0.59	-1.289	0.688	0.52	-1.035	0.605	0.426	-1.289	0.602	0.164	-1.367	0.617	0.219	-1.105	0.504	0.266	-1.652	0.648	0.367	-1.27	0.539	0.211
-0.922	0.645	0.438	-0.977	0.605	0.355	-1.078	0.602	0.344	-1.285	0.625	0.586	-1.191	0.672	0.555	-1.078	0.621	0.441	-1.223	0.586	0.172	-1.457	0.594	0.156	-1.137	0.52	0.211	-1.641	0.684	0.352	-1.18	0.496	0.223
-0.914	0.625	0.441	-0.98	0.602	0.355	-1.039	0.609	0.316	-1.367	0.625	0.582	-1.113	0.66	0.574	-1.098	0.641	0.465	-1.168	0.57	0.176	-1.48	0.563	0.133	-1.156	0.52	0.207	-1.629	0.695	0.328	-1.094	0.48	0.23
-0.906	0.621	0.445	-0.984	0.594	0.367	-0.992	0.621	0.309	-1.445	0.633	0.578	-1.074	0.645	0.57	-1.129	0.641	0.488	-1.113	0.559	0.18	-1.414	0.531	0.156	-1.148	0.531	0.234	-1.645	0.707	0.32	-1.031	0.492	0.23
-0.906	0.629	0.441	-0.977	0.578	0.371	-0.941	0.633	0.316	-1.516	0.645	0.582	-0.996	0.625	0.559	-1.184	0.641	0.465	-1.063	0.555	0.18	-1.297	0.543	0.195	-1.102	0.531	0.277	-1.609	0.746	0.32	-0.992	0.516	0.215
-0.902	0.633	0.441	-0.969	0.574	0.379	-0.902	0.621	0.352	-1.539	0.652	0.578	-0.961	0.621	0.52	-1.273	0.641	0.461	-1.012	0.563	0.176	-1.168	0.547	0.227	-1.035	0.531	0.34	-1.465	0.777	0.332	-0.961	0.516	0.199
-0.898	0.625	0.445	-0.969	0.574	0.387	-0.887	0.598	0.367	-1.543	0.641	0.57	-0.945	0.648	0.488	-1.359	0.648	0.457	-0.977	0.57	0.172	-1.07	0.535	0.227	-0.969	0.508	0.383	-1.297	0.793	0.34	-0.93	0.516	0.184
-0.898	0.617	0.449	-0.98	0.57	0.395	-0.871	0.582	0.371	-1.547	0.629	0.555	-0.926	0.66	0.461	-1.441	0.66	0.457	-0.941	0.57	0.164	-1.004	0.504	0.207	-0.941	0.527	0.414	-1.164	0.777	0.348	-0.926	0.512	0.168
-0.914	0.609	0.457	-0.996	0.574	0.406	-0.883	0.578	0.363	-1.559	0.629	0.563	-0.906	0.68	0.457	-1.488	0.664	0.453	-0.926	0.563	0.148	-0.957	0.48	0.195	-0.945	0.539	0.391	-1.113	0.766	0.336	-0.945	0.508	0.16
-0.938	0.609	0.473	-1.016	0.582	0.414	-0.895	0.59	0.348	-1.523	0.637	0.578	-0.906	0.699	0.469	-1.52	0.676	0.449	-0.914	0.539	0.137	-0.902	0.508	0.172	-0.969	0.563	0.387	-1.137	0.727	0.332	-0.992	0.5	0.148
-0.949	0.609	0.484	-1.035	0.586	0.426	-0.91	0.598	0.34	-1.461	0.652	0.578	-0.918	0.707	0.484	-1.543	0.695	0.438	-0.91	0.492	0.141	-0.859	0.523	0.168	-1.008	0.57	0.359	-1.199	0.688	0.316	-1.035	0.484	0.141
-0.973	0.609	0.496	-1.047	0.598	0.438	-0.926	0.594	0.348	-1.406	0.66	0.566	-0.922	0.719	0.488	-1.57	0.703	0.422	-0.898	0.465	0.152	-0.82	0.5	0.176	-1.02	0.594	0.375	-1.25	0.668	0.289	-1.09	0.477	0.145
-1	0.617	0.5	-1.074	0.609	0.449	-0.926	0.59	0.359	-1.328	0.668	0.551	-0.965	0.707	0.52	-1.609	0.707	0.434	-0.879	0.453	0.164	-0.785	0.461	0.184	-1.016	0.629	0.383	-1.305	0.648	0.246	-1.156	0.457	0.148
-1.035	0.629	0.508	-1.102	0.609	0.465	-0.926	0.586	0.363	-1.246	0.676	0.531	-0.969	0.691	0.555	-1.664	0.73	0.418	-0.867	0.453	0.172	-0.758	0.453	0.18	-1.055	0.668	0.371	-1.348	0.641	0.211	-1.246	0.438	0.156
-1.059	0.645	0.512	-1.145	0.605	0.461	-0.918	0.574	0.371	-1.16	0.68	0.516	-0.996	0.676	0.574	-1.688	0.762	0.434	-0.879	0.457	0.172	-0.758	0.449	0.168	-1.105	0.688	0.367	-1.367	0.633	0.195	-1.336	0.434	0.164
-1.074	0.66	0.523	-1.219	0.609	0.461	-0.926	0.566	0.367	-1.074	0.676	0.5	-1.039	0.672	0.582	-1.629	0.824	0.434	-0.922	0.453	0.16	-0.785	0.441	0.152	-1.168	0.691	0.359	-1.355	0.625	0.207	-1.414	0.441	0.168
-1.086	0.656	0.527	-1.309	0.633	0.461	-0.941	0.555	0.359	-1.004	0.652	0.504	-1.078	0.664	0.59	-1.5	0.871	0.441	-0.988	0.453	0.148	-0.855	0.43	0.133	-1.227	0.695	0.371	-1.301	0.629	0.238	-1.469	0.418	0.16
-1.125	0.664	0.531	-1.371	0.656	0.449	-0.969	0.551	0.355	-0.938	0.637	0.504	-1.133	0.645	0.594	-1.336	0.879	0.441	-1.059	0.457	0.145	-0.926	0.422	0.109	-1.293	0.699	0.379	-1.234	0.633	0.273	-1.523	0.375	0.152
-1.184	0.676	0.523	-1.414	0.68	0.438	-0.996	0.563	0.355	-0.906	0.617	0.488	-1.184	0.641	0.586	-1.176	0.855	0.434	-1.125	0.465	0.133	-0.996	0.406	0.102	-1.359	0.715	0.391	-1.145	0.625	0.32	-1.605	0.336	0.125
-1.246	0.691	0.52	-1.422	0.691	0.426	-1.047	0.594	0.379	-0.906	0.605	0.477	-1.254	0.641	0.57	-1.039	0.816	0.406	-1.184	0.477	0.125	-1.059	0.391	0.109	-1.41	0.719	0.414	-1.074	0.594	0.348	-1.684	0.305	0.09
-1.289	0.715	0.508	-1.387	0.695	0.418	-1.094	0.633	0.418	-0.922	0.605	0.457	-1.332	0.66	0.559	-0.953	0.762	0.391	-1.242	0.465	0.121	-1.125	0.383	0.117	-1.438	0.727	0.418	-1.023	0.566	0.352	-1.699	0.297	0.074
-1.316	0.73	0.504	-1.324	0.699	0.422	-1.145	0.656	0.457	-0.961	0.602	0.438	-1.383	0.684	0.559	-0.898	0.727	0.387	-1.309	0.445	0.113	-1.199	0.391	0.121	-1.461	0.723	0.41	-1.004	0.551	0.32	-1.66	0.301	0.066
-1.332	0.734	0.512	-1.246	0.719	0.43	-1.168	0.66	0.496	-0.992	0.59	0.418	-1.434	0.711	0.555	-0.891	0.715	0.383	-1.375	0.422	0.098	-1.262	0.406	0.121	-1.5	0.711	0.391	-0.996	0.539	0.289	-1.582	0.313	0.082
-1.336	0.742	0.531	-1.176	0.73	0.438	-1.195	0.641	0.535	-1.043	0.586	0.41	-1.473	0.742	0.559	-0.934	0.727	0.367	-1.426	0.391	0.078	-1.328	0.414	0.109	-1.539	0.707	0.375	-0.977	0.535	0.27	-1.496	0.32	0.137
-1.313	0.762	0.543	-1.125	0.734	0.445	-1.277	0.625	0.57	-1.117	0.582	0.406	-1.5	0.758	0.566	-0.988	0.734	0.363	-1.465	0.363	0.066	-1.395	0.406	0.109	-1.574	0.711	0.375	-0.973	0.547	0.254	-1.441	0.344	0.191
-1.285	0.77	0.563	-1.094	0.73	0.453	-1.371	0.629	0.586	-1.191	0.578	0.414	-1.508	0.766	0.566	-1.039	0.727	0.355	-1.465	0.367	0.074	-1.461	0.391	0.086	-1.574	0.73	0.383	-0.973	0.555	0.258	-1.422	0.355	0.23
-1.246	0.758	0.566	-1.09	0.719	0.441	-1.418	0.629	0.582	-1.254	0.574	0.414	-1.496	0.754	0.555	-1.098	0.699	0.352	-1.438	0.387	0.086	-1.516	0.375	0.066	-1.563	0.734	0.391	-0.98	0.539	0.25	-1.391	0.371	0.23
-1.211	0.738	0.574	-1.125	0.699	0.418	-1.414	0.637	0.563	-1.301	0.566	0.41	-1.488	0.758	0.531	-1.18	0.68	0.363	-1.441	0.406	0.102	-1.547	0.359	0.051	-1.586	0.746	0.395	-1.023	0.52	0.238	-1.348	0.387	0.195
-1.168	0.711	0.582	-1.184	0.668	0.402	-1.402	0.645	0.516	-1.332	0.566	0.41	-1.496	0.766	0.52	-1.262	0.641	0.359	-1.484	0.422	0.09	-1.551	0.371	0.035	-1.672	0.77	0.379	-1.082	0.496	0.23	-1.316	0.391	0.148
-1.137	0.684	0.578	-1.242	0.629	0.41	-1.395	0.672	0.473	-1.355	0.563	0.414	-1.473	0.781	0.52	-1.297	0.645	0.359	-1.531	0.453	0.066	-1.516	0.391	0.039	-1.781	0.797	0.352	-1.113	0.484	0.227	-1.273	0.406	0.125
-1.133	0.656	0.57	-1.301	0.605	0.406	-1.348	0.707	0.461	-1.352	0.566	0.41	-1.387	0.793	0.535	-1.297	0.652	0.348	-1.551	0.469	0.043	-1.5	0.41	0.066	-1.809	0.844	0.348	-1.137	0.469	0.238	-1.223	0.422	0.145
-1.152	0.633	0.563	-1.352	0.621	0.406	-1.285	0.738	0.492	-1.332	0.574	0.402	-1.281	0.789	0.555	-1.305	0.602	0.328	-1.516	0.496	0.047	-1.523	0.438	0.094	-1.742	0.863	0.348	-1.172	0.453	0.254	-1.184	0.438	0.195
-1.176	0.617	0.559	-1.387	0.625	0.406	-1.211	0.75	0.535	-1.289	0.578	0.387	-1.199	0.773	0.555	-1.27	0.559	0.348	-1.418	0.559	0.082	-1.555	0.445	0.105	-1.613	0.832	0.348	-1.242	0.457	0.27	-1.176	0.461	0.254
-1.188	0.613	0.574	-1.348	0.633	0.402	-1.152	0.75	0.563	-1.227	0.582	0.383	-1.133	0.75	0.539	-1.215	0.52	0.328	-1.293	0.625	0.137	-1.543	0.445	0.113	-1.477	0.773	0.34	-1.344	0.457	0.281	-1.191	0.465	0.297
-1.195	0.617	0.574	-1.305	0.664	0.402	-1.117	0.75	0.563	-1.156	0.574	0.383	-1.094	0.719	0.516	-1.191	0.508	0.297	-1.188	0.668	0.188	-1.492	0.465	0.102	-1.379	0.711	0.328	-1.438	0.445	0.305	-1.23	0.461	0.301
-1.207	0.652	0.563	-1.266	0.676	0.391	-1.117	0.723	0.539	-1.078	0.566	0.391	-1.086	0.688	0.484	-1.18	0.496	0.27	-1.117	0.68	0.219	-1.402	0.508	0.109	-1.344	0.676	0.313	-1.523	0.426	0.32	-1.266	0.453	0.293
-1.215	0.68	0.543	-1.188	0.688	0.387	-1.16	0.691	0.5	-1.012	0.57	0.391	-1.109	0.668	0.457	-1.141	0.484	0.262	-1.109	0.66	0.223	-1.293	0.547	0.137	-1.371	0.66	0.293	-1.586	0.383	0.313	-1.289	0.445	0.266
-1.199	0.684	0.535	-1.102	0.688	0.402	-1.215	0.656	0.453	-0.957	0.566	0.395	-1.148	0.656	0.441	-1.078	0.477	0.254	-1.141	0.625	0.203	-1.164	0.605	0.195	-1.41	0.652	0.285	-1.645	0.344	0.293	-1.273	0.445	0.258
-1.172	0.691	0.52	-1.031	0.668	0.418	-1.273	0.625	0.445	-0.906	0.574	0.383	-1.195	0.66	0.422	-1.043	0.496	0.254	-1.188	0.578	0.172	-1.074	0.652	0.266	-1.445	0.645	0.285	-1.664	0.32	0.25	-1.207	0.465	0.258
-1.141	0.711	0.527	-0.984	0.645	0.414	-1.313	0.594	0.488	-0.867	0.578	0.375	-1.238	0.672	0.398	-1.039	0.508	0.254	-1.23	0.527	0.141	-1.035	0.676	0.336	-1.441	0.641	0.266	-1.652	0.324	0.215	-1.113	0.484	0.285
-1.102	0.723	0.531	-0.965	0.645	0.398	-1.301	0.574	0.559	-0.84	0.574	0.367	-1.277	0.676	0.383	-1.031	0.535	0.262	-1.273	0.477	0.113	-1.066	0.664	0.371	-1.438	0.625	0.246	-1.59	0.352	0.172	-1.004	0.5	0.313
-1.07	0.727	0.539	-0.945	0.66	0.379	-1.289	0.559	0.617	-0.824	0.574	0.367	-1.293	0.68	0.367	-1.027	0.555	0.254	-1.305	0.426	0.094	-1.141	0.637	0.363	-1.418	0.602	0.227	-1.508	0.371	0.16	-0.891	0.52	0.352
-1.02	0.719	0.547	-0.922	0.664	0.375	-1.285	0.559	0.664	-0.82	0.574	0.375	-1.32	0.688	0.34	-1.039	0.563	0.238	-1.316	0.402	0.078	-1.23	0.582	0.344	-1.383	0.582	0.211	-1.449	0.383	0.191	-0.805	0.531	0.387
-0.957	0.707	0.539	-0.926	0.668	0.379	-1.273	0.543	0.695	-0.82	0.563	0.391	-1.32	0.688	0.324	-1.035	0.559	0.227	-1.301	0.418	0.07	-1.328	0.512	0.313	-1.324	0.551	0.219	-1.43	0.402	0.238	-0.75	0.535	0.41
-0.953	0.691	0.531	-0.93	0.68	0.383	-1.242	0.527	0.695	-0.836	0.547	0.391	-1.297	0.691	0.324	-1.004	0.547	0.219	-1.258	0.441	0.066	-1.395	0.48	0.289	-1.262	0.516	0.238	-1.375	0.441	0.273	-0.727	0.539	0.434
-0.93	0.695	0.473	-0.91	0.695	0.395	-1.199	0.523	0.691	-0.852	0.539	0.387	-1.273	0.707	0.34	-0.957	0.543	0.219	-1.199	0.477	0.078	-1.398	0.477	0.293	-1.199	0.492	0.266	-1.285	0.473	0.27	-0.719	0.578	0.426
-0.945	0.75	0.488	-0.918	0.703	0.406	-1.129	0.523	0.66	-0.871	0.527	0.383	-1.25	0.707	0.371	-0.926	0.543	0.238	-1.141	0.504	0.09	-1.324	0.488	0.316	-1.145	0.488	0.277	-1.211	0.484	0.246	-0.762	0.578	0.43
-0.906	0.715	0.457	-0.93	0.695	0.434	-1.078	0.52	0.633	-0.902	0.516	0.375	-1.203	0.688	0.414	-0.93	0.543	0.266	-1.086	0.527	0.094	-1.219	0.48	0.352	-1.086	0.496	0.285	-1.145	0.488	0.234	-0.801	0.617	0.414
-0.953	0.707	0.465	-0.938	0.684	0.453	-0.988	0.57	0.605	-0.941	0.516	0.371	-1.145	0.648	0.426	-0.957	0.535	0.297	-1.027	0.555	0.113	-1.125	0.5	0.371	-1.063	0.484	0.273	-1.066	0.488	0.246	-0.891	0.621	0.383
-0.945	0.68	0.469	-0.957	0.691	0.461	-0.941	0.578	0.582	-0.992	0.527	0.383	-1.102	0.609	0.426	-0.988	0.539	0.34	-0.965	0.598	0.148	-1.039	0.531	0.391	-1.047	0.48	0.246	-1	0.5	0.277	-0.965	0.652	0.363
-0.902	0.656	0.5	-1	0.688	0.473	-0.891	0.609	0.539	-1.047	0.543	0.402	-1.078	0.586	0.406	-1.02	0.539	0.348	-0.883	0.637	0.199	-0.965	0.559	0.391	-1.027	0.465	0.215	-0.996	0.508	0.32	-1.07	0.66	0.355
-0.941	0.641	0.523	-1	0.688	0.477	-0.887	0.633	0.469	-1.109	0.566	0.426	-1.051	0.566	0.379	-1.086	0.531	0.34	-0.805	0.656	0.242	-0.914	0.598	0.379	-1.016	0.461	0.191	-1.035	0.523	0.352	-1.176	0.68	0.344
-0.941	0.609	0.551	-1.012	0.711	0.488	-0.871	0.676	0.457	-1.176	0.586	0.434	-1.012	0.563	0.355	-1.184	0.512	0.324	-0.781	0.664	0.258	-0.879	0.637	0.363	-1.012	0.453	0.172	-1.109	0.531	0.352	-1.254	0.703	0.344
-0.93	0.605	0.551	-1.043	0.734	0.496	-0.852	0.648	0.465	-1.227	0.605	0.441	-0.984	0.563	0.34	-1.273	0.484	0.301	-0.801	0.648	0.254	-0.844	0.652	0.355	-1.023	0.43	0.164	-1.188	0.535	0.324	-1.305	0.727	0.359
-0.934	0.641	0.551	-1.059	0.75	0.504	-0.863	0.652	0.461	-1.266	0.625	0.445	-0.969	0.57	0.324	-1.352	0.457	0.293	-0.824	0.633	0.254	-0.805	0.641	0.355	-1.027	0.418	0.172	-1.262	0.539	0.289	-1.355	0.742	0.379
-0.949	0.656	0.531	-1.063	0.758	0.512	-0.906	0.68	0.473	-1.285	0.637	0.449	-0.973	0.578	0.316	-1.391	0.445	0.297	-0.859	0.633	0.246	-0.801	0.621	0.34	-1.035	0.414	0.176	-1.309	0.543	0.258	-1.445	0.758	0.383
-0.953	0.672	0.531	-1.07	0.754	0.52	-0.914	0.645	0.492	-1.297	0.633	0.449	-0.98	0.594	0.313	-1.375	0.445	0.316	-0.902	0.645	0.25	-0.797	0.602	0.328	-1.055	0.414	0.184	-1.297	0.555	0.234	-1.563	0.762	0.398
-0.973	0.676	0.531	-1.07	0.758	0.527	-0.941	0.602	0.496	-1.332	0.633	0.449	-0.988	0.602	0.324	-1.348	0.457	0.336	-0.941	0.66	0.258	-0.785	0.578	0.332	-1.09	0.414	0.191	-1.254	0.563	0.242	-1.676	0.77	0.398
-0.984	0.676	0.559	-1.066	0.754	0.539	-0.961	0.586	0.5	-1.418	0.645	0.461	-0.992	0.594	0.328	-1.391	0.477	0.34	-0.965	0.672	0.277	-0.793	0.574	0.316	-1.145	0.414	0.199	-1.18	0.559	0.266	-1.754	0.789	0.398
-1.004	0.676	0.582	-1.082	0.754	0.559	-0.996	0.578	0.52	-1.508	0.668	0.477	-1.004	0.582	0.336	-1.496	0.488	0.328	-0.988	0.668	0.297	-0.836	0.59	0.297	-1.199	0.41	0.195	-1.098	0.539	0.301	-1.805	0.816	0.406
-1.012	0.684	0.594	-1.102	0.754	0.563	-1.008	0.578	0.539	-1.551	0.691	0.48	-1.008	0.574	0.336	-1.563	0.523	0.309	-1.012	0.656	0.305	-0.879	0.594	0.289	-1.262	0.402	0.195	-1.02	0.496	0.332	-1.82	0.848	0.406
-1.031	0.676	0.594	-1.133	0.75	0.563	-1	0.586	0.559	-1.57	0.707	0.469	-1.016	0.566	0.34	-1.566	0.57	0.293	-1.051	0.637	0.305	-0.914	0.605	0.293	-1.32	0.379	0.203	-0.957	0.504	0.363	-1.82	0.863	0.391
-1.051	0.656	0.602	-1.172	0.762	0.563	-1	0.594	0.57	-1.551	0.727	0.457	-1.027	0.555	0.355	-1.527	0.617	0.297	-1.117	0.625	0.305	-0.953	0.613	0.309	-1.355	0.352	0.211	-0.914	0.508	0.375	-1.84	0.852	0.383
-1.066	0.641	0.605	-1.223	0.762	0.551	-1.027	0.605	0.57	-1.469	0.734	0.457	-1.047	0.559	0.363	-1.434	0.672	0.316	-1.195	0.629	0.293	-1.031	0.617	0.316	-1.395	0.328	0.211	-0.879	0.52	0.383	-1.883	0.852	0.379
-1.066	0.641	0.605	-1.262	0.766	0.543	-1.066	0.625	0.57	-1.352	0.738	0.469	-1.082	0.563	0.375	-1.301	0.711	0.359	-1.285	0.633	0.27	-1.133	0.629	0.309	-1.445	0.324	0.191	-0.871	0.547	0.379	-1.84	0.887	0.398
-1.086	0.66	0.602	-1.293	0.766	0.539	-1.094	0.645	0.566	-1.246	0.738	0.477	-1.117	0.57	0.383	-1.191	0.719	0.402	-1.387	0.629	0.258	-1.25	0.633	0.293	-1.48	0.344	0.164	-0.863	0.566	0.371	-1.68	0.906	0.43
-1.117	0.684	0.602	-1.313	0.754	0.535	-1.121	0.664	0.566	-1.168	0.707	0.477	-1.176	0.57	0.387	-1.066	0.719	0.453	-1.484	0.621	0.223	-1.371	0.641	0.27	-1.492	0.359	0.141	-0.848	0.578	0.375	-1.508	0.883	0.438
-1.137	0.707	0.602	-1.34	0.742	0.539	-1.172	0.68	0.563	-1.117	0.676	0.473	-1.227	0.578	0.391	-1.02	0.734	0.473	-1.563	0.629	0.184	-1.48	0.648	0.246	-1.477	0.359	0.125	-0.855	0.613	0.355	-1.379	0.824	0.41
-1.164	0.707	0.605	-1.375	0.766	0.527	-1.23	0.695	0.57	-1.102	0.648	0.449	-1.277	0.59	0.387	-1.07	0.746	0.477	-1.648	0.633	0.18	-1.578	0.645	0.227	-1.445	0.363	0.129	-0.902	0.641	0.328	-1.309	0.773	0.379
-1.215	0.703	0.617	-1.414	0.801	0.523	-1.293	0.711	0.574	-1.129	0.621	0.426	-1.316	0.586	0.379	-1.148	0.773	0.469	-1.68	0.66	0.148	-1.629	0.652	0.223	-1.422	0.371	0.129	-0.965	0.664	0.316	-1.313	0.734	0.348
-1.258	0.688	0.621	-1.426	0.84	0.516	-1.332	0.719	0.57	-1.172	0.59	0.406	-1.332	0.578	0.387	-1.184	0.773	0.449	-1.703	0.707	0.137	-1.637	0.684	0.234	-1.406	0.391	0.145	-1.035	0.684	0.324	-1.348	0.723	0.328
-1.305	0.68	0.629	-1.41	0.863	0.508	-1.363	0.715	0.57	-1.207	0.582	0.398	-1.324	0.57	0.391	-1.191	0.742	0.434	-1.754	0.699	0.145	-1.617	0.711	0.254	-1.391	0.414	0.16	-1.109	0.703	0.344	-1.395	0.711	0.324
-1.328	0.672	0.633	-1.371	0.875	0.504	-1.391	0.711	0.566	-1.246	0.578	0.406	-1.309	0.555	0.395	-1.238	0.672	0.422	-1.793	0.68	0.141	-1.613	0.727	0.27	-1.328	0.457	0.168	-1.172	0.734	0.375	-1.449	0.684	0.32
-1.324	0.672	0.629	-1.32	0.887	0.504	-1.402	0.711	0.574	-1.285	0.574	0.41	-1.309	0.543	0.391	-1.332	0.598	0.426	-1.801	0.672	0.117	-1.668	0.723	0.258	-1.238	0.492	0.172	-1.242	0.734	0.398	-1.5	0.66	0.309
-1.316	0.672	0.617	-1.262	0.898	0.52	-1.422	0.707	0.586	-1.281	0.578	0.418	-1.324	0.547	0.395	-1.391	0.543	0.438	-1.777	0.684	0.074	-1.75	0.727	0.223	-1.141	0.504	0.191	-1.293	0.719	0.422	-1.516	0.621	0.293
-1.305	0.668	0.609	-1.211	0.887	0.547	-1.441	0.723	0.609	-1.258	0.586	0.422	-1.316	0.563	0.395	-1.43	0.504	0.426	-1.727	0.695	0.043	-1.785	0.766	0.199	-1.055	0.488	0.234	-1.387	0.699	0.414	-1.492	0.59	0.266
-1.297	0.672	0.598	-1.156	0.848	0.555	-1.426	0.734	0.625	-1.195	0.586	0.438	-1.285	0.574	0.395	-1.391	0.496	0.434	-1.594	0.723	0.066	-1.676	0.828	0.203	-1.016	0.488	0.281	-1.5	0.699	0.395	-1.441	0.555	0.25
-1.289	0.711	0.578	-1.102	0.801	0.531	-1.383	0.738	0.629	-1.125	0.582	0.449	-1.246	0.598	0.395	-1.273	0.52	0.469	-1.398	0.742	0.117	-1.484	0.852	0.242	-1.031	0.516	0.309	-1.609	0.68	0.387	-1.367	0.551	0.234
-1.254	0.754	0.57	-1.074	0.773	0.496	-1.34	0.746	0.633	-1.078	0.57	0.445	-1.188	0.629	0.41	-1.156	0.57	0.48	-1.191	0.703	0.168	-1.305	0.844	0.258	-1.102	0.535	0.34	-1.691	0.672	0.387	-1.238	0.512	0.25
-1.207	0.773	0.563	-1.063	0.766	0.461	-1.305	0.742	0.633	-1.012	0.566	0.43	-1.105	0.645	0.441	-1.035	0.641	0.48	-1.035	0.656	0.211	-1.168	0.82	0.262	-1.18	0.563	0.324	-1.738	0.68	0.395	-1.148	0.461	0.289
-1.184	0.785	0.563	-1.055	0.766	0.441	-1.273	0.746	0.641	-0.941	0.582	0.398	-1.02	0.641	0.465	-0.957	0.664	0.48	-0.953	0.621	0.223	-1.09	0.816	0.254	-1.266	0.57	0.297	-1.754	0.691	0.406	-1.086	0.473	0.242
-1.16	0.789	0.566	-1.055	0.77	0.418	-1.211	0.738	0.645	-0.895	0.602	0.387	-0.957	0.629	0.496	-0.922	0.672	0.484	-0.949	0.602	0.211	-1.074	0.82	0.258	-1.348	0.563	0.273	-1.746	0.684	0.426	-0.996	0.477	0.254
-1.129	0.793	0.555	-1.074	0.777	0.402	-1.16	0.715	0.625	-0.852	0.613	0.395	-0.949	0.617	0.512	-0.836	0.715	0.426	-1	0.602	0.184	-1.109	0.797	0.254	-1.41	0.543	0.277	-1.777	0.68	0.43	-0.926	0.461	0.25
-1.094	0.797	0.543	-1.07	0.777	0.379	-1.121	0.676	0.578	-0.828	0.613	0.406	-0.977	0.602	0.508	-0.809	0.758	0.363	-1.082	0.613	0.133	-1.195	0.781	0.238	-1.398	0.523	0.32	-1.816	0.691	0.445	-0.902	0.469	0.23
-1.027	0.766	0.547	-1.078	0.773	0.355	-1.098	0.637	0.535	-0.801	0.621	0.426	-1.051	0.586	0.496	-0.852	0.723	0.332	-1.168	0.613	0.098	-1.277	0.762	0.219	-1.301	0.496	0.375	-1.758	0.723	0.465	-0.887	0.496	0.199
-0.969	0.727	0.543	-1.117	0.793	0.293	-1.09	0.621	0.5	-0.789	0.633	0.434	-1.148	0.578	0.477	-0.832	0.703	0.344	-1.242	0.59	0.066	-1.371	0.738	0.188	-1.207	0.469	0.406	-1.609	0.734	0.465	-0.855	0.523	0.184
-0.953	0.703	0.539	-1.102	0.77	0.313	-1.109	0.621	0.492	-0.805	0.641	0.426	-1.234	0.574	0.449	-0.816	0.688	0.316	-1.289	0.57	0.055	-1.441	0.715	0.168	-1.145	0.473	0.418	-1.457	0.738	0.449	-0.844	0.531	0.184
-0.945	0.68	0.543	-1.105	0.711	0.32	-1.133	0.637	0.496	-0.816	0.641	0.43	-1.305	0.582	0.445	-0.82	0.695	0.336	-1.285	0.555	0.055	-1.461	0.68	0.156	-1.098	0.496	0.414	-1.371	0.73	0.434	-0.871	0.512	0.18
-0.965	0.672	0.539	-1.145	0.664	0.332	-1.156	0.656	0.492	-0.828	0.629	0.445	-1.352	0.613	0.434	-0.832	0.676	0.367	-1.242	0.559	0.059	-1.43	0.641	0.164	-1.059	0.512	0.43	-1.363	0.723	0.406	-0.91	0.488	0.168
-0.984	0.688	0.551	-1.16	0.648	0.352	-1.184	0.664	0.488	-0.855	0.629	0.469	-1.375	0.652	0.43	-0.836	0.645	0.41	-1.191	0.547	0.059	-1.344	0.602	0.195	-1	0.543	0.441	-1.41	0.695	0.375	-0.973	0.465	0.16
-1.055	0.699	0.535	-1.164	0.629	0.367	-1.199	0.656	0.465	-0.891	0.633	0.477	-1.387	0.66	0.445	-0.871	0.621	0.461	-1.145	0.527	0.051	-1.258	0.566	0.238	-0.957	0.566	0.512	-1.465	0.672	0.324	-1.047	0.465	0.16
-1.133	0.711	0.531	-1.129	0.598	0.387	-1.227	0.711	0.398	-0.938	0.656	0.488	-1.359	0.66	0.469	-0.934	0.598	0.477	-1.094	0.508	0.039	-1.176	0.543	0.293	-0.918	0.648	0.449	-1.516	0.633	0.27	-1.137	0.465	0.16
-1.125	0.715	0.531	-1.102	0.566	0.395	-1.285	0.723	0.371	-0.965	0.691	0.496	-1.301	0.684	0.484	-0.965	0.605	0.48	-1.047	0.492	0.035	-1.086	0.531	0.285	-0.949	0.684	0.477	-1.555	0.59	0.215	-1.227	0.453	0.172
-1.188	0.723	0.523	-1.078	0.57	0.41	-1.301	0.746	0.391	-0.961	0.723	0.504	-1.246	0.695	0.5	-0.984	0.605	0.5	-1	0.508	0.047	-0.98	0.449	0.32	-0.914	0.719	0.484	-1.566	0.566	0.16	-1.316	0.414	0.184
-1.246	0.73	0.52	-1.039	0.605	0.367	-1.266	0.805	0.406	-0.965	0.742	0.523	-1.176	0.699	0.535	-1.023	0.609	0.496	-0.957	0.523	0.055	-0.902	0.395	0.324	-0.906	0.727	0.5	-1.563	0.539	0.129	-1.402	0.367	0.195
-1.273	0.738	0.516	-1.004	0.637	0.363	-1.254	0.789	0.414	-0.977	0.746	0.539	-1.129	0.699	0.563	-1.109	0.617	0.492	-0.91	0.543	0.066	-0.84	0.375	0.301	-0.914	0.723	0.508	-1.496	0.543	0.121	-1.496	0.336	0.199
-1.293	0.738	0.508	-0.992	0.676	0.34	-1.195	0.734	0.441	-1.031	0.766	0.559	-1.098	0.684	0.59	-1.215	0.645	0.504	-0.879	0.531	0.074	-0.805	0.367	0.277	-0.977	0.695	0.492	-1.352	0.5	0.172	-1.582	0.316	0.172
-1.281	0.742	0.488	-0.984	0.715	0.32	-1.156	0.641	0.477	-1.105	0.777	0.563	-1.027	0.668	0.582	-1.297	0.691	0.516	-0.871	0.508	0.066	-0.773	0.395	0.246	-1.059	0.672	0.465	-1.184	0.496	0.23	-1.629	0.297	0.133
-1.305	0.789	0.488	-0.969	0.723	0.316	-1.125	0.582	0.496	-1.188	0.793	0.57	-1	0.656	0.555	-1.371	0.719	0.535	-0.871	0.496	0.051	-0.754	0.43	0.234	-1.152	0.648	0.438	-1.055	0.488	0.266	-1.625	0.289	0.078
-1.316	0.75	0.496	-0.961	0.707	0.324	-1.094	0.531	0.512	-1.246	0.801	0.586	-1	0.648	0.512	-1.426	0.719	0.574	-0.887	0.488	0.035	-0.742	0.461	0.227	-1.246	0.637	0.406	-0.93	0.469	0.285	-1.586	0.285	0.051
-1.223	0.746	0.477	-0.961	0.684	0.332	-1.059	0.5	0.496	-1.281	0.813	0.602	-0.984	0.648	0.496	-1.5	0.734	0.574	-0.91	0.469	0.035	-0.754	0.473	0.219	-1.355	0.609	0.398	-0.809	0.48	0.293	-1.516	0.285	0.063
-1.195	0.746	0.465	-0.961	0.66	0.344	-1.035	0.504	0.473	-1.324	0.836	0.602	-0.969	0.656	0.48	-1.543	0.746	0.586	-0.941	0.457	0.047	-0.797	0.484	0.211	-1.422	0.586	0.418	-0.746	0.48	0.289	-1.449	0.305	0.109
-1.172	0.746	0.465	-0.977	0.641	0.355	-1.008	0.539	0.453	-1.363	0.859	0.582	-0.969	0.664	0.477	-1.523	0.742	0.582	-0.965	0.445	0.055	-0.863	0.484	0.191	-1.488	0.57	0.422	-0.723	0.496	0.281	-1.441	0.348	0.16
-1.137	0.758	0.441	-0.977	0.617	0.375	-0.984	0.57	0.426	-1.379	0.875	0.563	-0.965	0.691	0.488	-1.473	0.758	0.613	-0.996	0.438	0.055	-0.945	0.473	0.172	-1.539	0.586	0.418	-0.707	0.531	0.266	-1.441	0.398	0.199
-1.102	0.75	0.441	-0.984	0.598	0.395	-0.969	0.594	0.402	-1.375	0.875	0.543	-0.969	0.707	0.508	-1.441	0.805	0.633	-1.047	0.434	0.055	-1.035	0.457	0.168	-1.625	0.617	0.406	-0.695	0.559	0.25	-1.391	0.445	0.211
-1.063	0.723	0.449	-0.984	0.594	0.402	-0.953	0.598	0.391	-1.383	0.875	0.531	-0.992	0.719	0.52	-1.477	0.867	0.637	-1.105	0.438	0.051	-1.109	0.465	0.18	-1.734	0.621	0.391	-0.703	0.57	0.223	-1.32	0.461	0.188
-1.023	0.691	0.449	-0.992	0.594	0.406	-0.941	0.602	0.383	-1.375	0.895	0.516	-1.02	0.707	0.543	-1.516	0.934	0.613	-1.145	0.445	0.059	-1.172	0.473	0.191	-1.793	0.633	0.387	-0.746	0.559	0.199	-1.254	0.457	0.16
-1.004	0.688	0.441	-0.992	0.602	0.406	-0.93	0.598	0.383	-1.332	0.918	0.516	-1.027	0.695	0.566	-1.527	1	0.586	-1.176	0.445	0.07	-1.23	0.484	0.203	-1.813	0.656	0.395	-0.824	0.539	0.176	-1.188	0.449	0.145
-0.992	0.688	0.426	-0.988	0.613	0.41	-0.926	0.586	0.375	-1.281	0.93	0.523	-1.023	0.676	0.57	-1.469	1.023	0.574	-1.227	0.441	0.078	-1.301	0.457	0.199	-1.824	0.664	0.395	-0.922	0.512	0.152	-1.141	0.461	0.168
-0.988	0.68	0.418	-0.988	0.621	0.41	-0.934	0.578	0.371	-1.25	0.926	0.535	-1.008	0.66	0.57	-1.359	1.012	0.574	-1.293	0.434	0.074	-1.375	0.41	0.18	-1.875	0.676	0.387	-1.02	0.484	0.148	-1.137	0.477	0.211
-0.965	0.664	0.434	-0.992	0.613	0.418	-0.945	0.563	0.379	-1.246	0.922	0.527	-1.016	0.652	0.578	-1.266	1.008	0.566	-1.359	0.41	0.063	-1.453	0.367	0.145	-1.949	0.68	0.387	-1.109	0.453	0.164	-1.172	0.508	0.254
-0.941	0.637	0.449	-1.008	0.609	0.426	-0.957	0.547	0.379	-1.223	0.91	0.512	-1.043	0.641	0.582	-1.199	1.016	0.547	-1.422	0.391	0.047	-1.543	0.332	0.102	-1.969	0.703	0.391	-1.234	0.43	0.195	-1.215	0.531	0.273
-0.93	0.605	0.453	-1.047	0.605	0.438	-0.973	0.531	0.391	-1.156	0.895	0.484	-1.102	0.637	0.574	-1.168	1.039	0.504	-1.473	0.379	0.031	-1.621	0.313	0.039	-1.855	0.742	0.406	-1.402	0.41	0.219	-1.273	0.531	0.273
-0.918	0.594	0.453	-1.09	0.609	0.441	-0.984	0.52	0.402	-1.086	0.875	0.453	-1.16	0.637	0.566	-1.164	1.043	0.469	-1.496	0.375	0.023	-1.656	0.301	-0.012	-1.629	0.746	0.402	-1.527	0.391	0.246	-1.336	0.52	0.242
-0.918	0.594	0.441	-1.137	0.617	0.445	-1.004	0.52	0.41	-1.016	0.836	0.43	-1.238	0.66	0.559	-1.188	1.035	0.453	-1.504	0.398	0.035	-1.645	0.316	-0.023	-1.387	0.719	0.395	-1.578	0.359	0.25	-1.367	0.512	0.211
-0.922	0.605	0.441	-1.164	0.621	0.445	-1.02	0.531	0.414	-0.969	0.797	0.43	-1.32	0.684	0.563	-1.199	1.039	0.434	-1.496	0.434	0.059	-1.625	0.367	0	-1.207	0.684	0.367	-1.602	0.328	0.238	-1.344	0.512	0.203
-0.906	0.609	0.441	-1.18	0.625	0.453	-1.043	0.535	0.43	-0.953	0.75	0.445	-1.406	0.715	0.57	-1.23	1.066	0.41	-1.516	0.441	0.086	-1.617	0.418	0.055	-1.105	0.641	0.34	-1.629	0.297	0.199	-1.277	0.512	0.211
-0.887	0.605	0.453	-1.191	0.621	0.453	-1.066	0.551	0.438	-0.98	0.703	0.457	-1.469	0.738	0.586	-1.285	1.113	0.391	-1.57	0.434	0.082	-1.594	0.477	0.098	-1.063	0.637	0.32	-1.641	0.27	0.16	-1.184	0.52	0.238
-0.871	0.602	0.461	-1.219	0.617	0.457	-1.094	0.566	0.441	-1.004	0.703	0.449	-1.5	0.762	0.582	-1.281	1.156	0.383	-1.609	0.414	0.043	-1.535	0.512	0.125	-1.105	0.652	0.289	-1.625	0.262	0.137	-1.09	0.527	0.262
-0.863	0.598	0.465	-1.27	0.629	0.449	-1.129	0.574	0.441	-1.043	0.711	0.41	-1.543	0.777	0.57	-1.258	1.184	0.398	-1.609	0.414	0	-1.445	0.531	0.125	-1.176	0.68	0.25	-1.563	0.289	0.137	-0.996	0.508	0.332
-0.871	0.582	0.469	-1.328	0.648	0.449	-1.16	0.59	0.445	-1.055	0.688	0.383	-1.605	0.785	0.555	-1.223	1.203	0.426	-1.563	0.414	-0.031	-1.336	0.543	0.117	-1.242	0.688	0.23	-1.504	0.32	0.145	-0.895	0.512	0.332
-0.883	0.578	0.469	-1.367	0.68	0.438	-1.176	0.602	0.457	-1.086	0.684	0.367	-1.664	0.793	0.547	-1.219	1.211	0.418	-1.457	0.438	-0.035	-1.227	0.547	0.145	-1.277	0.652	0.227	-1.504	0.359	0.168	-0.871	0.5	0.391
-0.898	0.574	0.465	-1.383	0.695	0.426	-1.18	0.602	0.469	-1.133	0.68	0.367	-1.652	0.805	0.559	-1.219	1.211	0.398	-1.309	0.504	0.008	-1.098	0.582	0.219	-1.316	0.605	0.223	-1.547	0.43	0.172	-0.828	0.574	0.363
-0.922	0.578	0.465	-1.398	0.707	0.426	-1.211	0.59	0.477	-1.145	0.68	0.359	-1.578	0.816	0.566	-1.176	1.215	0.363	-1.164	0.586	0.07	-0.996	0.641	0.309	-1.398	0.574	0.219	-1.563	0.504	0.176	-0.848	0.625	0.332
-0.953	0.582	0.473	-1.383	0.723	0.438	-1.266	0.598	0.484	-1.176	0.676	0.355	-1.484	0.816	0.566	-1.113	1.223	0.336	-1.059	0.652	0.156	-1.008	0.676	0.34	-1.438	0.566	0.215	-1.496	0.559	0.195	-0.832	0.66	0.344
-0.984	0.586	0.48	-1.305	0.734	0.457	-1.305	0.605	0.484	-1.195	0.672	0.348	-1.391	0.816	0.551	-1.059	1.207	0.32	-1.012	0.684	0.223	-1.113	0.652	0.32	-1.43	0.559	0.215	-1.375	0.574	0.219	-0.824	0.688	0.348
-1.016	0.602	0.488	-1.203	0.723	0.473	-1.309	0.613	0.477	-1.176	0.656	0.332	-1.297	0.801	0.535	-0.992	1.172	0.313	-1.031	0.652	0.23	-1.207	0.582	0.285	-1.371	0.512	0.23	-1.246	0.555	0.238	-0.871	0.672	0.367
-1.051	0.625	0.484	-1.105	0.711	0.477	-1.293	0.625	0.48	-1.137	0.645	0.32	-1.191	0.789	0.512	-0.934	1.129	0.316	-1.113	0.605	0.199	-1.293	0.488	0.246	-1.297	0.473	0.242	-1.141	0.508	0.266	-0.973	0.668	0.344
-1.105	0.652	0.48	-1.023	0.703	0.484	-1.273	0.633	0.496	-1.102	0.629	0.316	-1.109	0.754	0.5	-0.871	1.082	0.332	-1.203	0.547	0.141	-1.391	0.391	0.199	-1.227	0.438	0.246	-1.051	0.492	0.309	-1.086	0.664	0.34
-1.164	0.676	0.473	-0.961	0.695	0.496	-1.238	0.645	0.504	-1.07	0.613	0.336	-1.059	0.707	0.492	-0.824	1.02	0.336	-1.297	0.473	0.09	-1.48	0.336	0.145	-1.164	0.43	0.25	-1.004	0.5	0.363	-1.18	0.668	0.34
-1.234	0.707	0.469	-0.949	0.695	0.484	-1.184	0.648	0.508	-1.039	0.609	0.359	-1.059	0.66	0.484	-0.773	0.941	0.344	-1.375	0.43	0.047	-1.496	0.332	0.117	-1.098	0.438	0.246	-1.035	0.527	0.395	-1.242	0.676	0.352
-1.273	0.73	0.477	-0.988	0.688	0.477	-1.117	0.648	0.52	-1.023	0.609	0.367	-1.09	0.641	0.48	-0.723	0.891	0.332	-1.387	0.426	0.035	-1.434	0.367	0.137	-1.039	0.453	0.234	-1.141	0.551	0.375	-1.305	0.688	0.371
-1.281	0.738	0.488	-1.07	0.68	0.477	-1.074	0.641	0.527	-1.02	0.609	0.359	-1.141	0.652	0.445	-0.688	0.848	0.328	-1.316	0.441	0.055	-1.301	0.41	0.203	-0.992	0.473	0.23	-1.27	0.535	0.336	-1.395	0.691	0.383
-1.273	0.734	0.5	-1.156	0.695	0.457	-1.07	0.633	0.52	-1.016	0.594	0.359	-1.191	0.648	0.414	-0.648	0.805	0.32	-1.219	0.457	0.082	-1.141	0.461	0.285	-0.957	0.484	0.227	-1.371	0.508	0.285	-1.52	0.695	0.398
-1.262	0.719	0.52	-1.227	0.699	0.469	-1.105	0.621	0.512	-1	0.582	0.359	-1.242	0.672	0.363	-0.609	0.793	0.32	-1.121	0.48	0.098	-1	0.496	0.348	-0.934	0.492	0.211	-1.441	0.488	0.242	-1.664	0.688	0.398
-1.25	0.707	0.551	-1.281	0.695	0.492	-1.168	0.629	0.492	-0.973	0.578	0.355	-1.281	0.648	0.387	-0.582	0.781	0.313	-1.043	0.512	0.105	-0.922	0.551	0.359	-0.926	0.492	0.199	-1.434	0.488	0.238	-1.781	0.691	0.41
-1.234	0.703	0.574	-1.32	0.703	0.504	-1.234	0.633	0.484	-0.957	0.57	0.359	-1.281	0.641	0.402	-0.551	0.742	0.32	-0.984	0.551	0.125	-0.891	0.602	0.344	-0.941	0.477	0.188	-1.363	0.492	0.273	-1.844	0.719	0.426
-1.227	0.699	0.594	-1.324	0.703	0.512	-1.289	0.641	0.477	-0.93	0.555	0.363	-1.332	0.668	0.398	-0.504	0.711	0.336	-0.926	0.602	0.152	-0.852	0.598	0.34	-0.977	0.453	0.18	-1.242	0.484	0.324	-1.879	0.742	0.441
-1.246	0.699	0.602	-1.285	0.707	0.508	-1.34	0.656	0.461	-0.906	0.551	0.363	-1.34	0.691	0.395	-0.457	0.707	0.348	-0.867	0.637	0.18	-0.809	0.598	0.32	-1.027	0.414	0.168	-1.121	0.48	0.383	-1.836	0.754	0.391
-1.262	0.711	0.605	-1.215	0.699	0.492	-1.387	0.668	0.469	-0.895	0.551	0.371	-1.285	0.676	0.398	-0.426	0.707	0.359	-0.824	0.645	0.203	-0.773	0.602	0.313	-1.066	0.391	0.168	-1.016	0.477	0.438	-1.762	0.754	0.371
-1.258	0.719	0.598	-1.148	0.703	0.477	-1.41	0.68	0.461	-0.898	0.555	0.379	-1.219	0.68	0.395	-0.375	0.727	0.379	-0.816	0.633	0.195	-0.75	0.609	0.297	-1.098	0.383	0.176	-0.93	0.457	0.477	-1.73	0.73	0.352
-1.242	0.723	0.59	-1.07	0.707	0.492	-1.406	0.695	0.473	-0.91	0.559	0.383	-1.176	0.66	0.387	-0.348	0.777	0.387	-0.828	0.594	0.176	-0.742	0.621	0.277	-1.137	0.398	0.188	-0.844	0.465	0.492	-1.742	0.738	0.328
-1.215	0.723	0.582	-0.984	0.719	0.52	-1.379	0.695	0.484	-0.926	0.551	0.387	-1.164	0.637	0.371	-0.332	0.813	0.41	-0.855	0.563	0.145	-0.781	0.617	0.266	-1.191	0.41	0.195	-0.816	0.496	0.461	-1.684	0.805	0.32
-1.18	0.711	0.59	-0.945	0.711	0.527	-1.309	0.688	0.512	-0.945	0.543	0.398	-1.133	0.617	0.375	-0.328	0.813	0.434	-0.887	0.563	0.113	-0.816	0.586	0.27	-1.246	0.41	0.203	-0.852	0.555	0.398	-1.578	0.855	0.336
-1.141	0.691	0.598	-0.926	0.715	0.5	-1.242	0.691	0.531	-0.969	0.551	0.406	-1.094	0.609	0.379	-0.336	0.82	0.441	-0.902	0.566	0.098	-0.871	0.563	0.285	-1.289	0.395	0.223	-0.828	0.574	0.398	-1.43	0.91	0.336
-1.121	0.676	0.586	-0.93	0.719	0.461	-1.172	0.684	0.539	-1.004	0.555	0.414	-1.07	0.59	0.379	-0.367	0.828	0.441	-0.918	0.586	0.105	-0.914	0.574	0.305	-1.32	0.379	0.238	-0.828	0.613	0.383	-1.305	0.945	0.348
-1.113	0.68	0.574	-0.949	0.711	0.414	-1.102	0.664	0.531	-1.051	0.563	0.426	-1.047	0.566	0.367	-0.406	0.828	0.441	-0.938	0.613	0.125	-0.988	0.594	0.32	-1.375	0.371	0.23	-0.863	0.652	0.371	-1.207	0.953	0.355
-1.129	0.691	0.574	-0.969	0.711	0.379	-1.039	0.668	0.504	-1.098	0.57	0.43	-1.008	0.551	0.355	-0.426	0.832	0.441	-0.953	0.637	0.152	-1.055	0.598	0.344	-1.438	0.363	0.219	-0.895	0.688	0.375	-1.195	0.93	0.355
-1.148	0.688	0.57	-0.969	0.723	0.371	-0.988	0.66	0.473	-1.156	0.57	0.422	-0.977	0.547	0.332	-0.438	0.844	0.445	-0.961	0.652	0.168	-1.125	0.598	0.359	-1.48	0.363	0.191	-0.945	0.707	0.383	-1.254	0.879	0.371
-1.156	0.707	0.559	-0.961	0.73	0.387	-0.945	0.664	0.453	-1.223	0.594	0.414	-0.953	0.547	0.313	-0.438	0.855	0.453	-1.004	0.688	0.172	-1.199	0.613	0.352	-1.477	0.359	0.168	-1.039	0.723	0.383	-1.313	0.824	0.379
-1.172	0.734	0.543	-0.953	0.73	0.414	-0.914	0.672	0.453	-1.273	0.621	0.41	-0.938	0.547	0.313	-0.43	0.859	0.48	-1.078	0.742	0.156	-1.285	0.617	0.336	-1.465	0.355	0.16	-1.148	0.73	0.406	-1.375	0.766	0.391
-1.203	0.758	0.531	-0.953	0.711	0.441	-0.891	0.668	0.453	-1.301	0.645	0.414	-0.926	0.563	0.309	-0.414	0.879	0.488	-1.164	0.797	0.117	-1.375	0.59	0.32	-1.492	0.355	0.18	-1.23	0.73	0.441	-1.434	0.715	0.379
-1.211	0.773	0.512	-0.969	0.688	0.465	-0.863	0.664	0.453	-1.297	0.66	0.43	-0.926	0.57	0.313	-0.414	0.906	0.492	-1.262	0.82	0.055	-1.469	0.547	0.297	-1.496	0.383	0.207	-1.305	0.734	0.469	-1.469	0.688	0.352
-1.18	0.785	0.504	-0.984	0.676	0.48	-0.883	0.66	0.469	-1.281	0.668	0.441	-0.938	0.57	0.313	-0.414	0.91	0.516	-1.395	0.824	0	-1.57	0.512	0.266	-1.469	0.398	0.223	-1.395	0.73	0.496	-1.473	0.672	0.32
-1.141	0.777	0.5	-0.992	0.684	0.48	-0.891	0.648	0.492	-1.309	0.688	0.441	-0.949	0.563	0.32	-0.414	0.922	0.527	-1.531	0.828	-0.043	-1.645	0.492	0.23	-1.414	0.41	0.215	-1.527	0.738	0.496	-1.441	0.645	0.309
-1.109	0.762	0.504	-1.023	0.703	0.488	-0.879	0.637	0.504	-1.395	0.703	0.426	-0.961	0.563	0.332	-0.422	0.938	0.535	-1.617	0.828	-0.035	-1.715	0.512	0.188	-1.348	0.43	0.199	-1.641	0.746	0.52	-1.371	0.641	0.289
-1.086	0.742	0.496	-1.043	0.719	0.484	-0.906	0.625	0.508	-1.453	0.734	0.414	-0.98	0.555	0.344	-0.445	0.949	0.551	-1.633	0.809	0.027	-1.746	0.535	0.16	-1.273	0.461	0.195	-1.738	0.762	0.52	-1.27	0.621	0.297
-1.043	0.727	0.488	-1.063	0.734	0.48	-0.941	0.613	0.523	-1.488	0.77	0.41	-1.02	0.547	0.348	-0.473	0.961	0.59	-1.605	0.789	0.113	-1.762	0.551	0.148	-1.195	0.5	0.211	-1.801	0.789	0.523	-1.098	0.57	0.336
-1.035	0.719	0.488	-1.063	0.734	0.488	-0.961	0.613	0.535	-1.488	0.797	0.426	-1.059	0.543	0.352	-0.434	1.004	0.637	-1.578	0.762	0.199	-1.781	0.559	0.156	-1.148	0.543	0.254	-1.805	0.809	0.535	-1.055	0.504	0.293
-1.023	0.715	0.48	-1.055	0.738	0.5	-1.012	0.629	0.547	-1.414	0.82	0.461	-1.105	0.547	0.359	-0.391	1.086	0.578	-1.586	0.73	0.254	-1.801	0.574	0.16	-1.141	0.566	0.301	-1.75	0.828	0.543	-1.039	0.484	0.285
-1.008	0.727	0.48	-1.051	0.746	0.508	-1.059	0.648	0.57	-1.316	0.82	0.512	-1.176	0.551	0.371	-0.496	1.125	0.555	-1.645	0.676	0.25	-1.793	0.609	0.16	-1.164	0.563	0.344	-1.684	0.82	0.512	-0.949	0.453	0.273
-0.992	0.723	0.488	-1.051	0.746	0.527	-1.086	0.656	0.59	-1.234	0.816	0.543	-1.25	0.559	0.379	-0.57	1.105	0.52	-1.699	0.648	0.199	-1.723	0.66	0.176	-1.203	0.559	0.352	-1.672	0.797	0.473	-0.895	0.414	0.27
-1.012	0.707	0.48	-1.047	0.738	0.543	-1.086	0.648	0.602	-1.16	0.813	0.547	-1.297	0.566	0.383	-0.555	1.082	0.531	-1.715	0.672	0.145	-1.594	0.719	0.191	-1.285	0.543	0.328	-1.707	0.789	0.441	-0.895	0.41	0.242
-0.992	0.684	0.488	-1.047	0.734	0.543	-1.09	0.641	0.602	-1.109	0.805	0.516	-1.328	0.563	0.379	-0.52	1.031	0.555	-1.637	0.699	0.121	-1.453	0.73	0.227	-1.367	0.531	0.293	-1.676	0.809	0.453	-0.898	0.445	0.203
-0.965	0.664	0.504	-1.07	0.742	0.543	-1.105	0.637	0.59	-1.074	0.781	0.48	-1.316	0.555	0.387	-0.539	1.016	0.59	-1.48	0.699	0.141	-1.305	0.715	0.242	-1.395	0.523	0.273	-1.547	0.832	0.473	-0.898	0.48	0.188
-0.953	0.652	0.504	-1.113	0.758	0.539	-1.141	0.637	0.578	-1.055	0.73	0.453	-1.289	0.543	0.402	-0.582	1.039	0.617	-1.316	0.699	0.164	-1.195	0.676	0.234	-1.367	0.531	0.273	-1.387	0.836	0.469	-0.91	0.484	0.176
-0.957	0.656	0.492	-1.164	0.773	0.531	-1.184	0.648	0.574	-1.078	0.676	0.438	-1.277	0.539	0.41	-0.605	1.07	0.629	-1.18	0.688	0.184	-1.156	0.613	0.223	-1.285	0.535	0.293	-1.285	0.809	0.422	-0.973	0.48	0.16
-0.949	0.656	0.488	-1.211	0.777	0.539	-1.223	0.688	0.578	-1.125	0.613	0.434	-1.289	0.551	0.41	-0.605	1.086	0.625	-1.074	0.656	0.203	-1.164	0.543	0.203	-1.168	0.527	0.328	-1.27	0.77	0.355	-1.063	0.48	0.145
-0.934	0.664	0.488	-1.238	0.777	0.543	-1.27	0.715	0.594	-1.195	0.566	0.434	-1.305	0.563	0.398	-0.613	1.098	0.613	-1.004	0.637	0.219	-1.191	0.488	0.188	-1.051	0.516	0.355	-1.293	0.73	0.305	-1.164	0.469	0.152
-0.949	0.676	0.488	-1.266	0.77	0.543	-1.313	0.738	0.602	-1.246	0.551	0.434	-1.309	0.582	0.402	-0.629	1.109	0.605	-0.977	0.637	0.23	-1.223	0.473	0.176	-0.949	0.523	0.379	-1.352	0.707	0.27	-1.258	0.453	0.156
-0.945	0.684	0.492	-1.301	0.77	0.551	-1.348	0.738	0.605	-1.266	0.543	0.434	-1.32	0.605	0.418	-0.629	1.074	0.605	-0.98	0.652	0.234	-1.254	0.484	0.172	-0.875	0.535	0.395	-1.414	0.688	0.242	-1.352	0.426	0.168
-0.926	0.684	0.492	-1.355	0.77	0.559	-1.367	0.73	0.609	-1.273	0.551	0.441	-1.309	0.629	0.43	-0.598	1.035	0.609	-1.008	0.672	0.223	-1.277	0.504	0.168	-0.836	0.539	0.406	-1.473	0.684	0.211	-1.43	0.398	0.176
-0.934	0.672	0.492	-1.379	0.77	0.566	-1.387	0.715	0.605	-1.27	0.566	0.449	-1.254	0.656	0.449	-0.582	1.051	0.594	-1.059	0.68	0.199	-1.316	0.5	0.152	-0.816	0.563	0.41	-1.508	0.68	0.188	-1.473	0.363	0.172
-0.945	0.668	0.5	-1.371	0.777	0.57	-1.406	0.703	0.59	-1.246	0.574	0.449	-1.176	0.664	0.48	-0.586	1.082	0.574	-1.129	0.684	0.16	-1.328	0.496	0.129	-0.824	0.57	0.414	-1.492	0.656	0.168	-1.492	0.324	0.156
-0.941	0.66	0.516	-1.344	0.777	0.559	-1.434	0.711	0.574	-1.203	0.598	0.449	-1.102	0.648	0.52	-0.566	1.094	0.559	-1.195	0.695	0.113	-1.297	0.504	0.113	-0.844	0.59	0.391	-1.453	0.648	0.168	-1.527	0.297	0.125
-0.949	0.664	0.52	-1.332	0.785	0.551	-1.449	0.723	0.57	-1.156	0.629	0.449	-1.063	0.637	0.551	-0.539	1.113	0.547	-1.246	0.691	0.082	-1.23	0.492	0.109	-0.844	0.629	0.367	-1.391	0.641	0.207	-1.566	0.266	0.086
-0.969	0.668	0.523	-1.328	0.801	0.535	-1.43	0.742	0.566	-1.102	0.656	0.445	-1.055	0.617	0.547	-0.531	1.141	0.535	-1.258	0.664	0.027	-1.156	0.469	0.109	-0.875	0.656	0.348	-1.297	0.598	0.258	-1.566	0.27	0.066
-0.996	0.668	0.543	-1.309	0.809	0.52	-1.379	0.758	0.555	-1.043	0.664	0.441	-1.082	0.613	0.523	-0.535	1.156	0.535	-1.242	0.629	0.008	-1.066	0.445	0.121	-0.926	0.676	0.316	-1.195	0.543	0.309	-1.504	0.277	0.063
-1.043	0.672	0.559	-1.254	0.801	0.508	-1.328	0.766	0.555	-1.004	0.66	0.445	-1.145	0.617	0.496	-0.516	1.16	0.547	-1.199	0.586	0.004	-0.984	0.438	0.137	-0.984	0.707	0.301	-1.125	0.504	0.316	-1.422	0.297	0.082
-1.105	0.676	0.566	-1.176	0.781	0.492	-1.285	0.766	0.543	-0.977	0.652	0.457	-1.211	0.617	0.484	-0.504	1.137	0.566	-1.141	0.555	0.016	-0.914	0.449	0.164	-1.059	0.699	0.297	-1.082	0.477	0.313	-1.371	0.32	0.121
-1.18	0.691	0.574	-1.117	0.758	0.48	-1.215	0.754	0.535	-0.961	0.637	0.449	-1.262	0.629	0.484	-0.508	1.094	0.59	-1.082	0.523	0.035	-0.875	0.453	0.176	-1.129	0.68	0.301	-1.047	0.441	0.281	-1.359	0.359	0.16
-1.242	0.711	0.574	-1.09	0.746	0.465	-1.137	0.723	0.52	-0.945	0.629	0.43	-1.305	0.645	0.492	-0.508	1.063	0.613	-1.02	0.504	0.063	-0.852	0.477	0.184	-1.184	0.676	0.32	-1	0.43	0.258	-1.344	0.395	0.191
-1.297	0.723	0.586	-1.094	0.738	0.457	-1.07	0.699	0.492	-0.918	0.621	0.418	-1.34	0.672	0.492	-0.531	1.07	0.609	-0.973	0.523	0.086	-0.863	0.5	0.176	-1.234	0.699	0.332	-0.973	0.441	0.238	-1.305	0.43	0.199
-1.324	0.734	0.586	-1.102	0.738	0.441	-1.039	0.676	0.48	-0.887	0.625	0.414	-1.352	0.688	0.496	-0.539	1.121	0.605	-0.93	0.535	0.109	-0.883	0.523	0.172	-1.293	0.707	0.34	-0.949	0.457	0.219	-1.258	0.441	0.195
-1.34	0.734	0.586	-1.098	0.734	0.43	-1.035	0.648	0.48	-0.852	0.629	0.414	-1.324	0.676	0.5	-0.527	1.184	0.609	-0.914	0.539	0.105	-0.902	0.52	0.16	-1.355	0.719	0.34	-0.934	0.469	0.203	-1.215	0.438	0.172
-1.336	0.719	0.586	-1.082	0.727	0.414	-1.047	0.641	0.469	-0.832	0.641	0.426	-1.273	0.656	0.504	-0.523	1.246	0.621	-0.922	0.531	0.094	-0.945	0.492	0.133	-1.441	0.734	0.336	-0.922	0.477	0.199	-1.184	0.441	0.172
-1.34	0.695	0.59	-1.082	0.711	0.398	-1.074	0.652	0.445	-0.832	0.637	0.43	-1.223	0.66	0.52	-0.539	1.285	0.637	-0.934	0.516	0.074	-1.008	0.465	0.105	-1.531	0.742	0.324	-0.922	0.477	0.207	-1.164	0.449	0.211
-1.336	0.688	0.598	-1.098	0.699	0.406	-1.137	0.668	0.422	-0.852	0.641	0.441	-1.164	0.664	0.531	-0.563	1.301	0.656	-0.938	0.5	0.066	-1.063	0.438	0.082	-1.605	0.75	0.344	-0.941	0.465	0.203	-1.168	0.473	0.27
-1.328	0.707	0.594	-1.113	0.699	0.414	-1.188	0.668	0.422	-0.887	0.641	0.457	-1.105	0.66	0.539	-0.602	1.305	0.68	-0.949	0.477	0.063	-1.113	0.41	0.07	-1.684	0.73	0.344	-0.977	0.445	0.199	-1.215	0.48	0.309
-1.301	0.746	0.586	-1.133	0.691	0.402	-1.203	0.684	0.422	-0.918	0.633	0.477	-1.031	0.656	0.543	-0.629	1.313	0.703	-0.973	0.449	0.074	-1.168	0.395	0.078	-1.691	0.762	0.348	-1.023	0.426	0.195	-1.309	0.496	0.316
-1.262	0.781	0.566	-1.152	0.668	0.398	-1.227	0.645	0.449	-0.957	0.633	0.484	-0.984	0.656	0.535	-0.668	1.332	0.723	-0.988	0.438	0.09	-1.215	0.379	0.09	-1.727	0.77	0.359	-1.063	0.414	0.191	-1.414	0.496	0.309
-1.215	0.797	0.555	-1.172	0.656	0.383	-1.215	0.574	0.488	-0.992	0.637	0.488	-0.988	0.641	0.5	-0.703	1.355	0.742	-1.008	0.43	0.102	-1.258	0.363	0.098	-1.793	0.762	0.352	-1.109	0.406	0.207	-1.504	0.492	0.285
-1.168	0.797	0.547	-1.199	0.66	0.367	-1.258	0.566	0.449	-1.02	0.637	0.496	-0.961	0.625	0.473	-0.746	1.367	0.754	-1.039	0.438	0.113	-1.293	0.348	0.098	-1.875	0.762	0.34	-1.164	0.41	0.227	-1.547	0.492	0.273
-1.125	0.789	0.539	-1.203	0.66	0.367	-1.266	0.578	0.441	-1.039	0.637	0.504	-0.926	0.637	0.453	-0.777	1.367	0.742	-1.086	0.426	0.117	-1.32	0.332	0.102	-1.875	0.781	0.359	-1.219	0.43	0.25	-1.504	0.508	0.297
-1.063	0.773	0.535	-1.172	0.664	0.379	-1.234	0.625	0.41	-1.051	0.633	0.523	-0.926	0.648	0.445	-0.781	1.371	0.719	-1.129	0.418	0.109	-1.355	0.32	0.105	-1.766	0.797	0.387	-1.285	0.441	0.266	-1.383	0.508	0.332
-0.988	0.75	0.535	-1.141	0.656	0.395	-1.242	0.684	0.379	-1.09	0.629	0.535	-0.914	0.656	0.453	-0.781	1.398	0.707	-1.172	0.414	0.105	-1.395	0.332	0.109	-1.598	0.785	0.41	-1.352	0.438	0.262	-1.246	0.504	0.375
-0.949	0.727	0.531	-1.109	0.648	0.402	-1.227	0.73	0.352	-1.137	0.625	0.527	-0.891	0.664	0.469	-0.793	1.414	0.691	-1.207	0.406	0.105	-1.422	0.336	0.105	-1.445	0.742	0.418	-1.418	0.418	0.254	-1.121	0.504	0.406
-0.938	0.699	0.539	-1.078	0.641	0.41	-1.184	0.754	0.328	-1.199	0.629	0.527	-0.879	0.668	0.477	-0.813	1.426	0.672	-1.27	0.402	0.105	-1.438	0.344	0.102	-1.352	0.707	0.406	-1.461	0.395	0.234	-0.988	0.523	0.445
-0.949	0.68	0.535	-1.059	0.637	0.398	-1.16	0.734	0.316	-1.262	0.664	0.535	-0.898	0.672	0.48	-0.82	1.41	0.664	-1.336	0.41	0.102	-1.461	0.367	0.094	-1.32	0.688	0.383	-1.496	0.371	0.215	-0.871	0.539	0.492
-0.953	0.68	0.523	-1.031	0.625	0.387	-1.133	0.699	0.301	-1.32	0.707	0.523	-0.906	0.656	0.5	-0.813	1.367	0.656	-1.398	0.398	0.098	-1.484	0.379	0.078	-1.348	0.684	0.352	-1.512	0.363	0.199	-0.797	0.559	0.527
-0.961	0.688	0.523	-1.008	0.617	0.387	-1.098	0.66	0.301	-1.395	0.727	0.531	-0.918	0.645	0.508	-0.789	1.285	0.637	-1.453	0.367	0.074	-1.52	0.383	0.074	-1.391	0.691	0.313	-1.496	0.359	0.199	-0.762	0.578	0.539
-1.031	0.68	0.516	-0.98	0.613	0.383	-1.047	0.633	0.305	-1.414	0.73	0.539	-0.938	0.648	0.516	-0.766	1.203	0.609	-1.492	0.336	0.051	-1.551	0.379	0.059	-1.418	0.695	0.301	-1.461	0.371	0.223	-0.777	0.598	0.523
-1.121	0.68	0.5	-0.965	0.621	0.387	-1.02	0.633	0.305	-1.422	0.715	0.523	-0.957	0.652	0.512	-0.738	1.129	0.574	-1.52	0.316	0.02	-1.543	0.383	0.035	-1.418	0.668	0.289	-1.465	0.383	0.25	-0.797	0.609	0.496
-1.137	0.695	0.5	-0.953	0.621	0.395	-0.992	0.637	0.313	-1.43	0.688	0.516	-0.988	0.66	0.527	-0.691	1.063	0.539	-1.555	0.32	0.008	-1.5	0.418	0.023	-1.391	0.637	0.281	-1.488	0.402	0.262	-0.816	0.629	0.449
-1.156	0.695	0.508	-0.953	0.625	0.402	-0.973	0.625	0.324	-1.449	0.672	0.508	-1.051	0.664	0.535	-0.648	1.008	0.508	-1.598	0.332	0	-1.414	0.457	0.023	-1.355	0.609	0.273	-1.469	0.43	0.258	-0.875	0.617	0.402
-1.223	0.688	0.5	-0.961	0.625	0.391	-0.965	0.613	0.324	-1.457	0.703	0.504	-1.117	0.664	0.543	-0.605	0.969	0.465	-1.656	0.344	-0.02	-1.301	0.48	0.047	-1.289	0.59	0.27	-1.383	0.457	0.246	-0.934	0.625	0.371
-1.262	0.684	0.504	-0.969	0.613	0.387	-0.949	0.609	0.328	-1.422	0.754	0.504	-1.191	0.684	0.539	-0.59	0.957	0.445	-1.68	0.352	-0.039	-1.184	0.527	0.098	-1.188	0.578	0.289	-1.297	0.465	0.242	-0.992	0.633	0.352
-1.25	0.699	0.5	-0.977	0.598	0.383	-0.934	0.59	0.34	-1.398	0.785	0.52	-1.254	0.707	0.531	-0.594	0.969	0.426	-1.637	0.367	-0.07	-1.086	0.586	0.176	-1.082	0.559	0.293	-1.203	0.477	0.254	-1.074	0.637	0.348
-1.242	0.723	0.473	-0.973	0.59	0.383	-0.922	0.57	0.352	-1.375	0.793	0.531	-1.309	0.723	0.527	-0.629	0.992	0.418	-1.516	0.391	-0.09	-1.027	0.633	0.25	-1.004	0.531	0.309	-1.121	0.488	0.297	-1.168	0.645	0.352
-1.207	0.73	0.469	-0.961	0.598	0.387	-0.926	0.543	0.355	-1.332	0.793	0.512	-1.359	0.746	0.531	-0.695	1.035	0.422	-1.34	0.426	-0.082	-1.004	0.66	0.293	-0.93	0.5	0.293	-1.078	0.492	0.34	-1.262	0.66	0.359
-1.16	0.742	0.449	-0.965	0.602	0.391	-0.945	0.527	0.352	-1.262	0.801	0.469	-1.398	0.758	0.543	-0.758	1.07	0.418	-1.176	0.492	-0.02	-1.051	0.633	0.301	-0.879	0.484	0.289	-1.09	0.512	0.371	-1.336	0.688	0.375
-1.133	0.762	0.43	-0.961	0.594	0.402	-0.957	0.523	0.336	-1.164	0.801	0.414	-1.426	0.77	0.563	-0.828	1.098	0.418	-1.027	0.586	0.074	-1.125	0.578	0.258	-0.863	0.473	0.266	-1.172	0.531	0.371	-1.395	0.715	0.375
-1.121	0.75	0.445	-0.969	0.598	0.414	-0.969	0.535	0.328	-1.059	0.777	0.387	-1.465	0.77	0.602	-0.871	1.098	0.418	-0.93	0.684	0.176	-1.207	0.473	0.195	-0.867	0.477	0.234	-1.297	0.535	0.355	-1.492	0.738	0.367
-1.07	0.738	0.453	-0.977	0.602	0.414	-0.984	0.539	0.309	-0.977	0.754	0.379	-1.512	0.773	0.617	-0.895	1.02	0.414	-0.898	0.715	0.266	-1.289	0.367	0.109	-0.863	0.492	0.195	-1.402	0.547	0.332	-1.586	0.754	0.34
-1.055	0.738	0.453	-0.98	0.605	0.426	-1.004	0.559	0.305	-0.922	0.742	0.398	-1.566	0.762	0.59	-0.887	0.938	0.402	-0.953	0.691	0.277	-1.387	0.285	0.027	-0.863	0.488	0.172	-1.473	0.563	0.344	-1.641	0.773	0.324
-1.059	0.734	0.461	-0.984	0.609	0.43	-1.047	0.566	0.309	-0.902	0.738	0.41	-1.602	0.762	0.551	-0.871	0.855	0.395	-1.09	0.621	0.234	-1.441	0.223	-0.016	-0.883	0.473	0.168	-1.469	0.602	0.371	-1.688	0.789	0.305
-1.051	0.734	0.438	-1	0.609	0.445	-1.102	0.57	0.301	-0.945	0.75	0.418	-1.59	0.793	0.52	-0.832	0.793	0.395	-1.23	0.531	0.164	-1.422	0.207	-0.02	-0.91	0.441	0.172	-1.387	0.625	0.41	-1.734	0.809	0.297
-1.023	0.723	0.43	-1.035	0.609	0.457	-1.191	0.578	0.285	-1	0.75	0.406	-1.531	0.816	0.527	-0.789	0.754	0.398	-1.355	0.453	0.086	-1.313	0.219	0.031	-0.949	0.41	0.176	-1.285	0.617	0.434	-1.793	0.816	0.305
-0.996	0.703	0.434	-1.078	0.609	0.461	-1.289	0.59	0.266	-1.082	0.746	0.395	-1.414	0.832	0.551	-0.734	0.738	0.406	-1.445	0.418	0.016	-1.18	0.258	0.07	-0.992	0.391	0.172	-1.188	0.598	0.441	-1.867	0.816	0.309
-0.977	0.688	0.434	-1.125	0.617	0.469	-1.34	0.605	0.262	-1.184	0.738	0.391	-1.289	0.852	0.574	-0.672	0.734	0.406	-1.473	0.402	-0.031	-1.156	0.293	0.141	-1.043	0.391	0.168	-1.098	0.566	0.457	-1.949	0.824	0.309
-0.969	0.684	0.43	-1.176	0.629	0.473	-1.336	0.613	0.285	-1.277	0.734	0.383	-1.172	0.844	0.586	-0.617	0.754	0.41	-1.438	0.402	-0.031	-1.156	0.355	0.098	-1.105	0.402	0.176	-1.031	0.527	0.465	-1.957	0.863	0.316
-0.965	0.668	0.43	-1.195	0.641	0.473	-1.297	0.613	0.328	-1.332	0.715	0.367	-1.086	0.805	0.598	-0.586	0.773	0.406	-1.348	0.41	0	-1.137	0.484	0.191	-1.191	0.398	0.184	-0.98	0.543	0.465	-1.824	0.906	0.34
-0.961	0.652	0.438	-1.23	0.648	0.461	-1.273	0.609	0.391	-1.355	0.684	0.344	-1.051	0.754	0.602	-0.57	0.793	0.402	-1.238	0.438	0.051	-0.922	0.645	0.125	-1.258	0.387	0.199	-0.953	0.578	0.449	-1.637	0.906	0.355
-0.953	0.648	0.434	-1.305	0.66	0.453	-1.27	0.613	0.449	-1.348	0.668	0.324	-1.07	0.715	0.598	-0.555	0.805	0.406	-1.117	0.492	0.094	-0.762	0.672	0.223	-1.305	0.387	0.207	-0.922	0.66	0.418	-1.469	0.863	0.363
-0.949	0.641	0.434	-1.379	0.684	0.441	-1.301	0.621	0.469	-1.32	0.645	0.32	-1.125	0.707	0.559	-0.559	0.801	0.406	-1.027	0.551	0.141	-0.645	0.813	0.137	-1.348	0.379	0.211	-0.844	0.684	0.441	-1.352	0.828	0.355
-0.953	0.641	0.43	-1.406	0.707	0.422	-1.328	0.648	0.48	-1.277	0.625	0.316	-1.195	0.719	0.516	-0.578	0.801	0.41	-0.969	0.617	0.172	-0.719	0.863	0.125	-1.418	0.371	0.195	-0.809	0.695	0.426	-1.297	0.805	0.352
-0.957	0.641	0.43	-1.406	0.727	0.414	-1.359	0.672	0.473	-1.223	0.633	0.34	-1.25	0.742	0.477	-0.59	0.793	0.41	-0.934	0.672	0.195	-0.68	0.965	0.074	-1.488	0.359	0.164	-0.824	0.703	0.402	-1.301	0.793	0.352
-0.965	0.645	0.434	-1.387	0.734	0.43	-1.375	0.695	0.461	-1.172	0.633	0.359	-1.309	0.738	0.453	-0.586	0.789	0.414	-0.895	0.715	0.211	-0.688	1.004	0.051	-1.539	0.355	0.125	-0.848	0.68	0.375	-1.324	0.77	0.355
-0.973	0.648	0.438	-1.336	0.738	0.457	-1.359	0.715	0.473	-1.117	0.641	0.359	-1.348	0.742	0.406	-0.605	0.773	0.434	-0.875	0.727	0.203	-0.746	0.883	0.039	-1.574	0.355	0.102	-0.891	0.652	0.344	-1.359	0.75	0.348
-0.984	0.641	0.453	-1.273	0.742	0.496	-1.293	0.707	0.488	-1.078	0.637	0.359	-1.391	0.754	0.352	-0.637	0.766	0.453	-0.879	0.691	0.195	-0.809	0.75	0.016	-1.551	0.363	0.078	-0.969	0.629	0.324	-1.406	0.715	0.328
-0.984	0.637	0.461	-1.203	0.738	0.508	-1.211	0.68	0.512	-1.043	0.617	0.359	-1.445	0.754	0.297	-0.668	0.773	0.48	-0.887	0.637	0.184	-0.879	0.742	0.012	-1.492	0.371	0.086	-1.051	0.625	0.332	-1.426	0.672	0.305
-1	0.641	0.461	-1.145	0.734	0.496	-1.133	0.648	0.535	-1	0.617	0.352	-1.469	0.754	0.266	-0.699	0.785	0.512	-0.902	0.598	0.168	-0.949	0.77	0.055	-1.461	0.391	0.109	-1.152	0.621	0.348	-1.41	0.656	0.266
-1.012	0.656	0.457	-1.086	0.738	0.469	-1.082	0.629	0.559	-0.965	0.609	0.336	-1.422	0.742	0.273	-0.742	0.809	0.539	-0.926	0.586	0.152	-1.016	0.77	0.082	-1.469	0.41	0.137	-1.246	0.625	0.379	-1.367	0.625	0.273
-1.039	0.664	0.453	-1.039	0.738	0.461	-1.043	0.629	0.574	-0.934	0.605	0.344	-1.324	0.695	0.301	-0.809	0.836	0.551	-0.941	0.594	0.16	-1.098	0.711	0.07	-1.438	0.449	0.164	-1.336	0.637	0.402	-1.203	0.52	0.336
-1.055	0.668	0.461	-1.008	0.738	0.473	-1.027	0.633	0.59	-0.902	0.609	0.348	-1.23	0.66	0.328	-0.871	0.871	0.563	-0.961	0.609	0.172	-1.148	0.633	0.082	-1.367	0.48	0.191	-1.422	0.645	0.402	-1.074	0.48	0.352
-1.082	0.672	0.469	-1.012	0.73	0.473	-1.059	0.641	0.598	-0.879	0.605	0.34	-1.176	0.633	0.348	-0.934	0.902	0.574	-0.98	0.641	0.195	-1.234	0.559	0.051	-1.285	0.496	0.199	-1.516	0.633	0.391	-1.078	0.453	0.309
-1.102	0.672	0.477	-1.051	0.727	0.457	-1.082	0.648	0.602	-0.879	0.602	0.34	-1.133	0.598	0.352	-1.008	0.922	0.582	-1.02	0.68	0.223	-1.363	0.488	0	-1.211	0.496	0.199	-1.602	0.621	0.391	-0.996	0.43	0.324
-1.121	0.684	0.477	-1.113	0.711	0.441	-1.148	0.652	0.574	-0.875	0.594	0.352	-1.082	0.566	0.344	-1.074	0.938	0.59	-1.074	0.715	0.234	-1.504	0.465	-0.063	-1.156	0.496	0.203	-1.668	0.645	0.379	-0.871	0.445	0.305
-1.129	0.684	0.48	-1.164	0.691	0.434	-1.211	0.707	0.508	-0.879	0.582	0.363	-1.031	0.555	0.328	-1.129	0.953	0.598	-1.129	0.738	0.242	-1.633	0.5	-0.129	-1.141	0.496	0.215	-1.727	0.672	0.383	-0.848	0.406	0.293
-1.121	0.684	0.48	-1.211	0.676	0.41	-1.25	0.746	0.469	-0.898	0.574	0.371	-0.996	0.539	0.32	-1.164	0.957	0.598	-1.195	0.73	0.234	-1.715	0.578	-0.172	-1.16	0.508	0.238	-1.707	0.703	0.414	-0.852	0.383	0.258
-1.102	0.684	0.48	-1.254	0.676	0.41	-1.246	0.754	0.453	-0.934	0.551	0.375	-0.949	0.516	0.316	-1.184	0.953	0.582	-1.297	0.723	0.211	-1.754	0.668	-0.203	-1.207	0.535	0.262	-1.672	0.734	0.441	-0.84	0.414	0.219
-1.102	0.672	0.492	-1.293	0.664	0.43	-1.246	0.746	0.426	-0.949	0.531	0.375	-0.902	0.504	0.313	-1.207	0.941	0.551	-1.41	0.727	0.176	-1.746	0.719	-0.199	-1.25	0.559	0.285	-1.656	0.75	0.453	-0.816	0.453	0.199
-1.141	0.676	0.496	-1.297	0.668	0.457	-1.242	0.766	0.422	-0.965	0.523	0.379	-0.879	0.488	0.301	-1.258	0.938	0.523	-1.52	0.73	0.16	-1.742	0.723	-0.191	-1.297	0.563	0.301	-1.707	0.766	0.445	-0.82	0.473	0.191
-1.188	0.684	0.5	-1.277	0.652	0.488	-1.211	0.773	0.426	-0.977	0.527	0.375	-0.891	0.48	0.297	-1.313	0.953	0.496	-1.582	0.734	0.145	-1.758	0.707	-0.195	-1.348	0.555	0.301	-1.77	0.813	0.426	-0.848	0.469	0.191
-1.207	0.68	0.504	-1.242	0.645	0.5	-1.184	0.715	0.414	-0.992	0.531	0.375	-0.898	0.48	0.297	-1.332	0.969	0.469	-1.602	0.742	0.133	-1.766	0.699	-0.211	-1.367	0.535	0.293	-1.723	0.879	0.43	-0.895	0.461	0.188
-1.215	0.676	0.5	-1.215	0.629	0.488	-1.145	0.727	0.402	-1.027	0.535	0.375	-0.891	0.469	0.309	-1.328	0.965	0.449	-1.617	0.723	0.125	-1.73	0.715	-0.23	-1.34	0.523	0.293	-1.551	0.918	0.449	-0.961	0.453	0.176
-1.227	0.68	0.5	-1.16	0.621	0.477	-1.109	0.73	0.414	-1.059	0.555	0.367	-0.859	0.465	0.32	-1.301	0.965	0.449	-1.633	0.684	0.113	-1.633	0.758	-0.219	-1.277	0.523	0.305	-1.371	0.93	0.457	-1.035	0.453	0.164
-1.219	0.699	0.512	-1.105	0.633	0.469	-1.063	0.715	0.43	-1.113	0.566	0.375	-0.84	0.457	0.336	-1.25	0.977	0.449	-1.648	0.664	0.117	-1.453	0.793	-0.16	-1.18	0.523	0.32	-1.25	0.875	0.445	-1.098	0.457	0.168
-1.203	0.707	0.531	-1.059	0.641	0.465	-1	0.703	0.441	-1.168	0.574	0.379	-0.828	0.469	0.355	-1.188	0.98	0.449	-1.676	0.68	0.125	-1.262	0.805	-0.098	-1.063	0.543	0.34	-1.195	0.809	0.414	-1.188	0.457	0.184
-1.188	0.699	0.551	-1.012	0.652	0.469	-0.961	0.688	0.445	-1.211	0.594	0.387	-0.824	0.477	0.375	-1.117	0.965	0.43	-1.703	0.719	0.117	-1.117	0.762	-0.047	-0.961	0.555	0.367	-1.195	0.754	0.391	-1.293	0.441	0.199
-1.16	0.676	0.582	-0.984	0.664	0.457	-0.953	0.672	0.434	-1.254	0.602	0.402	-0.828	0.473	0.402	-1.07	0.938	0.398	-1.66	0.75	0.117	-1.047	0.715	-0.012	-0.875	0.566	0.395	-1.234	0.727	0.367	-1.383	0.398	0.215
-1.129	0.652	0.598	-0.965	0.672	0.453	-0.945	0.652	0.422	-1.258	0.605	0.41	-0.855	0.473	0.434	-1.027	0.902	0.383	-1.535	0.754	0.129	-1.051	0.688	0.016	-0.813	0.574	0.426	-1.289	0.715	0.363	-1.48	0.363	0.207
-1.102	0.641	0.609	-0.949	0.676	0.449	-0.957	0.637	0.41	-1.246	0.609	0.414	-0.883	0.469	0.445	-1.004	0.879	0.371	-1.406	0.73	0.148	-1.102	0.668	0.012	-0.781	0.582	0.441	-1.344	0.695	0.375	-1.586	0.332	0.18
-1.09	0.633	0.609	-0.941	0.676	0.453	-0.949	0.652	0.406	-1.266	0.605	0.418	-0.941	0.473	0.465	-1.031	0.859	0.34	-1.277	0.688	0.168	-1.172	0.66	-0.012	-0.762	0.598	0.453	-1.383	0.676	0.391	-1.66	0.313	0.141
-1.094	0.633	0.594	-0.918	0.68	0.453	-0.949	0.676	0.41	-1.32	0.613	0.414	-1.027	0.469	0.469	-1.043	0.855	0.336	-1.168	0.633	0.168	-1.242	0.637	-0.039	-0.754	0.617	0.438	-1.406	0.652	0.391	-1.68	0.305	0.102
-1.117	0.637	0.594	-0.922	0.668	0.461	-0.961	0.695	0.414	-1.391	0.648	0.422	-1.105	0.477	0.465	-1.031	0.832	0.34	-1.094	0.617	0.141	-1.301	0.605	-0.07	-0.797	0.598	0.445	-1.41	0.621	0.375	-1.648	0.316	0.082
-1.129	0.637	0.594	-0.918	0.66	0.477	-0.961	0.703	0.426	-1.434	0.707	0.445	-1.18	0.496	0.453	-1.047	0.813	0.336	-1.063	0.617	0.113	-1.352	0.574	-0.102	-0.824	0.609	0.398	-1.379	0.586	0.359	-1.609	0.344	0.105
-1.148	0.633	0.594	-0.922	0.656	0.48	-0.965	0.695	0.43	-1.469	0.766	0.473	-1.234	0.52	0.449	-1.086	0.801	0.348	-1.078	0.648	0.09	-1.359	0.547	-0.109	-0.871	0.668	0.34	-1.313	0.523	0.367	-1.586	0.367	0.145
-1.16	0.625	0.598	-0.941	0.664	0.484	-0.961	0.695	0.43	-1.477	0.809	0.5	-1.266	0.547	0.445	-1.113	0.813	0.348	-1.113	0.688	0.09	-1.336	0.52	-0.109	-0.965	0.648	0.313	-1.246	0.5	0.344	-1.551	0.398	0.184
-1.16	0.629	0.586	-0.953	0.668	0.492	-0.965	0.68	0.434	-1.43	0.82	0.52	-1.273	0.566	0.465	-1.102	0.832	0.363	-1.129	0.711	0.094	-1.289	0.484	-0.086	-1.012	0.641	0.309	-1.168	0.48	0.332	-1.5	0.426	0.188
-1.156	0.652	0.57	-0.957	0.68	0.512	-0.953	0.676	0.434	-1.344	0.813	0.508	-1.285	0.578	0.477	-1.074	0.832	0.383	-1.16	0.711	0.105	-1.215	0.469	-0.055	-1.059	0.609	0.309	-1.109	0.465	0.336	-1.438	0.449	0.176
-1.148	0.688	0.551	-0.973	0.691	0.508	-0.957	0.691	0.434	-1.25	0.789	0.504	-1.352	0.598	0.48	-1.031	0.762	0.395	-1.211	0.691	0.094	-1.137	0.449	-0.02	-1.105	0.586	0.336	-1.035	0.477	0.324	-1.355	0.469	0.16
-1.129	0.703	0.543	-0.984	0.699	0.52	-0.961	0.711	0.43	-1.148	0.77	0.512	-1.438	0.617	0.469	-1.008	0.813	0.422	-1.266	0.645	0.066	-1.078	0.441	0.008	-1.184	0.605	0.344	-0.941	0.469	0.332	-1.266	0.484	0.176
-1.117	0.707	0.539	-0.996	0.703	0.531	-0.977	0.723	0.422	-1.066	0.742	0.527	-1.508	0.641	0.465	-0.992	0.891	0.41	-1.301	0.59	0.031	-1.043	0.43	0.023	-1.27	0.621	0.355	-0.934	0.473	0.301	-1.211	0.492	0.203
-1.086	0.711	0.531	-1	0.711	0.547	-1	0.73	0.418	-1.043	0.715	0.539	-1.539	0.672	0.457	-0.781	0.832	0.535	-1.328	0.57	0.012	-1.012	0.422	0.008	-1.34	0.629	0.352	-0.945	0.469	0.266	-1.207	0.508	0.242
-1.051	0.719	0.523	-1.008	0.707	0.547	-1.066	0.746	0.426	-1.07	0.68	0.535	-1.516	0.699	0.453	-0.688	0.727	0.48	-1.328	0.551	0.008	-0.996	0.422	-0.004	-1.438	0.629	0.336	-0.906	0.496	0.238	-1.23	0.523	0.273
-1.016	0.715	0.516	-1.016	0.703	0.555	-1.145	0.77	0.426	-1.121	0.652	0.508	-1.453	0.727	0.461	-0.652	0.719	0.43	-1.289	0.516	0.016	-0.98	0.402	-0.02	-1.57	0.629	0.324	-0.879	0.512	0.238	-1.258	0.527	0.293
-0.996	0.707	0.496	-1.039	0.703	0.551	-1.219	0.789	0.441	-1.199	0.629	0.461	-1.367	0.742	0.484	-0.68	0.676	0.391	-1.223	0.477	0.023	-0.984	0.398	-0.027	-1.715	0.648	0.289	-0.887	0.508	0.23	-1.297	0.531	0.285
-0.973	0.699	0.488	-1.066	0.711	0.547	-1.297	0.777	0.465	-1.262	0.605	0.438	-1.281	0.742	0.523	-0.695	0.664	0.34	-1.148	0.449	0.039	-0.969	0.391	-0.035	-1.797	0.699	0.273	-0.922	0.508	0.223	-1.348	0.535	0.27
-0.965	0.688	0.484	-1.094	0.723	0.539	-1.344	0.758	0.492	-1.277	0.582	0.43	-1.215	0.738	0.559	-0.668	0.691	0.301	-1.094	0.449	0.051	-0.973	0.398	-0.027	-1.793	0.754	0.266	-0.953	0.504	0.207	-1.348	0.543	0.266
-0.977	0.68	0.48	-1.121	0.734	0.535	-1.387	0.742	0.5	-1.293	0.563	0.438	-1.172	0.719	0.582	-0.672	0.703	0.277	-1.031	0.457	0.059	-0.98	0.398	-0.004	-1.727	0.758	0.266	-1	0.496	0.199	-1.277	0.551	0.285
-0.984	0.676	0.477	-1.152	0.734	0.535	-1.441	0.734	0.504	-1.293	0.566	0.441	-1.176	0.699	0.555	-0.734	0.738	0.262	-0.98	0.457	0.07	-0.988	0.402	0.02	-1.719	0.699	0.266	-1.066	0.488	0.191	-1.172	0.547	0.309
-0.973	0.668	0.492	-1.184	0.742	0.539	-1.496	0.738	0.52	-1.266	0.586	0.445	-1.234	0.664	0.5	-0.789	0.797	0.262	-0.938	0.449	0.086	-0.988	0.414	0.039	-1.762	0.625	0.309	-1.137	0.484	0.188	-1.055	0.547	0.328
-0.996	0.652	0.5	-1.211	0.754	0.539	-1.531	0.758	0.559	-1.223	0.598	0.445	-1.328	0.629	0.43	-0.836	0.855	0.254	-0.914	0.449	0.09	-0.996	0.41	0.039	-1.762	0.633	0.363	-1.215	0.484	0.191	-0.953	0.543	0.355
-0.996	0.66	0.492	-1.234	0.758	0.539	-1.551	0.781	0.594	-1.152	0.609	0.441	-1.406	0.621	0.367	-0.887	0.887	0.27	-0.918	0.445	0.078	-1.043	0.391	0.027	-1.727	0.676	0.418	-1.281	0.484	0.199	-0.859	0.551	0.375
-0.984	0.672	0.492	-1.266	0.762	0.539	-1.523	0.797	0.625	-1.059	0.652	0.445	-1.43	0.629	0.332	-0.941	0.875	0.32	-0.93	0.438	0.078	-1.102	0.383	0	-1.629	0.734	0.445	-1.34	0.465	0.215	-0.797	0.547	0.41
-0.996	0.668	0.484	-1.301	0.758	0.555	-1.469	0.797	0.625	-0.988	0.648	0.441	-1.434	0.641	0.328	-0.941	0.875	0.348	-0.938	0.438	0.074	-1.156	0.387	-0.02	-1.516	0.77	0.445	-1.41	0.445	0.219	-0.758	0.543	0.402
-1.004	0.656	0.492	-1.363	0.754	0.574	-1.414	0.809	0.594	-0.93	0.625	0.441	-1.418	0.648	0.363	-0.957	0.863	0.379	-0.93	0.441	0.086	-1.211	0.395	-0.02	-1.414	0.766	0.422	-1.473	0.43	0.203	-0.719	0.551	0.41
-0.988	0.66	0.504	-1.402	0.762	0.594	-1.371	0.824	0.559	-0.883	0.617	0.445	-1.363	0.66	0.414	-0.996	0.844	0.402	-0.938	0.43	0.094	-1.273	0.391	-0.012	-1.328	0.727	0.387	-1.531	0.41	0.18	-0.727	0.551	0.383
-1.008	0.672	0.492	-1.414	0.773	0.586	-1.309	0.832	0.527	-0.844	0.629	0.445	-1.289	0.656	0.461	-1.059	0.82	0.426	-0.957	0.418	0.098	-1.332	0.375	-0.004	-1.25	0.688	0.359	-1.566	0.391	0.148	-0.738	0.559	0.371
-1	0.672	0.504	-1.418	0.773	0.555	-1.23	0.824	0.5	-0.813	0.625	0.426	-1.211	0.641	0.512	-1.121	0.801	0.465	-0.992	0.422	0.098	-1.383	0.355	-0.016	-1.215	0.664	0.336	-1.59	0.371	0.125	-0.762	0.578	0.348
-0.977	0.664	0.527	-1.41	0.789	0.531	-1.168	0.797	0.477	-0.805	0.621	0.414	-1.129	0.629	0.535	-1.18	0.793	0.488	-1.039	0.426	0.094	-1.43	0.336	-0.031	-1.23	0.645	0.324	-1.57	0.359	0.129	-0.816	0.578	0.316
-1	0.648	0.535	-1.383	0.813	0.512	-1.125	0.766	0.457	-0.816	0.629	0.406	-1.066	0.637	0.531	-1.25	0.82	0.484	-1.086	0.441	0.094	-1.457	0.301	-0.051	-1.262	0.637	0.324	-1.516	0.367	0.16	-0.902	0.59	0.293
-1.008	0.645	0.535	-1.324	0.816	0.492	-1.098	0.727	0.445	-0.824	0.641	0.414	-1.02	0.645	0.508	-1.348	0.852	0.477	-1.141	0.465	0.094	-1.469	0.273	-0.047	-1.27	0.637	0.32	-1.488	0.391	0.199	-1.035	0.594	0.273
-1.004	0.645	0.527	-1.238	0.801	0.484	-1.078	0.699	0.434	-0.828	0.641	0.434	-0.98	0.648	0.488	-1.441	0.867	0.465	-1.191	0.473	0.105	-1.438	0.258	-0.027	-1.285	0.617	0.328	-1.496	0.41	0.219	-1.164	0.605	0.258
-0.992	0.641	0.531	-1.156	0.773	0.477	-1.086	0.668	0.426	-0.824	0.645	0.469	-0.949	0.645	0.461	-1.484	0.895	0.453	-1.25	0.469	0.109	-1.402	0.281	0.012	-1.305	0.617	0.328	-1.477	0.434	0.211	-1.289	0.625	0.258
-0.98	0.637	0.539	-1.082	0.754	0.477	-1.105	0.668	0.398	-0.836	0.648	0.492	-0.891	0.66	0.453	-1.512	0.918	0.43	-1.328	0.465	0.105	-1.41	0.328	0.047	-1.32	0.637	0.313	-1.402	0.461	0.184	-1.406	0.652	0.266
-0.988	0.645	0.543	-1.023	0.727	0.461	-1.113	0.645	0.395	-0.867	0.645	0.516	-0.871	0.676	0.449	-1.531	0.922	0.43	-1.418	0.453	0.102	-1.449	0.359	0.074	-1.305	0.645	0.297	-1.332	0.484	0.164	-1.496	0.668	0.285
-1.023	0.66	0.543	-0.996	0.727	0.445	-1.125	0.633	0.387	-0.898	0.652	0.523	-0.848	0.688	0.449	-1.535	0.918	0.434	-1.484	0.434	0.074	-1.473	0.363	0.07	-1.254	0.605	0.27	-1.258	0.508	0.168	-1.563	0.676	0.309
-1.039	0.672	0.547	-0.988	0.719	0.438	-1.188	0.684	0.34	-0.934	0.656	0.516	-0.84	0.695	0.461	-1.527	0.906	0.441	-1.512	0.41	0.059	-1.465	0.34	0.051	-1.191	0.539	0.258	-1.191	0.512	0.203	-1.625	0.664	0.324
-1.07	0.691	0.547	-0.988	0.715	0.43	-1.211	0.684	0.355	-0.961	0.66	0.512	-0.848	0.68	0.473	-1.48	0.914	0.441	-1.504	0.391	0.055	-1.43	0.332	0.02	-1.121	0.496	0.258	-1.16	0.52	0.254	-1.691	0.676	0.324
-1.102	0.707	0.563	-1	0.723	0.426	-1.184	0.672	0.344	-0.977	0.656	0.512	-0.852	0.664	0.492	-1.375	0.91	0.445	-1.496	0.363	0.059	-1.363	0.359	-0.012	-1.031	0.469	0.242	-1.199	0.531	0.289	-1.773	0.672	0.293
-1.145	0.715	0.566	-1.043	0.727	0.418	-1.207	0.664	0.316	-0.984	0.664	0.52	-0.859	0.641	0.504	-1.242	0.898	0.441	-1.516	0.355	0.059	-1.281	0.418	-0.016	-0.977	0.453	0.246	-1.293	0.539	0.285	-1.816	0.652	0.273
-1.184	0.723	0.582	-1.082	0.73	0.406	-1.234	0.668	0.297	-1.008	0.668	0.527	-0.891	0.625	0.52	-1.125	0.879	0.441	-1.563	0.383	0.055	-1.199	0.5	0.02	-0.961	0.449	0.234	-1.387	0.543	0.254	-1.863	0.66	0.223
-1.23	0.73	0.598	-1.098	0.719	0.402	-1.199	0.648	0.297	-1.043	0.676	0.539	-0.93	0.625	0.539	-1.027	0.859	0.441	-1.598	0.426	0.039	-1.133	0.586	0.09	-0.938	0.48	0.223	-1.449	0.535	0.23	-1.914	0.738	0.176
-1.258	0.734	0.613	-1.105	0.711	0.398	-1.148	0.625	0.309	-1.098	0.691	0.555	-0.973	0.613	0.551	-0.953	0.836	0.434	-1.578	0.457	0.031	-1.098	0.664	0.16	-0.91	0.539	0.203	-1.469	0.516	0.223	-1.926	0.82	0.172
-1.297	0.73	0.629	-1.137	0.699	0.402	-1.109	0.629	0.309	-1.168	0.711	0.57	-1.023	0.609	0.555	-0.914	0.816	0.422	-1.5	0.48	0.027	-1.105	0.699	0.207	-0.887	0.57	0.195	-1.441	0.492	0.234	-1.895	0.875	0.246
-1.324	0.73	0.641	-1.172	0.703	0.383	-1.094	0.633	0.316	-1.25	0.738	0.57	-1.082	0.613	0.559	-0.898	0.809	0.402	-1.367	0.516	0.039	-1.172	0.66	0.215	-0.891	0.551	0.184	-1.352	0.469	0.281	-1.797	0.91	0.352
-1.34	0.73	0.648	-1.215	0.723	0.363	-1.066	0.66	0.309	-1.328	0.754	0.57	-1.141	0.629	0.547	-0.91	0.805	0.383	-1.227	0.555	0.082	-1.273	0.566	0.18	-0.91	0.516	0.184	-1.23	0.469	0.348	-1.613	0.902	0.465
-1.359	0.727	0.648	-1.234	0.73	0.379	-1.055	0.676	0.301	-1.402	0.762	0.555	-1.195	0.633	0.539	-0.926	0.797	0.367	-1.102	0.617	0.133	-1.391	0.473	0.113	-0.945	0.473	0.176	-1.102	0.473	0.41	-1.371	0.879	0.555
-1.367	0.723	0.633	-1.219	0.734	0.406	-1.027	0.68	0.297	-1.461	0.777	0.535	-1.25	0.648	0.527	-0.953	0.781	0.355	-1.027	0.676	0.191	-1.5	0.398	0.031	-1	0.457	0.164	-0.988	0.492	0.441	-1.18	0.863	0.598
-1.328	0.727	0.629	-1.199	0.727	0.438	-1.004	0.672	0.301	-1.5	0.777	0.523	-1.324	0.664	0.531	-0.996	0.762	0.352	-1.016	0.691	0.242	-1.551	0.387	-0.027	-1.074	0.457	0.152	-0.906	0.504	0.461	-1.082	0.875	0.594
-1.289	0.738	0.617	-1.18	0.699	0.449	-0.992	0.668	0.301	-1.527	0.77	0.523	-1.406	0.668	0.535	-1.051	0.754	0.352	-1.055	0.652	0.262	-1.512	0.398	-0.043	-1.16	0.453	0.145	-0.836	0.516	0.422	-1.066	0.891	0.566
-1.258	0.766	0.609	-1.148	0.691	0.441	-0.973	0.656	0.309	-1.559	0.77	0.531	-1.457	0.68	0.539	-1.082	0.754	0.344	-1.129	0.574	0.238	-1.406	0.414	-0.027	-1.242	0.441	0.156	-0.828	0.547	0.383	-1.098	0.91	0.539
-1.188	0.77	0.605	-1.129	0.676	0.43	-0.957	0.629	0.324	-1.57	0.789	0.543	-1.477	0.695	0.555	-1.094	0.758	0.332	-1.211	0.473	0.184	-1.293	0.449	0.008	-1.293	0.43	0.164	-0.777	0.547	0.383	-1.164	0.938	0.484
-1.113	0.754	0.594	-1.109	0.656	0.418	-0.945	0.605	0.336	-1.57	0.813	0.555	-1.461	0.707	0.563	-1.094	0.754	0.328	-1.301	0.398	0.129	-1.199	0.52	0.043	-1.344	0.418	0.18	-0.758	0.563	0.352	-1.242	0.938	0.422
-1.031	0.73	0.582	-1.086	0.648	0.402	-0.941	0.586	0.352	-1.555	0.828	0.539	-1.461	0.703	0.566	-1.098	0.738	0.313	-1.379	0.367	0.074	-1.125	0.605	0.063	-1.395	0.402	0.188	-0.742	0.555	0.332	-1.316	0.902	0.363
-0.949	0.695	0.574	-1.055	0.641	0.398	-0.945	0.578	0.352	-1.547	0.836	0.508	-1.492	0.699	0.555	-1.082	0.738	0.305	-1.398	0.379	0.047	-1.043	0.684	0.121	-1.441	0.375	0.199	-0.738	0.598	0.328	-1.375	0.844	0.32
-0.898	0.676	0.57	-1.031	0.645	0.395	-0.953	0.578	0.352	-1.492	0.832	0.488	-1.531	0.695	0.547	-1.059	0.715	0.32	-1.359	0.418	0.047	-0.961	0.762	0.188	-1.473	0.359	0.207	-0.766	0.641	0.297	-1.375	0.762	0.313
-0.891	0.664	0.566	-1.016	0.648	0.387	-0.973	0.578	0.348	-1.383	0.832	0.453	-1.52	0.707	0.543	-1.012	0.688	0.332	-1.273	0.461	0.078	-0.871	0.828	0.246	-1.516	0.352	0.191	-0.762	0.695	0.336	-1.328	0.684	0.324
-0.926	0.656	0.559	-1.012	0.656	0.379	-0.988	0.594	0.355	-1.254	0.801	0.422	-1.457	0.723	0.547	-0.973	0.672	0.344	-1.168	0.504	0.117	-0.828	0.832	0.25	-1.547	0.348	0.16	-0.824	0.746	0.328	-1.262	0.625	0.348
-0.984	0.656	0.547	-1	0.645	0.375	-0.996	0.598	0.359	-1.16	0.758	0.395	-1.379	0.734	0.559	-0.949	0.668	0.352	-1.078	0.555	0.141	-0.836	0.797	0.223	-1.539	0.363	0.133	-0.914	0.758	0.336	-1.176	0.578	0.371
-1.047	0.66	0.543	-0.988	0.633	0.371	-1.016	0.598	0.379	-1.09	0.715	0.398	-1.316	0.75	0.566	-0.926	0.668	0.355	-0.996	0.605	0.176	-0.867	0.742	0.168	-1.492	0.375	0.129	-0.98	0.766	0.348	-1.074	0.551	0.391
-1.117	0.656	0.531	-0.977	0.629	0.375	-1.047	0.609	0.387	-1.043	0.676	0.406	-1.246	0.758	0.563	-0.895	0.672	0.359	-0.934	0.637	0.188	-0.906	0.703	0.121	-1.48	0.387	0.137	-1.086	0.773	0.34	-0.977	0.543	0.371
-1.195	0.66	0.531	-0.965	0.617	0.375	-1.074	0.609	0.391	-1.023	0.652	0.406	-1.164	0.742	0.543	-0.867	0.668	0.355	-0.883	0.656	0.211	-0.945	0.691	0.098	-1.488	0.398	0.152	-1.207	0.793	0.328	-0.914	0.52	0.355
-1.227	0.68	0.559	-0.961	0.605	0.383	-1.113	0.609	0.391	-1.039	0.641	0.398	-1.098	0.719	0.504	-0.875	0.66	0.344	-0.863	0.664	0.207	-0.992	0.707	0.094	-1.461	0.426	0.176	-1.32	0.805	0.336	-0.871	0.512	0.324
-1.285	0.688	0.551	-0.961	0.598	0.379	-1.164	0.605	0.395	-1.066	0.637	0.379	-1.063	0.699	0.465	-0.906	0.656	0.34	-0.863	0.656	0.195	-1.016	0.73	0.102	-1.391	0.465	0.199	-1.402	0.816	0.352	-0.836	0.516	0.309
-1.273	0.691	0.535	-0.945	0.586	0.379	-1.219	0.613	0.391	-1.082	0.645	0.355	-1.043	0.68	0.441	-0.934	0.648	0.34	-0.863	0.637	0.184	-1.047	0.734	0.121	-1.289	0.5	0.203	-1.547	0.809	0.352	-0.785	0.543	0.273
-1.27	0.688	0.523	-0.945	0.582	0.379	-1.246	0.625	0.387	-1.109	0.633	0.352	-1.063	0.656	0.426	-0.93	0.645	0.352	-0.879	0.621	0.168	-1.09	0.719	0.133	-1.188	0.516	0.203	-1.684	0.797	0.375	-0.777	0.555	0.254
-1.305	0.66	0.508	-0.938	0.578	0.383	-1.238	0.625	0.379	-1.125	0.617	0.352	-1.105	0.641	0.414	-0.91	0.629	0.371	-0.887	0.617	0.16	-1.137	0.715	0.156	-1.113	0.531	0.203	-1.793	0.801	0.398	-0.789	0.547	0.254
-1.242	0.656	0.496	-0.93	0.574	0.375	-1.215	0.613	0.387	-1.137	0.633	0.324	-1.164	0.641	0.402	-0.906	0.629	0.379	-0.914	0.621	0.16	-1.184	0.727	0.176	-1.07	0.535	0.223	-1.867	0.844	0.406	-0.805	0.563	0.246
-1.125	0.715	0.461	-0.934	0.574	0.379	-1.188	0.594	0.41	-1.102	0.703	0.309	-1.215	0.645	0.387	-0.926	0.637	0.383	-0.953	0.629	0.164	-1.25	0.715	0.172	-1.07	0.531	0.25	-1.863	0.867	0.398	-0.867	0.559	0.238
-1.098	0.762	0.449	-0.953	0.578	0.383	-1.195	0.57	0.43	-1.152	0.672	0.309	-1.277	0.648	0.383	-0.957	0.641	0.367	-0.984	0.637	0.184	-1.359	0.68	0.148	-1.117	0.535	0.273	-1.852	0.867	0.379	-0.957	0.543	0.223
-1.09	0.715	0.453	-0.977	0.594	0.395	-1.238	0.563	0.441	-1.117	0.656	0.305	-1.316	0.648	0.383	-0.992	0.656	0.363	-1.02	0.652	0.199	-1.496	0.633	0.09	-1.195	0.555	0.305	-1.875	0.84	0.367	-1.074	0.512	0.234
-1.004	0.734	0.449	-1.02	0.605	0.406	-1.293	0.586	0.445	-1.074	0.656	0.301	-1.305	0.66	0.379	-1.031	0.664	0.367	-1.074	0.664	0.199	-1.633	0.602	0.063	-1.285	0.586	0.289	-1.879	0.785	0.379	-1.203	0.488	0.25
-1.008	0.754	0.461	-1.043	0.629	0.43	-1.313	0.617	0.445	-1.078	0.629	0.305	-1.262	0.672	0.371	-1.094	0.656	0.367	-1.137	0.672	0.207	-1.707	0.605	0.004	-1.371	0.582	0.266	-1.801	0.75	0.422	-1.344	0.461	0.266
-1.031	0.75	0.461	-1.07	0.66	0.457	-1.305	0.633	0.434	-1.055	0.617	0.316	-1.199	0.664	0.367	-1.184	0.648	0.367	-1.207	0.676	0.203	-1.734	0.633	-0.027	-1.414	0.543	0.254	-1.633	0.738	0.473	-1.473	0.434	0.277
-1.039	0.766	0.473	-1.098	0.699	0.473	-1.273	0.652	0.418	-1.035	0.609	0.336	-1.129	0.648	0.355	-1.285	0.66	0.367	-1.285	0.684	0.195	-1.711	0.613	-0.031	-1.426	0.484	0.254	-1.445	0.715	0.527	-1.566	0.398	0.277
-1.016	0.754	0.48	-1.133	0.73	0.477	-1.219	0.672	0.41	-1	0.586	0.367	-1.074	0.637	0.355	-1.367	0.672	0.371	-1.371	0.703	0.191	-1.652	0.59	0.008	-1.383	0.445	0.27	-1.309	0.668	0.539	-1.676	0.355	0.25
-1.02	0.73	0.484	-1.203	0.766	0.473	-1.172	0.691	0.402	-0.961	0.59	0.367	-1.031	0.621	0.375	-1.434	0.672	0.363	-1.441	0.723	0.191	-1.617	0.582	0.043	-1.297	0.457	0.305	-1.238	0.625	0.484	-1.785	0.301	0.172
-1.043	0.699	0.48	-1.289	0.793	0.477	-1.133	0.699	0.406	-0.953	0.609	0.344	-1.004	0.613	0.41	-1.488	0.672	0.359	-1.5	0.723	0.184	-1.637	0.625	0.047	-1.184	0.469	0.344	-1.246	0.594	0.418	-1.836	0.246	0.094
-1.043	0.684	0.473	-1.328	0.82	0.496	-1.082	0.715	0.43	-0.953	0.613	0.332	-0.988	0.598	0.426	-1.5	0.668	0.352	-1.539	0.73	0.176	-1.672	0.699	0.02	-1.082	0.477	0.395	-1.273	0.566	0.363	-1.816	0.207	0.016
-1.043	0.672	0.473	-1.32	0.844	0.527	-1.039	0.711	0.449	-0.941	0.617	0.344	-0.973	0.586	0.406	-1.488	0.66	0.336	-1.563	0.727	0.172	-1.656	0.777	-0.004	-0.984	0.492	0.41	-1.281	0.578	0.348	-1.738	0.223	-0.027
-1.047	0.664	0.477	-1.32	0.863	0.551	-1.031	0.703	0.473	-0.93	0.629	0.344	-0.961	0.578	0.371	-1.496	0.664	0.344	-1.547	0.723	0.164	-1.563	0.816	0.004	-0.934	0.516	0.395	-1.273	0.617	0.348	-1.617	0.266	-0.008
-1.051	0.645	0.48	-1.34	0.891	0.547	-1.043	0.684	0.496	-0.93	0.621	0.34	-0.949	0.574	0.336	-1.52	0.688	0.363	-1.516	0.719	0.16	-1.418	0.824	0.027	-0.902	0.57	0.398	-1.285	0.637	0.352	-1.531	0.313	0.055
-1.051	0.633	0.488	-1.32	0.91	0.539	-1.078	0.664	0.5	-0.938	0.594	0.344	-0.93	0.574	0.32	-1.508	0.711	0.398	-1.531	0.711	0.16	-1.281	0.801	0.063	-0.855	0.578	0.41	-1.32	0.637	0.328	-1.508	0.355	0.105
-1.055	0.633	0.48	-1.246	0.922	0.527	-1.121	0.652	0.504	-0.941	0.578	0.348	-0.91	0.57	0.316	-1.453	0.73	0.398	-1.586	0.73	0.156	-1.176	0.77	0.09	-0.797	0.645	0.359	-1.336	0.648	0.301	-1.48	0.402	0.152
-1.051	0.633	0.473	-1.168	0.914	0.512	-1.18	0.641	0.492	-0.949	0.578	0.352	-0.895	0.57	0.34	-1.355	0.754	0.41	-1.598	0.777	0.141	-1.117	0.73	0.113	-0.813	0.688	0.348	-1.32	0.66	0.281	-1.402	0.453	0.172
-1.039	0.641	0.469	-1.086	0.902	0.504	-1.238	0.633	0.484	-0.969	0.582	0.355	-0.895	0.57	0.355	-1.258	0.75	0.414	-1.543	0.836	0.129	-1.098	0.668	0.121	-0.824	0.688	0.344	-1.273	0.66	0.258	-1.32	0.488	0.168
-1.02	0.645	0.461	-1.023	0.871	0.5	-1.309	0.617	0.473	-0.992	0.582	0.363	-0.906	0.574	0.363	-1.145	0.738	0.43	-1.445	0.883	0.117	-1.117	0.613	0.121	-0.828	0.684	0.336	-1.23	0.617	0.246	-1.242	0.496	0.148
-1.004	0.656	0.465	-0.992	0.844	0.504	-1.352	0.633	0.453	-1.023	0.582	0.375	-0.922	0.57	0.359	-1.059	0.719	0.434	-1.332	0.902	0.113	-1.156	0.57	0.117	-0.84	0.648	0.348	-1.176	0.555	0.254	-1.164	0.477	0.16
-1	0.656	0.48	-0.992	0.813	0.504	-1.391	0.656	0.445	-1.043	0.578	0.367	-0.945	0.563	0.363	-0.992	0.699	0.434	-1.215	0.879	0.129	-1.215	0.551	0.102	-0.883	0.625	0.348	-1.105	0.488	0.297	-1.133	0.441	0.184
-1.004	0.645	0.5	-1.004	0.793	0.496	-1.391	0.68	0.461	-1.066	0.578	0.367	-0.973	0.555	0.367	-0.984	0.672	0.426	-1.113	0.805	0.152	-1.277	0.52	0.086	-0.953	0.613	0.332	-1.023	0.469	0.34	-1.141	0.422	0.215
-1.012	0.633	0.512	-1.008	0.777	0.492	-1.328	0.699	0.473	-1.102	0.574	0.359	-1.02	0.563	0.379	-1.031	0.656	0.406	-1.039	0.719	0.184	-1.328	0.488	0.059	-1.082	0.609	0.324	-0.969	0.473	0.348	-1.195	0.418	0.25
-1.039	0.629	0.516	-1.012	0.746	0.48	-1.27	0.695	0.484	-1.145	0.578	0.359	-1.082	0.574	0.387	-1.074	0.633	0.383	-0.996	0.656	0.219	-1.352	0.48	0.035	-1.215	0.609	0.301	-0.941	0.488	0.32	-1.25	0.43	0.262
-1.055	0.625	0.508	-1.02	0.719	0.484	-1.199	0.684	0.508	-1.215	0.586	0.387	-1.152	0.578	0.395	-1.109	0.609	0.363	-1	0.625	0.238	-1.332	0.504	0.027	-1.301	0.633	0.328	-0.945	0.492	0.277	-1.316	0.441	0.258
-1.066	0.629	0.496	-1.043	0.707	0.465	-1.125	0.668	0.52	-1.277	0.598	0.418	-1.223	0.582	0.391	-1.152	0.586	0.34	-1.039	0.637	0.242	-1.297	0.52	0.016	-1.355	0.648	0.379	-0.945	0.492	0.242	-1.367	0.453	0.25
-1.078	0.625	0.504	-1.07	0.691	0.426	-1.07	0.656	0.508	-1.328	0.605	0.43	-1.297	0.586	0.387	-1.207	0.574	0.324	-1.121	0.676	0.219	-1.266	0.516	0.008	-1.406	0.637	0.387	-0.953	0.496	0.219	-1.359	0.457	0.238
-1.082	0.613	0.527	-1.098	0.719	0.43	-1.031	0.668	0.477	-1.352	0.605	0.426	-1.367	0.594	0.371	-1.246	0.582	0.32	-1.242	0.691	0.188	-1.219	0.496	0	-1.488	0.637	0.422	-0.98	0.5	0.203	-1.305	0.457	0.234
-1.078	0.598	0.543	-1.125	0.746	0.445	-0.996	0.684	0.449	-1.344	0.605	0.418	-1.402	0.594	0.367	-1.223	0.598	0.336	-1.379	0.664	0.156	-1.172	0.492	0.008	-1.586	0.641	0.398	-1.035	0.508	0.195	-1.215	0.457	0.246
-1.082	0.582	0.547	-1.078	0.785	0.469	-0.965	0.695	0.441	-1.355	0.613	0.414	-1.41	0.59	0.379	-1.152	0.602	0.371	-1.484	0.633	0.105	-1.141	0.48	-0.004	-1.676	0.637	0.375	-1.086	0.5	0.195	-1.102	0.461	0.281
-1.113	0.594	0.531	-1.023	0.758	0.48	-0.922	0.715	0.434	-1.383	0.621	0.418	-1.383	0.586	0.398	-1.059	0.602	0.414	-1.551	0.594	0.059	-1.109	0.48	0.016	-1.727	0.652	0.371	-1.129	0.488	0.195	-0.98	0.469	0.32
-1.152	0.625	0.508	-1	0.742	0.469	-0.887	0.73	0.426	-1.395	0.629	0.422	-1.352	0.578	0.422	-0.988	0.578	0.434	-1.555	0.563	0	-1.074	0.484	0.055	-1.734	0.668	0.371	-1.184	0.465	0.199	-0.867	0.473	0.363
-1.172	0.652	0.504	-0.992	0.723	0.453	-0.891	0.738	0.422	-1.379	0.652	0.43	-1.359	0.574	0.426	-0.918	0.551	0.438	-1.52	0.516	-0.027	-1.035	0.504	0.086	-1.727	0.691	0.367	-1.25	0.453	0.211	-0.781	0.48	0.391
-1.176	0.656	0.492	-0.969	0.68	0.449	-0.895	0.742	0.434	-1.375	0.672	0.441	-1.387	0.574	0.418	-0.883	0.527	0.402	-1.457	0.469	-0.035	-1	0.508	0.113	-1.715	0.738	0.367	-1.309	0.43	0.23	-0.727	0.484	0.406
-1.18	0.652	0.5	-0.949	0.645	0.457	-0.895	0.73	0.445	-1.363	0.695	0.453	-1.391	0.594	0.398	-0.875	0.539	0.383	-1.371	0.449	-0.023	-0.98	0.5	0.121	-1.762	0.738	0.367	-1.359	0.406	0.254	-0.719	0.496	0.391
-1.164	0.66	0.504	-0.969	0.617	0.465	-0.902	0.719	0.449	-1.313	0.707	0.469	-1.352	0.625	0.391	-0.855	0.586	0.309	-1.273	0.449	0.02	-0.98	0.473	0.105	-1.785	0.777	0.367	-1.41	0.391	0.262	-0.723	0.52	0.375
-1.152	0.668	0.516	-0.961	0.621	0.453	-0.922	0.711	0.465	-1.23	0.707	0.48	-1.305	0.645	0.387	-0.805	0.656	0.297	-1.191	0.461	0.059	-0.996	0.461	0.09	-1.77	0.828	0.355	-1.469	0.367	0.254	-0.746	0.559	0.352
-1.152	0.672	0.527	-0.961	0.629	0.449	-0.949	0.699	0.484	-1.137	0.715	0.492	-1.246	0.664	0.383	-0.809	0.652	0.301	-1.117	0.484	0.098	-1.008	0.445	0.086	-1.648	0.871	0.371	-1.543	0.344	0.227	-0.789	0.57	0.34
-1.148	0.672	0.531	-0.941	0.633	0.445	-0.953	0.684	0.5	-1.043	0.711	0.496	-1.168	0.684	0.395	-0.746	0.656	0.336	-1.039	0.52	0.145	-1.023	0.449	0.094	-1.473	0.871	0.383	-1.613	0.336	0.195	-0.832	0.574	0.344
-1.133	0.668	0.535	-0.938	0.641	0.445	-0.988	0.672	0.512	-0.969	0.715	0.488	-1.086	0.691	0.422	-0.691	0.664	0.344	-0.977	0.551	0.184	-1.043	0.445	0.105	-1.309	0.84	0.395	-1.652	0.332	0.156	-0.895	0.605	0.336
-1.109	0.652	0.555	-0.941	0.656	0.461	-1.027	0.668	0.523	-0.941	0.711	0.477	-1.012	0.688	0.457	-0.719	0.648	0.344	-0.941	0.559	0.207	-1.066	0.43	0.121	-1.191	0.789	0.383	-1.617	0.34	0.148	-0.988	0.609	0.32
-1.09	0.621	0.57	-0.934	0.66	0.48	-1.063	0.668	0.531	-0.953	0.699	0.469	-0.965	0.68	0.496	-0.77	0.66	0.328	-0.938	0.559	0.207	-1.105	0.434	0.121	-1.156	0.738	0.352	-1.52	0.344	0.156	-1.086	0.625	0.344
-1.063	0.598	0.57	-0.93	0.668	0.492	-1.102	0.668	0.539	-1.012	0.676	0.457	-0.953	0.672	0.523	-0.828	0.688	0.324	-0.977	0.551	0.195	-1.168	0.449	0.109	-1.191	0.699	0.316	-1.441	0.344	0.184	-1.207	0.66	0.363
-1.043	0.59	0.57	-0.945	0.664	0.5	-1.133	0.656	0.543	-1.098	0.664	0.438	-0.996	0.664	0.535	-0.887	0.691	0.344	-1.023	0.527	0.18	-1.227	0.465	0.105	-1.258	0.668	0.273	-1.418	0.359	0.207	-1.324	0.711	0.363
-1.027	0.582	0.559	-0.961	0.656	0.523	-1.16	0.652	0.543	-1.176	0.652	0.414	-1.066	0.652	0.52	-0.949	0.676	0.367	-1.043	0.488	0.145	-1.266	0.473	0.105	-1.324	0.641	0.25	-1.387	0.387	0.219	-1.422	0.758	0.367
-1.035	0.582	0.563	-0.98	0.645	0.535	-1.195	0.652	0.559	-1.258	0.641	0.395	-1.148	0.641	0.496	-1.027	0.672	0.387	-1.051	0.453	0.113	-1.309	0.473	0.102	-1.371	0.613	0.238	-1.324	0.414	0.223	-1.469	0.777	0.398
-1.059	0.586	0.566	-1.004	0.656	0.535	-1.242	0.656	0.559	-1.313	0.641	0.391	-1.227	0.637	0.477	-1.105	0.695	0.402	-1.07	0.418	0.078	-1.363	0.449	0.094	-1.402	0.594	0.238	-1.258	0.43	0.215	-1.512	0.777	0.398
-1.102	0.602	0.57	-1.02	0.668	0.535	-1.293	0.664	0.547	-1.332	0.633	0.398	-1.293	0.641	0.449	-1.199	0.711	0.41	-1.102	0.383	0.063	-1.418	0.41	0.066	-1.422	0.582	0.242	-1.199	0.43	0.203	-1.59	0.77	0.406
-1.145	0.621	0.57	-1.039	0.688	0.539	-1.34	0.672	0.543	-1.305	0.641	0.414	-1.344	0.656	0.426	-1.281	0.707	0.43	-1.125	0.391	0.063	-1.457	0.355	0.039	-1.402	0.555	0.27	-1.137	0.441	0.203	-1.676	0.785	0.395
-1.18	0.645	0.566	-1.043	0.707	0.551	-1.367	0.684	0.543	-1.266	0.633	0.43	-1.375	0.668	0.426	-1.328	0.715	0.449	-1.141	0.418	0.086	-1.461	0.328	0.027	-1.336	0.535	0.289	-1.102	0.445	0.238	-1.73	0.824	0.387
-1.223	0.668	0.555	-1.051	0.723	0.566	-1.379	0.695	0.535	-1.199	0.633	0.441	-1.34	0.668	0.434	-1.379	0.723	0.469	-1.137	0.457	0.117	-1.422	0.355	0.051	-1.262	0.496	0.297	-1.094	0.461	0.285	-1.797	0.852	0.383
-1.258	0.684	0.555	-1.047	0.73	0.578	-1.371	0.699	0.523	-1.148	0.637	0.445	-1.27	0.66	0.449	-1.418	0.719	0.5	-1.152	0.473	0.133	-1.375	0.379	0.109	-1.207	0.465	0.289	-1.125	0.477	0.316	-1.805	0.875	0.383
-1.273	0.703	0.551	-1.055	0.738	0.582	-1.371	0.695	0.52	-1.098	0.637	0.449	-1.207	0.641	0.469	-1.473	0.723	0.504	-1.203	0.477	0.125	-1.375	0.422	0.156	-1.16	0.445	0.285	-1.184	0.488	0.316	-1.805	0.859	0.391
-1.262	0.719	0.543	-1.07	0.738	0.586	-1.383	0.703	0.52	-1.039	0.621	0.445	-1.137	0.629	0.496	-1.488	0.734	0.516	-1.254	0.461	0.105	-1.387	0.434	0.172	-1.105	0.441	0.273	-1.258	0.461	0.297	-1.852	0.832	0.383
-1.219	0.723	0.547	-1.082	0.738	0.594	-1.41	0.711	0.52	-0.988	0.613	0.422	-1.055	0.617	0.523	-1.469	0.766	0.512	-1.301	0.434	0.086	-1.418	0.426	0.16	-1.082	0.453	0.246	-1.34	0.422	0.27	-1.863	0.852	0.395
-1.16	0.719	0.551	-1.117	0.75	0.602	-1.41	0.742	0.508	-0.953	0.617	0.406	-0.98	0.609	0.535	-1.461	0.801	0.5	-1.324	0.422	0.066	-1.438	0.402	0.129	-1.059	0.465	0.211	-1.402	0.406	0.242	-1.77	0.875	0.422
-1.113	0.684	0.555	-1.164	0.762	0.625	-1.375	0.762	0.5	-0.926	0.629	0.391	-0.918	0.59	0.539	-1.531	0.813	0.473	-1.336	0.398	0.059	-1.426	0.398	0.09	-1.031	0.457	0.195	-1.402	0.422	0.242	-1.57	0.891	0.426
-1.074	0.691	0.527	-1.223	0.781	0.656	-1.32	0.789	0.488	-0.91	0.629	0.383	-0.898	0.57	0.512	-1.566	0.84	0.461	-1.355	0.371	0.047	-1.352	0.41	0.063	-1.02	0.445	0.188	-1.336	0.445	0.258	-1.398	0.863	0.402
-1.031	0.711	0.535	-1.277	0.801	0.668	-1.262	0.797	0.48	-0.898	0.637	0.398	-0.871	0.563	0.477	-1.582	0.871	0.469	-1.391	0.355	0.035	-1.258	0.434	0.066	-1.023	0.43	0.176	-1.234	0.473	0.281	-1.277	0.828	0.363
-0.988	0.719	0.535	-1.332	0.813	0.664	-1.184	0.793	0.457	-0.879	0.637	0.41	-0.832	0.586	0.441	-1.527	0.898	0.465	-1.441	0.348	0.02	-1.16	0.477	0.113	-1.031	0.422	0.164	-1.125	0.484	0.305	-1.211	0.793	0.332
-0.98	0.723	0.535	-1.371	0.801	0.656	-1.117	0.762	0.445	-0.859	0.637	0.434	-0.848	0.617	0.418	-1.418	0.902	0.477	-1.496	0.352	-0.016	-1.082	0.531	0.164	-1.055	0.418	0.16	-1.031	0.496	0.34	-1.199	0.793	0.301
-0.996	0.723	0.543	-1.41	0.777	0.66	-1.051	0.727	0.438	-0.855	0.621	0.441	-0.848	0.645	0.418	-1.324	0.887	0.48	-1.531	0.371	-0.055	-1.043	0.582	0.215	-1.094	0.418	0.152	-0.941	0.512	0.375	-1.234	0.801	0.277
-0.98	0.711	0.547	-1.449	0.762	0.664	-1.012	0.695	0.438	-0.867	0.594	0.449	-0.863	0.645	0.43	-1.223	0.852	0.48	-1.512	0.41	-0.074	-1.07	0.605	0.227	-1.145	0.418	0.145	-0.875	0.543	0.398	-1.277	0.793	0.266
-0.996	0.707	0.523	-1.473	0.773	0.648	-1.012	0.676	0.445	-0.875	0.578	0.453	-0.848	0.652	0.445	-1.133	0.805	0.48	-1.414	0.48	-0.047	-1.152	0.602	0.211	-1.195	0.414	0.152	-0.848	0.598	0.391	-1.301	0.781	0.258
-0.973	0.723	0.523	-1.465	0.789	0.625	-1.047	0.656	0.449	-0.902	0.605	0.457	-0.871	0.656	0.465	-1.082	0.75	0.473	-1.281	0.574	0.023	-1.254	0.578	0.16	-1.25	0.402	0.156	-0.84	0.621	0.387	-1.324	0.754	0.246
-0.98	0.703	0.516	-1.426	0.801	0.605	-1.078	0.652	0.445	-0.914	0.633	0.461	-0.895	0.652	0.477	-1.039	0.695	0.461	-1.145	0.664	0.117	-1.375	0.547	0.09	-1.297	0.379	0.172	-0.813	0.637	0.422	-1.352	0.684	0.25
-1	0.66	0.512	-1.348	0.816	0.57	-1.137	0.656	0.434	-0.922	0.66	0.48	-0.906	0.645	0.488	-1.035	0.66	0.434	-1.031	0.727	0.207	-1.465	0.527	0.031	-1.32	0.355	0.203	-0.809	0.676	0.371	-1.34	0.625	0.254
-1.012	0.645	0.508	-1.277	0.828	0.547	-1.18	0.68	0.41	-0.941	0.676	0.504	-0.926	0.629	0.504	-1.063	0.648	0.402	-0.996	0.73	0.254	-1.492	0.516	0.004	-1.336	0.348	0.227	-0.859	0.688	0.355	-1.293	0.574	0.273
-0.992	0.637	0.52	-1.203	0.836	0.531	-1.215	0.66	0.402	-0.961	0.695	0.527	-0.953	0.633	0.531	-1.113	0.648	0.371	-1.078	0.691	0.238	-1.457	0.531	0.031	-1.363	0.336	0.223	-0.879	0.695	0.363	-1.234	0.547	0.277
-0.973	0.637	0.539	-1.145	0.836	0.512	-1.215	0.645	0.395	-0.973	0.695	0.535	-0.977	0.633	0.543	-1.16	0.656	0.359	-1.246	0.625	0.16	-1.359	0.559	0.102	-1.402	0.336	0.199	-0.926	0.68	0.359	-1.16	0.504	0.293
-0.996	0.637	0.547	-1.098	0.816	0.492	-1.207	0.641	0.387	-1	0.688	0.539	-1.016	0.637	0.559	-1.195	0.66	0.367	-1.41	0.566	0.055	-1.25	0.555	0.195	-1.438	0.332	0.172	-1.012	0.68	0.34	-1.074	0.445	0.324
-0.992	0.648	0.547	-1.063	0.797	0.484	-1.23	0.668	0.391	-1.059	0.684	0.551	-1.098	0.641	0.563	-1.207	0.656	0.387	-1.527	0.547	-0.047	-1.141	0.555	0.262	-1.449	0.32	0.137	-1.113	0.688	0.344	-1.031	0.422	0.32
-0.992	0.672	0.543	-1.02	0.785	0.48	-1.27	0.699	0.383	-1.125	0.699	0.555	-1.191	0.664	0.555	-1.215	0.66	0.367	-1.578	0.52	-0.09	-1.094	0.586	0.234	-1.43	0.313	0.117	-1.191	0.695	0.371	-0.984	0.445	0.301
-1.016	0.68	0.547	-1.008	0.758	0.492	-1.254	0.688	0.391	-1.184	0.734	0.559	-1.301	0.695	0.555	-1.184	0.688	0.367	-1.563	0.449	-0.066	-1.078	0.605	0.215	-1.387	0.309	0.117	-1.27	0.699	0.414	-0.941	0.426	0.277
-1.039	0.676	0.555	-1.008	0.715	0.477	-1.199	0.672	0.387	-1.254	0.758	0.555	-1.391	0.727	0.555	-1.191	0.695	0.355	-1.469	0.402	0.02	-1.051	0.613	0.215	-1.355	0.328	0.133	-1.367	0.723	0.453	-0.914	0.418	0.266
-1.047	0.668	0.559	-1.02	0.684	0.465	-1.164	0.645	0.387	-1.328	0.781	0.563	-1.441	0.75	0.566	-1.168	0.715	0.316	-1.344	0.422	0.148	-0.988	0.668	0.242	-1.348	0.355	0.156	-1.492	0.73	0.469	-0.91	0.422	0.242
-1.059	0.668	0.574	-1.039	0.684	0.469	-1.137	0.633	0.379	-1.398	0.793	0.574	-1.469	0.758	0.566	-1.145	0.707	0.305	-1.215	0.48	0.262	-0.941	0.75	0.258	-1.348	0.391	0.172	-1.629	0.73	0.461	-0.918	0.438	0.227
-1.055	0.668	0.578	-1.086	0.699	0.445	-1.094	0.645	0.371	-1.438	0.793	0.578	-1.453	0.777	0.563	-1.113	0.676	0.289	-1.094	0.543	0.328	-0.91	0.801	0.238	-1.316	0.41	0.184	-1.746	0.715	0.422	-0.945	0.457	0.207
-1.066	0.668	0.586	-1.18	0.695	0.449	-1.059	0.637	0.363	-1.48	0.797	0.582	-1.449	0.781	0.559	-1.074	0.656	0.332	-1.008	0.566	0.348	-0.906	0.781	0.219	-1.262	0.418	0.176	-1.828	0.715	0.383	-0.984	0.465	0.195
-1.082	0.676	0.594	-1.23	0.699	0.441	-1.02	0.625	0.359	-1.531	0.785	0.59	-1.492	0.785	0.555	-1.051	0.66	0.324	-0.969	0.559	0.313	-0.902	0.727	0.215	-1.203	0.422	0.168	-1.871	0.711	0.359	-1.043	0.465	0.191
-1.109	0.691	0.605	-1.281	0.688	0.426	-0.984	0.621	0.363	-1.559	0.77	0.578	-1.559	0.793	0.563	-1.063	0.645	0.305	-0.953	0.551	0.262	-0.91	0.676	0.234	-1.16	0.449	0.184	-1.879	0.742	0.352	-1.129	0.434	0.191
-1.117	0.699	0.617	-1.309	0.691	0.395	-0.961	0.621	0.355	-1.547	0.758	0.57	-1.574	0.824	0.578	-1.055	0.625	0.316	-0.934	0.574	0.215	-0.91	0.648	0.254	-1.125	0.488	0.219	-1.863	0.785	0.359	-1.215	0.414	0.207
-1.152	0.703	0.629	-1.332	0.676	0.363	-0.941	0.605	0.359	-1.512	0.754	0.555	-1.531	0.852	0.621	-1.012	0.598	0.32	-0.918	0.609	0.195	-0.938	0.648	0.273	-1.129	0.531	0.293	-1.836	0.797	0.375	-1.289	0.398	0.23
-1.184	0.707	0.637	-1.305	0.668	0.34	-0.93	0.586	0.363	-1.469	0.75	0.535	-1.434	0.863	0.648	-0.977	0.574	0.328	-0.902	0.664	0.199	-0.977	0.648	0.289	-1.148	0.574	0.34	-1.824	0.809	0.379	-1.348	0.391	0.246
-1.203	0.711	0.645	-1.266	0.66	0.324	-0.918	0.582	0.363	-1.406	0.762	0.5	-1.348	0.863	0.641	-0.969	0.563	0.316	-0.891	0.73	0.219	-1.031	0.66	0.266	-1.191	0.598	0.406	-1.781	0.824	0.375	-1.406	0.375	0.242
-1.219	0.707	0.656	-1.199	0.668	0.32	-0.93	0.582	0.355	-1.328	0.77	0.469	-1.273	0.852	0.617	-0.98	0.543	0.316	-0.879	0.785	0.246	-1.105	0.676	0.258	-1.242	0.582	0.43	-1.645	0.848	0.375	-1.473	0.359	0.227
-1.246	0.703	0.66	-1.121	0.664	0.328	-0.945	0.586	0.34	-1.227	0.777	0.434	-1.199	0.836	0.57	-0.988	0.52	0.313	-0.875	0.805	0.262	-1.191	0.684	0.254	-1.34	0.543	0.398	-1.461	0.852	0.367	-1.551	0.328	0.188
-1.277	0.703	0.66	-1.051	0.656	0.34	-0.957	0.586	0.324	-1.137	0.758	0.414	-1.117	0.797	0.531	-0.977	0.52	0.313	-0.898	0.781	0.258	-1.262	0.672	0.258	-1.434	0.504	0.363	-1.297	0.836	0.348	-1.637	0.301	0.145
-1.316	0.699	0.648	-1.016	0.645	0.336	-0.969	0.582	0.32	-1.055	0.742	0.402	-1.074	0.746	0.496	-0.98	0.531	0.316	-0.934	0.746	0.234	-1.336	0.66	0.25	-1.449	0.48	0.359	-1.184	0.801	0.32	-1.691	0.281	0.098
-1.328	0.707	0.641	-1.012	0.641	0.324	-0.984	0.586	0.324	-1.02	0.73	0.406	-1.059	0.695	0.477	-0.988	0.547	0.313	-0.965	0.738	0.211	-1.445	0.641	0.223	-1.406	0.477	0.379	-1.137	0.762	0.293	-1.676	0.277	0.066
-1.316	0.73	0.637	-1.016	0.637	0.32	-0.988	0.586	0.332	-1.035	0.711	0.41	-1.035	0.668	0.469	-1	0.559	0.313	-1.008	0.758	0.199	-1.566	0.629	0.172	-1.313	0.48	0.398	-1.145	0.734	0.266	-1.598	0.289	0.051
-1.289	0.754	0.633	-0.996	0.621	0.324	-0.984	0.59	0.34	-1.063	0.707	0.402	-1.051	0.676	0.453	-1.035	0.559	0.305	-1.047	0.777	0.211	-1.66	0.633	0.133	-1.215	0.488	0.391	-1.172	0.703	0.262	-1.52	0.309	0.082
-1.25	0.773	0.621	-0.977	0.602	0.324	-0.977	0.582	0.344	-1.102	0.691	0.387	-1.098	0.684	0.449	-1.086	0.555	0.305	-1.074	0.793	0.223	-1.715	0.652	0.102	-1.121	0.523	0.383	-1.199	0.672	0.258	-1.477	0.328	0.125
-1.215	0.773	0.617	-0.949	0.594	0.324	-0.992	0.582	0.348	-1.102	0.676	0.363	-1.102	0.684	0.445	-1.16	0.547	0.313	-1.09	0.809	0.238	-1.715	0.664	0.102	-1.047	0.551	0.395	-1.234	0.648	0.258	-1.445	0.359	0.172
-1.16	0.77	0.609	-0.922	0.586	0.316	-1.031	0.586	0.359	-1.109	0.668	0.34	-1.113	0.684	0.449	-1.234	0.543	0.324	-1.125	0.82	0.242	-1.691	0.68	0.125	-0.965	0.57	0.406	-1.258	0.641	0.258	-1.387	0.387	0.188
-1.105	0.762	0.602	-0.895	0.582	0.328	-1.078	0.598	0.367	-1.102	0.664	0.34	-1.145	0.66	0.457	-1.316	0.543	0.32	-1.184	0.836	0.23	-1.707	0.703	0.145	-0.902	0.605	0.457	-1.277	0.652	0.258	-1.324	0.402	0.18
-1.074	0.742	0.59	-0.867	0.59	0.336	-1.129	0.602	0.367	-1.102	0.68	0.32	-1.156	0.656	0.449	-1.383	0.551	0.316	-1.254	0.855	0.215	-1.758	0.738	0.133	-0.863	0.617	0.457	-1.27	0.668	0.254	-1.281	0.406	0.141
-1.055	0.723	0.59	-0.859	0.594	0.348	-1.184	0.609	0.379	-1.125	0.695	0.301	-1.141	0.711	0.426	-1.43	0.547	0.316	-1.324	0.895	0.199	-1.762	0.777	0.105	-0.875	0.672	0.426	-1.25	0.688	0.254	-1.242	0.406	0.121
-1.039	0.691	0.59	-0.848	0.602	0.355	-1.234	0.621	0.398	-1.121	0.719	0.293	-1.168	0.719	0.414	-1.445	0.539	0.313	-1.406	0.949	0.191	-1.684	0.805	0.074	-0.922	0.668	0.441	-1.211	0.711	0.25	-1.219	0.414	0.141
-1.043	0.68	0.578	-0.84	0.586	0.367	-1.227	0.641	0.418	-1.102	0.73	0.293	-1.156	0.668	0.414	-1.426	0.531	0.316	-1.484	1.004	0.176	-1.531	0.801	0.066	-0.926	0.691	0.426	-1.168	0.695	0.262	-1.23	0.43	0.195
-1.055	0.684	0.559	-0.852	0.574	0.379	-1.199	0.633	0.438	-1.074	0.723	0.309	-1.113	0.664	0.422	-1.398	0.512	0.316	-1.535	1.008	0.168	-1.375	0.766	0.09	-0.965	0.68	0.402	-1.109	0.652	0.273	-1.262	0.457	0.25
-1.074	0.699	0.535	-0.879	0.574	0.398	-1.191	0.617	0.465	-1.066	0.723	0.305	-1.133	0.676	0.406	-1.402	0.504	0.316	-1.566	0.961	0.16	-1.234	0.723	0.121	-1.004	0.68	0.391	-1.059	0.57	0.281	-1.313	0.477	0.293
-1.086	0.715	0.523	-0.891	0.578	0.422	-1.234	0.613	0.484	-1.055	0.73	0.305	-1.137	0.664	0.398	-1.414	0.523	0.309	-1.625	0.895	0.152	-1.129	0.684	0.148	-1.066	0.652	0.379	-1.008	0.504	0.27	-1.375	0.465	0.309
-1.105	0.727	0.492	-0.91	0.578	0.434	-1.293	0.609	0.484	-1.039	0.73	0.313	-1.102	0.656	0.391	-1.422	0.547	0.305	-1.684	0.832	0.141	-1.074	0.652	0.18	-1.145	0.641	0.363	-0.98	0.457	0.258	-1.41	0.453	0.293
-1.137	0.719	0.504	-0.941	0.582	0.445	-1.34	0.613	0.465	-1.012	0.711	0.328	-1.078	0.645	0.387	-1.418	0.574	0.305	-1.699	0.816	0.145	-1.078	0.633	0.199	-1.23	0.641	0.367	-0.961	0.434	0.246	-1.406	0.449	0.285
-1.145	0.734	0.504	-0.988	0.594	0.457	-1.383	0.629	0.449	-1.004	0.668	0.359	-1.066	0.629	0.375	-1.359	0.617	0.313	-1.637	0.859	0.148	-1.145	0.617	0.191	-1.281	0.641	0.398	-0.938	0.438	0.246	-1.344	0.465	0.297
-1.223	0.754	0.492	-1.051	0.605	0.465	-1.422	0.648	0.445	-1.004	0.602	0.395	-1.047	0.605	0.355	-1.266	0.652	0.344	-1.516	0.887	0.145	-1.227	0.613	0.16	-1.285	0.656	0.426	-0.93	0.445	0.242	-1.23	0.484	0.336
-1.238	0.832	0.465	-1.113	0.633	0.477	-1.414	0.68	0.445	-1.012	0.527	0.422	-1.016	0.594	0.336	-1.141	0.684	0.387	-1.379	0.875	0.148	-1.305	0.598	0.121	-1.336	0.645	0.461	-0.926	0.469	0.23	-1.074	0.5	0.387
-1.332	0.805	0.465	-1.164	0.652	0.496	-1.359	0.711	0.457	-1.016	0.488	0.426	-0.984	0.578	0.328	-1.031	0.699	0.43	-1.258	0.848	0.141	-1.359	0.586	0.094	-1.434	0.605	0.418	-0.941	0.48	0.223	-0.91	0.516	0.43
-1.27	0.754	0.465	-1.199	0.684	0.523	-1.273	0.727	0.488	-1.008	0.473	0.426	-0.957	0.57	0.332	-0.941	0.711	0.461	-1.176	0.824	0.133	-1.391	0.578	0.066	-1.531	0.594	0.43	-0.98	0.484	0.211	-0.777	0.512	0.461
-1.211	0.734	0.449	-1.23	0.711	0.543	-1.188	0.719	0.543	-0.992	0.477	0.43	-0.934	0.566	0.348	-0.926	0.711	0.457	-1.141	0.801	0.133	-1.375	0.578	0.055	-1.594	0.621	0.422	-1.02	0.48	0.199	-0.684	0.508	0.48
-1.191	0.738	0.438	-1.254	0.727	0.543	-1.109	0.711	0.59	-0.973	0.5	0.418	-0.934	0.563	0.352	-0.969	0.676	0.438	-1.148	0.77	0.137	-1.332	0.566	0.035	-1.641	0.652	0.414	-1.063	0.461	0.195	-0.633	0.523	0.473
-1.184	0.719	0.461	-1.297	0.734	0.543	-1.063	0.707	0.617	-0.965	0.547	0.398	-0.945	0.566	0.34	-1.027	0.629	0.414	-1.176	0.734	0.129	-1.277	0.563	0.051	-1.672	0.637	0.414	-1.113	0.445	0.195	-0.609	0.551	0.484
-1.16	0.672	0.477	-1.332	0.75	0.539	-1.07	0.699	0.602	-0.961	0.59	0.379	-0.969	0.566	0.332	-1.082	0.59	0.383	-1.203	0.695	0.113	-1.188	0.504	0.09	-1.629	0.664	0.406	-1.176	0.441	0.203	-0.617	0.57	0.457
-1.145	0.645	0.484	-1.363	0.77	0.535	-1.105	0.676	0.566	-0.969	0.621	0.359	-1	0.57	0.328	-1.148	0.539	0.359	-1.234	0.656	0.082	-1.129	0.496	0.098	-1.664	0.668	0.387	-1.238	0.445	0.223	-0.629	0.574	0.438
-1.121	0.648	0.465	-1.391	0.777	0.539	-1.156	0.641	0.52	-0.984	0.637	0.336	-1.031	0.574	0.324	-1.219	0.496	0.332	-1.258	0.617	0.043	-1.094	0.418	0.105	-1.723	0.688	0.371	-1.305	0.449	0.234	-0.66	0.574	0.402
-1.094	0.68	0.453	-1.391	0.773	0.547	-1.207	0.605	0.48	-1.004	0.641	0.32	-1.066	0.574	0.336	-1.289	0.48	0.297	-1.27	0.586	0.004	-1.043	0.379	0.129	-1.789	0.707	0.359	-1.383	0.445	0.238	-0.734	0.555	0.363
-1.07	0.707	0.441	-1.352	0.766	0.543	-1.25	0.582	0.457	-1.027	0.637	0.309	-1.102	0.578	0.336	-1.34	0.461	0.285	-1.266	0.586	-0.023	-0.992	0.398	0.141	-1.789	0.762	0.348	-1.453	0.441	0.227	-0.84	0.574	0.328
-1.055	0.715	0.434	-1.277	0.762	0.527	-1.281	0.574	0.453	-1.063	0.621	0.309	-1.141	0.59	0.34	-1.336	0.473	0.285	-1.246	0.605	-0.031	-0.965	0.438	0.156	-1.707	0.813	0.348	-1.516	0.414	0.199	-1.016	0.59	0.309
-1.02	0.719	0.426	-1.195	0.758	0.512	-1.285	0.594	0.449	-1.105	0.613	0.313	-1.195	0.602	0.363	-1.25	0.5	0.309	-1.203	0.625	-0.02	-0.938	0.449	0.168	-1.559	0.824	0.348	-1.563	0.387	0.164	-1.191	0.605	0.301
-1	0.707	0.43	-1.125	0.754	0.516	-1.27	0.609	0.449	-1.176	0.605	0.324	-1.238	0.598	0.383	-1.145	0.523	0.34	-1.152	0.633	0.004	-0.922	0.449	0.164	-1.418	0.781	0.344	-1.566	0.367	0.137	-1.316	0.621	0.324
-0.992	0.688	0.43	-1.066	0.75	0.535	-1.23	0.609	0.445	-1.258	0.605	0.332	-1.266	0.605	0.406	-1.055	0.551	0.359	-1.105	0.625	0.023	-0.918	0.438	0.164	-1.32	0.727	0.316	-1.539	0.367	0.133	-1.414	0.633	0.32
-0.992	0.672	0.426	-1.047	0.746	0.547	-1.156	0.621	0.438	-1.328	0.613	0.34	-1.285	0.609	0.426	-1	0.574	0.379	-1.082	0.594	0.027	-0.914	0.438	0.156	-1.293	0.695	0.301	-1.477	0.371	0.164	-1.484	0.648	0.316
-0.992	0.652	0.422	-1.047	0.738	0.543	-1.094	0.648	0.438	-1.363	0.613	0.367	-1.285	0.598	0.445	-0.949	0.605	0.379	-1.059	0.559	0.027	-0.922	0.453	0.148	-1.316	0.652	0.273	-1.441	0.379	0.234	-1.559	0.664	0.313
-0.992	0.633	0.414	-1.066	0.723	0.516	-1.027	0.672	0.438	-1.355	0.609	0.398	-1.273	0.578	0.461	-0.914	0.625	0.391	-1.039	0.547	0.016	-0.945	0.469	0.141	-1.367	0.637	0.258	-1.457	0.398	0.27	-1.641	0.691	0.309
-0.988	0.633	0.406	-1.094	0.703	0.488	-0.969	0.68	0.438	-1.324	0.605	0.43	-1.277	0.547	0.477	-0.887	0.633	0.379	-1.023	0.543	0.012	-1	0.461	0.129	-1.41	0.617	0.246	-1.457	0.43	0.254	-1.742	0.73	0.313
-0.965	0.637	0.41	-1.129	0.68	0.469	-0.938	0.68	0.438	-1.324	0.602	0.438	-1.32	0.531	0.48	-0.871	0.637	0.352	-1.004	0.539	0.016	-1.066	0.441	0.121	-1.426	0.602	0.238	-1.402	0.449	0.207	-1.813	0.801	0.324
-0.938	0.637	0.418	-1.145	0.66	0.465	-0.91	0.68	0.438	-1.32	0.594	0.465	-1.355	0.531	0.473	-0.863	0.641	0.332	-0.992	0.539	0.023	-1.133	0.422	0.121	-1.434	0.59	0.234	-1.328	0.449	0.172	-1.848	0.883	0.348
-0.906	0.633	0.434	-1.152	0.668	0.469	-0.898	0.688	0.426	-1.324	0.602	0.5	-1.363	0.547	0.469	-0.859	0.645	0.32	-0.988	0.535	0.027	-1.191	0.41	0.125	-1.406	0.574	0.238	-1.234	0.465	0.168	-1.801	0.906	0.371
-0.879	0.629	0.453	-1.16	0.668	0.477	-0.895	0.688	0.41	-1.387	0.59	0.5	-1.34	0.563	0.477	-0.855	0.66	0.336	-0.98	0.52	0.039	-1.246	0.398	0.125	-1.344	0.566	0.246	-1.129	0.477	0.219	-1.773	0.852	0.363
-0.879	0.613	0.473	-1.156	0.672	0.48	-0.902	0.688	0.395	-1.398	0.621	0.535	-1.305	0.582	0.5	-0.859	0.676	0.363	-0.977	0.484	0.043	-1.297	0.387	0.121	-1.281	0.539	0.273	-1.051	0.488	0.301	-1.777	0.777	0.34
-0.887	0.602	0.477	-1.164	0.676	0.477	-0.918	0.676	0.395	-1.414	0.629	0.559	-1.246	0.609	0.531	-0.863	0.684	0.383	-1	0.453	0.051	-1.355	0.383	0.109	-1.191	0.516	0.316	-1.02	0.512	0.371	-1.805	0.719	0.355
-0.91	0.605	0.473	-1.172	0.711	0.48	-0.918	0.66	0.398	-1.391	0.629	0.574	-1.148	0.629	0.555	-0.887	0.695	0.41	-1.047	0.422	0.051	-1.41	0.383	0.086	-1.125	0.48	0.344	-1.047	0.535	0.383	-1.785	0.688	0.414
-0.93	0.602	0.473	-1.18	0.738	0.488	-0.922	0.66	0.391	-1.328	0.629	0.602	-1.043	0.633	0.566	-0.93	0.703	0.438	-1.102	0.414	0.059	-1.449	0.383	0.066	-1.043	0.465	0.352	-1.141	0.547	0.371	-1.695	0.664	0.488
-0.941	0.582	0.48	-1.164	0.715	0.488	-0.941	0.652	0.398	-1.207	0.633	0.66	-0.98	0.633	0.547	-1.016	0.73	0.457	-1.133	0.406	0.082	-1.484	0.375	0.035	-0.992	0.457	0.344	-1.254	0.539	0.336	-1.539	0.648	0.531
-0.953	0.566	0.496	-1.148	0.719	0.473	-0.949	0.652	0.41	-1.117	0.613	0.68	-0.965	0.625	0.508	-1.109	0.793	0.473	-1.156	0.391	0.113	-1.48	0.375	0.02	-0.957	0.469	0.324	-1.34	0.543	0.316	-1.363	0.641	0.52
-0.973	0.566	0.512	-1.133	0.719	0.457	-0.961	0.66	0.43	-1.055	0.621	0.672	-0.996	0.625	0.461	-1.172	0.855	0.477	-1.18	0.387	0.145	-1.445	0.383	0.016	-0.957	0.469	0.285	-1.387	0.563	0.305	-1.281	0.637	0.48
-0.992	0.578	0.531	-1.086	0.699	0.449	-0.984	0.668	0.461	-1.051	0.629	0.641	-1.07	0.629	0.418	-1.203	0.824	0.496	-1.203	0.387	0.172	-1.391	0.395	0.035	-0.973	0.473	0.25	-1.367	0.582	0.32	-1.273	0.641	0.434
-1.027	0.594	0.535	-1.031	0.68	0.449	-0.992	0.672	0.496	-1.051	0.641	0.59	-1.168	0.629	0.395	-1.246	0.734	0.496	-1.23	0.375	0.191	-1.355	0.406	0.066	-0.992	0.469	0.215	-1.309	0.578	0.352	-1.266	0.664	0.41
-1.059	0.602	0.539	-0.984	0.676	0.453	-0.996	0.695	0.516	-1.051	0.641	0.523	-1.266	0.625	0.383	-1.332	0.648	0.492	-1.254	0.367	0.195	-1.379	0.41	0.082	-1.023	0.453	0.199	-1.23	0.555	0.402	-1.254	0.688	0.414
-1.086	0.617	0.535	-0.941	0.676	0.465	-1.004	0.715	0.527	-1.063	0.621	0.473	-1.336	0.629	0.379	-1.426	0.609	0.48	-1.289	0.359	0.18	-1.391	0.418	0.078	-1.031	0.434	0.191	-1.129	0.52	0.484	-1.262	0.691	0.422
-1.121	0.637	0.523	-0.914	0.676	0.469	-1.008	0.719	0.551	-1.09	0.586	0.441	-1.387	0.637	0.387	-1.523	0.605	0.477	-1.34	0.348	0.152	-1.359	0.43	0.066	-1.039	0.41	0.199	-1.008	0.473	0.516	-1.297	0.684	0.418
-1.18	0.656	0.508	-0.906	0.672	0.473	-1.016	0.715	0.563	-1.105	0.582	0.438	-1.418	0.645	0.391	-1.582	0.633	0.496	-1.383	0.363	0.133	-1.297	0.438	0.066	-1.055	0.395	0.207	-0.973	0.441	0.535	-1.344	0.652	0.398
-1.258	0.688	0.492	-0.898	0.676	0.477	-1.039	0.695	0.57	-1.125	0.57	0.445	-1.391	0.664	0.398	-1.629	0.645	0.457	-1.406	0.395	0.125	-1.211	0.465	0.078	-1.094	0.383	0.207	-0.945	0.445	0.477	-1.359	0.621	0.367
-1.313	0.719	0.492	-0.898	0.668	0.465	-1.09	0.688	0.578	-1.148	0.551	0.453	-1.34	0.672	0.426	-1.617	0.691	0.453	-1.418	0.422	0.141	-1.125	0.512	0.102	-1.141	0.383	0.203	-0.949	0.52	0.402	-1.34	0.586	0.355
-1.34	0.719	0.492	-0.906	0.672	0.465	-1.152	0.672	0.594	-1.172	0.535	0.465	-1.262	0.668	0.441	-1.625	0.691	0.469	-1.395	0.445	0.156	-1.039	0.566	0.141	-1.18	0.383	0.211	-0.902	0.559	0.363	-1.289	0.551	0.359
-1.348	0.711	0.496	-0.934	0.676	0.469	-1.207	0.672	0.613	-1.184	0.535	0.465	-1.191	0.684	0.449	-1.637	0.703	0.473	-1.344	0.457	0.18	-0.996	0.602	0.203	-1.195	0.391	0.227	-0.867	0.602	0.375	-1.211	0.547	0.344
-1.34	0.711	0.5	-0.949	0.68	0.484	-1.262	0.672	0.617	-1.168	0.539	0.457	-1.133	0.676	0.469	-1.66	0.723	0.512	-1.344	0.438	0.191	-0.992	0.625	0.25	-1.219	0.387	0.238	-0.844	0.637	0.383	-1.105	0.5	0.379
-1.32	0.727	0.504	-0.961	0.688	0.492	-1.332	0.68	0.621	-1.16	0.574	0.445	-1.074	0.672	0.508	-1.625	0.762	0.512	-1.387	0.422	0.184	-1.055	0.609	0.262	-1.254	0.363	0.25	-0.848	0.648	0.375	-1.008	0.48	0.395
-1.285	0.73	0.512	-0.984	0.695	0.5	-1.375	0.695	0.625	-1.145	0.602	0.449	-1.004	0.688	0.531	-1.508	0.801	0.504	-1.422	0.449	0.168	-1.168	0.57	0.223	-1.273	0.352	0.258	-0.875	0.66	0.375	-0.961	0.492	0.355
-1.227	0.734	0.523	-0.992	0.699	0.504	-1.402	0.703	0.625	-1.113	0.605	0.457	-0.965	0.691	0.531	-1.379	0.828	0.477	-1.41	0.496	0.156	-1.301	0.523	0.176	-1.32	0.348	0.262	-0.938	0.66	0.363	-0.91	0.492	0.34
-1.172	0.73	0.527	-1.004	0.703	0.52	-1.422	0.711	0.629	-1.082	0.605	0.465	-0.984	0.691	0.492	-1.262	0.813	0.449	-1.355	0.539	0.152	-1.43	0.477	0.121	-1.375	0.352	0.238	-1.066	0.648	0.344	-0.855	0.477	0.313
-1.125	0.715	0.535	-1.016	0.703	0.531	-1.43	0.711	0.625	-1.043	0.613	0.477	-0.949	0.68	0.461	-1.18	0.777	0.422	-1.293	0.563	0.129	-1.512	0.461	0.082	-1.438	0.348	0.211	-1.18	0.641	0.359	-0.855	0.469	0.277
-1.082	0.695	0.543	-1.008	0.703	0.535	-1.438	0.711	0.621	-1.008	0.613	0.465	-0.918	0.691	0.414	-1.129	0.742	0.391	-1.258	0.578	0.117	-1.52	0.477	0.066	-1.461	0.359	0.191	-1.27	0.652	0.371	-0.867	0.473	0.242
-1.07	0.695	0.559	-1.016	0.703	0.535	-1.449	0.711	0.605	-1.008	0.629	0.422	-0.93	0.695	0.387	-1.125	0.719	0.363	-1.238	0.602	0.121	-1.488	0.496	0.074	-1.445	0.359	0.168	-1.359	0.641	0.383	-0.867	0.492	0.211
-1.082	0.684	0.566	-1.02	0.699	0.531	-1.441	0.727	0.586	-1.012	0.633	0.398	-0.93	0.688	0.379	-1.148	0.723	0.34	-1.223	0.68	0.145	-1.418	0.5	0.102	-1.414	0.355	0.172	-1.449	0.641	0.375	-0.883	0.496	0.199
-1.109	0.672	0.57	-1.039	0.699	0.539	-1.402	0.758	0.566	-0.984	0.652	0.383	-0.922	0.695	0.387	-1.184	0.715	0.324	-1.219	0.746	0.195	-1.332	0.504	0.145	-1.406	0.371	0.184	-1.539	0.633	0.355	-0.926	0.469	0.195
-1.125	0.664	0.566	-1.055	0.703	0.543	-1.332	0.785	0.551	-0.965	0.676	0.387	-0.918	0.703	0.41	-1.215	0.684	0.316	-1.227	0.797	0.25	-1.273	0.52	0.168	-1.414	0.402	0.195	-1.609	0.641	0.348	-0.988	0.438	0.191
-1.141	0.664	0.559	-1.078	0.719	0.543	-1.246	0.797	0.523	-0.949	0.684	0.41	-0.941	0.715	0.441	-1.258	0.629	0.313	-1.25	0.793	0.301	-1.223	0.527	0.207	-1.391	0.418	0.211	-1.648	0.668	0.34	-1.074	0.41	0.188
-1.164	0.664	0.566	-1.117	0.734	0.539	-1.176	0.797	0.496	-0.914	0.68	0.434	-0.961	0.703	0.48	-1.309	0.563	0.316	-1.293	0.727	0.273	-1.137	0.574	0.215	-1.332	0.441	0.23	-1.676	0.699	0.355	-1.184	0.391	0.191
-1.199	0.645	0.566	-1.18	0.758	0.531	-1.117	0.793	0.461	-0.871	0.664	0.453	-0.969	0.707	0.52	-1.375	0.504	0.352	-1.348	0.633	0.246	-1.047	0.621	0.238	-1.254	0.457	0.238	-1.691	0.738	0.363	-1.313	0.383	0.207
-1.211	0.672	0.559	-1.25	0.793	0.527	-1.063	0.777	0.426	-0.867	0.645	0.473	-1	0.703	0.551	-1.379	0.441	0.348	-1.383	0.566	0.199	-0.957	0.629	0.277	-1.18	0.461	0.246	-1.684	0.773	0.375	-1.418	0.383	0.219
-1.203	0.699	0.551	-1.32	0.824	0.535	-1.027	0.742	0.414	-0.887	0.648	0.484	-1.02	0.703	0.574	-1.328	0.48	0.328	-1.391	0.547	0.148	-0.898	0.625	0.289	-1.145	0.473	0.254	-1.664	0.801	0.375	-1.492	0.371	0.23
-1.191	0.715	0.547	-1.348	0.813	0.555	-1.008	0.711	0.418	-0.906	0.676	0.496	-1.051	0.668	0.594	-1.34	0.48	0.363	-1.344	0.57	0.125	-0.883	0.621	0.277	-1.148	0.484	0.273	-1.668	0.797	0.363	-1.547	0.344	0.219
-1.18	0.711	0.531	-1.348	0.766	0.578	-1.008	0.688	0.434	-0.945	0.695	0.516	-1.078	0.648	0.602	-1.316	0.41	0.387	-1.27	0.629	0.117	-0.875	0.621	0.258	-1.199	0.5	0.289	-1.703	0.813	0.367	-1.609	0.313	0.18
-1.145	0.711	0.523	-1.352	0.723	0.594	-1.035	0.676	0.438	-0.953	0.711	0.535	-1.133	0.648	0.586	-1.191	0.43	0.438	-1.168	0.676	0.129	-0.867	0.617	0.25	-1.258	0.516	0.313	-1.66	0.867	0.406	-1.645	0.277	0.121
-1.098	0.711	0.527	-1.379	0.707	0.602	-1.074	0.668	0.438	-0.965	0.715	0.555	-1.219	0.66	0.574	-1.117	0.441	0.441	-1.066	0.711	0.16	-0.867	0.598	0.25	-1.316	0.531	0.328	-1.496	0.891	0.465	-1.637	0.27	0.078
-1.059	0.719	0.523	-1.375	0.723	0.594	-1.121	0.668	0.426	-0.973	0.703	0.566	-1.309	0.668	0.563	-1.137	0.441	0.426	-0.969	0.738	0.199	-0.895	0.582	0.238	-1.402	0.516	0.316	-1.313	0.871	0.496	-1.566	0.289	0.066
-1.016	0.723	0.527	-1.344	0.75	0.574	-1.152	0.656	0.418	-1.004	0.68	0.578	-1.391	0.684	0.57	-1.172	0.422	0.395	-0.914	0.75	0.234	-0.953	0.574	0.23	-1.469	0.508	0.301	-1.184	0.828	0.48	-1.473	0.309	0.09
-0.973	0.703	0.531	-1.289	0.777	0.559	-1.191	0.668	0.41	-1.051	0.672	0.586	-1.465	0.707	0.578	-1.129	0.438	0.387	-0.887	0.715	0.223	-1.035	0.59	0.227	-1.48	0.508	0.301	-1.141	0.77	0.438	-1.434	0.34	0.137
-0.98	0.699	0.508	-1.254	0.805	0.539	-1.234	0.68	0.406	-1.098	0.684	0.586	-1.531	0.742	0.582	-1.074	0.461	0.387	-0.883	0.68	0.211	-1.109	0.617	0.227	-1.414	0.516	0.313	-1.137	0.727	0.398	-1.445	0.379	0.18
-0.969	0.711	0.496	-1.199	0.82	0.535	-1.262	0.688	0.391	-1.152	0.703	0.586	-1.563	0.762	0.578	-1.039	0.492	0.371	-0.859	0.672	0.199	-1.172	0.641	0.227	-1.309	0.527	0.352	-1.172	0.707	0.363	-1.43	0.43	0.207
-0.93	0.699	0.508	-1.148	0.813	0.535	-1.273	0.691	0.387	-1.215	0.73	0.586	-1.57	0.77	0.566	-1.02	0.523	0.352	-0.836	0.672	0.188	-1.219	0.652	0.227	-1.188	0.539	0.375	-1.23	0.703	0.336	-1.375	0.465	0.199
-0.926	0.68	0.52	-1.09	0.793	0.523	-1.277	0.672	0.387	-1.277	0.75	0.598	-1.586	0.762	0.551	-1.004	0.535	0.328	-0.824	0.672	0.172	-1.262	0.645	0.227	-1.082	0.555	0.391	-1.297	0.719	0.32	-1.305	0.477	0.176
-0.969	0.664	0.516	-1.035	0.77	0.504	-1.238	0.664	0.387	-1.348	0.762	0.605	-1.609	0.758	0.555	-0.996	0.539	0.305	-0.844	0.676	0.16	-1.32	0.641	0.211	-0.977	0.566	0.422	-1.367	0.73	0.313	-1.238	0.469	0.168
-0.957	0.668	0.531	-0.992	0.746	0.496	-1.219	0.66	0.391	-1.414	0.762	0.613	-1.605	0.766	0.566	-1	0.52	0.293	-0.867	0.691	0.156	-1.395	0.637	0.207	-0.895	0.582	0.441	-1.402	0.734	0.305	-1.184	0.457	0.195
-0.957	0.668	0.543	-0.969	0.727	0.492	-1.18	0.66	0.391	-1.48	0.762	0.598	-1.531	0.777	0.582	-1.012	0.496	0.293	-0.887	0.699	0.168	-1.465	0.645	0.199	-0.852	0.602	0.445	-1.406	0.703	0.301	-1.156	0.461	0.25
-0.977	0.66	0.559	-0.965	0.707	0.484	-1.133	0.641	0.402	-1.547	0.762	0.582	-1.418	0.777	0.586	-1.016	0.469	0.289	-0.91	0.719	0.184	-1.516	0.648	0.191	-0.84	0.617	0.453	-1.391	0.652	0.305	-1.164	0.469	0.305
-0.969	0.645	0.57	-0.961	0.707	0.48	-1.09	0.621	0.414	-1.602	0.766	0.574	-1.313	0.773	0.574	-1.02	0.457	0.293	-0.93	0.746	0.203	-1.559	0.648	0.18	-0.84	0.613	0.445	-1.352	0.605	0.316	-1.223	0.465	0.332
-1.012	0.656	0.563	-0.98	0.707	0.461	-1.066	0.609	0.41	-1.609	0.766	0.574	-1.199	0.762	0.563	-1.023	0.457	0.301	-0.945	0.773	0.23	-1.59	0.648	0.164	-0.852	0.609	0.426	-1.32	0.555	0.336	-1.313	0.445	0.32
-1.031	0.664	0.57	-1.008	0.703	0.445	-1.035	0.609	0.395	-1.578	0.77	0.57	-1.09	0.734	0.555	-1.043	0.465	0.309	-0.992	0.789	0.246	-1.602	0.637	0.16	-0.863	0.629	0.387	-1.223	0.48	0.402	-1.395	0.422	0.281
-1.023	0.656	0.574	-1.031	0.703	0.43	-1.02	0.617	0.379	-1.516	0.781	0.563	-1.016	0.695	0.551	-1.055	0.473	0.328	-1.059	0.793	0.25	-1.617	0.633	0.164	-0.91	0.609	0.371	-1.141	0.457	0.395	-1.426	0.426	0.242
-1.031	0.664	0.574	-1.066	0.715	0.422	-1	0.598	0.363	-1.434	0.789	0.547	-0.977	0.652	0.539	-1.066	0.477	0.34	-1.133	0.785	0.25	-1.652	0.633	0.16	-0.934	0.605	0.379	-1.133	0.414	0.367	-1.406	0.438	0.23
-1.043	0.684	0.57	-1.09	0.746	0.41	-0.977	0.59	0.355	-1.348	0.797	0.516	-0.977	0.625	0.512	-1.086	0.465	0.352	-1.219	0.762	0.238	-1.703	0.645	0.152	-0.965	0.617	0.375	-1.09	0.414	0.332	-1.316	0.445	0.242
-1.035	0.691	0.57	-1.121	0.738	0.41	-0.969	0.59	0.352	-1.254	0.793	0.477	-1.02	0.629	0.484	-1.113	0.453	0.367	-1.336	0.746	0.215	-1.727	0.68	0.141	-1.059	0.645	0.379	-1.02	0.426	0.313	-1.188	0.453	0.293
-1.012	0.68	0.582	-1.137	0.723	0.406	-0.965	0.586	0.355	-1.152	0.773	0.453	-1.098	0.641	0.453	-1.141	0.449	0.375	-1.453	0.746	0.191	-1.656	0.742	0.164	-1.156	0.652	0.391	-0.969	0.445	0.297	-1.047	0.469	0.352
-1.016	0.672	0.578	-1.184	0.711	0.395	-0.973	0.574	0.371	-1.086	0.746	0.445	-1.172	0.645	0.441	-1.211	0.449	0.375	-1.547	0.746	0.164	-1.5	0.781	0.207	-1.211	0.645	0.395	-0.945	0.465	0.289	-0.918	0.477	0.395
-1.035	0.688	0.582	-1.207	0.719	0.395	-0.965	0.578	0.379	-1.055	0.719	0.453	-1.242	0.641	0.426	-1.262	0.457	0.383	-1.609	0.754	0.141	-1.34	0.789	0.246	-1.266	0.641	0.426	-0.93	0.496	0.266	-0.828	0.484	0.43
-1.031	0.691	0.586	-1.203	0.727	0.406	-0.961	0.578	0.367	-1.047	0.695	0.441	-1.309	0.648	0.422	-1.293	0.484	0.375	-1.625	0.758	0.125	-1.219	0.746	0.254	-1.32	0.617	0.453	-0.949	0.504	0.246	-0.766	0.496	0.445
-1.059	0.699	0.602	-1.188	0.723	0.426	-0.953	0.57	0.359	-1.07	0.664	0.426	-1.363	0.664	0.402	-1.305	0.48	0.367	-1.621	0.758	0.117	-1.168	0.695	0.238	-1.383	0.621	0.441	-0.988	0.492	0.219	-0.727	0.508	0.449
-1.082	0.703	0.609	-1.172	0.719	0.434	-0.945	0.563	0.363	-1.086	0.648	0.402	-1.391	0.66	0.398	-1.305	0.457	0.371	-1.625	0.746	0.121	-1.18	0.648	0.223	-1.492	0.613	0.422	-1.035	0.48	0.199	-0.707	0.531	0.457
-1.109	0.703	0.625	-1.164	0.715	0.422	-0.938	0.555	0.371	-1.121	0.656	0.371	-1.363	0.688	0.391	-1.328	0.426	0.371	-1.652	0.723	0.117	-1.234	0.621	0.211	-1.582	0.613	0.414	-1.09	0.461	0.195	-0.73	0.555	0.402
-1.141	0.703	0.641	-1.156	0.699	0.414	-0.941	0.551	0.379	-1.168	0.66	0.367	-1.34	0.695	0.387	-1.359	0.426	0.371	-1.703	0.734	0.09	-1.305	0.621	0.207	-1.625	0.648	0.398	-1.152	0.449	0.195	-0.766	0.531	0.418
-1.18	0.699	0.645	-1.133	0.68	0.406	-0.957	0.551	0.387	-1.156	0.637	0.375	-1.316	0.699	0.383	-1.391	0.441	0.371	-1.711	0.742	0.082	-1.367	0.621	0.203	-1.664	0.668	0.398	-1.234	0.434	0.207	-0.809	0.586	0.355
-1.227	0.688	0.66	-1.09	0.656	0.402	-0.977	0.555	0.402	-1.199	0.645	0.355	-1.258	0.68	0.398	-1.383	0.461	0.379	-1.633	0.727	0.109	-1.43	0.617	0.211	-1.621	0.703	0.402	-1.324	0.426	0.215	-0.914	0.574	0.34
-1.254	0.684	0.664	-1.035	0.641	0.406	-1.02	0.555	0.41	-1.238	0.668	0.328	-1.203	0.672	0.391	-1.355	0.496	0.387	-1.469	0.742	0.137	-1.438	0.629	0.215	-1.621	0.699	0.395	-1.418	0.43	0.227	-0.984	0.609	0.32
-1.266	0.688	0.66	-0.992	0.637	0.414	-1.07	0.563	0.402	-1.207	0.656	0.32	-1.156	0.641	0.379	-1.297	0.543	0.398	-1.289	0.762	0.176	-1.402	0.645	0.199	-1.672	0.699	0.375	-1.508	0.434	0.234	-1.102	0.629	0.305
-1.277	0.684	0.648	-0.957	0.637	0.418	-1.133	0.57	0.402	-1.145	0.633	0.328	-1.109	0.605	0.367	-1.219	0.57	0.406	-1.148	0.773	0.199	-1.371	0.645	0.168	-1.75	0.715	0.359	-1.59	0.418	0.234	-1.199	0.66	0.301
-1.293	0.691	0.645	-0.938	0.637	0.414	-1.184	0.578	0.41	-1.141	0.625	0.324	-1.066	0.574	0.352	-1.133	0.574	0.41	-1.027	0.777	0.23	-1.34	0.621	0.133	-1.793	0.75	0.355	-1.641	0.391	0.223	-1.277	0.656	0.324
-1.305	0.707	0.637	-0.93	0.637	0.406	-1.219	0.598	0.418	-1.148	0.621	0.348	-1.016	0.57	0.344	-1.063	0.566	0.426	-0.945	0.777	0.262	-1.285	0.594	0.117	-1.73	0.797	0.363	-1.668	0.355	0.195	-1.344	0.641	0.344
-1.281	0.742	0.633	-0.918	0.617	0.406	-1.242	0.605	0.43	-1.121	0.625	0.363	-0.969	0.574	0.336	-1.051	0.555	0.441	-0.945	0.77	0.262	-1.211	0.555	0.125	-1.602	0.813	0.371	-1.645	0.328	0.172	-1.414	0.633	0.363
-1.238	0.766	0.629	-0.91	0.609	0.41	-1.25	0.609	0.43	-1.086	0.609	0.367	-0.93	0.574	0.328	-1.113	0.559	0.438	-1.008	0.75	0.246	-1.141	0.523	0.145	-1.461	0.805	0.371	-1.586	0.316	0.164	-1.5	0.637	0.371
-1.199	0.777	0.613	-0.914	0.609	0.414	-1.277	0.609	0.434	-1.051	0.598	0.355	-0.918	0.582	0.332	-1.211	0.563	0.422	-1.07	0.73	0.215	-1.082	0.5	0.152	-1.355	0.762	0.355	-1.508	0.32	0.18	-1.59	0.637	0.371
-1.18	0.789	0.609	-0.914	0.594	0.41	-1.336	0.617	0.422	-1.016	0.59	0.34	-0.906	0.59	0.336	-1.309	0.563	0.41	-1.133	0.73	0.191	-1.055	0.465	0.156	-1.297	0.719	0.324	-1.465	0.352	0.199	-1.66	0.652	0.391
-1.172	0.781	0.609	-0.922	0.582	0.414	-1.387	0.629	0.422	-0.98	0.582	0.332	-0.902	0.582	0.332	-1.379	0.57	0.387	-1.219	0.727	0.168	-1.02	0.41	0.156	-1.305	0.664	0.293	-1.434	0.391	0.215	-1.688	0.684	0.406
-1.148	0.777	0.613	-0.926	0.59	0.414	-1.391	0.656	0.43	-0.945	0.578	0.32	-0.906	0.574	0.328	-1.449	0.57	0.363	-1.285	0.719	0.145	-0.984	0.395	0.156	-1.359	0.641	0.258	-1.383	0.426	0.211	-1.688	0.703	0.441
-1.125	0.77	0.609	-0.938	0.602	0.418	-1.367	0.672	0.441	-0.926	0.574	0.316	-0.914	0.57	0.32	-1.52	0.559	0.352	-1.305	0.684	0.121	-0.953	0.406	0.152	-1.418	0.637	0.23	-1.301	0.453	0.203	-1.695	0.691	0.438
-1.121	0.758	0.609	-0.953	0.605	0.43	-1.336	0.672	0.461	-0.91	0.574	0.32	-0.922	0.566	0.313	-1.547	0.543	0.355	-1.289	0.637	0.105	-0.926	0.41	0.152	-1.441	0.613	0.219	-1.188	0.477	0.188	-1.742	0.688	0.41
-1.105	0.734	0.594	-0.969	0.609	0.438	-1.301	0.672	0.484	-0.898	0.578	0.34	-0.941	0.566	0.301	-1.531	0.516	0.375	-1.25	0.57	0.078	-0.914	0.414	0.156	-1.438	0.59	0.219	-1.078	0.48	0.199	-1.816	0.695	0.391
-1.098	0.715	0.586	-0.988	0.617	0.449	-1.242	0.676	0.516	-0.891	0.57	0.352	-0.977	0.559	0.297	-1.422	0.48	0.449	-1.215	0.512	0.063	-0.906	0.418	0.16	-1.414	0.559	0.223	-0.98	0.484	0.246	-1.809	0.75	0.383
-1.109	0.699	0.574	-1.016	0.613	0.461	-1.164	0.672	0.535	-0.891	0.555	0.352	-1.035	0.559	0.309	-1.281	0.516	0.48	-1.152	0.484	0.066	-0.922	0.414	0.16	-1.371	0.539	0.238	-0.926	0.5	0.309	-1.715	0.773	0.398
-1.117	0.691	0.563	-1.051	0.609	0.477	-1.094	0.66	0.535	-0.898	0.543	0.352	-1.09	0.563	0.324	-1.164	0.543	0.48	-1.066	0.496	0.098	-0.957	0.406	0.152	-1.297	0.523	0.262	-0.93	0.523	0.379	-1.555	0.789	0.402
-1.129	0.695	0.559	-1.094	0.629	0.492	-1.035	0.656	0.52	-0.906	0.535	0.352	-1.137	0.563	0.344	-1.078	0.551	0.5	-0.98	0.539	0.141	-0.996	0.391	0.137	-1.207	0.504	0.297	-0.98	0.547	0.398	-1.449	0.773	0.375
-1.156	0.695	0.555	-1.133	0.645	0.492	-1.016	0.656	0.504	-0.93	0.535	0.352	-1.184	0.563	0.367	-1.004	0.578	0.477	-0.93	0.563	0.172	-1.043	0.375	0.129	-1.117	0.492	0.34	-1.074	0.531	0.371	-1.398	0.73	0.348
-1.207	0.707	0.535	-1.164	0.652	0.508	-1.035	0.652	0.488	-0.953	0.551	0.352	-1.219	0.559	0.383	-0.969	0.582	0.48	-0.902	0.57	0.191	-1.09	0.363	0.113	-1.047	0.477	0.363	-1.191	0.488	0.309	-1.363	0.695	0.313
-1.23	0.781	0.523	-1.188	0.668	0.523	-1.074	0.656	0.48	-0.98	0.566	0.355	-1.246	0.559	0.391	-0.93	0.598	0.484	-0.887	0.566	0.195	-1.152	0.355	0.109	-0.973	0.465	0.367	-1.305	0.453	0.246	-1.375	0.672	0.285
-1.332	0.758	0.508	-1.203	0.676	0.539	-1.121	0.672	0.48	-1.023	0.582	0.359	-1.266	0.559	0.406	-0.875	0.645	0.484	-0.883	0.547	0.191	-1.227	0.367	0.105	-0.934	0.465	0.344	-1.371	0.445	0.203	-1.402	0.656	0.273
-1.316	0.715	0.52	-1.223	0.684	0.531	-1.172	0.684	0.477	-1.074	0.598	0.355	-1.273	0.559	0.43	-0.887	0.664	0.496	-0.887	0.516	0.16	-1.285	0.391	0.102	-0.91	0.469	0.316	-1.363	0.465	0.191	-1.422	0.648	0.266
-1.285	0.703	0.516	-1.273	0.691	0.512	-1.219	0.691	0.48	-1.125	0.609	0.363	-1.258	0.559	0.449	-0.895	0.668	0.461	-0.887	0.496	0.141	-1.324	0.402	0.098	-0.914	0.477	0.277	-1.305	0.477	0.223	-1.43	0.629	0.262
-1.273	0.738	0.484	-1.336	0.703	0.496	-1.273	0.688	0.488	-1.188	0.613	0.359	-1.25	0.559	0.457	-0.875	0.652	0.445	-0.891	0.477	0.129	-1.359	0.395	0.09	-0.918	0.469	0.246	-1.215	0.477	0.277	-1.41	0.602	0.258
-1.281	0.738	0.484	-1.375	0.723	0.488	-1.32	0.672	0.496	-1.266	0.625	0.383	-1.285	0.559	0.449	-0.859	0.648	0.418	-0.891	0.461	0.133	-1.398	0.379	0.066	-0.922	0.461	0.23	-1.09	0.48	0.352	-1.367	0.578	0.258
-1.23	0.719	0.492	-1.375	0.742	0.484	-1.332	0.664	0.5	-1.344	0.641	0.41	-1.34	0.57	0.43	-0.875	0.637	0.395	-0.906	0.469	0.148	-1.449	0.355	0.035	-0.941	0.441	0.219	-0.98	0.488	0.41	-1.293	0.551	0.273
-1.191	0.707	0.48	-1.34	0.746	0.484	-1.313	0.668	0.492	-1.41	0.656	0.438	-1.375	0.594	0.406	-0.918	0.613	0.414	-0.93	0.484	0.164	-1.473	0.332	0.008	-0.965	0.434	0.203	-0.906	0.5	0.449	-1.195	0.527	0.293
-1.164	0.715	0.469	-1.301	0.754	0.484	-1.262	0.672	0.492	-1.445	0.668	0.449	-1.371	0.621	0.387	-0.957	0.59	0.434	-0.941	0.496	0.176	-1.473	0.336	0	-1.008	0.41	0.195	-0.875	0.488	0.453	-1.094	0.496	0.336
-1.129	0.707	0.461	-1.25	0.758	0.492	-1.199	0.656	0.488	-1.434	0.652	0.457	-1.359	0.641	0.379	-0.961	0.602	0.48	-0.973	0.52	0.184	-1.48	0.348	0.016	-1.039	0.391	0.195	-0.855	0.527	0.422	-0.988	0.461	0.32
-1.094	0.699	0.453	-1.188	0.762	0.496	-1.129	0.656	0.484	-1.395	0.633	0.461	-1.336	0.656	0.387	-0.984	0.594	0.508	-1.023	0.527	0.184	-1.508	0.367	0.035	-1.059	0.387	0.211	-0.859	0.555	0.406	-0.949	0.426	0.336
-1.078	0.695	0.445	-1.129	0.762	0.5	-1.074	0.652	0.477	-1.398	0.605	0.473	-1.273	0.672	0.402	-1.031	0.602	0.543	-1.102	0.523	0.176	-1.535	0.387	0.043	-1.094	0.379	0.227	-0.863	0.598	0.391	-0.91	0.457	0.277
-1.059	0.699	0.43	-1.074	0.762	0.5	-1.016	0.652	0.457	-1.434	0.594	0.48	-1.191	0.688	0.418	-1.105	0.617	0.535	-1.184	0.504	0.168	-1.523	0.414	0.047	-1.156	0.387	0.242	-0.891	0.629	0.387	-0.867	0.457	0.281
-1.043	0.703	0.41	-1.023	0.746	0.488	-0.961	0.656	0.438	-1.449	0.609	0.477	-1.105	0.684	0.434	-1.191	0.617	0.516	-1.254	0.492	0.152	-1.457	0.445	0.043	-1.223	0.402	0.238	-0.93	0.688	0.379	-0.84	0.457	0.25
-1.039	0.695	0.398	-1.004	0.738	0.484	-0.922	0.68	0.418	-1.445	0.633	0.465	-1.039	0.672	0.449	-1.297	0.59	0.504	-1.324	0.473	0.133	-1.352	0.473	0.063	-1.281	0.402	0.258	-0.984	0.727	0.375	-0.836	0.457	0.238
-1.023	0.68	0.395	-1.012	0.742	0.48	-0.895	0.699	0.414	-1.414	0.672	0.461	-1.016	0.656	0.461	-1.41	0.578	0.488	-1.402	0.457	0.109	-1.238	0.516	0.098	-1.316	0.387	0.277	-1.055	0.754	0.375	-0.84	0.457	0.211
-1.012	0.668	0.395	-1.027	0.75	0.488	-0.883	0.703	0.422	-1.332	0.703	0.488	-1.055	0.637	0.469	-1.527	0.59	0.48	-1.465	0.43	0.078	-1.148	0.578	0.16	-1.348	0.355	0.289	-1.145	0.789	0.363	-0.855	0.453	0.199
-1	0.664	0.387	-1.059	0.734	0.488	-0.875	0.684	0.441	-1.207	0.727	0.551	-1.133	0.621	0.457	-1.598	0.602	0.469	-1.516	0.414	0.051	-1.086	0.629	0.234	-1.395	0.336	0.277	-1.234	0.824	0.371	-0.887	0.438	0.191
-0.996	0.652	0.395	-1.078	0.695	0.492	-0.848	0.68	0.457	-1.105	0.734	0.602	-1.207	0.613	0.445	-1.621	0.605	0.469	-1.539	0.395	0.023	-1.074	0.668	0.285	-1.465	0.324	0.246	-1.297	0.848	0.395	-0.934	0.422	0.191
-0.992	0.645	0.398	-1.109	0.664	0.492	-0.867	0.664	0.469	-1.047	0.73	0.617	-1.27	0.605	0.426	-1.609	0.594	0.469	-1.539	0.395	0.023	-1.125	0.664	0.309	-1.523	0.328	0.207	-1.344	0.844	0.43	-1	0.414	0.207
-0.977	0.637	0.395	-1.141	0.652	0.5	-0.883	0.648	0.473	-1.012	0.715	0.598	-1.316	0.609	0.414	-1.594	0.586	0.477	-1.543	0.41	0.039	-1.215	0.602	0.273	-1.535	0.344	0.18	-1.406	0.84	0.441	-1.078	0.406	0.223
-0.957	0.633	0.395	-1.176	0.637	0.504	-0.887	0.648	0.48	-0.992	0.699	0.555	-1.344	0.617	0.414	-1.617	0.598	0.473	-1.559	0.445	0.059	-1.336	0.5	0.207	-1.488	0.367	0.168	-1.457	0.848	0.445	-1.148	0.402	0.242
-0.949	0.629	0.398	-1.207	0.633	0.5	-0.891	0.66	0.484	-1	0.656	0.484	-1.352	0.613	0.422	-1.656	0.625	0.48	-1.566	0.488	0.074	-1.457	0.414	0.129	-1.457	0.387	0.168	-1.527	0.828	0.43	-1.219	0.391	0.25
-0.934	0.625	0.395	-1.23	0.656	0.492	-0.918	0.676	0.496	-1.039	0.605	0.438	-1.305	0.621	0.438	-1.68	0.656	0.484	-1.57	0.523	0.063	-1.531	0.379	0.078	-1.465	0.414	0.184	-1.57	0.828	0.422	-1.305	0.359	0.242
-0.918	0.625	0.395	-1.215	0.668	0.484	-0.949	0.676	0.504	-1.086	0.578	0.41	-1.238	0.633	0.445	-1.648	0.691	0.496	-1.559	0.543	0.039	-1.527	0.414	0.047	-1.461	0.434	0.207	-1.602	0.859	0.418	-1.414	0.324	0.207
-0.914	0.617	0.402	-1.188	0.66	0.473	-0.953	0.684	0.512	-1.113	0.57	0.414	-1.156	0.637	0.453	-1.566	0.715	0.52	-1.484	0.57	0.02	-1.453	0.496	0.063	-1.398	0.461	0.234	-1.602	0.887	0.422	-1.531	0.289	0.16
-0.906	0.609	0.414	-1.148	0.664	0.461	-0.965	0.688	0.527	-1.156	0.566	0.426	-1.098	0.648	0.465	-1.477	0.711	0.543	-1.359	0.598	0.02	-1.332	0.539	0.117	-1.32	0.469	0.254	-1.59	0.883	0.406	-1.629	0.273	0.117
-0.91	0.602	0.426	-1.098	0.66	0.469	-0.988	0.676	0.531	-1.188	0.586	0.441	-1.031	0.648	0.469	-1.387	0.688	0.539	-1.207	0.629	0.055	-1.191	0.527	0.184	-1.25	0.465	0.25	-1.598	0.859	0.391	-1.707	0.273	0.074
-0.934	0.586	0.438	-1.039	0.66	0.465	-1.02	0.668	0.527	-1.207	0.613	0.465	-1.004	0.66	0.461	-1.289	0.664	0.523	-1.078	0.676	0.105	-1.07	0.504	0.25	-1.199	0.473	0.238	-1.645	0.855	0.395	-1.742	0.285	0.051
-0.949	0.586	0.445	-0.992	0.656	0.457	-1.059	0.668	0.547	-1.215	0.625	0.469	-0.977	0.652	0.465	-1.195	0.613	0.523	-0.996	0.734	0.18	-0.973	0.477	0.316	-1.168	0.473	0.254	-1.688	0.867	0.414	-1.688	0.313	0.082
-0.984	0.586	0.445	-0.969	0.656	0.449	-1.117	0.676	0.559	-1.203	0.633	0.461	-0.93	0.656	0.473	-1.121	0.566	0.5	-0.965	0.754	0.242	-0.883	0.48	0.367	-1.164	0.488	0.297	-1.645	0.891	0.438	-1.574	0.328	0.176
-1.008	0.598	0.457	-0.949	0.656	0.445	-1.188	0.691	0.551	-1.164	0.656	0.449	-0.93	0.676	0.473	-1.105	0.523	0.492	-1.012	0.711	0.258	-0.84	0.508	0.375	-1.188	0.508	0.332	-1.531	0.898	0.449	-1.531	0.324	0.238
-1.031	0.598	0.473	-0.93	0.668	0.438	-1.246	0.707	0.547	-1.113	0.656	0.445	-0.926	0.68	0.473	-1.125	0.516	0.445	-1.105	0.637	0.246	-0.824	0.527	0.395	-1.215	0.52	0.352	-1.406	0.855	0.441	-1.539	0.313	0.25
-1.051	0.605	0.484	-0.91	0.68	0.434	-1.301	0.723	0.543	-1.043	0.645	0.453	-0.898	0.664	0.469	-1.148	0.578	0.418	-1.223	0.563	0.215	-0.781	0.527	0.414	-1.262	0.504	0.352	-1.324	0.785	0.418	-1.559	0.316	0.219
-1.066	0.605	0.504	-0.906	0.684	0.434	-1.336	0.734	0.543	-0.988	0.637	0.469	-0.914	0.648	0.465	-1.207	0.598	0.418	-1.328	0.5	0.172	-0.766	0.543	0.387	-1.34	0.469	0.328	-1.277	0.719	0.395	-1.527	0.316	0.164
-1.086	0.59	0.512	-0.895	0.68	0.441	-1.359	0.754	0.539	-0.926	0.637	0.492	-0.93	0.652	0.465	-1.258	0.621	0.398	-1.414	0.473	0.125	-0.785	0.543	0.375	-1.41	0.441	0.297	-1.258	0.668	0.371	-1.457	0.32	0.117
-1.152	0.59	0.504	-0.898	0.672	0.461	-1.367	0.754	0.539	-0.891	0.617	0.484	-0.922	0.652	0.473	-1.289	0.613	0.387	-1.465	0.469	0.063	-0.801	0.516	0.34	-1.426	0.445	0.297	-1.285	0.633	0.363	-1.352	0.352	0.109
-1.227	0.621	0.488	-0.906	0.668	0.477	-1.387	0.762	0.535	-0.879	0.617	0.461	-0.945	0.66	0.488	-1.332	0.594	0.422	-1.469	0.48	0.008	-0.863	0.52	0.305	-1.359	0.461	0.32	-1.316	0.617	0.355	-1.254	0.391	0.137
-1.262	0.652	0.484	-0.918	0.664	0.492	-1.426	0.766	0.535	-0.875	0.609	0.445	-0.992	0.668	0.508	-1.324	0.613	0.387	-1.406	0.508	-0.008	-0.949	0.52	0.293	-1.246	0.488	0.359	-1.348	0.602	0.352	-1.203	0.43	0.184
-1.262	0.68	0.484	-0.938	0.668	0.508	-1.441	0.789	0.539	-0.855	0.621	0.438	-1.012	0.676	0.539	-1.352	0.59	0.332	-1.293	0.527	0.031	-1.059	0.559	0.273	-1.129	0.508	0.391	-1.371	0.609	0.336	-1.176	0.461	0.238
-1.266	0.676	0.504	-0.961	0.668	0.516	-1.418	0.813	0.535	-0.867	0.656	0.434	-1.031	0.691	0.566	-1.262	0.574	0.355	-1.141	0.543	0.109	-1.184	0.609	0.301	-1.02	0.523	0.402	-1.375	0.625	0.316	-1.16	0.488	0.273
-1.27	0.672	0.535	-0.98	0.668	0.527	-1.359	0.813	0.527	-0.867	0.676	0.445	-1.09	0.676	0.594	-1.18	0.543	0.391	-0.996	0.574	0.184	-1.273	0.664	0.324	-0.934	0.535	0.414	-1.359	0.641	0.297	-1.203	0.5	0.297
-1.262	0.684	0.559	-0.996	0.664	0.539	-1.301	0.805	0.516	-0.879	0.691	0.457	-1.125	0.676	0.605	-1.152	0.48	0.379	-0.875	0.605	0.238	-1.359	0.707	0.328	-0.867	0.555	0.414	-1.281	0.594	0.336	-1.277	0.523	0.289
-1.242	0.691	0.563	-1	0.656	0.543	-1.246	0.805	0.508	-0.898	0.695	0.473	-1.188	0.688	0.609	-1.203	0.43	0.375	-0.797	0.609	0.27	-1.418	0.727	0.316	-0.828	0.566	0.398	-1.199	0.547	0.336	-1.313	0.555	0.301
-1.215	0.691	0.563	-1	0.656	0.543	-1.176	0.789	0.504	-0.91	0.68	0.492	-1.27	0.699	0.609	-1.234	0.422	0.32	-0.762	0.617	0.273	-1.473	0.738	0.281	-0.801	0.59	0.418	-1.172	0.488	0.336	-1.262	0.586	0.355
-1.188	0.684	0.566	-0.996	0.656	0.551	-1.098	0.77	0.488	-0.934	0.664	0.504	-1.348	0.715	0.598	-1.18	0.449	0.313	-0.75	0.625	0.254	-1.547	0.734	0.242	-0.781	0.598	0.395	-1.105	0.477	0.324	-1.148	0.602	0.434
-1.156	0.676	0.574	-1.004	0.656	0.547	-1.047	0.746	0.477	-0.965	0.648	0.52	-1.414	0.738	0.594	-1.094	0.477	0.332	-0.754	0.641	0.227	-1.609	0.738	0.23	-0.805	0.602	0.402	-0.973	0.461	0.359	-1.02	0.574	0.539
-1.133	0.672	0.582	-1.031	0.645	0.543	-1.035	0.719	0.477	-0.992	0.637	0.539	-1.465	0.77	0.598	-1.023	0.496	0.352	-0.781	0.648	0.203	-1.645	0.758	0.266	-0.836	0.582	0.379	-0.918	0.445	0.348	-0.934	0.555	0.531
-1.133	0.676	0.59	-1.066	0.641	0.551	-1.051	0.707	0.477	-1.008	0.625	0.551	-1.488	0.789	0.605	-0.98	0.516	0.352	-0.809	0.656	0.184	-1.633	0.785	0.328	-0.863	0.617	0.348	-0.918	0.445	0.32	-0.891	0.547	0.496
-1.16	0.672	0.598	-1.113	0.652	0.559	-1.074	0.703	0.461	-1.035	0.613	0.555	-1.492	0.789	0.617	-0.965	0.543	0.332	-0.852	0.656	0.184	-1.598	0.781	0.391	-0.93	0.605	0.332	-0.891	0.465	0.289	-0.82	0.555	0.578
-1.172	0.672	0.637	-1.176	0.684	0.555	-1.117	0.676	0.445	-1.059	0.621	0.563	-1.473	0.789	0.617	-0.961	0.563	0.301	-0.887	0.664	0.18	-1.609	0.75	0.379	-0.961	0.621	0.352	-0.855	0.492	0.273	-0.746	0.594	0.625
-1.211	0.68	0.645	-1.254	0.719	0.551	-1.121	0.672	0.434	-1.086	0.637	0.57	-1.48	0.781	0.59	-0.973	0.57	0.273	-0.926	0.668	0.191	-1.633	0.715	0.363	-1.027	0.605	0.355	-0.836	0.5	0.27	-0.723	0.641	0.602
-1.25	0.699	0.633	-1.301	0.734	0.547	-1.152	0.672	0.422	-1.133	0.648	0.59	-1.52	0.801	0.586	-0.996	0.543	0.266	-0.977	0.688	0.203	-1.66	0.684	0.352	-1.117	0.586	0.383	-0.844	0.496	0.258	-0.684	0.578	0.629
-1.27	0.742	0.645	-1.324	0.734	0.559	-1.184	0.668	0.426	-1.195	0.66	0.598	-1.543	0.82	0.605	-1.012	0.5	0.258	-1.039	0.691	0.219	-1.688	0.691	0.328	-1.18	0.59	0.383	-0.875	0.492	0.25	-0.648	0.555	0.539
-1.266	0.766	0.613	-1.348	0.73	0.566	-1.176	0.691	0.398	-1.277	0.68	0.602	-1.516	0.836	0.625	-1.016	0.473	0.273	-1.066	0.699	0.242	-1.672	0.703	0.332	-1.234	0.594	0.41	-0.918	0.484	0.246	-0.664	0.523	0.445
-1.266	0.785	0.613	-1.367	0.73	0.57	-1.176	0.68	0.406	-1.367	0.699	0.59	-1.453	0.844	0.633	-1.02	0.461	0.281	-1.09	0.703	0.25	-1.574	0.727	0.324	-1.273	0.598	0.414	-0.977	0.473	0.246	-0.758	0.5	0.316
-1.289	0.766	0.57	-1.383	0.73	0.582	-1.176	0.668	0.406	-1.465	0.711	0.582	-1.387	0.836	0.621	-1.023	0.461	0.293	-1.172	0.703	0.25	-1.441	0.734	0.328	-1.34	0.605	0.414	-1.047	0.461	0.25	-0.934	0.484	0.191
-1.293	0.77	0.551	-1.375	0.73	0.586	-1.184	0.684	0.391	-1.539	0.719	0.582	-1.297	0.816	0.578	-1.039	0.465	0.309	-1.293	0.688	0.238	-1.301	0.727	0.328	-1.48	0.594	0.402	-1.129	0.441	0.246	-1.121	0.496	0.125
-1.25	0.727	0.555	-1.355	0.75	0.574	-1.18	0.68	0.406	-1.586	0.715	0.59	-1.223	0.785	0.543	-1.078	0.473	0.313	-1.43	0.652	0.207	-1.18	0.707	0.32	-1.594	0.609	0.395	-1.215	0.426	0.25	-1.285	0.559	0.117
-1.219	0.719	0.59	-1.32	0.766	0.563	-1.148	0.68	0.414	-1.621	0.703	0.602	-1.176	0.734	0.508	-1.141	0.48	0.316	-1.547	0.605	0.184	-1.105	0.684	0.316	-1.688	0.621	0.395	-1.309	0.41	0.254	-1.367	0.633	0.168
-1.145	0.738	0.578	-1.289	0.777	0.535	-1.137	0.664	0.418	-1.637	0.691	0.602	-1.156	0.699	0.48	-1.207	0.492	0.316	-1.633	0.574	0.148	-1.047	0.66	0.305	-1.738	0.629	0.406	-1.414	0.406	0.258	-1.395	0.711	0.25
-1.051	0.75	0.578	-1.258	0.781	0.516	-1.117	0.648	0.418	-1.609	0.691	0.59	-1.172	0.684	0.461	-1.25	0.484	0.332	-1.691	0.559	0.109	-1.031	0.637	0.293	-1.73	0.664	0.41	-1.477	0.398	0.254	-1.41	0.75	0.324
-1.055	0.711	0.539	-1.234	0.793	0.512	-1.074	0.641	0.41	-1.551	0.688	0.57	-1.203	0.691	0.43	-1.297	0.477	0.344	-1.691	0.566	0.078	-1.043	0.625	0.281	-1.734	0.668	0.391	-1.52	0.391	0.227	-1.469	0.766	0.371
-1.09	0.688	0.523	-1.203	0.805	0.52	-1.047	0.637	0.398	-1.473	0.676	0.543	-1.242	0.699	0.418	-1.336	0.477	0.348	-1.645	0.57	0.074	-1.07	0.633	0.266	-1.723	0.668	0.375	-1.566	0.375	0.188	-1.594	0.77	0.289
-1.043	0.664	0.527	-1.148	0.797	0.52	-1.031	0.625	0.395	-1.383	0.668	0.523	-1.277	0.695	0.395	-1.352	0.465	0.355	-1.59	0.594	0.09	-1.117	0.648	0.254	-1.781	0.668	0.367	-1.617	0.348	0.145	-1.742	0.719	0.203
-1.027	0.68	0.527	-1.102	0.781	0.504	-1.004	0.613	0.391	-1.309	0.68	0.516	-1.332	0.68	0.375	-1.34	0.453	0.363	-1.57	0.645	0.121	-1.16	0.66	0.227	-1.805	0.699	0.367	-1.621	0.34	0.121	-1.848	0.691	0.133
-1.031	0.68	0.523	-1.066	0.754	0.492	-0.98	0.609	0.387	-1.227	0.68	0.496	-1.406	0.699	0.34	-1.344	0.441	0.363	-1.563	0.711	0.133	-1.184	0.676	0.199	-1.723	0.762	0.379	-1.563	0.348	0.145	-1.883	0.695	0.121
-0.98	0.672	0.535	-1.039	0.734	0.484	-0.961	0.602	0.391	-1.137	0.688	0.484	-1.414	0.652	0.355	-1.375	0.445	0.355	-1.523	0.77	0.129	-1.203	0.676	0.172	-1.566	0.809	0.395	-1.492	0.359	0.23	-1.844	0.703	0.168
-0.984	0.684	0.512	-1.023	0.719	0.48	-0.941	0.598	0.387	-1.051	0.68	0.48	-1.406	0.629	0.359	-1.434	0.461	0.348	-1.457	0.824	0.129	-1.215	0.656	0.152	-1.402	0.801	0.406	-1.469	0.371	0.32	-1.785	0.711	0.207
-0.988	0.691	0.527	-1.023	0.707	0.469	-0.926	0.59	0.383	-0.98	0.656	0.484	-1.43	0.637	0.328	-1.465	0.477	0.352	-1.348	0.848	0.137	-1.219	0.645	0.145	-1.285	0.766	0.383	-1.477	0.375	0.352	-1.785	0.707	0.227
-0.957	0.676	0.531	-1.039	0.695	0.457	-0.914	0.582	0.387	-0.941	0.645	0.473	-1.352	0.613	0.328	-1.445	0.516	0.375	-1.227	0.84	0.145	-1.211	0.629	0.145	-1.242	0.727	0.348	-1.496	0.355	0.301	-1.832	0.723	0.223
-0.969	0.676	0.547	-1.055	0.699	0.453	-0.898	0.578	0.387	-0.949	0.656	0.438	-1.234	0.59	0.355	-1.402	0.559	0.383	-1.109	0.805	0.145	-1.18	0.617	0.152	-1.25	0.688	0.32	-1.496	0.316	0.195	-1.816	0.785	0.223
-0.965	0.66	0.563	-1.074	0.695	0.441	-0.891	0.574	0.379	-0.961	0.645	0.418	-1.199	0.563	0.395	-1.316	0.609	0.398	-1.027	0.762	0.156	-1.148	0.582	0.156	-1.301	0.645	0.289	-1.426	0.328	0.125	-1.652	0.855	0.246
-0.965	0.645	0.563	-1.098	0.684	0.434	-0.895	0.574	0.363	-0.988	0.641	0.391	-1.184	0.551	0.406	-1.203	0.629	0.422	-0.988	0.711	0.168	-1.094	0.547	0.16	-1.352	0.625	0.262	-1.332	0.379	0.086	-1.438	0.875	0.262
-0.984	0.652	0.551	-1.121	0.676	0.438	-0.895	0.582	0.363	-1.055	0.637	0.367	-1.137	0.539	0.41	-1.082	0.629	0.441	-0.98	0.668	0.18	-1.059	0.516	0.172	-1.379	0.598	0.25	-1.23	0.445	0.105	-1.27	0.84	0.266
-1	0.664	0.543	-1.145	0.672	0.441	-0.902	0.582	0.371	-1.074	0.648	0.355	-1.082	0.539	0.391	-0.996	0.613	0.445	-0.996	0.629	0.184	-1.02	0.492	0.18	-1.383	0.574	0.25	-1.121	0.496	0.168	-1.168	0.789	0.258
-0.988	0.672	0.539	-1.168	0.688	0.418	-0.906	0.586	0.379	-1.109	0.668	0.367	-1.051	0.543	0.352	-0.953	0.602	0.453	-1.055	0.613	0.18	-0.992	0.48	0.18	-1.375	0.555	0.254	-1.059	0.516	0.246	-1.133	0.754	0.242
-0.969	0.676	0.543	-1.199	0.691	0.434	-0.914	0.582	0.387	-1.148	0.691	0.355	-1.027	0.559	0.313	-0.98	0.594	0.449	-1.129	0.625	0.168	-0.996	0.457	0.176	-1.348	0.547	0.266	-1.074	0.535	0.27	-1.16	0.738	0.227
-0.965	0.688	0.543	-1.191	0.691	0.434	-0.938	0.578	0.387	-1.168	0.719	0.332	-1.004	0.57	0.277	-1.07	0.582	0.453	-1.164	0.633	0.152	-1.023	0.453	0.172	-1.285	0.551	0.281	-1.164	0.555	0.25	-1.207	0.723	0.215
-0.965	0.68	0.551	-1.184	0.695	0.441	-0.973	0.578	0.383	-1.191	0.688	0.328	-0.977	0.59	0.262	-1.168	0.578	0.441	-1.172	0.617	0.129	-1.047	0.465	0.164	-1.207	0.547	0.305	-1.242	0.566	0.219	-1.262	0.695	0.211
-0.961	0.68	0.563	-1.16	0.688	0.445	-1.027	0.582	0.387	-1.195	0.68	0.313	-0.953	0.605	0.262	-1.246	0.578	0.426	-1.176	0.609	0.09	-1.035	0.473	0.168	-1.125	0.543	0.328	-1.285	0.574	0.207	-1.32	0.66	0.203
-0.965	0.691	0.57	-1.133	0.676	0.453	-1.09	0.602	0.383	-1.176	0.703	0.285	-0.945	0.609	0.266	-1.301	0.57	0.406	-1.195	0.586	0.066	-1.023	0.465	0.16	-1.055	0.523	0.34	-1.273	0.594	0.219	-1.375	0.629	0.195
-0.984	0.699	0.574	-1.117	0.668	0.465	-1.172	0.621	0.387	-1.16	0.707	0.277	-0.938	0.609	0.277	-1.348	0.555	0.391	-1.207	0.578	0.047	-1.035	0.438	0.156	-1.008	0.492	0.336	-1.23	0.613	0.227	-1.395	0.598	0.199
-0.996	0.707	0.57	-1.102	0.648	0.461	-1.246	0.637	0.398	-1.102	0.68	0.281	-0.93	0.586	0.293	-1.367	0.535	0.387	-1.211	0.59	0.039	-1.059	0.41	0.141	-0.961	0.469	0.332	-1.156	0.605	0.254	-1.359	0.559	0.23
-1.023	0.707	0.574	-1.082	0.633	0.445	-1.297	0.656	0.414	-1.063	0.648	0.285	-0.922	0.566	0.309	-1.348	0.508	0.402	-1.203	0.609	0.051	-1.094	0.387	0.129	-0.918	0.484	0.309	-1.07	0.582	0.289	-1.293	0.52	0.273
-1.051	0.707	0.586	-1.07	0.609	0.445	-1.32	0.664	0.43	-1.023	0.625	0.297	-0.922	0.547	0.316	-1.277	0.48	0.43	-1.18	0.629	0.074	-1.133	0.391	0.133	-0.914	0.477	0.277	-0.984	0.57	0.336	-1.215	0.48	0.316
-1.094	0.711	0.598	-1.047	0.602	0.445	-1.332	0.664	0.441	-0.973	0.605	0.313	-0.926	0.543	0.328	-1.168	0.461	0.488	-1.133	0.629	0.105	-1.207	0.414	0.145	-0.93	0.461	0.254	-0.922	0.566	0.363	-1.141	0.457	0.348
-1.152	0.723	0.605	-1.02	0.605	0.441	-1.359	0.656	0.441	-0.938	0.574	0.344	-0.938	0.535	0.324	-1.063	0.488	0.504	-1.066	0.602	0.125	-1.305	0.449	0.152	-0.941	0.453	0.227	-0.887	0.586	0.352	-1.078	0.422	0.355
-1.207	0.719	0.609	-1	0.621	0.426	-1.398	0.652	0.445	-0.918	0.555	0.355	-0.957	0.539	0.324	-0.965	0.563	0.492	-1.027	0.559	0.121	-1.391	0.469	0.148	-0.961	0.449	0.203	-0.895	0.613	0.367	-1.027	0.395	0.355
-1.258	0.719	0.625	-0.984	0.613	0.414	-1.41	0.66	0.449	-0.906	0.551	0.352	-0.984	0.543	0.328	-0.891	0.641	0.516	-1.008	0.504	0.113	-1.449	0.473	0.129	-0.988	0.449	0.199	-0.879	0.656	0.395	-0.984	0.391	0.332
-1.289	0.711	0.629	-0.969	0.609	0.41	-1.398	0.676	0.453	-0.902	0.551	0.344	-1.027	0.547	0.344	-0.875	0.68	0.477	-0.977	0.449	0.117	-1.5	0.453	0.094	-1.008	0.438	0.219	-0.879	0.688	0.426	-0.957	0.402	0.301
-1.309	0.711	0.625	-0.953	0.605	0.406	-1.383	0.676	0.465	-0.906	0.563	0.328	-1.07	0.563	0.359	-0.852	0.762	0.445	-0.941	0.434	0.121	-1.531	0.422	0.074	-1.035	0.422	0.23	-0.855	0.715	0.445	-0.926	0.422	0.281
-1.336	0.719	0.625	-0.953	0.605	0.406	-1.371	0.688	0.477	-0.918	0.574	0.316	-1.141	0.582	0.375	-0.883	0.785	0.434	-0.93	0.453	0.129	-1.531	0.395	0.066	-1.098	0.41	0.238	-0.875	0.703	0.418	-0.906	0.445	0.258
-1.348	0.75	0.617	-0.953	0.602	0.402	-1.336	0.707	0.492	-0.93	0.59	0.309	-1.211	0.598	0.398	-0.93	0.789	0.422	-0.922	0.488	0.145	-1.488	0.367	0.098	-1.176	0.398	0.234	-0.934	0.668	0.359	-0.906	0.465	0.238
-1.332	0.781	0.602	-0.945	0.586	0.391	-1.281	0.727	0.512	-0.961	0.602	0.313	-1.25	0.602	0.406	-0.961	0.723	0.504	-0.922	0.523	0.156	-1.445	0.34	0.133	-1.25	0.398	0.238	-1	0.656	0.32	-0.93	0.465	0.219
-1.316	0.789	0.59	-0.949	0.578	0.391	-1.219	0.734	0.535	-0.996	0.602	0.32	-1.262	0.605	0.43	-0.941	0.648	0.48	-0.957	0.523	0.16	-1.453	0.324	0.156	-1.301	0.402	0.254	-1.078	0.648	0.301	-0.965	0.453	0.203
-1.281	0.789	0.578	-0.945	0.574	0.391	-1.152	0.734	0.566	-1.023	0.594	0.34	-1.27	0.594	0.441	-0.926	0.617	0.465	-1.012	0.504	0.16	-1.508	0.316	0.156	-1.332	0.391	0.277	-1.156	0.641	0.332	-1	0.441	0.199
-1.246	0.789	0.566	-0.941	0.574	0.391	-1.102	0.73	0.59	-1.039	0.602	0.348	-1.281	0.582	0.449	-0.969	0.566	0.523	-1.074	0.488	0.141	-1.535	0.336	0.129	-1.391	0.363	0.281	-1.219	0.656	0.402	-1.047	0.43	0.203
-1.207	0.785	0.559	-0.941	0.57	0.398	-1.063	0.707	0.582	-1.059	0.602	0.367	-1.332	0.574	0.449	-1.02	0.504	0.563	-1.117	0.48	0.125	-1.523	0.375	0.109	-1.473	0.355	0.273	-1.293	0.66	0.469	-1.105	0.426	0.215
-1.188	0.777	0.543	-0.953	0.57	0.402	-1.047	0.668	0.555	-1.078	0.594	0.379	-1.398	0.574	0.434	-1.059	0.449	0.609	-1.16	0.477	0.121	-1.453	0.438	0.109	-1.555	0.34	0.242	-1.363	0.645	0.512	-1.172	0.418	0.23
-1.152	0.766	0.531	-0.973	0.578	0.41	-1.059	0.625	0.512	-1.109	0.586	0.387	-1.445	0.59	0.414	-1.074	0.434	0.66	-1.207	0.469	0.125	-1.348	0.512	0.133	-1.617	0.328	0.203	-1.434	0.621	0.492	-1.238	0.414	0.254
-1.121	0.75	0.523	-1.012	0.582	0.41	-1.105	0.586	0.473	-1.152	0.586	0.398	-1.445	0.617	0.41	-1.074	0.469	0.699	-1.254	0.461	0.125	-1.246	0.57	0.188	-1.641	0.332	0.16	-1.512	0.594	0.426	-1.305	0.414	0.281
-1.094	0.734	0.512	-1.059	0.586	0.414	-1.133	0.574	0.438	-1.211	0.578	0.406	-1.398	0.633	0.414	-1.086	0.523	0.707	-1.301	0.457	0.121	-1.16	0.605	0.254	-1.602	0.332	0.137	-1.602	0.59	0.344	-1.402	0.391	0.309
-1.074	0.727	0.504	-1.105	0.59	0.414	-1.16	0.578	0.426	-1.254	0.578	0.406	-1.313	0.645	0.457	-1.18	0.559	0.656	-1.344	0.441	0.121	-1.109	0.641	0.324	-1.527	0.34	0.133	-1.715	0.621	0.246	-1.504	0.371	0.316
-1.07	0.734	0.488	-1.145	0.598	0.422	-1.184	0.602	0.426	-1.285	0.586	0.406	-1.195	0.656	0.492	-1.289	0.57	0.605	-1.391	0.426	0.117	-1.121	0.648	0.352	-1.488	0.367	0.164	-1.777	0.695	0.172	-1.59	0.359	0.297
-1.102	0.742	0.48	-1.18	0.609	0.434	-1.207	0.629	0.426	-1.289	0.586	0.418	-1.07	0.645	0.516	-1.375	0.586	0.555	-1.418	0.402	0.117	-1.199	0.598	0.34	-1.473	0.391	0.199	-1.762	0.797	0.133	-1.645	0.332	0.258
-1.129	0.719	0.48	-1.203	0.613	0.441	-1.23	0.648	0.418	-1.273	0.59	0.438	-0.984	0.637	0.523	-1.457	0.613	0.527	-1.43	0.391	0.113	-1.293	0.5	0.293	-1.438	0.418	0.234	-1.684	0.883	0.137	-1.664	0.293	0.199
-1.129	0.727	0.445	-1.219	0.609	0.445	-1.234	0.668	0.414	-1.266	0.582	0.453	-0.941	0.629	0.504	-1.527	0.609	0.512	-1.43	0.395	0.098	-1.387	0.41	0.23	-1.355	0.449	0.238	-1.602	0.93	0.156	-1.633	0.266	0.16
-1.145	0.777	0.398	-1.254	0.609	0.453	-1.207	0.691	0.414	-1.309	0.59	0.465	-0.953	0.613	0.488	-1.555	0.629	0.5	-1.418	0.406	0.102	-1.484	0.367	0.168	-1.258	0.473	0.223	-1.57	0.953	0.211	-1.605	0.254	0.148
-1.176	0.816	0.395	-1.297	0.621	0.453	-1.164	0.699	0.43	-1.391	0.617	0.461	-1.031	0.609	0.469	-1.57	0.656	0.492	-1.434	0.414	0.113	-1.523	0.383	0.133	-1.156	0.48	0.219	-1.582	0.969	0.258	-1.602	0.27	0.148
-1.207	0.766	0.398	-1.313	0.648	0.453	-1.102	0.695	0.445	-1.445	0.645	0.449	-1.133	0.613	0.441	-1.641	0.691	0.465	-1.488	0.438	0.117	-1.477	0.426	0.133	-1.07	0.477	0.227	-1.516	1.008	0.297	-1.594	0.305	0.168
-1.203	0.758	0.387	-1.293	0.66	0.453	-1.039	0.676	0.453	-1.48	0.66	0.426	-1.242	0.617	0.402	-1.734	0.727	0.434	-1.551	0.457	0.09	-1.363	0.469	0.168	-1.031	0.488	0.262	-1.363	1.023	0.316	-1.559	0.336	0.184
-1.203	0.781	0.367	-1.285	0.668	0.465	-0.988	0.66	0.453	-1.488	0.668	0.406	-1.344	0.629	0.367	-1.781	0.738	0.438	-1.578	0.477	0.059	-1.234	0.484	0.219	-1.055	0.492	0.305	-1.215	1.008	0.316	-1.488	0.363	0.184
-1.211	0.813	0.363	-1.309	0.684	0.484	-0.949	0.645	0.434	-1.43	0.688	0.418	-1.422	0.652	0.367	-1.75	0.773	0.434	-1.52	0.488	0.043	-1.121	0.488	0.246	-1.102	0.496	0.34	-1.121	0.957	0.316	-1.395	0.383	0.184
-1.227	0.781	0.359	-1.316	0.703	0.5	-0.922	0.648	0.406	-1.313	0.699	0.473	-1.445	0.664	0.395	-1.66	0.789	0.438	-1.402	0.52	0.051	-1.023	0.516	0.262	-1.164	0.516	0.363	-1.074	0.871	0.316	-1.281	0.414	0.191
-1.207	0.754	0.367	-1.309	0.723	0.516	-0.906	0.664	0.395	-1.188	0.691	0.531	-1.422	0.672	0.422	-1.555	0.793	0.434	-1.27	0.551	0.07	-0.922	0.559	0.301	-1.238	0.488	0.352	-1.09	0.805	0.289	-1.195	0.441	0.219
-1.164	0.742	0.371	-1.285	0.73	0.527	-0.883	0.68	0.395	-1.098	0.676	0.551	-1.367	0.688	0.453	-1.438	0.789	0.418	-1.152	0.598	0.109	-0.836	0.59	0.316	-1.324	0.457	0.316	-1.172	0.766	0.262	-1.137	0.473	0.254
-1.137	0.723	0.379	-1.242	0.734	0.531	-0.867	0.691	0.398	-1.066	0.672	0.523	-1.309	0.676	0.484	-1.32	0.75	0.41	-1.074	0.637	0.176	-0.801	0.605	0.316	-1.398	0.449	0.27	-1.273	0.754	0.219	-1.117	0.492	0.289
-1.105	0.699	0.395	-1.195	0.715	0.531	-0.859	0.699	0.41	-1.074	0.66	0.477	-1.234	0.68	0.5	-1.219	0.691	0.395	-1.027	0.66	0.246	-0.777	0.617	0.297	-1.395	0.469	0.25	-1.355	0.758	0.176	-1.129	0.5	0.301
-1.074	0.68	0.414	-1.145	0.699	0.531	-0.867	0.699	0.422	-1.102	0.641	0.438	-1.164	0.68	0.504	-1.152	0.645	0.383	-1.039	0.648	0.289	-0.773	0.633	0.277	-1.324	0.488	0.266	-1.438	0.758	0.129	-1.18	0.504	0.297
-1.035	0.668	0.414	-1.105	0.688	0.539	-0.883	0.688	0.434	-1.145	0.621	0.422	-1.105	0.672	0.527	-1.121	0.613	0.379	-1.117	0.621	0.273	-0.762	0.652	0.266	-1.203	0.496	0.313	-1.527	0.75	0.082	-1.219	0.508	0.273
-1.012	0.664	0.414	-1.09	0.68	0.535	-0.902	0.676	0.445	-1.195	0.602	0.414	-1.023	0.676	0.539	-1.145	0.59	0.375	-1.207	0.59	0.238	-0.777	0.641	0.238	-1.074	0.5	0.363	-1.574	0.738	0.066	-1.242	0.535	0.254
-0.977	0.668	0.402	-1.102	0.684	0.52	-0.91	0.664	0.465	-1.23	0.594	0.41	-1.008	0.695	0.543	-1.172	0.59	0.355	-1.305	0.574	0.188	-0.828	0.625	0.227	-0.984	0.527	0.398	-1.539	0.695	0.09	-1.223	0.563	0.254
-0.969	0.672	0.398	-1.125	0.676	0.512	-0.941	0.668	0.496	-1.266	0.582	0.422	-0.977	0.691	0.539	-1.199	0.609	0.32	-1.375	0.57	0.148	-0.902	0.617	0.207	-0.926	0.539	0.43	-1.438	0.648	0.156	-1.152	0.582	0.285
-0.957	0.672	0.395	-1.16	0.672	0.496	-0.965	0.676	0.52	-1.277	0.574	0.418	-0.926	0.684	0.52	-1.23	0.625	0.297	-1.395	0.566	0.121	-0.973	0.609	0.227	-0.891	0.563	0.426	-1.328	0.586	0.258	-1.055	0.57	0.34
-0.949	0.672	0.395	-1.199	0.672	0.488	-0.992	0.672	0.543	-1.262	0.57	0.414	-0.918	0.688	0.484	-1.281	0.637	0.273	-1.375	0.559	0.113	-1.039	0.609	0.266	-0.859	0.578	0.445	-1.195	0.508	0.355	-0.953	0.531	0.383
-0.934	0.66	0.398	-1.223	0.668	0.488	-1.039	0.664	0.566	-1.234	0.57	0.41	-0.93	0.695	0.469	-1.293	0.66	0.27	-1.324	0.551	0.141	-1.086	0.633	0.305	-0.824	0.598	0.453	-1.086	0.453	0.395	-0.875	0.465	0.422
-0.93	0.645	0.402	-1.242	0.672	0.496	-1.07	0.656	0.57	-1.176	0.586	0.402	-0.914	0.695	0.48	-1.277	0.688	0.285	-1.227	0.551	0.188	-1.141	0.66	0.32	-0.813	0.605	0.43	-1.02	0.434	0.367	-0.82	0.41	0.438
-0.926	0.633	0.414	-1.266	0.668	0.488	-1.094	0.652	0.57	-1.113	0.605	0.406	-0.887	0.699	0.492	-1.234	0.695	0.305	-1.098	0.566	0.234	-1.215	0.66	0.32	-0.824	0.648	0.391	-0.988	0.441	0.313	-0.789	0.363	0.449
-0.922	0.625	0.426	-1.262	0.672	0.48	-1.117	0.641	0.566	-1.051	0.621	0.41	-0.883	0.703	0.508	-1.203	0.695	0.332	-0.992	0.594	0.277	-1.301	0.637	0.301	-0.844	0.633	0.395	-0.949	0.434	0.27	-0.797	0.363	0.453
-0.906	0.625	0.426	-1.227	0.668	0.484	-1.152	0.637	0.555	-0.996	0.641	0.414	-0.891	0.703	0.535	-1.199	0.676	0.324	-0.91	0.621	0.289	-1.398	0.625	0.273	-0.863	0.637	0.367	-0.906	0.422	0.23	-0.801	0.355	0.465
-0.891	0.625	0.422	-1.172	0.652	0.496	-1.195	0.625	0.547	-0.949	0.652	0.406	-0.898	0.711	0.559	-1.168	0.633	0.34	-0.859	0.66	0.289	-1.504	0.637	0.25	-0.945	0.609	0.371	-0.883	0.43	0.203	-0.832	0.41	0.445
-0.887	0.617	0.422	-1.105	0.637	0.5	-1.234	0.629	0.543	-0.914	0.66	0.398	-0.938	0.707	0.57	-1.133	0.582	0.336	-0.832	0.691	0.281	-1.605	0.668	0.246	-1.047	0.621	0.344	-0.883	0.445	0.191	-0.895	0.445	0.41
-0.875	0.609	0.418	-1.051	0.633	0.488	-1.281	0.645	0.535	-0.891	0.66	0.395	-0.973	0.711	0.582	-1.105	0.539	0.344	-0.824	0.703	0.27	-1.668	0.719	0.25	-1.141	0.652	0.332	-0.891	0.477	0.188	-0.969	0.504	0.391
-0.871	0.59	0.426	-1	0.629	0.48	-1.34	0.664	0.527	-0.883	0.66	0.395	-1.027	0.723	0.59	-1.09	0.516	0.352	-0.832	0.695	0.258	-1.684	0.75	0.27	-1.219	0.668	0.34	-0.91	0.484	0.184	-1.023	0.551	0.371
-0.875	0.582	0.438	-0.953	0.629	0.461	-1.371	0.684	0.531	-0.871	0.652	0.395	-1.102	0.738	0.594	-1.086	0.512	0.371	-0.84	0.672	0.266	-1.672	0.754	0.293	-1.254	0.648	0.383	-0.961	0.48	0.191	-1.09	0.578	0.363
-0.906	0.582	0.453	-0.918	0.633	0.449	-1.379	0.691	0.539	-0.879	0.641	0.398	-1.195	0.75	0.609	-1.078	0.516	0.395	-0.832	0.645	0.254	-1.676	0.738	0.305	-1.258	0.633	0.434	-1.035	0.48	0.191	-1.168	0.605	0.352
-0.938	0.602	0.461	-0.895	0.633	0.441	-1.375	0.688	0.551	-0.844	0.641	0.414	-1.289	0.75	0.613	-1.051	0.527	0.406	-0.855	0.613	0.234	-1.715	0.75	0.297	-1.285	0.609	0.449	-1.129	0.488	0.191	-1.246	0.637	0.34
-0.969	0.609	0.469	-0.879	0.641	0.441	-1.395	0.68	0.559	-0.836	0.656	0.422	-1.395	0.746	0.621	-1.039	0.531	0.387	-0.906	0.586	0.219	-1.754	0.777	0.266	-1.367	0.605	0.453	-1.207	0.484	0.207	-1.324	0.668	0.344
-1.02	0.629	0.477	-0.867	0.648	0.445	-1.426	0.68	0.543	-0.84	0.645	0.438	-1.484	0.75	0.617	-1.047	0.527	0.359	-0.957	0.578	0.203	-1.715	0.793	0.266	-1.484	0.59	0.43	-1.281	0.477	0.227	-1.414	0.68	0.352
-1.078	0.648	0.488	-0.855	0.656	0.449	-1.434	0.695	0.527	-0.828	0.637	0.457	-1.559	0.766	0.625	-1.055	0.504	0.332	-0.984	0.578	0.203	-1.625	0.82	0.258	-1.582	0.59	0.414	-1.363	0.477	0.234	-1.508	0.684	0.363
-1.121	0.656	0.496	-0.863	0.652	0.461	-1.398	0.719	0.5	-0.852	0.645	0.473	-1.609	0.766	0.645	-1.066	0.48	0.324	-1.004	0.598	0.219	-1.512	0.824	0.258	-1.648	0.609	0.387	-1.438	0.453	0.234	-1.598	0.672	0.359
-1.156	0.664	0.512	-0.887	0.652	0.473	-1.348	0.73	0.477	-0.867	0.652	0.492	-1.633	0.75	0.672	-1.051	0.461	0.324	-1.027	0.625	0.242	-1.375	0.813	0.273	-1.68	0.621	0.387	-1.484	0.406	0.223	-1.711	0.652	0.336
-1.164	0.676	0.512	-0.918	0.652	0.484	-1.301	0.742	0.465	-0.891	0.652	0.52	-1.645	0.707	0.688	-1	0.457	0.355	-1.047	0.645	0.25	-1.246	0.777	0.277	-1.691	0.656	0.387	-1.508	0.348	0.199	-1.766	0.645	0.34
-1.176	0.676	0.531	-0.945	0.652	0.492	-1.258	0.758	0.461	-0.895	0.66	0.543	-1.625	0.664	0.648	-0.941	0.473	0.387	-1.082	0.645	0.254	-1.168	0.711	0.262	-1.707	0.66	0.379	-1.527	0.305	0.168	-1.797	0.668	0.344
-1.199	0.672	0.539	-0.98	0.652	0.504	-1.195	0.762	0.453	-0.918	0.66	0.559	-1.645	0.633	0.59	-0.926	0.5	0.387	-1.152	0.633	0.23	-1.145	0.66	0.254	-1.773	0.656	0.359	-1.527	0.297	0.141	-1.773	0.691	0.371
-1.242	0.672	0.531	-1.008	0.648	0.516	-1.117	0.758	0.438	-0.961	0.656	0.566	-1.684	0.629	0.539	-0.953	0.516	0.383	-1.258	0.613	0.199	-1.16	0.633	0.242	-1.828	0.676	0.363	-1.477	0.324	0.141	-1.723	0.691	0.398
-1.293	0.688	0.531	-1.039	0.66	0.527	-1.066	0.734	0.43	-1.027	0.656	0.574	-1.668	0.664	0.504	-0.988	0.523	0.371	-1.375	0.605	0.164	-1.211	0.609	0.238	-1.801	0.742	0.379	-1.383	0.371	0.172	-1.738	0.703	0.398
-1.324	0.715	0.531	-1.07	0.68	0.547	-1.051	0.715	0.426	-1.105	0.668	0.578	-1.594	0.699	0.5	-1.012	0.527	0.371	-1.484	0.629	0.137	-1.277	0.586	0.219	-1.672	0.797	0.398	-1.32	0.41	0.223	-1.773	0.742	0.387
-1.336	0.734	0.523	-1.074	0.691	0.559	-1.043	0.695	0.43	-1.195	0.684	0.582	-1.457	0.73	0.5	-1.059	0.543	0.375	-1.563	0.672	0.102	-1.348	0.57	0.195	-1.48	0.813	0.414	-1.336	0.449	0.25	-1.734	0.793	0.379
-1.328	0.742	0.527	-1.063	0.691	0.566	-1.043	0.691	0.434	-1.293	0.703	0.586	-1.305	0.75	0.492	-1.125	0.555	0.359	-1.598	0.715	0.074	-1.395	0.559	0.156	-1.344	0.773	0.406	-1.363	0.492	0.254	-1.625	0.832	0.379
-1.305	0.742	0.551	-1.055	0.68	0.566	-1.066	0.684	0.426	-1.383	0.73	0.59	-1.168	0.746	0.465	-1.188	0.559	0.367	-1.605	0.73	0.051	-1.395	0.566	0.125	-1.242	0.738	0.371	-1.359	0.52	0.234	-1.473	0.836	0.363
-1.262	0.738	0.563	-1.066	0.672	0.57	-1.09	0.66	0.414	-1.453	0.754	0.609	-1.047	0.734	0.43	-1.238	0.563	0.352	-1.613	0.719	0.059	-1.367	0.578	0.113	-1.203	0.703	0.328	-1.336	0.523	0.199	-1.371	0.781	0.363
-1.203	0.746	0.563	-1.09	0.668	0.57	-1.105	0.656	0.414	-1.488	0.762	0.625	-0.957	0.719	0.398	-1.266	0.555	0.348	-1.641	0.727	0.09	-1.301	0.598	0.129	-1.223	0.68	0.285	-1.289	0.516	0.188	-1.313	0.734	0.344
-1.156	0.742	0.551	-1.141	0.676	0.57	-1.141	0.66	0.422	-1.492	0.766	0.633	-0.891	0.707	0.375	-1.258	0.543	0.363	-1.652	0.754	0.113	-1.234	0.57	0.129	-1.285	0.68	0.254	-1.246	0.523	0.203	-1.305	0.691	0.32
-1.109	0.738	0.535	-1.195	0.695	0.566	-1.176	0.652	0.43	-1.496	0.754	0.621	-0.871	0.684	0.363	-1.25	0.527	0.379	-1.633	0.781	0.117	-1.18	0.535	0.16	-1.359	0.688	0.238	-1.207	0.543	0.262	-1.34	0.672	0.297
-1.063	0.734	0.523	-1.25	0.711	0.57	-1.191	0.648	0.434	-1.512	0.734	0.605	-0.898	0.68	0.352	-1.266	0.531	0.398	-1.551	0.785	0.094	-1.082	0.613	0.141	-1.395	0.688	0.242	-1.191	0.559	0.328	-1.387	0.648	0.289
-1.043	0.723	0.508	-1.301	0.727	0.574	-1.215	0.641	0.426	-1.555	0.734	0.598	-0.945	0.68	0.344	-1.313	0.547	0.398	-1.449	0.754	0.07	-1.035	0.57	0.164	-1.402	0.66	0.25	-1.215	0.555	0.375	-1.438	0.641	0.285
-1.055	0.711	0.512	-1.316	0.738	0.578	-1.223	0.645	0.41	-1.574	0.742	0.59	-1.008	0.691	0.332	-1.371	0.563	0.398	-1.344	0.746	0.066	-1.012	0.5	0.176	-1.402	0.613	0.242	-1.277	0.535	0.379	-1.461	0.637	0.277
-1.094	0.711	0.531	-1.328	0.73	0.578	-1.219	0.645	0.418	-1.551	0.754	0.59	-1.066	0.695	0.309	-1.398	0.57	0.398	-1.223	0.762	0.086	-0.98	0.5	0.164	-1.363	0.57	0.258	-1.352	0.508	0.359	-1.453	0.629	0.262
-1.129	0.699	0.531	-1.348	0.715	0.57	-1.188	0.625	0.41	-1.484	0.773	0.574	-1.133	0.695	0.297	-1.402	0.578	0.398	-1.094	0.777	0.117	-0.953	0.484	0.148	-1.293	0.531	0.297	-1.41	0.488	0.316	-1.41	0.605	0.258
-1.176	0.688	0.551	-1.367	0.707	0.566	-1.145	0.641	0.395	-1.395	0.785	0.555	-1.215	0.672	0.305	-1.375	0.574	0.375	-1	0.789	0.16	-0.938	0.496	0.125	-1.203	0.504	0.332	-1.422	0.504	0.289	-1.32	0.547	0.266
-1.199	0.672	0.547	-1.379	0.719	0.566	-1.117	0.629	0.391	-1.297	0.797	0.535	-1.277	0.672	0.309	-1.328	0.582	0.371	-0.973	0.777	0.188	-0.93	0.504	0.129	-1.125	0.465	0.363	-1.371	0.523	0.277	-1.219	0.5	0.289
-1.203	0.66	0.563	-1.359	0.738	0.566	-1.055	0.633	0.391	-1.203	0.805	0.504	-1.301	0.688	0.316	-1.293	0.609	0.383	-1.031	0.766	0.191	-0.914	0.5	0.137	-1.043	0.449	0.371	-1.289	0.535	0.293	-1.117	0.477	0.305
-1.234	0.641	0.555	-1.324	0.758	0.563	-1.016	0.629	0.387	-1.117	0.805	0.477	-1.281	0.688	0.336	-1.25	0.668	0.441	-1.125	0.746	0.172	-0.922	0.488	0.141	-0.988	0.438	0.359	-1.172	0.543	0.34	-1.031	0.473	0.305
-1.25	0.637	0.543	-1.293	0.762	0.551	-0.996	0.617	0.391	-1.043	0.781	0.461	-1.25	0.688	0.355	-1.188	0.754	0.516	-1.203	0.734	0.152	-0.945	0.461	0.141	-0.945	0.434	0.313	-1.043	0.555	0.402	-0.977	0.48	0.293
-1.258	0.66	0.516	-1.266	0.766	0.543	-0.957	0.609	0.391	-0.988	0.734	0.461	-1.219	0.684	0.363	-1.195	0.82	0.563	-1.258	0.727	0.133	-0.996	0.43	0.129	-0.91	0.441	0.293	-0.941	0.551	0.453	-0.93	0.492	0.266
-1.238	0.707	0.508	-1.234	0.773	0.539	-0.93	0.598	0.395	-0.965	0.68	0.461	-1.176	0.668	0.359	-1.246	0.801	0.586	-1.297	0.691	0.113	-1.063	0.406	0.117	-0.891	0.445	0.262	-0.883	0.57	0.461	-0.902	0.496	0.25
-1.227	0.73	0.484	-1.18	0.77	0.523	-0.914	0.586	0.395	-0.961	0.641	0.469	-1.129	0.66	0.371	-1.293	0.73	0.602	-1.313	0.668	0.102	-1.133	0.395	0.105	-0.879	0.457	0.25	-0.848	0.578	0.457	-0.879	0.508	0.219
-1.184	0.719	0.477	-1.121	0.754	0.504	-0.906	0.594	0.383	-0.992	0.625	0.461	-1.078	0.648	0.379	-1.313	0.668	0.613	-1.305	0.641	0.094	-1.188	0.395	0.117	-0.883	0.453	0.238	-0.836	0.574	0.441	-0.875	0.504	0.195
-1.109	0.723	0.473	-1.074	0.734	0.484	-0.906	0.586	0.375	-1.055	0.629	0.445	-1.043	0.633	0.383	-1.309	0.633	0.625	-1.266	0.59	0.094	-1.25	0.387	0.121	-0.898	0.457	0.23	-0.844	0.578	0.414	-0.887	0.488	0.176
-1.043	0.738	0.473	-1.043	0.734	0.469	-0.902	0.582	0.371	-1.113	0.617	0.438	-1.031	0.617	0.383	-1.305	0.633	0.621	-1.211	0.543	0.098	-1.316	0.383	0.121	-0.934	0.461	0.227	-0.867	0.594	0.375	-0.906	0.473	0.156
-1.008	0.734	0.449	-1.039	0.723	0.477	-0.906	0.582	0.371	-1.164	0.613	0.43	-1.012	0.613	0.363	-1.262	0.648	0.605	-1.145	0.508	0.117	-1.383	0.375	0.113	-0.973	0.457	0.23	-0.879	0.598	0.367	-0.953	0.453	0.145
-0.984	0.715	0.434	-1.047	0.719	0.473	-0.914	0.582	0.371	-1.223	0.633	0.422	-1.004	0.605	0.336	-1.195	0.664	0.594	-1.07	0.508	0.141	-1.43	0.359	0.098	-1.02	0.449	0.227	-0.914	0.598	0.352	-1.02	0.422	0.148
-0.93	0.699	0.438	-1.055	0.715	0.473	-0.934	0.59	0.375	-1.281	0.645	0.426	-1.012	0.586	0.32	-1.109	0.676	0.598	-1	0.527	0.16	-1.473	0.348	0.074	-1.09	0.441	0.227	-0.988	0.594	0.371	-1.086	0.402	0.156
-0.906	0.691	0.445	-1.063	0.707	0.461	-0.949	0.586	0.371	-1.285	0.668	0.402	-1.004	0.578	0.316	-1.016	0.691	0.59	-0.949	0.539	0.172	-1.508	0.324	0.047	-1.168	0.426	0.227	-1.059	0.625	0.355	-1.168	0.387	0.176
-0.91	0.699	0.445	-1.07	0.707	0.441	-0.973	0.586	0.379	-1.262	0.699	0.371	-0.996	0.57	0.34	-0.938	0.711	0.57	-0.93	0.543	0.168	-1.543	0.305	0.012	-1.238	0.402	0.242	-1.129	0.652	0.355	-1.262	0.375	0.191
-0.926	0.711	0.445	-1.102	0.695	0.441	-1	0.586	0.383	-1.258	0.742	0.344	-0.988	0.57	0.355	-0.895	0.711	0.531	-0.926	0.539	0.152	-1.547	0.289	-0.016	-1.293	0.371	0.262	-1.176	0.66	0.359	-1.363	0.359	0.203
-0.898	0.707	0.461	-1.125	0.691	0.438	-1.035	0.59	0.398	-1.246	0.699	0.359	-0.98	0.559	0.371	-0.855	0.695	0.496	-0.914	0.531	0.141	-1.52	0.305	-0.027	-1.348	0.348	0.266	-1.203	0.648	0.375	-1.484	0.328	0.215
-0.895	0.691	0.473	-1.148	0.691	0.426	-1.055	0.602	0.406	-1.133	0.664	0.395	-0.988	0.563	0.371	-0.832	0.68	0.461	-0.91	0.504	0.137	-1.484	0.332	0.004	-1.453	0.328	0.25	-1.246	0.641	0.387	-1.637	0.289	0.195
-0.914	0.68	0.48	-1.184	0.691	0.422	-1.074	0.605	0.414	-1.094	0.641	0.398	-1.016	0.566	0.371	-0.82	0.68	0.434	-0.902	0.473	0.133	-1.461	0.383	0.051	-1.566	0.32	0.223	-1.328	0.633	0.387	-1.82	0.234	0.148
-0.922	0.672	0.496	-1.211	0.68	0.43	-1.094	0.617	0.426	-1.09	0.625	0.406	-1.035	0.57	0.379	-0.824	0.684	0.406	-0.91	0.449	0.129	-1.434	0.426	0.098	-1.637	0.316	0.191	-1.422	0.641	0.383	-1.961	0.188	0.074
-0.922	0.664	0.52	-1.23	0.688	0.434	-1.125	0.625	0.426	-1.063	0.555	0.434	-1.035	0.57	0.383	-0.801	0.699	0.391	-0.926	0.438	0.133	-1.418	0.438	0.105	-1.641	0.316	0.16	-1.543	0.633	0.371	-1.98	0.195	0
-0.941	0.652	0.535	-1.25	0.688	0.438	-1.172	0.633	0.438	-0.988	0.531	0.438	-1.039	0.563	0.387	-0.809	0.711	0.391	-0.941	0.441	0.141	-1.402	0.434	0.094	-1.613	0.316	0.137	-1.648	0.637	0.359	-1.883	0.227	-0.043
-0.961	0.641	0.543	-1.219	0.688	0.445	-1.219	0.641	0.441	-0.977	0.543	0.426	-1.066	0.566	0.402	-0.844	0.707	0.406	-0.969	0.449	0.152	-1.367	0.441	0.07	-1.582	0.316	0.129	-1.723	0.66	0.359	-1.727	0.273	-0.023
-0.969	0.641	0.551	-1.18	0.676	0.449	-1.258	0.648	0.449	-0.961	0.551	0.414	-1.113	0.563	0.414	-0.855	0.699	0.43	-1.012	0.461	0.152	-1.301	0.469	0.086	-1.559	0.336	0.137	-1.738	0.695	0.359	-1.594	0.305	0.055
-0.98	0.656	0.566	-1.168	0.66	0.453	-1.285	0.652	0.469	-0.918	0.555	0.414	-1.176	0.559	0.418	-0.914	0.66	0.453	-1.074	0.473	0.156	-1.215	0.543	0.176	-1.52	0.363	0.152	-1.703	0.73	0.359	-1.527	0.336	0.133
-0.996	0.664	0.57	-1.141	0.664	0.445	-1.289	0.66	0.488	-0.891	0.578	0.398	-1.238	0.559	0.418	-0.93	0.66	0.484	-1.145	0.484	0.156	-1.105	0.652	0.324	-1.441	0.398	0.156	-1.676	0.727	0.359	-1.496	0.363	0.184
-1.012	0.672	0.578	-1.121	0.66	0.438	-1.293	0.656	0.5	-0.895	0.602	0.383	-1.301	0.559	0.418	-0.93	0.684	0.512	-1.207	0.496	0.141	-0.98	0.758	0.457	-1.359	0.43	0.156	-1.695	0.727	0.367	-1.43	0.402	0.188
-1.047	0.676	0.594	-1.094	0.652	0.434	-1.328	0.656	0.492	-0.898	0.605	0.371	-1.328	0.559	0.414	-0.941	0.699	0.543	-1.27	0.477	0.137	-0.918	0.781	0.504	-1.266	0.445	0.172	-1.695	0.758	0.402	-1.34	0.434	0.148
-1.063	0.691	0.609	-1.059	0.629	0.418	-1.367	0.668	0.484	-0.898	0.605	0.359	-1.332	0.551	0.406	-0.945	0.715	0.555	-1.352	0.449	0.125	-0.973	0.699	0.445	-1.168	0.473	0.195	-1.598	0.824	0.434	-1.25	0.465	0.094
-1.086	0.699	0.613	-1.023	0.617	0.418	-1.391	0.68	0.48	-0.93	0.602	0.363	-1.336	0.547	0.402	-0.961	0.703	0.551	-1.43	0.414	0.109	-1.133	0.582	0.34	-1.094	0.5	0.234	-1.438	0.879	0.449	-1.145	0.473	0.078
-1.102	0.695	0.621	-0.996	0.613	0.43	-1.387	0.688	0.488	-0.957	0.582	0.371	-1.371	0.547	0.395	-0.973	0.703	0.535	-1.492	0.402	0.094	-1.309	0.48	0.219	-1.059	0.527	0.285	-1.273	0.891	0.449	-1.031	0.477	0.098
-1.121	0.688	0.633	-0.973	0.609	0.418	-1.371	0.691	0.492	-0.98	0.563	0.379	-1.414	0.559	0.391	-1.027	0.699	0.531	-1.527	0.402	0.082	-1.461	0.418	0.129	-1.082	0.547	0.332	-1.18	0.855	0.418	-0.949	0.465	0.145
-1.137	0.68	0.641	-0.965	0.605	0.414	-1.328	0.695	0.504	-0.988	0.547	0.387	-1.438	0.578	0.402	-1.102	0.711	0.539	-1.547	0.398	0.082	-1.535	0.402	0.09	-1.156	0.539	0.367	-1.164	0.82	0.371	-0.906	0.465	0.203
-1.152	0.672	0.637	-0.953	0.602	0.41	-1.266	0.699	0.52	-1.012	0.535	0.398	-1.438	0.602	0.41	-1.191	0.746	0.531	-1.563	0.398	0.078	-1.492	0.426	0.121	-1.246	0.508	0.363	-1.219	0.785	0.324	-0.898	0.477	0.25
-1.188	0.668	0.633	-0.941	0.605	0.398	-1.188	0.695	0.535	-1.035	0.535	0.406	-1.41	0.641	0.414	-1.289	0.797	0.52	-1.582	0.398	0.078	-1.371	0.461	0.184	-1.332	0.469	0.352	-1.313	0.758	0.305	-0.914	0.5	0.273
-1.223	0.68	0.629	-0.945	0.598	0.406	-1.109	0.676	0.555	-1.078	0.539	0.414	-1.336	0.672	0.414	-1.379	0.836	0.512	-1.586	0.395	0.07	-1.242	0.477	0.246	-1.387	0.461	0.32	-1.402	0.742	0.313	-0.953	0.508	0.273
-1.238	0.695	0.629	-0.938	0.59	0.402	-1.039	0.66	0.563	-1.133	0.555	0.426	-1.234	0.688	0.434	-1.445	0.832	0.508	-1.574	0.406	0.063	-1.133	0.477	0.277	-1.395	0.469	0.297	-1.465	0.738	0.328	-1.012	0.523	0.266
-1.258	0.703	0.629	-0.938	0.586	0.398	-1.008	0.633	0.543	-1.199	0.574	0.445	-1.125	0.691	0.477	-1.496	0.777	0.508	-1.535	0.418	0.059	-1.051	0.465	0.273	-1.352	0.457	0.289	-1.512	0.719	0.332	-1.063	0.543	0.254
-1.262	0.695	0.621	-0.949	0.582	0.398	-1.027	0.605	0.508	-1.27	0.594	0.469	-1.047	0.68	0.523	-1.527	0.734	0.52	-1.473	0.457	0.059	-1.008	0.457	0.254	-1.262	0.445	0.289	-1.547	0.688	0.316	-1.07	0.563	0.254
-1.254	0.68	0.613	-0.957	0.574	0.395	-1.086	0.582	0.473	-1.32	0.602	0.477	-1.012	0.672	0.543	-1.547	0.734	0.551	-1.375	0.504	0.066	-0.965	0.469	0.234	-1.156	0.441	0.32	-1.551	0.641	0.297	-1.047	0.574	0.262
-1.258	0.676	0.609	-0.953	0.574	0.402	-1.152	0.578	0.449	-1.355	0.59	0.477	-1.039	0.66	0.523	-1.566	0.785	0.574	-1.262	0.555	0.102	-0.93	0.516	0.242	-1.02	0.457	0.359	-1.512	0.586	0.289	-0.992	0.555	0.289
-1.262	0.707	0.605	-0.949	0.578	0.41	-1.211	0.582	0.445	-1.359	0.578	0.469	-1.082	0.629	0.492	-1.582	0.84	0.59	-1.137	0.605	0.156	-0.875	0.574	0.277	-0.91	0.488	0.398	-1.426	0.531	0.305	-0.922	0.555	0.301
-1.254	0.738	0.598	-0.957	0.578	0.414	-1.234	0.59	0.445	-1.34	0.563	0.461	-1.137	0.59	0.449	-1.566	0.875	0.602	-1.035	0.645	0.203	-0.82	0.621	0.305	-0.84	0.516	0.449	-1.297	0.496	0.355	-0.875	0.563	0.332
-1.246	0.762	0.582	-0.977	0.578	0.414	-1.254	0.578	0.457	-1.328	0.555	0.449	-1.207	0.539	0.414	-1.512	0.879	0.59	-0.988	0.664	0.242	-0.809	0.648	0.293	-0.773	0.527	0.457	-1.195	0.512	0.34	-0.852	0.57	0.328
-1.238	0.777	0.559	-1.012	0.582	0.418	-1.262	0.578	0.453	-1.344	0.555	0.441	-1.258	0.512	0.387	-1.426	0.883	0.578	-1.023	0.648	0.25	-0.836	0.648	0.262	-0.762	0.527	0.461	-1.145	0.504	0.332	-0.84	0.609	0.34
-1.223	0.789	0.547	-1.055	0.586	0.426	-1.27	0.578	0.473	-1.367	0.566	0.43	-1.301	0.504	0.375	-1.305	0.898	0.586	-1.102	0.605	0.242	-0.875	0.645	0.223	-0.754	0.52	0.469	-1.066	0.512	0.328	-0.852	0.645	0.324
-1.195	0.793	0.543	-1.094	0.586	0.434	-1.238	0.598	0.48	-1.359	0.586	0.422	-1.336	0.512	0.367	-1.191	0.879	0.633	-1.199	0.559	0.203	-0.914	0.641	0.191	-0.754	0.527	0.434	-0.969	0.508	0.32	-0.852	0.676	0.355
-1.172	0.793	0.539	-1.129	0.598	0.438	-1.188	0.602	0.48	-1.328	0.602	0.422	-1.328	0.535	0.367	-1.113	0.832	0.668	-1.293	0.512	0.164	-0.973	0.617	0.168	-0.793	0.578	0.379	-0.926	0.504	0.297	-0.859	0.707	0.355
-1.129	0.777	0.527	-1.152	0.605	0.445	-1.137	0.598	0.469	-1.305	0.617	0.43	-1.324	0.566	0.383	-1.07	0.77	0.648	-1.359	0.469	0.129	-1.047	0.59	0.16	-0.852	0.574	0.398	-0.902	0.5	0.27	-0.891	0.727	0.355
-1.09	0.77	0.527	-1.172	0.621	0.449	-1.074	0.609	0.449	-1.273	0.629	0.434	-1.293	0.609	0.406	-1.035	0.715	0.605	-1.371	0.453	0.113	-1.125	0.574	0.172	-0.895	0.602	0.371	-0.871	0.508	0.258	-0.938	0.734	0.34
-1.066	0.77	0.523	-1.176	0.625	0.449	-1.008	0.621	0.438	-1.215	0.645	0.441	-1.227	0.66	0.426	-1.023	0.68	0.563	-1.328	0.457	0.129	-1.184	0.586	0.195	-0.953	0.609	0.375	-0.855	0.52	0.25	-0.977	0.75	0.313
-1.063	0.77	0.504	-1.219	0.625	0.449	-0.953	0.609	0.422	-1.129	0.648	0.438	-1.168	0.707	0.441	-1.07	0.672	0.523	-1.238	0.477	0.156	-1.203	0.602	0.238	-1.035	0.617	0.371	-0.855	0.516	0.246	-1.105	0.703	0.348
-1.074	0.75	0.5	-1.281	0.641	0.449	-0.914	0.605	0.406	-1.039	0.648	0.438	-1.125	0.723	0.449	-1.148	0.668	0.5	-1.129	0.492	0.191	-1.227	0.609	0.262	-1.125	0.637	0.367	-0.879	0.492	0.23	-1.211	0.715	0.297
-1.094	0.699	0.504	-1.336	0.668	0.449	-0.879	0.617	0.395	-0.969	0.652	0.445	-1.078	0.715	0.457	-1.203	0.684	0.496	-1.035	0.504	0.219	-1.281	0.586	0.266	-1.242	0.629	0.379	-0.906	0.453	0.215	-1.328	0.695	0.344
-1.078	0.668	0.516	-1.359	0.684	0.449	-0.871	0.625	0.383	-0.941	0.637	0.453	-1.031	0.719	0.457	-1.238	0.676	0.488	-0.965	0.527	0.25	-1.371	0.566	0.25	-1.336	0.629	0.371	-0.941	0.43	0.203	-1.41	0.703	0.371
-1.156	0.648	0.488	-1.352	0.691	0.449	-0.852	0.613	0.379	-0.961	0.617	0.457	-1.012	0.73	0.449	-1.246	0.68	0.461	-0.902	0.555	0.262	-1.477	0.566	0.219	-1.398	0.609	0.402	-0.98	0.414	0.195	-1.504	0.707	0.387
-1.184	0.656	0.488	-1.352	0.699	0.457	-0.84	0.621	0.387	-1.02	0.602	0.465	-0.988	0.719	0.453	-1.242	0.68	0.414	-0.871	0.594	0.25	-1.582	0.57	0.199	-1.496	0.578	0.406	-1.031	0.418	0.195	-1.609	0.688	0.406
-1.172	0.664	0.48	-1.352	0.715	0.477	-0.84	0.617	0.402	-1.094	0.59	0.457	-0.957	0.715	0.457	-1.219	0.656	0.387	-0.836	0.621	0.25	-1.656	0.602	0.191	-1.586	0.566	0.398	-1.098	0.426	0.203	-1.695	0.672	0.414
-1.199	0.664	0.465	-1.328	0.727	0.52	-0.852	0.602	0.414	-1.164	0.578	0.445	-0.934	0.711	0.461	-1.199	0.645	0.375	-0.828	0.641	0.234	-1.684	0.633	0.188	-1.684	0.563	0.395	-1.164	0.441	0.219	-1.773	0.633	0.434
-1.18	0.695	0.434	-1.27	0.727	0.555	-0.848	0.605	0.418	-1.238	0.57	0.438	-0.922	0.723	0.461	-1.168	0.652	0.359	-0.832	0.645	0.219	-1.664	0.656	0.191	-1.754	0.578	0.398	-1.25	0.449	0.215	-1.832	0.594	0.457
-1.156	0.773	0.41	-1.199	0.707	0.574	-0.863	0.605	0.418	-1.297	0.574	0.426	-0.91	0.75	0.461	-1.109	0.656	0.383	-0.832	0.633	0.234	-1.672	0.664	0.18	-1.781	0.586	0.414	-1.375	0.445	0.199	-1.848	0.605	0.422
-1.238	0.754	0.418	-1.129	0.691	0.582	-0.879	0.598	0.418	-1.344	0.594	0.418	-0.922	0.746	0.473	-1.066	0.652	0.383	-0.832	0.617	0.234	-1.754	0.668	0.168	-1.766	0.617	0.418	-1.492	0.43	0.168	-1.848	0.613	0.387
-1.184	0.754	0.414	-1.082	0.664	0.574	-0.891	0.598	0.426	-1.363	0.613	0.414	-0.898	0.762	0.504	-1.051	0.625	0.379	-0.855	0.617	0.246	-1.836	0.703	0.176	-1.75	0.629	0.402	-1.582	0.41	0.145	-1.816	0.672	0.375
-1.16	0.758	0.426	-1.066	0.641	0.551	-0.926	0.613	0.434	-1.336	0.625	0.422	-0.902	0.785	0.512	-1.039	0.605	0.371	-0.883	0.617	0.25	-1.828	0.762	0.219	-1.746	0.617	0.387	-1.617	0.379	0.129	-1.816	0.707	0.371
-1.172	0.758	0.414	-1.09	0.617	0.527	-0.969	0.637	0.453	-1.277	0.633	0.434	-0.895	0.781	0.52	-1.008	0.578	0.363	-0.922	0.637	0.266	-1.684	0.77	0.297	-1.789	0.617	0.375	-1.594	0.367	0.145	-1.836	0.742	0.387
-1.148	0.738	0.422	-1.117	0.609	0.496	-0.992	0.664	0.477	-1.211	0.652	0.438	-0.902	0.773	0.531	-0.996	0.547	0.359	-0.961	0.648	0.285	-1.504	0.695	0.324	-1.797	0.648	0.363	-1.512	0.379	0.191	-1.801	0.816	0.414
-1.098	0.707	0.438	-1.141	0.609	0.48	-1.035	0.672	0.5	-1.148	0.66	0.465	-0.922	0.758	0.551	-0.988	0.535	0.352	-1.027	0.668	0.297	-1.383	0.594	0.309	-1.715	0.711	0.348	-1.441	0.379	0.258	-1.637	0.887	0.461
-1.059	0.68	0.445	-1.156	0.629	0.477	-1.055	0.668	0.52	-1.066	0.652	0.504	-0.965	0.754	0.566	-0.98	0.539	0.352	-1.105	0.676	0.301	-1.309	0.531	0.273	-1.559	0.77	0.328	-1.434	0.375	0.301	-1.449	0.906	0.5
-1.047	0.672	0.449	-1.176	0.664	0.477	-1.098	0.668	0.535	-0.996	0.656	0.512	-1.055	0.758	0.57	-0.965	0.531	0.363	-1.184	0.684	0.297	-1.25	0.5	0.266	-1.383	0.805	0.316	-1.473	0.379	0.301	-1.344	0.879	0.477
-1.039	0.688	0.441	-1.203	0.676	0.484	-1.156	0.668	0.543	-0.961	0.648	0.5	-1.168	0.766	0.586	-0.961	0.531	0.375	-1.266	0.664	0.277	-1.223	0.52	0.273	-1.238	0.805	0.313	-1.484	0.414	0.266	-1.348	0.82	0.398
-1.027	0.695	0.434	-1.227	0.691	0.488	-1.227	0.672	0.539	-0.93	0.648	0.477	-1.27	0.766	0.598	-0.965	0.52	0.379	-1.344	0.648	0.25	-1.219	0.547	0.289	-1.141	0.773	0.289	-1.449	0.473	0.227	-1.418	0.75	0.316
-1.008	0.691	0.438	-1.223	0.711	0.5	-1.285	0.676	0.543	-0.918	0.66	0.461	-1.352	0.758	0.613	-0.98	0.508	0.379	-1.422	0.648	0.227	-1.25	0.594	0.301	-1.113	0.742	0.277	-1.383	0.523	0.227	-1.477	0.672	0.277
-0.988	0.676	0.445	-1.199	0.707	0.512	-1.332	0.695	0.539	-0.91	0.672	0.449	-1.395	0.742	0.613	-0.992	0.492	0.379	-1.492	0.664	0.195	-1.277	0.625	0.301	-1.129	0.738	0.242	-1.305	0.543	0.266	-1.504	0.613	0.27
-0.977	0.66	0.457	-1.164	0.688	0.523	-1.371	0.719	0.551	-0.902	0.672	0.453	-1.43	0.73	0.613	-1.016	0.484	0.379	-1.563	0.684	0.172	-1.285	0.652	0.273	-1.184	0.715	0.215	-1.238	0.547	0.344	-1.5	0.578	0.27
-0.969	0.633	0.461	-1.129	0.66	0.523	-1.395	0.738	0.559	-0.895	0.676	0.457	-1.461	0.73	0.617	-1.035	0.484	0.383	-1.613	0.715	0.148	-1.281	0.648	0.242	-1.227	0.707	0.207	-1.199	0.551	0.406	-1.488	0.547	0.305
-0.965	0.609	0.469	-1.102	0.645	0.523	-1.402	0.758	0.566	-0.895	0.684	0.473	-1.492	0.738	0.605	-1.051	0.496	0.383	-1.637	0.738	0.133	-1.273	0.625	0.203	-1.273	0.676	0.203	-1.246	0.539	0.422	-1.441	0.52	0.313
-0.961	0.602	0.473	-1.074	0.641	0.504	-1.41	0.754	0.57	-0.91	0.676	0.496	-1.512	0.754	0.594	-1.063	0.504	0.387	-1.621	0.758	0.117	-1.25	0.602	0.164	-1.313	0.629	0.203	-1.352	0.539	0.395	-1.414	0.543	0.211
-0.969	0.605	0.469	-1.055	0.645	0.484	-1.438	0.754	0.574	-0.926	0.664	0.512	-1.535	0.766	0.578	-1.078	0.52	0.383	-1.605	0.766	0.121	-1.211	0.582	0.129	-1.344	0.578	0.203	-1.438	0.535	0.359	-1.395	0.539	0.238
-0.965	0.613	0.457	-1.035	0.66	0.469	-1.465	0.754	0.586	-0.957	0.652	0.531	-1.578	0.773	0.574	-1.105	0.535	0.383	-1.617	0.766	0.137	-1.16	0.574	0.102	-1.355	0.531	0.215	-1.484	0.539	0.332	-1.219	0.477	0.27
-0.965	0.621	0.453	-1.012	0.664	0.465	-1.477	0.762	0.598	-0.98	0.645	0.535	-1.621	0.809	0.563	-1.145	0.535	0.379	-1.633	0.785	0.125	-1.102	0.578	0.09	-1.34	0.5	0.223	-1.488	0.539	0.332	-1.098	0.453	0.219
-0.961	0.617	0.465	-0.996	0.668	0.465	-1.453	0.766	0.605	-0.988	0.637	0.543	-1.629	0.828	0.578	-1.191	0.535	0.383	-1.629	0.793	0.105	-1.055	0.613	0.082	-1.297	0.469	0.234	-1.434	0.547	0.34	-1.105	0.355	0.281
-0.957	0.621	0.469	-0.973	0.668	0.477	-1.395	0.77	0.605	-0.996	0.637	0.555	-1.57	0.836	0.578	-1.246	0.531	0.387	-1.566	0.813	0.094	-1	0.617	0.105	-1.23	0.457	0.246	-1.328	0.543	0.363	-1.016	0.348	0.25
-0.949	0.625	0.465	-0.949	0.656	0.488	-1.324	0.777	0.598	-1.012	0.637	0.566	-1.461	0.813	0.57	-1.309	0.539	0.391	-1.441	0.82	0.09	-0.957	0.578	0.125	-1.168	0.43	0.254	-1.215	0.523	0.402	-0.918	0.34	0.273
-0.945	0.621	0.465	-0.93	0.645	0.484	-1.266	0.789	0.586	-1.035	0.637	0.566	-1.344	0.781	0.551	-1.355	0.551	0.406	-1.297	0.801	0.109	-0.902	0.516	0.141	-1.102	0.422	0.262	-1.09	0.5	0.43	-0.852	0.34	0.277
-0.949	0.609	0.469	-0.926	0.637	0.48	-1.199	0.789	0.578	-1.066	0.629	0.57	-1.262	0.746	0.527	-1.383	0.559	0.434	-1.16	0.773	0.121	-0.852	0.48	0.164	-1.051	0.426	0.258	-0.973	0.516	0.453	-0.816	0.375	0.246
-0.957	0.602	0.48	-0.922	0.645	0.465	-1.133	0.766	0.559	-1.09	0.629	0.563	-1.223	0.711	0.523	-1.406	0.566	0.453	-1.066	0.73	0.129	-0.832	0.449	0.176	-1.012	0.457	0.242	-0.914	0.523	0.492	-0.82	0.422	0.223
-0.965	0.598	0.488	-0.945	0.66	0.461	-1.066	0.727	0.539	-1.129	0.633	0.543	-1.199	0.676	0.504	-1.441	0.57	0.457	-1.023	0.691	0.137	-0.852	0.422	0.16	-0.973	0.473	0.238	-0.863	0.563	0.461	-0.82	0.457	0.199
-0.984	0.605	0.496	-0.949	0.664	0.477	-1.016	0.699	0.516	-1.188	0.656	0.512	-1.188	0.652	0.477	-1.508	0.578	0.449	-1.043	0.676	0.148	-0.906	0.398	0.137	-0.945	0.484	0.215	-0.859	0.578	0.441	-0.813	0.477	0.195
-1.016	0.617	0.496	-0.938	0.668	0.48	-1	0.676	0.5	-1.25	0.676	0.512	-1.199	0.633	0.441	-1.539	0.59	0.434	-1.07	0.695	0.152	-0.969	0.371	0.121	-0.934	0.477	0.203	-0.824	0.613	0.441	-0.828	0.48	0.191
-1.051	0.629	0.504	-0.957	0.668	0.5	-1.012	0.66	0.492	-1.305	0.695	0.531	-1.238	0.637	0.414	-1.5	0.594	0.422	-1.121	0.711	0.148	-1.035	0.344	0.105	-0.949	0.465	0.184	-0.828	0.609	0.41	-0.891	0.48	0.172
-1.086	0.633	0.512	-0.969	0.668	0.508	-1.055	0.66	0.488	-1.344	0.695	0.551	-1.297	0.633	0.41	-1.379	0.59	0.434	-1.195	0.715	0.125	-1.094	0.32	0.09	-0.984	0.457	0.172	-0.828	0.602	0.387	-0.984	0.465	0.145
-1.109	0.637	0.52	-0.988	0.664	0.52	-1.102	0.648	0.48	-1.379	0.699	0.578	-1.363	0.629	0.414	-1.219	0.594	0.453	-1.273	0.699	0.102	-1.148	0.309	0.078	-1.016	0.441	0.156	-0.855	0.59	0.344	-1.09	0.445	0.125
-1.121	0.637	0.531	-1.008	0.648	0.527	-1.145	0.633	0.484	-1.43	0.703	0.613	-1.449	0.656	0.371	-1.082	0.594	0.48	-1.34	0.664	0.082	-1.199	0.313	0.066	-1.043	0.41	0.164	-0.922	0.598	0.297	-1.199	0.43	0.117
-1.141	0.625	0.551	-1.023	0.641	0.535	-1.184	0.629	0.469	-1.484	0.695	0.629	-1.469	0.66	0.344	-0.953	0.609	0.52	-1.375	0.637	0.066	-1.234	0.328	0.09	-1.063	0.387	0.18	-1.016	0.625	0.266	-1.297	0.41	0.121
-1.18	0.617	0.559	-1.023	0.645	0.543	-1.25	0.582	0.465	-1.555	0.691	0.613	-1.445	0.617	0.391	-0.902	0.637	0.527	-1.375	0.594	0.063	-1.258	0.348	0.121	-1.102	0.371	0.191	-1.109	0.652	0.281	-1.367	0.387	0.121
-1.25	0.633	0.559	-1.035	0.656	0.539	-1.23	0.613	0.434	-1.613	0.699	0.555	-1.508	0.641	0.352	-0.93	0.645	0.512	-1.344	0.555	0.074	-1.285	0.367	0.145	-1.168	0.371	0.191	-1.16	0.688	0.324	-1.402	0.363	0.113
-1.305	0.66	0.551	-1.066	0.668	0.543	-1.266	0.613	0.414	-1.637	0.734	0.52	-1.551	0.637	0.324	-1.02	0.645	0.477	-1.301	0.508	0.102	-1.328	0.371	0.152	-1.254	0.359	0.203	-1.195	0.723	0.375	-1.445	0.332	0.094
-1.344	0.691	0.539	-1.117	0.68	0.555	-1.273	0.641	0.41	-1.586	0.766	0.523	-1.313	0.648	0.324	-1.105	0.645	0.438	-1.238	0.473	0.121	-1.398	0.367	0.145	-1.324	0.34	0.211	-1.246	0.719	0.406	-1.52	0.305	0.059
-1.355	0.699	0.531	-1.184	0.688	0.566	-1.262	0.609	0.414	-1.477	0.781	0.555	-1.223	0.637	0.324	-1.199	0.629	0.41	-1.18	0.469	0.133	-1.48	0.359	0.113	-1.379	0.332	0.207	-1.27	0.711	0.438	-1.586	0.281	0.027
-1.359	0.703	0.535	-1.246	0.699	0.574	-1.223	0.648	0.383	-1.363	0.797	0.59	-1.262	0.602	0.316	-1.281	0.621	0.395	-1.129	0.473	0.145	-1.543	0.344	0.078	-1.445	0.313	0.195	-1.316	0.695	0.445	-1.598	0.285	0.016
-1.332	0.703	0.547	-1.297	0.703	0.57	-1.215	0.68	0.363	-1.242	0.809	0.594	-1.195	0.574	0.336	-1.371	0.621	0.391	-1.078	0.48	0.148	-1.582	0.344	0.055	-1.547	0.293	0.164	-1.406	0.668	0.434	-1.555	0.305	0.031
-1.289	0.699	0.566	-1.328	0.703	0.57	-1.172	0.668	0.352	-1.133	0.797	0.578	-1.102	0.559	0.348	-1.414	0.617	0.41	-1.027	0.484	0.152	-1.586	0.344	0.055	-1.609	0.293	0.121	-1.492	0.664	0.41	-1.504	0.332	0.059
-1.246	0.688	0.582	-1.344	0.703	0.57	-1.145	0.621	0.352	-1.055	0.762	0.551	-1.07	0.559	0.332	-1.371	0.617	0.449	-0.984	0.488	0.152	-1.551	0.355	0.09	-1.609	0.305	0.09	-1.613	0.652	0.391	-1.488	0.344	0.102
-1.18	0.664	0.598	-1.363	0.703	0.566	-1.102	0.609	0.352	-1.012	0.723	0.512	-1.051	0.551	0.32	-1.27	0.617	0.473	-0.953	0.5	0.156	-1.512	0.359	0.148	-1.57	0.305	0.086	-1.723	0.672	0.383	-1.477	0.355	0.137
-1.117	0.648	0.605	-1.387	0.707	0.566	-1.055	0.629	0.332	-1	0.699	0.473	-1.008	0.523	0.301	-1.188	0.633	0.469	-0.934	0.5	0.148	-1.512	0.355	0.176	-1.543	0.309	0.117	-1.77	0.719	0.387	-1.43	0.379	0.152
-1.07	0.637	0.598	-1.398	0.734	0.559	-1.027	0.633	0.34	-1.023	0.684	0.457	-0.957	0.516	0.285	-1.102	0.633	0.48	-0.922	0.484	0.152	-1.512	0.367	0.168	-1.539	0.301	0.152	-1.754	0.766	0.395	-1.359	0.402	0.141
-1.043	0.629	0.582	-1.395	0.77	0.555	-0.988	0.617	0.344	-1.082	0.711	0.434	-0.91	0.527	0.27	-1.008	0.645	0.508	-0.926	0.469	0.156	-1.488	0.379	0.133	-1.523	0.293	0.191	-1.715	0.797	0.406	-1.27	0.426	0.113
-1.043	0.625	0.574	-1.352	0.777	0.547	-0.961	0.609	0.344	-1.152	0.715	0.414	-0.863	0.543	0.258	-0.926	0.668	0.52	-0.938	0.465	0.172	-1.445	0.402	0.121	-1.477	0.313	0.215	-1.73	0.785	0.402	-1.184	0.438	0.113
-1.047	0.613	0.547	-1.297	0.781	0.543	-0.941	0.605	0.344	-1.172	0.703	0.402	-0.82	0.547	0.25	-0.879	0.703	0.516	-0.949	0.461	0.18	-1.359	0.449	0.137	-1.406	0.359	0.211	-1.781	0.805	0.391	-1.109	0.441	0.152
-1.066	0.617	0.543	-1.25	0.785	0.535	-0.926	0.617	0.328	-1.199	0.707	0.371	-0.781	0.539	0.262	-0.891	0.715	0.492	-0.98	0.449	0.18	-1.242	0.512	0.191	-1.316	0.473	0.191	-1.766	0.852	0.402	-1.082	0.449	0.215
-1.082	0.633	0.535	-1.207	0.789	0.535	-0.938	0.613	0.32	-1.223	0.707	0.34	-0.754	0.523	0.273	-0.895	0.707	0.473	-1.027	0.445	0.172	-1.121	0.535	0.262	-1.234	0.57	0.176	-1.617	0.895	0.426	-1.133	0.473	0.27
-1.105	0.637	0.543	-1.156	0.777	0.531	-0.941	0.605	0.316	-1.223	0.688	0.332	-0.73	0.5	0.281	-0.863	0.715	0.438	-1.078	0.449	0.164	-1.051	0.531	0.309	-1.18	0.594	0.188	-1.422	0.895	0.441	-1.25	0.484	0.301
-1.141	0.637	0.523	-1.105	0.77	0.523	-0.957	0.59	0.316	-1.238	0.652	0.34	-0.742	0.488	0.297	-0.852	0.715	0.426	-1.141	0.445	0.156	-1.047	0.508	0.313	-1.156	0.574	0.223	-1.258	0.871	0.434	-1.406	0.48	0.293
-1.164	0.648	0.523	-1.059	0.75	0.508	-0.977	0.578	0.324	-1.246	0.621	0.348	-0.781	0.48	0.313	-0.879	0.688	0.426	-1.195	0.449	0.152	-1.105	0.461	0.281	-1.141	0.539	0.273	-1.145	0.82	0.41	-1.566	0.48	0.254
-1.172	0.668	0.527	-1.035	0.727	0.496	-0.984	0.574	0.336	-1.25	0.621	0.352	-0.816	0.484	0.32	-0.906	0.672	0.441	-1.246	0.449	0.145	-1.188	0.406	0.242	-1.152	0.508	0.324	-1.102	0.781	0.391	-1.656	0.496	0.219
-1.172	0.676	0.535	-1.031	0.711	0.488	-0.992	0.578	0.348	-1.207	0.594	0.375	-0.84	0.496	0.336	-0.922	0.648	0.465	-1.301	0.449	0.137	-1.281	0.375	0.188	-1.195	0.516	0.313	-1.105	0.742	0.375	-1.66	0.508	0.207
-1.16	0.684	0.527	-1.035	0.707	0.48	-1	0.582	0.355	-1.125	0.559	0.391	-0.867	0.504	0.344	-0.945	0.652	0.48	-1.348	0.434	0.133	-1.367	0.371	0.148	-1.266	0.547	0.27	-1.156	0.719	0.355	-1.574	0.504	0.219
-1.148	0.703	0.52	-1.047	0.691	0.461	-1.012	0.578	0.371	-1.078	0.539	0.398	-0.918	0.527	0.352	-0.984	0.68	0.496	-1.383	0.414	0.129	-1.406	0.387	0.137	-1.348	0.57	0.207	-1.215	0.707	0.336	-1.426	0.5	0.25
-1.113	0.703	0.512	-1.074	0.672	0.461	-1.012	0.574	0.383	-1.059	0.543	0.375	-0.988	0.547	0.355	-1.02	0.707	0.492	-1.406	0.395	0.121	-1.363	0.398	0.168	-1.375	0.598	0.152	-1.281	0.68	0.313	-1.254	0.516	0.27
-1.055	0.695	0.523	-1.082	0.664	0.453	-1.031	0.57	0.391	-1.02	0.57	0.34	-1.07	0.57	0.367	-1.059	0.734	0.484	-1.422	0.371	0.105	-1.27	0.41	0.219	-1.336	0.609	0.141	-1.348	0.652	0.297	-1.074	0.547	0.297
-1.02	0.68	0.52	-1.109	0.668	0.453	-1.074	0.574	0.391	-0.961	0.582	0.324	-1.152	0.594	0.379	-1.121	0.77	0.469	-1.434	0.363	0.086	-1.16	0.402	0.289	-1.23	0.59	0.164	-1.387	0.633	0.281	-0.918	0.57	0.391
-1.004	0.672	0.523	-1.145	0.68	0.449	-1.121	0.578	0.395	-0.914	0.594	0.32	-1.219	0.609	0.391	-1.227	0.832	0.445	-1.43	0.379	0.078	-1.109	0.414	0.32	-1.09	0.57	0.219	-1.395	0.613	0.281	-0.801	0.605	0.508
-0.992	0.668	0.523	-1.172	0.691	0.453	-1.164	0.59	0.398	-0.891	0.598	0.328	-1.258	0.625	0.402	-1.344	0.895	0.43	-1.434	0.387	0.078	-1.07	0.457	0.32	-0.977	0.551	0.27	-1.352	0.582	0.277	-0.711	0.633	0.598
-0.988	0.668	0.516	-1.199	0.715	0.438	-1.207	0.598	0.406	-0.875	0.605	0.34	-1.285	0.629	0.41	-1.469	0.93	0.418	-1.465	0.398	0.078	-1.039	0.449	0.332	-0.879	0.543	0.332	-1.285	0.523	0.324	-0.688	0.672	0.719
-0.965	0.672	0.531	-1.242	0.723	0.441	-1.234	0.598	0.426	-0.859	0.598	0.355	-1.328	0.629	0.414	-1.555	0.902	0.449	-1.5	0.414	0.066	-1.07	0.398	0.332	-0.805	0.527	0.359	-1.207	0.496	0.336	-0.656	0.742	0.723
-0.957	0.672	0.531	-1.25	0.715	0.449	-1.25	0.602	0.438	-0.848	0.574	0.359	-1.406	0.637	0.422	-1.578	0.801	0.535	-1.5	0.449	0.047	-1.051	0.402	0.324	-0.766	0.523	0.383	-1.191	0.473	0.355	-0.629	0.715	0.715
-0.961	0.672	0.535	-1.262	0.703	0.43	-1.25	0.605	0.457	-0.848	0.551	0.363	-1.492	0.656	0.43	-1.578	0.688	0.633	-1.445	0.477	0.043	-0.926	0.578	0.32	-0.738	0.527	0.355	-1.156	0.453	0.359	-0.613	0.594	0.672
-0.969	0.68	0.539	-1.262	0.68	0.441	-1.246	0.598	0.473	-0.848	0.543	0.371	-1.547	0.676	0.434	-1.57	0.641	0.691	-1.34	0.492	0.055	-0.813	0.742	0.324	-0.777	0.563	0.316	-1.094	0.438	0.371	-0.613	0.637	0.563
-0.969	0.676	0.551	-1.227	0.676	0.449	-1.281	0.59	0.477	-0.855	0.539	0.379	-1.59	0.699	0.438	-1.617	0.641	0.707	-1.207	0.535	0.082	-0.789	0.754	0.273	-0.824	0.578	0.277	-1.066	0.418	0.359	-0.871	0.566	0.398
-0.945	0.664	0.559	-1.211	0.672	0.449	-1.344	0.602	0.465	-0.879	0.547	0.383	-1.605	0.727	0.457	-1.691	0.656	0.715	-1.086	0.582	0.137	-0.844	0.648	0.195	-0.871	0.617	0.238	-1.055	0.414	0.332	-1.082	0.484	0.359
-0.953	0.66	0.57	-1.195	0.645	0.441	-1.387	0.625	0.457	-0.898	0.551	0.391	-1.57	0.754	0.48	-1.719	0.699	0.688	-1.004	0.648	0.203	-0.93	0.602	0.137	-0.914	0.641	0.219	-1.031	0.422	0.297	-1.191	0.445	0.348
-0.961	0.652	0.586	-1.164	0.625	0.43	-1.398	0.652	0.453	-0.93	0.555	0.402	-1.492	0.773	0.52	-1.672	0.742	0.641	-0.977	0.684	0.262	-0.949	0.59	0.16	-0.957	0.656	0.223	-1.02	0.43	0.27	-1.262	0.453	0.387
-0.961	0.645	0.59	-1.121	0.609	0.418	-1.387	0.664	0.453	-0.977	0.563	0.406	-1.387	0.793	0.547	-1.566	0.746	0.594	-1.039	0.672	0.258	-0.918	0.633	0.199	-1.012	0.664	0.227	-1.027	0.445	0.238	-1.332	0.465	0.441
-0.961	0.648	0.602	-1.078	0.605	0.414	-1.355	0.668	0.477	-1.039	0.57	0.414	-1.289	0.797	0.566	-1.457	0.723	0.539	-1.16	0.621	0.215	-0.91	0.656	0.199	-1.074	0.652	0.262	-1.055	0.453	0.219	-1.375	0.5	0.48
-0.973	0.648	0.605	-1.043	0.605	0.41	-1.301	0.668	0.516	-1.098	0.578	0.426	-1.23	0.781	0.57	-1.332	0.699	0.52	-1.32	0.543	0.148	-0.965	0.629	0.18	-1.121	0.648	0.293	-1.094	0.441	0.207	-1.445	0.508	0.516
-0.977	0.652	0.609	-1.016	0.613	0.41	-1.215	0.652	0.547	-1.16	0.586	0.438	-1.215	0.75	0.547	-1.195	0.68	0.477	-1.484	0.492	0.07	-1.055	0.578	0.164	-1.18	0.648	0.32	-1.137	0.41	0.203	-1.551	0.551	0.469
-0.977	0.656	0.613	-0.996	0.621	0.398	-1.137	0.637	0.566	-1.234	0.586	0.441	-1.23	0.711	0.508	-1.109	0.66	0.469	-1.586	0.488	0.004	-1.113	0.551	0.164	-1.258	0.652	0.32	-1.18	0.387	0.199	-1.672	0.566	0.434
-1.008	0.664	0.629	-0.984	0.625	0.383	-1.074	0.617	0.582	-1.305	0.594	0.441	-1.262	0.656	0.469	-1.086	0.621	0.457	-1.57	0.512	-0.016	-1.152	0.543	0.18	-1.359	0.672	0.313	-1.234	0.383	0.211	-1.754	0.582	0.395
