# Supplementary material for: “What Is a Step?” Differences in How a Step Is Detected among Three Popular Activity Monitors That Have Impacted Physical Activity Research
Source: Sensors (Basel). 2018 Apr 15;18(4):1206. doi: 10.3390/s18041206 (PMC5948774; doi:10.3390/s18041206)
Supplement: Supplementary file 1 [file sensors-18-01206-s001.zip › Supplementary material/Clean dataset GT9X wrist/WSS18.csv]

2			2.2			2.4			2.6			2.8			3			3.2			3.4			3.6			3.8			4
x	y	z	x	y	z	x	y	z	x	y	z	x	y	z	x	y	z	x	y	z	x	y	z	x	y	z	x	y	z	x	y	z
0.789	-0.082	0.594	0.734	0.043	0.363	0.195	-0.078	0.301	1.219	1.629	0.82	1.605	0.934	0.582	0.801	0.699	0.504	0.563	0.547	0.395	0.887	0.617	0.293	1.293	0.625	0.617	0.125	1.066	1.027	0.207	1.887	0.137
0.809	-0.09	0.605	0.746	0.035	0.379	0.188	-0.086	0.332	1.309	1.754	0.781	1.488	0.875	0.531	0.949	0.727	0.484	0.68	0.586	0.395	0.973	0.707	0.316	1.336	0.645	0.621	0.242	1.328	1.051	0.16	2.008	0.258
0.816	-0.086	0.613	0.762	0.023	0.402	0.195	-0.078	0.355	1.203	1.598	0.723	1.316	0.82	0.488	1.07	0.773	0.473	0.773	0.633	0.41	0.969	0.734	0.324	1.344	0.66	0.527	0.406	1.586	1.023	0.063	2.063	0.355
0.828	-0.082	0.629	0.781	-0.008	0.43	0.223	-0.066	0.379	1.113	1.438	0.703	1.152	0.777	0.445	1.098	0.816	0.457	0.816	0.672	0.43	0.91	0.703	0.336	1.391	0.699	0.43	0.719	1.82	1.031	-0.012	2.078	0.453
0.863	-0.078	0.648	0.813	-0.031	0.457	0.293	-0.059	0.387	1.039	1.285	0.703	1.027	0.715	0.438	1.086	0.859	0.418	0.824	0.688	0.457	0.883	0.684	0.344	1.473	0.785	0.395	1.078	2.063	1.031	-0.031	2.09	0.547
0.918	-0.086	0.66	0.863	-0.063	0.473	0.375	-0.074	0.391	1.004	1.141	0.715	0.965	0.641	0.445	1.117	0.883	0.383	0.809	0.676	0.477	0.895	0.672	0.344	1.5	0.816	0.438	1.281	2.047	1.055	0.016	2.047	0.633
0.969	-0.082	0.668	0.898	-0.09	0.488	0.465	-0.102	0.402	0.949	1.02	0.742	0.953	0.563	0.457	1.188	0.906	0.352	0.77	0.652	0.5	0.887	0.648	0.348	1.555	0.832	0.629	1.445	1.891	1.109	0.047	1.91	0.727
1.004	-0.094	0.676	0.922	-0.121	0.496	0.563	-0.133	0.41	0.914	0.922	0.75	0.98	0.488	0.465	1.234	0.898	0.344	0.75	0.613	0.535	0.836	0.594	0.367	1.535	0.867	0.793	1.5	1.637	1.125	0.059	1.668	0.824
1.012	-0.109	0.676	0.949	-0.133	0.5	0.645	-0.168	0.426	0.848	0.863	0.738	1.027	0.457	0.453	1.227	0.859	0.355	0.762	0.555	0.578	0.781	0.531	0.395	1.324	0.809	0.832	1.445	1.32	1.117	0.063	1.418	0.91
0.977	-0.113	0.668	0.984	-0.141	0.5	0.699	-0.199	0.449	0.75	0.828	0.703	1.059	0.449	0.441	1.148	0.793	0.375	0.809	0.488	0.613	0.738	0.465	0.422	1.203	0.773	0.863	1.332	0.996	1.09	0	1.172	0.953
0.883	-0.113	0.66	1.016	-0.141	0.48	0.703	-0.227	0.469	0.633	0.781	0.66	1.043	0.469	0.441	1.055	0.73	0.398	0.891	0.445	0.645	0.723	0.422	0.469	1.203	0.789	0.848	1.211	0.781	1.063	-0.078	1.004	0.938
0.777	-0.102	0.645	1.055	-0.137	0.445	0.707	-0.254	0.48	0.52	0.754	0.609	1	0.496	0.453	0.973	0.676	0.398	1.047	0.254	0.848	0.73	0.402	0.492	1.273	0.816	0.824	0.969	0.582	0.988	-0.141	0.938	0.883
0.684	-0.063	0.637	1.102	-0.129	0.414	0.723	-0.301	0.48	0.449	0.754	0.543	0.93	0.531	0.473	0.898	0.617	0.41	1.094	-0.023	1.02	0.738	0.41	0.508	1.285	0.828	0.766	0.805	0.438	0.93	-0.176	0.957	0.801
0.617	-0.02	0.633	1.121	-0.125	0.379	0.777	-0.34	0.48	0.41	0.773	0.465	0.84	0.574	0.477	0.828	0.566	0.414	1.113	0.102	0.805	0.762	0.43	0.523	1.219	0.852	0.668	0.656	0.363	0.855	-0.188	1.043	0.707
0.59	0.023	0.625	1.078	-0.109	0.352	0.855	-0.328	0.477	0.395	0.797	0.387	0.738	0.609	0.465	0.781	0.523	0.418	1.141	0.523	0.402	0.793	0.461	0.527	1.098	0.879	0.523	0.539	0.336	0.773	-0.191	1.156	0.613
0.605	0.051	0.617	0.988	-0.105	0.352	0.934	-0.289	0.477	0.383	0.824	0.316	0.668	0.652	0.426	0.762	0.492	0.426	1.395	0.84	0.355	0.844	0.5	0.551	0.988	0.883	0.383	0.434	0.332	0.691	-0.207	1.242	0.52
0.668	0.066	0.613	0.891	-0.094	0.363	1.012	-0.262	0.488	0.363	0.859	0.262	0.641	0.699	0.387	0.781	0.48	0.434	1.316	0.781	0.445	0.875	0.535	0.609	0.898	0.883	0.25	0.355	0.348	0.625	-0.191	1.301	0.445
0.738	0.082	0.609	0.82	-0.063	0.379	1.094	-0.258	0.512	0.34	0.918	0.223	0.664	0.742	0.352	0.824	0.48	0.434	1.109	0.758	0.563	0.941	0.598	0.684	0.875	0.93	0.168	0.313	0.371	0.566	-0.219	1.313	0.391
0.809	0.09	0.609	0.797	-0.023	0.402	1.188	-0.313	0.543	0.34	0.961	0.184	0.715	0.777	0.316	0.875	0.48	0.422	1.188	0.891	0.637	1.02	0.688	0.746	0.832	0.973	0.121	0.25	0.395	0.5	-0.281	1.27	0.367
0.867	0.09	0.605	0.813	0.02	0.402	1.199	-0.344	0.594	0.324	1.004	0.156	0.781	0.816	0.285	0.922	0.492	0.414	1.258	1.02	0.637	1.078	0.785	0.766	0.773	0.984	0.113	0.199	0.418	0.461	-0.32	1.238	0.367
0.934	0.047	0.594	0.852	0.063	0.406	1.141	-0.445	0.637	0.316	1.023	0.141	0.855	0.859	0.258	0.969	0.523	0.398	1.297	1.094	0.609	1.152	0.871	0.754	0.707	0.969	0.094	0.164	0.445	0.43	-0.387	1.199	0.359
1.012	-0.004	0.57	0.906	0.102	0.398	1.207	-0.453	0.641	0.316	1	0.152	0.949	0.91	0.238	0.992	0.547	0.398	1.383	1.121	0.621	1.266	0.953	0.734	0.664	0.938	0.09	0.145	0.453	0.398	-0.445	1.188	0.34
1.074	-0.043	0.543	0.965	0.121	0.402	1.199	-0.402	0.637	0.316	0.977	0.168	1.023	0.973	0.23	1.027	0.563	0.391	1.398	1.113	0.652	1.375	1.035	0.711	0.609	0.898	0.059	0.148	0.438	0.375	-0.453	1.203	0.324
1.082	-0.063	0.539	1.016	0.137	0.398	1.105	-0.387	0.652	0.328	0.949	0.195	1.047	1.031	0.234	1.055	0.57	0.387	1.344	1.098	0.688	1.457	1.113	0.691	0.637	0.844	0.121	0.184	0.41	0.379	-0.438	1.246	0.328
1.031	-0.086	0.543	1.078	0.145	0.398	1.07	-0.34	0.637	0.332	0.902	0.23	1.016	1.066	0.25	1.09	0.563	0.387	1.258	1.078	0.703	1.508	1.156	0.699	0.645	0.781	0.172	0.246	0.395	0.414	-0.469	1.262	0.293
0.965	-0.102	0.559	1.141	0.137	0.391	1.066	-0.273	0.609	0.367	0.867	0.262	1.004	1.059	0.277	1.141	0.547	0.398	1.172	1.043	0.695	1.488	1.117	0.707	0.703	0.703	0.281	0.324	0.391	0.457	-0.469	1.336	0.223
0.902	-0.105	0.563	1.191	0.102	0.371	1.074	-0.199	0.582	0.406	0.836	0.281	1	1.02	0.32	1.199	0.508	0.406	1.117	0.973	0.68	1.41	0.988	0.715	0.746	0.648	0.395	0.402	0.402	0.504	-0.484	1.395	0.203
0.863	-0.117	0.566	1.211	0.074	0.344	1.07	-0.137	0.559	0.465	0.801	0.297	0.957	0.965	0.359	1.238	0.453	0.414	1.125	0.898	0.664	1.316	0.832	0.707	0.758	0.605	0.5	0.449	0.41	0.551	-0.582	1.371	0.215
0.84	-0.117	0.563	1.195	0.055	0.32	1.035	-0.086	0.555	0.496	0.785	0.305	0.902	0.891	0.391	1.211	0.371	0.434	1.148	0.844	0.668	1.27	0.691	0.699	0.758	0.582	0.582	0.469	0.41	0.586	-0.719	1.27	0.238
0.813	-0.109	0.555	1.148	0.023	0.316	0.98	-0.066	0.563	0.477	0.773	0.316	0.859	0.828	0.418	1.129	0.289	0.41	1.082	0.828	0.664	1.297	0.602	0.695	0.77	0.602	0.641	0.449	0.398	0.602	-0.785	1.176	0.195
0.797	-0.098	0.551	1.086	-0.004	0.324	0.93	-0.059	0.574	0.445	0.758	0.34	0.895	0.793	0.434	0.992	0.18	0.371	0.945	0.84	0.641	1.289	0.578	0.688	0.828	0.656	0.633	0.426	0.375	0.582	-0.777	1.137	0.219
0.781	-0.098	0.547	1.027	-0.039	0.332	0.895	-0.035	0.594	0.426	0.742	0.367	0.969	0.789	0.434	0.832	0.055	0.34	0.828	0.863	0.605	1.109	0.59	0.664	0.934	0.742	0.59	0.418	0.34	0.539	-0.617	1.305	0.277
0.762	-0.078	0.543	0.973	-0.055	0.348	0.848	-0.004	0.605	0.449	0.719	0.391	1.027	0.809	0.43	0.727	-0.004	0.305	0.785	0.898	0.566	0.895	0.637	0.617	1.059	0.84	0.57	0.434	0.379	0.492	-0.395	1.695	0.273
0.754	-0.059	0.543	0.941	-0.063	0.355	0.809	0.02	0.613	0.5	0.691	0.406	1.051	0.844	0.398	0.695	0.039	0.297	0.828	0.941	0.535	0.793	0.742	0.551	1.16	0.945	0.539	0.555	0.508	0.477	-0.227	2.039	0.246
0.746	-0.035	0.531	0.922	-0.066	0.367	0.781	0.039	0.625	0.563	0.664	0.41	1.098	0.855	0.355	0.699	0.141	0.301	0.902	0.98	0.527	0.816	0.879	0.469	1.195	1.051	0.5	0.707	0.754	0.473	-0.027	2.246	0.332
0.746	-0.008	0.516	0.926	-0.063	0.371	0.754	0.055	0.625	0.613	0.645	0.395	1.176	0.848	0.32	0.641	0.254	0.324	0.938	1.008	0.523	0.887	1.012	0.383	1.148	1.133	0.453	0.824	1.059	0.477	0.254	2.551	0.336
0.754	0.016	0.504	0.93	-0.059	0.367	0.727	0.059	0.625	0.664	0.621	0.379	1.258	0.832	0.309	0.488	0.316	0.344	0.938	1.031	0.5	0.953	1.113	0.305	1.047	1.152	0.422	0.895	1.387	0.535	0.535	2.859	0.289
0.758	0.043	0.488	0.938	-0.055	0.367	0.684	0.039	0.629	0.707	0.617	0.367	1.32	0.801	0.316	0.359	0.348	0.359	0.945	1.039	0.477	1.004	1.176	0.227	0.953	1.121	0.395	0.934	1.504	0.648	0.434	2.902	0.172
0.746	0.055	0.484	0.949	-0.039	0.352	0.648	0.027	0.641	0.711	0.617	0.371	1.336	0.77	0.348	0.316	0.375	0.367	0.996	1.023	0.457	1.082	1.191	0.156	0.922	1.051	0.387	0.883	1.418	0.746	0.641	2.59	0.254
0.742	0.066	0.484	0.949	-0.027	0.344	0.625	0.02	0.641	0.707	0.629	0.383	1.313	0.734	0.383	0.398	0.414	0.379	1.063	0.977	0.445	1.172	1.168	0.117	0.91	0.992	0.395	0.945	1.109	0.863	1.305	2.391	0.156
0.73	0.082	0.473	0.938	0	0.332	0.617	0.016	0.652	0.711	0.629	0.414	1.281	0.691	0.418	0.559	0.461	0.395	1.094	0.906	0.445	1.246	1.105	0.121	0.879	0.965	0.391	1.059	0.719	0.922	1.316	2.156	0.301
0.715	0.094	0.469	0.914	0.02	0.332	0.621	0.012	0.668	0.734	0.633	0.477	1.254	0.648	0.441	0.715	0.5	0.41	1.07	0.824	0.453	1.293	1	0.156	0.816	0.984	0.352	1.215	0.504	1.012	0.871	1.773	0.422
0.695	0.105	0.457	0.887	0.043	0.324	0.641	0.004	0.695	0.793	0.652	0.555	1.242	0.609	0.457	0.836	0.555	0.426	1	0.73	0.469	1.297	0.887	0.211	0.855	1.047	0.344	1.309	0.352	1.098	0.629	1.449	0.512
0.688	0.105	0.453	0.859	0.07	0.32	0.668	-0.016	0.723	0.895	0.684	0.598	1.25	0.559	0.473	0.957	0.605	0.453	0.926	0.637	0.484	1.246	0.762	0.273	0.918	1.133	0.289	1.238	0.277	1.137	0.473	1.16	0.586
0.68	0.102	0.438	0.824	0.09	0.309	0.707	-0.016	0.75	0.992	0.711	0.59	1.258	0.516	0.477	1.086	0.656	0.492	0.879	0.563	0.508	1.145	0.652	0.348	1.008	1.246	0.254	1.109	0.285	1.125	0.363	0.957	0.59
0.676	0.098	0.426	0.805	0.113	0.285	0.758	-0.004	0.777	1.051	0.727	0.547	1.273	0.473	0.48	1.16	0.715	0.52	0.848	0.492	0.527	1.027	0.535	0.41	1.09	1.301	0.223	1.004	0.352	1.094	0.285	0.852	0.547
0.664	0.094	0.422	0.781	0.141	0.277	0.801	-0.008	0.801	1.051	0.734	0.477	1.285	0.441	0.477	1.168	0.75	0.512	0.809	0.43	0.539	0.914	0.43	0.457	1.145	1.301	0.191	1.086	0.469	1.09	0.242	0.809	0.5
0.641	0.086	0.422	0.742	0.164	0.27	0.832	-0.012	0.832	1.008	0.723	0.418	1.273	0.422	0.473	1.109	0.738	0.477	0.809	0.395	0.543	0.879	0.359	0.492	1.223	1.262	0.184	1.109	0.52	1.027	0.219	0.805	0.461
0.621	0.086	0.422	0.703	0.18	0.281	0.867	-0.02	0.855	1.004	0.715	0.395	1.25	0.41	0.453	1.039	0.703	0.453	0.824	0.379	0.539	0.891	0.332	0.5	1.301	1.188	0.195	1.27	0.816	0.969	0.184	0.809	0.422
0.59	0.066	0.418	0.672	0.188	0.281	0.91	-0.031	0.863	1.02	0.711	0.398	1.227	0.414	0.438	0.969	0.641	0.449	0.848	0.383	0.527	0.895	0.305	0.492	1.363	1.074	0.223	1.242	1.383	0.746	0.195	0.828	0.426
0.57	0.051	0.414	0.641	0.191	0.289	0.957	-0.066	0.859	1.039	0.695	0.422	1.203	0.422	0.426	0.914	0.566	0.473	0.883	0.402	0.496	0.898	0.305	0.48	1.398	0.949	0.258	0.809	1.664	0.535	0.172	0.855	0.402
0.555	0.035	0.414	0.613	0.188	0.305	0.992	-0.094	0.836	1.031	0.691	0.434	1.172	0.43	0.414	0.875	0.488	0.488	0.914	0.438	0.473	0.898	0.332	0.461	1.422	0.824	0.301	0.41	1.758	0.406	0.16	0.887	0.387
0.547	0.027	0.414	0.582	0.188	0.313	1.043	-0.125	0.805	1.008	0.703	0.438	1.133	0.445	0.398	0.852	0.426	0.5	0.941	0.473	0.457	0.898	0.355	0.438	1.41	0.703	0.355	0.156	1.828	0.316	0.184	0.941	0.391
0.563	0.027	0.406	0.555	0.188	0.313	1.066	-0.148	0.762	0.992	0.73	0.438	1.105	0.484	0.387	0.855	0.398	0.492	0.957	0.512	0.449	0.891	0.395	0.41	1.379	0.598	0.441	0.242	1.695	0.328	0.207	1.008	0.402
0.59	0.023	0.395	0.531	0.188	0.305	1.027	-0.156	0.719	1.004	0.762	0.43	1.09	0.531	0.367	0.887	0.414	0.449	0.98	0.555	0.445	0.879	0.441	0.391	1.309	0.508	0.516	0.297	1.578	0.273	0.238	1.074	0.414
0.621	0.004	0.406	0.523	0.184	0.297	0.992	-0.141	0.684	1.004	0.801	0.418	1.09	0.539	0.344	0.973	0.449	0.484	1.016	0.609	0.434	0.863	0.477	0.379	1.234	0.441	0.563	0.258	1.5	0.258	0.277	1.133	0.414
0.648	-0.012	0.426	0.539	0.172	0.289	0.961	-0.109	0.668	1	0.828	0.41	1.129	0.484	0.32	1.07	0.5	0.477	1.066	0.652	0.414	0.867	0.523	0.375	1.129	0.391	0.566	0.164	1.438	0.199	0.316	1.16	0.398
0.695	-0.023	0.445	0.555	0.156	0.281	0.934	-0.078	0.656	1	0.836	0.41	1.156	0.387	0.313	1.078	0.555	0.488	1.133	0.684	0.41	0.891	0.555	0.371	1.098	0.348	0.586	0.078	1.402	0.18	0.367	1.156	0.363
0.73	-0.047	0.469	0.555	0.145	0.273	0.938	-0.039	0.645	0.996	0.855	0.41	1.168	0.301	0.316	0.984	0.598	0.504	1.203	0.719	0.406	0.922	0.578	0.359	1.016	0.332	0.543	0.016	1.336	0.211	0.387	1.098	0.316
0.762	-0.07	0.477	0.57	0.125	0.281	0.961	-0.016	0.637	0.969	0.887	0.422	1.129	0.242	0.324	0.906	0.648	0.516	1.254	0.75	0.41	0.977	0.582	0.367	0.949	0.305	0.523	-0.02	1.238	0.277	0.387	1.012	0.313
0.773	-0.094	0.477	0.605	0.117	0.285	1.008	0	0.621	0.941	0.91	0.438	0.992	0.195	0.328	0.883	0.699	0.543	1.246	0.758	0.395	1.043	0.574	0.371	0.941	0.336	0.512	0.035	1.191	0.332	0.352	0.941	0.324
0.781	-0.109	0.465	0.641	0.105	0.297	1.07	0.02	0.609	0.906	0.914	0.438	0.832	0.152	0.313	0.898	0.766	0.563	1.188	0.691	0.367	1.082	0.551	0.379	0.961	0.352	0.441	0.219	1.215	0.508	0.289	0.875	0.367
0.781	-0.109	0.469	0.664	0.094	0.305	1.137	0.027	0.582	0.871	0.898	0.422	0.703	0.094	0.281	0.887	0.813	0.543	1.137	0.574	0.336	1.094	0.465	0.383	1.074	0.352	0.422	0.324	1.211	0.594	0.23	0.82	0.418
0.797	-0.117	0.465	0.676	0.07	0.316	1.207	0.02	0.559	0.813	0.879	0.402	0.605	0.031	0.266	0.871	0.855	0.527	1.086	0.453	0.301	1.059	0.363	0.379	1.234	0.371	0.445	0.391	1.293	0.625	0.188	0.793	0.445
0.832	-0.133	0.473	0.699	0.063	0.324	1.258	-0.023	0.539	0.777	0.867	0.395	0.547	-0.012	0.262	0.895	0.91	0.512	0.977	0.277	0.234	0.957	0.285	0.359	1.289	0.422	0.453	0.441	1.41	0.629	0.148	0.781	0.469
0.871	-0.129	0.484	0.738	0.055	0.324	1.277	-0.066	0.5	0.762	0.844	0.391	0.48	-0.008	0.281	0.961	0.957	0.492	0.859	0.094	0.219	0.848	0.176	0.316	1.195	0.457	0.477	0.457	1.516	0.625	0.129	0.773	0.473
0.906	-0.113	0.5	0.813	0.047	0.309	1.246	-0.152	0.48	0.766	0.836	0.395	0.391	0.031	0.32	1.043	0.996	0.473	0.789	0	0.219	0.82	0.07	0.266	1.066	0.516	0.461	0.492	1.59	0.637	0.109	0.777	0.477
0.941	-0.078	0.535	0.922	0.035	0.273	1.172	-0.184	0.445	0.789	0.836	0.398	0.285	0.105	0.363	1.113	1.008	0.457	0.742	0.016	0.23	0.887	0.051	0.242	1.039	0.598	0.434	0.578	1.625	0.68	0.102	0.801	0.492
0.977	-0.035	0.551	1.043	0.012	0.254	1.094	-0.227	0.434	0.828	0.844	0.395	0.207	0.164	0.391	1.156	1.004	0.457	0.648	0.074	0.293	0.922	0.082	0.238	1.145	0.645	0.43	0.695	1.691	0.734	0.082	0.891	0.5
1.035	-0.004	0.574	1.168	-0.012	0.223	0.996	-0.258	0.418	0.867	0.852	0.395	0.191	0.219	0.41	1.168	0.98	0.469	0.508	0.148	0.332	0.844	0.113	0.23	1.258	0.613	0.441	0.824	1.719	0.758	0.063	1.098	0.504
1.055	-0.008	0.586	1.293	-0.027	0.211	0.93	-0.277	0.418	0.91	0.871	0.406	0.254	0.254	0.422	1.137	0.934	0.484	0.414	0.211	0.359	0.73	0.16	0.215	1.328	0.563	0.434	0.879	1.762	0.77	0.051	1.328	0.48
1.055	-0.035	0.598	1.371	-0.035	0.234	0.895	-0.285	0.43	0.941	0.902	0.41	0.406	0.273	0.445	1.129	0.871	0.52	0.43	0.262	0.391	0.668	0.238	0.219	1.258	0.449	0.402	1.051	1.805	0.813	0.027	1.48	0.504
1.059	-0.074	0.602	1.371	-0.035	0.273	0.875	-0.289	0.445	0.957	0.941	0.41	0.574	0.297	0.469	1.129	0.793	0.555	0.543	0.297	0.418	0.691	0.328	0.254	1.043	0.273	0.363	1.793	2.176	1.023	0.016	1.547	0.535
1.043	-0.109	0.594	1.32	-0.055	0.309	0.859	-0.285	0.449	0.941	0.961	0.41	0.703	0.332	0.492	1.051	0.719	0.582	0.672	0.316	0.449	0.734	0.41	0.305	0.754	0.07	0.316	1.578	1.891	0.766	0.012	1.508	0.578
1	-0.129	0.574	1.258	-0.082	0.336	0.848	-0.285	0.457	0.91	0.965	0.395	0.832	0.383	0.535	0.891	0.664	0.563	0.809	0.34	0.504	0.766	0.469	0.352	0.539	-0.078	0.316	0.43	0.605	0.656	0.012	1.367	0.617
0.949	-0.141	0.563	1.188	-0.113	0.355	0.852	-0.289	0.461	0.898	0.977	0.379	0.984	0.426	0.559	0.781	0.648	0.539	0.93	0.383	0.551	0.801	0.52	0.375	0.473	-0.133	0.27	0.641	1.402	0.949	0.008	1.223	0.68
0.887	-0.137	0.563	1.137	-0.141	0.363	0.855	-0.285	0.473	0.902	0.98	0.387	1.133	0.477	0.563	0.734	0.641	0.496	1.02	0.434	0.598	0.844	0.559	0.406	0.555	-0.113	0.27	1.262	1.176	1.051	0.012	1.156	0.734
0.836	-0.137	0.559	1.078	-0.16	0.375	0.844	-0.281	0.477	0.902	0.977	0.379	1.23	0.488	0.563	0.809	0.703	0.465	1.059	0.488	0.637	0.914	0.605	0.434	0.668	-0.066	0.242	1.527	1.035	1.125	0.031	1.152	0.781
0.797	-0.133	0.547	1.023	-0.152	0.379	0.813	-0.258	0.492	0.887	0.988	0.367	1.273	0.461	0.543	0.918	0.758	0.48	1.047	0.535	0.625	0.98	0.645	0.453	0.758	0.039	0.219	0.922	0.422	0.801	0.043	1.176	0.816
0.777	-0.129	0.523	0.988	-0.152	0.363	0.781	-0.215	0.508	0.859	1.004	0.359	1.309	0.406	0.531	0.945	0.824	0.465	1.012	0.57	0.59	1.008	0.668	0.484	0.82	0.176	0.215	1.613	0.156	1.09	0.012	1.176	0.824
0.766	-0.129	0.492	0.973	-0.137	0.348	0.738	-0.164	0.508	0.824	1.008	0.352	1.363	0.387	0.539	0.906	0.887	0.434	0.973	0.57	0.547	0.992	0.691	0.496	0.855	0.277	0.242	1.77	0.418	0.969	-0.027	1.18	0.801
0.766	-0.125	0.461	0.977	-0.105	0.332	0.695	-0.105	0.5	0.785	1.004	0.352	1.41	0.418	0.563	0.93	0.945	0.406	0.93	0.551	0.516	0.941	0.695	0.488	0.859	0.328	0.297	1.363	0.41	0.855	-0.074	1.172	0.762
0.746	-0.105	0.449	0.969	-0.102	0.305	0.66	-0.051	0.484	0.758	0.98	0.344	1.395	0.473	0.609	1.004	1.004	0.371	0.887	0.504	0.512	0.895	0.656	0.477	0.844	0.344	0.355	0.805	0.266	0.777	-0.125	1.176	0.691
0.711	-0.082	0.445	0.961	-0.098	0.293	0.621	-0.012	0.461	0.746	0.953	0.336	1.332	0.555	0.652	1.086	1.031	0.344	0.855	0.457	0.535	0.863	0.598	0.469	0.875	0.367	0.41	0.461	0.18	0.719	-0.156	1.23	0.605
0.668	-0.051	0.453	0.93	-0.094	0.293	0.605	0.027	0.438	0.75	0.922	0.34	1.254	0.609	0.719	1.133	1.004	0.336	0.828	0.43	0.559	0.867	0.531	0.469	0.98	0.418	0.473	0.43	0.238	0.676	-0.168	1.313	0.504
0.629	-0.039	0.457	0.902	-0.086	0.289	0.598	0.059	0.422	0.762	0.895	0.344	1.117	0.531	0.828	1.145	0.941	0.348	0.801	0.426	0.57	0.867	0.473	0.473	1.074	0.48	0.516	0.5	0.281	0.605	-0.191	1.395	0.402
0.605	-0.027	0.469	0.859	-0.07	0.289	0.598	0.086	0.398	0.789	0.871	0.348	1.078	0.711	0.621	1.133	0.863	0.367	0.766	0.426	0.559	0.887	0.438	0.465	1.102	0.535	0.563	0.438	0.305	0.488	-0.25	1.457	0.313
0.609	-0.02	0.453	0.824	-0.035	0.289	0.609	0.102	0.391	0.824	0.855	0.348	1.277	0.66	0.688	1.09	0.797	0.383	0.754	0.453	0.555	0.898	0.406	0.488	1.086	0.551	0.613	0.297	0.297	0.406	-0.293	1.527	0.25
0.613	-0.027	0.441	0.797	-0.008	0.293	0.617	0.105	0.387	0.879	0.848	0.352	1.184	0.789	0.625	1.035	0.723	0.402	0.738	0.449	0.547	0.914	0.402	0.508	1.063	0.559	0.625	0.184	0.301	0.367	-0.344	1.59	0.211
0.625	-0.047	0.422	0.777	0.027	0.309	0.602	0.105	0.383	0.953	0.844	0.352	1.133	0.809	0.598	0.988	0.652	0.414	0.738	0.457	0.551	1	0.434	0.543	1.035	0.555	0.594	0.133	0.313	0.375	-0.371	1.676	0.164
0.637	-0.055	0.43	0.758	0.055	0.324	0.57	0.113	0.383	1.039	0.844	0.363	1.027	0.793	0.598	0.949	0.582	0.43	0.719	0.457	0.559	1.035	0.465	0.594	1	0.535	0.543	0.137	0.34	0.391	-0.398	1.773	0.141
0.613	-0.047	0.449	0.738	0.078	0.34	0.551	0.121	0.379	1.102	0.832	0.379	0.961	0.762	0.582	0.918	0.512	0.441	0.68	0.512	0.574	1.027	0.52	0.676	0.969	0.504	0.496	0.145	0.363	0.418	-0.391	1.863	0.133
0.559	-0.051	0.484	0.73	0.09	0.348	0.539	0.113	0.387	1.129	0.809	0.391	0.922	0.773	0.547	0.906	0.457	0.445	0.672	0.527	0.609	1.055	0.598	0.758	1.004	0.488	0.488	0.18	0.387	0.457	-0.355	1.867	0.141
0.523	-0.07	0.535	0.734	0.086	0.359	0.547	0.082	0.402	1.129	0.77	0.398	0.879	0.809	0.531	0.898	0.426	0.441	0.676	0.582	0.633	1.078	0.688	0.805	1.031	0.473	0.469	0.285	0.434	0.496	-0.293	1.785	0.16
0.508	-0.109	0.559	0.754	0.055	0.371	0.543	0.027	0.41	1.09	0.73	0.402	0.816	0.852	0.523	0.898	0.406	0.434	0.695	0.629	0.637	1.086	0.805	0.793	1.09	0.469	0.469	0.398	0.566	0.477	-0.242	1.621	0.184
0.535	-0.141	0.563	0.77	0.016	0.379	0.543	-0.012	0.41	1.051	0.688	0.418	0.789	0.906	0.52	0.91	0.371	0.422	0.758	0.695	0.621	1.113	0.93	0.738	1.133	0.484	0.453	0.547	0.715	0.445	-0.219	1.449	0.27
0.602	-0.148	0.563	0.793	-0.023	0.387	0.531	-0.039	0.43	1.043	0.645	0.43	0.793	0.98	0.527	0.914	0.375	0.414	0.852	0.762	0.602	1.195	1.082	0.668	1.184	0.52	0.449	0.668	0.84	0.398	-0.238	1.402	0.344
0.699	-0.133	0.563	0.801	-0.063	0.391	0.492	-0.059	0.449	1.039	0.621	0.426	0.82	1.059	0.527	0.891	0.395	0.402	0.98	0.844	0.602	1.332	1.242	0.598	1.223	0.57	0.469	0.746	0.887	0.328	-0.309	1.418	0.414
0.785	-0.102	0.566	0.801	-0.09	0.402	0.438	-0.066	0.473	1.035	0.605	0.414	0.871	1.105	0.535	0.844	0.426	0.387	1.109	0.945	0.617	1.445	1.398	0.547	1.25	0.625	0.504	0.844	0.848	0.293	-0.328	1.449	0.52
0.863	-0.078	0.574	0.805	-0.105	0.418	0.371	-0.066	0.488	1.027	0.59	0.395	0.938	1.137	0.539	0.801	0.449	0.371	1.203	1.051	0.633	1.473	1.5	0.508	1.262	0.68	0.551	0.832	0.809	0.23	-0.258	1.473	0.621
0.922	-0.047	0.598	0.805	-0.117	0.426	0.332	-0.07	0.48	1.023	0.586	0.367	1.008	1.145	0.551	0.801	0.473	0.355	1.215	1.141	0.656	1.434	1.508	0.488	1.258	0.754	0.586	0.871	0.762	0.207	-0.105	1.516	0.719
0.961	-0.016	0.625	0.805	-0.125	0.438	0.32	-0.094	0.473	1.016	0.59	0.355	1.043	1.145	0.559	0.832	0.496	0.355	1.16	1.207	0.672	1.391	1.414	0.492	1.254	0.836	0.605	0.898	0.785	0.227	0.047	1.527	0.824
0.996	0.016	0.645	0.832	-0.121	0.438	0.336	-0.121	0.469	1.004	0.602	0.344	1.063	1.117	0.594	0.91	0.508	0.367	1.094	1.234	0.684	1.359	1.258	0.52	1.25	0.926	0.598	0.887	0.82	0.281	0.07	1.508	0.848
1.016	0.023	0.668	0.871	-0.105	0.43	0.383	-0.145	0.457	0.984	0.609	0.336	1.09	1.059	0.633	1.004	0.535	0.379	1.094	1.188	0.68	1.313	1.066	0.555	1.254	1.012	0.594	0.832	0.832	0.375	0.191	1.477	0.957
1.043	0.027	0.684	0.906	-0.102	0.418	0.465	-0.156	0.438	0.969	0.625	0.332	1.117	0.969	0.676	1.074	0.52	0.383	1.188	1.074	0.676	1.313	0.883	0.59	1.277	1.109	0.59	0.758	0.859	0.504	0.258	1.445	1.031
1.074	0.012	0.688	0.953	-0.086	0.406	0.57	-0.168	0.422	0.938	0.625	0.32	1.078	0.863	0.715	1.09	0.469	0.402	1.297	0.883	0.688	1.344	0.75	0.641	1.32	1.203	0.574	0.719	0.883	0.727	0.355	1.418	1.117
1.102	-0.008	0.684	1.012	-0.078	0.395	0.699	-0.164	0.43	0.918	0.625	0.316	0.949	0.754	0.746	1.102	0.477	0.402	1.305	0.691	0.699	1.262	0.668	0.684	1.324	1.27	0.555	0.707	0.922	0.984	0.441	1.352	1.184
1.113	-0.043	0.684	1.063	-0.07	0.391	0.832	-0.168	0.441	0.914	0.633	0.305	0.816	0.68	0.73	1.051	0.496	0.391	1.262	0.566	0.695	1.063	0.625	0.684	1.309	1.324	0.523	0.738	0.918	1.172	0.523	1.25	1.227
1.105	-0.078	0.676	1.082	-0.074	0.383	0.93	-0.188	0.465	0.906	0.637	0.301	0.773	0.66	0.699	0.938	0.438	0.379	1.219	0.535	0.664	0.895	0.625	0.641	1.285	1.293	0.508	0.832	0.902	1.215	0.598	1.148	1.223
1.063	-0.109	0.664	1.047	-0.07	0.383	1.008	-0.215	0.5	0.914	0.633	0.297	0.809	0.684	0.652	0.887	0.305	0.379	1.188	0.574	0.637	0.813	0.68	0.563	1.234	1.184	0.52	1.012	0.875	1.238	0.672	1.012	1.18
0.973	-0.133	0.645	0.984	-0.063	0.383	1.047	-0.238	0.523	0.934	0.633	0.309	0.859	0.723	0.598	0.922	0.211	0.355	1.176	0.621	0.629	0.836	0.746	0.477	1.176	1.043	0.547	1.246	0.859	1.207	0.633	0.984	1.047
0.875	-0.141	0.625	0.941	-0.043	0.383	1.059	-0.27	0.543	0.969	0.652	0.313	0.906	0.766	0.535	0.984	0.148	0.348	1.156	0.652	0.629	0.891	0.82	0.398	1.16	0.922	0.594	1.504	0.816	1.188	0.512	1.023	0.934
0.785	-0.125	0.613	0.918	-0.008	0.387	0.996	-0.32	0.578	0.992	0.652	0.313	0.941	0.801	0.488	0.945	0.145	0.328	1.117	0.711	0.613	0.941	0.887	0.34	1.184	0.875	0.641	1.547	0.77	1.168	0.375	0.945	0.828
0.715	-0.09	0.594	0.914	0.031	0.387	0.984	-0.352	0.609	0.988	0.648	0.293	0.992	0.836	0.445	0.801	0.172	0.316	1.055	0.777	0.574	0.965	0.938	0.289	1.117	0.855	0.656	1.262	0.719	1.117	0.32	0.848	0.766
0.688	-0.063	0.578	0.922	0.066	0.391	0.93	-0.652	0.703	0.965	0.613	0.285	1.074	0.848	0.41	0.652	0.211	0.316	1.02	0.848	0.527	0.984	0.98	0.254	0.938	0.84	0.637	0.941	0.688	1.07	0.285	0.758	0.707
0.711	-0.035	0.559	0.934	0.102	0.395	0.902	-0.684	0.73	0.938	0.527	0.301	1.164	0.848	0.387	0.59	0.27	0.34	1.023	0.895	0.477	1.023	1.004	0.25	0.789	0.832	0.598	0.746	0.738	1.004	0.285	0.691	0.672
0.754	-0.004	0.535	0.949	0.121	0.395	0.797	-0.754	0.906	0.91	0.445	0.313	1.242	0.844	0.375	0.633	0.355	0.418	1.043	0.938	0.426	1.074	1.027	0.258	0.707	0.836	0.543	0.645	0.836	0.91	0.234	0.656	0.617
0.773	0.02	0.531	0.992	0.137	0.395	1.055	-0.625	0.211	0.895	0.375	0.328	1.285	0.824	0.383	0.695	0.457	0.48	1.031	0.938	0.402	1.121	1.02	0.293	0.73	0.859	0.496	0.535	0.934	0.828	0.203	0.676	0.578
0.777	0.035	0.535	1.035	0.137	0.395	0.793	0.105	0.57	0.836	0.316	0.34	1.293	0.797	0.395	0.773	0.578	0.547	0.988	0.898	0.391	1.152	0.984	0.336	0.805	0.883	0.445	0.465	0.992	0.75	0.129	0.754	0.559
0.793	0.031	0.539	1.109	0.145	0.383	0.977	0.16	0.457	0.727	0.27	0.344	1.273	0.746	0.406	0.859	0.656	0.633	0.914	0.844	0.391	1.141	0.934	0.391	0.883	0.898	0.41	0.359	1.242	0.711	0.113	0.844	0.574
0.836	0.023	0.543	1.168	0.113	0.355	0.855	0.039	0.602	0.656	0.262	0.352	1.238	0.695	0.41	0.898	0.707	0.688	0.824	0.785	0.402	1.09	0.859	0.438	0.949	0.906	0.391	0.145	1.422	0.676	0.195	0.922	0.605
0.887	0.004	0.543	1.211	0.086	0.328	1.008	-0.184	0.582	0.602	0.293	0.375	1.195	0.652	0.402	0.949	0.727	0.684	0.75	0.719	0.414	1.027	0.77	0.473	1.02	0.906	0.379	-0.145	1.348	0.625	0.34	0.957	0.629
0.934	-0.02	0.543	1.219	0.059	0.316	0.957	-0.242	0.594	0.492	0.332	0.395	1.156	0.605	0.391	0.977	0.711	0.648	0.707	0.648	0.434	0.988	0.664	0.504	1.105	0.898	0.379	-0.336	1.426	0.586	0.438	0.934	0.633
0.953	-0.047	0.535	1.184	0.023	0.32	0.957	-0.051	0.566	0.367	0.379	0.387	1.125	0.566	0.371	0.957	0.664	0.602	0.691	0.594	0.449	0.977	0.563	0.535	1.18	0.879	0.387	-0.324	1.309	0.609	0.492	0.852	0.605
0.941	-0.051	0.543	1.117	-0.012	0.336	0.859	0.023	0.57	0.32	0.426	0.387	1.125	0.527	0.359	0.906	0.609	0.531	0.684	0.539	0.457	1.004	0.469	0.559	1.195	0.852	0.398	-0.246	1.191	0.629	0.527	0.766	0.57
0.902	-0.047	0.555	1.055	-0.035	0.348	0.773	0.008	0.586	0.383	0.477	0.406	1.141	0.496	0.352	0.859	0.543	0.492	0.691	0.496	0.457	1.039	0.414	0.566	1.164	0.809	0.41	-0.203	1.098	0.637	0.512	0.695	0.543
0.859	-0.039	0.566	0.996	-0.055	0.352	0.715	-0.051	0.609	0.508	0.527	0.418	1.148	0.484	0.352	0.816	0.473	0.48	0.723	0.484	0.461	1.063	0.383	0.555	1.098	0.75	0.418	-0.184	1.105	0.605	0.488	0.641	0.512
0.828	-0.027	0.57	0.953	-0.059	0.352	0.734	-0.094	0.621	0.609	0.559	0.398	1.156	0.477	0.352	0.789	0.41	0.488	0.758	0.488	0.461	1.074	0.371	0.512	1.023	0.703	0.418	-0.152	1.152	0.605	0.453	0.582	0.492
0.809	-0.012	0.574	0.934	-0.043	0.352	0.711	-0.152	0.629	0.684	0.586	0.383	1.148	0.48	0.355	0.793	0.344	0.531	0.797	0.5	0.457	1.082	0.371	0.48	0.957	0.668	0.402	-0.125	1.203	0.605	0.434	0.535	0.508
0.801	-0.004	0.566	0.914	-0.031	0.348	0.684	-0.184	0.648	0.77	0.637	0.398	1.109	0.484	0.363	0.82	0.309	0.566	0.84	0.5	0.461	1.09	0.387	0.441	0.934	0.637	0.383	-0.086	1.254	0.609	0.441	0.473	0.547
0.793	0.008	0.559	0.898	-0.02	0.348	0.699	-0.207	0.66	0.891	0.684	0.43	1.039	0.477	0.371	0.859	0.32	0.598	0.887	0.496	0.461	1.078	0.422	0.414	1.008	0.59	0.375	-0.027	1.281	0.633	0.473	0.406	0.57
0.785	0.012	0.547	0.891	0	0.348	0.707	-0.219	0.664	0.992	0.715	0.434	0.961	0.469	0.371	0.836	0.336	0.578	0.918	0.496	0.449	1.039	0.453	0.395	1.121	0.516	0.355	0.07	1.348	0.656	0.488	0.422	0.559
0.766	0.02	0.543	0.883	0.02	0.348	0.73	-0.227	0.668	1.082	0.727	0.438	0.887	0.473	0.371	0.863	0.379	0.527	0.945	0.496	0.438	0.996	0.473	0.383	1.273	0.453	0.344	0.176	1.434	0.688	0.527	0.512	0.551
0.746	0.023	0.535	0.875	0.043	0.344	0.762	-0.223	0.676	1.086	0.719	0.445	0.813	0.461	0.359	0.914	0.438	0.508	0.977	0.484	0.422	0.949	0.492	0.379	1.402	0.41	0.348	0.227	1.457	0.699	0.563	0.711	0.543
0.734	0.023	0.523	0.855	0.063	0.344	0.762	-0.203	0.691	1.004	0.684	0.461	0.742	0.449	0.352	0.977	0.496	0.5	1.004	0.477	0.422	0.906	0.516	0.371	1.465	0.387	0.348	0.215	1.426	0.695	0.645	0.898	0.543
0.723	0.027	0.52	0.836	0.082	0.34	0.762	-0.188	0.703	0.902	0.652	0.484	0.684	0.426	0.34	1.008	0.57	0.496	1.051	0.469	0.426	0.879	0.527	0.359	1.422	0.379	0.348	0.172	1.395	0.715	0.742	1	0.574
0.711	0.039	0.508	0.824	0.105	0.332	0.766	-0.168	0.723	0.887	0.621	0.523	0.648	0.402	0.344	1.02	0.648	0.496	1.09	0.469	0.438	0.867	0.535	0.367	1.328	0.367	0.359	0.145	1.426	0.746	0.742	1.008	0.594
0.707	0.043	0.496	0.809	0.133	0.332	0.773	-0.168	0.75	0.898	0.609	0.547	0.66	0.383	0.352	1.012	0.734	0.484	1.125	0.469	0.441	0.879	0.539	0.379	1.223	0.355	0.383	0.188	1.516	0.785	0.699	1.055	0.617
0.703	0.055	0.484	0.789	0.148	0.328	0.781	-0.18	0.762	0.957	0.609	0.555	0.715	0.371	0.363	1	0.828	0.461	1.137	0.461	0.438	0.863	0.531	0.383	1.109	0.363	0.41	0.324	1.633	0.836	0.699	1.137	0.68
0.695	0.066	0.484	0.758	0.168	0.32	0.793	-0.184	0.77	1.039	0.605	0.535	0.773	0.367	0.375	1.008	0.93	0.449	1.113	0.449	0.434	0.813	0.488	0.395	0.988	0.383	0.434	0.523	1.734	0.891	0.789	1.27	0.824
0.684	0.074	0.484	0.734	0.18	0.316	0.805	-0.18	0.762	1.121	0.613	0.508	0.793	0.355	0.367	1.039	1.039	0.434	1.047	0.422	0.418	0.738	0.434	0.402	0.898	0.379	0.445	0.738	1.805	0.938	0.895	1.445	0.945
0.684	0.059	0.492	0.707	0.184	0.309	0.82	-0.176	0.758	1.141	0.637	0.48	0.77	0.336	0.352	1.074	1.168	0.402	0.961	0.371	0.406	0.641	0.383	0.414	0.848	0.336	0.457	0.977	1.84	0.992	1.008	1.516	1.078
0.68	0.035	0.492	0.68	0.184	0.293	0.84	-0.16	0.742	1.156	0.668	0.465	0.734	0.32	0.34	1.121	1.328	0.359	0.879	0.313	0.395	0.551	0.328	0.414	0.836	0.277	0.445	1.207	1.855	1.035	0.992	1.488	1.164
0.672	0.008	0.496	0.66	0.176	0.285	0.863	-0.129	0.723	1.203	0.715	0.449	0.719	0.297	0.328	1.176	1.492	0.297	0.832	0.266	0.383	0.508	0.285	0.402	0.871	0.246	0.383	1.367	1.813	1.031	0.938	1.352	1.238
0.656	-0.008	0.496	0.637	0.172	0.285	0.883	-0.102	0.711	1.227	0.77	0.422	0.754	0.254	0.344	1.191	1.543	0.246	0.777	0.234	0.387	0.535	0.262	0.387	0.891	0.215	0.297	1.398	1.746	1.031	0.914	1.141	1.328
0.648	-0.008	0.492	0.605	0.16	0.289	0.898	-0.074	0.699	1.207	0.824	0.41	0.84	0.238	0.348	1.148	1.473	0.207	0.664	0.219	0.418	0.57	0.246	0.379	0.879	0.164	0.23	1.453	1.652	0.984	0.633	0.887	1.25
0.641	-0.004	0.484	0.566	0.152	0.289	0.914	-0.055	0.688	1.168	0.871	0.406	0.879	0.266	0.344	1.09	1.281	0.219	0.504	0.242	0.445	0.602	0.258	0.363	0.828	0.117	0.219	1.434	1.543	0.918	0.652	0.672	1.246
0.625	0	0.469	0.527	0.133	0.293	0.941	-0.031	0.688	1.125	0.906	0.383	0.82	0.32	0.328	1.027	1.059	0.266	0.398	0.316	0.465	0.613	0.281	0.363	0.746	0.082	0.258	1.344	1.402	0.844	0.828	0.613	1.23
0.613	0.012	0.457	0.504	0.125	0.289	0.961	-0.012	0.676	1.082	0.934	0.348	0.762	0.383	0.313	1.02	0.859	0.328	0.375	0.375	0.465	0.609	0.328	0.379	0.668	0.035	0.285	1.207	1.23	0.758	0.84	0.559	1.164
0.598	0.023	0.457	0.488	0.121	0.285	0.992	-0.016	0.66	1.027	0.953	0.313	0.738	0.48	0.336	1.051	0.746	0.371	0.434	0.406	0.469	0.594	0.383	0.402	0.676	0.051	0.27	1.063	1.02	0.68	0.875	0.758	1.027
0.582	0.027	0.453	0.508	0.117	0.277	1.043	-0.027	0.645	0.984	0.953	0.293	0.711	0.578	0.398	1.113	0.645	0.441	0.508	0.426	0.477	0.605	0.434	0.441	0.805	0.121	0.254	0.938	0.832	0.629	0.805	1.035	0.82
0.566	0.031	0.453	0.543	0.117	0.273	1.078	-0.051	0.637	0.973	0.957	0.285	0.652	0.645	0.469	1.152	0.629	0.461	0.582	0.438	0.488	0.672	0.465	0.473	0.988	0.223	0.25	0.832	0.676	0.59	0.613	1.199	0.68
0.551	0.039	0.457	0.598	0.109	0.273	1.098	-0.086	0.629	0.977	0.961	0.285	0.754	0.672	0.523	1.098	0.613	0.492	0.664	0.445	0.5	0.77	0.512	0.5	1.102	0.301	0.277	0.746	0.543	0.57	0.41	1.344	0.563
0.547	0.051	0.469	0.656	0.102	0.277	1.082	-0.113	0.613	0.996	0.969	0.289	0.938	0.652	0.609	0.977	0.629	0.469	0.766	0.473	0.523	0.875	0.539	0.527	1.117	0.348	0.371	0.66	0.434	0.566	0.254	1.469	0.469
0.566	0.059	0.473	0.715	0.09	0.293	1.035	-0.141	0.59	1.008	0.98	0.301	1.008	0.574	0.684	0.875	0.652	0.434	0.867	0.508	0.535	0.965	0.539	0.582	1.051	0.367	0.484	0.605	0.355	0.559	0.082	1.547	0.402
0.598	0.066	0.492	0.754	0.066	0.301	0.977	-0.16	0.57	0.996	0.988	0.313	1.063	0.504	0.711	0.855	0.676	0.406	0.938	0.531	0.539	0.996	0.559	0.621	0.98	0.406	0.621	0.57	0.297	0.547	-0.059	1.582	0.355
0.629	0.07	0.52	0.766	0.047	0.297	0.926	-0.176	0.559	0.969	0.988	0.316	1.148	0.438	0.711	0.926	0.691	0.395	0.973	0.551	0.539	0.934	0.57	0.621	0.973	0.422	0.73	0.523	0.258	0.543	-0.207	1.602	0.352
0.652	0.066	0.535	0.762	0.047	0.297	0.895	-0.199	0.547	0.934	0.969	0.316	1.191	0.383	0.699	0.977	0.703	0.402	0.988	0.559	0.539	0.848	0.555	0.582	1.043	0.465	0.828	0.48	0.23	0.539	-0.324	1.605	0.379
0.676	0.055	0.559	0.789	0.043	0.301	0.887	-0.227	0.535	0.91	0.941	0.313	1.176	0.32	0.699	0.988	0.727	0.418	0.98	0.551	0.543	0.82	0.512	0.535	1.113	0.488	0.848	0.43	0.227	0.531	-0.402	1.633	0.402
0.699	0.031	0.559	0.824	0.035	0.301	0.895	-0.238	0.52	0.914	0.93	0.336	1.117	0.246	0.723	0.969	0.758	0.422	0.965	0.539	0.551	0.855	0.449	0.504	1.16	0.488	0.793	0.398	0.23	0.527	-0.422	1.664	0.426
0.715	0.008	0.551	0.863	0.02	0.297	0.91	-0.281	0.508	0.906	0.926	0.359	1.031	0.176	0.773	0.945	0.805	0.418	0.957	0.516	0.578	0.918	0.406	0.492	1.168	0.461	0.703	0.379	0.262	0.531	-0.391	1.664	0.449
0.715	0	0.539	0.918	0	0.266	0.957	-0.277	0.5	0.887	0.914	0.375	0.934	0.113	0.813	0.988	0.855	0.406	0.934	0.516	0.59	0.969	0.371	0.496	1.121	0.449	0.609	0.387	0.313	0.551	-0.313	1.656	0.508
0.711	-0.023	0.52	0.996	0	0.234	0.934	-0.262	0.488	0.844	0.914	0.387	0.996	0.156	0.844	1.094	0.887	0.43	0.953	0.543	0.605	0.996	0.375	0.508	1.074	0.402	0.609	0.418	0.387	0.57	-0.211	1.648	0.574
0.719	-0.027	0.504	1.09	0.016	0.223	0.945	-0.25	0.488	0.785	0.918	0.387	0.867	0.07	1.086	1.168	0.887	0.449	0.953	0.52	0.637	1.016	0.402	0.496	0.898	0.348	0.527	0.469	0.48	0.582	-0.113	1.602	0.652
0.754	-0.031	0.496	1.203	0.027	0.211	0.934	-0.227	0.484	0.742	0.934	0.387	0.73	-0.051	1.203	1.137	0.828	0.461	0.973	0.477	0.621	1.07	0.434	0.496	0.855	0.297	0.594	0.547	0.563	0.574	-0.047	1.582	0.715
0.805	-0.051	0.496	1.293	0.031	0.207	0.918	-0.191	0.48	0.73	0.941	0.375	0.719	0.109	0.754	1.063	0.758	0.449	0.957	0.637	0.527	1.078	0.504	0.484	0.77	0.23	0.613	0.637	0.629	0.531	-0.02	1.598	0.754
0.875	-0.074	0.5	1.336	0.039	0.25	0.891	-0.152	0.48	0.738	0.949	0.359	1.059	0.344	0.41	1.004	0.699	0.434	0.914	0.676	0.516	1.082	0.535	0.5	0.789	0.195	0.625	0.699	0.645	0.469	0.016	1.664	0.797
0.953	-0.086	0.512	1.32	0.02	0.313	0.852	-0.113	0.469	0.75	0.953	0.336	1.23	0.379	0.23	0.957	0.648	0.422	0.879	0.676	0.527	1.113	0.59	0.531	0.742	0.211	0.559	0.73	0.617	0.426	0.078	1.805	0.828
1.012	-0.086	0.539	1.246	-0.023	0.355	0.82	-0.074	0.461	0.766	0.949	0.313	1.246	0.574	0.086	0.918	0.605	0.414	0.875	0.68	0.551	1.117	0.652	0.535	0.738	0.23	0.582	0.719	0.574	0.375	0.207	1.996	0.867
1.078	-0.094	0.563	1.152	-0.07	0.379	0.797	-0.035	0.445	0.797	0.938	0.293	1.141	0.738	0.086	0.891	0.57	0.41	0.832	0.703	0.566	1.109	0.715	0.535	0.785	0.281	0.551	0.695	0.516	0.336	0.43	2.172	0.941
1.137	-0.113	0.586	1.078	-0.113	0.395	0.777	0	0.434	0.84	0.922	0.273	1.145	0.938	0.035	0.891	0.531	0.398	0.797	0.723	0.555	1.129	0.777	0.512	0.836	0.355	0.555	0.664	0.477	0.324	0.609	2.191	0.965
1.172	-0.152	0.609	1.023	-0.152	0.387	0.754	0.02	0.422	0.906	0.906	0.27	0.973	1.035	0.145	0.91	0.496	0.391	0.813	0.754	0.551	1.195	0.855	0.492	0.805	0.453	0.57	0.652	0.453	0.32	0.824	2.102	1
1.152	-0.211	0.629	0.996	-0.16	0.379	0.742	0.031	0.418	0.988	0.895	0.289	0.805	1.055	0.172	0.945	0.473	0.379	0.891	0.785	0.547	1.293	0.922	0.488	0.754	0.535	0.547	0.637	0.465	0.336	1.07	1.926	1.078
1.121	-0.27	0.633	0.98	-0.148	0.359	0.727	0.043	0.418	1.063	0.871	0.316	0.77	1.031	0.195	0.977	0.465	0.375	1.004	0.816	0.543	1.391	1	0.512	0.785	0.668	0.574	0.578	0.496	0.383	1.227	1.699	1.152
1.066	-0.305	0.617	0.973	-0.129	0.336	0.727	0.047	0.414	1.125	0.852	0.348	0.883	1	0.223	0.98	0.48	0.371	1.133	0.867	0.559	1.461	1.102	0.555	0.816	0.785	0.602	0.508	0.578	0.461	1.273	1.477	1.176
1.012	-0.313	0.586	0.949	-0.109	0.324	0.711	0.047	0.426	1.152	0.824	0.375	0.898	0.953	0.207	0.965	0.492	0.375	1.25	0.93	0.59	1.43	1.211	0.594	0.824	0.875	0.582	0.469	0.695	0.598	1.23	1.281	1.156
0.949	-0.297	0.566	0.938	-0.09	0.313	0.691	0.023	0.438	1.156	0.781	0.402	0.852	0.902	0.199	0.941	0.504	0.398	1.293	1	0.617	1.313	1.285	0.617	0.863	0.914	0.539	0.48	0.82	0.773	1.148	1.141	1.109
0.883	-0.266	0.555	0.918	-0.082	0.301	0.672	-0.004	0.449	1.148	0.73	0.418	0.855	0.879	0.207	0.93	0.52	0.418	1.262	1.047	0.637	1.223	1.309	0.621	0.941	0.941	0.5	0.555	0.992	0.918	1.051	1.055	1.012
0.832	-0.238	0.543	0.902	-0.078	0.281	0.637	-0.023	0.453	1.152	0.676	0.438	0.91	0.875	0.234	0.926	0.543	0.43	1.184	1.078	0.648	1.168	1.25	0.609	1.047	0.949	0.469	0.68	1.133	1	0.941	0.977	0.902
0.801	-0.207	0.523	0.883	-0.059	0.281	0.602	-0.023	0.449	1.164	0.625	0.445	0.992	0.867	0.262	0.945	0.555	0.434	1.094	1.066	0.66	1.168	1.117	0.582	1.16	0.973	0.453	0.73	1.191	0.949	0.859	0.949	0.793
0.789	-0.164	0.508	0.855	-0.039	0.281	0.594	-0.023	0.441	1.18	0.586	0.449	1.07	0.879	0.289	0.988	0.555	0.43	1.023	0.984	0.652	1.23	0.965	0.578	1.254	1.023	0.445	0.926	1.168	0.879	0.793	0.93	0.703
0.777	-0.137	0.492	0.816	-0.016	0.285	0.602	-0.031	0.43	1.199	0.559	0.457	1.117	0.898	0.305	1.051	0.547	0.438	1.004	0.879	0.641	1.301	0.824	0.598	1.313	1.094	0.445	0.977	1.086	0.77	0.746	0.887	0.645
0.766	-0.102	0.484	0.762	0.008	0.293	0.602	-0.059	0.422	1.223	0.535	0.457	1.125	0.898	0.324	1.086	0.5	0.434	1.012	0.77	0.648	1.266	0.727	0.629	1.309	1.176	0.445	1.152	0.93	0.73	0.699	0.863	0.609
0.742	-0.066	0.48	0.715	0.043	0.309	0.57	-0.07	0.426	1.242	0.516	0.453	1.129	0.871	0.344	1.074	0.426	0.445	0.98	0.68	0.652	1.066	0.691	0.641	1.242	1.207	0.449	1.328	0.738	0.758	0.66	0.852	0.656
0.715	-0.031	0.492	0.676	0.074	0.336	0.504	-0.09	0.43	1.258	0.512	0.449	1.141	0.797	0.363	1.016	0.375	0.445	0.934	0.637	0.656	0.863	0.707	0.621	1.129	1.16	0.426	1.336	0.523	0.77	0.715	0.813	0.773
0.688	0.023	0.504	0.648	0.105	0.348	0.434	-0.094	0.441	1.266	0.508	0.43	1.164	0.676	0.391	0.914	0.34	0.449	0.914	0.656	0.645	0.766	0.734	0.594	1.035	1.004	0.449	1.332	0.297	0.82	0.793	0.77	0.836
0.664	0.066	0.52	0.641	0.117	0.363	0.363	-0.09	0.449	1.227	0.516	0.406	1.152	0.559	0.43	0.785	0.281	0.426	0.941	0.73	0.629	0.816	0.785	0.574	1.02	0.82	0.527	1.34	0.121	0.859	0.816	0.625	0.746
0.641	0.094	0.535	0.641	0.117	0.375	0.316	-0.074	0.453	1.164	0.52	0.387	1.074	0.484	0.473	0.684	0.219	0.406	0.965	0.828	0.609	0.918	0.84	0.543	1.055	0.672	0.621	1.164	-0.195	1.164	0.656	0.48	0.48
0.629	0.113	0.535	0.648	0.09	0.391	0.297	-0.063	0.449	1.094	0.531	0.363	0.957	0.469	0.488	0.648	0.148	0.387	0.98	0.895	0.59	0.996	0.906	0.523	1.051	0.59	0.703	1.137	-0.586	1.219	0.539	0.297	0.32
0.621	0.125	0.547	0.672	0.063	0.414	0.332	-0.063	0.453	1.055	0.539	0.344	0.832	0.52	0.473	0.707	0.121	0.375	0.996	0.973	0.559	1.023	0.934	0.496	1.008	0.598	0.691	1.578	-0.316	1.055	0.445	0.223	0.203
0.613	0.125	0.559	0.691	0.023	0.43	0.402	-0.086	0.453	1.063	0.547	0.336	0.766	0.59	0.449	0.781	0.148	0.398	1.008	1.02	0.523	1.004	0.957	0.461	0.957	0.668	0.629	1.574	0.148	0.723	0.477	0.313	0.098
0.613	0.113	0.559	0.711	-0.008	0.449	0.484	-0.113	0.449	1.078	0.551	0.324	0.762	0.66	0.422	0.758	0.188	0.449	1.027	1.055	0.473	1.008	0.965	0.426	0.934	0.773	0.539	1.172	0.625	0.586	0.469	0.375	0.078
0.613	0.086	0.57	0.742	-0.031	0.469	0.566	-0.148	0.457	1.113	0.547	0.305	0.781	0.738	0.402	0.621	0.23	0.496	1.078	1.047	0.441	1.047	0.953	0.402	0.984	0.855	0.484	0.738	0.969	0.516	0.469	0.371	0.117
0.609	0.051	0.578	0.773	-0.051	0.488	0.656	-0.18	0.457	1.133	0.5	0.313	0.801	0.813	0.375	0.488	0.281	0.508	1.141	1.004	0.41	1.082	0.922	0.383	1.063	0.898	0.449	0.488	1.219	0.535	0.488	0.324	0.168
0.598	0.012	0.582	0.816	-0.063	0.488	0.727	-0.184	0.461	1.113	0.457	0.32	0.824	0.883	0.348	0.516	0.352	0.527	1.184	0.938	0.414	1.09	0.859	0.391	1.113	0.906	0.434	0.438	1.426	0.617	0.492	0.293	0.203
0.617	-0.004	0.586	0.859	-0.063	0.492	0.762	-0.176	0.473	1.082	0.43	0.332	0.859	0.945	0.316	0.668	0.43	0.566	1.16	0.855	0.438	1.051	0.789	0.41	1.152	0.895	0.41	0.426	1.527	0.699	0.488	0.281	0.23
0.652	-0.023	0.586	0.902	-0.066	0.484	0.777	-0.18	0.48	1.027	0.367	0.328	0.926	0.984	0.293	0.762	0.48	0.633	1.094	0.766	0.469	0.992	0.711	0.441	1.195	0.879	0.391	0.43	1.512	0.785	0.473	0.281	0.25
0.688	-0.031	0.586	0.941	-0.07	0.484	0.793	-0.191	0.496	0.961	0.297	0.324	1.008	1.004	0.297	0.801	0.535	0.66	1.027	0.68	0.5	0.934	0.637	0.465	1.254	0.848	0.391	0.438	1.422	0.871	0.438	0.27	0.246
0.727	-0.039	0.582	0.98	-0.07	0.492	0.785	-0.215	0.5	0.871	0.23	0.285	1.078	0.988	0.305	0.887	0.574	0.664	0.98	0.594	0.531	0.887	0.57	0.484	1.273	0.785	0.383	0.531	1.309	0.992	0.441	0.227	0.234
0.766	-0.055	0.582	1.031	-0.063	0.484	0.777	-0.242	0.504	0.809	0.184	0.266	1.117	0.945	0.328	1.016	0.594	0.648	0.941	0.504	0.574	0.852	0.512	0.508	1.262	0.723	0.41	0.57	1.184	1.07	0.48	0.215	0.223
0.805	-0.078	0.586	1.063	-0.063	0.465	0.797	-0.285	0.512	0.785	0.18	0.266	1.129	0.902	0.359	1.117	0.598	0.613	0.887	0.43	0.621	0.852	0.469	0.52	1.215	0.652	0.449	0.625	1.066	1.121	0.469	0.246	0.184
0.828	-0.098	0.586	1.09	-0.059	0.453	0.777	-0.324	0.531	0.773	0.219	0.266	1.125	0.859	0.383	1.172	0.609	0.578	0.832	0.379	0.652	0.863	0.441	0.52	1.137	0.586	0.496	0.719	0.988	1.156	0.527	0.316	0.16
0.832	-0.117	0.586	1.098	-0.059	0.434	0.766	-0.414	0.539	0.73	0.297	0.262	1.141	0.801	0.41	1.172	0.617	0.547	0.824	0.359	0.668	0.887	0.426	0.508	1.059	0.52	0.539	0.797	0.922	1.184	0.676	0.527	0.16
0.82	-0.129	0.59	1.066	-0.059	0.418	0.723	-0.66	0.648	0.629	0.383	0.254	1.168	0.738	0.449	1.145	0.613	0.531	0.867	0.359	0.66	0.902	0.418	0.484	0.988	0.457	0.574	0.828	0.852	1.195	0.848	0.789	0.164
0.813	-0.129	0.598	0.977	-0.063	0.41	0.754	-0.949	0.703	0.5	0.453	0.254	1.18	0.656	0.477	1.086	0.586	0.539	0.953	0.379	0.645	0.926	0.426	0.453	0.93	0.406	0.594	0.852	0.781	1.223	0.992	0.992	0.23
0.816	-0.129	0.598	0.895	-0.059	0.406	0.766	-0.832	0.625	0.391	0.512	0.27	1.199	0.57	0.496	1	0.543	0.555	1.031	0.41	0.625	0.949	0.441	0.426	0.883	0.367	0.605	0.801	0.762	1.242	1.027	1.055	0.363
0.84	-0.129	0.598	0.852	-0.043	0.41	0.711	-0.648	0.551	0.371	0.551	0.293	1.215	0.488	0.516	0.93	0.5	0.566	1.07	0.441	0.594	0.988	0.477	0.41	0.859	0.336	0.605	0.75	0.801	1.234	0.957	1.059	0.461
0.883	-0.121	0.602	0.848	-0.02	0.406	0.793	-0.477	0.48	0.41	0.578	0.316	1.246	0.41	0.523	0.863	0.477	0.566	1.066	0.477	0.555	1.039	0.512	0.406	0.867	0.309	0.598	0.723	0.887	1.219	0.965	1.008	0.484
0.922	-0.121	0.605	0.875	0.012	0.395	0.902	-0.313	0.414	0.473	0.602	0.336	1.281	0.348	0.531	0.828	0.461	0.551	1.055	0.523	0.504	1.074	0.555	0.395	0.887	0.313	0.574	0.715	1	1.184	1.176	1.031	0.68
0.961	-0.125	0.609	0.914	0.051	0.398	1.063	0.09	0.301	0.527	0.617	0.355	1.293	0.301	0.535	0.824	0.469	0.512	1.047	0.559	0.469	1.102	0.586	0.391	0.906	0.336	0.543	0.727	1.098	1.137	1.332	0.973	0.813
0.977	-0.121	0.602	0.961	0.082	0.391	0.898	0.148	0.457	0.582	0.648	0.387	1.277	0.266	0.539	0.828	0.496	0.465	1.074	0.59	0.434	1.105	0.609	0.387	0.906	0.359	0.516	0.754	1.172	1.07	1.512	0.895	1.07
0.941	-0.109	0.602	1.012	0.102	0.387	0.906	0.039	0.488	0.641	0.672	0.422	1.219	0.254	0.539	0.844	0.527	0.426	1.137	0.613	0.406	1.117	0.633	0.383	0.895	0.375	0.492	0.785	1.184	1.02	1.563	0.93	1.238
0.879	-0.086	0.598	1.059	0.113	0.387	0.918	0.008	0.52	0.711	0.699	0.438	1.129	0.246	0.527	0.867	0.555	0.406	1.223	0.648	0.391	1.152	0.625	0.371	0.883	0.406	0.48	0.82	1.156	0.98	1.449	0.887	1.207
0.816	-0.051	0.586	1.105	0.113	0.383	1	0.16	0.547	0.785	0.707	0.43	1.023	0.262	0.504	0.871	0.586	0.406	1.316	0.676	0.371	1.203	0.574	0.363	0.887	0.434	0.477	0.871	1.117	0.949	1.332	0.84	1.094
0.781	-0.008	0.582	1.141	0.105	0.375	0.973	0.219	0.59	0.836	0.691	0.41	0.945	0.281	0.473	0.852	0.613	0.414	1.426	0.691	0.363	1.246	0.488	0.355	0.879	0.465	0.48	0.926	1.082	0.918	1.223	0.773	0.953
0.781	0.035	0.582	1.152	0.078	0.348	0.926	0.203	0.648	0.863	0.656	0.402	0.895	0.301	0.441	0.816	0.648	0.434	1.492	0.688	0.359	1.227	0.395	0.316	0.879	0.473	0.488	0.984	1.043	0.898	1.094	0.742	0.77
0.789	0.066	0.57	1.156	0.043	0.309	0.902	0.195	0.684	0.875	0.629	0.391	0.859	0.316	0.406	0.77	0.691	0.449	1.469	0.652	0.348	1.129	0.277	0.254	0.906	0.473	0.496	1.039	0.988	0.871	1.117	0.711	0.648
0.816	0.09	0.563	1.156	0.027	0.266	0.879	0.176	0.699	0.887	0.59	0.398	0.848	0.34	0.391	0.73	0.73	0.445	1.355	0.551	0.324	1.023	0.141	0.176	0.965	0.469	0.504	1.098	0.902	0.871	1.109	0.738	0.535
0.836	0.102	0.566	1.133	0.004	0.242	0.883	0.141	0.703	0.941	0.535	0.438	0.883	0.355	0.379	0.738	0.762	0.438	1.211	0.398	0.289	1.004	0.066	0.121	1.031	0.461	0.504	1.117	0.789	0.871	1.203	0.82	0.578
0.855	0.105	0.57	1.082	-0.02	0.23	0.898	0.105	0.703	1.004	0.504	0.492	0.93	0.387	0.379	0.801	0.789	0.418	1.051	0.219	0.23	1.043	0.082	0.102	1.086	0.449	0.492	1.113	0.676	0.867	1.258	0.973	0.609
0.875	0.109	0.563	1.004	-0.066	0.238	0.934	0.082	0.703	1.039	0.504	0.527	0.969	0.434	0.391	0.883	0.816	0.398	0.887	0.035	0.156	0.961	0.137	0.141	1.094	0.43	0.496	1.102	0.586	0.863	1.211	1.086	0.641
0.906	0.102	0.566	0.945	-0.105	0.254	0.957	0.059	0.703	1.094	0.5	0.578	0.988	0.48	0.387	0.98	0.859	0.402	0.691	-0.07	0.094	0.742	0.215	0.184	1.043	0.395	0.508	1.055	0.508	0.844	1.141	1.191	0.711
0.945	0.086	0.563	0.906	-0.117	0.27	0.969	0.023	0.719	1.195	0.574	0.668	0.996	0.5	0.387	1.086	0.922	0.395	0.461	-0.031	0.098	0.516	0.297	0.223	0.945	0.348	0.508	0.996	0.457	0.797	1.094	1.293	0.773
0.98	0.063	0.555	0.859	-0.125	0.281	0.965	-0.016	0.742	1.164	0.512	0.887	1.02	0.488	0.395	1.164	1.02	0.402	0.246	0.125	0.145	0.395	0.383	0.258	0.859	0.277	0.496	0.938	0.426	0.75	1.059	1.406	0.816
0.988	0.039	0.543	0.844	-0.109	0.297	0.965	-0.047	0.762	1.055	0.184	0.852	1.074	0.453	0.402	1.203	1.125	0.406	0.145	0.266	0.211	0.391	0.441	0.313	0.832	0.219	0.469	0.902	0.414	0.707	1.027	1.523	0.813
0.969	0.023	0.527	0.832	-0.086	0.309	0.977	-0.07	0.781	1.004	0.137	0.613	1.133	0.371	0.391	1.207	1.258	0.383	0.164	0.367	0.254	0.441	0.484	0.371	0.852	0.199	0.434	0.887	0.422	0.668	1.02	1.633	0.785
0.93	0.008	0.516	0.832	-0.051	0.313	0.973	-0.09	0.793	1.336	0.68	0.57	1.152	0.266	0.355	1.125	1.309	0.375	0.223	0.391	0.273	0.508	0.52	0.434	0.852	0.219	0.41	0.871	0.434	0.637	0.996	1.715	0.738
0.875	-0.004	0.508	0.836	-0.023	0.301	0.957	-0.09	0.793	1.637	1.125	0.293	1.082	0.18	0.32	1.02	1.309	0.355	0.273	0.375	0.281	0.602	0.551	0.492	0.789	0.246	0.41	0.848	0.453	0.617	0.965	1.738	0.707
0.824	-0.008	0.496	0.836	0.012	0.293	0.922	-0.074	0.793	1.645	1.152	0.418	0.949	0.133	0.297	1.027	1.246	0.324	0.344	0.371	0.293	0.672	0.602	0.52	0.711	0.281	0.426	0.828	0.488	0.602	0.938	1.715	0.695
0.773	-0.02	0.496	0.832	0.039	0.289	0.867	-0.063	0.777	1.055	1.156	0.449	0.809	0.133	0.281	1.094	1.117	0.352	0.434	0.395	0.32	0.738	0.633	0.547	0.656	0.32	0.438	0.805	0.531	0.59	0.922	1.652	0.699
0.734	-0.027	0.488	0.816	0.059	0.289	0.801	-0.023	0.762	0.883	1.109	0.418	0.695	0.145	0.285	1.113	0.965	0.402	0.539	0.426	0.367	0.793	0.664	0.539	0.66	0.363	0.5	0.797	0.578	0.578	0.848	1.551	0.676
0.707	-0.023	0.48	0.793	0.078	0.289	0.746	0.031	0.738	0.945	1.094	0.426	0.629	0.176	0.313	1.047	0.832	0.457	0.652	0.457	0.426	0.844	0.691	0.492	0.672	0.418	0.551	0.816	0.625	0.559	0.816	1.43	0.691
0.676	-0.02	0.484	0.766	0.105	0.289	0.723	0.078	0.715	0.93	1.066	0.441	0.605	0.238	0.355	0.961	0.758	0.473	0.746	0.512	0.484	0.867	0.688	0.43	0.715	0.457	0.602	0.867	0.648	0.547	0.84	1.32	0.703
0.664	-0.016	0.48	0.742	0.125	0.285	0.738	0.117	0.695	0.848	1	0.453	0.598	0.316	0.395	0.949	0.746	0.477	0.816	0.555	0.551	0.887	0.645	0.379	0.801	0.512	0.641	0.965	0.645	0.531	0.902	1.258	0.703
0.652	-0.012	0.48	0.73	0.145	0.289	0.762	0.148	0.676	0.844	0.934	0.488	0.621	0.391	0.422	0.969	0.77	0.465	0.898	0.609	0.574	0.914	0.59	0.371	0.902	0.566	0.645	1.086	0.605	0.5	1.004	1.234	0.734
0.66	0	0.48	0.715	0.152	0.285	0.797	0.16	0.664	0.934	0.906	0.535	0.672	0.445	0.441	0.969	0.816	0.461	0.961	0.629	0.574	0.926	0.516	0.406	0.977	0.598	0.652	1.141	0.543	0.469	1.059	1.238	0.762
0.664	0	0.48	0.719	0.16	0.285	0.832	0.168	0.656	1.035	0.887	0.551	0.762	0.508	0.449	0.965	0.895	0.477	1.016	0.609	0.566	0.922	0.453	0.457	1	0.613	0.641	1.133	0.453	0.426	1.07	1.254	0.727
0.672	0.016	0.488	0.711	0.164	0.285	0.867	0.164	0.645	1.066	0.859	0.551	0.82	0.559	0.453	0.941	0.957	0.473	1.059	0.559	0.563	0.906	0.414	0.508	0.949	0.594	0.625	1.051	0.363	0.352	1.16	1.27	0.668
0.688	0.02	0.492	0.695	0.176	0.293	0.902	0.148	0.652	1.043	0.832	0.555	0.836	0.578	0.449	0.941	1.016	0.449	1.102	0.516	0.586	0.855	0.406	0.543	0.867	0.566	0.586	0.926	0.27	0.313	1.223	1.262	0.586
0.699	0.027	0.496	0.66	0.184	0.301	0.941	0.113	0.652	1	0.824	0.547	0.824	0.582	0.445	0.988	1.043	0.418	1.129	0.484	0.617	0.84	0.309	0.688	0.809	0.523	0.559	0.844	0.23	0.25	1.246	1.223	0.512
0.723	0.039	0.5	0.633	0.188	0.309	0.973	0.063	0.652	0.988	0.828	0.523	0.809	0.578	0.441	1.086	1.063	0.383	1.152	0.48	0.641	0.91	0.113	0.766	0.754	0.473	0.547	0.793	0.215	0.23	1.25	1.184	0.453
0.727	0.039	0.492	0.605	0.18	0.32	0.996	0.008	0.641	1.02	0.859	0.496	0.805	0.574	0.453	1.168	1.059	0.359	1.289	0.441	0.848	0.809	0.289	0.641	0.738	0.438	0.563	0.699	0.242	0.227	1.262	1.148	0.414
0.715	0.035	0.488	0.582	0.164	0.324	1.008	-0.047	0.621	1.031	0.906	0.461	0.797	0.543	0.484	1.203	1.027	0.352	1.262	0.367	0.785	0.969	0.582	0.348	0.688	0.406	0.527	0.586	0.313	0.219	1.258	1.098	0.418
0.691	0.035	0.48	0.566	0.16	0.324	0.992	-0.102	0.598	0.98	0.934	0.441	0.809	0.516	0.516	1.191	0.965	0.359	1.254	0.594	0.688	1.113	0.695	0.477	0.75	0.395	0.543	0.488	0.395	0.23	1.289	1.082	0.469
0.664	0.039	0.477	0.555	0.152	0.313	0.961	-0.145	0.586	0.922	0.961	0.418	0.824	0.492	0.523	1.141	0.895	0.379	1.309	0.691	0.727	1.07	0.637	0.504	0.773	0.402	0.516	0.438	0.457	0.289	1.258	1.047	0.465
0.641	0.047	0.465	0.566	0.148	0.293	0.93	-0.18	0.574	0.883	0.957	0.418	0.887	0.477	0.516	1.066	0.816	0.395	1.285	0.754	0.777	0.988	0.684	0.566	0.789	0.375	0.527	0.406	0.535	0.344	1.215	0.98	0.473
0.625	0.047	0.469	0.59	0.137	0.281	0.906	-0.215	0.57	0.836	0.934	0.398	0.996	0.465	0.508	1.02	0.75	0.414	1.238	0.816	0.813	0.973	0.77	0.57	0.824	0.383	0.539	0.438	0.602	0.398	1.156	0.914	0.473
0.617	0.055	0.469	0.621	0.125	0.27	0.891	-0.242	0.563	0.801	0.902	0.371	1.121	0.453	0.52	1.02	0.688	0.43	1.184	0.883	0.813	1.035	0.867	0.555	0.918	0.449	0.52	0.52	0.645	0.418	1.078	0.832	0.473
0.602	0.063	0.473	0.66	0.121	0.27	0.895	-0.262	0.551	0.813	0.844	0.332	1.219	0.414	0.465	1.043	0.633	0.438	1.141	0.887	0.758	1.133	0.934	0.543	0.988	0.52	0.535	0.637	0.707	0.461	1	0.758	0.449
0.59	0.066	0.477	0.707	0.105	0.285	0.898	-0.289	0.543	0.848	0.816	0.32	1.328	0.531	0.418	1.086	0.578	0.445	1.074	0.832	0.691	1.219	0.992	0.535	0.984	0.594	0.551	0.734	0.742	0.539	0.957	0.703	0.41
0.582	0.074	0.477	0.75	0.086	0.309	0.906	-0.301	0.531	0.906	0.805	0.32	1.484	0.531	0.418	1.141	0.52	0.453	1.02	0.781	0.641	1.27	1.047	0.547	1.023	0.652	0.578	0.793	0.75	0.594	0.949	0.66	0.367
0.578	0.078	0.469	0.777	0.066	0.332	0.91	-0.305	0.52	0.941	0.801	0.305	1.492	0.586	0.422	1.18	0.473	0.449	1.004	0.738	0.641	1.25	1.078	0.563	1.117	0.734	0.578	0.82	0.742	0.609	0.984	0.629	0.313
0.574	0.07	0.457	0.766	0.043	0.352	0.914	-0.293	0.512	0.969	0.797	0.289	1.469	0.668	0.426	1.211	0.445	0.445	1.039	0.719	0.668	1.191	1.098	0.582	1.172	0.82	0.57	0.836	0.727	0.582	1.047	0.609	0.273
0.578	0.066	0.445	0.754	0.035	0.355	0.914	-0.281	0.508	1.008	0.777	0.281	1.438	0.75	0.438	1.227	0.414	0.438	1.066	0.727	0.703	1.121	1.082	0.598	1.16	0.883	0.527	0.836	0.676	0.535	1.098	0.59	0.242
0.59	0.063	0.434	0.773	0.035	0.355	0.902	-0.258	0.504	1.07	0.758	0.281	1.367	0.848	0.438	1.23	0.395	0.438	1.063	0.781	0.723	1.059	1	0.594	1.211	0.938	0.508	0.859	0.59	0.496	1.172	0.594	0.258
0.609	0.051	0.426	0.82	0.027	0.352	0.887	-0.23	0.492	1.105	0.73	0.289	1.34	0.953	0.441	1.203	0.387	0.445	1.043	0.859	0.73	1.023	0.883	0.582	1.285	0.98	0.508	0.91	0.48	0.516	1.25	0.605	0.293
0.645	0.027	0.43	0.875	0.016	0.348	0.871	-0.203	0.484	1.141	0.68	0.305	1.27	0.996	0.438	1.16	0.391	0.465	0.988	0.918	0.723	1.051	0.77	0.574	1.324	1.043	0.512	0.965	0.363	0.551	1.285	0.633	0.336
0.695	0.008	0.438	0.957	-0.004	0.332	0.852	-0.184	0.477	1.133	0.648	0.313	1.191	1	0.402	1.148	0.406	0.473	0.91	0.934	0.691	1.145	0.672	0.574	1.355	1.113	0.523	1.043	0.258	0.594	1.25	0.668	0.352
0.762	0.008	0.457	1.055	-0.02	0.316	0.828	-0.164	0.469	1.105	0.625	0.324	1.191	0.969	0.363	1.152	0.449	0.465	0.902	0.93	0.676	1.195	0.613	0.594	1.359	1.168	0.535	1.141	0.18	0.598	1.188	0.703	0.352
0.84	-0.016	0.484	1.152	-0.027	0.313	0.797	-0.137	0.453	1.078	0.598	0.344	1.227	0.922	0.34	1.168	0.457	0.453	0.949	0.91	0.652	1.121	0.598	0.605	1.309	1.176	0.523	1.25	0.16	0.574	1.152	0.738	0.355
0.898	-0.035	0.516	1.211	-0.031	0.332	0.762	-0.125	0.445	1.074	0.563	0.363	1.242	0.895	0.34	1.191	0.434	0.449	0.965	0.891	0.637	0.984	0.621	0.586	1.227	1.121	0.508	1.449	0.254	0.539	1.168	0.77	0.375
0.941	-0.063	0.531	1.223	-0.031	0.359	0.727	-0.113	0.445	1.074	0.516	0.379	1.199	0.906	0.348	1.117	0.348	0.449	0.945	0.871	0.605	0.934	0.676	0.551	1.121	0.992	0.539	1.566	0.387	0.523	1.203	0.789	0.395
0.961	-0.102	0.535	1.199	-0.035	0.375	0.703	-0.102	0.449	1.082	0.488	0.395	1.109	0.953	0.348	1.02	0.297	0.43	0.934	0.867	0.57	0.965	0.773	0.504	1.102	0.848	0.621	1.652	0.523	0.512	1.199	0.766	0.395
0.984	-0.125	0.516	1.168	-0.043	0.359	0.68	-0.09	0.449	1.09	0.457	0.418	1.012	1.016	0.328	0.879	0.258	0.398	0.961	0.871	0.543	1.02	0.883	0.457	1.133	0.789	0.723	1.684	0.676	0.508	1.145	0.691	0.402
1.02	-0.145	0.5	1.148	-0.051	0.332	0.676	-0.074	0.453	1.098	0.434	0.438	0.953	1.059	0.309	0.727	0.195	0.363	1	0.891	0.535	1.047	0.965	0.406	1.059	0.816	0.777	1.711	0.859	0.547	1.043	0.566	0.426
1.031	-0.172	0.484	1.145	-0.063	0.293	0.668	-0.066	0.457	1.109	0.418	0.449	0.961	1.09	0.309	0.59	0.145	0.355	1.012	0.898	0.523	1.043	1.027	0.367	0.891	0.918	0.813	1.723	0.992	0.617	0.895	0.441	0.438
1.016	-0.195	0.477	1.141	-0.086	0.27	0.641	-0.051	0.453	1.117	0.41	0.449	0.988	1.113	0.316	0.492	0.105	0.34	1.004	0.906	0.523	1.016	1.051	0.32	0.816	1.004	0.805	1.703	1.098	0.703	0.738	0.344	0.418
0.988	-0.16	0.469	1.109	-0.113	0.262	0.613	-0.035	0.445	1.113	0.41	0.453	0.969	1.113	0.348	0.5	0.109	0.324	0.98	0.898	0.527	0.996	1.063	0.285	0.82	1.09	0.707	1.59	1.211	0.766	0.617	0.32	0.348
0.988	-0.121	0.465	1.059	-0.125	0.258	0.59	-0.031	0.438	1.086	0.41	0.449	0.891	1.078	0.379	0.59	0.141	0.324	0.988	0.887	0.512	1.004	1.055	0.27	0.883	1.129	0.641	1.477	1.352	0.781	0.598	0.367	0.281
0.953	-0.102	0.469	1.012	-0.102	0.281	0.598	-0.035	0.426	1.063	0.402	0.441	0.813	1.023	0.406	0.629	0.184	0.34	1.023	0.863	0.488	1.027	1	0.266	0.953	1.105	0.582	1.395	1.504	0.781	0.652	0.488	0.313
0.902	-0.066	0.488	0.949	-0.07	0.305	0.625	-0.051	0.418	1.035	0.402	0.438	0.785	1.004	0.418	0.574	0.223	0.355	1.078	0.832	0.473	1.039	0.945	0.289	1.031	1.09	0.504	1.281	1.605	0.734	0.707	0.59	0.488
0.91	-0.07	0.508	0.895	-0.039	0.309	0.637	-0.066	0.418	1	0.41	0.43	0.836	1.008	0.414	0.496	0.27	0.355	1.125	0.793	0.457	0.984	0.855	0.324	1.105	1.082	0.441	1.184	1.609	0.656	0.754	0.656	0.746
0.965	-0.09	0.527	0.848	-0.02	0.289	0.629	-0.082	0.43	0.949	0.434	0.418	0.93	1.016	0.395	0.504	0.32	0.379	1.148	0.758	0.461	0.895	0.773	0.371	1.191	1.059	0.379	1.152	1.484	0.574	0.875	0.77	1.055
0.977	-0.113	0.539	0.836	0.008	0.25	0.605	-0.094	0.441	0.895	0.449	0.402	1.039	1.012	0.383	0.598	0.375	0.418	1.137	0.719	0.469	0.809	0.699	0.406	1.273	1	0.332	1.176	1.301	0.52	0.871	0.848	1.066
0.965	-0.145	0.559	0.844	0.023	0.23	0.563	-0.105	0.469	0.852	0.457	0.383	1.117	0.988	0.363	0.73	0.41	0.473	1.086	0.668	0.477	0.746	0.633	0.441	1.332	0.926	0.32	1.258	1.156	0.508	0.902	0.883	1.035
0.906	-0.156	0.547	0.809	0.027	0.223	0.5	-0.125	0.484	0.832	0.453	0.379	1.184	0.93	0.363	0.824	0.434	0.52	1.023	0.629	0.484	0.711	0.563	0.469	1.336	0.828	0.332	1.309	1.09	0.535	0.914	0.871	0.957
0.859	-0.129	0.539	0.75	0.02	0.238	0.445	-0.137	0.492	0.836	0.418	0.379	1.258	0.859	0.355	0.883	0.441	0.543	0.965	0.594	0.484	0.703	0.508	0.477	1.266	0.723	0.363	1.23	1.063	0.586	0.832	0.797	0.871
0.824	-0.105	0.527	0.672	-0.004	0.254	0.414	-0.145	0.496	0.844	0.363	0.383	1.367	0.797	0.355	0.945	0.441	0.555	0.918	0.57	0.48	0.719	0.473	0.484	1.145	0.617	0.41	1.129	1.047	0.637	0.648	0.613	0.828
0.805	-0.09	0.508	0.605	-0.012	0.273	0.402	-0.137	0.488	0.852	0.297	0.375	1.492	0.723	0.379	1.016	0.441	0.551	0.887	0.547	0.465	0.766	0.457	0.48	1.035	0.52	0.461	1.051	1.039	0.691	0.543	0.414	0.883
0.785	-0.074	0.484	0.555	-0.016	0.281	0.41	-0.133	0.484	0.805	0.242	0.348	1.602	0.645	0.434	1.063	0.445	0.547	0.875	0.535	0.449	0.824	0.453	0.465	0.992	0.453	0.504	0.988	1.023	0.727	0.625	0.281	1.055
0.777	-0.059	0.465	0.535	-0.012	0.285	0.422	-0.141	0.477	0.758	0.195	0.332	1.68	0.559	0.496	1.066	0.434	0.547	0.879	0.535	0.426	0.879	0.453	0.441	0.992	0.406	0.539	0.938	0.992	0.754	0.699	0.234	1.152
0.766	-0.031	0.453	0.551	-0.004	0.281	0.453	-0.156	0.465	0.727	0.16	0.313	1.688	0.492	0.563	1.023	0.418	0.555	0.895	0.539	0.418	0.934	0.473	0.418	0.992	0.371	0.543	0.902	0.949	0.762	0.707	0.223	1.18
0.754	-0.012	0.441	0.59	-0.008	0.285	0.512	-0.168	0.465	0.711	0.129	0.281	1.719	0.543	0.559	0.957	0.387	0.566	0.918	0.535	0.434	0.988	0.488	0.414	0.996	0.355	0.539	0.918	0.918	0.738	0.633	0.285	1.109
0.727	0	0.441	0.621	-0.023	0.285	0.574	-0.18	0.461	0.727	0.133	0.32	1.523	0.301	0.613	0.887	0.371	0.574	0.926	0.504	0.461	1.031	0.52	0.414	1.012	0.34	0.527	0.984	0.898	0.707	0.52	0.395	1.008
0.699	0.023	0.445	0.648	-0.047	0.301	0.641	-0.172	0.465	0.77	0.199	0.313	1.449	0.371	0.551	0.832	0.359	0.598	0.949	0.488	0.496	1.047	0.551	0.41	1.035	0.348	0.5	1.063	0.891	0.672	0.379	0.559	0.836
0.672	0.047	0.449	0.688	-0.063	0.32	0.691	-0.164	0.477	0.785	0.266	0.336	1.566	0.258	0.504	0.793	0.367	0.605	0.953	0.465	0.508	1.059	0.582	0.41	1.063	0.375	0.473	1.117	0.875	0.652	0.246	0.746	0.715
0.645	0.074	0.457	0.734	-0.086	0.344	0.73	-0.168	0.488	0.734	0.344	0.352	1.684	0.277	0.441	0.777	0.391	0.609	0.926	0.453	0.5	1.082	0.605	0.414	1.07	0.414	0.461	1.125	0.855	0.633	0.105	0.891	0.598
0.613	0.094	0.465	0.781	-0.105	0.371	0.762	-0.176	0.508	0.664	0.41	0.359	1.734	0.293	0.379	0.789	0.414	0.598	0.891	0.43	0.492	1.102	0.621	0.398	1.051	0.434	0.453	1.094	0.82	0.613	0.039	1.09	0.504
0.586	0.117	0.469	0.84	-0.121	0.398	0.773	-0.188	0.531	0.605	0.457	0.383	1.727	0.348	0.316	0.82	0.441	0.59	0.867	0.418	0.484	1.137	0.625	0.371	1.027	0.461	0.441	1.039	0.766	0.598	0.031	1.34	0.422
0.559	0.141	0.465	0.895	-0.137	0.422	0.793	-0.211	0.559	0.582	0.488	0.414	1.703	0.324	0.301	0.855	0.473	0.563	0.824	0.41	0.48	1.176	0.602	0.348	1.039	0.488	0.445	0.977	0.707	0.582	0.035	1.602	0.383
0.543	0.16	0.469	0.938	-0.152	0.434	0.824	-0.227	0.574	0.613	0.504	0.445	1.621	0.258	0.301	0.992	0.496	0.613	0.813	0.41	0.473	1.191	0.504	0.328	1.098	0.52	0.457	0.93	0.652	0.574	-0.004	1.805	0.359
0.523	0.16	0.477	0.973	-0.16	0.434	0.867	-0.234	0.582	0.664	0.5	0.465	1.438	0.246	0.316	0.789	0.527	0.715	0.82	0.422	0.461	1.176	0.383	0.285	1.145	0.563	0.445	0.918	0.613	0.559	-0.137	1.875	0.371
0.516	0.137	0.48	0.992	-0.16	0.434	0.883	-0.219	0.59	0.727	0.484	0.477	1.207	0.281	0.332	0.723	0.277	0.875	0.824	0.422	0.445	1.098	0.266	0.223	1.164	0.594	0.43	0.93	0.586	0.539	-0.313	1.785	0.426
0.531	0.113	0.484	1.004	-0.152	0.426	0.875	-0.234	0.594	0.789	0.453	0.48	1.008	0.332	0.355	0.691	0.203	0.574	0.805	0.418	0.426	0.988	0.133	0.152	1.176	0.566	0.414	0.961	0.578	0.512	-0.395	1.59	0.574
0.555	0.086	0.488	1.027	-0.137	0.418	0.934	-0.203	0.602	0.859	0.41	0.48	0.848	0.402	0.371	0.793	0.066	0.598	0.75	0.398	0.41	0.895	0.02	0.133	1.141	0.477	0.438	1.008	0.582	0.488	-0.352	1.379	0.766
0.582	0.063	0.496	1.047	-0.117	0.402	0.957	-0.152	0.605	0.957	0.375	0.477	0.707	0.465	0.375	1.129	0.539	0.172	0.676	0.367	0.395	0.848	0	0.141	1.066	0.398	0.414	1.078	0.598	0.465	-0.199	1.266	0.945
0.625	0.039	0.516	1.059	-0.102	0.383	0.973	-0.121	0.613	1.051	0.348	0.484	0.598	0.5	0.383	1.48	1.078	0.074	0.578	0.348	0.379	0.77	0.074	0.188	0.977	0.301	0.34	1.164	0.613	0.461	-0.039	1.238	1.09
0.672	0.02	0.527	1.074	-0.098	0.375	0.977	-0.098	0.621	1.102	0.34	0.504	0.512	0.492	0.379	1.629	1.191	0.266	0.48	0.328	0.367	0.613	0.152	0.242	0.836	0.102	0.258	1.25	0.609	0.48	0.008	1.211	1.211
0.73	-0.004	0.535	1.063	-0.098	0.367	0.988	-0.086	0.629	1.117	0.355	0.527	0.453	0.465	0.359	1.367	1.094	0.277	0.457	0.324	0.355	0.457	0.234	0.273	0.699	-0.047	0.242	1.324	0.602	0.5	0.008	1.168	1.301
0.793	-0.023	0.539	1.02	-0.09	0.371	0.945	-0.094	0.633	1.105	0.383	0.555	0.418	0.398	0.332	1.121	1.121	0.25	0.527	0.359	0.363	0.406	0.328	0.301	0.59	-0.172	0.246	1.375	0.59	0.516	0	1.168	1.309
0.867	-0.043	0.543	0.961	-0.078	0.367	0.906	-0.113	0.648	1.094	0.422	0.566	0.395	0.332	0.328	1.086	1.109	0.289	0.602	0.41	0.379	0.508	0.414	0.313	0.57	-0.234	0.238	1.418	0.578	0.527	-0.016	1.215	1.199
0.922	-0.063	0.551	0.902	-0.051	0.375	0.855	-0.129	0.66	1.086	0.477	0.582	0.375	0.258	0.316	1.113	1.133	0.348	0.613	0.469	0.391	0.672	0.488	0.344	0.598	-0.242	0.262	1.438	0.563	0.551	-0.039	1.285	1.063
0.953	-0.086	0.559	0.863	-0.023	0.375	0.77	-0.141	0.684	1.07	0.531	0.578	0.355	0.211	0.305	1.246	1.203	0.387	0.602	0.52	0.418	0.785	0.531	0.383	0.695	-0.176	0.254	1.469	0.523	0.59	-0.047	1.328	0.934
0.957	-0.098	0.566	0.863	0.004	0.398	0.723	-0.152	0.676	1.063	0.582	0.559	0.332	0.207	0.285	1.332	1.277	0.402	0.598	0.563	0.48	0.82	0.566	0.422	0.77	-0.063	0.305	1.512	0.473	0.59	-0.035	1.383	0.824
0.941	-0.102	0.574	0.891	0.043	0.406	0.652	-0.156	0.672	1.07	0.629	0.531	0.297	0.207	0.273	1.281	1.305	0.398	0.57	0.586	0.555	0.813	0.598	0.488	0.746	0.074	0.371	1.555	0.402	0.516	0.004	1.434	0.762
0.914	-0.105	0.578	0.91	0.078	0.41	0.598	-0.176	0.656	1.07	0.676	0.496	0.25	0.184	0.27	1.215	1.258	0.41	0.563	0.613	0.609	0.805	0.609	0.59	0.738	0.199	0.43	1.535	0.289	0.375	0.094	1.477	0.738
0.902	-0.102	0.582	0.938	0.102	0.41	0.613	-0.195	0.652	1.074	0.691	0.496	0.227	0.156	0.27	1.211	1.113	0.484	0.602	0.633	0.629	0.797	0.621	0.691	0.809	0.293	0.508	1.441	0.148	0.184	0.215	1.512	0.746
0.895	-0.105	0.578	0.973	0.125	0.402	0.648	-0.188	0.645	1.039	0.719	0.441	0.234	0.172	0.266	1.238	0.938	0.578	0.688	0.637	0.621	0.793	0.625	0.746	0.918	0.359	0.57	1.328	0.027	-0.059	0.469	1.508	0.805
0.91	-0.105	0.574	1.02	0.129	0.398	0.688	-0.164	0.645	1.043	0.734	0.434	0.297	0.23	0.254	1.188	0.746	0.656	0.805	0.629	0.59	0.789	0.602	0.762	1	0.398	0.598	1.176	-0.098	-0.191	0.617	1.508	0.758
0.938	-0.109	0.563	1.082	0.117	0.387	0.746	-0.145	0.652	1.02	0.754	0.43	0.383	0.281	0.242	1.066	0.582	0.699	0.941	0.609	0.57	0.797	0.547	0.746	1.066	0.402	0.652	1.082	-0.055	-0.277	0.766	1.473	0.793
1.008	-0.137	0.527	1.129	0.098	0.383	0.789	-0.121	0.668	0.98	0.754	0.418	0.473	0.344	0.242	0.926	0.492	0.703	1.055	0.605	0.555	0.813	0.48	0.707	1.121	0.441	0.73	1.07	0.047	-0.262	0.836	1.34	0.844
1.164	-0.172	0.438	1.152	0.074	0.367	0.82	-0.094	0.695	0.945	0.746	0.426	0.563	0.41	0.254	0.852	0.473	0.672	1.109	0.605	0.551	0.836	0.414	0.672	1.176	0.469	0.793	0.824	0.105	-0.184	0.891	1.199	0.898
1.059	-0.176	0.426	1.141	0.055	0.359	0.828	-0.07	0.711	0.902	0.738	0.438	0.652	0.488	0.281	0.859	0.5	0.633	1.102	0.594	0.559	0.844	0.363	0.656	1.191	0.484	0.777	0.547	0.129	-0.047	0.859	1.039	0.895
0.609	-0.078	0.512	1.109	0.035	0.355	0.828	-0.051	0.734	0.859	0.723	0.438	0.762	0.566	0.344	0.918	0.547	0.594	1.063	0.559	0.57	0.836	0.328	0.645	1.156	0.484	0.711	0.477	0.172	0.094	0.828	0.902	0.875
0.566	0.07	0.492	1.074	0.016	0.348	0.848	-0.039	0.742	0.824	0.711	0.438	0.891	0.645	0.418	0.953	0.609	0.543	1.008	0.508	0.59	0.84	0.309	0.621	1.102	0.457	0.625	0.465	0.203	0.223	0.773	0.777	0.855
0.668	0.07	0.512	1.039	-0.004	0.332	0.871	-0.035	0.75	0.809	0.695	0.445	1.035	0.703	0.492	0.965	0.684	0.496	0.957	0.453	0.609	0.855	0.344	0.563	1.094	0.41	0.566	0.43	0.23	0.285	0.711	0.684	0.828
0.758	0.02	0.57	1.016	-0.02	0.309	0.891	-0.023	0.75	0.813	0.695	0.453	1.156	0.715	0.563	0.965	0.77	0.445	0.93	0.406	0.609	0.883	0.344	0.527	1.016	0.359	0.508	0.574	0.246	0.313	0.637	0.625	0.777
0.816	0.066	0.547	0.992	-0.035	0.289	0.883	-0.004	0.754	0.836	0.703	0.453	1.293	0.703	0.609	0.996	0.859	0.398	0.926	0.383	0.605	0.91	0.395	0.5	0.988	0.305	0.488	0.742	0.27	0.336	0.566	0.59	0.723
0.832	0.086	0.516	1	-0.035	0.297	0.871	0.012	0.754	0.895	0.715	0.457	1.516	0.688	0.645	1.078	0.934	0.355	0.902	0.402	0.559	0.957	0.457	0.508	0.973	0.266	0.469	0.918	0.293	0.387	0.5	0.57	0.664
0.848	0.164	0.527	0.992	-0.047	0.32	0.867	0.043	0.758	0.957	0.746	0.469	1.676	0.633	0.668	1.164	0.98	0.324	0.922	0.422	0.527	0.934	0.52	0.539	1.047	0.273	0.465	1.039	0.309	0.41	0.449	0.59	0.621
0.832	0.07	0.602	0.977	-0.059	0.344	0.844	0.07	0.75	1.027	0.785	0.477	1.688	0.59	0.691	1.211	0.98	0.313	0.965	0.445	0.512	0.891	0.598	0.563	1.125	0.305	0.469	1.102	0.332	0.418	0.398	0.586	0.582
0.773	-0.004	0.676	0.945	-0.063	0.367	0.844	0.078	0.738	1.07	0.836	0.477	1.625	0.531	0.719	1.199	0.938	0.313	0.977	0.477	0.535	0.863	0.656	0.586	1.211	0.359	0.508	1.102	0.359	0.422	0.363	0.609	0.555
0.836	-0.023	0.633	0.898	-0.051	0.367	0.859	0.078	0.73	1.07	0.879	0.48	1.582	0.434	0.746	1.141	0.867	0.316	0.961	0.516	0.559	0.891	0.734	0.594	1.258	0.438	0.559	1.02	0.379	0.43	0.348	0.648	0.547
0.996	-0.082	0.535	0.867	-0.016	0.348	0.887	0.059	0.715	1.07	0.91	0.48	1.516	0.316	0.77	1.063	0.785	0.336	0.938	0.563	0.586	0.918	0.82	0.57	1.254	0.492	0.617	0.922	0.418	0.426	0.352	0.699	0.551
1.086	-0.016	0.512	0.852	0.023	0.332	0.906	0.035	0.703	1.078	0.93	0.48	1.418	0.215	0.773	1	0.703	0.355	0.891	0.617	0.594	1	0.91	0.551	1.219	0.566	0.656	0.895	0.453	0.445	0.402	0.754	0.535
1.047	0.027	0.496	0.84	0.055	0.324	0.938	0.023	0.691	1.074	0.949	0.473	1.355	0.152	0.73	0.957	0.621	0.379	0.824	0.672	0.582	1.113	1.016	0.535	1.238	0.703	0.668	0.875	0.465	0.461	0.469	0.801	0.52
0.922	0.027	0.48	0.828	0.082	0.32	0.969	0.012	0.672	1.031	0.957	0.457	1.332	0.137	0.684	0.938	0.547	0.41	0.77	0.723	0.559	1.254	1.156	0.543	1.316	0.844	0.68	0.863	0.461	0.461	0.543	0.84	0.512
0.836	0.035	0.5	0.809	0.109	0.324	1.008	-0.008	0.652	0.98	0.961	0.457	1.316	0.227	0.52	0.918	0.484	0.426	0.754	0.777	0.531	1.34	1.309	0.57	1.293	0.926	0.648	0.914	0.473	0.469	0.602	0.859	0.516
0.809	0	0.508	0.762	0.137	0.316	1.039	-0.031	0.641	0.922	0.953	0.453	1.328	0.359	0.406	0.91	0.434	0.43	0.777	0.828	0.512	1.313	1.441	0.605	1.27	0.98	0.586	0.992	0.543	0.473	0.641	0.852	0.516
0.789	-0.023	0.527	0.715	0.156	0.305	1.07	-0.066	0.641	0.852	0.93	0.426	1.355	0.406	0.367	0.922	0.398	0.43	0.836	0.887	0.496	1.227	1.48	0.625	1.305	1.023	0.539	1.066	0.598	0.477	0.688	0.813	0.52
0.746	-0.039	0.539	0.684	0.172	0.289	1.078	-0.105	0.637	0.793	0.891	0.398	1.422	0.484	0.316	0.934	0.387	0.418	0.926	0.953	0.492	1.145	1.375	0.613	1.375	1.105	0.543	1.109	0.688	0.48	0.742	0.723	0.547
0.707	-0.051	0.527	0.668	0.168	0.285	1.07	-0.141	0.633	0.754	0.859	0.383	1.438	0.57	0.293	0.938	0.395	0.414	0.996	1.012	0.496	1.113	1.156	0.609	1.406	1.227	0.551	1.16	0.75	0.496	0.797	0.617	0.559
0.691	-0.031	0.508	0.648	0.16	0.285	1.035	-0.152	0.617	0.754	0.84	0.355	1.367	0.645	0.289	0.941	0.414	0.402	1.051	1.059	0.504	1.145	0.918	0.605	1.359	1.355	0.523	1.23	0.793	0.551	0.805	0.523	0.555
0.699	-0.008	0.492	0.621	0.16	0.281	0.98	-0.152	0.609	0.777	0.836	0.34	1.227	0.695	0.281	0.93	0.434	0.395	1.043	1.055	0.52	1.219	0.746	0.633	1.293	1.438	0.496	1.328	0.816	0.676	0.746	0.457	0.539
0.68	0.008	0.492	0.59	0.156	0.273	0.941	-0.152	0.59	0.816	0.832	0.328	1.063	0.738	0.27	0.93	0.461	0.395	0.977	1.023	0.535	1.234	0.629	0.66	1.238	1.406	0.461	1.355	0.844	0.848	0.648	0.406	0.504
0.66	0.02	0.492	0.563	0.16	0.273	0.906	-0.191	0.559	0.855	0.828	0.316	0.961	0.758	0.258	0.949	0.484	0.402	0.922	0.969	0.555	1.09	0.535	0.684	1.172	1.25	0.453	1.359	0.945	1.02	0.566	0.367	0.453
0.648	0.008	0.496	0.535	0.152	0.273	0.895	-0.219	0.52	0.914	0.82	0.309	0.914	0.766	0.254	0.973	0.504	0.391	0.945	0.902	0.59	0.902	0.516	0.668	1.09	1.023	0.492	1.387	1.184	1.16	0.531	0.336	0.398
0.652	0.004	0.492	0.504	0.145	0.27	0.883	-0.227	0.492	0.988	0.805	0.305	0.902	0.77	0.238	1.012	0.504	0.391	1.027	0.828	0.625	0.824	0.563	0.625	1.012	0.824	0.547	1.375	1.598	1.297	0.52	0.324	0.336
0.656	0.012	0.488	0.473	0.148	0.262	0.859	-0.227	0.473	1.063	0.789	0.309	0.895	0.781	0.238	1.078	0.516	0.391	1.07	0.758	0.652	0.84	0.633	0.574	1.051	0.676	0.648	1.227	2.164	1.168	0.586	0.32	0.34
0.668	0.023	0.488	0.453	0.141	0.246	0.828	-0.223	0.477	1.109	0.762	0.336	0.863	0.801	0.234	1.133	0.52	0.402	1.07	0.711	0.648	0.949	0.734	0.504	1.016	0.605	0.703	1.215	2.363	0.996	0.688	0.379	0.379
0.664	0.035	0.488	0.453	0.133	0.242	0.82	-0.215	0.477	1.129	0.742	0.363	0.84	0.824	0.227	1.164	0.508	0.418	1.078	0.715	0.645	1.105	0.879	0.414	0.93	0.594	0.695	1.316	1.766	0.949	0.797	0.5	0.43
0.668	0.051	0.488	0.484	0.125	0.242	0.813	-0.199	0.484	1.133	0.715	0.391	0.84	0.852	0.223	1.145	0.48	0.453	1.086	0.746	0.633	1.156	1.008	0.336	0.871	0.648	0.684	1.328	1.156	0.926	0.859	0.613	0.457
0.676	0.059	0.488	0.539	0.117	0.25	0.813	-0.191	0.492	1.129	0.676	0.422	0.871	0.891	0.223	1.098	0.441	0.477	1.07	0.781	0.625	1.117	1.086	0.27	0.852	0.738	0.637	1.691	0.758	0.965	0.863	0.645	0.477
0.676	0.066	0.492	0.582	0.117	0.273	0.809	-0.195	0.484	1.125	0.629	0.438	0.91	0.934	0.227	1.039	0.402	0.492	1.035	0.813	0.609	1.055	1.086	0.227	0.91	0.836	0.621	1.832	0.445	1	0.863	0.629	0.52
0.68	0.07	0.492	0.648	0.113	0.285	0.801	-0.191	0.477	1.109	0.586	0.453	0.953	0.984	0.223	1.027	0.355	0.5	1.008	0.84	0.586	1.035	1.047	0.199	0.984	0.926	0.578	1.555	0.234	1.055	0.902	0.613	0.555
0.688	0.078	0.492	0.727	0.113	0.293	0.777	-0.164	0.461	1.094	0.555	0.477	1	1.059	0.223	1.086	0.297	0.496	1	0.867	0.555	1.09	1	0.191	1.023	0.996	0.516	1.289	0.168	1.098	1.008	0.637	0.598
0.691	0.078	0.496	0.781	0.082	0.281	0.742	-0.125	0.449	1.094	0.52	0.492	1.031	1.148	0.215	1.094	0.246	0.465	1.012	0.883	0.523	1.129	0.926	0.191	1.055	1.035	0.438	1.301	0.359	1.141	1.164	0.793	0.703
0.691	0.082	0.504	0.836	0.051	0.27	0.699	-0.09	0.445	1.09	0.504	0.504	1.09	1.234	0.211	0.988	0.223	0.402	1.059	0.883	0.492	1.105	0.84	0.207	1.129	1.035	0.387	1.211	0.664	1.133	1.328	1.082	0.758
0.703	0.082	0.508	0.879	0.027	0.258	0.66	-0.07	0.445	1.09	0.496	0.508	1.133	1.313	0.191	0.828	0.195	0.332	1.102	0.859	0.488	1.035	0.746	0.234	1.223	1	0.34	1.082	0.793	1.066	1.352	1.305	0.746
0.699	0.09	0.516	0.922	-0.008	0.25	0.625	-0.051	0.441	1.098	0.465	0.5	1.145	1.277	0.195	0.68	0.168	0.258	1.102	0.82	0.5	0.945	0.652	0.281	1.297	0.934	0.324	1.125	0.82	0.934	1.277	1.398	0.754
0.691	0.094	0.52	0.945	-0.027	0.242	0.594	-0.043	0.434	1.094	0.449	0.48	1.098	1.066	0.262	0.59	0.148	0.223	1.035	0.754	0.52	0.852	0.566	0.324	1.313	0.844	0.336	1.293	0.902	0.773	1.188	1.379	0.762
0.676	0.094	0.52	0.973	-0.055	0.238	0.578	-0.035	0.438	1.063	0.438	0.453	0.961	0.805	0.359	0.594	0.164	0.258	0.945	0.691	0.535	0.777	0.492	0.363	1.277	0.75	0.371	1.449	0.969	0.633	1.156	1.348	0.777
0.668	0.094	0.508	1.023	-0.074	0.227	0.57	-0.023	0.426	1.016	0.43	0.426	0.793	0.594	0.477	0.637	0.25	0.332	0.863	0.625	0.543	0.711	0.441	0.383	1.227	0.664	0.418	1.547	1.012	0.543	1.133	1.25	0.816
0.664	0.082	0.5	1.105	-0.082	0.207	0.555	-0.012	0.422	0.961	0.438	0.398	0.699	0.582	0.484	0.621	0.352	0.414	0.793	0.578	0.559	0.684	0.418	0.375	1.176	0.59	0.465	1.605	0.996	0.477	1.117	1.086	0.863
0.676	0.082	0.492	1.188	-0.074	0.199	0.531	0.004	0.426	0.918	0.438	0.383	0.707	0.605	0.473	0.465	0.406	0.48	0.73	0.527	0.566	0.715	0.426	0.344	1.129	0.516	0.523	1.633	0.914	0.449	1.238	0.988	0.934
0.703	0.07	0.484	1.234	-0.066	0.195	0.504	0.012	0.422	0.867	0.43	0.367	0.801	0.645	0.453	0.445	0.457	0.508	0.684	0.492	0.563	0.824	0.449	0.297	1.094	0.445	0.563	1.633	0.809	0.453	1.164	0.906	0.832
0.727	0.055	0.48	1.234	-0.07	0.215	0.473	0.008	0.434	0.836	0.441	0.336	0.941	0.711	0.441	0.742	0.492	0.551	0.672	0.477	0.555	0.965	0.473	0.25	1.07	0.391	0.586	1.59	0.707	0.473	1.258	0.926	0.805
0.758	0.035	0.488	1.195	-0.082	0.23	0.449	-0.008	0.434	0.828	0.457	0.313	1.07	0.773	0.414	0.906	0.52	0.57	0.684	0.473	0.543	1.074	0.465	0.219	1.07	0.344	0.59	1.496	0.617	0.488	1.219	0.977	0.703
0.801	0.023	0.504	1.133	-0.094	0.246	0.453	-0.023	0.438	0.844	0.469	0.289	1.188	0.848	0.395	0.863	0.504	0.559	0.719	0.48	0.52	1.129	0.43	0.215	1.082	0.309	0.59	1.391	0.551	0.488	1.066	1.02	0.563
0.855	0.008	0.52	1.066	-0.117	0.254	0.477	-0.039	0.445	0.883	0.477	0.285	1.301	0.883	0.391	0.801	0.484	0.547	0.754	0.492	0.492	1.121	0.391	0.223	1.094	0.293	0.578	1.297	0.508	0.48	0.883	1.055	0.418
0.898	-0.012	0.523	1.012	-0.125	0.262	0.512	-0.055	0.449	0.941	0.48	0.285	1.395	0.887	0.398	0.793	0.457	0.547	0.777	0.504	0.473	1.066	0.363	0.242	1.113	0.301	0.543	1.23	0.488	0.465	0.711	1.102	0.246
0.918	-0.035	0.535	0.988	-0.125	0.277	0.547	-0.059	0.457	0.984	0.457	0.289	1.465	0.844	0.43	0.793	0.434	0.547	0.809	0.523	0.457	1.004	0.348	0.277	1.125	0.328	0.508	1.188	0.488	0.434	0.566	1.219	0.066
0.895	-0.055	0.535	0.973	-0.121	0.301	0.574	-0.063	0.473	0.973	0.406	0.297	1.5	0.773	0.461	0.766	0.402	0.543	0.836	0.547	0.453	0.977	0.348	0.332	1.145	0.375	0.473	1.172	0.5	0.398	0.441	1.402	-0.074
0.84	-0.078	0.527	0.961	-0.098	0.309	0.586	-0.066	0.488	0.91	0.34	0.309	1.473	0.68	0.488	0.742	0.391	0.539	0.867	0.563	0.461	0.941	0.324	0.395	1.156	0.422	0.449	1.172	0.527	0.355	0.301	1.594	-0.184
0.781	-0.105	0.516	0.949	-0.074	0.313	0.578	-0.066	0.508	0.816	0.258	0.324	1.422	0.609	0.492	0.746	0.379	0.535	0.898	0.57	0.473	0.891	0.285	0.445	1.172	0.461	0.43	1.195	0.551	0.32	0.141	1.746	-0.262
0.734	-0.117	0.508	0.941	-0.051	0.313	0.559	-0.063	0.512	0.754	0.188	0.336	1.371	0.566	0.504	0.766	0.379	0.508	0.93	0.578	0.469	0.793	0.258	0.461	1.219	0.5	0.43	1.23	0.566	0.293	-0.008	1.836	-0.309
0.703	-0.137	0.488	0.93	-0.035	0.305	0.551	-0.066	0.512	0.758	0.125	0.34	1.328	0.508	0.512	0.809	0.383	0.492	0.973	0.594	0.469	0.684	0.238	0.453	1.27	0.543	0.43	1.211	0.539	0.238	-0.113	1.914	-0.324
0.707	-0.152	0.465	0.922	-0.027	0.293	0.578	-0.086	0.523	0.789	0.082	0.336	1.277	0.469	0.496	0.855	0.398	0.477	1.031	0.602	0.473	0.613	0.223	0.445	1.305	0.602	0.426	1.133	0.492	0.188	-0.137	1.926	-0.281
0.73	-0.141	0.453	0.895	-0.02	0.277	0.617	-0.125	0.527	0.805	0.105	0.32	1.254	0.469	0.48	0.895	0.414	0.48	1.066	0.59	0.477	0.582	0.203	0.43	1.313	0.598	0.422	1.047	0.434	0.145	-0.098	1.848	-0.184
0.777	-0.125	0.449	0.852	-0.012	0.273	0.676	-0.156	0.527	0.762	0.176	0.316	1.246	0.473	0.465	0.918	0.445	0.508	1.078	0.578	0.473	0.57	0.184	0.434	1.297	0.563	0.438	0.941	0.395	0.125	-0.043	1.723	-0.082
0.832	-0.105	0.461	0.816	0.023	0.277	0.734	-0.184	0.523	0.688	0.285	0.313	1.238	0.484	0.449	0.902	0.48	0.563	1.105	0.57	0.461	0.559	0.156	0.43	1.242	0.453	0.453	0.867	0.281	0.129	0.008	1.559	0.039
0.871	-0.086	0.48	0.762	0.059	0.281	0.801	-0.199	0.52	0.602	0.395	0.316	1.254	0.5	0.438	0.871	0.539	0.637	1.121	0.535	0.445	0.641	0.184	0.402	1.164	0.281	0.465	0.859	0.129	0.199	0.047	1.434	0.113
0.91	-0.09	0.52	0.695	0.09	0.289	0.863	-0.195	0.523	0.551	0.469	0.328	1.27	0.504	0.43	0.793	0.625	0.68	1.082	0.461	0.418	0.809	0.262	0.406	1.066	0.129	0.406	0.91	0.008	0.289	0.113	1.297	0.195
0.953	-0.105	0.547	0.645	0.109	0.305	0.918	-0.18	0.531	0.551	0.52	0.344	1.27	0.508	0.418	0.738	0.715	0.75	0.988	0.379	0.383	0.949	0.34	0.441	0.871	-0.074	0.336	0.953	-0.07	0.324	0.254	1.262	0.234
0.996	-0.129	0.555	0.613	0.109	0.324	0.949	-0.184	0.543	0.574	0.574	0.352	1.23	0.512	0.414	0.766	0.773	0.766	0.871	0.297	0.344	1.016	0.391	0.516	0.684	-0.246	0.27	0.973	-0.105	0.293	0.363	1.359	0.223
1.016	-0.156	0.555	0.598	0.094	0.344	0.957	-0.211	0.559	0.629	0.621	0.375	1.164	0.492	0.414	0.984	0.832	0.746	0.793	0.219	0.32	1.051	0.422	0.598	0.461	-0.383	0.262	0.973	-0.105	0.242	0.383	1.531	0.168
0.992	-0.16	0.539	0.594	0.07	0.344	0.922	-0.242	0.57	0.711	0.668	0.398	1.102	0.473	0.43	1.137	0.891	0.695	0.742	0.164	0.297	1.031	0.445	0.691	0.422	-0.457	0.246	0.895	-0.063	0.191	0.418	1.711	0.121
0.941	-0.145	0.516	0.609	0.039	0.355	0.902	-0.254	0.578	0.813	0.688	0.418	1.02	0.457	0.441	1.266	0.934	0.625	0.668	0.168	0.305	0.91	0.438	0.77	0.578	-0.387	0.195	0.766	0.027	0.152	0.555	1.844	0.094
0.875	-0.117	0.5	0.629	0.012	0.371	0.848	-0.293	0.598	0.895	0.668	0.434	0.949	0.445	0.445	1.418	1.031	0.578	0.539	0.227	0.309	0.801	0.418	0.785	0.797	-0.277	0.191	0.703	0.137	0.125	0.77	1.879	0.109
0.813	-0.09	0.48	0.66	-0.012	0.383	0.793	-0.309	0.602	0.965	0.617	0.441	0.883	0.426	0.438	1.547	1.219	0.57	0.418	0.316	0.313	0.844	0.398	0.746	0.949	-0.082	0.195	0.762	0.254	0.109	0.926	1.852	0.129
0.762	-0.07	0.465	0.707	-0.043	0.402	0.84	-0.285	0.586	1.016	0.559	0.438	0.875	0.418	0.441	1.574	1.453	0.543	0.402	0.426	0.32	0.949	0.363	0.66	1.031	0.117	0.254	0.844	0.379	0.109	1.012	1.777	0.152
0.73	-0.063	0.449	0.77	-0.074	0.418	0.824	-0.234	0.578	1.043	0.488	0.445	0.91	0.402	0.453	1.488	1.551	0.488	0.488	0.531	0.344	1.074	0.332	0.563	1.043	0.305	0.316	0.895	0.504	0.117	1.102	1.68	0.199
0.719	-0.027	0.441	0.828	-0.102	0.438	0.797	-0.195	0.57	1.051	0.434	0.469	0.977	0.387	0.469	1.309	1.324	0.492	0.582	0.605	0.367	1.199	0.316	0.496	0.98	0.445	0.395	0.93	0.629	0.133	1.18	1.594	0.254
0.695	0.004	0.434	0.879	-0.121	0.457	0.801	-0.176	0.574	1.047	0.41	0.5	1.023	0.363	0.453	1.211	0.918	0.59	0.641	0.645	0.379	1.293	0.316	0.473	0.785	0.488	0.512	0.953	0.719	0.215	1.227	1.516	0.313
0.668	0.016	0.434	0.918	-0.129	0.473	0.785	-0.137	0.563	1.039	0.387	0.547	1.027	0.332	0.422	1.16	0.602	0.684	0.703	0.664	0.414	1.281	0.32	0.48	0.871	0.57	0.582	0.93	0.766	0.316	1.234	1.445	0.367
0.66	0.035	0.445	0.941	-0.141	0.473	0.77	-0.117	0.574	1.035	0.379	0.59	0.992	0.258	0.379	1.102	0.434	0.754	0.781	0.68	0.48	1.164	0.332	0.504	1.066	0.551	0.676	0.879	0.789	0.438	1.238	1.363	0.434
0.656	0.023	0.438	0.961	-0.137	0.477	0.758	-0.109	0.578	1.047	0.379	0.613	0.938	0.195	0.348	1.105	0.434	0.707	0.855	0.703	0.531	1.008	0.332	0.527	1.168	0.512	0.688	0.895	0.793	0.555	1.23	1.285	0.465
0.645	0.043	0.438	0.988	-0.137	0.473	0.762	-0.09	0.59	1.07	0.41	0.602	0.84	0.117	0.336	0.988	0.48	0.684	0.906	0.723	0.555	0.82	0.344	0.523	1.086	0.477	0.641	0.996	0.828	0.609	1.188	1.211	0.477
0.645	0.094	0.453	1.023	-0.133	0.465	0.738	-0.07	0.586	1.098	0.457	0.566	0.773	0.027	0.313	0.797	0.516	0.609	0.922	0.723	0.547	0.734	0.375	0.496	0.965	0.426	0.602	1.098	0.875	0.609	1.125	1.137	0.48
0.645	0.098	0.457	1.059	-0.129	0.453	0.715	-0.047	0.586	1.102	0.512	0.512	0.734	-0.031	0.293	0.801	0.66	0.555	0.914	0.711	0.539	0.688	0.379	0.477	0.906	0.391	0.59	1.172	0.883	0.586	1.063	1.082	0.465
0.641	0.082	0.469	1.082	-0.117	0.441	0.691	-0.027	0.594	1.121	0.59	0.457	0.695	-0.02	0.277	0.941	0.824	0.512	0.875	0.684	0.523	0.676	0.41	0.434	0.813	0.367	0.531	1.23	0.855	0.543	0.988	1.023	0.422
0.625	0.039	0.48	1.094	-0.113	0.426	0.664	-0.023	0.594	1.105	0.664	0.422	0.609	0.039	0.266	1.016	0.961	0.426	0.824	0.645	0.512	0.695	0.457	0.406	0.77	0.324	0.531	1.277	0.809	0.488	0.914	0.934	0.359
0.613	-0.004	0.48	1.082	-0.105	0.402	0.652	-0.02	0.609	1.094	0.727	0.41	0.512	0.133	0.262	1.133	1.055	0.352	0.754	0.59	0.504	0.719	0.527	0.375	0.734	0.262	0.539	1.305	0.758	0.469	0.867	0.809	0.313
0.633	-0.004	0.477	1.035	-0.102	0.391	0.633	-0.051	0.637	1.07	0.785	0.387	0.414	0.227	0.266	1.18	1.129	0.289	0.711	0.527	0.5	0.723	0.59	0.348	0.758	0.238	0.527	1.313	0.68	0.508	0.84	0.738	0.273
0.637	-0.02	0.477	0.984	-0.105	0.383	0.66	-0.078	0.645	1.02	0.832	0.363	0.352	0.305	0.277	1.176	1.152	0.262	0.699	0.469	0.504	0.719	0.648	0.336	0.836	0.27	0.5	1.273	0.613	0.574	0.77	0.719	0.195
0.637	-0.027	0.473	0.938	-0.098	0.375	0.711	-0.086	0.664	0.965	0.867	0.352	0.344	0.371	0.281	1.191	1.125	0.25	0.711	0.43	0.508	0.715	0.719	0.332	0.906	0.301	0.453	1.211	0.516	0.668	0.676	0.676	0.195
0.641	-0.039	0.48	0.926	-0.066	0.375	0.688	-0.066	0.656	0.898	0.887	0.348	0.418	0.434	0.285	1.262	1.074	0.254	0.75	0.398	0.508	0.727	0.785	0.344	1	0.375	0.414	1.152	0.453	0.738	0.582	0.566	0.277
0.66	-0.051	0.492	0.938	-0.035	0.371	0.715	-0.059	0.645	0.836	0.891	0.352	0.547	0.477	0.297	1.309	1.012	0.281	0.789	0.395	0.496	0.738	0.84	0.371	1.098	0.441	0.391	1.172	0.422	0.809	0.52	0.453	0.391
0.684	-0.051	0.492	0.969	0	0.375	0.828	-0.063	0.633	0.793	0.887	0.367	0.711	0.52	0.293	1.316	0.875	0.313	0.844	0.383	0.5	0.75	0.887	0.391	1.188	0.516	0.391	1.164	0.418	0.852	0.508	0.371	0.465
0.711	-0.051	0.504	0.996	0.027	0.371	0.898	-0.043	0.633	0.793	0.867	0.395	0.902	0.582	0.305	1.332	0.801	0.367	0.918	0.395	0.512	0.773	0.918	0.406	1.266	0.586	0.391	1.156	0.453	0.855	0.57	0.301	0.535
0.734	-0.055	0.508	1.031	0.051	0.375	0.926	-0.035	0.641	0.793	0.832	0.41	1.07	0.637	0.313	1.242	0.699	0.41	0.961	0.422	0.523	0.84	0.945	0.41	1.328	0.664	0.402	1.164	0.5	0.871	0.684	0.242	0.574
0.77	-0.063	0.52	1.082	0.07	0.359	0.953	-0.027	0.664	0.797	0.789	0.422	1.215	0.695	0.371	1.145	0.613	0.461	0.965	0.457	0.547	0.945	0.953	0.414	1.383	0.762	0.406	1.137	0.574	0.875	0.832	0.191	0.57
0.793	-0.074	0.523	1.129	0.07	0.344	0.965	-0.023	0.695	0.82	0.773	0.441	1.305	0.727	0.43	1.094	0.543	0.496	0.965	0.5	0.578	1.055	0.945	0.426	1.418	0.883	0.395	1.09	0.66	0.863	0.965	0.152	0.551
0.813	-0.074	0.531	1.156	0.078	0.328	0.973	-0.035	0.715	0.879	0.75	0.453	1.273	0.719	0.441	1.043	0.484	0.527	0.902	0.543	0.598	1.148	0.941	0.461	1.422	1.02	0.406	1.023	0.82	0.813	0.961	0.094	0.523
0.824	-0.078	0.539	1.16	0.07	0.316	0.961	-0.059	0.734	0.941	0.754	0.473	1.215	0.66	0.434	0.992	0.434	0.555	0.809	0.59	0.609	1.215	0.953	0.516	1.457	1.172	0.449	0.98	1.043	0.727	0.918	0.07	0.52
0.82	-0.078	0.551	1.145	0.059	0.293	0.926	-0.074	0.742	1.012	0.773	0.488	1.219	0.551	0.422	0.957	0.387	0.566	0.762	0.652	0.613	1.199	0.965	0.578	1.426	1.391	0.484	0.945	1.266	0.641	0.906	0.086	0.5
0.809	-0.07	0.563	1.109	0.043	0.266	0.895	-0.078	0.738	1.047	0.805	0.488	1.266	0.465	0.43	0.953	0.355	0.594	0.75	0.723	0.609	1.105	0.973	0.621	1.445	1.613	0.527	0.922	1.461	0.57	0.906	0.152	0.41
0.805	-0.055	0.574	1.074	0.027	0.242	0.867	-0.094	0.727	1.078	0.836	0.477	1.301	0.402	0.473	0.938	0.324	0.605	0.762	0.797	0.59	0.988	0.934	0.637	1.355	1.836	0.441	0.922	1.613	0.535	1.012	0.254	0.305
0.828	-0.043	0.574	1.051	0.016	0.223	0.828	-0.098	0.707	1.105	0.867	0.469	1.301	0.348	0.547	0.922	0.313	0.594	0.863	0.895	0.578	0.953	0.867	0.625	1.277	1.91	0.309	0.918	1.691	0.539	1.094	0.359	0.199
0.859	-0.043	0.586	1.004	-0.008	0.223	0.789	-0.094	0.688	1.129	0.891	0.469	1.258	0.305	0.617	0.91	0.324	0.57	0.988	0.992	0.566	1.07	0.801	0.613	1.191	1.734	0.234	0.91	1.703	0.559	1.066	0.422	0.125
0.898	-0.039	0.598	0.969	-0.035	0.223	0.785	-0.074	0.672	1.098	0.902	0.465	1.199	0.313	0.656	0.91	0.355	0.543	1.109	1.059	0.578	1.219	0.738	0.598	1.051	1.324	0.258	0.895	1.672	0.582	1.129	0.523	0.129
0.926	-0.039	0.598	0.941	-0.051	0.23	0.801	-0.07	0.66	1.008	0.895	0.469	1.168	0.25	0.691	0.902	0.379	0.512	1.195	1.082	0.602	1.234	0.684	0.605	1.016	0.867	0.387	0.898	1.555	0.617	1.277	0.629	0.219
0.949	-0.055	0.602	0.922	-0.055	0.246	0.82	-0.078	0.656	0.906	0.875	0.457	1.156	0.305	0.707	0.883	0.406	0.48	1.215	1.066	0.625	1.129	0.676	0.598	1.113	0.504	0.563	0.941	1.395	0.664	1.309	0.789	0.313
0.938	-0.063	0.602	0.914	-0.047	0.262	0.836	-0.082	0.656	0.813	0.844	0.449	1.238	0.387	0.676	0.859	0.43	0.469	1.168	1.008	0.641	1.047	0.723	0.57	1.184	0.227	0.719	1.043	1.227	0.719	1.199	0.875	0.387
0.875	-0.055	0.594	0.91	-0.031	0.281	0.855	-0.086	0.652	0.746	0.809	0.438	1.215	0.516	0.625	0.84	0.445	0.473	1.148	0.93	0.652	1.039	0.785	0.539	1.305	0.059	0.91	1.109	1.086	0.77	0.992	0.918	0.422
0.809	-0.035	0.59	0.918	-0.008	0.297	0.891	-0.078	0.645	0.734	0.781	0.418	1.098	0.523	0.617	0.84	0.438	0.473	1.191	0.844	0.672	1.07	0.855	0.52	1.313	-0.078	1.055	1.109	0.992	0.789	0.859	1	0.449
0.754	-0.012	0.594	0.926	0.008	0.305	0.93	-0.094	0.648	0.781	0.77	0.41	1.035	0.609	0.605	0.852	0.402	0.477	1.203	0.738	0.699	1.066	0.918	0.48	1.246	-0.004	1.109	1.074	0.957	0.777	0.754	1.082	0.461
0.727	0.012	0.586	0.93	0.02	0.297	0.973	-0.109	0.652	0.832	0.762	0.41	1.02	0.66	0.617	0.832	0.344	0.48	1.188	0.625	0.715	1.023	0.965	0.441	1.125	0.137	1.059	1.008	0.977	0.742	0.719	1.191	0.465
0.723	0.031	0.582	0.941	0.031	0.289	1.008	-0.145	0.648	0.875	0.746	0.41	1.047	0.75	0.598	0.797	0.281	0.469	1.18	0.539	0.715	0.988	0.984	0.414	1.125	0.18	0.934	1.066	1.008	0.715	0.734	1.289	0.477
0.738	0.051	0.578	0.934	0.039	0.285	1.02	-0.176	0.641	0.938	0.742	0.402	1.094	0.859	0.559	0.75	0.25	0.453	1.211	0.52	0.707	0.977	0.992	0.383	1.285	0.313	0.813	1.133	1.02	0.68	0.77	1.355	0.488
0.758	0.059	0.574	0.922	0.051	0.281	1.012	-0.191	0.629	1.012	0.742	0.395	1.164	0.973	0.508	0.676	0.23	0.434	1.223	0.531	0.684	1.012	0.98	0.363	1.383	0.535	0.66	1.188	1.043	0.652	0.758	1.352	0.508
0.785	0.055	0.574	0.887	0.07	0.281	0.984	-0.207	0.613	1.082	0.738	0.395	1.234	1.094	0.461	0.609	0.234	0.43	1.184	0.559	0.66	1.066	0.934	0.363	1.426	0.723	0.457	1.234	1.074	0.613	0.758	1.305	0.543
0.82	0.039	0.582	0.84	0.094	0.277	0.957	-0.203	0.594	1.125	0.734	0.406	1.285	1.203	0.402	0.559	0.234	0.441	1.113	0.578	0.645	1.105	0.867	0.371	1.348	0.871	0.32	1.293	1.09	0.566	0.762	1.219	0.586
0.867	0.02	0.582	0.785	0.113	0.277	0.941	-0.219	0.582	1.145	0.719	0.41	1.324	1.316	0.355	0.52	0.207	0.469	1.051	0.609	0.613	1.098	0.805	0.395	1.242	0.941	0.246	1.348	1.078	0.52	0.801	1.145	0.613
0.922	0	0.582	0.734	0.137	0.273	0.91	-0.215	0.57	1.148	0.695	0.422	1.316	1.387	0.332	0.527	0.18	0.48	1.043	0.648	0.586	1.047	0.73	0.426	1.156	0.938	0.223	1.387	1.035	0.477	0.844	1.109	0.637
0.949	-0.016	0.574	0.688	0.164	0.27	0.91	-0.219	0.551	1.133	0.672	0.43	1.266	1.359	0.332	0.574	0.172	0.48	1.047	0.691	0.551	0.984	0.66	0.465	1.094	0.914	0.238	1.379	0.969	0.445	0.859	1.145	0.613
0.957	-0.023	0.574	0.652	0.18	0.27	0.906	-0.211	0.543	1.105	0.633	0.434	1.211	1.227	0.367	0.609	0.191	0.473	1.055	0.734	0.516	0.914	0.586	0.516	0.988	0.824	0.301	1.348	0.883	0.43	0.871	1.25	0.574
0.922	-0.039	0.57	0.621	0.203	0.266	0.895	-0.199	0.535	1.09	0.605	0.434	1.145	1.023	0.43	0.617	0.234	0.461	1.047	0.742	0.5	0.859	0.508	0.559	0.879	0.723	0.363	1.305	0.777	0.418	0.84	1.371	0.488
0.895	-0.047	0.563	0.582	0.215	0.266	0.906	-0.195	0.539	1.074	0.578	0.426	1.086	0.816	0.496	0.641	0.277	0.449	1.008	0.75	0.496	0.813	0.453	0.578	0.84	0.641	0.406	1.262	0.672	0.418	0.801	1.527	0.406
0.863	-0.047	0.547	0.539	0.227	0.27	0.938	-0.195	0.539	1.07	0.559	0.426	1.07	0.676	0.547	0.707	0.32	0.461	0.949	0.734	0.488	0.793	0.398	0.582	0.879	0.578	0.441	1.203	0.582	0.426	0.73	1.699	0.336
0.844	-0.051	0.523	0.5	0.23	0.266	0.914	-0.176	0.527	1.078	0.539	0.438	1.09	0.609	0.582	0.789	0.34	0.5	0.883	0.711	0.484	0.813	0.355	0.582	0.906	0.523	0.441	1.156	0.504	0.441	0.645	1.828	0.285
0.836	-0.055	0.512	0.469	0.223	0.262	0.902	-0.16	0.516	1.102	0.527	0.445	1.063	0.594	0.59	0.867	0.363	0.535	0.832	0.672	0.492	0.855	0.332	0.57	0.91	0.477	0.445	1.117	0.445	0.461	0.523	1.891	0.273
0.828	-0.066	0.512	0.461	0.203	0.258	0.895	-0.152	0.496	1.121	0.5	0.445	0.988	0.598	0.574	0.938	0.383	0.551	0.801	0.617	0.504	0.906	0.332	0.547	0.922	0.457	0.445	1.105	0.395	0.473	0.375	1.875	0.281
0.813	-0.074	0.512	0.465	0.176	0.246	0.887	-0.109	0.465	1.129	0.477	0.445	0.949	0.621	0.535	1.02	0.391	0.539	0.773	0.57	0.5	0.957	0.34	0.512	0.961	0.445	0.453	1.105	0.355	0.477	0.234	1.828	0.297
0.801	-0.09	0.508	0.477	0.141	0.227	0.863	-0.051	0.438	1.129	0.461	0.441	0.965	0.656	0.465	1.102	0.395	0.508	0.758	0.527	0.5	0.992	0.359	0.477	1.02	0.449	0.453	1.102	0.332	0.48	0.117	1.766	0.336
0.789	-0.094	0.5	0.512	0.121	0.211	0.84	-0.008	0.41	1.105	0.445	0.434	1.023	0.703	0.391	1.176	0.395	0.484	0.758	0.5	0.484	1.008	0.375	0.465	1.063	0.461	0.457	1.102	0.324	0.48	0.035	1.73	0.367
0.785	-0.082	0.496	0.563	0.105	0.207	0.805	0.027	0.391	1.059	0.434	0.434	1.074	0.758	0.324	1.223	0.387	0.461	0.77	0.488	0.477	1	0.41	0.43	1.082	0.48	0.457	1.059	0.32	0.473	-0.012	1.715	0.402
0.773	-0.051	0.492	0.605	0.098	0.219	0.766	0.051	0.379	1	0.422	0.441	1.105	0.813	0.266	1.246	0.391	0.445	0.777	0.477	0.461	1.016	0.469	0.41	1.098	0.504	0.453	1	0.348	0.461	-0.035	1.684	0.441
0.766	-0.031	0.484	0.656	0.082	0.238	0.723	0.066	0.383	0.945	0.418	0.449	1.125	0.832	0.227	1.223	0.391	0.445	0.797	0.488	0.449	1.043	0.516	0.418	1.137	0.539	0.438	0.961	0.383	0.441	-0.043	1.652	0.457
0.758	-0.008	0.48	0.711	0.055	0.266	0.68	0.074	0.383	0.895	0.438	0.438	1.16	0.836	0.199	1.168	0.395	0.453	0.816	0.496	0.438	1.066	0.512	0.438	1.203	0.586	0.422	0.949	0.406	0.41	-0.074	1.605	0.445
0.758	0.012	0.473	0.754	0.023	0.293	0.648	0.074	0.387	0.848	0.441	0.422	1.199	0.82	0.18	1.109	0.391	0.465	0.836	0.504	0.426	1.082	0.512	0.469	1.246	0.605	0.43	0.949	0.391	0.391	-0.113	1.582	0.418
0.75	0.031	0.461	0.789	-0.004	0.305	0.621	0.082	0.383	0.816	0.457	0.414	1.258	0.789	0.172	1.059	0.391	0.469	0.871	0.52	0.418	1.074	0.5	0.484	1.27	0.602	0.434	0.949	0.359	0.383	-0.211	1.602	0.363
0.742	0.051	0.457	0.828	-0.027	0.309	0.602	0.086	0.387	0.813	0.473	0.398	1.313	0.746	0.184	1.004	0.402	0.469	0.898	0.527	0.414	1.047	0.469	0.488	1.289	0.605	0.426	0.93	0.328	0.348	-0.289	1.699	0.281
0.719	0.059	0.453	0.871	-0.047	0.297	0.578	0.074	0.387	0.824	0.477	0.383	1.363	0.695	0.215	0.988	0.43	0.449	0.93	0.539	0.406	1.016	0.414	0.473	1.289	0.543	0.406	0.906	0.301	0.293	-0.27	1.859	0.203
0.699	0.059	0.449	0.922	-0.059	0.27	0.551	0.074	0.391	0.844	0.484	0.359	1.395	0.652	0.254	0.992	0.441	0.426	0.977	0.551	0.402	0.973	0.324	0.453	1.262	0.422	0.391	0.891	0.258	0.23	-0.105	2.055	0.129
0.676	0.066	0.434	1.008	-0.066	0.238	0.52	0.078	0.387	0.859	0.48	0.309	1.391	0.598	0.305	1	0.445	0.395	1.039	0.559	0.406	0.891	0.234	0.426	1.223	0.301	0.328	0.844	0.188	0.184	0.129	2.188	0.094
0.66	0.07	0.438	1.086	-0.074	0.219	0.488	0.086	0.387	0.836	0.465	0.25	1.352	0.543	0.336	1.047	0.453	0.383	1.078	0.555	0.414	0.781	0.156	0.387	1.098	0.145	0.199	0.77	0.125	0.164	0.398	2.258	0.074
0.645	0.078	0.43	1.16	-0.074	0.223	0.48	0.094	0.383	0.77	0.457	0.23	1.309	0.488	0.352	1.074	0.469	0.375	1.086	0.547	0.414	0.699	0.109	0.363	0.879	-0.086	0.09	0.68	0.105	0.164	0.672	2.254	0.086
0.621	0.09	0.43	1.203	-0.063	0.242	0.5	0.098	0.383	0.676	0.473	0.25	1.273	0.438	0.367	1.082	0.484	0.379	1.082	0.535	0.414	0.672	0.109	0.352	0.75	-0.273	0.004	0.652	0.125	0.184	0.867	2.238	0.188
0.605	0.094	0.438	1.215	-0.047	0.27	0.516	0.074	0.414	0.609	0.496	0.293	1.258	0.402	0.371	1.094	0.523	0.387	1.066	0.492	0.41	0.684	0.156	0.34	0.891	-0.332	-0.012	0.68	0.188	0.219	1.246	2.277	0.336
0.594	0.09	0.43	1.215	-0.047	0.297	0.543	-0.004	0.461	0.582	0.52	0.332	1.258	0.363	0.367	1.113	0.566	0.406	1.023	0.43	0.395	0.648	0.211	0.34	1.047	-0.262	0.016	0.695	0.262	0.254	1.422	2.145	0.52
0.586	0.082	0.43	1.211	-0.047	0.316	0.559	-0.066	0.504	0.598	0.531	0.348	1.277	0.332	0.363	1.117	0.625	0.418	0.93	0.375	0.375	0.637	0.254	0.328	0.906	-0.129	0.07	0.688	0.355	0.293	0.727	1.578	0.59
0.578	0.07	0.426	1.207	-0.066	0.324	0.535	-0.094	0.539	0.586	0.539	0.344	1.277	0.316	0.359	1.102	0.676	0.43	0.848	0.301	0.348	0.688	0.32	0.34	0.578	0.027	0.137	0.707	0.445	0.344	0.969	1.145	0.82
0.578	0.051	0.422	1.188	-0.086	0.324	0.484	-0.066	0.547	0.547	0.551	0.348	1.266	0.309	0.359	1.078	0.723	0.438	0.805	0.219	0.316	0.766	0.371	0.355	0.469	0.188	0.195	0.719	0.512	0.406	1.383	1.445	0.859
0.574	0.027	0.418	1.164	-0.109	0.328	0.465	-0.012	0.535	0.516	0.563	0.355	1.23	0.316	0.363	1.066	0.773	0.434	0.801	0.168	0.297	0.797	0.414	0.379	0.59	0.301	0.289	0.738	0.551	0.465	1.473	1.164	0.773
0.574	0.012	0.41	1.125	-0.117	0.332	0.477	0.082	0.465	0.504	0.57	0.371	1.172	0.324	0.371	1.07	0.828	0.43	0.766	0.176	0.289	0.773	0.438	0.406	0.754	0.375	0.367	0.789	0.563	0.512	1.195	0.875	0.723
0.574	0.012	0.402	1.066	-0.121	0.332	0.496	0.188	0.398	0.488	0.563	0.379	1.09	0.34	0.375	1.086	0.891	0.438	0.664	0.227	0.285	0.754	0.453	0.438	0.852	0.41	0.438	0.883	0.555	0.551	0.879	1.008	0.609
0.59	-0.004	0.41	1.02	-0.098	0.328	0.531	0.238	0.34	0.484	0.535	0.395	0.988	0.367	0.383	1.121	0.965	0.453	0.57	0.297	0.297	0.785	0.465	0.48	0.926	0.441	0.504	1.008	0.527	0.598	0.75	1.094	0.563
0.637	-0.008	0.422	0.973	-0.074	0.336	0.621	0.227	0.313	0.527	0.508	0.41	0.883	0.387	0.383	1.172	1.066	0.48	0.555	0.375	0.316	0.824	0.484	0.523	1.004	0.461	0.52	1.129	0.535	0.625	0.668	1.059	0.547
0.699	-0.016	0.445	0.93	-0.055	0.336	0.742	0.176	0.32	0.586	0.496	0.434	0.789	0.398	0.387	1.199	1.188	0.504	0.578	0.438	0.348	0.848	0.504	0.547	1.094	0.508	0.574	1.207	0.555	0.613	0.605	1.008	0.508
0.766	-0.023	0.473	0.891	-0.039	0.328	0.871	0.125	0.352	0.645	0.48	0.457	0.711	0.402	0.398	1.18	1.309	0.504	0.602	0.492	0.371	0.871	0.52	0.555	1.148	0.559	0.66	1.238	0.563	0.602	0.539	0.895	0.504
0.84	-0.027	0.508	0.863	-0.023	0.32	0.977	0.066	0.383	0.699	0.465	0.484	0.648	0.375	0.41	1.117	1.375	0.465	0.629	0.527	0.383	0.867	0.535	0.547	1.113	0.602	0.68	1.203	0.555	0.602	0.488	0.801	0.508
0.914	-0.043	0.531	0.836	-0.012	0.309	1.055	-0.012	0.418	0.758	0.457	0.52	0.594	0.32	0.445	1.059	1.344	0.41	0.688	0.563	0.41	0.867	0.535	0.52	1.055	0.652	0.652	1.117	0.535	0.609	0.426	0.891	0.418
0.949	-0.066	0.543	0.813	0.012	0.305	1.117	-0.078	0.453	0.813	0.445	0.535	0.527	0.246	0.477	1.02	1.16	0.43	0.766	0.59	0.473	0.863	0.539	0.5	0.984	0.637	0.605	1.02	0.48	0.621	0.367	0.879	0.426
0.941	-0.094	0.523	0.789	0.023	0.313	1.148	-0.129	0.48	0.859	0.434	0.563	0.461	0.176	0.512	1.047	0.953	0.512	0.84	0.629	0.547	0.852	0.527	0.484	0.91	0.574	0.563	0.969	0.41	0.637	0.336	0.875	0.395
0.898	-0.117	0.5	0.746	0.035	0.32	1.129	-0.148	0.488	0.887	0.434	0.59	0.414	0.141	0.504	1.066	0.781	0.59	0.887	0.703	0.578	0.824	0.504	0.48	0.859	0.488	0.531	0.961	0.363	0.629	0.332	0.867	0.371
0.848	-0.121	0.496	0.707	0.043	0.34	1.105	-0.16	0.496	0.922	0.441	0.621	0.379	0.125	0.488	0.984	0.691	0.613	0.902	0.742	0.574	0.809	0.492	0.477	0.832	0.387	0.551	0.984	0.301	0.637	0.344	0.809	0.348
0.793	-0.121	0.496	0.672	0.047	0.352	1.074	-0.137	0.504	0.934	0.449	0.648	0.383	0.117	0.457	0.922	0.703	0.59	0.902	0.746	0.547	0.805	0.469	0.477	0.832	0.293	0.574	1.066	0.305	0.629	0.41	0.777	0.277
0.766	-0.102	0.488	0.652	0.051	0.363	0.969	-0.188	0.504	0.945	0.461	0.652	0.398	0.121	0.438	0.926	0.75	0.555	0.891	0.723	0.512	0.813	0.453	0.473	0.863	0.215	0.625	1.152	0.363	0.633	0.473	0.734	0.188
0.762	-0.078	0.48	0.648	0.051	0.367	0.969	-0.172	0.504	0.957	0.488	0.641	0.445	0.129	0.434	0.961	0.809	0.523	0.871	0.684	0.488	0.863	0.469	0.473	0.895	0.09	0.629	1.191	0.426	0.648	0.52	0.711	0.18
0.793	-0.047	0.473	0.633	0.043	0.371	0.879	-0.59	0.73	0.98	0.52	0.613	0.535	0.176	0.418	0.992	0.871	0.508	0.84	0.625	0.492	0.887	0.5	0.48	0.957	0.137	0.574	1.176	0.492	0.676	0.535	0.707	0.176
0.836	-0.02	0.484	0.629	0.027	0.383	0.93	-0.887	0.844	1.023	0.551	0.594	0.66	0.242	0.41	1.016	0.914	0.488	0.813	0.566	0.512	0.883	0.543	0.508	1.129	0.289	0.574	1.105	0.52	0.723	0.586	0.691	0.219
0.879	0.004	0.512	0.633	0	0.391	0.59	-1.082	0.863	1.125	0.492	0.73	0.789	0.316	0.398	1.059	0.938	0.477	0.793	0.508	0.543	0.895	0.582	0.539	1.25	0.355	0.563	1.066	0.559	0.754	0.695	0.688	0.262
0.91	-0.004	0.547	0.645	-0.031	0.402	0.547	-0.863	0.52	1.027	0.34	0.77	0.898	0.414	0.422	1.113	0.934	0.457	0.813	0.473	0.574	0.941	0.613	0.594	1.156	0.398	0.617	1.004	0.617	0.758	0.777	0.68	0.32
0.953	-0.039	0.59	0.68	-0.055	0.406	0.637	-0.402	0.309	1.098	0.43	0.883	0.949	0.52	0.465	1.172	0.91	0.426	0.801	0.461	0.586	1.004	0.629	0.645	1.176	0.504	0.641	0.934	0.711	0.73	0.785	0.652	0.371
0.988	-0.09	0.613	0.734	-0.063	0.414	0.938	0.273	0.207	0.77	0.395	0.742	0.941	0.637	0.527	1.27	0.875	0.406	0.813	0.434	0.613	1.027	0.668	0.656	1.242	0.668	0.676	0.938	0.848	0.68	0.703	0.609	0.422
1.004	-0.137	0.621	0.801	-0.078	0.426	1	0.625	0.195	0.594	0.316	0.289	0.91	0.695	0.582	1.371	0.84	0.398	0.844	0.441	0.629	1.047	0.754	0.602	1.289	0.875	0.723	0.984	0.98	0.621	0.617	0.555	0.488
0.992	-0.168	0.621	0.863	-0.094	0.445	1.023	0.695	0.234	0.91	0.551	0.016	0.914	0.715	0.613	1.418	0.789	0.418	0.859	0.449	0.648	1.094	0.883	0.504	1.332	1.164	0.77	1.031	1.102	0.582	0.586	0.496	0.566
0.953	-0.164	0.602	0.895	-0.113	0.465	1.027	0.633	0.352	1.684	0.855	0.211	0.938	0.645	0.648	1.406	0.742	0.43	0.832	0.461	0.668	1.184	1.027	0.395	1.309	1.457	0.793	1.063	1.215	0.574	0.59	0.461	0.641
0.906	-0.148	0.578	0.906	-0.141	0.484	1.016	0.484	0.453	1.883	0.969	0.133	1.059	0.52	0.672	1.367	0.695	0.441	0.805	0.484	0.688	1.266	1.188	0.313	1.258	1.777	0.738	1.055	1.324	0.582	0.559	0.461	0.719
0.863	-0.121	0.555	0.906	-0.168	0.496	0.891	0.699	0.457	1.539	0.91	0.066	1.215	0.391	0.672	1.301	0.641	0.449	0.797	0.531	0.695	1.293	1.34	0.289	1.191	1.895	0.633	0.988	1.43	0.598	0.504	0.512	0.785
0.828	-0.098	0.531	0.914	-0.188	0.5	0.68	0.844	0.453	1.16	0.875	0.145	1.371	0.281	0.672	1.23	0.582	0.469	0.813	0.582	0.695	1.242	1.441	0.297	1.137	1.629	0.613	0.879	1.512	0.613	0.438	0.598	0.84
0.793	-0.078	0.512	0.934	-0.188	0.5	0.539	0.863	0.434	0.863	0.895	0.219	1.492	0.219	0.672	1.191	0.527	0.492	0.871	0.652	0.68	1.152	1.504	0.316	1.172	1.277	0.652	0.805	1.547	0.625	0.441	0.75	0.871
0.75	-0.055	0.496	0.969	-0.188	0.492	0.52	0.793	0.465	0.73	0.848	0.23	1.559	0.191	0.691	1.156	0.473	0.504	0.938	0.719	0.656	1.047	1.496	0.34	1.184	0.977	0.691	0.82	1.512	0.676	0.418	0.906	0.855
0.711	-0.031	0.496	1.027	-0.168	0.465	0.598	0.695	0.508	0.734	0.762	0.285	1.527	0.18	0.73	1.125	0.426	0.523	0.996	0.789	0.648	0.984	1.434	0.375	1.207	0.785	0.719	0.91	1.484	0.762	0.414	1.07	0.871
0.672	0.012	0.488	1.086	-0.152	0.426	0.68	0.641	0.531	0.813	0.719	0.316	1.434	0.176	0.777	1.102	0.379	0.531	1.094	0.879	0.641	1	1.328	0.438	1.223	0.648	0.75	0.988	1.438	0.852	0.395	1.164	0.883
0.648	0.043	0.488	1.121	-0.137	0.414	0.727	0.602	0.539	0.922	0.699	0.348	1.32	0.184	0.801	1.082	0.355	0.535	1.191	0.949	0.648	1.004	1.219	0.52	1.203	0.574	0.793	0.977	1.359	0.938	0.375	1.238	0.918
0.637	0.07	0.492	1.117	-0.117	0.41	0.773	0.605	0.539	0.969	0.66	0.363	1.223	0.195	0.789	1.063	0.34	0.527	1.246	1.004	0.66	0.898	1.117	0.578	1.164	0.594	0.844	0.953	1.227	1	0.387	1.258	0.965
0.629	0.102	0.488	1.074	-0.094	0.402	0.844	0.602	0.547	0.957	0.633	0.363	1.141	0.246	0.703	1.031	0.324	0.52	1.254	1.035	0.672	0.766	1.047	0.602	1.125	0.645	0.867	0.918	1.066	1.047	0.363	1.207	0.988
0.621	0.117	0.496	0.996	-0.063	0.398	0.906	0.574	0.566	0.934	0.629	0.371	1.074	0.297	0.605	0.988	0.32	0.523	1.219	1.016	0.684	0.723	1.043	0.582	1.035	0.664	0.828	0.883	0.961	1.063	0.32	1.117	0.996
0.613	0.125	0.504	0.906	-0.02	0.406	0.949	0.563	0.594	0.93	0.641	0.375	1.086	0.363	0.508	0.93	0.328	0.523	1.145	0.941	0.68	0.77	1.063	0.535	1.004	0.707	0.754	0.848	0.926	1.031	0.246	0.996	0.984
0.613	0.121	0.52	0.836	0.023	0.414	0.984	0.551	0.637	0.938	0.672	0.359	1.09	0.426	0.414	0.871	0.344	0.5	1.086	0.836	0.672	0.867	1.09	0.48	1.074	0.777	0.672	0.832	0.965	0.973	0.156	0.914	0.965
0.605	0.098	0.531	0.797	0.066	0.414	1.023	0.543	0.676	0.984	0.707	0.348	1.066	0.488	0.352	0.836	0.352	0.473	1.082	0.719	0.668	0.984	1.121	0.445	1.172	0.848	0.582	0.863	0.992	0.922	0.082	0.855	0.941
0.602	0.059	0.523	0.797	0.105	0.426	1.043	0.531	0.719	1.039	0.746	0.344	1.008	0.543	0.293	0.824	0.371	0.449	1.133	0.629	0.676	1.063	1.16	0.406	1.238	0.895	0.504	0.945	0.996	0.891	0.012	0.859	0.914
0.609	0.02	0.512	0.836	0.137	0.426	1.043	0.527	0.762	1.066	0.789	0.336	0.965	0.594	0.258	0.844	0.391	0.426	1.141	0.57	0.684	1.102	1.188	0.375	1.277	0.926	0.438	1.02	0.992	0.875	-0.074	0.859	0.867
0.621	-0.02	0.504	0.895	0.152	0.414	1.023	0.535	0.785	1.031	0.836	0.336	0.949	0.645	0.25	0.875	0.402	0.418	1.086	0.559	0.68	1.129	1.191	0.332	1.301	0.918	0.383	1.109	0.988	0.863	-0.156	0.867	0.816
0.637	-0.047	0.492	0.977	0.168	0.402	1	0.555	0.793	0.957	0.891	0.336	0.934	0.73	0.27	0.922	0.414	0.406	1.031	0.59	0.652	1.141	1.172	0.293	1.316	0.883	0.348	1.137	0.973	0.844	-0.219	0.887	0.773
0.641	-0.074	0.484	1.059	0.164	0.387	0.988	0.594	0.777	0.863	0.922	0.332	0.914	0.824	0.297	0.973	0.434	0.41	1.02	0.648	0.617	1.184	1.121	0.254	1.328	0.828	0.34	1.152	0.957	0.809	-0.258	0.91	0.734
0.656	-0.094	0.48	1.117	0.152	0.375	0.98	0.641	0.746	0.785	0.926	0.313	0.887	0.875	0.305	1	0.422	0.414	1.016	0.727	0.586	1.258	1.059	0.223	1.309	0.762	0.355	1.145	0.91	0.766	-0.316	0.93	0.715
0.684	-0.113	0.48	1.168	0.129	0.367	0.992	0.668	0.699	0.762	0.914	0.301	0.867	0.883	0.313	0.957	0.387	0.441	1.008	0.797	0.563	1.281	0.969	0.203	1.25	0.691	0.383	1.137	0.84	0.738	-0.34	0.926	0.684
0.723	-0.121	0.488	1.191	0.102	0.344	1.012	0.684	0.656	0.77	0.902	0.27	0.867	0.836	0.313	0.875	0.379	0.441	0.973	0.879	0.535	1.293	0.895	0.195	1.156	0.613	0.43	1.113	0.754	0.719	-0.383	0.934	0.676
0.754	-0.133	0.484	1.191	0.078	0.309	1.008	0.676	0.625	0.828	0.863	0.285	0.867	0.793	0.313	0.789	0.371	0.441	0.922	0.934	0.496	1.262	0.813	0.207	1.035	0.535	0.477	1.086	0.66	0.711	-0.379	0.922	0.73
0.801	-0.148	0.492	1.176	0.055	0.281	1	0.652	0.602	0.875	0.82	0.285	0.863	0.758	0.328	0.695	0.273	0.41	0.914	0.973	0.465	1.211	0.719	0.223	0.945	0.477	0.516	1.094	0.605	0.699	-0.285	1.016	0.875
0.828	-0.164	0.496	1.148	0.027	0.262	1	0.629	0.59	0.926	0.805	0.277	0.867	0.727	0.348	0.637	0.164	0.383	0.938	0.988	0.434	1.16	0.617	0.25	0.879	0.43	0.539	1.09	0.547	0.664	-0.289	1.133	0.863
0.844	-0.18	0.496	1.102	-0.016	0.262	1.02	0.613	0.582	0.988	0.785	0.281	0.898	0.688	0.379	0.625	0.074	0.355	0.98	0.984	0.406	1.109	0.516	0.273	0.84	0.395	0.555	1.137	0.508	0.629	-0.355	1.5	0.715
0.832	-0.188	0.496	1.047	-0.047	0.27	1.051	0.594	0.57	1.051	0.754	0.297	0.941	0.652	0.406	0.613	0.051	0.328	1.031	0.949	0.406	1.066	0.426	0.297	0.82	0.375	0.559	1.195	0.492	0.602	-0.211	1.781	0.746
0.805	-0.195	0.504	0.992	-0.074	0.277	1.094	0.574	0.57	1.098	0.727	0.305	1	0.645	0.422	0.578	0.07	0.316	1.063	0.891	0.414	1.031	0.34	0.309	0.809	0.379	0.547	1.195	0.48	0.598	-0.219	1.84	0.809
0.77	-0.188	0.527	0.957	-0.094	0.301	1.121	0.555	0.574	1.145	0.715	0.313	1.035	0.656	0.445	0.543	0.141	0.316	1.063	0.816	0.438	1	0.277	0.313	0.813	0.387	0.516	1.152	0.457	0.609	-0.277	1.805	0.887
0.762	-0.168	0.547	0.934	-0.121	0.328	1.141	0.52	0.578	1.148	0.684	0.336	1.035	0.68	0.465	0.563	0.215	0.32	1.012	0.727	0.461	0.973	0.242	0.297	0.828	0.418	0.473	1.105	0.449	0.629	-0.324	1.742	1
0.781	-0.141	0.563	0.914	-0.129	0.336	1.133	0.492	0.578	1.129	0.648	0.359	1.008	0.711	0.469	0.652	0.309	0.352	0.945	0.637	0.488	0.957	0.23	0.277	0.844	0.445	0.445	1.055	0.457	0.633	-0.266	1.656	1.082
0.84	-0.121	0.57	0.918	-0.117	0.332	1.078	0.469	0.574	1.098	0.602	0.375	0.973	0.715	0.473	0.742	0.375	0.402	0.895	0.559	0.52	0.922	0.227	0.27	0.875	0.469	0.418	1.047	0.461	0.629	-0.141	1.543	1.145
0.922	-0.121	0.582	0.926	-0.086	0.324	1.035	0.445	0.57	1.07	0.559	0.391	0.953	0.703	0.465	0.813	0.434	0.457	0.863	0.492	0.535	0.879	0.223	0.289	0.902	0.496	0.41	1.102	0.449	0.613	-0.086	1.414	1.141
0.992	-0.125	0.594	0.906	-0.055	0.316	0.992	0.414	0.555	1.047	0.516	0.406	0.961	0.676	0.449	0.855	0.484	0.52	0.844	0.438	0.539	0.84	0.227	0.324	0.926	0.535	0.418	1.168	0.41	0.598	-0.113	1.359	1.074
1.051	-0.137	0.605	0.867	-0.023	0.313	0.961	0.391	0.543	1.047	0.48	0.418	0.945	0.668	0.43	0.926	0.547	0.594	0.848	0.406	0.539	0.793	0.254	0.34	0.965	0.582	0.426	1.234	0.352	0.551	-0.207	1.32	0.977
1.078	-0.156	0.605	0.828	0.012	0.316	0.941	0.379	0.535	1.055	0.453	0.418	0.918	0.68	0.402	1.047	0.582	0.66	0.867	0.395	0.523	0.734	0.289	0.352	1.012	0.625	0.422	1.262	0.281	0.434	-0.254	1.363	0.918
1.059	-0.16	0.609	0.789	0.035	0.313	0.938	0.363	0.516	1.074	0.426	0.426	0.902	0.715	0.387	1.145	0.59	0.66	0.887	0.402	0.508	0.684	0.316	0.34	1.078	0.652	0.43	1.238	0.172	0.277	-0.285	1.469	0.875
0.973	-0.148	0.605	0.746	0.059	0.316	0.938	0.355	0.496	1.086	0.41	0.418	0.922	0.766	0.379	1.164	0.563	0.633	0.91	0.434	0.484	0.68	0.355	0.305	1.133	0.656	0.438	1.109	0.09	0.145	-0.266	1.609	0.863
0.871	-0.113	0.59	0.711	0.09	0.316	0.934	0.359	0.48	1.102	0.41	0.426	0.988	0.844	0.355	1.125	0.527	0.59	0.941	0.465	0.477	0.73	0.395	0.25	1.172	0.621	0.43	0.902	0.051	0.078	-0.203	1.77	0.855
0.801	-0.07	0.578	0.672	0.117	0.313	0.926	0.375	0.465	1.102	0.41	0.41	1.051	0.922	0.34	1.074	0.473	0.566	0.961	0.5	0.473	0.82	0.434	0.195	1.18	0.512	0.418	0.707	0.043	0.078	-0.133	1.926	0.84
0.758	-0.031	0.57	0.652	0.141	0.316	0.91	0.379	0.445	1.098	0.414	0.402	1.07	0.961	0.324	1.023	0.422	0.563	0.945	0.535	0.453	0.914	0.469	0.141	1.156	0.352	0.398	0.617	0.094	0.121	-0.023	2.008	0.832
0.746	0.02	0.555	0.633	0.156	0.309	0.891	0.387	0.438	1.09	0.422	0.406	1.078	0.934	0.309	0.977	0.375	0.586	0.926	0.566	0.438	0.961	0.496	0.105	1.102	0.215	0.359	0.609	0.168	0.168	0.082	2.016	0.832
0.754	0.055	0.555	0.617	0.176	0.289	0.867	0.395	0.418	1.063	0.43	0.402	1.094	0.883	0.293	0.93	0.34	0.617	0.938	0.602	0.422	0.934	0.5	0.098	0.98	0.055	0.277	0.617	0.234	0.203	0.137	1.961	0.867
0.777	0.086	0.559	0.605	0.172	0.262	0.836	0.391	0.398	1.016	0.441	0.391	1.121	0.832	0.297	0.906	0.328	0.641	0.969	0.637	0.414	0.836	0.504	0.102	0.813	-0.133	0.203	0.664	0.293	0.238	0.145	1.863	0.887
0.797	0.102	0.566	0.609	0.176	0.242	0.797	0.387	0.391	0.965	0.445	0.387	1.145	0.781	0.305	0.914	0.34	0.637	0.988	0.66	0.414	0.715	0.488	0.094	0.699	-0.258	0.18	0.734	0.375	0.285	0.188	1.703	0.934
0.832	0.105	0.578	0.609	0.168	0.223	0.762	0.375	0.383	0.906	0.449	0.383	1.168	0.734	0.328	0.973	0.363	0.633	0.973	0.66	0.414	0.668	0.449	0.102	0.684	-0.234	0.145	0.793	0.457	0.336	0.227	1.574	0.965
0.883	0.109	0.586	0.594	0.145	0.203	0.727	0.367	0.375	0.867	0.457	0.383	1.191	0.699	0.359	1.051	0.391	0.617	0.961	0.648	0.418	0.684	0.402	0.113	0.637	-0.133	0.195	0.84	0.527	0.391	0.273	1.48	0.992
0.949	0.094	0.59	0.578	0.105	0.18	0.695	0.363	0.375	0.84	0.461	0.387	1.203	0.668	0.395	1.129	0.406	0.609	0.977	0.613	0.41	0.691	0.363	0.125	0.492	0.008	0.23	0.895	0.57	0.43	0.289	1.34	0.957
0.996	0.059	0.582	0.578	0.078	0.16	0.672	0.359	0.387	0.824	0.461	0.387	1.191	0.633	0.426	1.203	0.41	0.594	0.992	0.52	0.41	0.676	0.344	0.125	0.387	0.141	0.258	0.957	0.602	0.461	0.289	1.227	0.895
1.023	0.031	0.578	0.578	0.066	0.172	0.664	0.359	0.395	0.836	0.461	0.395	1.168	0.594	0.469	1.262	0.422	0.531	0.969	0.414	0.395	0.695	0.352	0.121	0.434	0.25	0.289	1.016	0.641	0.473	0.262	1.156	0.828
1	-0.004	0.57	0.57	0.063	0.215	0.672	0.367	0.402	0.867	0.461	0.398	1.145	0.539	0.516	1.27	0.453	0.422	0.887	0.313	0.359	0.766	0.375	0.117	0.598	0.344	0.328	1.047	0.66	0.48	0.223	1.098	0.762
0.957	-0.023	0.566	0.578	0.051	0.27	0.699	0.375	0.414	0.895	0.461	0.387	1.129	0.48	0.559	1.246	0.488	0.309	0.801	0.172	0.301	0.844	0.395	0.125	0.762	0.414	0.371	1.031	0.652	0.52	0.211	1.039	0.703
0.914	-0.031	0.559	0.633	0.039	0.34	0.73	0.391	0.414	0.926	0.469	0.375	1.129	0.422	0.598	1.223	0.57	0.23	0.719	0.047	0.25	0.879	0.422	0.156	0.887	0.48	0.398	0.992	0.645	0.555	0.184	0.965	0.66
0.867	-0.035	0.551	0.707	0.031	0.398	0.742	0.41	0.418	0.953	0.469	0.359	1.145	0.367	0.613	1.195	0.723	0.188	0.691	0.023	0.23	0.863	0.457	0.195	0.98	0.543	0.43	0.957	0.648	0.578	0.148	0.891	0.637
0.836	-0.035	0.551	0.777	0.031	0.43	0.73	0.426	0.414	0.941	0.457	0.344	1.172	0.32	0.621	1.277	0.879	0.172	0.703	0.086	0.25	0.832	0.477	0.266	1.074	0.566	0.512	0.957	0.652	0.613	0.133	0.816	0.637
0.813	-0.031	0.547	0.848	0.023	0.43	0.723	0.438	0.414	0.902	0.426	0.328	1.207	0.309	0.633	1.375	1.074	0.18	0.68	0.172	0.273	0.844	0.48	0.371	1.141	0.59	0.57	0.98	0.629	0.664	0.113	0.746	0.637
0.797	-0.027	0.539	0.875	0.023	0.402	0.727	0.441	0.422	0.879	0.367	0.324	1.234	0.316	0.637	1.363	1.316	0.145	0.629	0.246	0.277	0.879	0.48	0.5	1.152	0.656	0.625	0.973	0.559	0.742	0.09	0.688	0.637
0.785	-0.023	0.535	0.863	0	0.359	0.742	0.445	0.426	0.883	0.305	0.336	1.246	0.32	0.633	1.289	1.598	0.094	0.633	0.324	0.285	0.82	0.48	0.574	1.125	0.695	0.625	0.914	0.484	0.777	0.082	0.648	0.645
0.773	-0.008	0.523	0.828	-0.008	0.305	0.754	0.438	0.441	0.855	0.273	0.344	1.23	0.316	0.625	1.242	1.75	0.016	0.707	0.402	0.309	0.766	0.461	0.59	1.078	0.684	0.594	0.809	0.438	0.813	0.051	0.629	0.641
0.754	0.008	0.527	0.793	-0.012	0.258	0.734	0.438	0.441	0.789	0.262	0.352	1.207	0.297	0.621	1.281	1.621	0.023	0.777	0.461	0.332	0.75	0.418	0.57	1.047	0.648	0.551	0.852	0.371	0.902	0.012	0.617	0.645
0.734	0.031	0.527	0.785	-0.008	0.223	0.68	0.43	0.449	0.711	0.281	0.359	1.156	0.305	0.605	1.328	1.367	0.113	0.832	0.492	0.363	0.805	0.387	0.547	1.02	0.605	0.523	0.852	0.375	0.926	-0.008	0.617	0.645
0.723	0.047	0.523	0.828	0.012	0.176	0.629	0.414	0.445	0.613	0.32	0.367	1.09	0.336	0.582	1.168	1.082	0.215	0.871	0.504	0.406	0.879	0.352	0.523	0.984	0.555	0.516	0.859	0.438	0.957	0	0.602	0.637
0.715	0.063	0.512	0.918	0.035	0.133	0.59	0.398	0.449	0.531	0.367	0.383	1.016	0.34	0.566	0.941	0.902	0.301	0.895	0.531	0.449	0.914	0.324	0.531	0.969	0.52	0.516	0.891	0.492	0.984	0.035	0.59	0.645
0.707	0.074	0.496	0.992	0.09	0.113	0.578	0.387	0.457	0.496	0.406	0.398	0.949	0.32	0.563	0.879	0.938	0.363	0.938	0.578	0.488	0.914	0.285	0.539	0.953	0.477	0.523	0.93	0.543	1.012	0.09	0.613	0.676
0.707	0.082	0.484	1.02	0.137	0.164	0.609	0.379	0.469	0.52	0.445	0.414	0.895	0.289	0.559	0.863	1.02	0.398	0.984	0.598	0.539	0.902	0.258	0.539	1.016	0.359	0.602	0.941	0.641	0.996	0.125	0.633	0.711
0.703	0.094	0.48	1.031	0.191	0.246	0.684	0.352	0.484	0.594	0.477	0.434	0.848	0.266	0.555	0.813	1.07	0.406	1.02	0.609	0.586	0.898	0.254	0.516	0.969	0.363	0.539	0.965	0.789	0.938	0.152	0.621	0.742
0.684	0.105	0.477	1.066	0.207	0.332	0.766	0.332	0.52	0.676	0.508	0.457	0.828	0.238	0.555	0.793	1.063	0.414	1.02	0.633	0.598	0.941	0.32	0.457	1.09	0.512	0.469	1.008	0.961	0.855	0.211	0.57	0.762
0.664	0.117	0.477	1.078	0.176	0.406	0.836	0.328	0.551	0.742	0.547	0.484	0.809	0.219	0.551	0.828	1.066	0.414	0.996	0.637	0.578	0.973	0.324	0.465	1.254	0.535	0.504	1.074	1.125	0.797	0.246	0.492	0.793
0.625	0.164	0.477	1.055	0.105	0.461	0.895	0.348	0.57	0.781	0.566	0.496	0.777	0.195	0.535	0.91	1.09	0.379	0.953	0.613	0.559	1.012	0.336	0.363	1.301	0.52	0.559	1.133	1.273	0.758	0.242	0.426	0.824
0.613	0.223	0.457	1.039	0.016	0.473	0.941	0.363	0.578	0.816	0.574	0.484	0.742	0.152	0.516	1.035	1.121	0.313	0.918	0.578	0.543	1.172	0.551	0.215	1.316	0.543	0.605	1.168	1.383	0.73	0.191	0.387	0.832
0.629	0.258	0.445	1.055	-0.066	0.438	0.992	0.387	0.578	0.859	0.563	0.461	0.707	0.098	0.484	1.172	1.141	0.266	0.898	0.527	0.547	1.277	0.754	0.246	1.289	0.586	0.625	1.156	1.445	0.719	0.168	0.395	0.805
0.637	0.246	0.426	1.098	-0.109	0.398	1.023	0.402	0.574	0.902	0.543	0.434	0.676	0.055	0.457	1.254	1.145	0.23	0.891	0.48	0.563	1.195	0.797	0.234	1.234	0.672	0.664	1.09	1.426	0.719	0.168	0.422	0.75
0.629	0.215	0.414	1.137	-0.121	0.363	1.027	0.398	0.566	0.941	0.504	0.41	0.637	0.004	0.449	1.289	1.133	0.211	0.895	0.441	0.574	1.184	0.879	0.234	1.199	0.734	0.688	0.988	1.332	0.707	0.164	0.426	0.688
0.605	0.168	0.414	1.125	-0.141	0.352	1.027	0.387	0.559	0.973	0.469	0.41	0.645	-0.039	0.445	1.32	1.102	0.207	0.895	0.426	0.594	1.215	0.98	0.23	1.164	0.809	0.703	0.961	1.211	0.688	0.148	0.418	0.641
0.605	0.109	0.414	1.07	-0.168	0.367	1.027	0.371	0.559	0.977	0.449	0.418	0.688	-0.027	0.441	1.391	1.043	0.215	0.93	0.414	0.605	1.258	1.098	0.23	1.137	0.887	0.699	1.035	1.082	0.688	0.168	0.445	0.625
0.609	0.047	0.414	0.984	-0.188	0.391	1.008	0.34	0.559	0.973	0.441	0.434	0.719	0.02	0.426	1.461	0.965	0.242	0.977	0.434	0.625	1.301	1.223	0.246	1.164	0.984	0.703	1.137	0.984	0.711	0.211	0.551	0.633
0.609	-0.02	0.41	0.91	-0.191	0.391	1.012	0.316	0.563	0.965	0.441	0.445	0.691	0.082	0.426	1.484	0.871	0.281	0.965	0.461	0.613	1.328	1.348	0.273	1.195	1.094	0.719	1.223	0.945	0.723	0.262	0.691	0.629
0.609	-0.066	0.41	0.879	-0.184	0.359	0.973	0.301	0.574	0.965	0.445	0.453	0.637	0.168	0.426	1.445	0.777	0.324	0.941	0.504	0.594	1.332	1.449	0.309	1.207	1.234	0.727	1.215	0.918	0.723	0.32	0.828	0.664
0.609	-0.109	0.41	0.871	-0.164	0.332	0.953	0.285	0.578	0.992	0.461	0.449	0.586	0.238	0.434	1.402	0.684	0.375	0.93	0.539	0.559	1.289	1.496	0.355	1.164	1.352	0.715	1.199	0.949	0.711	0.391	0.934	0.734
0.609	-0.137	0.395	0.863	-0.137	0.313	0.969	0.305	0.574	1.031	0.477	0.445	0.574	0.289	0.449	1.352	0.594	0.414	0.922	0.57	0.531	1.223	1.453	0.395	1.113	1.406	0.684	1.156	0.977	0.684	0.414	0.973	0.797
0.617	-0.145	0.387	0.852	-0.113	0.309	0.941	0.328	0.566	1.063	0.504	0.445	0.609	0.309	0.465	1.293	0.508	0.438	0.922	0.594	0.488	1.164	1.289	0.438	1.078	1.371	0.648	1.137	1	0.652	0.477	1.031	0.91
0.637	-0.145	0.379	0.832	-0.094	0.313	0.902	0.363	0.555	1.055	0.488	0.508	0.672	0.313	0.48	1.242	0.426	0.457	0.977	0.648	0.453	1.16	1.031	0.488	1.105	1.238	0.645	1.141	1.008	0.629	0.551	1.156	1.047
0.656	-0.141	0.379	0.809	-0.066	0.324	0.898	0.387	0.551	1.047	0.512	0.453	0.742	0.324	0.504	1.191	0.348	0.484	0.961	0.699	0.422	1.156	0.785	0.531	1.164	1.07	0.656	1.164	1.004	0.598	0.617	1.23	1.172
0.68	-0.125	0.391	0.789	-0.047	0.34	0.91	0.387	0.559	1.121	0.652	0.355	0.836	0.355	0.547	1.148	0.289	0.52	0.973	0.758	0.398	1.168	0.602	0.578	1.191	0.902	0.684	1.18	0.98	0.563	0.555	1.266	1.199
0.715	-0.109	0.402	0.781	-0.027	0.367	0.898	0.379	0.57	1.168	0.734	0.406	0.938	0.406	0.57	1.113	0.238	0.559	1.047	0.855	0.402	1.195	0.492	0.633	1.156	0.789	0.691	1.195	0.945	0.523	0.555	1.199	1.23
0.777	-0.109	0.418	0.762	-0.023	0.395	0.867	0.379	0.586	1.047	0.699	0.406	1.055	0.465	0.578	1.07	0.207	0.59	1.145	0.953	0.41	1.164	0.457	0.684	1.199	0.738	0.688	1.195	0.891	0.492	0.586	1.074	1.254
0.852	-0.121	0.426	0.746	-0.035	0.41	0.852	0.391	0.59	0.945	0.75	0.414	1.148	0.516	0.578	1.027	0.207	0.598	1.234	1.051	0.43	1.086	0.461	0.711	1.238	0.73	0.668	1.164	0.824	0.473	0.609	0.945	1.281
0.91	-0.129	0.418	0.738	-0.047	0.414	0.82	0.418	0.586	0.914	0.789	0.449	1.18	0.531	0.574	0.996	0.234	0.582	1.289	1.152	0.461	0.98	0.512	0.707	1.277	0.711	0.648	1.09	0.754	0.461	0.539	0.816	1.293
0.949	-0.133	0.418	0.738	-0.066	0.418	0.797	0.441	0.59	0.887	0.82	0.484	1.168	0.508	0.566	0.969	0.262	0.559	1.258	1.207	0.48	0.957	0.602	0.676	1.305	0.695	0.625	0.996	0.676	0.453	0.422	0.738	1.285
0.98	-0.129	0.422	0.742	-0.074	0.418	0.773	0.477	0.594	0.848	0.859	0.512	1.129	0.469	0.559	0.938	0.301	0.535	1.168	1.211	0.484	0.949	0.703	0.625	1.297	0.688	0.59	0.91	0.609	0.453	0.402	0.668	1.285
0.984	-0.105	0.441	0.754	-0.09	0.414	0.75	0.488	0.586	0.848	0.891	0.551	1.094	0.434	0.551	0.898	0.332	0.504	1.07	1.145	0.488	0.934	0.809	0.559	1.289	0.699	0.543	0.832	0.547	0.449	0.406	0.688	1.25
0.98	-0.078	0.465	0.781	-0.082	0.414	0.75	0.504	0.598	0.883	0.918	0.594	1.059	0.41	0.559	0.867	0.379	0.453	1.059	1.039	0.496	0.926	0.898	0.488	1.301	0.703	0.5	0.793	0.488	0.449	0.359	0.77	1.199
0.98	-0.07	0.488	0.824	-0.078	0.406	0.766	0.52	0.605	0.93	0.93	0.598	1.035	0.395	0.559	0.875	0.434	0.406	1.129	0.922	0.531	0.93	0.984	0.426	1.305	0.695	0.48	0.797	0.457	0.453	0.293	0.922	1.152
0.965	-0.027	0.52	0.879	-0.074	0.406	0.773	0.52	0.621	1.012	0.902	0.574	1.008	0.391	0.574	0.902	0.543	0.352	1.188	0.809	0.578	0.941	1.047	0.363	1.285	0.676	0.48	0.828	0.441	0.461	0.207	1.07	1.129
0.953	0.008	0.551	0.938	-0.066	0.43	0.816	0.535	0.637	1.086	0.859	0.535	1.02	0.41	0.574	0.941	0.668	0.297	1.129	0.715	0.605	0.957	1.082	0.309	1.23	0.637	0.48	0.887	0.438	0.453	0.078	1.273	1.105
0.953	0.031	0.57	0.941	-0.074	0.434	0.852	0.539	0.648	1.16	0.813	0.504	0.98	0.398	0.691	0.977	0.719	0.227	1.039	0.672	0.613	0.992	1.094	0.27	1.133	0.598	0.488	0.973	0.445	0.453	0.012	1.43	1.141
0.988	0.035	0.59	0.914	-0.074	0.445	0.887	0.539	0.656	1.219	0.766	0.496	0.938	0.266	0.574	1.012	0.609	0.16	1.043	0.664	0.613	1.031	1.07	0.25	1.027	0.57	0.5	1.039	0.445	0.449	-0.039	1.535	1.188
1.027	0.008	0.602	0.883	-0.066	0.449	0.922	0.547	0.668	1.23	0.723	0.488	1.129	0.59	0.488	1.008	0.48	0.105	1.102	0.699	0.605	1.043	1.016	0.25	0.938	0.547	0.512	1.066	0.453	0.445	-0.094	1.57	1.234
1.059	-0.039	0.605	0.891	-0.066	0.453	0.957	0.555	0.672	1.223	0.664	0.484	1.293	0.59	0.504	0.93	0.32	0.035	1.184	0.742	0.602	1.039	0.934	0.258	0.863	0.535	0.516	1.051	0.465	0.445	-0.129	1.539	1.277
1.059	-0.105	0.605	0.918	-0.059	0.453	0.973	0.555	0.676	1.219	0.613	0.48	1.137	0.648	0.555	0.754	0.141	-0.051	1.188	0.785	0.57	1.016	0.84	0.273	0.824	0.52	0.516	1.016	0.473	0.438	-0.121	1.449	1.289
1.023	-0.164	0.598	0.914	-0.074	0.453	0.973	0.551	0.688	1.203	0.582	0.488	1.086	0.711	0.578	0.535	-0.047	0.016	1.176	0.844	0.531	0.98	0.742	0.301	0.805	0.504	0.531	0.988	0.477	0.406	-0.047	1.355	1.313
0.965	-0.203	0.594	0.922	-0.059	0.473	0.988	0.543	0.691	1.152	0.57	0.484	1.098	0.773	0.57	0.363	-0.184	0.145	1.152	0.895	0.48	0.938	0.648	0.332	0.809	0.5	0.531	0.992	0.414	0.398	0.051	1.305	1.336
0.906	-0.215	0.578	0.918	-0.074	0.48	0.98	0.523	0.695	1.063	0.59	0.48	1.09	0.816	0.543	0.301	-0.281	0.367	1.172	0.934	0.43	0.914	0.543	0.363	0.844	0.5	0.52	1.004	0.32	0.41	0.086	1.281	1.355
0.852	-0.203	0.57	0.906	-0.078	0.484	0.945	0.504	0.695	0.957	0.609	0.453	1.066	0.828	0.504	0.398	-0.281	0.508	1.234	0.945	0.375	0.922	0.449	0.395	0.891	0.504	0.492	0.992	0.23	0.383	0.063	1.234	1.344
0.82	-0.176	0.547	0.879	-0.07	0.484	0.895	0.5	0.68	0.883	0.637	0.406	1.07	0.836	0.492	0.496	-0.238	0.574	1.313	0.938	0.324	0.945	0.371	0.422	0.949	0.516	0.465	0.957	0.086	0.336	0.023	1.215	1.289
0.809	-0.152	0.523	0.848	-0.066	0.48	0.859	0.508	0.664	0.883	0.672	0.34	1.063	0.848	0.5	0.516	-0.176	0.566	1.289	0.91	0.309	0.977	0.324	0.438	1.016	0.523	0.461	0.91	-0.063	0.301	0.008	1.219	1.23
0.797	-0.125	0.504	0.836	-0.051	0.48	0.84	0.527	0.648	0.938	0.707	0.289	1.063	0.867	0.523	0.543	-0.145	0.555	1.203	0.863	0.313	1.016	0.297	0.438	1.063	0.535	0.477	0.836	-0.164	0.254	-0.039	1.273	1.172
0.766	-0.086	0.488	0.828	-0.027	0.48	0.848	0.563	0.641	0.984	0.742	0.234	1.082	0.883	0.543	0.602	-0.16	0.582	1.113	0.82	0.316	1.039	0.289	0.422	1.09	0.551	0.504	0.738	-0.23	0.223	-0.047	1.359	1.121
0.727	-0.047	0.48	0.84	0.008	0.484	0.871	0.594	0.637	0.996	0.781	0.191	1.09	0.898	0.563	0.695	-0.184	0.637	1.051	0.785	0.305	1.059	0.301	0.41	1.172	0.582	0.547	0.668	-0.254	0.207	-0.023	1.461	1.098
0.695	0	0.477	0.859	0.043	0.488	0.902	0.629	0.633	0.996	0.809	0.148	1.086	0.898	0.566	0.809	-0.195	0.715	1.008	0.75	0.289	1.047	0.32	0.402	1.266	0.59	0.574	0.652	-0.215	0.211	-0.008	1.527	1.086
0.66	0.047	0.477	0.902	0.07	0.492	0.93	0.656	0.633	1.008	0.816	0.129	1.09	0.895	0.563	0.91	-0.176	0.805	0.996	0.703	0.277	1	0.348	0.395	1.371	0.609	0.613	0.711	-0.113	0.242	0.016	1.555	1.09
0.633	0.086	0.48	0.973	0.094	0.488	0.949	0.691	0.629	1.055	0.809	0.125	1.098	0.879	0.547	1.008	-0.137	0.816	1.035	0.645	0.258	0.945	0.379	0.387	1.43	0.625	0.609	0.793	0.027	0.277	0.145	1.578	1.125
0.609	0.117	0.484	1.07	0.109	0.492	0.957	0.699	0.625	1.105	0.781	0.129	1.09	0.855	0.535	1.129	-0.109	0.691	1.109	0.594	0.234	0.922	0.406	0.387	1.445	0.625	0.555	0.867	0.148	0.332	0.234	1.563	1.145
0.59	0.152	0.492	1.16	0.109	0.5	0.984	0.699	0.613	1.137	0.75	0.152	1.055	0.836	0.508	1.297	-0.102	0.574	1.207	0.535	0.219	0.941	0.449	0.391	1.438	0.555	0.477	0.949	0.246	0.414	0.309	1.527	1.168
0.563	0.172	0.504	1.246	0.117	0.508	1.039	0.684	0.605	1.117	0.719	0.191	1.035	0.836	0.48	1.434	-0.063	0.457	1.285	0.492	0.207	0.977	0.508	0.383	1.469	0.336	0.395	1	0.301	0.516	0.367	1.473	1.188
0.551	0.172	0.52	1.316	0.102	0.504	1.09	0.652	0.59	1.063	0.695	0.234	1.047	0.859	0.445	1.523	0.055	0.41	1.309	0.453	0.215	1.027	0.566	0.359	1.41	0.102	0.336	1.004	0.352	0.602	0.422	1.41	1.18
0.559	0.145	0.516	1.352	0.098	0.496	1.121	0.613	0.586	0.984	0.664	0.285	1.059	0.898	0.418	1.512	0.203	0.461	1.219	0.43	0.254	1.063	0.617	0.332	1.238	-0.105	0.316	1.008	0.387	0.688	0.5	1.363	1.164
0.582	0.113	0.512	1.348	0.09	0.48	1.133	0.566	0.578	0.922	0.629	0.324	1.055	0.934	0.395	1.441	0.371	0.602	1.105	0.402	0.238	1.066	0.633	0.305	1.09	-0.293	0.27	1.055	0.426	0.719	0.539	1.316	1.137
0.598	0.082	0.52	1.305	0.082	0.465	1.125	0.496	0.586	0.875	0.594	0.352	1.039	0.945	0.395	1.207	0.531	0.719	1.18	0.387	0.285	1.027	0.605	0.289	0.969	-0.375	0.156	1.168	0.441	0.715	0.543	1.258	1.074
0.609	0.043	0.535	1.234	0.07	0.457	1.105	0.445	0.59	0.859	0.555	0.367	1.004	0.934	0.402	1.098	0.703	0.723	1.246	0.371	0.348	0.953	0.535	0.285	0.797	-0.391	0.012	1.301	0.441	0.688	0.539	1.211	1.012
0.621	0.004	0.559	1.156	0.066	0.449	1.055	0.398	0.59	0.863	0.523	0.379	0.984	0.91	0.414	1.27	0.824	0.664	1.148	0.328	0.379	0.844	0.469	0.277	0.695	-0.285	-0.07	1.391	0.434	0.656	0.484	1.145	0.941
0.645	-0.031	0.586	1.078	0.063	0.449	1.027	0.348	0.582	0.875	0.5	0.383	0.98	0.875	0.43	1.328	0.891	0.531	1.02	0.34	0.383	0.73	0.371	0.262	0.66	-0.152	-0.074	1.375	0.445	0.625	0.453	1.066	0.875
0.676	-0.063	0.605	0.996	0.059	0.449	1.004	0.309	0.578	0.898	0.496	0.387	0.969	0.836	0.43	1.266	0.902	0.371	0.957	0.371	0.371	0.645	0.234	0.246	0.621	0.031	-0.004	1.277	0.434	0.613	0.418	0.977	0.809
0.723	-0.086	0.609	0.926	0.063	0.449	0.984	0.293	0.57	0.93	0.496	0.391	0.961	0.785	0.438	1.25	0.934	0.246	0.914	0.395	0.344	0.602	0.125	0.242	0.563	0.23	0.082	1.133	0.438	0.602	0.398	0.895	0.754
0.781	-0.098	0.613	0.855	0.059	0.449	0.977	0.281	0.551	0.957	0.5	0.391	0.98	0.727	0.438	1.285	0.965	0.195	0.863	0.398	0.309	0.594	0.066	0.227	0.508	0.375	0.141	1.02	0.434	0.59	0.379	0.832	0.707
0.84	-0.086	0.605	0.805	0.059	0.449	0.98	0.285	0.535	0.977	0.512	0.379	1.027	0.684	0.43	1.313	0.969	0.191	0.797	0.387	0.273	0.617	0.07	0.207	0.535	0.5	0.176	0.969	0.453	0.574	0.344	0.773	0.684
0.891	-0.074	0.594	0.777	0.07	0.441	0.977	0.305	0.512	0.988	0.512	0.363	1.086	0.652	0.426	1.273	0.957	0.219	0.719	0.375	0.266	0.68	0.152	0.188	0.633	0.605	0.195	0.949	0.484	0.551	0.309	0.738	0.676
0.918	-0.066	0.59	0.754	0.082	0.434	0.965	0.324	0.488	0.98	0.512	0.352	1.148	0.625	0.438	1.152	0.906	0.242	0.605	0.355	0.281	0.789	0.273	0.188	0.762	0.668	0.238	0.922	0.535	0.523	0.281	0.715	0.684
0.914	-0.066	0.586	0.746	0.102	0.418	0.945	0.336	0.473	0.969	0.512	0.348	1.215	0.598	0.445	1.031	0.848	0.27	0.469	0.34	0.313	0.898	0.391	0.203	0.852	0.715	0.281	0.918	0.598	0.496	0.27	0.727	0.68
0.895	-0.059	0.586	0.742	0.121	0.398	0.914	0.348	0.461	0.965	0.516	0.348	1.258	0.566	0.461	0.934	0.793	0.324	0.34	0.313	0.359	0.945	0.48	0.242	0.922	0.746	0.316	0.902	0.66	0.477	0.242	0.75	0.672
0.871	-0.047	0.598	0.73	0.125	0.383	0.871	0.363	0.449	0.957	0.52	0.355	1.277	0.547	0.469	0.832	0.758	0.379	0.242	0.289	0.402	0.938	0.531	0.301	0.953	0.773	0.332	0.848	0.727	0.453	0.25	0.758	0.641
0.871	-0.039	0.609	0.707	0.121	0.367	0.828	0.371	0.449	0.934	0.512	0.359	1.273	0.52	0.48	0.766	0.734	0.426	0.219	0.289	0.422	0.934	0.559	0.367	0.941	0.766	0.332	0.805	0.789	0.449	0.281	0.754	0.637
0.895	-0.043	0.609	0.684	0.109	0.355	0.785	0.379	0.445	0.902	0.508	0.359	1.262	0.496	0.504	0.762	0.695	0.441	0.234	0.281	0.414	0.922	0.566	0.457	0.918	0.703	0.328	0.762	0.84	0.449	0.293	0.719	0.648
0.93	-0.039	0.609	0.656	0.098	0.355	0.758	0.383	0.441	0.898	0.5	0.367	1.234	0.469	0.516	0.805	0.664	0.445	0.258	0.277	0.387	0.934	0.578	0.551	0.914	0.629	0.363	0.727	0.895	0.426	0.297	0.664	0.695
0.953	-0.043	0.613	0.637	0.098	0.359	0.742	0.391	0.438	0.922	0.484	0.387	1.223	0.453	0.531	0.852	0.648	0.43	0.313	0.293	0.328	0.941	0.59	0.613	0.934	0.543	0.453	0.742	0.938	0.406	0.328	0.598	0.75
0.961	-0.059	0.617	0.613	0.098	0.367	0.734	0.391	0.434	0.961	0.457	0.426	1.227	0.434	0.539	0.895	0.668	0.402	0.398	0.332	0.293	0.949	0.582	0.629	0.914	0.477	0.5	0.809	0.973	0.387	0.391	0.527	0.781
0.934	-0.078	0.613	0.59	0.105	0.371	0.727	0.379	0.438	0.988	0.418	0.488	1.246	0.414	0.539	0.93	0.711	0.375	0.531	0.367	0.277	0.922	0.57	0.605	0.879	0.438	0.527	0.898	1.02	0.387	0.469	0.465	0.789
0.871	-0.078	0.602	0.578	0.117	0.383	0.719	0.367	0.441	0.941	0.344	0.543	1.27	0.406	0.531	0.953	0.766	0.355	0.684	0.383	0.285	0.875	0.539	0.559	0.902	0.387	0.492	0.996	1.078	0.41	0.457	0.395	0.781
0.793	-0.059	0.586	0.574	0.125	0.371	0.719	0.363	0.445	0.855	0.25	0.578	1.277	0.402	0.523	0.973	0.805	0.332	0.844	0.387	0.297	0.844	0.496	0.523	0.945	0.336	0.434	1.078	1.156	0.449	0.43	0.336	0.77
0.73	-0.031	0.574	0.594	0.137	0.359	0.715	0.355	0.445	0.801	0.172	0.586	1.242	0.406	0.508	0.984	0.828	0.313	1.008	0.387	0.316	0.813	0.438	0.504	1.012	0.313	0.387	1.141	1.234	0.508	0.332	0.242	0.773
0.703	0.008	0.57	0.617	0.148	0.359	0.688	0.355	0.449	0.77	0.125	0.535	1.188	0.418	0.496	0.984	0.824	0.297	1.156	0.379	0.332	0.785	0.383	0.5	1.078	0.297	0.395	1.129	1.285	0.555	0.266	0.145	0.816
0.715	0.043	0.566	0.633	0.152	0.359	0.652	0.348	0.449	0.75	0.082	0.473	1.125	0.434	0.48	0.992	0.801	0.293	1.273	0.367	0.324	0.777	0.336	0.488	1.461	0.32	0.477	1.082	1.285	0.574	0.258	0.059	0.848
0.758	0.074	0.555	0.637	0.152	0.359	0.613	0.352	0.449	0.797	0.055	0.414	1.055	0.438	0.457	1.023	0.785	0.293	1.359	0.355	0.301	0.797	0.305	0.484	1.648	0.344	0.574	1.035	1.215	0.582	0.324	0.055	0.832
0.832	0.098	0.543	0.625	0.141	0.355	0.586	0.348	0.449	0.859	0.078	0.379	0.992	0.453	0.441	1.047	0.801	0.297	1.414	0.352	0.289	0.855	0.34	0.469	1.672	0.418	0.656	1.094	1.066	0.59	0.379	0.141	0.766
0.875	0.09	0.523	0.609	0.137	0.355	0.57	0.348	0.445	0.883	0.133	0.355	0.938	0.453	0.426	1.027	0.836	0.289	1.438	0.371	0.297	0.887	0.355	0.477	1.496	0.461	0.711	1.227	0.93	0.617	0.379	0.277	0.699
0.926	0.086	0.508	0.609	0.133	0.348	0.578	0.348	0.445	0.84	0.227	0.359	0.887	0.438	0.418	0.992	0.859	0.281	1.363	0.414	0.309	0.926	0.418	0.469	1.328	0.559	0.746	1.301	0.832	0.656	0.43	0.5	0.703
0.988	0.07	0.508	0.629	0.129	0.348	0.59	0.352	0.449	0.734	0.336	0.387	0.832	0.383	0.434	0.961	0.883	0.262	1.367	0.414	0.344	0.992	0.473	0.473	1.34	0.699	0.742	1.246	0.789	0.691	0.465	0.719	0.758
1.016	0.059	0.516	0.66	0.117	0.34	0.594	0.359	0.445	0.633	0.438	0.43	0.762	0.305	0.441	0.961	0.906	0.246	1.352	0.449	0.352	1.004	0.516	0.48	1.387	0.836	0.715	1.16	0.789	0.715	0.516	0.875	0.832
1.023	0.043	0.527	0.688	0.102	0.328	0.602	0.371	0.453	0.531	0.508	0.465	0.684	0.234	0.445	0.953	0.926	0.23	1.289	0.465	0.352	1.012	0.57	0.508	1.352	0.918	0.664	1.125	0.813	0.738	0.492	0.969	0.828
1.039	0.02	0.52	0.715	0.078	0.309	0.578	0.371	0.469	0.547	0.563	0.477	0.641	0.188	0.43	0.93	0.93	0.234	1.113	0.453	0.375	1.043	0.66	0.531	1.336	1	0.617	1.125	0.855	0.75	0.539	0.988	0.863
1.039	0	0.512	0.793	0.051	0.297	0.527	0.363	0.484	0.664	0.605	0.492	0.637	0.148	0.422	0.902	0.926	0.246	1.07	0.531	0.359	1.031	0.738	0.535	1.34	1.074	0.605	1.129	0.895	0.75	0.586	0.945	0.949
0.984	-0.031	0.523	0.887	-0.016	0.289	0.473	0.359	0.496	0.77	0.621	0.504	0.656	0.133	0.395	0.906	0.918	0.266	1.086	0.547	0.367	1	0.809	0.535	1.313	1.125	0.602	1.133	0.922	0.746	0.629	0.938	1.055
0.898	-0.059	0.543	0.93	-0.098	0.32	0.449	0.371	0.5	0.805	0.613	0.488	0.688	0.141	0.363	0.953	0.902	0.273	1.051	0.574	0.363	0.992	0.875	0.523	1.211	1.121	0.605	1.148	0.938	0.73	0.645	0.996	1.098
0.832	-0.074	0.555	0.918	-0.168	0.363	0.461	0.383	0.496	0.824	0.582	0.469	0.699	0.148	0.348	1.031	0.887	0.289	1.039	0.609	0.363	1.055	0.949	0.512	1.109	1.098	0.609	1.199	0.949	0.699	0.684	1.066	1.184
0.781	-0.082	0.551	0.883	-0.184	0.395	0.531	0.391	0.5	0.871	0.543	0.438	0.703	0.156	0.34	1.129	0.859	0.309	1.016	0.641	0.359	1.133	1.027	0.516	1.066	1.043	0.621	1.281	0.93	0.668	0.68	1.074	1.262
0.75	-0.07	0.523	0.855	-0.152	0.406	0.629	0.387	0.52	0.941	0.5	0.395	0.727	0.164	0.336	1.211	0.832	0.344	1.031	0.676	0.375	1.207	1.109	0.527	1.082	1.004	0.648	1.359	0.895	0.648	0.684	1.105	1.313
0.754	-0.039	0.496	0.875	-0.117	0.395	0.75	0.398	0.543	1.023	0.461	0.352	0.781	0.172	0.32	1.242	0.793	0.375	0.961	0.66	0.367	1.254	1.18	0.539	1.105	0.969	0.68	1.395	0.836	0.645	0.664	1.129	1.332
0.742	-0.012	0.477	0.938	-0.094	0.363	0.871	0.41	0.563	1.121	0.418	0.328	0.82	0.195	0.313	1.234	0.754	0.406	0.863	0.684	0.336	1.246	1.215	0.559	1.078	0.941	0.684	1.367	0.766	0.637	0.617	1.086	1.348
0.711	0	0.477	1.012	-0.066	0.344	0.984	0.445	0.578	1.219	0.391	0.324	0.813	0.238	0.293	1.195	0.695	0.434	0.813	0.688	0.289	1.188	1.18	0.574	1.02	0.922	0.664	1.285	0.711	0.621	0.543	0.988	1.359
0.676	0.004	0.484	1.063	-0.043	0.34	1.086	0.477	0.59	1.273	0.379	0.355	0.785	0.285	0.277	1.156	0.629	0.469	0.789	0.703	0.27	1.113	1.063	0.594	0.98	0.938	0.633	1.23	0.656	0.605	0.465	0.863	1.367
0.664	0.004	0.48	1.086	0	0.348	1.152	0.496	0.598	1.262	0.395	0.402	0.758	0.344	0.273	1.109	0.555	0.52	0.793	0.699	0.266	1.074	0.914	0.609	0.98	0.969	0.582	1.16	0.582	0.605	0.402	0.738	1.379
0.68	0.008	0.488	1.023	0.02	0.371	1.188	0.488	0.605	1.215	0.434	0.461	0.738	0.395	0.277	1.078	0.48	0.574	0.824	0.699	0.25	1.086	0.754	0.633	1.023	0.996	0.543	1.164	0.5	0.59	0.348	0.645	1.332
0.68	0.012	0.496	0.988	0.043	0.426	1.191	0.461	0.617	1.18	0.484	0.508	0.727	0.434	0.281	1.055	0.402	0.605	0.902	0.734	0.223	1.086	0.625	0.66	1.07	1.008	0.512	1.113	0.449	0.563	0.398	0.641	1.305
0.668	0.023	0.48	0.973	0.027	0.453	1.176	0.406	0.625	1.18	0.551	0.523	0.73	0.461	0.313	1.051	0.336	0.621	0.988	0.805	0.207	1.004	0.563	0.672	1.082	0.996	0.473	1.152	0.445	0.52	0.379	0.715	1.262
0.656	0.059	0.453	0.977	0.027	0.469	1.148	0.352	0.629	1.191	0.602	0.516	0.762	0.492	0.352	1.074	0.277	0.621	1.066	0.891	0.199	0.914	0.57	0.656	1.086	0.973	0.434	1.184	0.43	0.488	0.305	0.828	1.191
0.668	0.098	0.434	0.977	0.02	0.48	1.109	0.289	0.633	1.199	0.637	0.477	0.816	0.523	0.406	1.098	0.246	0.613	1.105	0.992	0.211	0.91	0.648	0.625	1.121	0.945	0.398	1.156	0.41	0.453	0.219	1.004	1.113
0.672	0.125	0.414	0.973	-0.012	0.461	1.063	0.246	0.625	1.184	0.668	0.418	0.871	0.559	0.449	1.121	0.227	0.598	1.098	1.09	0.223	0.973	0.746	0.598	1.164	0.902	0.379	1.102	0.387	0.438	0.117	1.18	1.027
0.652	0.133	0.402	0.973	-0.039	0.441	0.961	0.207	0.629	1.176	0.699	0.375	0.949	0.594	0.48	1.129	0.242	0.566	1.043	1.16	0.242	1.016	0.859	0.574	1.199	0.84	0.363	1.043	0.367	0.43	0.031	1.309	0.969
0.625	0.129	0.395	0.957	-0.074	0.43	0.914	0.199	0.617	1.168	0.734	0.355	1.055	0.621	0.492	1.098	0.277	0.516	0.953	1.207	0.254	1.008	0.965	0.547	1.191	0.766	0.383	0.984	0.363	0.422	-0.063	1.395	0.93
0.598	0.125	0.398	0.934	-0.098	0.418	0.875	0.215	0.609	1.133	0.77	0.355	1.145	0.625	0.48	1.063	0.328	0.473	0.863	1.234	0.254	0.992	1.031	0.512	1.148	0.672	0.414	0.93	0.383	0.43	-0.137	1.438	0.926
0.57	0.121	0.41	0.91	-0.109	0.414	0.828	0.238	0.605	1.063	0.785	0.371	1.195	0.609	0.465	1.012	0.375	0.426	0.84	1.246	0.27	1.008	1.055	0.457	1.09	0.566	0.453	0.902	0.418	0.438	-0.199	1.449	0.945
0.555	0.113	0.418	0.891	-0.105	0.414	0.797	0.273	0.594	0.973	0.77	0.379	1.215	0.594	0.453	0.984	0.43	0.344	0.887	1.246	0.309	1.063	1.047	0.422	1.031	0.477	0.504	0.906	0.461	0.465	-0.234	1.426	0.992
0.563	0.113	0.422	0.871	-0.102	0.402	0.766	0.313	0.578	0.898	0.719	0.391	1.23	0.582	0.449	0.98	0.531	0.254	0.918	1.203	0.375	1.125	1	0.383	1	0.414	0.539	0.934	0.496	0.484	-0.242	1.395	1.055
0.586	0.117	0.426	0.867	-0.082	0.383	0.754	0.348	0.563	0.855	0.664	0.402	1.234	0.574	0.453	0.992	0.68	0.191	0.918	1.113	0.43	1.164	0.941	0.367	0.973	0.355	0.559	0.988	0.465	0.461	-0.211	1.383	1.121
0.613	0.109	0.434	0.855	-0.078	0.359	0.754	0.379	0.547	0.836	0.629	0.422	1.227	0.563	0.477	0.984	0.832	0.16	0.938	1.016	0.477	1.164	0.867	0.379	0.969	0.316	0.563	1.09	0.352	0.402	-0.125	1.375	1.18
0.629	0.098	0.434	0.84	-0.074	0.344	0.754	0.406	0.543	0.824	0.621	0.438	1.223	0.547	0.516	0.988	0.887	0.219	0.996	0.973	0.492	1.125	0.781	0.398	0.969	0.293	0.555	1.172	0.188	0.348	-0.117	1.383	1.18
0.645	0.082	0.441	0.82	-0.078	0.332	0.738	0.434	0.539	0.809	0.629	0.465	1.219	0.539	0.547	1.273	0.82	0.242	1.055	0.957	0.488	1.055	0.715	0.41	0.977	0.301	0.547	1.156	0.051	0.297	-0.078	1.414	1.176
0.656	0.059	0.445	0.809	-0.07	0.328	0.723	0.445	0.543	0.793	0.645	0.469	1.215	0.508	0.578	1.395	0.652	0.211	1.098	0.957	0.477	0.961	0.637	0.438	0.992	0.34	0.523	1.027	-0.043	0.254	-0.082	1.453	1.16
0.668	0.043	0.453	0.789	-0.051	0.332	0.715	0.445	0.555	0.797	0.676	0.457	1.203	0.508	0.563	1.195	0.402	0.109	1.109	0.961	0.453	0.891	0.574	0.457	1.008	0.379	0.469	0.867	-0.066	0.242	-0.09	1.488	1.148
0.68	0.027	0.453	0.766	-0.035	0.344	0.707	0.438	0.57	0.832	0.703	0.438	1.227	0.488	0.598	0.926	0.098	0.082	1.125	0.957	0.414	0.848	0.512	0.473	0.996	0.406	0.402	0.781	0	0.246	-0.078	1.523	1.137
0.699	0.016	0.457	0.73	-0.023	0.363	0.695	0.43	0.582	0.902	0.746	0.406	1.25	0.5	0.605	0.664	-0.242	0.18	1.137	0.938	0.387	0.824	0.469	0.48	1.023	0.461	0.34	0.793	0.117	0.258	-0.039	1.555	1.117
0.734	0.004	0.465	0.695	-0.016	0.379	0.695	0.418	0.582	0.988	0.801	0.375	1.254	0.523	0.602	0.555	-0.477	0.273	1.176	0.926	0.359	0.828	0.434	0.473	1.078	0.508	0.297	0.836	0.27	0.238	0.023	1.578	1.102
0.785	-0.023	0.48	0.68	-0.02	0.395	0.695	0.41	0.59	1.055	0.859	0.352	1.215	0.563	0.59	0.484	-0.516	0.332	1.23	0.902	0.336	0.844	0.41	0.465	1.113	0.543	0.238	0.871	0.414	0.215	0.082	1.582	1.09
0.852	-0.066	0.531	0.688	-0.02	0.406	0.711	0.41	0.605	1.066	0.902	0.328	1.164	0.602	0.578	0.453	-0.352	0.387	1.293	0.871	0.332	0.879	0.398	0.453	1.148	0.566	0.191	0.898	0.512	0.211	0.152	1.563	1.078
0.93	-0.129	0.598	0.707	-0.004	0.41	0.758	0.402	0.645	1.051	0.922	0.313	1.109	0.633	0.566	0.336	-0.223	0.418	1.293	0.813	0.336	0.918	0.402	0.449	1.184	0.586	0.145	0.93	0.586	0.234	0.203	1.516	1.063
0.992	-0.219	0.668	0.723	-0.004	0.434	0.828	0.383	0.684	1.051	0.93	0.313	1.066	0.676	0.555	0.32	-0.293	0.434	1.254	0.754	0.363	0.934	0.41	0.449	1.207	0.578	0.109	0.93	0.652	0.313	0.25	1.457	1.063
1.027	-0.289	0.715	0.738	-0.004	0.453	0.934	0.363	0.73	1.043	0.926	0.324	1.027	0.719	0.539	0.543	-0.41	0.469	1.191	0.691	0.383	0.918	0.426	0.449	1.203	0.496	0.078	0.871	0.703	0.395	0.328	1.406	1.074
0.996	-0.305	0.746	0.766	-0.012	0.469	1.016	0.344	0.773	1.02	0.902	0.344	0.988	0.762	0.523	0.887	-0.344	0.441	1.121	0.633	0.398	0.898	0.453	0.461	1.148	0.34	0.023	0.832	0.734	0.477	0.43	1.359	1.121
0.93	-0.254	0.738	0.805	-0.008	0.477	1.063	0.344	0.809	0.992	0.875	0.359	0.949	0.801	0.508	1.082	-0.168	0.41	1.066	0.586	0.41	0.887	0.496	0.457	1.074	0.117	-0.012	0.848	0.762	0.516	0.469	1.309	1.121
0.879	-0.184	0.703	0.848	-0.008	0.484	1.094	0.371	0.824	0.973	0.836	0.371	0.934	0.832	0.48	1.105	-0.047	0.477	1.027	0.543	0.414	0.902	0.539	0.449	1.07	-0.066	-0.039	0.883	0.766	0.52	0.566	1.27	1.121
0.867	-0.133	0.66	0.879	-0.012	0.5	1.094	0.41	0.836	0.969	0.797	0.375	0.957	0.852	0.457	1.125	0.094	0.547	1.008	0.512	0.406	0.941	0.566	0.449	1.074	-0.203	-0.02	0.918	0.727	0.5	0.609	1.227	1.074
0.875	-0.066	0.609	0.895	-0.012	0.512	1.105	0.449	0.84	0.988	0.77	0.363	1.031	0.859	0.449	1.137	0.285	0.539	1.004	0.496	0.402	0.992	0.59	0.453	0.953	-0.324	-0.008	0.934	0.684	0.465	0.605	1.152	1.039
0.898	0.008	0.578	0.898	-0.016	0.523	1.137	0.496	0.832	1.023	0.754	0.344	1.109	0.883	0.461	1.164	0.441	0.523	1.02	0.488	0.379	1.031	0.582	0.457	0.777	-0.43	-0.117	0.918	0.645	0.457	0.563	1.035	1.004
0.914	0.055	0.566	0.887	-0.02	0.527	1.172	0.539	0.809	1.055	0.742	0.332	1.133	0.914	0.469	1.242	0.559	0.535	1.027	0.484	0.355	1.078	0.535	0.453	0.711	-0.426	-0.18	0.859	0.617	0.453	0.512	0.914	0.949
0.887	0.066	0.566	0.895	-0.008	0.516	1.207	0.566	0.793	1.07	0.738	0.316	1.07	0.938	0.488	1.328	0.641	0.52	1.027	0.484	0.336	1.121	0.438	0.449	0.691	-0.309	-0.176	0.777	0.566	0.465	0.492	0.816	0.918
0.832	0.07	0.59	0.926	-0.008	0.496	1.148	0.578	0.766	1.078	0.727	0.297	0.965	0.93	0.492	1.348	0.684	0.469	1.008	0.496	0.32	1.129	0.328	0.445	0.664	-0.18	-0.121	0.719	0.488	0.488	0.461	0.723	0.883
0.805	0.059	0.605	0.969	-0.004	0.473	1.012	0.586	0.746	1.109	0.719	0.285	0.961	0.91	0.512	1.301	0.695	0.43	0.984	0.504	0.316	1.055	0.188	0.418	0.621	-0.066	-0.137	0.707	0.414	0.516	0.438	0.664	0.848
0.82	0.043	0.617	1.016	0	0.453	0.883	0.586	0.715	1.156	0.695	0.273	1.02	0.895	0.531	1.211	0.703	0.41	0.945	0.5	0.316	0.918	0.016	0.32	0.656	0.027	-0.156	0.742	0.363	0.555	0.426	0.641	0.805
0.844	0.012	0.629	1.043	-0.004	0.438	0.797	0.578	0.691	1.223	0.676	0.266	1	0.887	0.551	1.117	0.699	0.418	0.914	0.5	0.328	0.82	-0.172	0.246	0.801	0.156	-0.141	0.773	0.336	0.594	0.41	0.625	0.758
0.852	-0.012	0.641	1.047	-0.027	0.434	0.766	0.559	0.676	1.281	0.645	0.262	0.922	0.879	0.547	1	0.68	0.43	0.887	0.496	0.332	0.801	-0.352	0.238	1.008	0.32	-0.109	0.82	0.348	0.621	0.406	0.613	0.73
0.828	-0.043	0.652	1.016	-0.047	0.422	0.785	0.543	0.66	1.328	0.617	0.266	0.879	0.891	0.531	0.887	0.652	0.434	0.902	0.5	0.344	0.836	-0.41	0.215	1.203	0.477	-0.07	0.879	0.371	0.633	0.402	0.598	0.719
0.789	-0.07	0.664	0.953	-0.059	0.41	0.809	0.543	0.641	1.352	0.586	0.281	0.918	0.922	0.496	0.816	0.617	0.438	0.93	0.504	0.34	0.859	-0.316	0.195	1.367	0.586	0.039	0.949	0.398	0.648	0.406	0.594	0.707
0.738	-0.094	0.656	0.879	-0.066	0.402	0.828	0.566	0.617	1.359	0.559	0.293	1.02	0.965	0.469	0.809	0.586	0.445	0.949	0.5	0.324	0.855	-0.113	0.164	1.5	0.625	0.184	1.016	0.43	0.691	0.426	0.582	0.719
0.695	-0.145	0.645	0.816	-0.063	0.395	0.898	0.605	0.586	1.352	0.527	0.313	1.074	0.992	0.449	0.855	0.566	0.461	0.945	0.461	0.313	0.883	0.09	0.152	1.551	0.691	0.238	1.047	0.473	0.738	0.465	0.563	0.734
0.652	-0.133	0.633	0.773	-0.047	0.395	0.973	0.609	0.574	1.348	0.504	0.34	1.078	0.984	0.422	0.902	0.551	0.488	0.918	0.398	0.313	0.957	0.262	0.188	1.496	0.723	0.254	1.07	0.512	0.777	0.508	0.531	0.746
0.629	-0.113	0.598	0.75	-0.016	0.391	1.051	0.594	0.578	1.344	0.469	0.352	1.098	0.938	0.391	0.918	0.539	0.543	0.852	0.34	0.313	1.02	0.398	0.273	1.34	0.645	0.246	1.102	0.586	0.805	0.555	0.516	0.75
0.621	-0.105	0.555	0.777	0.012	0.391	1.113	0.574	0.582	1.32	0.43	0.355	1.168	0.867	0.363	0.883	0.539	0.586	0.758	0.301	0.301	1	0.516	0.414	1.172	0.527	0.297	1.145	0.684	0.813	0.594	0.496	0.73
0.688	-0.156	0.453	0.828	0.035	0.383	1.129	0.547	0.598	1.305	0.402	0.363	1.27	0.785	0.355	0.824	0.527	0.621	0.66	0.25	0.289	0.957	0.609	0.543	1.055	0.406	0.352	1.223	0.832	0.809	0.605	0.473	0.703
0.711	-0.133	0.426	0.883	0.059	0.383	1.102	0.504	0.602	1.254	0.391	0.367	1.371	0.699	0.348	0.777	0.512	0.648	0.613	0.184	0.277	0.898	0.664	0.68	1	0.285	0.398	1.316	1.031	0.809	0.57	0.438	0.668
0.551	-0.047	0.48	0.949	0.074	0.383	1.055	0.473	0.594	1.195	0.363	0.363	1.438	0.617	0.359	0.762	0.5	0.684	0.617	0.133	0.266	0.906	0.707	0.738	0.98	0.16	0.445	1.383	1.23	0.813	0.512	0.402	0.652
0.531	0.023	0.457	1.016	0.066	0.379	1.016	0.441	0.582	1.16	0.34	0.348	1.465	0.539	0.391	0.762	0.512	0.68	0.668	0.121	0.254	0.961	0.699	0.723	0.992	0.074	0.5	1.367	1.371	0.793	0.441	0.332	0.672
0.473	0.016	0.492	1.086	0.055	0.375	1	0.406	0.57	1.137	0.336	0.328	1.453	0.473	0.426	0.805	0.535	0.637	0.738	0.156	0.238	1.02	0.652	0.652	1.012	0.047	0.535	1.277	1.402	0.77	0.402	0.23	0.719
0.523	0.012	0.516	1.148	0.035	0.363	0.996	0.391	0.555	1.098	0.324	0.309	1.43	0.418	0.469	0.883	0.57	0.582	0.781	0.242	0.211	1.051	0.602	0.582	1.023	0.051	0.547	1.207	1.34	0.75	0.414	0.191	0.758
0.547	0.055	0.496	1.195	0.008	0.344	1	0.387	0.539	1.074	0.32	0.289	1.41	0.379	0.504	1.016	0.621	0.512	0.813	0.348	0.195	1.051	0.555	0.516	1.031	0.09	0.563	1.141	1.176	0.738	0.434	0.266	0.766
0.559	0.094	0.488	1.199	-0.023	0.34	0.996	0.391	0.516	1.039	0.316	0.273	1.41	0.359	0.531	1.18	0.711	0.449	0.828	0.449	0.195	1.016	0.512	0.496	1.07	0.145	0.555	1.129	1.016	0.754	0.441	0.418	0.758
0.594	0.113	0.492	1.164	-0.047	0.332	0.992	0.406	0.496	0.98	0.305	0.273	1.41	0.34	0.547	1.336	0.844	0.406	0.844	0.531	0.23	0.961	0.477	0.492	1.09	0.203	0.559	1.113	0.902	0.773	0.426	0.594	0.781
0.605	0.09	0.492	1.117	-0.074	0.344	0.973	0.422	0.484	0.902	0.27	0.289	1.41	0.324	0.543	1.43	1.016	0.375	0.832	0.582	0.297	0.918	0.453	0.492	1.129	0.254	0.566	1.074	0.867	0.781	0.461	0.766	0.871
0.594	-0.016	0.523	1.07	-0.098	0.359	0.957	0.43	0.477	0.789	0.227	0.324	1.391	0.316	0.523	1.414	1.172	0.363	0.824	0.602	0.391	0.875	0.449	0.492	1.141	0.32	0.566	1.043	0.902	0.777	0.531	0.945	0.98
0.645	-0.102	0.504	1.02	-0.105	0.371	0.938	0.441	0.477	0.652	0.16	0.355	1.359	0.32	0.496	1.305	1.301	0.328	0.816	0.605	0.477	0.871	0.473	0.473	1.109	0.418	0.563	1.023	0.969	0.781	0.625	1.094	1.074
0.746	-0.055	0.492	0.988	-0.102	0.383	0.914	0.438	0.469	0.5	0.082	0.363	1.336	0.336	0.469	1.148	1.313	0.285	0.855	0.594	0.527	0.887	0.531	0.453	1.074	0.547	0.543	1.004	1.063	0.773	0.719	1.129	1.188
0.816	0	0.449	0.973	-0.09	0.391	0.879	0.441	0.465	0.371	0	0.355	1.305	0.359	0.445	1.059	1.184	0.285	0.938	0.574	0.551	0.91	0.609	0.445	1.082	0.691	0.512	1.004	1.148	0.762	0.766	1.168	1.289
0.832	-0.008	0.422	0.984	-0.074	0.395	0.848	0.441	0.453	0.273	-0.09	0.336	1.258	0.379	0.418	1.086	0.996	0.328	1.02	0.539	0.539	0.926	0.691	0.441	1.129	0.84	0.484	1.051	1.203	0.73	0.793	1.133	1.395
0.82	-0.027	0.43	0.988	-0.055	0.387	0.816	0.438	0.438	0.254	-0.105	0.305	1.215	0.402	0.395	1.055	0.848	0.379	1.078	0.516	0.527	0.938	0.77	0.445	1.211	0.996	0.465	1.094	1.199	0.676	0.766	1.051	1.469
0.824	-0.07	0.449	1	-0.035	0.379	0.77	0.434	0.418	0.34	-0.035	0.27	1.164	0.426	0.375	0.859	0.762	0.406	1.078	0.488	0.512	0.934	0.84	0.438	1.301	1.164	0.473	1.148	1.168	0.613	0.691	0.941	1.477
0.828	-0.113	0.477	1.016	-0.004	0.371	0.734	0.426	0.414	0.484	0.074	0.238	1.113	0.449	0.359	0.746	0.805	0.391	1.039	0.457	0.5	0.953	0.906	0.434	1.34	1.34	0.508	1.215	1.113	0.566	0.602	0.805	1.445
0.828	-0.141	0.508	1.023	0.02	0.363	0.695	0.414	0.41	0.598	0.188	0.203	1.066	0.469	0.355	0.84	0.914	0.355	0.984	0.406	0.504	0.973	0.965	0.434	1.285	1.5	0.508	1.262	1.02	0.527	0.465	0.645	1.363
0.828	-0.152	0.52	1.004	0.051	0.359	0.648	0.402	0.402	0.656	0.281	0.164	1.012	0.477	0.352	0.969	1.016	0.297	0.934	0.359	0.512	0.961	1.004	0.434	1.148	1.59	0.512	1.281	0.906	0.508	0.375	0.531	1.273
0.824	-0.141	0.523	0.977	0.078	0.359	0.602	0.398	0.402	0.707	0.363	0.133	0.945	0.453	0.344	1.023	1.059	0.258	0.891	0.332	0.516	0.918	1.023	0.445	0.992	1.57	0.492	1.25	0.785	0.508	0.316	0.465	1.203
0.828	-0.129	0.523	0.93	0.105	0.363	0.57	0.387	0.406	0.797	0.434	0.117	0.848	0.379	0.359	1.02	1.082	0.234	0.879	0.336	0.512	0.891	1.027	0.473	0.93	1.41	0.484	1.188	0.664	0.508	0.203	0.473	1.055
0.816	-0.113	0.512	0.883	0.133	0.367	0.555	0.387	0.414	0.914	0.5	0.117	0.738	0.32	0.348	1.004	1.09	0.219	0.898	0.355	0.484	0.887	1.008	0.516	1.027	1.176	0.516	1.129	0.543	0.512	0.156	0.563	0.953
0.797	-0.082	0.512	0.832	0.164	0.367	0.547	0.383	0.414	1.051	0.566	0.133	0.637	0.246	0.336	1	1.074	0.215	0.926	0.406	0.457	0.906	0.977	0.559	1.215	0.941	0.563	1.086	0.453	0.531	0.082	0.707	0.84
0.785	-0.055	0.523	0.785	0.191	0.363	0.551	0.391	0.418	1.133	0.609	0.148	0.574	0.16	0.332	1.012	1.031	0.211	0.957	0.457	0.438	0.961	0.949	0.605	1.324	0.73	0.609	1.059	0.387	0.551	0.02	0.871	0.75
0.797	-0.039	0.531	0.75	0.219	0.355	0.527	0.387	0.422	1.148	0.621	0.176	0.551	0.113	0.301	1.035	0.977	0.219	0.98	0.508	0.418	1.031	0.941	0.629	1.324	0.574	0.633	1.012	0.332	0.578	-0.047	1.027	0.703
0.832	-0.031	0.539	0.719	0.238	0.352	0.5	0.387	0.418	1.105	0.621	0.227	0.547	0.102	0.285	1.066	0.91	0.238	1.016	0.563	0.418	1.051	0.945	0.629	1.277	0.52	0.648	0.977	0.316	0.598	-0.094	1.148	0.703
0.867	-0.031	0.551	0.676	0.25	0.348	0.492	0.391	0.43	1.008	0.625	0.297	0.539	0.121	0.273	1.082	0.848	0.27	1.043	0.625	0.426	1.02	0.938	0.617	1.219	0.531	0.637	0.961	0.328	0.594	-0.125	1.238	0.723
0.902	-0.031	0.563	0.648	0.25	0.336	0.52	0.398	0.43	0.863	0.613	0.363	0.527	0.152	0.262	1.066	0.77	0.313	1.031	0.684	0.43	0.961	0.91	0.59	1.191	0.563	0.617	0.973	0.359	0.578	-0.152	1.277	0.758
0.934	-0.039	0.566	0.621	0.258	0.336	0.563	0.398	0.434	0.805	0.59	0.461	0.523	0.188	0.262	1.027	0.688	0.359	1.016	0.75	0.438	0.934	0.895	0.563	1.207	0.605	0.594	1.008	0.391	0.539	-0.195	1.258	0.809
0.93	-0.051	0.563	0.594	0.254	0.336	0.609	0.418	0.434	0.828	0.57	0.531	0.566	0.238	0.277	0.984	0.617	0.398	0.992	0.801	0.445	0.969	0.895	0.555	1.23	0.66	0.57	1.043	0.445	0.508	-0.211	1.254	0.867
0.891	-0.039	0.547	0.566	0.242	0.34	0.633	0.441	0.438	0.824	0.535	0.574	0.637	0.301	0.297	0.957	0.559	0.438	0.969	0.848	0.445	1.023	0.914	0.555	1.219	0.688	0.523	1.063	0.48	0.492	-0.238	1.219	0.918
0.832	-0.023	0.547	0.535	0.215	0.332	0.637	0.445	0.453	0.805	0.504	0.605	0.695	0.355	0.297	0.938	0.512	0.473	0.957	0.887	0.445	1.043	0.949	0.547	1.211	0.727	0.469	1.078	0.52	0.488	-0.195	1.18	0.961
0.781	0	0.555	0.504	0.191	0.324	0.613	0.43	0.473	0.828	0.477	0.625	0.715	0.395	0.297	0.93	0.484	0.52	0.977	0.934	0.445	1.063	1.012	0.52	1.219	0.766	0.418	1.109	0.566	0.484	-0.117	1.125	0.992
0.742	0.02	0.563	0.48	0.172	0.305	0.605	0.41	0.504	0.898	0.453	0.633	0.727	0.426	0.313	0.91	0.441	0.598	1.035	0.977	0.445	1.113	1.086	0.5	1.242	0.797	0.379	1.164	0.609	0.496	-0.043	1.059	0.996
0.719	0.039	0.559	0.469	0.145	0.281	0.613	0.387	0.527	0.969	0.43	0.621	0.738	0.465	0.332	0.902	0.348	0.664	1.105	1.02	0.461	1.168	1.145	0.48	1.254	0.805	0.355	1.23	0.656	0.5	0.039	1.129	0.996
0.738	0.055	0.547	0.48	0.121	0.246	0.645	0.363	0.547	1.031	0.402	0.578	0.762	0.488	0.375	0.914	0.219	0.688	1.156	1.063	0.492	1.191	1.18	0.465	1.23	0.789	0.355	1.289	0.664	0.48	0.16	1.316	0.957
0.77	0.063	0.539	0.523	0.102	0.211	0.707	0.332	0.566	1.086	0.355	0.516	0.766	0.516	0.434	0.949	0.148	0.652	1.164	1.09	0.527	1.18	1.168	0.449	1.168	0.75	0.359	1.328	0.594	0.434	0.246	1.496	0.84
0.816	0.063	0.539	0.578	0.086	0.195	0.805	0.301	0.594	1.152	0.309	0.449	0.754	0.543	0.523	0.992	0.176	0.57	1.145	1.102	0.547	1.164	1.109	0.422	1.086	0.703	0.383	1.363	0.461	0.359	0.293	1.566	0.699
0.859	0.051	0.547	0.637	0.059	0.211	0.906	0.273	0.602	1.238	0.277	0.391	0.785	0.574	0.605	0.988	0.289	0.473	1.102	1.09	0.57	1.16	1.035	0.395	1.027	0.66	0.414	1.32	0.316	0.184	0.332	1.594	0.551
0.91	0.023	0.547	0.691	0.027	0.242	1.008	0.273	0.594	1.355	0.273	0.355	0.871	0.609	0.652	0.918	0.406	0.395	1.086	1.027	0.582	1.172	0.953	0.379	0.992	0.617	0.445	1.23	0.137	0.008	0.336	1.652	0.496
0.961	-0.008	0.547	0.723	-0.008	0.305	1.098	0.297	0.578	1.375	0.281	0.32	0.98	0.617	0.664	0.859	0.531	0.344	1.113	0.949	0.598	1.199	0.875	0.375	0.973	0.578	0.465	1.078	-0.035	-0.152	0.313	1.727	0.531
0.992	-0.023	0.547	0.727	-0.043	0.363	1.145	0.324	0.566	1.438	0.383	0.289	1.082	0.586	0.66	0.844	0.633	0.324	1.16	0.852	0.629	1.215	0.785	0.379	0.965	0.547	0.465	0.809	-0.191	-0.168	0.305	1.816	0.574
0.98	-0.035	0.543	0.715	-0.059	0.418	1.207	0.324	0.555	1.402	0.418	0.285	1.172	0.523	0.66	0.871	0.715	0.316	1.129	0.758	0.648	1.211	0.691	0.387	0.984	0.52	0.461	0.527	-0.219	-0.141	0.336	1.883	0.637
0.934	-0.047	0.543	0.73	-0.066	0.426	1.277	0.305	0.543	1.332	0.473	0.285	1.238	0.453	0.645	0.922	0.773	0.316	1.039	0.699	0.641	1.18	0.605	0.41	1.016	0.492	0.457	0.438	-0.117	-0.066	0.406	1.922	0.68
0.875	-0.055	0.535	0.773	-0.066	0.398	1.234	0.277	0.547	1.25	0.512	0.285	1.262	0.387	0.613	0.98	0.813	0.328	0.965	0.695	0.613	1.137	0.527	0.438	1.027	0.469	0.453	0.594	0	0.047	0.551	1.926	0.734
0.824	-0.063	0.531	0.84	-0.066	0.352	1.168	0.215	0.566	1.211	0.57	0.285	1.238	0.316	0.586	1.016	0.82	0.348	0.957	0.738	0.586	1.09	0.453	0.488	1.02	0.453	0.441	0.738	0.082	0.117	0.727	1.895	0.832
0.801	-0.063	0.516	0.934	-0.063	0.305	1.148	0.184	0.59	1.168	0.656	0.297	1.203	0.262	0.566	1.023	0.797	0.371	0.969	0.781	0.551	1.027	0.395	0.504	1.016	0.453	0.434	0.84	0.152	0.148	0.867	1.82	0.891
0.793	-0.055	0.5	1.059	-0.066	0.238	1.09	0.184	0.594	1.129	0.734	0.32	1.172	0.227	0.563	0.992	0.742	0.395	0.957	0.836	0.535	1.008	0.359	0.492	1.027	0.453	0.434	0.98	0.266	0.195	0.965	1.711	0.941
0.781	-0.043	0.484	1.207	-0.07	0.18	1.059	0.148	0.629	1.031	0.789	0.328	1.145	0.215	0.547	0.938	0.66	0.43	0.918	0.887	0.504	1.012	0.309	0.5	1.047	0.449	0.445	1.098	0.422	0.242	1.004	1.574	0.957
0.773	-0.035	0.473	1.355	-0.043	0.145	1.066	0.031	0.641	0.926	0.82	0.332	1.207	0.25	0.555	0.852	0.559	0.473	0.883	0.938	0.477	0.965	0.313	0.504	1.059	0.445	0.449	1.176	0.574	0.289	0.965	1.41	0.945
0.758	-0.02	0.461	1.414	0.004	0.137	1.055	0.074	0.598	0.863	0.836	0.328	1.27	0.297	0.527	0.762	0.418	0.5	0.875	0.984	0.449	0.918	0.328	0.496	1.086	0.461	0.441	1.219	0.68	0.336	0.926	1.258	0.922
0.742	-0.008	0.461	1.387	0.051	0.176	1.09	-0.031	0.559	0.832	0.84	0.328	1.313	0.387	0.473	0.711	0.277	0.508	0.898	1.012	0.426	0.941	0.316	0.484	1.145	0.488	0.41	1.25	0.75	0.379	0.855	1.109	0.879
0.734	0.004	0.469	1.313	0.059	0.23	0.918	0.02	0.504	0.801	0.832	0.32	1.344	0.48	0.41	0.734	0.16	0.512	0.945	1.02	0.414	0.965	0.32	0.473	1.23	0.508	0.375	1.262	0.785	0.422	0.758	0.965	0.844
0.719	0.027	0.465	1.238	0.031	0.273	0.934	0.344	0.359	0.77	0.824	0.32	1.348	0.582	0.344	0.77	0.078	0.543	0.973	0.988	0.43	0.934	0.359	0.449	1.332	0.449	0.344	1.23	0.805	0.465	0.656	0.836	0.82
0.703	0.043	0.457	1.168	-0.023	0.297	1.086	0.73	0.309	0.746	0.824	0.332	1.375	0.695	0.281	0.727	0.004	0.586	0.965	0.926	0.441	0.875	0.402	0.426	1.363	0.355	0.285	1.16	0.816	0.531	0.555	0.73	0.801
0.707	0.055	0.453	1.094	-0.082	0.328	0.965	0.688	0.355	0.727	0.828	0.344	1.391	0.789	0.242	0.637	-0.043	0.609	0.934	0.852	0.457	0.82	0.445	0.414	1.336	0.168	0.234	1.063	0.855	0.555	0.461	0.648	0.789
0.703	0.07	0.449	1.023	-0.129	0.367	0.695	0.637	0.422	0.742	0.824	0.355	1.352	0.895	0.223	0.516	-0.094	0.609	0.875	0.773	0.48	0.77	0.5	0.41	1.27	-0.012	0.184	0.957	0.883	0.547	0.391	0.605	0.766
0.691	0.09	0.441	0.969	-0.156	0.406	0.648	0.641	0.488	0.785	0.82	0.363	1.273	0.988	0.207	0.457	-0.109	0.609	0.836	0.695	0.504	0.734	0.551	0.402	1.141	-0.117	0.121	0.883	0.859	0.527	0.328	0.582	0.734
0.676	0.094	0.434	0.922	-0.16	0.434	0.668	0.652	0.527	0.852	0.805	0.359	1.195	1.047	0.195	0.543	-0.016	0.598	0.813	0.621	0.531	0.727	0.594	0.395	0.941	-0.23	0.082	0.848	0.785	0.504	0.277	0.578	0.684
0.66	0.102	0.426	0.902	-0.137	0.422	0.621	0.691	0.531	0.922	0.805	0.352	1.145	1.07	0.188	0.719	0.129	0.605	0.805	0.543	0.578	0.77	0.613	0.379	0.75	-0.277	0.051	0.797	0.656	0.512	0.234	0.598	0.625
0.645	0.102	0.414	0.91	-0.109	0.391	0.582	0.742	0.508	0.984	0.805	0.34	1.125	1.078	0.191	0.887	0.301	0.625	0.809	0.457	0.621	0.855	0.621	0.363	0.574	-0.207	0.039	0.762	0.531	0.547	0.211	0.621	0.582
0.633	0.098	0.414	0.926	-0.094	0.363	0.59	0.781	0.496	1.008	0.801	0.332	1.125	1.086	0.191	1.016	0.426	0.645	0.848	0.395	0.641	0.961	0.621	0.344	0.496	-0.066	0.023	0.73	0.441	0.566	0.195	0.656	0.555
0.617	0.094	0.414	0.93	-0.082	0.336	0.621	0.773	0.508	1.004	0.793	0.324	1.117	1.102	0.199	1.117	0.543	0.652	0.918	0.344	0.641	1.043	0.559	0.332	0.488	0.086	0.047	0.711	0.379	0.609	0.191	0.684	0.543
0.609	0.094	0.418	0.922	-0.074	0.32	0.652	0.734	0.535	1.004	0.766	0.324	1.098	1.129	0.195	1.16	0.633	0.648	0.992	0.313	0.625	1.074	0.453	0.324	0.547	0.227	0.074	0.695	0.344	0.66	0.203	0.711	0.535
0.602	0.082	0.426	0.887	-0.066	0.297	0.727	0.699	0.559	1.023	0.734	0.34	1.094	1.184	0.188	1.184	0.672	0.641	1.027	0.309	0.59	0.992	0.359	0.305	0.656	0.305	0.117	0.727	0.352	0.715	0.234	0.746	0.539
0.605	0.09	0.43	0.836	-0.059	0.293	0.816	0.664	0.586	1.031	0.711	0.371	1.09	1.23	0.156	1.16	0.676	0.621	1.043	0.324	0.547	0.836	0.266	0.27	0.797	0.355	0.168	0.813	0.363	0.789	0.27	0.758	0.543
0.613	0.09	0.438	0.785	-0.035	0.309	0.867	0.613	0.625	0.996	0.684	0.391	1.086	1.238	0.141	1.098	0.637	0.609	1.066	0.375	0.512	0.707	0.18	0.25	0.922	0.383	0.227	0.918	0.383	0.887	0.313	0.766	0.551
0.633	0.078	0.449	0.727	0.004	0.328	0.934	0.578	0.648	0.941	0.668	0.406	1.051	1.141	0.16	1.027	0.578	0.609	1.066	0.438	0.473	0.641	0.098	0.246	0.996	0.348	0.27	0.957	0.43	0.938	0.379	0.766	0.563
0.645	0.07	0.449	0.688	0.047	0.348	0.977	0.551	0.684	0.91	0.676	0.406	1.004	0.98	0.234	0.969	0.516	0.625	1.059	0.508	0.449	0.625	0.082	0.25	1.066	0.281	0.305	0.992	0.555	0.949	0.465	0.766	0.566
0.664	0.07	0.449	0.656	0.086	0.359	0.996	0.527	0.711	0.918	0.699	0.387	0.938	0.813	0.313	0.895	0.469	0.641	1.086	0.578	0.434	0.582	0.117	0.258	1.207	0.207	0.375	1.07	0.719	0.918	0.563	0.738	0.563
0.676	0.066	0.457	0.645	0.117	0.371	1.027	0.523	0.727	0.961	0.715	0.367	0.863	0.727	0.391	0.855	0.457	0.637	1.133	0.648	0.414	0.512	0.176	0.25	1.379	0.16	0.449	1.137	0.883	0.867	0.648	0.68	0.563
0.691	0.066	0.453	0.656	0.133	0.379	1.047	0.516	0.738	1.023	0.723	0.348	0.738	0.703	0.434	0.84	0.457	0.633	1.191	0.707	0.414	0.508	0.242	0.242	1.469	0.16	0.523	1.219	1.078	0.832	0.699	0.602	0.574
0.707	0.063	0.453	0.68	0.141	0.402	1.055	0.523	0.738	1.07	0.73	0.336	0.637	0.746	0.426	0.832	0.461	0.613	1.23	0.754	0.414	0.605	0.309	0.25	1.445	0.164	0.594	1.328	1.277	0.82	0.66	0.488	0.594
0.727	0.063	0.465	0.703	0.109	0.418	1.055	0.539	0.727	1.086	0.734	0.313	0.641	0.813	0.398	0.844	0.465	0.574	1.242	0.785	0.426	0.754	0.395	0.289	1.352	0.16	0.652	1.367	1.445	0.824	0.648	0.359	0.641
0.766	0.055	0.477	0.734	0.066	0.43	1.035	0.563	0.707	1.102	0.742	0.293	0.727	0.875	0.359	0.891	0.457	0.547	1.254	0.77	0.418	0.883	0.484	0.344	1.23	0.16	0.668	1.289	1.527	0.824	0.645	0.285	0.688
0.828	0.039	0.488	0.773	0.023	0.457	0.996	0.578	0.68	1.137	0.75	0.281	0.855	0.938	0.316	0.953	0.461	0.543	1.242	0.688	0.395	0.996	0.555	0.473	1.125	0.137	0.664	1.168	1.512	0.828	0.664	0.277	0.699
0.895	0.02	0.508	0.813	-0.027	0.477	0.953	0.602	0.656	1.195	0.742	0.273	0.988	1.02	0.262	0.984	0.484	0.543	1.16	0.531	0.363	1.031	0.598	0.598	1.063	0.098	0.648	1.094	1.371	0.832	0.656	0.348	0.688
0.961	0	0.535	0.844	-0.082	0.5	0.914	0.625	0.633	1.266	0.73	0.27	1.094	1.09	0.219	0.969	0.52	0.551	1.059	0.316	0.359	1	0.668	0.633	1.043	0.07	0.629	1.109	1.16	0.836	0.609	0.453	0.711
1.023	-0.016	0.551	0.879	-0.121	0.516	0.906	0.633	0.621	1.324	0.719	0.277	1.156	1.113	0.188	0.949	0.566	0.563	0.961	0.156	0.328	1.008	0.699	0.625	1.055	0.078	0.594	1.203	0.938	0.836	0.578	0.574	0.789
1.055	-0.031	0.563	0.891	-0.16	0.531	0.914	0.637	0.609	1.344	0.684	0.297	1.199	1.09	0.16	0.922	0.602	0.551	0.887	0.086	0.266	1.051	0.676	0.59	1.059	0.156	0.574	1.215	0.762	0.832	0.563	0.746	0.836
1.039	-0.055	0.563	0.898	-0.188	0.539	0.91	0.645	0.59	1.301	0.727	0.324	1.266	1.031	0.137	0.91	0.641	0.523	0.809	0.055	0.211	1.074	0.633	0.543	1.199	0.219	0.555	1.16	0.668	0.809	0.656	0.883	0.941
0.969	-0.07	0.559	0.898	-0.195	0.531	0.902	0.664	0.574	1.301	0.762	0.316	1.352	0.965	0.145	0.926	0.691	0.488	0.695	0.051	0.195	1.074	0.574	0.527	1.254	0.285	0.508	1.129	0.66	0.77	0.637	0.996	0.938
0.863	-0.09	0.551	0.91	-0.191	0.512	0.895	0.668	0.566	1.332	0.531	0.266	1.426	0.887	0.168	0.977	0.746	0.457	0.555	0.078	0.195	1.039	0.504	0.531	1.277	0.367	0.496	1.125	0.715	0.734	0.676	1.059	1.02
0.797	-0.105	0.539	0.93	-0.176	0.492	0.91	0.676	0.563	1.316	0.465	0.352	1.469	0.809	0.215	1.043	0.801	0.445	0.473	0.129	0.207	0.992	0.445	0.555	1.289	0.434	0.516	1.121	0.801	0.703	0.75	1.09	1.102
0.773	-0.121	0.52	0.953	-0.148	0.457	0.941	0.668	0.559	1.25	0.395	0.363	1.477	0.734	0.266	1.121	0.859	0.43	0.48	0.191	0.227	0.949	0.387	0.582	1.262	0.496	0.555	1.105	0.898	0.684	0.824	1.094	1.168
0.809	-0.125	0.496	0.98	-0.129	0.434	0.977	0.648	0.563	1.191	0.398	0.402	1.438	0.656	0.328	1.199	0.934	0.438	0.574	0.262	0.246	0.918	0.336	0.594	1.184	0.582	0.605	1.059	0.98	0.648	0.824	1.066	1.234
0.863	-0.113	0.469	1.008	-0.109	0.41	1.012	0.617	0.566	1.164	0.383	0.41	1.395	0.582	0.383	1.246	1.039	0.457	0.691	0.336	0.277	0.918	0.305	0.59	1.152	0.688	0.621	1.008	1.039	0.598	0.742	0.977	1.293
0.906	-0.086	0.465	1.031	-0.098	0.395	1.02	0.578	0.555	1.164	0.367	0.426	1.352	0.512	0.426	1.234	1.152	0.469	0.801	0.402	0.313	0.941	0.309	0.57	1.156	0.785	0.617	0.988	1.07	0.543	0.625	0.828	1.324
0.922	-0.063	0.473	1.008	-0.078	0.383	1.004	0.527	0.543	1.172	0.324	0.422	1.313	0.453	0.473	1.188	1.234	0.48	0.895	0.449	0.367	0.996	0.352	0.547	1.211	0.875	0.605	1.008	1.07	0.492	0.484	0.652	1.301
0.914	-0.043	0.484	0.961	-0.063	0.375	1.004	0.48	0.539	1.16	0.293	0.414	1.277	0.406	0.512	1.121	1.215	0.465	0.965	0.469	0.488	1.051	0.379	0.539	1.289	0.949	0.605	1.027	1.039	0.449	0.41	0.5	1.277
0.914	-0.039	0.508	0.93	-0.035	0.375	0.996	0.453	0.527	1.117	0.285	0.402	1.246	0.367	0.551	1.066	1.117	0.441	0.961	0.496	0.594	1.082	0.445	0.535	1.332	1.047	0.621	1.027	0.965	0.434	0.32	0.422	1.211
0.922	-0.047	0.535	0.902	0	0.379	0.984	0.41	0.523	1.07	0.293	0.391	1.227	0.332	0.57	1.07	0.953	0.477	0.926	0.582	0.602	1.055	0.5	0.516	1.332	1.148	0.648	1.004	0.895	0.414	0.305	0.395	1.168
0.926	-0.078	0.555	0.883	0.039	0.398	0.973	0.387	0.52	1.027	0.32	0.391	1.203	0.305	0.59	1.094	0.789	0.531	0.887	0.613	0.57	0.996	0.547	0.5	1.324	1.234	0.656	0.938	0.809	0.406	0.203	0.414	1.094
0.918	-0.094	0.566	0.879	0.082	0.406	0.977	0.379	0.496	0.98	0.355	0.387	1.188	0.297	0.578	1.031	0.676	0.578	0.852	0.602	0.52	0.973	0.605	0.488	1.277	1.301	0.668	0.871	0.723	0.41	0.148	0.508	1.016
0.891	-0.102	0.559	0.902	0.113	0.418	0.977	0.375	0.488	0.93	0.375	0.379	1.184	0.301	0.57	0.891	0.656	0.59	0.836	0.563	0.492	0.965	0.68	0.469	1.207	1.293	0.672	0.82	0.641	0.426	0.133	0.645	1.023
0.859	-0.094	0.543	0.934	0.137	0.418	0.984	0.371	0.48	0.887	0.383	0.363	1.172	0.313	0.543	0.82	0.723	0.578	0.801	0.504	0.496	0.988	0.762	0.449	1.141	1.176	0.676	0.809	0.57	0.441	0.07	0.832	0.949
0.84	-0.07	0.516	0.984	0.148	0.422	0.973	0.363	0.477	0.859	0.387	0.34	1.156	0.34	0.527	0.84	0.824	0.555	0.777	0.445	0.531	1.027	0.848	0.438	1.156	0.977	0.695	0.801	0.512	0.453	-0.004	1.004	0.902
0.816	-0.055	0.5	1.055	0.145	0.418	0.953	0.363	0.473	0.84	0.395	0.32	1.141	0.367	0.512	0.895	0.93	0.531	0.762	0.402	0.559	1.066	0.945	0.418	1.215	0.77	0.723	0.801	0.473	0.465	0.117	1.203	0.938
0.793	-0.035	0.488	1.133	0.137	0.418	0.922	0.371	0.473	0.828	0.391	0.313	1.105	0.398	0.492	0.934	1.016	0.492	0.758	0.375	0.574	1.109	1.055	0.395	1.262	0.613	0.734	0.816	0.449	0.465	0.082	1.301	0.949
0.758	-0.016	0.48	1.195	0.121	0.398	0.883	0.379	0.469	0.82	0.367	0.313	1.063	0.434	0.453	0.949	1.066	0.457	0.777	0.363	0.578	1.145	1.148	0.371	1.234	0.527	0.719	0.852	0.445	0.473	-0.039	1.313	0.961
0.715	0	0.492	1.234	0.09	0.379	0.84	0.398	0.461	0.797	0.34	0.324	1.023	0.465	0.426	0.977	1.098	0.426	0.824	0.355	0.57	1.16	1.238	0.371	1.156	0.531	0.68	0.891	0.445	0.473	-0.082	1.32	0.984
0.672	0.023	0.484	1.238	0.039	0.355	0.793	0.418	0.457	0.746	0.309	0.34	1.027	0.48	0.406	1.031	1.082	0.395	0.871	0.391	0.527	1.133	1.324	0.383	1.105	0.59	0.637	0.934	0.453	0.48	-0.109	1.332	1.004
0.637	0.047	0.492	1.223	-0.031	0.332	0.754	0.434	0.445	0.688	0.277	0.34	1.043	0.48	0.402	1.113	1.039	0.379	0.926	0.32	0.621	1.051	1.363	0.406	1.086	0.652	0.602	0.973	0.488	0.496	-0.113	1.309	1.027
0.613	0.07	0.496	1.215	-0.113	0.324	0.727	0.438	0.43	0.637	0.25	0.328	1.051	0.484	0.406	1.211	0.98	0.375	0.973	0.383	0.551	0.957	1.344	0.418	1.105	0.73	0.563	1.012	0.527	0.5	-0.125	1.297	1.055
0.598	0.086	0.508	1.195	-0.176	0.324	0.711	0.453	0.418	0.586	0.23	0.309	1.031	0.492	0.406	1.277	0.93	0.387	1.023	0.473	0.563	0.934	1.25	0.422	1.113	0.801	0.527	1.055	0.566	0.512	-0.148	1.289	1.082
0.59	0.094	0.508	1.152	-0.207	0.375	0.68	0.492	0.398	0.563	0.207	0.289	0.996	0.492	0.41	1.281	0.867	0.41	0.984	0.559	0.5	1.043	1.098	0.453	1.121	0.855	0.484	1.078	0.59	0.504	-0.121	1.301	1.133
0.578	0.113	0.512	1.086	-0.238	0.445	0.656	0.559	0.379	0.59	0.203	0.266	0.953	0.484	0.402	1.238	0.805	0.434	0.977	0.676	0.516	1.176	0.922	0.496	1.141	0.895	0.434	1.113	0.551	0.469	-0.105	1.32	1.184
0.578	0.133	0.516	1.043	-0.262	0.48	0.641	0.602	0.371	0.652	0.234	0.258	0.891	0.477	0.391	1.188	0.734	0.445	1	0.73	0.52	1.176	0.793	0.543	1.18	0.926	0.387	1.199	0.434	0.438	-0.109	1.336	1.207
0.594	0.148	0.512	1.07	-0.23	0.484	0.633	0.609	0.375	0.707	0.293	0.262	0.828	0.465	0.398	1.145	0.668	0.461	1.031	0.816	0.52	1.082	0.715	0.574	1.203	0.918	0.367	1.266	0.313	0.363	-0.105	1.363	1.188
0.621	0.148	0.508	1.125	-0.152	0.465	0.625	0.586	0.383	0.723	0.367	0.277	0.762	0.453	0.402	1.109	0.602	0.477	1.07	0.902	0.52	1.016	0.703	0.563	1.207	0.863	0.371	1.234	0.141	0.219	-0.117	1.379	1.141
0.656	0.113	0.496	1.176	-0.07	0.434	0.617	0.527	0.402	0.695	0.453	0.289	0.707	0.434	0.414	1.09	0.527	0.504	1.094	0.988	0.516	1.043	0.762	0.539	1.152	0.789	0.383	1.16	-0.047	0.066	-0.145	1.406	1.113
0.785	0.074	0.41	1.211	0.016	0.402	0.621	0.469	0.43	0.633	0.516	0.301	0.625	0.414	0.414	1.082	0.461	0.531	1.164	1.094	0.531	1.078	0.805	0.516	1.063	0.703	0.398	1.047	-0.164	-0.016	-0.188	1.473	1.133
0.887	0.078	0.316	1.211	0.078	0.379	0.609	0.422	0.441	0.586	0.555	0.313	0.523	0.395	0.41	1.082	0.391	0.566	1.227	1.184	0.57	1.086	0.852	0.496	0.984	0.633	0.426	0.879	-0.176	-0.016	-0.168	1.551	1.18
0.793	0.039	0.367	1.18	0.125	0.363	0.613	0.375	0.453	0.586	0.574	0.328	0.422	0.387	0.383	1.094	0.328	0.586	1.23	1.242	0.598	1.066	0.891	0.484	0.93	0.578	0.453	0.742	-0.074	0.031	-0.07	1.672	1.258
0.773	-0.094	0.402	1.121	0.168	0.355	0.668	0.344	0.461	0.629	0.582	0.367	0.336	0.383	0.348	1.121	0.293	0.586	1.195	1.285	0.613	1.066	0.914	0.465	0.898	0.531	0.473	0.711	0.066	0.102	0.09	1.844	1.297
0.824	-0.148	0.402	1.02	0.207	0.352	0.754	0.324	0.457	0.68	0.594	0.414	0.285	0.355	0.324	1.148	0.262	0.586	1.137	1.273	0.613	1.102	0.941	0.441	0.883	0.488	0.484	0.703	0.176	0.184	0.293	1.941	1.344
0.891	-0.121	0.406	0.93	0.23	0.348	0.844	0.316	0.469	0.73	0.602	0.438	0.289	0.336	0.332	1.156	0.254	0.574	1.098	1.199	0.594	1.148	0.945	0.414	0.898	0.453	0.488	0.648	0.273	0.23	0.402	1.938	1.313
0.93	-0.09	0.395	0.848	0.25	0.34	0.891	0.328	0.477	0.797	0.605	0.457	0.324	0.336	0.363	1.141	0.27	0.563	1.105	1.074	0.598	1.176	0.93	0.395	0.938	0.43	0.488	0.652	0.359	0.293	0.578	1.867	1.316
0.914	-0.086	0.406	0.781	0.254	0.324	0.875	0.328	0.492	0.887	0.582	0.453	0.367	0.367	0.418	1.117	0.297	0.551	1.152	0.941	0.617	1.168	0.891	0.387	0.996	0.418	0.473	0.719	0.445	0.363	0.676	1.727	1.316
0.914	-0.109	0.422	0.715	0.258	0.313	0.805	0.313	0.52	0.98	0.555	0.438	0.367	0.41	0.488	1.117	0.344	0.531	1.172	0.805	0.645	1.105	0.832	0.395	1.063	0.426	0.453	0.824	0.523	0.43	0.695	1.559	1.332
0.891	-0.133	0.449	0.656	0.258	0.305	0.711	0.293	0.535	1.051	0.523	0.418	0.355	0.461	0.563	1.121	0.391	0.512	1.109	0.699	0.668	1.012	0.77	0.402	1.137	0.445	0.426	0.91	0.574	0.48	0.688	1.383	1.32
0.836	-0.152	0.457	0.598	0.258	0.297	0.645	0.285	0.539	1.098	0.496	0.402	0.367	0.488	0.617	1.109	0.426	0.477	1.008	0.652	0.664	0.934	0.703	0.414	1.219	0.465	0.41	0.977	0.598	0.531	0.668	1.219	1.27
0.828	-0.113	0.465	0.535	0.242	0.297	0.598	0.301	0.535	1.133	0.469	0.402	0.449	0.523	0.625	1.102	0.449	0.453	0.93	0.664	0.648	0.879	0.645	0.441	1.293	0.48	0.418	1.023	0.598	0.59	0.652	1.063	1.164
0.777	0.008	0.484	0.473	0.223	0.301	0.59	0.313	0.516	1.152	0.449	0.414	0.551	0.516	0.609	1.109	0.461	0.43	0.91	0.699	0.621	0.844	0.586	0.457	1.359	0.512	0.434	1.043	0.617	0.621	0.621	0.934	1.059
0.84	0.047	0.48	0.426	0.191	0.309	0.625	0.332	0.508	1.148	0.434	0.438	0.617	0.457	0.559	1.129	0.461	0.422	0.914	0.738	0.605	0.82	0.531	0.477	1.406	0.527	0.461	1.023	0.648	0.613	0.57	0.879	0.98
0.898	0.066	0.461	0.387	0.168	0.309	0.684	0.344	0.504	1.148	0.422	0.453	0.684	0.387	0.492	1.156	0.477	0.414	0.906	0.762	0.594	0.805	0.488	0.508	1.457	0.547	0.488	0.988	0.66	0.598	0.492	0.746	0.906
0.93	0.059	0.465	0.359	0.145	0.305	0.777	0.379	0.504	1.141	0.418	0.465	0.785	0.324	0.441	1.172	0.488	0.41	0.902	0.789	0.582	0.797	0.469	0.52	1.496	0.551	0.488	0.941	0.625	0.582	0.473	0.656	0.844
0.965	0.027	0.477	0.352	0.129	0.297	0.887	0.426	0.508	1.156	0.406	0.473	0.93	0.27	0.41	1.156	0.496	0.406	0.91	0.809	0.563	0.809	0.477	0.512	1.539	0.543	0.477	0.883	0.586	0.555	0.453	0.613	0.785
0.949	0.012	0.492	0.352	0.117	0.285	0.988	0.477	0.5	1.199	0.398	0.523	1.094	0.246	0.379	1.055	0.453	0.402	0.938	0.836	0.527	0.871	0.48	0.504	1.559	0.492	0.457	0.82	0.52	0.563	0.414	0.594	0.715
0.902	-0.004	0.504	0.371	0.098	0.27	1.066	0.523	0.5	1.184	0.371	0.563	1.258	0.266	0.363	0.914	0.34	0.438	1	0.844	0.504	0.926	0.477	0.504	1.535	0.395	0.426	0.828	0.422	0.578	0.348	0.598	0.656
0.84	-0.012	0.508	0.398	0.078	0.254	1.082	0.551	0.496	1.137	0.328	0.414	1.402	0.324	0.367	0.754	0.215	0.438	1.07	0.84	0.488	0.965	0.461	0.492	1.477	0.266	0.387	0.801	0.328	0.625	0.313	0.609	0.625
0.773	0	0.516	0.438	0.07	0.25	1.055	0.535	0.504	1.34	0.594	0.328	1.52	0.414	0.395	0.625	0.086	0.41	1.117	0.813	0.488	0.973	0.438	0.492	1.367	0.129	0.34	0.809	0.195	0.621	0.324	0.656	0.609
0.723	0.016	0.516	0.477	0.074	0.25	1.008	0.484	0.523	1.402	0.563	0.367	1.609	0.535	0.453	0.488	-0.055	0.367	1.09	0.773	0.492	0.965	0.422	0.488	1.176	-0.016	0.285	0.82	0.375	0.574	0.332	0.707	0.59
0.699	0.031	0.52	0.516	0.074	0.266	1	0.43	0.523	1.262	0.594	0.387	1.688	0.691	0.535	0.371	-0.129	0.328	1.016	0.719	0.5	0.957	0.402	0.48	0.918	-0.184	0.211	0.848	0.402	0.527	0.336	0.742	0.578
0.715	0.051	0.512	0.547	0.059	0.285	0.949	0.352	0.555	1.129	0.672	0.418	1.695	0.867	0.605	0.262	-0.156	0.305	0.938	0.656	0.516	0.988	0.391	0.473	0.68	-0.316	0.164	0.871	0.48	0.5	0.332	0.758	0.57
0.746	0.07	0.504	0.57	0.047	0.301	0.941	0.293	0.566	1.043	0.676	0.43	1.629	1.008	0.621	0.23	-0.121	0.305	0.887	0.605	0.523	1.047	0.387	0.469	0.52	-0.383	0.113	0.926	0.547	0.516	0.324	0.762	0.57
0.777	0.094	0.508	0.582	0.043	0.313	0.957	0.273	0.57	0.973	0.703	0.406	1.656	1.121	0.613	0.293	-0.051	0.34	0.852	0.559	0.516	1.113	0.375	0.457	0.395	-0.355	0.09	0.973	0.582	0.57	0.324	0.742	0.57
0.801	0.109	0.512	0.621	0.055	0.316	0.938	0.277	0.566	0.949	0.703	0.375	1.625	1.172	0.563	0.41	0.047	0.414	0.824	0.52	0.512	1.18	0.363	0.445	0.336	-0.238	0.063	1.023	0.621	0.629	0.352	0.688	0.574
0.82	0.117	0.52	0.684	0.055	0.32	0.891	0.305	0.551	0.949	0.691	0.355	1.461	1.227	0.484	0.531	0.145	0.484	0.816	0.492	0.496	1.215	0.34	0.422	0.355	-0.086	0.043	1.043	0.68	0.688	0.379	0.629	0.574
0.855	0.113	0.531	0.781	0.055	0.316	0.859	0.332	0.543	0.941	0.688	0.352	1.266	1.258	0.434	0.621	0.219	0.547	0.824	0.488	0.488	1.199	0.281	0.395	0.438	0.063	0.051	1.059	0.766	0.734	0.398	0.574	0.574
0.906	0.098	0.539	0.895	0.043	0.309	0.836	0.293	0.574	0.934	0.695	0.352	1.094	1.203	0.418	0.738	0.266	0.605	0.852	0.5	0.473	1.133	0.207	0.359	0.547	0.188	0.07	1.09	0.852	0.758	0.41	0.516	0.582
0.949	0.074	0.539	1.039	0.047	0.301	0.797	0.285	0.574	0.941	0.723	0.359	0.973	1.035	0.402	0.898	0.344	0.648	0.883	0.52	0.445	1.027	0.145	0.316	0.625	0.293	0.098	1.141	0.941	0.781	0.387	0.449	0.586
0.965	0.059	0.531	1.188	0.047	0.305	0.789	0.281	0.605	0.957	0.758	0.375	0.91	0.809	0.418	1.051	0.402	0.703	0.922	0.539	0.422	0.906	0.09	0.273	0.652	0.383	0.117	1.191	1.043	0.816	0.332	0.41	0.578
0.957	0.039	0.531	1.34	0.051	0.328	0.738	0.277	0.594	0.977	0.789	0.375	0.93	0.582	0.453	1.121	0.434	0.727	0.949	0.566	0.398	0.809	0.008	0.238	0.668	0.465	0.145	1.207	1.141	0.852	0.277	0.371	0.59
0.934	0.031	0.527	1.461	0.043	0.352	0.73	0.48	0.477	1.008	0.813	0.379	1.031	0.449	0.488	1.117	0.445	0.723	0.984	0.598	0.387	0.75	-0.047	0.223	0.699	0.52	0.172	1.141	1.215	0.883	0.246	0.336	0.621
0.906	0.02	0.535	1.535	0.02	0.379	0.785	0.668	0.449	1.047	0.832	0.375	1.137	0.402	0.516	1.098	0.441	0.703	1.016	0.617	0.383	0.688	-0.027	0.219	0.742	0.551	0.215	1.043	1.242	0.879	0.238	0.316	0.645
0.879	0.004	0.531	1.551	-0.012	0.398	0.676	0.602	0.484	1.055	0.844	0.363	1.199	0.41	0.535	1.07	0.426	0.668	1.059	0.652	0.379	0.59	0.051	0.191	0.777	0.547	0.258	0.992	1.191	0.859	0.242	0.324	0.633
0.844	-0.008	0.523	1.516	-0.047	0.398	0.629	0.551	0.527	1.031	0.844	0.352	1.23	0.457	0.551	1.047	0.41	0.652	1.098	0.676	0.379	0.504	0.152	0.168	0.805	0.547	0.309	1.059	1.066	0.844	0.266	0.359	0.594
0.828	-0.02	0.52	1.473	-0.094	0.383	0.656	0.555	0.555	1.035	0.844	0.34	1.215	0.535	0.547	1.012	0.395	0.656	1.141	0.703	0.383	0.5	0.254	0.141	0.82	0.535	0.375	1.223	0.914	0.855	0.305	0.406	0.586
0.809	-0.035	0.52	1.426	-0.133	0.367	0.656	0.563	0.566	1.066	0.836	0.34	1.195	0.621	0.551	0.973	0.391	0.652	1.172	0.727	0.398	0.598	0.348	0.137	0.828	0.523	0.457	1.344	0.816	0.863	0.344	0.453	0.609
0.77	-0.055	0.531	1.352	-0.156	0.367	0.648	0.57	0.57	1.098	0.844	0.336	1.176	0.707	0.531	0.961	0.395	0.637	1.195	0.746	0.41	0.73	0.422	0.156	0.832	0.523	0.535	1.363	0.801	0.859	0.395	0.523	0.668
0.734	-0.055	0.531	1.273	-0.168	0.371	0.66	0.57	0.574	1.121	0.855	0.363	1.133	0.797	0.504	0.973	0.395	0.609	1.219	0.742	0.414	0.844	0.512	0.188	0.813	0.504	0.586	1.313	0.832	0.836	0.469	0.602	0.742
0.711	-0.043	0.52	1.184	-0.16	0.379	0.715	0.559	0.594	1.074	0.844	0.379	1.055	0.867	0.473	1.016	0.402	0.59	1.238	0.672	0.41	0.938	0.617	0.238	0.809	0.488	0.566	1.25	0.879	0.793	0.559	0.68	0.844
0.695	-0.004	0.516	1.109	-0.133	0.387	0.781	0.539	0.617	0.977	0.84	0.379	0.938	0.91	0.422	1.07	0.414	0.594	1.203	0.516	0.395	0.996	0.691	0.32	0.852	0.461	0.492	1.199	0.914	0.75	0.723	0.809	0.98
0.688	0.027	0.504	1.039	-0.109	0.387	0.848	0.531	0.637	0.887	0.816	0.363	0.828	0.945	0.371	1.141	0.453	0.617	1.102	0.355	0.379	1.031	0.711	0.461	0.977	0.418	0.418	1.152	0.922	0.711	0.816	0.906	1.047
0.68	0.063	0.488	1.004	-0.105	0.379	0.938	0.539	0.66	0.832	0.789	0.348	0.746	0.961	0.32	1.176	0.504	0.652	0.965	0.199	0.309	1.051	0.699	0.59	1.176	0.391	0.367	1.117	0.914	0.672	0.961	0.996	1.125
0.695	0.074	0.473	1	-0.105	0.359	1.008	0.547	0.684	0.82	0.758	0.328	0.715	0.988	0.281	1.172	0.574	0.684	0.867	0.043	0.223	1.043	0.703	0.617	1.395	0.406	0.398	1.117	0.902	0.645	1.082	0.992	1.215
0.695	0.066	0.469	0.98	-0.109	0.348	1.016	0.543	0.723	0.848	0.742	0.32	0.719	1.012	0.25	1.141	0.645	0.699	0.809	-0.039	0.168	1.051	0.66	0.578	1.629	0.422	0.488	1.141	0.898	0.609	1.102	0.98	1.297
0.691	0.07	0.469	0.969	-0.105	0.332	1.055	0.559	0.75	0.898	0.734	0.32	0.75	1.023	0.234	1.117	0.699	0.695	0.75	-0.051	0.18	1.059	0.566	0.531	1.688	0.445	0.586	1.172	0.891	0.563	1.051	0.918	1.348
0.688	0.082	0.469	0.934	-0.102	0.34	1.086	0.574	0.766	0.93	0.734	0.316	0.773	1.008	0.227	1.117	0.738	0.695	0.613	0	0.227	1.031	0.48	0.496	1.602	0.523	0.699	1.18	0.859	0.531	0.969	0.863	1.379
0.672	0.109	0.473	0.883	-0.086	0.348	1.098	0.574	0.777	0.965	0.738	0.313	0.785	0.98	0.223	1.145	0.758	0.691	0.461	0.07	0.266	1.004	0.414	0.504	1.469	0.559	0.801	1.164	0.809	0.508	0.914	0.863	1.383
0.652	0.125	0.469	0.816	-0.074	0.352	1.102	0.563	0.777	1.016	0.738	0.305	0.805	0.934	0.227	1.191	0.777	0.688	0.375	0.148	0.293	0.953	0.344	0.547	1.434	0.637	0.887	1.094	0.723	0.496	0.867	0.883	1.344
0.629	0.133	0.469	0.75	-0.055	0.355	1.086	0.547	0.758	1.102	0.734	0.309	0.855	0.871	0.242	1.246	0.82	0.68	0.383	0.23	0.313	0.918	0.293	0.59	1.457	0.777	0.941	0.988	0.637	0.484	0.82	0.918	1.281
0.613	0.129	0.465	0.703	-0.023	0.363	1.066	0.523	0.723	1.172	0.738	0.309	0.934	0.816	0.273	1.281	0.879	0.672	0.457	0.297	0.332	0.891	0.266	0.629	1.406	0.941	0.957	0.895	0.559	0.48	0.723	0.938	1.18
0.602	0.125	0.461	0.652	0.004	0.371	1.059	0.492	0.676	1.242	0.734	0.324	1.008	0.754	0.301	1.293	0.941	0.664	0.555	0.359	0.344	0.879	0.254	0.648	1.344	1.113	0.918	0.824	0.492	0.484	0.688	0.941	1.113
0.609	0.109	0.461	0.629	0.031	0.375	1.055	0.473	0.637	1.297	0.719	0.332	1.043	0.691	0.332	1.266	0.98	0.648	0.656	0.41	0.355	0.887	0.277	0.652	1.293	1.195	0.863	0.797	0.438	0.504	0.637	0.949	1.008
0.629	0.098	0.461	0.617	0.051	0.383	1.039	0.477	0.598	1.324	0.695	0.332	1.051	0.633	0.379	1.211	0.988	0.609	0.766	0.449	0.391	0.871	0.285	0.652	1.281	1.121	0.809	0.793	0.398	0.516	0.617	0.953	0.969
0.645	0.09	0.469	0.613	0.066	0.387	1.043	0.504	0.574	1.34	0.656	0.336	1.055	0.59	0.418	1.156	0.965	0.555	0.871	0.492	0.441	0.914	0.34	0.645	1.344	0.984	0.777	0.809	0.387	0.52	0.57	0.977	0.938
0.656	0.078	0.477	0.621	0.066	0.398	1.051	0.535	0.555	1.363	0.605	0.336	1.074	0.547	0.445	1.117	0.906	0.52	0.934	0.551	0.52	0.906	0.375	0.648	1.379	0.863	0.758	0.828	0.387	0.523	0.539	1.031	0.914
0.672	0.07	0.48	0.633	0.074	0.422	1.031	0.563	0.547	1.359	0.559	0.332	1.102	0.516	0.473	1.117	0.863	0.512	0.953	0.617	0.578	0.816	0.418	0.652	1.285	0.773	0.742	0.867	0.406	0.516	0.492	1.09	0.91
0.68	0.059	0.48	0.66	0.07	0.453	1.004	0.602	0.539	1.336	0.508	0.332	1.148	0.492	0.492	1.117	0.867	0.512	0.93	0.66	0.594	0.777	0.477	0.66	1.133	0.727	0.734	0.922	0.441	0.523	0.461	1.141	0.91
0.691	0.035	0.484	0.703	0.059	0.477	0.973	0.641	0.535	1.301	0.465	0.344	1.23	0.473	0.516	1.055	0.895	0.5	0.895	0.66	0.563	0.75	0.543	0.668	1.059	0.734	0.75	1.008	0.5	0.539	0.418	1.176	0.93
0.699	0.016	0.484	0.754	0.031	0.504	0.934	0.676	0.535	1.258	0.422	0.359	1.328	0.457	0.531	0.953	0.93	0.48	0.867	0.629	0.531	0.75	0.617	0.672	1.023	0.762	0.777	1.125	0.574	0.543	0.383	1.211	0.953
0.727	0	0.477	0.816	0	0.531	0.914	0.707	0.535	1.211	0.375	0.367	1.422	0.434	0.527	0.871	0.957	0.457	0.848	0.582	0.504	0.793	0.695	0.684	1.023	0.805	0.766	1.234	0.652	0.527	0.363	1.25	0.992
0.766	-0.012	0.48	0.875	-0.035	0.555	0.906	0.727	0.539	1.168	0.336	0.363	1.496	0.418	0.531	0.824	0.961	0.438	0.832	0.52	0.504	0.848	0.77	0.68	1.031	0.848	0.746	1.32	0.707	0.5	0.352	1.313	1.047
0.824	0	0.48	0.922	-0.066	0.566	0.906	0.738	0.539	1.125	0.301	0.363	1.52	0.398	0.523	0.844	0.953	0.422	0.82	0.457	0.523	0.941	0.848	0.668	1.098	0.922	0.699	1.383	0.73	0.449	0.352	1.363	1.098
0.895	-0.004	0.488	0.984	-0.09	0.574	0.891	0.742	0.527	1.082	0.277	0.359	1.488	0.391	0.531	0.898	0.949	0.41	0.832	0.41	0.551	1.078	0.934	0.66	1.234	0.98	0.637	1.43	0.695	0.398	0.359	1.383	1.137
0.961	-0.012	0.492	1.051	-0.109	0.57	0.852	0.727	0.52	1.039	0.27	0.355	1.43	0.383	0.535	0.949	0.941	0.406	0.852	0.379	0.57	1.234	1.039	0.656	1.355	1.02	0.559	1.453	0.598	0.363	0.387	1.391	1.172
1.027	-0.043	0.52	1.102	-0.125	0.563	0.805	0.695	0.508	0.988	0.273	0.359	1.387	0.383	0.531	1.004	0.93	0.402	0.93	0.336	0.68	1.352	1.141	0.66	1.41	1.004	0.484	1.449	0.461	0.27	0.418	1.387	1.188
1.066	-0.137	0.547	1.117	-0.129	0.539	0.793	0.656	0.492	0.926	0.293	0.359	1.352	0.375	0.516	1.059	0.918	0.406	0.988	0.094	0.754	1.352	1.223	0.668	1.445	0.941	0.422	1.414	0.273	0.16	0.418	1.363	1.168
1.023	-0.195	0.563	1.109	-0.129	0.508	0.793	0.613	0.484	0.867	0.313	0.352	1.313	0.363	0.488	1.125	0.891	0.406	1.004	0.266	0.703	1.266	1.234	0.688	1.512	0.844	0.375	1.344	0.07	0.051	0.391	1.316	1.129
0.934	-0.199	0.555	1.082	-0.129	0.48	0.781	0.57	0.469	0.836	0.336	0.348	1.258	0.352	0.457	1.203	0.855	0.41	1.129	0.539	0.52	1.152	1.133	0.688	1.59	0.734	0.359	1.156	-0.031	-0.016	0.289	1.289	1.055
0.855	-0.188	0.547	1.031	-0.117	0.441	0.797	0.512	0.461	0.82	0.352	0.348	1.203	0.352	0.438	1.262	0.816	0.426	1.035	0.652	0.469	1.137	0.934	0.688	1.641	0.621	0.375	0.832	-0.063	0	0.219	1.293	1.004
0.797	-0.188	0.543	0.977	-0.102	0.406	0.824	0.469	0.457	0.836	0.379	0.348	1.148	0.316	0.43	1.281	0.777	0.438	0.93	0.801	0.449	1.234	0.719	0.707	1.641	0.523	0.402	0.566	-0.012	0.066	0.129	1.316	0.973
0.762	-0.176	0.523	0.941	-0.086	0.379	0.855	0.438	0.453	0.855	0.402	0.34	1.078	0.234	0.438	1.266	0.723	0.453	0.98	0.883	0.484	1.344	0.547	0.727	1.551	0.438	0.441	0.543	0.105	0.145	0.098	1.367	0.957
0.719	-0.184	0.512	0.926	-0.059	0.363	0.879	0.406	0.461	0.859	0.414	0.324	0.973	0.137	0.426	1.223	0.672	0.469	1.008	0.953	0.492	1.293	0.465	0.723	1.383	0.391	0.48	0.598	0.203	0.207	0.129	1.445	0.949
0.688	-0.148	0.516	0.93	-0.027	0.355	0.883	0.375	0.469	0.855	0.402	0.316	0.844	0.031	0.395	1.176	0.617	0.484	1.004	0.988	0.469	1.125	0.457	0.699	1.199	0.383	0.512	0.594	0.27	0.238	0.195	1.516	0.926
0.684	-0.121	0.531	0.953	0.008	0.363	0.879	0.34	0.477	0.84	0.387	0.305	0.688	-0.09	0.355	1.133	0.563	0.496	1.004	1.027	0.461	1.086	0.512	0.668	1.078	0.398	0.52	0.613	0.34	0.254	0.277	1.563	0.906
0.711	-0.082	0.547	0.969	0.047	0.375	0.871	0.32	0.488	0.809	0.367	0.289	0.539	-0.102	0.309	1.102	0.5	0.52	1.039	1.051	0.48	1.148	0.629	0.625	1.02	0.414	0.516	0.664	0.414	0.273	0.398	1.582	0.898
0.75	-0.055	0.566	0.992	0.063	0.398	0.844	0.316	0.496	0.746	0.34	0.293	0.441	-0.035	0.258	1.07	0.449	0.539	1.094	1.055	0.531	1.18	0.773	0.563	0.98	0.418	0.492	0.703	0.484	0.301	0.523	1.613	0.895
0.793	-0.055	0.59	1.031	0.082	0.414	0.801	0.305	0.496	0.688	0.309	0.289	0.445	0.078	0.258	1.047	0.406	0.547	1.129	1.051	0.59	1.125	0.891	0.492	0.949	0.41	0.461	0.738	0.551	0.34	0.621	1.602	0.91
0.836	-0.074	0.602	1.09	0.082	0.43	0.773	0.301	0.488	0.695	0.27	0.285	0.5	0.219	0.281	1.031	0.375	0.551	1.148	1.031	0.637	1.051	0.98	0.426	0.934	0.43	0.418	0.785	0.59	0.387	0.695	1.547	0.922
0.867	-0.109	0.602	1.164	0.074	0.43	0.738	0.305	0.484	0.742	0.234	0.285	0.523	0.324	0.305	1.023	0.344	0.563	1.145	0.984	0.664	0.992	1.055	0.355	0.949	0.441	0.379	0.844	0.605	0.438	0.762	1.461	0.93
0.863	-0.145	0.59	1.242	0.066	0.406	0.699	0.316	0.477	0.789	0.215	0.285	0.484	0.375	0.32	1.004	0.332	0.563	1.109	0.91	0.688	0.988	1.102	0.297	0.984	0.465	0.328	0.895	0.613	0.465	0.813	1.348	0.934
0.844	-0.164	0.574	1.313	0.063	0.379	0.668	0.332	0.461	0.789	0.219	0.285	0.457	0.398	0.34	0.977	0.332	0.547	1.063	0.813	0.703	1.039	1.109	0.25	1.035	0.484	0.293	0.918	0.629	0.5	0.848	1.219	0.941
0.809	-0.152	0.563	1.344	0.051	0.352	0.648	0.355	0.449	0.762	0.254	0.289	0.492	0.406	0.344	0.953	0.344	0.543	1.031	0.715	0.73	1.082	1.074	0.227	1.055	0.5	0.273	0.918	0.633	0.559	0.84	1.078	0.945
0.789	-0.121	0.547	1.313	0.031	0.336	0.641	0.379	0.445	0.707	0.301	0.301	0.59	0.426	0.352	0.93	0.352	0.539	1.012	0.629	0.777	1.09	1	0.223	1.047	0.504	0.254	0.875	0.645	0.621	0.805	0.953	0.93
0.77	-0.086	0.523	1.262	-0.004	0.344	0.637	0.391	0.441	0.652	0.359	0.324	0.711	0.441	0.367	0.906	0.355	0.535	0.973	0.574	0.824	1.035	0.891	0.246	1.059	0.504	0.266	0.832	0.664	0.652	0.762	0.844	0.906
0.75	-0.055	0.516	1.203	-0.023	0.348	0.637	0.41	0.441	0.609	0.414	0.344	0.813	0.445	0.406	0.91	0.367	0.535	0.914	0.57	0.852	0.938	0.773	0.285	1.035	0.512	0.289	0.805	0.668	0.617	0.699	0.75	0.867
0.742	-0.043	0.504	1.148	-0.031	0.363	0.641	0.426	0.441	0.594	0.457	0.367	0.844	0.461	0.449	0.922	0.387	0.523	0.898	0.613	0.836	0.855	0.672	0.324	0.98	0.523	0.301	0.813	0.641	0.563	0.652	0.676	0.824
0.734	-0.043	0.504	1.098	-0.027	0.379	0.652	0.445	0.445	0.625	0.492	0.402	0.82	0.477	0.492	0.934	0.391	0.504	0.941	0.699	0.797	0.809	0.586	0.367	0.934	0.535	0.309	0.859	0.582	0.535	0.602	0.621	0.773
0.723	-0.023	0.5	1.063	-0.016	0.387	0.664	0.461	0.449	0.684	0.531	0.457	0.82	0.496	0.535	0.961	0.395	0.492	1.027	0.801	0.75	0.781	0.504	0.414	0.926	0.531	0.309	0.922	0.5	0.512	0.563	0.59	0.734
0.715	0.008	0.5	1.039	0	0.387	0.664	0.469	0.449	0.734	0.574	0.496	0.848	0.52	0.57	0.984	0.406	0.473	1.051	0.898	0.699	0.742	0.441	0.449	0.926	0.465	0.316	0.926	0.418	0.52	0.547	0.574	0.699
0.711	0.039	0.508	1.031	0.023	0.379	0.672	0.469	0.457	0.781	0.605	0.504	0.867	0.523	0.574	1.008	0.406	0.453	1.043	0.977	0.641	0.723	0.387	0.473	0.91	0.387	0.328	0.945	0.41	0.539	0.547	0.586	0.68
0.707	0.055	0.516	1.012	0.043	0.371	0.688	0.465	0.469	0.832	0.613	0.488	0.887	0.512	0.543	1.02	0.398	0.434	0.992	1.016	0.555	0.715	0.359	0.488	0.844	0.293	0.32	1.02	0.438	0.582	0.559	0.617	0.688
0.699	0.066	0.523	0.98	0.063	0.363	0.719	0.473	0.477	0.902	0.586	0.457	0.922	0.484	0.504	0.973	0.367	0.418	1.012	1.043	0.477	0.727	0.359	0.488	0.719	0.16	0.273	1.117	0.461	0.645	0.574	0.664	0.695
0.672	0.066	0.523	0.938	0.078	0.352	0.801	0.488	0.48	0.973	0.551	0.43	0.977	0.461	0.465	0.891	0.324	0.414	1.082	1.008	0.402	0.754	0.375	0.48	0.578	-0.004	0.195	1.219	0.516	0.695	0.621	0.715	0.723
0.637	0.063	0.512	0.883	0.09	0.352	0.879	0.488	0.48	1.023	0.512	0.402	1.051	0.441	0.441	0.793	0.289	0.391	1.164	0.98	0.367	0.777	0.398	0.465	0.504	-0.156	0.168	1.332	0.578	0.75	0.688	0.758	0.723
0.602	0.07	0.5	0.828	0.102	0.352	0.938	0.492	0.492	1.043	0.473	0.406	1.129	0.43	0.434	0.719	0.199	0.359	1.199	0.906	0.348	0.793	0.422	0.445	0.496	-0.277	0.18	1.41	0.656	0.816	0.789	0.777	0.715
0.586	0.07	0.492	0.777	0.117	0.348	0.945	0.492	0.5	1.047	0.445	0.418	1.191	0.43	0.426	0.68	0.117	0.336	1.164	0.828	0.355	0.793	0.469	0.422	0.523	-0.246	0.207	1.438	0.781	0.891	0.852	0.75	0.668
0.563	0.063	0.488	0.742	0.145	0.332	0.906	0.477	0.52	1.016	0.426	0.441	1.219	0.441	0.422	0.645	0.094	0.316	1.102	0.738	0.371	0.824	0.523	0.406	0.531	-0.113	0.203	1.414	0.965	0.98	0.926	0.684	0.629
0.543	0.039	0.492	0.703	0.164	0.328	0.844	0.453	0.539	0.984	0.422	0.473	1.223	0.453	0.414	0.578	0.113	0.309	1.039	0.652	0.402	0.875	0.57	0.395	0.566	0.02	0.18	1.348	1.191	1.043	0.957	0.598	0.59
0.527	0.016	0.504	0.668	0.18	0.316	0.781	0.434	0.555	0.969	0.43	0.496	1.242	0.461	0.414	0.477	0.156	0.293	0.984	0.586	0.438	0.938	0.609	0.391	0.684	0.148	0.152	1.25	1.426	0.984	0.91	0.508	0.539
0.535	0	0.504	0.637	0.188	0.309	0.754	0.402	0.563	0.984	0.434	0.508	1.285	0.465	0.422	0.406	0.207	0.293	0.922	0.527	0.469	0.98	0.629	0.395	0.906	0.289	0.164	1.16	1.406	0.875	0.805	0.422	0.539
0.551	-0.016	0.5	0.613	0.191	0.293	0.746	0.367	0.57	1.047	0.461	0.5	1.289	0.516	0.441	0.41	0.258	0.332	0.871	0.465	0.496	0.992	0.648	0.398	1.141	0.418	0.219	1.18	1.129	0.785	0.668	0.328	0.531
0.574	-0.027	0.504	0.605	0.191	0.281	0.766	0.34	0.57	1.125	0.402	0.613	1.301	0.555	0.484	0.512	0.309	0.387	0.844	0.422	0.52	0.996	0.648	0.406	1.277	0.52	0.293	1.313	0.891	0.719	0.555	0.242	0.547
0.613	-0.031	0.504	0.59	0.191	0.277	0.805	0.324	0.57	1.012	0.254	0.734	1.27	0.613	0.527	0.633	0.344	0.445	0.832	0.395	0.535	1.023	0.633	0.406	1.297	0.594	0.383	1.281	0.754	0.645	0.457	0.199	0.543
0.652	-0.031	0.516	0.574	0.18	0.281	0.867	0.336	0.563	0.934	0.305	0.68	1.203	0.691	0.566	0.734	0.383	0.504	0.824	0.395	0.547	1.066	0.598	0.418	1.246	0.621	0.484	1.082	0.68	0.586	0.402	0.227	0.504
0.711	-0.035	0.531	0.555	0.164	0.285	0.918	0.375	0.547	1.086	0.605	0.293	1.078	0.762	0.59	0.84	0.434	0.574	0.805	0.406	0.57	1.063	0.535	0.438	1.184	0.637	0.535	1.012	0.68	0.566	0.395	0.301	0.457
0.762	-0.051	0.535	0.52	0.156	0.297	0.957	0.426	0.531	1.578	0.715	0.227	1	0.832	0.59	0.961	0.469	0.641	0.789	0.43	0.598	1	0.461	0.461	1.195	0.641	0.547	1.055	0.719	0.617	0.395	0.348	0.426
0.801	-0.066	0.539	0.48	0.145	0.305	0.988	0.465	0.52	1.762	0.844	0.008	0.957	0.871	0.59	1.086	0.527	0.66	0.785	0.461	0.617	0.922	0.41	0.465	1.25	0.59	0.543	1.039	0.785	0.703	0.406	0.395	0.414
0.84	-0.078	0.543	0.453	0.133	0.309	0.996	0.484	0.512	1.48	0.93	0.16	0.922	0.922	0.582	1.156	0.543	0.656	0.828	0.523	0.641	0.871	0.383	0.453	1.313	0.535	0.531	0.938	0.922	0.766	0.461	0.465	0.422
0.863	-0.094	0.547	0.461	0.125	0.301	1.012	0.484	0.504	1.059	0.922	0.184	0.898	0.984	0.586	1.207	0.539	0.613	0.918	0.574	0.656	0.813	0.359	0.441	1.305	0.477	0.516	0.828	1.051	0.777	0.523	0.555	0.441
0.883	-0.098	0.559	0.504	0.113	0.289	0.934	0.441	0.527	0.844	0.969	0.23	0.906	1.066	0.594	1.238	0.52	0.563	0.996	0.648	0.652	0.703	0.336	0.426	1.262	0.434	0.516	0.777	1.141	0.75	0.574	0.613	0.465
0.898	-0.113	0.57	0.566	0.105	0.277	0.902	0.398	0.539	0.809	0.949	0.25	0.938	1.133	0.57	1.223	0.5	0.535	1.059	0.695	0.613	0.605	0.313	0.422	1.184	0.402	0.523	0.813	1.188	0.699	0.625	0.621	0.484
0.922	-0.129	0.578	0.621	0.098	0.277	0.891	0.352	0.559	0.844	0.918	0.238	0.984	1.156	0.551	1.184	0.484	0.539	1.125	0.711	0.543	0.539	0.285	0.445	1.102	0.359	0.539	0.918	1.176	0.645	0.695	0.609	0.516
0.938	-0.141	0.59	0.664	0.094	0.273	0.855	0.332	0.559	0.898	0.887	0.227	1.031	1.117	0.52	1.125	0.461	0.563	1.199	0.707	0.469	0.527	0.262	0.508	1.039	0.328	0.547	1.047	1.129	0.582	0.789	0.598	0.551
0.965	-0.148	0.598	0.676	0.074	0.277	0.813	0.344	0.543	0.934	0.824	0.234	1.07	1.035	0.5	1.051	0.449	0.582	1.254	0.684	0.406	0.527	0.254	0.574	1.035	0.309	0.555	1.176	1.063	0.527	0.867	0.59	0.578
0.984	-0.141	0.598	0.664	0.047	0.281	0.801	0.375	0.52	0.926	0.754	0.258	1.098	0.941	0.496	0.992	0.449	0.59	1.266	0.645	0.363	0.527	0.273	0.617	1.07	0.336	0.559	1.297	0.984	0.48	0.926	0.598	0.602
0.98	-0.125	0.586	0.66	0.035	0.281	0.781	0.398	0.508	0.918	0.691	0.301	1.098	0.84	0.5	0.992	0.469	0.578	1.238	0.59	0.328	0.547	0.316	0.637	1.117	0.355	0.559	1.352	0.891	0.461	0.957	0.613	0.629
0.941	-0.113	0.578	0.66	0.027	0.281	0.77	0.422	0.508	0.938	0.652	0.352	1.113	0.742	0.523	1.031	0.496	0.555	1.168	0.465	0.316	0.605	0.355	0.641	1.145	0.379	0.547	1.336	0.77	0.457	0.98	0.629	0.676
0.875	-0.07	0.57	0.68	0.027	0.27	0.754	0.445	0.508	0.984	0.625	0.395	1.141	0.656	0.551	1.066	0.543	0.535	1.047	0.309	0.289	0.699	0.375	0.633	1.184	0.453	0.539	1.258	0.652	0.473	1.008	0.633	0.73
0.805	-0.031	0.57	0.727	0.027	0.258	0.734	0.461	0.527	1.02	0.633	0.43	1.156	0.598	0.574	1.09	0.59	0.527	0.887	0.156	0.262	0.781	0.383	0.637	1.176	0.512	0.555	1.141	0.555	0.48	1.082	0.695	0.789
0.762	0.008	0.57	0.809	0.023	0.238	0.719	0.48	0.535	1.039	0.637	0.438	1.129	0.563	0.586	1.09	0.652	0.516	0.797	0.031	0.219	0.82	0.383	0.656	1.184	0.559	0.578	1.035	0.473	0.496	1.23	0.84	0.809
0.746	0.016	0.57	0.93	0.016	0.211	0.703	0.5	0.543	1.102	0.652	0.434	1.086	0.566	0.57	1.055	0.707	0.504	0.813	-0.051	0.172	0.809	0.387	0.672	1.145	0.621	0.613	0.969	0.406	0.508	1.309	1.02	0.781
0.758	0.02	0.57	1.082	0.012	0.184	0.688	0.516	0.551	1.16	0.668	0.426	1.066	0.609	0.52	0.988	0.766	0.5	0.852	-0.043	0.152	0.766	0.383	0.688	1.086	0.699	0.625	0.938	0.363	0.516	1.344	1.156	0.793
0.762	0.02	0.566	1.238	0.016	0.156	0.668	0.539	0.547	1.172	0.695	0.406	1.117	0.645	0.461	0.914	0.816	0.52	0.781	0.039	0.172	0.715	0.371	0.688	1.07	0.801	0.625	0.93	0.344	0.516	1.387	1.309	0.84
0.766	0.02	0.57	1.359	0.023	0.172	0.656	0.559	0.543	1.133	0.727	0.402	1.195	0.68	0.41	0.84	0.887	0.551	0.582	0.137	0.199	0.684	0.359	0.688	1.117	0.895	0.625	0.938	0.332	0.5	1.387	1.414	0.883
0.77	0.02	0.57	1.43	0.023	0.223	0.664	0.57	0.547	1.047	0.742	0.383	1.25	0.699	0.359	0.797	0.969	0.617	0.43	0.262	0.195	0.688	0.344	0.68	1.195	1.016	0.637	0.965	0.344	0.473	1.363	1.418	0.961
0.801	0.027	0.566	1.43	-0.004	0.285	0.676	0.574	0.551	0.957	0.766	0.355	1.273	0.711	0.336	0.73	1.066	0.707	0.43	0.387	0.184	0.727	0.328	0.664	1.254	1.141	0.652	0.992	0.363	0.457	1.418	1.32	1.07
0.852	0.039	0.559	1.375	-0.035	0.332	0.688	0.574	0.559	0.906	0.773	0.328	1.25	0.707	0.32	0.711	1.176	0.762	0.531	0.488	0.168	0.801	0.328	0.648	1.293	1.273	0.68	1.035	0.391	0.449	1.523	1.141	1.133
0.887	0.031	0.543	1.305	-0.094	0.367	0.715	0.566	0.582	0.883	0.785	0.309	1.207	0.695	0.313	0.813	1.281	0.777	0.648	0.555	0.164	0.918	0.348	0.633	1.293	1.395	0.688	1.086	0.426	0.469	1.555	0.934	1.125
0.898	0.02	0.535	1.25	-0.141	0.371	0.75	0.563	0.605	0.871	0.797	0.297	1.184	0.672	0.313	0.938	1.324	0.754	0.715	0.637	0.172	0.988	0.395	0.594	1.25	1.473	0.656	1.141	0.477	0.477	1.516	0.789	1.145
0.887	0.004	0.531	1.215	-0.18	0.371	0.797	0.555	0.625	0.863	0.809	0.289	1.188	0.656	0.324	1.023	1.324	0.719	0.77	0.715	0.188	1.121	0.469	0.551	1.156	1.371	0.637	1.203	0.563	0.465	1.348	0.734	1.094
0.848	-0.02	0.535	1.184	-0.184	0.359	0.883	0.559	0.648	0.859	0.816	0.277	1.176	0.637	0.34	1.063	1.262	0.684	0.809	0.789	0.238	1.152	0.535	0.543	1.113	1.113	0.641	1.258	0.645	0.449	1.23	0.793	1.043
0.805	-0.039	0.547	1.141	-0.16	0.352	0.941	0.563	0.664	0.883	0.801	0.266	1.145	0.629	0.367	1.109	1.172	0.672	0.809	0.816	0.352	1.16	0.609	0.543	1.16	0.832	0.672	1.293	0.691	0.402	1.039	0.898	0.941
0.77	-0.055	0.551	1.094	-0.129	0.34	0.969	0.566	0.68	0.938	0.781	0.262	1.102	0.621	0.387	1.16	1.051	0.656	0.797	0.836	0.484	1.137	0.703	0.563	1.262	0.621	0.691	1.289	0.699	0.344	0.871	1.055	0.844
0.746	-0.055	0.547	1.051	-0.094	0.344	1.004	0.574	0.695	1.016	0.773	0.27	1.07	0.613	0.406	1.203	0.918	0.652	0.75	0.879	0.543	1.07	0.793	0.559	1.281	0.492	0.703	1.266	0.637	0.273	0.707	1.242	0.75
0.73	-0.043	0.531	1.012	-0.082	0.344	0.992	0.574	0.703	1.094	0.758	0.285	1.059	0.609	0.41	1.293	0.828	0.645	0.707	0.887	0.555	1.008	0.883	0.563	1.188	0.465	0.699	1.203	0.555	0.168	0.555	1.406	0.668
0.73	-0.035	0.516	0.992	-0.086	0.336	0.961	0.57	0.711	1.148	0.73	0.309	1.031	0.605	0.402	1.395	0.781	0.656	0.664	0.84	0.504	0.945	0.957	0.57	1.09	0.527	0.672	1.105	0.379	0.082	0.422	1.527	0.598
0.727	-0.027	0.52	0.973	-0.082	0.324	0.973	0.57	0.711	1.184	0.715	0.328	1.008	0.602	0.391	1.367	0.734	0.664	0.652	0.77	0.441	0.922	1.023	0.563	1.098	0.648	0.652	0.961	0.191	0.004	0.289	1.594	0.531
0.707	-0.016	0.52	0.949	-0.082	0.316	0.992	0.555	0.707	1.172	0.684	0.344	1.004	0.594	0.379	1.258	0.688	0.637	0.668	0.684	0.402	0.973	1.074	0.551	1.184	0.766	0.629	0.75	0.055	0	0.188	1.621	0.488
0.691	-0.012	0.523	0.914	-0.082	0.313	1.027	0.547	0.695	1.145	0.633	0.352	1.023	0.582	0.348	1.23	0.688	0.602	0.699	0.59	0.402	1.074	1.113	0.539	1.262	0.863	0.605	0.52	0.016	0.059	0.168	1.645	0.484
0.676	-0.008	0.527	0.859	-0.078	0.313	1.078	0.547	0.68	1.129	0.578	0.359	1.082	0.57	0.324	1.266	0.715	0.547	0.742	0.484	0.441	1.16	1.141	0.527	1.277	0.91	0.563	0.453	0.078	0.137	0.215	1.664	0.527
0.664	0.008	0.535	0.805	-0.074	0.316	1.109	0.547	0.664	1.125	0.523	0.363	1.16	0.547	0.313	1.293	0.742	0.5	0.797	0.387	0.516	1.207	1.172	0.508	1.277	0.93	0.496	0.504	0.188	0.223	0.324	1.664	0.578
0.66	0.016	0.527	0.75	-0.055	0.328	1.113	0.555	0.66	1.141	0.473	0.375	1.227	0.512	0.301	1.297	0.77	0.449	0.836	0.305	0.586	1.23	1.188	0.488	1.285	0.93	0.43	0.52	0.285	0.285	0.457	1.617	0.629
0.668	0.031	0.523	0.695	-0.035	0.336	1.066	0.559	0.656	1.164	0.441	0.383	1.258	0.473	0.289	1.289	0.773	0.414	0.855	0.27	0.648	1.199	1.168	0.484	1.32	0.926	0.375	0.496	0.379	0.313	0.574	1.52	0.676
0.672	0.043	0.508	0.656	-0.012	0.328	0.988	0.559	0.648	1.188	0.41	0.383	1.234	0.43	0.289	1.316	0.777	0.391	0.922	0.281	0.727	1.125	1.109	0.496	1.348	0.891	0.336	0.551	0.445	0.355	0.707	1.398	0.73
0.691	0.051	0.496	0.633	0.012	0.324	0.918	0.563	0.633	1.207	0.395	0.383	1.18	0.406	0.297	1.332	0.77	0.371	0.965	0.309	0.789	1.063	1.016	0.508	1.352	0.832	0.324	0.641	0.477	0.395	0.816	1.27	0.773
0.695	0.063	0.492	0.625	0.027	0.32	0.867	0.563	0.613	1.223	0.375	0.375	1.105	0.391	0.309	1.352	0.746	0.359	1.039	0.375	0.848	1.07	0.934	0.535	1.305	0.758	0.34	0.742	0.496	0.445	0.898	1.141	0.82
0.684	0.066	0.496	0.621	0.027	0.332	0.836	0.574	0.594	1.234	0.363	0.367	1.012	0.371	0.332	1.383	0.727	0.352	1.105	0.445	0.891	1.102	0.859	0.57	1.215	0.68	0.367	0.855	0.516	0.496	0.977	1.043	0.863
0.676	0.066	0.492	0.625	0.027	0.359	0.816	0.59	0.574	1.227	0.355	0.367	0.934	0.355	0.355	1.363	0.695	0.363	1.199	0.555	0.883	1.063	0.816	0.594	1.113	0.609	0.398	0.973	0.547	0.527	1.023	1	0.871
0.66	0.074	0.496	0.641	0.02	0.391	0.824	0.605	0.555	1.195	0.352	0.363	0.855	0.348	0.387	1.277	0.656	0.371	1.242	0.625	0.848	0.996	0.805	0.586	1.031	0.559	0.426	1.074	0.574	0.547	1.074	0.984	0.879
0.652	0.082	0.492	0.676	0.012	0.422	0.855	0.629	0.527	1.137	0.363	0.367	0.781	0.344	0.422	1.164	0.613	0.387	1.27	0.68	0.797	0.977	0.844	0.555	0.977	0.512	0.445	1.148	0.574	0.586	1.109	0.984	0.871
0.652	0.09	0.488	0.723	0	0.445	0.941	0.707	0.449	1.063	0.375	0.359	0.727	0.348	0.453	1.074	0.586	0.414	1.359	0.727	0.758	1.016	0.914	0.504	0.941	0.477	0.457	1.172	0.59	0.613	1.117	0.984	0.871
0.66	0.09	0.492	0.777	-0.02	0.469	1	0.801	0.352	0.992	0.391	0.359	0.688	0.363	0.473	0.977	0.543	0.414	1.465	0.77	0.742	1.047	0.973	0.453	0.93	0.453	0.461	1.133	0.641	0.617	1.086	0.965	0.863
0.676	0.086	0.488	0.828	-0.031	0.492	0.934	0.703	0.383	0.93	0.398	0.352	0.633	0.367	0.488	0.922	0.504	0.422	1.559	0.832	0.746	1.051	1.027	0.406	0.938	0.426	0.457	1.059	0.664	0.598	1.027	0.945	0.828
0.684	0.082	0.492	0.855	-0.055	0.516	0.891	0.594	0.453	0.875	0.406	0.336	0.574	0.363	0.488	0.906	0.48	0.426	1.59	0.891	0.789	1.047	1.07	0.379	0.945	0.414	0.43	0.961	0.656	0.574	0.996	0.906	0.789
0.695	0.074	0.488	0.879	-0.07	0.531	1	0.535	0.508	0.848	0.41	0.332	0.508	0.344	0.48	0.906	0.449	0.43	1.566	0.91	0.824	1.031	1.09	0.352	0.98	0.414	0.387	0.891	0.625	0.555	0.906	0.832	0.719
0.695	0.063	0.488	0.91	-0.094	0.531	0.891	0.336	0.617	0.836	0.418	0.328	0.445	0.328	0.469	0.902	0.438	0.438	1.473	0.883	0.828	1.039	1.09	0.324	1.047	0.422	0.344	0.844	0.539	0.57	0.859	0.785	0.664
0.684	0.043	0.496	0.957	-0.098	0.527	0.945	0.301	0.645	0.828	0.426	0.324	0.406	0.305	0.461	0.879	0.426	0.445	1.367	0.797	0.813	1.074	1.066	0.293	1.113	0.426	0.32	0.777	0.496	0.555	0.82	0.734	0.621
0.688	0.031	0.5	1.012	-0.086	0.52	1.012	0.32	0.609	0.824	0.414	0.328	0.426	0.277	0.469	0.844	0.422	0.441	1.281	0.68	0.77	1.121	1.035	0.285	1.156	0.434	0.313	0.813	0.43	0.559	0.758	0.684	0.586
0.699	0.027	0.5	1.055	-0.07	0.496	1.016	0.371	0.543	0.836	0.406	0.32	0.477	0.289	0.469	0.832	0.418	0.441	1.25	0.563	0.727	1.141	0.969	0.281	1.168	0.453	0.313	0.832	0.406	0.535	0.715	0.637	0.566
0.715	0.023	0.5	1.09	-0.066	0.477	1.004	0.383	0.504	0.844	0.391	0.316	0.531	0.324	0.477	0.84	0.418	0.441	1.254	0.48	0.703	1.121	0.906	0.301	1.156	0.465	0.309	0.949	0.414	0.523	0.719	0.633	0.547
0.746	0.023	0.512	1.098	-0.066	0.453	1.012	0.367	0.492	0.816	0.383	0.324	0.543	0.367	0.5	0.859	0.414	0.441	1.199	0.422	0.68	1.039	0.824	0.328	1.172	0.492	0.309	1.051	0.453	0.488	0.73	0.648	0.543
0.801	0.008	0.523	1.047	-0.066	0.43	1.008	0.352	0.484	0.758	0.352	0.332	0.527	0.414	0.539	0.863	0.41	0.445	1.063	0.398	0.641	0.938	0.746	0.363	1.199	0.516	0.313	1.094	0.516	0.469	0.727	0.68	0.551
0.855	-0.004	0.547	0.961	-0.066	0.406	0.977	0.348	0.477	0.742	0.297	0.332	0.488	0.441	0.559	0.848	0.402	0.445	0.949	0.422	0.586	0.867	0.668	0.402	1.215	0.516	0.297	1.016	0.527	0.48	0.738	0.703	0.578
0.91	-0.008	0.57	0.867	-0.074	0.406	0.934	0.355	0.48	0.797	0.234	0.324	0.469	0.453	0.578	0.824	0.391	0.457	0.91	0.496	0.523	0.855	0.602	0.438	1.227	0.449	0.277	0.969	0.527	0.5	0.797	0.738	0.602
0.965	-0.023	0.59	0.805	-0.074	0.402	0.902	0.383	0.477	0.871	0.188	0.316	0.539	0.457	0.609	0.801	0.363	0.469	0.914	0.59	0.473	0.863	0.539	0.473	1.258	0.316	0.258	0.98	0.527	0.563	0.906	0.762	0.605
0.988	-0.051	0.594	0.797	-0.055	0.398	0.887	0.41	0.469	0.887	0.152	0.316	0.668	0.473	0.645	0.766	0.297	0.484	0.906	0.695	0.438	0.867	0.484	0.484	1.281	0.172	0.234	0.992	0.535	0.598	1.055	0.766	0.598
0.953	-0.059	0.586	0.836	-0.023	0.406	0.863	0.438	0.461	0.836	0.164	0.316	0.789	0.492	0.672	0.715	0.219	0.5	0.867	0.813	0.418	0.848	0.438	0.48	1.215	0.008	0.18	0.98	0.578	0.621	1.184	0.727	0.582
0.875	-0.063	0.582	0.902	0.008	0.402	0.844	0.461	0.453	0.742	0.199	0.332	0.891	0.5	0.668	0.625	0.156	0.504	0.813	0.91	0.367	0.844	0.41	0.477	1.039	-0.176	0.125	0.992	0.645	0.633	1.273	0.672	0.594
0.789	-0.07	0.578	0.961	0.039	0.398	0.816	0.48	0.445	0.652	0.254	0.344	0.984	0.492	0.656	0.535	0.086	0.465	0.719	1.004	0.328	0.84	0.402	0.461	0.844	-0.289	0.094	1.059	0.738	0.633	1.289	0.637	0.625
0.73	-0.082	0.551	1.027	0.051	0.398	0.773	0.48	0.43	0.586	0.305	0.367	1.07	0.477	0.633	0.477	0.016	0.418	0.742	1.074	0.297	0.836	0.414	0.453	0.695	-0.328	0.082	1.137	0.844	0.629	1.215	0.617	0.633
0.715	-0.098	0.523	1.078	0.055	0.402	0.73	0.488	0.426	0.574	0.355	0.379	1.129	0.469	0.598	0.441	-0.078	0.406	0.793	1.117	0.27	0.824	0.426	0.434	0.605	-0.254	0.086	1.184	0.934	0.637	1.078	0.598	0.625
0.727	-0.09	0.492	1.133	0.055	0.406	0.695	0.496	0.422	0.609	0.395	0.391	1.18	0.445	0.563	0.402	-0.172	0.395	0.84	1.113	0.262	0.809	0.441	0.418	0.566	-0.105	0.078	1.18	1.031	0.641	0.945	0.555	0.582
0.75	-0.074	0.469	1.184	0.051	0.398	0.652	0.504	0.418	0.656	0.426	0.41	1.246	0.422	0.539	0.383	-0.191	0.395	0.867	1.074	0.27	0.793	0.453	0.41	0.582	0.055	0.066	1.141	1.125	0.641	0.836	0.496	0.539
0.785	-0.055	0.461	1.234	0.047	0.391	0.617	0.5	0.418	0.715	0.457	0.441	1.324	0.406	0.527	0.441	-0.137	0.383	0.875	0.992	0.301	0.777	0.465	0.406	0.637	0.199	0.086	1.109	1.199	0.645	0.742	0.43	0.504
0.824	-0.031	0.473	1.266	0.039	0.371	0.598	0.504	0.41	0.77	0.496	0.469	1.367	0.395	0.535	0.594	-0.008	0.363	0.848	0.902	0.332	0.766	0.48	0.402	0.754	0.313	0.113	1.074	1.219	0.668	0.637	0.375	0.488
0.863	-0.02	0.496	1.262	0.023	0.34	0.59	0.516	0.406	0.809	0.516	0.465	1.348	0.391	0.539	0.738	0.121	0.34	0.816	0.813	0.363	0.758	0.496	0.406	0.879	0.398	0.168	1.055	1.191	0.691	0.496	0.332	0.469
0.902	-0.027	0.523	1.242	0.016	0.32	0.598	0.52	0.406	0.863	0.512	0.445	1.289	0.414	0.516	0.836	0.246	0.305	0.785	0.734	0.383	0.777	0.516	0.41	0.984	0.457	0.227	1.031	1.141	0.715	0.387	0.328	0.496
0.926	-0.055	0.539	1.203	0.008	0.309	0.605	0.516	0.398	0.938	0.496	0.406	1.258	0.441	0.508	0.91	0.352	0.273	0.754	0.668	0.406	0.836	0.551	0.414	1.035	0.496	0.289	1.031	1.102	0.719	0.262	0.344	0.523
0.934	-0.086	0.551	1.145	0.016	0.305	0.605	0.504	0.406	1.012	0.469	0.379	1.211	0.496	0.445	1.02	0.434	0.289	0.742	0.609	0.434	0.895	0.586	0.41	1.047	0.516	0.352	1.066	1.051	0.719	0.199	0.398	0.578
0.906	-0.121	0.547	1.082	0.004	0.313	0.602	0.488	0.414	1.066	0.453	0.359	1.172	0.539	0.395	1.164	0.508	0.383	0.75	0.566	0.461	0.949	0.609	0.41	1.066	0.535	0.469	1.117	1.012	0.711	0.18	0.445	0.621
0.859	-0.145	0.547	1.016	-0.004	0.313	0.594	0.465	0.426	1.082	0.441	0.363	1.176	0.559	0.379	1.297	0.566	0.496	0.777	0.535	0.477	0.977	0.613	0.41	1.051	0.543	0.57	1.168	0.98	0.703	0.191	0.473	0.652
0.813	-0.145	0.531	0.965	-0.008	0.316	0.609	0.457	0.434	1.07	0.445	0.375	1.172	0.594	0.387	1.309	0.617	0.563	0.816	0.512	0.5	0.941	0.535	0.387	1.035	0.602	0.617	1.184	0.945	0.684	0.207	0.504	0.691
0.773	-0.133	0.508	0.938	-0.004	0.316	0.641	0.449	0.449	1.051	0.453	0.387	1.117	0.652	0.406	1.23	0.629	0.617	0.867	0.504	0.504	0.871	0.441	0.383	1.012	0.605	0.598	1.168	0.895	0.66	0.246	0.613	0.758
0.746	-0.109	0.488	0.914	0.008	0.316	0.691	0.453	0.449	1.066	0.461	0.391	0.988	0.715	0.441	1.223	0.605	0.641	0.93	0.496	0.508	0.801	0.309	0.406	1.012	0.574	0.563	1.152	0.855	0.645	0.293	0.766	0.793
0.727	-0.082	0.477	0.898	0.012	0.316	0.734	0.449	0.461	1.109	0.473	0.387	0.875	0.77	0.457	1.309	0.574	0.66	1	0.496	0.508	0.75	0.199	0.422	1.004	0.523	0.504	1.133	0.82	0.621	0.344	0.91	0.773
0.711	-0.055	0.461	0.875	0.02	0.316	0.766	0.449	0.473	1.152	0.488	0.383	0.84	0.813	0.461	1.359	0.555	0.672	1.055	0.496	0.516	0.719	0.141	0.414	1.008	0.469	0.469	1.117	0.781	0.598	0.402	1.004	0.762
0.684	-0.031	0.453	0.855	0.027	0.316	0.762	0.445	0.496	1.184	0.512	0.379	0.805	0.828	0.445	1.332	0.52	0.664	1.086	0.496	0.523	0.73	0.086	0.395	1.008	0.422	0.453	1.109	0.723	0.582	0.441	1.063	0.766
0.676	0.004	0.449	0.84	0.039	0.316	0.73	0.434	0.52	1.207	0.551	0.379	0.762	0.836	0.422	1.277	0.465	0.645	1.094	0.492	0.516	0.762	0.078	0.383	1.008	0.379	0.449	1.094	0.652	0.586	0.453	1.063	0.785
0.664	0.031	0.453	0.813	0.055	0.309	0.695	0.418	0.531	1.227	0.602	0.387	0.742	0.848	0.41	1.258	0.414	0.621	1.129	0.512	0.508	0.789	0.133	0.359	1.031	0.352	0.449	1.055	0.578	0.59	0.434	0.996	0.836
0.66	0.051	0.457	0.793	0.074	0.301	0.684	0.402	0.547	1.223	0.648	0.391	0.781	0.859	0.41	1.234	0.371	0.59	1.184	0.527	0.5	0.82	0.223	0.359	1.078	0.363	0.453	0.984	0.516	0.59	0.449	0.906	0.914
0.648	0.066	0.457	0.762	0.09	0.301	0.699	0.395	0.555	1.195	0.699	0.395	0.859	0.883	0.402	1.207	0.332	0.559	1.234	0.543	0.504	0.855	0.316	0.445	1.207	0.383	0.488	0.914	0.469	0.586	0.434	0.789	0.992
0.641	0.074	0.461	0.727	0.102	0.301	0.73	0.391	0.563	1.152	0.738	0.398	0.926	0.891	0.406	1.23	0.32	0.535	1.266	0.563	0.504	0.863	0.375	0.578	1.262	0.41	0.473	0.852	0.441	0.578	0.477	0.656	1.098
0.625	0.086	0.469	0.684	0.109	0.305	0.789	0.395	0.566	1.094	0.766	0.387	0.984	0.898	0.41	1.266	0.313	0.535	1.262	0.57	0.504	0.824	0.457	0.656	1.297	0.504	0.492	0.809	0.426	0.559	0.559	0.523	1.207
0.617	0.105	0.473	0.645	0.117	0.301	0.871	0.402	0.566	1.027	0.77	0.375	1.027	0.906	0.41	1.273	0.34	0.531	1.211	0.52	0.48	0.797	0.551	0.66	1.328	0.563	0.535	0.805	0.426	0.535	0.578	0.418	1.313
0.613	0.102	0.477	0.605	0.125	0.309	0.969	0.418	0.555	0.965	0.758	0.367	1.055	0.91	0.422	1.215	0.383	0.527	1.098	0.414	0.441	0.848	0.598	0.633	1.305	0.605	0.582	0.813	0.445	0.512	0.613	0.383	1.348
0.613	0.078	0.477	0.582	0.133	0.309	1.047	0.434	0.543	0.922	0.738	0.355	1.039	0.906	0.438	1.152	0.43	0.539	0.918	0.27	0.426	0.973	0.621	0.594	1.285	0.676	0.637	0.844	0.465	0.5	0.594	0.508	1.313
0.625	0.051	0.488	0.563	0.137	0.309	1.102	0.453	0.535	0.906	0.711	0.355	1.012	0.898	0.445	1.121	0.496	0.57	0.77	0.129	0.387	1.105	0.645	0.559	1.281	0.746	0.684	0.898	0.496	0.496	0.508	0.676	1.254
0.641	0.016	0.488	0.551	0.145	0.301	1.125	0.473	0.527	0.902	0.684	0.363	1.023	0.875	0.453	1.066	0.566	0.605	0.699	0.063	0.328	1.168	0.664	0.527	1.262	0.832	0.719	0.98	0.527	0.492	0.391	0.832	1.203
0.66	-0.02	0.496	0.531	0.145	0.293	1.105	0.465	0.527	0.898	0.668	0.375	1.09	0.84	0.465	0.98	0.652	0.641	0.695	0.086	0.289	1.152	0.645	0.508	1.219	0.941	0.742	1.098	0.574	0.504	0.297	0.988	1.16
0.688	-0.047	0.5	0.504	0.141	0.301	1.051	0.422	0.543	0.902	0.648	0.383	1.164	0.805	0.488	0.91	0.73	0.66	0.68	0.156	0.305	1.074	0.594	0.512	1.176	1.066	0.75	1.215	0.629	0.531	0.23	1.16	1.105
0.715	-0.063	0.504	0.477	0.141	0.293	1.031	0.363	0.559	0.938	0.641	0.383	1.145	0.77	0.504	0.863	0.813	0.668	0.582	0.238	0.348	0.988	0.527	0.523	1.168	1.199	0.754	1.313	0.684	0.539	0.141	1.301	1.07
0.746	-0.086	0.508	0.445	0.133	0.285	0.91	0.281	0.586	0.992	0.645	0.379	1.059	0.742	0.512	0.84	0.879	0.66	0.453	0.324	0.406	0.922	0.469	0.551	1.215	1.297	0.738	1.387	0.738	0.52	0.098	1.395	1.063
0.773	-0.098	0.512	0.422	0.125	0.281	0.941	0.254	0.59	1.043	0.668	0.363	0.957	0.711	0.508	0.828	0.926	0.641	0.395	0.402	0.473	0.891	0.43	0.578	1.223	1.355	0.703	1.469	0.738	0.488	0.109	1.484	1.094
0.809	-0.113	0.516	0.418	0.121	0.277	0.953	0.254	0.582	1.059	0.691	0.355	0.895	0.703	0.492	0.855	0.938	0.621	0.43	0.449	0.555	0.852	0.414	0.586	1.215	1.316	0.656	1.555	0.719	0.445	0.129	1.484	1.121
0.828	-0.121	0.52	0.445	0.105	0.266	0.918	0.273	0.555	1.039	0.707	0.34	0.895	0.707	0.469	0.934	0.918	0.609	0.523	0.469	0.621	0.863	0.457	0.559	1.18	1.176	0.629	1.629	0.664	0.398	0.168	1.387	1.16
0.828	-0.125	0.527	0.496	0.098	0.254	0.887	0.324	0.523	1.035	0.703	0.324	0.938	0.707	0.449	1.051	0.895	0.594	0.652	0.477	0.684	0.895	0.492	0.531	1.129	0.98	0.613	1.648	0.609	0.316	0.23	1.27	1.215
0.82	-0.109	0.535	0.566	0.09	0.258	0.871	0.379	0.504	1.055	0.715	0.336	0.957	0.703	0.422	1.164	0.906	0.586	0.805	0.48	0.703	0.949	0.543	0.492	1.191	0.832	0.633	1.582	0.465	0.273	0.281	1.188	1.266
0.801	-0.094	0.539	0.645	0.078	0.262	0.828	0.414	0.492	1.047	0.73	0.344	0.973	0.719	0.387	1.242	0.93	0.598	0.957	0.469	0.672	1.031	0.605	0.477	1.227	0.727	0.656	1.422	0.301	0.203	0.293	1.148	1.328
0.797	-0.078	0.539	0.711	0.059	0.277	0.793	0.43	0.504	1.016	0.754	0.352	0.977	0.73	0.348	1.258	0.965	0.621	1.043	0.457	0.633	1.055	0.648	0.473	1.223	0.652	0.699	1.219	0.09	0.098	0.328	1.184	1.387
0.805	-0.066	0.539	0.773	0.039	0.297	0.777	0.441	0.516	0.992	0.781	0.355	0.992	0.734	0.32	1.207	0.969	0.629	1.078	0.457	0.586	1.051	0.699	0.48	1.152	0.621	0.723	1.008	-0.133	-0.023	0.422	1.258	1.438
0.816	-0.055	0.539	0.824	0.035	0.305	0.75	0.453	0.531	0.953	0.805	0.355	1.023	0.746	0.297	1.113	0.945	0.617	1.063	0.461	0.57	1.004	0.746	0.492	1.113	0.633	0.723	0.844	-0.262	-0.066	0.563	1.34	1.48
0.844	-0.039	0.547	0.879	0.039	0.301	0.707	0.461	0.547	0.91	0.828	0.336	1.07	0.746	0.289	1.023	0.859	0.586	1.012	0.441	0.566	0.938	0.781	0.504	1.152	0.684	0.699	0.684	-0.23	-0.047	0.727	1.469	1.516
0.867	-0.027	0.559	0.945	0.035	0.273	0.66	0.473	0.543	0.902	0.832	0.313	1.09	0.734	0.301	1.023	0.734	0.602	0.945	0.402	0.57	0.895	0.809	0.504	1.246	0.766	0.656	0.594	-0.137	-0.004	0.895	1.496	1.555
0.883	-0.016	0.566	1.031	0.004	0.254	0.629	0.492	0.539	0.938	0.828	0.293	1.074	0.719	0.32	1.098	0.625	0.621	0.887	0.352	0.578	0.887	0.82	0.504	1.32	0.824	0.598	0.629	-0.051	0.078	1.055	1.508	1.512
0.906	-0.016	0.566	1.113	-0.059	0.223	0.609	0.52	0.531	0.984	0.816	0.273	1.035	0.688	0.359	1.074	0.586	0.609	0.824	0.309	0.582	0.891	0.832	0.5	1.34	0.852	0.523	0.672	0.035	0.152	1.086	1.43	1.418
0.895	-0.008	0.566	1.172	-0.125	0.207	0.594	0.535	0.527	1.016	0.801	0.258	0.996	0.645	0.395	0.938	0.602	0.57	0.793	0.301	0.574	0.922	0.859	0.488	1.355	0.859	0.445	0.695	0.117	0.211	1.035	1.262	1.289
0.824	0.008	0.563	1.195	-0.172	0.207	0.594	0.523	0.535	1.043	0.773	0.254	0.977	0.594	0.422	0.887	0.68	0.516	0.781	0.32	0.559	0.984	0.891	0.465	1.402	0.848	0.387	0.754	0.203	0.254	0.957	1.113	1.18
0.746	0.035	0.566	1.195	-0.203	0.234	0.621	0.473	0.563	1.07	0.742	0.254	1	0.555	0.449	0.922	0.789	0.461	0.785	0.359	0.527	1.074	0.934	0.461	1.461	0.82	0.344	0.824	0.277	0.273	0.852	0.98	1.078
0.68	0.066	0.574	1.188	-0.215	0.27	0.672	0.418	0.594	1.117	0.707	0.258	1.039	0.516	0.477	0.996	0.906	0.406	0.777	0.391	0.496	1.145	0.98	0.469	1.492	0.777	0.328	0.883	0.328	0.301	0.766	0.895	1.004
0.656	0.082	0.578	1.164	-0.223	0.316	0.742	0.383	0.613	1.18	0.676	0.258	1.047	0.473	0.508	1.043	1	0.363	0.777	0.434	0.473	1.152	1.078	0.48	1.469	0.719	0.344	0.914	0.375	0.34	0.672	0.84	0.934
0.672	0.09	0.57	1.148	-0.238	0.348	0.824	0.375	0.625	1.234	0.648	0.277	1.035	0.418	0.535	1.074	1.059	0.324	0.758	0.457	0.469	1.063	1.215	0.461	1.363	0.66	0.363	0.902	0.406	0.383	0.578	0.797	0.863
0.723	0.09	0.57	1.113	-0.246	0.383	0.895	0.41	0.633	1.27	0.625	0.301	1.039	0.398	0.539	1.117	1.078	0.289	0.754	0.492	0.488	0.941	1.379	0.406	1.234	0.605	0.398	0.844	0.43	0.422	0.496	0.746	0.805
0.773	0.09	0.566	1.074	-0.25	0.406	0.957	0.465	0.648	1.262	0.602	0.32	1.063	0.402	0.531	1.176	1.07	0.266	0.723	0.523	0.527	0.887	1.441	0.336	1.125	0.57	0.426	0.766	0.445	0.461	0.426	0.699	0.762
0.809	0.078	0.57	1.043	-0.246	0.414	1.023	0.551	0.645	1.223	0.582	0.328	1.086	0.41	0.512	1.25	1.035	0.266	0.68	0.566	0.57	0.941	1.34	0.293	1.063	0.543	0.453	0.688	0.449	0.512	0.371	0.648	0.719
0.855	0.059	0.578	1.023	-0.23	0.398	1.016	0.617	0.664	1.199	0.559	0.344	1.07	0.43	0.5	1.313	0.984	0.281	0.652	0.629	0.598	1.039	1.215	0.32	1.02	0.508	0.465	0.629	0.449	0.551	0.328	0.602	0.672
0.898	0.031	0.586	1.016	-0.195	0.379	0.98	0.676	0.684	1.207	0.531	0.352	1.031	0.445	0.48	1.324	0.918	0.313	0.668	0.691	0.613	1.047	1.109	0.391	0.984	0.48	0.469	0.594	0.445	0.559	0.289	0.563	0.617
0.941	0.008	0.594	1.004	-0.156	0.363	0.945	0.723	0.711	1.211	0.496	0.359	0.98	0.465	0.469	1.309	0.84	0.336	0.715	0.746	0.617	0.887	1.086	0.453	0.969	0.469	0.469	0.586	0.43	0.559	0.25	0.539	0.57
0.977	-0.016	0.582	0.98	-0.121	0.355	0.895	0.742	0.734	1.211	0.461	0.359	0.906	0.469	0.453	1.297	0.773	0.355	0.797	0.809	0.602	0.797	1.117	0.465	0.973	0.461	0.469	0.609	0.41	0.551	0.219	0.527	0.52
0.984	-0.027	0.574	0.938	-0.098	0.34	0.879	0.742	0.754	1.207	0.43	0.371	0.84	0.477	0.445	1.285	0.707	0.375	0.898	0.867	0.586	0.848	1.156	0.5	0.992	0.461	0.453	0.633	0.398	0.527	0.207	0.535	0.488
0.957	-0.027	0.559	0.891	-0.074	0.336	0.883	0.738	0.758	1.215	0.398	0.379	0.793	0.488	0.43	1.266	0.641	0.402	1.02	0.926	0.578	0.969	1.184	0.5	1.039	0.473	0.434	0.645	0.352	0.5	0.211	0.543	0.477
0.914	-0.031	0.547	0.855	-0.047	0.34	0.906	0.738	0.742	1.199	0.383	0.371	0.789	0.5	0.426	1.254	0.578	0.43	1.145	0.988	0.594	1.059	1.219	0.473	1.086	0.492	0.41	0.695	0.305	0.527	0.215	0.563	0.477
0.879	-0.031	0.539	0.824	-0.023	0.352	0.957	0.738	0.723	1.191	0.359	0.359	0.813	0.52	0.438	1.219	0.504	0.477	1.25	1.063	0.625	1.125	1.219	0.441	1.129	0.52	0.395	0.746	0.305	0.527	0.223	0.605	0.5
0.848	-0.051	0.527	0.801	0.004	0.367	0.992	0.738	0.703	1.164	0.344	0.352	0.836	0.5	0.441	1.203	0.434	0.512	1.273	1.141	0.664	1.18	1.211	0.406	1.172	0.539	0.387	0.84	0.344	0.531	0.254	0.656	0.539
0.82	-0.074	0.508	0.773	0.02	0.387	1.012	0.738	0.672	1.129	0.336	0.344	0.836	0.449	0.457	1.195	0.379	0.547	1.227	1.199	0.703	1.25	1.188	0.375	1.188	0.566	0.375	0.926	0.363	0.555	0.332	0.715	0.563
0.789	-0.098	0.504	0.746	0.027	0.402	1	0.742	0.652	1.086	0.332	0.34	0.82	0.391	0.473	1.199	0.332	0.582	1.148	1.188	0.711	1.332	1.148	0.352	1.199	0.574	0.371	1.004	0.367	0.582	0.453	0.738	0.578
0.758	-0.109	0.5	0.734	0.027	0.422	0.965	0.734	0.641	1.023	0.344	0.332	0.797	0.34	0.488	1.203	0.293	0.602	1.141	1.098	0.691	1.395	1.094	0.336	1.234	0.574	0.359	1.098	0.391	0.625	0.59	0.727	0.57
0.727	-0.105	0.492	0.723	0.016	0.43	0.922	0.707	0.629	0.965	0.352	0.324	0.762	0.297	0.492	1.191	0.273	0.609	1.25	0.91	0.68	1.422	1.031	0.324	1.258	0.566	0.379	1.184	0.461	0.66	0.719	0.691	0.551
0.699	-0.086	0.484	0.727	-0.016	0.422	0.891	0.684	0.613	0.91	0.367	0.32	0.707	0.258	0.461	1.191	0.262	0.605	1.32	0.695	0.688	1.41	0.949	0.328	1.23	0.535	0.379	1.273	0.559	0.676	0.828	0.637	0.512
0.688	-0.063	0.477	0.73	-0.055	0.418	0.875	0.664	0.598	0.871	0.379	0.316	0.691	0.223	0.422	1.172	0.258	0.594	1.289	0.527	0.699	1.363	0.855	0.359	1.18	0.457	0.379	1.391	0.688	0.68	0.895	0.574	0.488
0.68	-0.027	0.465	0.73	-0.094	0.414	0.895	0.648	0.582	0.852	0.383	0.316	0.727	0.207	0.383	1.137	0.262	0.59	1.152	0.453	0.699	1.305	0.715	0.391	1.141	0.355	0.367	1.516	0.828	0.684	0.934	0.52	0.449
0.668	-0.004	0.461	0.719	-0.121	0.418	0.945	0.645	0.559	0.848	0.391	0.32	0.797	0.23	0.359	1.117	0.285	0.582	1.035	0.48	0.676	1.23	0.621	0.43	1.063	0.223	0.32	1.578	0.965	0.723	0.902	0.449	0.441
0.672	0.02	0.461	0.699	-0.133	0.418	1.02	0.641	0.551	0.848	0.402	0.316	0.832	0.285	0.352	1.117	0.297	0.574	1.016	0.559	0.648	1.172	0.516	0.43	0.945	0.047	0.234	1.555	1.102	0.781	0.84	0.34	0.41
0.668	0.035	0.457	0.684	-0.133	0.418	1.105	0.633	0.543	0.863	0.395	0.313	0.793	0.355	0.348	1.102	0.313	0.57	1.027	0.648	0.641	1.137	0.438	0.453	0.797	-0.164	0.156	1.457	1.234	0.824	0.867	0.281	0.395
0.656	0.051	0.461	0.684	-0.129	0.422	1.176	0.613	0.547	0.867	0.359	0.313	0.715	0.422	0.344	1.07	0.328	0.559	0.996	0.715	0.621	1.07	0.387	0.492	0.652	-0.336	0.117	1.289	1.309	0.816	0.914	0.273	0.379
0.641	0.063	0.469	0.703	-0.148	0.434	1.191	0.578	0.555	0.828	0.332	0.316	0.668	0.484	0.348	1.051	0.32	0.539	0.949	0.789	0.594	0.953	0.387	0.504	0.535	-0.438	0.109	1.145	1.27	0.766	0.918	0.328	0.355
0.617	0.07	0.461	0.734	-0.18	0.449	1.16	0.539	0.57	0.777	0.301	0.313	0.688	0.531	0.363	1.027	0.289	0.5	0.895	0.863	0.563	0.914	0.34	0.508	0.453	-0.406	0.125	1.137	1.105	0.738	0.867	0.383	0.332
0.605	0.082	0.457	0.77	-0.191	0.469	1.098	0.492	0.582	0.715	0.27	0.297	0.742	0.57	0.398	0.984	0.238	0.477	0.867	0.914	0.516	0.969	0.301	0.508	0.391	-0.27	0.156	1.23	0.934	0.758	0.813	0.449	0.328
0.598	0.098	0.453	0.789	-0.199	0.477	1.035	0.457	0.582	0.652	0.203	0.273	0.766	0.602	0.43	0.898	0.199	0.43	0.863	0.945	0.469	1.008	0.293	0.48	0.406	-0.09	0.168	1.207	0.805	0.77	0.789	0.516	0.371
0.594	0.109	0.449	0.801	-0.203	0.484	0.996	0.426	0.578	0.637	0.137	0.258	0.777	0.625	0.457	0.793	0.133	0.363	0.875	0.953	0.441	0.965	0.32	0.438	0.531	0.078	0.168	1.156	0.781	0.77	0.805	0.57	0.48
0.59	0.117	0.449	0.805	-0.199	0.48	0.965	0.391	0.57	0.691	0.105	0.254	0.824	0.633	0.484	0.676	0.043	0.305	0.895	0.922	0.43	0.895	0.355	0.414	0.727	0.219	0.16	1.148	0.84	0.766	0.824	0.688	0.605
0.59	0.121	0.449	0.809	-0.195	0.48	0.949	0.379	0.551	0.762	0.117	0.254	0.887	0.629	0.496	0.578	-0.035	0.273	0.879	0.867	0.434	0.848	0.383	0.395	0.93	0.316	0.164	1.133	0.918	0.762	0.934	0.816	0.762
0.605	0.125	0.461	0.824	-0.184	0.469	0.945	0.379	0.531	0.777	0.164	0.254	0.941	0.625	0.488	0.508	-0.066	0.262	0.828	0.797	0.449	0.813	0.422	0.387	1.086	0.379	0.191	1.07	0.973	0.742	0.977	0.988	0.75
0.629	0.117	0.465	0.852	-0.172	0.453	0.938	0.391	0.504	0.742	0.227	0.258	0.969	0.598	0.469	0.473	-0.031	0.285	0.754	0.723	0.469	0.777	0.457	0.383	1.168	0.422	0.234	1	0.969	0.73	1.066	1.059	0.762
0.645	0.105	0.473	0.879	-0.152	0.438	0.941	0.406	0.492	0.688	0.301	0.273	0.996	0.578	0.438	0.441	0.043	0.313	0.691	0.66	0.492	0.73	0.473	0.379	1.215	0.465	0.281	0.977	0.93	0.723	1.113	1.063	0.703
0.668	0.09	0.477	0.914	-0.137	0.422	0.945	0.426	0.477	0.641	0.367	0.293	1.016	0.555	0.422	0.395	0.105	0.324	0.656	0.605	0.512	0.691	0.492	0.375	1.25	0.504	0.332	0.988	0.898	0.707	1.129	0.98	0.625
0.691	0.07	0.48	0.957	-0.109	0.418	0.934	0.449	0.453	0.609	0.426	0.313	1.035	0.539	0.422	0.395	0.172	0.324	0.641	0.559	0.531	0.676	0.508	0.367	1.297	0.531	0.398	1.016	0.859	0.668	1.145	0.918	0.594
0.703	0.063	0.477	0.984	-0.086	0.418	0.918	0.473	0.441	0.625	0.461	0.344	1.027	0.52	0.422	0.465	0.238	0.328	0.66	0.512	0.539	0.703	0.527	0.355	1.309	0.531	0.492	1.07	0.813	0.641	1.148	0.852	0.605
0.715	0.047	0.477	0.973	-0.066	0.426	0.906	0.488	0.426	0.668	0.488	0.375	1.027	0.516	0.438	0.586	0.273	0.352	0.707	0.488	0.539	0.746	0.535	0.344	1.277	0.547	0.555	1.105	0.758	0.621	1.145	0.793	0.641
0.742	0.031	0.473	0.934	-0.063	0.426	0.871	0.5	0.418	0.723	0.523	0.418	1.016	0.5	0.465	0.703	0.297	0.383	0.766	0.48	0.527	0.797	0.48	0.32	1.207	0.559	0.57	1.098	0.684	0.613	1.133	0.719	0.688
0.785	0.004	0.477	0.906	-0.063	0.43	0.832	0.504	0.406	0.777	0.574	0.492	0.996	0.492	0.469	0.781	0.32	0.426	0.828	0.477	0.508	0.844	0.441	0.293	1.145	0.547	0.563	1.023	0.609	0.605	1.125	0.648	0.746
0.852	-0.027	0.48	0.887	-0.059	0.426	0.801	0.5	0.402	0.816	0.605	0.539	1	0.5	0.461	0.844	0.344	0.477	0.887	0.48	0.492	0.84	0.406	0.254	1.094	0.52	0.547	0.926	0.539	0.605	1.191	0.594	0.801
0.93	-0.051	0.496	0.891	-0.043	0.418	0.762	0.5	0.395	0.848	0.617	0.527	1.039	0.535	0.449	0.922	0.367	0.543	0.934	0.496	0.48	0.793	0.352	0.234	1.043	0.48	0.523	0.855	0.48	0.609	1.27	0.594	0.832
0.996	-0.063	0.527	0.902	-0.031	0.414	0.727	0.496	0.395	0.898	0.574	0.477	1.066	0.578	0.438	1.027	0.395	0.578	0.973	0.516	0.469	0.762	0.305	0.242	1	0.434	0.504	0.797	0.441	0.609	1.363	0.617	0.832
1.055	-0.066	0.57	0.938	-0.023	0.41	0.688	0.484	0.395	0.984	0.492	0.422	1.066	0.629	0.434	1.137	0.426	0.598	0.992	0.539	0.477	0.738	0.289	0.258	0.984	0.391	0.492	0.75	0.426	0.602	1.465	0.664	0.816
1.105	-0.09	0.602	0.984	-0.02	0.406	0.66	0.465	0.406	1.082	0.418	0.371	1.043	0.68	0.438	1.211	0.445	0.59	0.992	0.559	0.473	0.68	0.297	0.266	0.996	0.359	0.477	0.734	0.438	0.578	1.559	0.73	0.789
1.133	-0.113	0.617	1.035	-0.004	0.398	0.645	0.449	0.41	1.184	0.359	0.348	1	0.727	0.453	1.25	0.445	0.574	0.992	0.574	0.473	0.625	0.316	0.242	1.043	0.348	0.461	0.758	0.465	0.551	1.637	0.816	0.777
1.094	-0.129	0.602	1.102	0.004	0.398	0.633	0.441	0.414	1.246	0.328	0.352	0.938	0.766	0.48	1.273	0.445	0.57	0.988	0.586	0.477	0.656	0.348	0.215	1.113	0.359	0.465	0.781	0.496	0.516	1.699	0.902	0.758
1.012	-0.137	0.582	1.164	0	0.395	0.617	0.43	0.426	1.254	0.309	0.379	0.867	0.805	0.496	1.262	0.43	0.59	1.008	0.59	0.48	0.766	0.391	0.207	1.27	0.395	0.496	0.816	0.535	0.473	1.766	1.023	0.734
0.898	-0.125	0.566	1.211	0.004	0.379	0.598	0.418	0.43	1.219	0.313	0.414	0.785	0.828	0.5	1.219	0.41	0.617	1.043	0.586	0.48	0.852	0.441	0.238	1.328	0.43	0.543	0.867	0.582	0.434	1.781	1.18	0.688
0.797	-0.121	0.539	1.234	0.004	0.363	0.574	0.41	0.438	1.176	0.336	0.449	0.734	0.848	0.492	1.176	0.402	0.633	1.074	0.539	0.473	0.887	0.508	0.285	1.297	0.488	0.594	0.93	0.617	0.41	1.727	1.336	0.629
0.746	-0.121	0.496	1.211	-0.008	0.359	0.531	0.398	0.441	1.164	0.348	0.48	0.738	0.859	0.492	1.16	0.387	0.645	1.066	0.449	0.449	0.879	0.566	0.371	1.266	0.559	0.66	1.004	0.652	0.398	1.625	1.48	0.586
0.75	-0.102	0.457	1.164	-0.023	0.352	0.5	0.387	0.445	1.168	0.383	0.48	0.789	0.883	0.496	1.152	0.395	0.641	0.996	0.355	0.418	0.871	0.609	0.492	1.266	0.621	0.711	1.09	0.691	0.391	1.48	1.57	0.527
0.762	-0.063	0.43	1.109	-0.031	0.352	0.488	0.371	0.449	1.188	0.414	0.527	0.875	0.898	0.504	1.148	0.406	0.645	0.891	0.262	0.391	0.871	0.652	0.57	1.281	0.723	0.738	1.191	0.738	0.387	1.305	1.594	0.492
0.777	-0.027	0.434	1.047	-0.047	0.34	0.52	0.32	0.473	1.164	0.363	0.48	0.949	0.914	0.504	1.117	0.414	0.652	0.773	0.195	0.344	0.914	0.699	0.605	1.281	0.832	0.734	1.289	0.766	0.387	1.102	1.496	0.457
0.793	0.004	0.449	0.996	-0.055	0.344	0.566	0.23	0.516	1.309	0.59	0.371	1.012	0.922	0.492	1.078	0.441	0.66	0.68	0.137	0.316	1	0.711	0.602	1.293	0.941	0.707	1.375	0.758	0.387	0.93	1.316	0.441
0.805	0.016	0.484	0.945	-0.063	0.336	0.617	0.09	0.547	1.328	0.641	0.359	1.059	0.934	0.477	1.055	0.477	0.66	0.656	0.137	0.316	1.059	0.684	0.586	1.332	1.063	0.695	1.414	0.73	0.363	0.813	1.145	0.438
0.82	0.016	0.516	0.902	-0.059	0.328	0.68	-0.039	0.547	1.191	0.66	0.34	1.086	0.945	0.465	1	0.52	0.668	0.656	0.168	0.344	1.082	0.625	0.559	1.383	1.176	0.703	1.434	0.633	0.336	0.797	1.043	0.445
0.848	0.008	0.535	0.871	-0.059	0.324	0.723	-0.07	0.531	1.121	0.719	0.324	1.078	0.93	0.461	0.973	0.559	0.66	0.617	0.219	0.371	1.066	0.563	0.539	1.398	1.25	0.711	1.445	0.465	0.297	0.809	1.051	0.445
0.848	0.008	0.539	0.848	-0.051	0.324	0.699	0	0.48	1.109	0.742	0.324	1.047	0.883	0.469	0.969	0.609	0.641	0.535	0.277	0.375	1.012	0.496	0.535	1.371	1.258	0.703	1.375	0.27	0.18	0.754	1.113	0.438
0.824	-0.004	0.543	0.828	-0.035	0.32	0.668	0.152	0.418	1.078	0.781	0.313	1.047	0.824	0.477	0.965	0.656	0.609	0.531	0.359	0.371	0.961	0.434	0.547	1.305	1.156	0.695	1.25	0.066	0.016	0.73	1.203	0.414
0.785	-0.012	0.539	0.805	-0.023	0.316	0.656	0.313	0.383	1.016	0.805	0.297	1.102	0.762	0.496	0.961	0.691	0.57	0.613	0.434	0.379	0.926	0.379	0.566	1.25	0.98	0.691	1.184	-0.078	-0.063	0.742	1.309	0.391
0.754	-0.008	0.531	0.789	0	0.316	0.668	0.5	0.387	0.973	0.793	0.297	1.137	0.719	0.516	0.992	0.742	0.535	0.719	0.484	0.395	0.91	0.336	0.594	1.215	0.793	0.688	1.105	-0.102	-0.078	0.785	1.422	0.355
0.727	-0.004	0.52	0.77	0.02	0.313	0.68	0.68	0.43	0.941	0.777	0.301	1.102	0.711	0.512	1.031	0.789	0.504	0.797	0.512	0.441	0.945	0.336	0.605	1.207	0.648	0.672	0.934	-0.047	-0.047	0.879	1.488	0.332
0.711	0.012	0.512	0.738	0.047	0.313	0.703	0.824	0.512	0.906	0.758	0.305	1.051	0.719	0.504	1.078	0.844	0.488	0.848	0.52	0.539	1	0.367	0.594	1.18	0.586	0.66	0.719	0.055	0.035	0.969	1.465	0.328
0.695	0.023	0.508	0.723	0.066	0.313	0.715	0.852	0.57	0.883	0.734	0.309	1.012	0.723	0.477	1.137	0.887	0.48	0.863	0.539	0.621	1.066	0.426	0.602	1.082	0.559	0.656	0.582	0.16	0.133	1.043	1.359	0.344
0.676	0.043	0.504	0.707	0.086	0.309	0.766	0.898	0.574	0.887	0.719	0.316	1.012	0.73	0.441	1.223	0.918	0.473	0.875	0.582	0.656	1.117	0.492	0.594	0.973	0.57	0.637	0.52	0.27	0.223	1.125	1.211	0.383
0.652	0.059	0.496	0.684	0.109	0.305	0.852	0.953	0.539	0.906	0.715	0.324	1.027	0.754	0.41	1.27	0.957	0.48	0.898	0.609	0.648	1.141	0.582	0.59	0.965	0.621	0.617	0.496	0.363	0.285	1.23	1.07	0.441
0.641	0.07	0.496	0.656	0.121	0.293	0.906	0.969	0.465	0.941	0.73	0.332	1.027	0.77	0.383	1.207	1	0.484	0.934	0.609	0.629	1.121	0.652	0.582	1.039	0.727	0.578	0.555	0.441	0.32	1.316	0.941	0.508
0.621	0.082	0.496	0.633	0.133	0.293	0.98	1.016	0.422	0.98	0.75	0.34	1.016	0.785	0.352	1.063	1.016	0.469	0.938	0.594	0.605	1.082	0.727	0.582	1.129	0.824	0.531	0.676	0.52	0.359	1.359	0.844	0.574
0.613	0.09	0.496	0.605	0.148	0.285	1.051	0.926	0.395	1	0.77	0.336	1	0.789	0.328	0.949	0.988	0.449	0.934	0.574	0.586	1.035	0.824	0.594	1.191	0.918	0.5	0.789	0.566	0.387	1.348	0.738	0.613
0.617	0.094	0.492	0.582	0.152	0.285	1.098	0.777	0.418	0.984	0.785	0.328	1	0.777	0.313	0.895	0.938	0.449	0.887	0.543	0.586	0.984	0.945	0.602	1.195	0.984	0.461	0.875	0.602	0.422	1.32	0.66	0.641
0.613	0.094	0.496	0.563	0.152	0.277	1.133	0.629	0.461	0.973	0.785	0.309	1.027	0.762	0.305	0.895	0.895	0.465	0.832	0.496	0.598	0.961	1.078	0.602	1.184	1.02	0.41	0.926	0.641	0.484	1.281	0.602	0.645
0.617	0.098	0.5	0.551	0.156	0.27	1.145	0.488	0.512	0.973	0.777	0.324	1.074	0.742	0.301	0.934	0.871	0.504	0.766	0.449	0.605	0.957	1.199	0.59	1.18	1.027	0.355	0.918	0.672	0.539	1.25	0.563	0.645
0.629	0.078	0.504	0.531	0.148	0.27	1.152	0.387	0.563	0.965	0.762	0.348	1.117	0.719	0.305	0.941	0.871	0.531	0.707	0.41	0.609	1.004	1.289	0.563	1.211	1	0.324	0.863	0.723	0.543	1.223	0.539	0.641
0.637	0.063	0.508	0.512	0.133	0.281	1.129	0.293	0.602	0.934	0.762	0.359	1.156	0.695	0.328	0.949	0.906	0.531	0.684	0.379	0.613	1.074	1.332	0.539	1.238	0.941	0.309	0.809	0.738	0.531	1.207	0.531	0.621
0.652	0.031	0.508	0.488	0.125	0.285	1.094	0.211	0.645	0.91	0.746	0.375	1.145	0.668	0.352	1.004	0.973	0.516	0.672	0.371	0.594	1.148	1.293	0.527	1.227	0.871	0.313	0.738	0.715	0.516	1.203	0.543	0.605
0.668	0.004	0.508	0.473	0.121	0.289	1.043	0.148	0.664	0.906	0.73	0.371	1.102	0.637	0.375	1.086	1.023	0.5	0.703	0.379	0.594	1.191	1.18	0.531	1.172	0.777	0.34	0.688	0.629	0.523	1.23	0.57	0.582
0.684	-0.023	0.512	0.473	0.109	0.289	1.035	0.145	0.668	0.93	0.715	0.352	1.063	0.602	0.398	1.141	1.051	0.484	0.734	0.395	0.574	1.156	1.027	0.551	1.094	0.676	0.375	0.664	0.512	0.539	1.281	0.602	0.57
0.695	-0.051	0.508	0.512	0.098	0.289	0.98	0.164	0.656	0.973	0.723	0.328	1.039	0.566	0.41	1.145	1.023	0.473	0.781	0.438	0.563	1.066	0.883	0.574	1.02	0.598	0.41	0.668	0.391	0.566	1.348	0.629	0.559
0.703	-0.082	0.504	0.578	0.09	0.281	0.926	0.219	0.637	1.027	0.73	0.301	1.023	0.531	0.414	1.129	0.965	0.465	0.813	0.473	0.574	0.992	0.777	0.602	0.984	0.547	0.434	0.68	0.305	0.582	1.426	0.664	0.555
0.719	-0.109	0.5	0.66	0.082	0.289	0.879	0.285	0.609	1.059	0.746	0.281	1.023	0.492	0.422	1.133	0.891	0.469	0.805	0.512	0.594	1	0.707	0.625	0.965	0.48	0.465	0.727	0.25	0.602	1.457	0.688	0.543
0.734	-0.117	0.496	0.734	0.078	0.309	0.836	0.352	0.582	1.074	0.762	0.262	1.039	0.461	0.422	1.184	0.84	0.473	0.797	0.559	0.613	1.078	0.68	0.652	0.969	0.438	0.477	0.754	0.227	0.621	1.43	0.699	0.52
0.754	-0.121	0.496	0.809	0.066	0.336	0.813	0.414	0.551	1.082	0.766	0.254	1.055	0.453	0.418	1.242	0.793	0.477	0.801	0.605	0.629	1.117	0.676	0.676	0.984	0.41	0.48	0.789	0.23	0.613	1.379	0.695	0.504
0.766	-0.125	0.488	0.852	0.043	0.352	0.785	0.473	0.531	1.098	0.766	0.25	1.059	0.449	0.418	1.289	0.758	0.488	0.801	0.66	0.629	1.078	0.703	0.664	0.988	0.387	0.488	0.855	0.258	0.637	1.352	0.695	0.52
0.773	-0.129	0.48	0.863	0.031	0.363	0.734	0.52	0.523	1.121	0.758	0.25	1.055	0.449	0.406	1.297	0.719	0.492	0.828	0.715	0.617	1.055	0.758	0.617	1.004	0.379	0.488	0.918	0.289	0.668	1.367	0.695	0.531
0.789	-0.145	0.473	0.867	0.023	0.355	0.668	0.57	0.527	1.156	0.742	0.258	1.051	0.449	0.406	1.27	0.691	0.492	0.879	0.773	0.598	1.086	0.836	0.563	1.043	0.375	0.488	0.914	0.301	0.711	1.434	0.684	0.543
0.816	-0.133	0.477	0.883	0.012	0.344	0.609	0.594	0.547	1.195	0.73	0.277	1.039	0.449	0.406	1.215	0.66	0.48	0.969	0.84	0.586	1.133	0.918	0.504	1.09	0.383	0.473	1.008	0.355	0.754	1.523	0.707	0.535
0.836	-0.121	0.473	0.922	0.004	0.32	0.531	0.586	0.578	1.219	0.719	0.301	1.012	0.445	0.406	1.156	0.621	0.48	1.09	0.91	0.598	1.172	0.988	0.453	1.133	0.398	0.465	1.105	0.438	0.781	1.563	0.746	0.504
0.809	-0.121	0.484	0.973	-0.008	0.289	0.527	0.578	0.609	1.223	0.703	0.309	0.961	0.445	0.402	1.109	0.582	0.484	1.18	0.984	0.625	1.172	1.023	0.422	1.145	0.418	0.461	1.164	0.559	0.777	1.555	0.785	0.48
0.77	-0.113	0.492	1.051	-0.012	0.273	0.578	0.578	0.633	1.215	0.676	0.313	0.914	0.441	0.387	1.063	0.535	0.5	1.211	1.047	0.645	1.145	1.031	0.395	1.152	0.453	0.441	1.238	0.711	0.766	1.492	0.836	0.465
0.789	-0.094	0.496	1.117	-0.016	0.258	0.656	0.586	0.648	1.215	0.641	0.301	0.891	0.43	0.375	1.02	0.484	0.516	1.191	1.074	0.656	1.113	1.004	0.371	1.16	0.484	0.426	1.34	0.855	0.781	1.395	0.82	0.43
0.832	-0.063	0.504	1.184	0	0.254	0.75	0.598	0.668	1.195	0.754	0.297	0.875	0.43	0.371	0.992	0.445	0.531	1.137	1.059	0.66	1.125	0.965	0.355	1.191	0.5	0.434	1.391	0.984	0.832	1.352	0.758	0.383
0.863	-0.043	0.52	1.207	0.016	0.289	0.855	0.59	0.695	1.211	0.605	0.262	0.848	0.426	0.371	0.996	0.41	0.539	1.09	0.996	0.652	1.152	0.914	0.359	1.203	0.516	0.438	1.367	1.137	0.891	1.395	0.695	0.387
0.918	-0.035	0.535	1.191	0.008	0.332	0.949	0.586	0.727	1.316	0.441	0.301	0.828	0.43	0.371	1.012	0.379	0.539	1.121	0.922	0.66	1.152	0.844	0.371	1.207	0.504	0.422	1.273	1.297	0.922	1.383	0.625	0.422
0.984	-0.02	0.551	1.164	-0.023	0.379	1.031	0.59	0.754	1.379	0.371	0.348	0.824	0.422	0.383	1.012	0.359	0.531	1.188	0.82	0.676	1.113	0.766	0.398	1.207	0.43	0.398	1.16	1.414	0.898	1.18	0.504	0.457
1.039	-0.027	0.559	1.125	-0.059	0.41	1.086	0.598	0.789	1.328	0.34	0.344	0.813	0.391	0.398	1	0.355	0.531	1.176	0.711	0.691	1.023	0.68	0.426	1.211	0.301	0.371	1.078	1.406	0.848	0.918	0.402	0.523
1.055	-0.047	0.555	1.102	-0.098	0.418	1.117	0.609	0.813	1.277	0.359	0.375	0.781	0.344	0.406	0.98	0.359	0.535	1.07	0.625	0.691	0.938	0.605	0.457	1.16	0.176	0.301	1.098	1.242	0.813	0.648	0.328	0.586
0.992	-0.063	0.547	1.105	-0.141	0.41	1.145	0.625	0.824	1.277	0.34	0.391	0.727	0.305	0.402	0.953	0.375	0.527	0.98	0.594	0.652	0.867	0.543	0.488	1.051	-0.008	0.176	1.234	1.004	0.813	0.434	0.297	0.652
0.875	-0.055	0.551	1.117	-0.168	0.395	1.176	0.617	0.816	1.289	0.344	0.402	0.672	0.27	0.391	0.934	0.383	0.52	0.984	0.629	0.609	0.816	0.492	0.523	0.945	-0.164	0.055	1.281	0.789	0.82	0.262	0.258	0.691
0.754	-0.027	0.566	1.121	-0.168	0.375	1.199	0.59	0.793	1.27	0.313	0.402	0.652	0.219	0.379	0.949	0.387	0.52	1.039	0.668	0.578	0.789	0.461	0.539	0.859	-0.305	0.008	1.195	0.668	0.793	0.16	0.223	0.711
0.676	-0.004	0.574	1.105	-0.152	0.359	1.219	0.527	0.754	1.203	0.277	0.41	0.691	0.18	0.363	0.977	0.398	0.508	1.066	0.695	0.559	0.781	0.434	0.543	0.809	-0.316	-0.012	1.141	0.656	0.75	0.094	0.164	0.727
0.652	0.012	0.57	1.066	-0.121	0.355	1.242	0.461	0.707	1.078	0.273	0.402	0.785	0.172	0.352	0.992	0.402	0.488	1.027	0.723	0.535	0.797	0.426	0.531	0.738	-0.215	0.008	1.184	0.719	0.715	0.063	0.121	0.742
0.691	0.031	0.555	1.012	-0.09	0.352	1.25	0.395	0.676	0.961	0.297	0.379	0.863	0.199	0.34	1.02	0.395	0.477	0.965	0.785	0.504	0.832	0.434	0.52	0.633	-0.086	0.035	1.207	0.789	0.68	0.027	0.117	0.781
0.75	0.055	0.555	0.953	-0.063	0.352	1.156	0.34	0.668	0.898	0.328	0.355	0.875	0.254	0.328	1.059	0.391	0.461	0.902	0.82	0.473	0.875	0.441	0.5	0.582	0.039	0.063	1.16	0.844	0.656	-0.008	0.18	0.816
0.801	0.059	0.547	0.918	-0.035	0.352	1.027	0.316	0.664	0.852	0.359	0.332	0.816	0.316	0.336	1.074	0.379	0.453	0.883	0.852	0.449	0.906	0.457	0.473	0.633	0.164	0.082	1.098	0.887	0.641	-0.043	0.277	0.828
0.832	0.055	0.555	0.883	0.004	0.348	0.922	0.332	0.648	0.801	0.375	0.324	0.73	0.375	0.348	1.047	0.367	0.449	0.887	0.859	0.43	0.926	0.473	0.453	0.762	0.27	0.109	1.074	0.934	0.613	-0.059	0.391	0.805
0.867	0.039	0.563	0.855	0.039	0.348	0.871	0.367	0.629	0.762	0.379	0.332	0.688	0.434	0.367	0.973	0.34	0.438	0.879	0.844	0.422	0.934	0.488	0.434	0.902	0.336	0.145	1.059	0.953	0.578	-0.063	0.465	0.762
0.914	0.027	0.563	0.832	0.063	0.348	0.848	0.422	0.609	0.73	0.355	0.355	0.688	0.48	0.395	0.871	0.32	0.422	0.848	0.805	0.418	0.93	0.496	0.418	1.035	0.387	0.184	1.051	0.941	0.535	-0.059	0.547	0.648
0.961	0.016	0.566	0.797	0.078	0.355	0.848	0.477	0.586	0.68	0.328	0.363	0.676	0.512	0.449	0.75	0.285	0.391	0.789	0.75	0.434	0.938	0.5	0.414	1.133	0.453	0.23	1.047	0.898	0.5	-0.02	0.605	0.594
0.996	0	0.563	0.773	0.086	0.367	0.867	0.555	0.578	0.652	0.316	0.371	0.664	0.547	0.52	0.652	0.223	0.359	0.719	0.699	0.445	0.945	0.496	0.41	1.188	0.488	0.27	1.016	0.816	0.488	0.02	0.695	0.586
1.02	-0.004	0.551	0.742	0.078	0.379	0.891	0.605	0.566	0.656	0.316	0.379	0.719	0.578	0.559	0.609	0.16	0.332	0.668	0.645	0.465	0.957	0.492	0.41	1.215	0.5	0.348	0.945	0.707	0.492	0.082	0.781	0.656
1.016	-0.012	0.539	0.723	0.066	0.395	0.934	0.668	0.563	0.668	0.32	0.371	0.82	0.598	0.59	0.582	0.145	0.332	0.621	0.602	0.473	0.996	0.484	0.418	1.199	0.496	0.449	0.836	0.602	0.512	0.008	0.836	0.734
0.973	-0.031	0.535	0.715	0.051	0.406	0.984	0.727	0.547	0.66	0.316	0.363	0.906	0.594	0.586	0.52	0.168	0.332	0.594	0.57	0.48	1.035	0.492	0.418	1.121	0.5	0.531	0.727	0.512	0.539	-0.105	0.84	0.797
0.906	-0.055	0.543	0.707	0.023	0.41	1.027	0.754	0.543	0.641	0.289	0.34	0.984	0.57	0.547	0.43	0.219	0.34	0.598	0.535	0.48	1.055	0.492	0.414	1.012	0.488	0.578	0.629	0.441	0.559	-0.129	0.809	0.926
0.84	-0.063	0.559	0.711	-0.012	0.41	1.043	0.758	0.539	0.641	0.234	0.324	1.055	0.535	0.504	0.359	0.262	0.34	0.613	0.516	0.477	1.055	0.461	0.402	0.934	0.449	0.621	0.574	0.402	0.566	-0.121	0.738	1.055
0.781	-0.07	0.555	0.715	-0.043	0.41	1.031	0.723	0.535	0.691	0.18	0.313	1.125	0.5	0.48	0.387	0.293	0.363	0.652	0.504	0.473	1.016	0.355	0.391	0.879	0.398	0.633	0.574	0.383	0.566	-0.113	0.668	1.152
0.754	-0.047	0.527	0.715	-0.063	0.406	1	0.668	0.527	0.777	0.16	0.301	1.164	0.469	0.477	0.512	0.32	0.41	0.719	0.516	0.461	0.949	0.238	0.379	0.836	0.352	0.613	0.617	0.387	0.551	-0.102	0.645	1.215
0.766	-0.004	0.496	0.715	-0.074	0.395	0.98	0.609	0.52	0.836	0.168	0.297	1.172	0.445	0.484	0.652	0.359	0.484	0.785	0.531	0.449	0.844	0.117	0.344	0.82	0.305	0.582	0.668	0.418	0.523	-0.098	0.586	1.262
0.758	0.035	0.484	0.723	-0.086	0.395	0.969	0.551	0.52	0.836	0.195	0.289	1.156	0.422	0.512	0.738	0.402	0.57	0.871	0.547	0.445	0.734	0.02	0.305	0.828	0.277	0.555	0.727	0.457	0.496	-0.07	0.574	1.297
0.73	0.059	0.48	0.738	-0.094	0.395	0.988	0.504	0.508	0.832	0.246	0.289	1.117	0.41	0.547	0.781	0.434	0.637	0.938	0.563	0.445	0.676	-0.047	0.238	0.867	0.297	0.523	0.797	0.5	0.48	-0.086	0.609	1.289
0.703	0.059	0.48	0.766	-0.098	0.41	1.004	0.465	0.5	0.824	0.309	0.301	1.078	0.398	0.563	0.844	0.469	0.66	0.961	0.57	0.449	0.707	-0.043	0.211	0.93	0.359	0.512	0.883	0.551	0.484	-0.129	0.691	1.254
0.684	0.063	0.484	0.793	-0.098	0.422	1.023	0.441	0.492	0.824	0.359	0.32	1.066	0.398	0.563	0.953	0.492	0.664	0.965	0.574	0.465	0.734	0.027	0.184	1.035	0.484	0.512	1	0.613	0.492	-0.172	0.789	1.215
0.668	0.066	0.48	0.82	-0.102	0.426	1.027	0.426	0.492	0.832	0.422	0.34	1.078	0.402	0.551	1.047	0.48	0.656	0.965	0.574	0.473	0.723	0.129	0.156	1.066	0.625	0.516	1.109	0.68	0.5	-0.152	0.914	1.262
0.648	0.078	0.48	0.84	-0.109	0.422	1.004	0.41	0.492	0.82	0.469	0.379	1.094	0.438	0.512	1.082	0.453	0.648	0.977	0.574	0.48	0.73	0.238	0.137	1.18	0.809	0.578	1.207	0.734	0.512	-0.059	1.16	1.328
0.633	0.094	0.473	0.848	-0.121	0.43	0.973	0.398	0.488	0.801	0.516	0.434	1.129	0.473	0.5	1.078	0.418	0.641	1.016	0.566	0.484	0.766	0.344	0.141	1.113	0.973	0.551	1.262	0.781	0.516	-0.078	1.34	1.316
0.621	0.102	0.469	0.848	-0.125	0.43	0.945	0.391	0.484	0.785	0.551	0.473	1.141	0.531	0.492	1.059	0.387	0.66	1.078	0.555	0.48	0.805	0.434	0.164	1.055	1.18	0.504	1.328	0.82	0.488	-0.117	1.391	1.297
0.602	0.109	0.457	0.875	-0.121	0.43	0.914	0.391	0.48	0.801	0.566	0.48	1.109	0.605	0.508	1.008	0.363	0.688	1.141	0.539	0.48	0.84	0.523	0.191	1.082	1.359	0.449	1.43	0.762	0.453	-0.102	1.418	1.297
0.59	0.117	0.445	0.906	-0.109	0.426	0.879	0.391	0.469	0.848	0.563	0.465	1.055	0.68	0.52	0.957	0.344	0.707	1.16	0.477	0.457	0.879	0.609	0.242	1.086	1.496	0.41	1.539	0.59	0.363	-0.18	1.398	1.289
0.578	0.113	0.441	0.953	-0.09	0.418	0.844	0.395	0.457	0.891	0.527	0.438	0.996	0.742	0.52	0.914	0.344	0.711	1.109	0.367	0.434	0.926	0.664	0.316	1.07	1.531	0.395	1.555	0.352	0.176	-0.207	1.402	1.316
0.563	0.113	0.445	1	-0.074	0.414	0.797	0.395	0.453	0.941	0.496	0.414	0.977	0.781	0.504	0.902	0.352	0.699	0.969	0.25	0.41	1.004	0.703	0.406	1.059	1.484	0.391	1.445	0.039	-0.031	-0.172	1.426	1.355
0.543	0.109	0.449	1.055	-0.066	0.402	0.754	0.395	0.449	0.992	0.473	0.387	0.957	0.813	0.48	0.93	0.371	0.668	0.828	0.148	0.375	1.027	0.727	0.492	1.074	1.395	0.41	1.309	-0.164	-0.219	-0.121	1.441	1.379
0.523	0.102	0.461	1.09	-0.066	0.379	0.727	0.391	0.441	1.063	0.465	0.363	0.941	0.844	0.457	0.977	0.383	0.629	0.727	0.066	0.336	0.98	0.715	0.539	1.117	1.301	0.449	1.012	-0.223	-0.238	-0.023	1.453	1.414
0.535	0.102	0.457	1.082	-0.063	0.355	0.707	0.379	0.434	1.113	0.453	0.355	0.938	0.867	0.445	1.031	0.418	0.598	0.711	0.055	0.309	0.918	0.668	0.535	1.152	1.211	0.504	0.59	-0.16	-0.145	0.063	1.484	1.441
0.551	0.098	0.457	1.035	-0.07	0.344	0.688	0.371	0.426	1.148	0.441	0.363	0.953	0.883	0.438	1.063	0.461	0.578	0.703	0.098	0.313	0.887	0.598	0.496	1.16	1.113	0.566	0.441	-0.004	-0.016	0.125	1.484	1.438
0.582	0.098	0.469	0.977	-0.066	0.34	0.664	0.363	0.422	1.176	0.434	0.367	0.98	0.891	0.434	1.047	0.52	0.574	0.617	0.176	0.324	0.887	0.508	0.469	1.148	1.016	0.625	0.539	0.113	0.152	0.215	1.457	1.414
0.613	0.094	0.477	0.926	-0.066	0.344	0.645	0.355	0.418	1.199	0.434	0.367	1.012	0.895	0.414	1.016	0.578	0.574	0.488	0.258	0.32	0.898	0.422	0.465	1.117	0.934	0.66	0.504	0.168	0.238	0.273	1.391	1.371
0.633	0.078	0.48	0.898	-0.051	0.344	0.641	0.355	0.426	1.238	0.43	0.363	1.059	0.895	0.414	0.988	0.629	0.574	0.453	0.363	0.305	0.895	0.336	0.5	1.094	0.863	0.672	0.52	0.215	0.301	0.348	1.313	1.34
0.66	0.063	0.488	0.898	-0.023	0.344	0.633	0.355	0.43	1.273	0.434	0.355	1.102	0.895	0.426	0.969	0.676	0.566	0.531	0.453	0.289	0.898	0.301	0.539	1.113	0.84	0.672	0.637	0.281	0.363	0.391	1.262	1.313
0.688	0.043	0.496	0.922	0.012	0.344	0.621	0.359	0.434	1.289	0.445	0.348	1.117	0.883	0.441	0.969	0.699	0.535	0.641	0.527	0.305	0.898	0.277	0.57	1.102	0.852	0.656	0.773	0.355	0.406	0.387	1.148	1.285
0.715	0.027	0.496	0.965	0.035	0.34	0.598	0.355	0.434	1.289	0.488	0.348	1.074	0.848	0.457	0.996	0.73	0.512	0.73	0.578	0.355	0.922	0.293	0.594	1.004	0.891	0.609	0.906	0.414	0.449	0.406	1.043	1.254
0.742	0.012	0.492	1.035	0.055	0.344	0.574	0.352	0.426	1.273	0.523	0.348	1.004	0.809	0.461	1.047	0.793	0.492	0.801	0.609	0.457	0.914	0.301	0.617	0.945	0.949	0.531	1.02	0.449	0.5	0.418	0.941	1.211
0.777	0	0.492	1.113	0.059	0.348	0.551	0.34	0.418	1.262	0.578	0.359	0.977	0.766	0.461	1.098	0.902	0.484	0.852	0.652	0.559	1	0.367	0.629	0.98	1.023	0.473	1.098	0.484	0.531	0.391	0.871	1.145
0.836	-0.016	0.504	1.191	0.051	0.352	0.563	0.336	0.414	1.23	0.633	0.383	1.02	0.762	0.461	1.148	1.055	0.488	0.902	0.699	0.609	1.059	0.43	0.637	1.059	1.07	0.445	1.129	0.512	0.578	0.355	0.813	1.051
0.902	-0.031	0.516	1.254	0.031	0.352	0.602	0.328	0.414	1.176	0.684	0.387	1.074	0.766	0.461	1.188	1.242	0.477	0.953	0.73	0.613	1.035	0.516	0.648	1.141	1.105	0.43	1.105	0.535	0.633	0.332	0.762	0.961
0.973	-0.039	0.543	1.297	0.008	0.352	0.648	0.328	0.414	1.098	0.715	0.375	1.051	0.777	0.457	1.195	1.453	0.406	0.984	0.707	0.59	1.012	0.602	0.66	1.191	1.121	0.418	1.047	0.594	0.645	0.316	0.691	0.867
1.039	-0.047	0.59	1.273	-0.02	0.363	0.66	0.336	0.426	1.063	0.738	0.359	0.973	0.789	0.445	1.188	1.582	0.324	1.008	0.676	0.559	1.035	0.703	0.645	1.207	1.121	0.375	0.98	0.648	0.641	0.277	0.633	0.781
1.117	-0.039	0.633	1.211	-0.047	0.379	0.637	0.348	0.441	1.035	0.766	0.336	0.902	0.801	0.414	1.16	1.43	0.313	1	0.625	0.543	1.082	0.84	0.605	1.234	1.094	0.316	0.938	0.668	0.617	0.234	0.582	0.719
1.188	-0.055	0.664	1.152	-0.055	0.398	0.59	0.355	0.453	1.02	0.785	0.32	0.855	0.813	0.375	1.141	1.152	0.375	0.965	0.563	0.543	1.098	0.961	0.586	1.297	1.074	0.258	0.895	0.652	0.57	0.207	0.543	0.66
1.227	-0.078	0.668	1.102	-0.043	0.395	0.531	0.371	0.465	0.996	0.793	0.313	0.84	0.824	0.348	1.047	0.875	0.441	0.891	0.496	0.57	1.105	1.07	0.578	1.398	1.051	0.219	0.844	0.602	0.551	0.18	0.504	0.621
1.203	-0.113	0.648	1.059	-0.023	0.387	0.504	0.391	0.473	0.992	0.816	0.305	0.832	0.828	0.32	0.902	0.668	0.492	0.82	0.43	0.59	1.129	1.148	0.566	1.41	0.98	0.234	0.848	0.488	0.551	0.156	0.488	0.605
1.105	-0.145	0.617	1.016	0.012	0.387	0.508	0.41	0.469	0.977	0.824	0.301	0.828	0.832	0.309	0.828	0.633	0.508	0.773	0.371	0.602	1.16	1.172	0.551	1.426	1.027	0.184	0.801	0.426	0.531	0.141	0.492	0.59
0.965	-0.168	0.574	0.977	0.047	0.383	0.539	0.426	0.473	0.984	0.836	0.305	0.836	0.84	0.301	0.848	0.73	0.516	0.758	0.34	0.609	1.211	1.148	0.539	1.246	0.629	0.148	0.828	0.41	0.516	0.125	0.523	0.57
0.84	-0.191	0.527	0.961	0.066	0.379	0.59	0.438	0.477	0.988	0.84	0.316	0.852	0.848	0.293	0.863	0.836	0.523	0.766	0.344	0.59	1.219	1.09	0.551	0.883	0.391	0.27	0.895	0.441	0.484	0.137	0.566	0.551
0.734	-0.188	0.48	0.957	0.082	0.363	0.68	0.449	0.488	0.988	0.84	0.336	0.883	0.848	0.285	0.891	0.926	0.512	0.766	0.336	0.578	1.188	1.023	0.566	0.91	0.34	0.453	0.945	0.441	0.484	0.172	0.598	0.555
0.656	-0.176	0.441	0.949	0.09	0.355	0.789	0.449	0.508	0.973	0.836	0.355	0.945	0.836	0.285	0.984	1.008	0.488	0.793	0.371	0.566	1.098	0.961	0.586	1.188	0.348	0.438	1.07	0.469	0.516	0.23	0.617	0.57
0.625	-0.141	0.418	0.934	0.094	0.348	0.906	0.477	0.523	0.957	0.828	0.359	1.016	0.828	0.285	1.102	1.09	0.461	0.801	0.41	0.551	0.996	0.902	0.598	1.145	0.176	0.453	1.191	0.484	0.594	0.332	0.605	0.602
0.625	-0.098	0.414	0.906	0.098	0.352	1.031	0.516	0.512	0.938	0.809	0.367	1.086	0.797	0.293	1.16	1.141	0.434	0.785	0.445	0.555	0.965	0.852	0.594	0.938	0.109	0.477	1.273	0.512	0.664	0.465	0.586	0.633
0.656	-0.063	0.434	0.875	0.105	0.348	1.125	0.574	0.496	0.949	0.785	0.383	1.148	0.762	0.301	1.191	1.148	0.406	0.766	0.492	0.555	1.016	0.828	0.59	0.883	0.152	0.488	1.305	0.559	0.73	0.609	0.586	0.652
0.691	-0.031	0.473	0.828	0.117	0.352	1.164	0.594	0.496	0.977	0.766	0.402	1.195	0.73	0.324	1.219	1.109	0.375	0.73	0.539	0.551	1.066	0.824	0.594	0.969	0.184	0.477	1.324	0.645	0.77	0.711	0.578	0.641
0.738	-0.012	0.52	0.785	0.133	0.352	1.164	0.578	0.508	0.98	0.754	0.41	1.234	0.699	0.355	1.281	1.031	0.355	0.703	0.582	0.551	1.039	0.824	0.582	1.043	0.191	0.438	1.332	0.762	0.773	0.754	0.543	0.617
0.789	-0.012	0.555	0.738	0.145	0.348	1.129	0.531	0.547	0.988	0.762	0.41	1.27	0.664	0.379	1.367	0.945	0.352	0.684	0.629	0.547	0.977	0.844	0.543	1.043	0.207	0.391	1.316	0.902	0.789	0.734	0.488	0.598
0.844	-0.023	0.578	0.695	0.152	0.336	1.117	0.473	0.578	0.988	0.785	0.414	1.297	0.605	0.402	1.445	0.863	0.355	0.691	0.688	0.539	0.961	0.879	0.504	0.996	0.223	0.363	1.297	1.035	0.816	0.672	0.426	0.574
0.875	-0.027	0.594	0.656	0.156	0.324	1.125	0.418	0.617	0.973	0.809	0.398	1.32	0.547	0.418	1.484	0.785	0.387	0.738	0.746	0.523	0.996	0.918	0.477	0.973	0.242	0.363	1.262	1.152	0.84	0.609	0.375	0.551
0.887	-0.035	0.594	0.621	0.16	0.313	1.109	0.344	0.637	0.941	0.82	0.371	1.309	0.484	0.445	1.469	0.715	0.422	0.805	0.801	0.512	1.043	0.941	0.457	0.934	0.277	0.375	1.223	1.203	0.84	0.617	0.348	0.508
0.891	-0.035	0.586	0.586	0.164	0.305	1.152	0.336	0.633	0.941	0.828	0.34	1.273	0.441	0.461	1.395	0.648	0.449	0.926	0.867	0.508	1.063	0.961	0.43	0.883	0.328	0.383	1.168	1.18	0.809	0.645	0.348	0.453
0.883	-0.023	0.574	0.547	0.168	0.305	1.184	0.355	0.609	0.973	0.816	0.324	1.234	0.395	0.48	1.309	0.594	0.477	1.051	0.934	0.52	1.047	0.965	0.402	0.84	0.387	0.387	1.078	1.078	0.754	0.668	0.352	0.422
0.855	-0.02	0.559	0.516	0.18	0.301	1.168	0.387	0.59	1.004	0.805	0.309	1.199	0.359	0.488	1.234	0.543	0.496	1.156	1	0.551	1.023	0.961	0.379	0.805	0.453	0.387	0.977	0.957	0.711	0.691	0.352	0.406
0.828	-0.008	0.539	0.492	0.168	0.293	1.148	0.414	0.582	1.039	0.789	0.293	1.18	0.332	0.477	1.168	0.48	0.523	1.184	1.039	0.582	1.016	0.922	0.371	0.801	0.535	0.379	0.891	0.867	0.676	0.746	0.379	0.43
0.789	0.012	0.52	0.469	0.164	0.289	1.125	0.441	0.578	1.086	0.762	0.285	1.16	0.324	0.461	1.109	0.422	0.551	1.137	1.051	0.609	1.055	0.887	0.359	0.813	0.602	0.363	0.828	0.84	0.664	0.863	0.516	0.52
0.738	0.027	0.512	0.457	0.156	0.281	1.07	0.445	0.586	1.148	0.738	0.281	1.129	0.316	0.441	1.063	0.363	0.566	1.086	1.043	0.625	1.098	0.844	0.352	0.855	0.629	0.34	0.801	0.855	0.652	0.965	0.68	0.582
0.695	0.047	0.504	0.441	0.145	0.273	0.996	0.438	0.602	1.223	0.711	0.277	1.098	0.313	0.426	1.039	0.328	0.574	1.105	1.02	0.648	1.109	0.789	0.355	0.898	0.621	0.316	0.832	0.922	0.656	1.059	0.82	0.641
0.66	0.07	0.488	0.441	0.133	0.258	0.965	0.449	0.598	1.32	0.684	0.277	1.051	0.32	0.418	1.035	0.301	0.578	1.168	0.969	0.684	1.09	0.727	0.375	0.941	0.59	0.316	0.879	1.008	0.68	1.152	0.895	0.719
0.641	0.094	0.484	0.445	0.113	0.254	0.938	0.484	0.59	1.398	0.648	0.289	0.988	0.336	0.422	1.027	0.293	0.578	1.145	0.883	0.719	1.051	0.66	0.41	0.898	0.531	0.313	0.93	1.121	0.691	1.258	0.957	0.813
0.633	0.105	0.48	0.477	0.105	0.246	0.84	0.492	0.59	1.449	0.621	0.305	0.918	0.348	0.426	1.004	0.309	0.566	1.047	0.777	0.711	1	0.594	0.453	0.816	0.496	0.309	0.988	1.219	0.684	1.309	1.027	0.855
0.637	0.117	0.48	0.52	0.094	0.246	0.762	0.516	0.582	1.457	0.594	0.32	0.848	0.367	0.43	0.98	0.324	0.551	0.988	0.715	0.684	0.918	0.523	0.496	0.754	0.469	0.313	1.059	1.254	0.656	1.371	1.105	0.891
0.645	0.117	0.477	0.578	0.09	0.25	0.715	0.531	0.578	1.422	0.563	0.336	0.805	0.383	0.43	0.949	0.34	0.535	1.012	0.699	0.645	0.844	0.465	0.535	0.758	0.434	0.313	1.137	1.227	0.613	1.371	1.141	0.871
0.656	0.105	0.477	0.648	0.082	0.273	0.68	0.535	0.578	1.363	0.566	0.367	0.781	0.398	0.418	0.91	0.348	0.52	1.063	0.719	0.617	0.793	0.422	0.563	0.785	0.406	0.313	1.238	1.156	0.551	1.313	1.145	0.809
0.668	0.086	0.48	0.723	0.066	0.297	0.668	0.535	0.594	1.352	0.477	0.359	0.773	0.41	0.418	0.859	0.352	0.508	1.09	0.742	0.598	0.766	0.395	0.57	0.781	0.383	0.316	1.348	1.059	0.504	1.258	1.129	0.734
0.668	0.066	0.492	0.785	0.039	0.328	0.676	0.531	0.605	1.344	0.43	0.363	0.77	0.418	0.406	0.816	0.367	0.496	1.082	0.766	0.586	0.754	0.387	0.563	0.746	0.379	0.336	1.422	0.934	0.477	1.199	1.102	0.688
0.664	0.039	0.5	0.809	0.016	0.34	0.703	0.543	0.617	1.32	0.395	0.363	0.742	0.41	0.395	0.789	0.371	0.48	1.066	0.781	0.574	0.762	0.398	0.543	0.699	0.379	0.383	1.43	0.797	0.473	1.199	1.039	0.629
0.66	0.012	0.5	0.824	0.012	0.344	0.75	0.555	0.637	1.293	0.387	0.355	0.711	0.383	0.371	0.762	0.371	0.469	1.051	0.805	0.551	0.781	0.418	0.512	0.652	0.402	0.441	1.402	0.676	0.473	1.27	0.938	0.637
0.66	-0.02	0.5	0.871	0.016	0.336	0.816	0.566	0.656	1.281	0.375	0.352	0.68	0.352	0.34	0.746	0.371	0.465	1.047	0.813	0.527	0.793	0.449	0.492	0.598	0.434	0.5	1.336	0.539	0.508	1.273	0.836	0.617
0.66	-0.051	0.496	0.949	0.016	0.32	0.879	0.578	0.676	1.27	0.375	0.336	0.66	0.309	0.324	0.734	0.352	0.461	1.051	0.805	0.508	0.801	0.488	0.465	0.574	0.453	0.543	1.25	0.43	0.547	1.262	0.707	0.668
0.664	-0.066	0.5	1.031	0.008	0.297	0.934	0.59	0.695	1.246	0.379	0.324	0.668	0.254	0.324	0.715	0.336	0.453	1.031	0.754	0.504	0.816	0.531	0.453	0.594	0.449	0.57	1.145	0.344	0.574	1.297	0.574	0.699
0.672	-0.082	0.496	1.129	-0.004	0.262	0.973	0.605	0.727	1.199	0.391	0.32	0.676	0.184	0.344	0.695	0.313	0.438	0.961	0.707	0.508	0.832	0.574	0.445	0.652	0.422	0.594	1.043	0.293	0.586	1.406	0.523	0.75
0.691	-0.094	0.484	1.242	-0.02	0.238	1	0.625	0.75	1.156	0.402	0.313	0.633	0.117	0.352	0.672	0.305	0.422	0.887	0.652	0.512	0.863	0.609	0.426	0.727	0.395	0.602	0.965	0.285	0.594	1.504	0.559	0.801
0.723	-0.102	0.477	1.352	-0.027	0.215	1.051	0.652	0.773	1.105	0.418	0.313	0.551	0.074	0.363	0.617	0.285	0.406	0.801	0.598	0.508	0.902	0.637	0.41	0.797	0.379	0.605	0.914	0.281	0.586	1.348	0.598	0.82
0.762	-0.102	0.48	1.418	-0.016	0.223	1.109	0.664	0.793	1.043	0.43	0.309	0.48	0.09	0.359	0.535	0.258	0.402	0.734	0.555	0.508	0.949	0.66	0.395	0.84	0.371	0.609	0.895	0.313	0.555	1.102	0.629	0.828
0.789	-0.098	0.48	1.406	0.004	0.25	1.148	0.668	0.797	0.984	0.426	0.297	0.469	0.168	0.352	0.477	0.223	0.395	0.68	0.52	0.512	1.016	0.68	0.383	0.844	0.375	0.605	0.906	0.359	0.504	0.98	0.715	0.828
0.793	-0.086	0.48	1.348	0.008	0.305	1.145	0.66	0.797	0.934	0.422	0.289	0.527	0.27	0.367	0.484	0.199	0.402	0.645	0.492	0.504	1.074	0.676	0.375	0.836	0.363	0.594	0.949	0.406	0.469	0.91	0.844	0.789
0.793	-0.07	0.488	1.246	-0.02	0.352	1.105	0.652	0.77	0.883	0.414	0.285	0.621	0.355	0.406	0.539	0.184	0.422	0.641	0.484	0.5	1.125	0.664	0.359	0.813	0.344	0.578	1.012	0.445	0.449	0.828	0.973	0.711
0.801	-0.055	0.496	1.148	-0.063	0.375	1.039	0.625	0.734	0.852	0.41	0.289	0.707	0.414	0.453	0.586	0.207	0.438	0.664	0.492	0.477	1.156	0.645	0.352	0.801	0.316	0.563	1.086	0.5	0.438	0.758	1.113	0.621
0.789	-0.043	0.496	1.094	-0.105	0.395	0.949	0.594	0.695	0.832	0.402	0.297	0.762	0.438	0.512	0.594	0.25	0.434	0.695	0.508	0.457	1.184	0.609	0.359	0.813	0.297	0.543	1.172	0.57	0.43	0.684	1.242	0.535
0.781	-0.027	0.504	1.055	-0.156	0.391	0.879	0.574	0.656	0.809	0.395	0.297	0.84	0.449	0.555	0.598	0.293	0.438	0.738	0.531	0.441	1.184	0.555	0.363	0.863	0.289	0.512	1.254	0.66	0.41	0.645	1.352	0.48
0.793	-0.008	0.512	1.031	-0.188	0.402	0.855	0.57	0.629	0.805	0.383	0.293	1	0.473	0.59	0.617	0.316	0.457	0.777	0.555	0.43	1.141	0.473	0.371	0.957	0.309	0.477	1.313	0.746	0.395	0.617	1.445	0.457
0.828	-0.004	0.523	1.016	-0.188	0.402	0.875	0.566	0.605	0.813	0.371	0.297	1.121	0.488	0.609	0.648	0.34	0.516	0.84	0.582	0.43	1.055	0.398	0.367	1.02	0.383	0.418	1.348	0.816	0.375	0.594	1.504	0.461
0.879	0	0.543	1.004	-0.164	0.391	0.906	0.578	0.586	0.805	0.348	0.309	1.176	0.508	0.613	0.707	0.355	0.609	0.895	0.609	0.426	0.969	0.352	0.352	1.109	0.441	0.422	1.363	0.848	0.34	0.578	1.52	0.461
0.934	0.004	0.563	1.004	-0.129	0.379	0.961	0.617	0.563	0.77	0.332	0.324	1.203	0.516	0.586	0.777	0.383	0.699	0.938	0.633	0.426	0.848	0.324	0.332	1.137	0.461	0.426	1.383	0.82	0.301	0.59	1.516	0.461
0.988	-0.008	0.566	1	-0.098	0.363	1	0.66	0.547	0.695	0.316	0.336	1.234	0.492	0.547	0.859	0.406	0.758	0.977	0.648	0.426	0.711	0.316	0.309	1.156	0.547	0.434	1.406	0.715	0.25	0.625	1.488	0.477
1.004	-0.023	0.57	0.992	-0.078	0.355	1.039	0.699	0.551	0.617	0.293	0.332	1.27	0.461	0.5	0.992	0.434	0.777	1.008	0.648	0.422	0.613	0.332	0.281	1.164	0.645	0.477	1.387	0.563	0.168	0.676	1.469	0.523
0.949	-0.031	0.566	0.977	-0.066	0.336	1.094	0.711	0.543	0.582	0.25	0.32	1.309	0.422	0.465	1.129	0.426	0.777	1.043	0.637	0.418	0.586	0.359	0.281	1.156	0.695	0.531	1.246	0.387	0.109	0.715	1.434	0.582
0.863	-0.02	0.57	0.945	-0.059	0.324	1.148	0.73	0.551	0.617	0.207	0.316	1.359	0.41	0.438	1.238	0.41	0.746	1.09	0.605	0.406	0.605	0.363	0.289	1.148	0.77	0.57	1.039	0.234	0.078	0.758	1.41	0.629
0.789	-0.004	0.574	0.898	-0.039	0.324	1.176	0.727	0.555	0.684	0.184	0.316	1.41	0.418	0.426	1.301	0.406	0.711	1.148	0.539	0.406	0.605	0.359	0.313	1.207	0.859	0.602	0.82	0.137	0.105	0.852	1.402	0.668
0.742	0.016	0.574	0.84	-0.012	0.34	1.168	0.695	0.547	0.723	0.188	0.316	1.441	0.445	0.434	1.313	0.406	0.672	1.191	0.422	0.395	0.578	0.379	0.352	1.289	0.957	0.609	0.711	0.125	0.172	0.953	1.371	0.691
0.734	0.035	0.57	0.781	0.023	0.348	1.156	0.66	0.543	0.734	0.199	0.313	1.426	0.492	0.441	1.289	0.395	0.664	1.184	0.313	0.383	0.531	0.422	0.398	1.363	1.055	0.602	0.664	0.191	0.227	1.09	1.348	0.707
0.734	0.047	0.559	0.719	0.055	0.359	1.129	0.613	0.535	0.734	0.234	0.313	1.387	0.543	0.449	1.238	0.375	0.664	1.121	0.191	0.328	0.512	0.473	0.438	1.418	1.18	0.598	0.582	0.25	0.258	1.188	1.328	0.695
0.754	0.066	0.559	0.676	0.098	0.367	1.129	0.586	0.516	0.715	0.281	0.313	1.352	0.59	0.465	1.18	0.355	0.668	0.996	0.035	0.258	0.551	0.527	0.48	1.418	1.301	0.594	0.461	0.289	0.289	1.281	1.297	0.66
0.777	0.07	0.563	0.652	0.121	0.375	1.109	0.551	0.5	0.691	0.328	0.313	1.301	0.656	0.473	1.141	0.352	0.664	0.879	-0.07	0.18	0.605	0.555	0.516	1.359	1.402	0.578	0.402	0.324	0.324	1.387	1.266	0.605
0.801	0.059	0.574	0.645	0.117	0.375	1.086	0.508	0.492	0.688	0.375	0.316	1.242	0.711	0.523	1.133	0.379	0.637	0.816	-0.086	0.16	0.641	0.551	0.543	1.273	1.426	0.543	0.387	0.348	0.359	1.5	1.223	0.555
0.832	0.023	0.578	0.648	0.102	0.375	1.078	0.484	0.484	0.695	0.422	0.328	1.121	0.77	0.547	1.145	0.43	0.594	0.793	-0.004	0.164	0.648	0.547	0.559	1.195	1.309	0.52	0.391	0.363	0.41	1.586	1.152	0.516
0.875	-0.004	0.582	0.656	0.063	0.379	1.07	0.473	0.477	0.695	0.453	0.352	1.031	0.828	0.563	1.156	0.492	0.531	0.754	0.117	0.207	0.645	0.527	0.566	1.145	1.094	0.527	0.422	0.371	0.48	1.645	1.043	0.504
0.91	-0.016	0.574	0.664	0.02	0.391	1.066	0.473	0.469	0.703	0.488	0.391	0.973	0.879	0.566	1.152	0.539	0.473	0.656	0.227	0.234	0.637	0.492	0.551	1.148	0.883	0.563	0.457	0.379	0.535	1.645	0.914	0.512
0.941	-0.016	0.566	0.664	-0.027	0.406	1.051	0.484	0.453	0.73	0.535	0.438	0.922	0.941	0.566	1.16	0.574	0.445	0.594	0.316	0.246	0.645	0.453	0.543	1.203	0.719	0.594	0.5	0.379	0.582	1.563	0.773	0.531
0.934	-0.023	0.559	0.672	-0.066	0.414	1.023	0.484	0.449	0.773	0.57	0.496	0.875	1.016	0.582	1.152	0.621	0.438	0.621	0.398	0.254	0.672	0.422	0.543	1.176	0.66	0.629	0.551	0.383	0.621	1.438	0.648	0.547
0.902	-0.027	0.559	0.695	-0.102	0.43	0.992	0.488	0.438	0.816	0.59	0.535	0.852	1.098	0.582	1.117	0.668	0.453	0.711	0.461	0.266	0.707	0.41	0.547	1.113	0.672	0.664	0.598	0.402	0.648	1.328	0.547	0.555
0.875	-0.027	0.547	0.746	-0.129	0.43	0.957	0.488	0.426	0.879	0.578	0.52	0.863	1.148	0.57	1.047	0.707	0.457	0.801	0.5	0.301	0.773	0.395	0.539	0.992	0.715	0.684	0.629	0.414	0.66	1.254	0.48	0.555
0.844	-0.035	0.543	0.805	-0.148	0.434	0.922	0.496	0.418	0.98	0.531	0.469	0.91	1.164	0.543	0.977	0.746	0.465	0.875	0.523	0.355	0.816	0.418	0.52	0.934	0.766	0.68	0.66	0.387	0.656	1.188	0.422	0.551
0.801	-0.047	0.539	0.859	-0.156	0.438	0.879	0.488	0.41	1.102	0.469	0.418	0.996	1.137	0.52	0.914	0.762	0.457	0.926	0.543	0.43	0.922	0.426	0.523	0.969	0.82	0.668	0.699	0.332	0.645	1.16	0.387	0.543
0.766	-0.051	0.539	0.895	-0.164	0.445	0.824	0.484	0.41	1.211	0.414	0.383	1.07	1.082	0.504	0.879	0.777	0.434	0.949	0.547	0.539	1.047	0.469	0.527	1.059	0.875	0.637	0.742	0.262	0.629	1.168	0.379	0.539
0.73	-0.043	0.527	0.926	-0.172	0.441	0.781	0.473	0.402	1.289	0.387	0.355	1.121	1.012	0.508	0.871	0.781	0.402	0.961	0.57	0.625	1.207	0.547	0.566	1.137	0.922	0.605	0.785	0.211	0.609	1.191	0.379	0.516
0.715	-0.023	0.516	0.949	-0.164	0.441	0.738	0.461	0.406	1.328	0.383	0.355	1.148	0.941	0.527	0.895	0.793	0.387	0.973	0.609	0.652	1.297	0.633	0.629	1.168	0.949	0.563	0.824	0.191	0.594	1.203	0.387	0.5
0.711	0.004	0.5	0.973	-0.148	0.438	0.707	0.453	0.406	1.344	0.391	0.371	1.152	0.855	0.551	0.969	0.816	0.375	0.965	0.605	0.633	1.301	0.723	0.68	1.191	0.953	0.5	0.898	0.184	0.598	1.207	0.414	0.484
0.699	0.031	0.496	1	-0.137	0.422	0.684	0.445	0.398	1.352	0.414	0.398	1.156	0.77	0.566	1.059	0.859	0.375	0.949	0.578	0.586	1.313	0.84	0.695	1.23	0.934	0.441	1.023	0.172	0.621	1.215	0.465	0.461
0.684	0.051	0.496	1.02	-0.117	0.398	0.656	0.426	0.398	1.375	0.441	0.422	1.172	0.688	0.59	1.133	0.93	0.387	0.922	0.539	0.547	1.285	0.949	0.703	1.281	0.906	0.398	1.219	0.289	0.645	1.223	0.535	0.422
0.668	0.055	0.496	1.039	-0.105	0.387	0.641	0.418	0.402	1.422	0.5	0.434	1.211	0.621	0.609	1.172	1.012	0.398	0.875	0.492	0.539	1.266	1.07	0.707	1.324	0.855	0.379	1.207	0.625	0.48	1.227	0.586	0.391
0.664	0.063	0.496	1.051	-0.105	0.383	0.625	0.402	0.406	1.457	0.566	0.449	1.23	0.586	0.617	1.156	1.098	0.418	0.828	0.434	0.543	1.242	1.145	0.688	1.309	0.785	0.375	1.008	0.582	0.477	1.234	0.605	0.352
0.648	0.07	0.492	1.047	-0.105	0.383	0.605	0.391	0.41	1.457	0.629	0.449	1.191	0.566	0.605	1.121	1.152	0.43	0.777	0.387	0.566	1.242	1.191	0.652	1.242	0.711	0.387	1.129	0.496	0.543	1.219	0.566	0.305
0.633	0.074	0.488	1.012	-0.102	0.379	0.578	0.395	0.41	1.43	0.684	0.438	1.121	0.578	0.578	1.082	1.16	0.414	0.73	0.352	0.59	1.285	1.191	0.598	1.133	0.645	0.418	1.406	0.664	0.613	1.152	0.473	0.258
0.629	0.09	0.492	0.973	-0.094	0.379	0.535	0.383	0.418	1.387	0.746	0.418	1.082	0.586	0.527	1.074	1.125	0.41	0.695	0.348	0.602	1.316	1.152	0.543	1.02	0.582	0.449	1.477	0.805	0.645	1.063	0.359	0.191
0.617	0.094	0.488	0.941	-0.07	0.387	0.492	0.375	0.418	1.328	0.793	0.383	1.098	0.594	0.469	1.133	1.012	0.445	0.703	0.344	0.613	1.305	1.102	0.496	0.934	0.523	0.48	1.391	0.906	0.625	0.887	0.227	0.129
0.613	0.098	0.492	0.938	-0.043	0.387	0.477	0.371	0.418	1.258	0.828	0.344	1.16	0.605	0.418	1.176	0.867	0.504	0.746	0.375	0.617	1.258	1.043	0.484	0.887	0.473	0.516	1.359	1.055	0.602	0.652	0.094	0.098
0.609	0.105	0.488	0.969	-0.012	0.391	0.5	0.371	0.418	1.188	0.859	0.328	1.215	0.621	0.379	1.078	0.719	0.559	0.766	0.414	0.637	1.141	0.98	0.492	0.859	0.426	0.535	1.402	1.176	0.613	0.457	0.031	0.141
0.613	0.113	0.492	1.004	0.012	0.395	0.535	0.375	0.422	1.102	0.844	0.324	1.242	0.637	0.352	0.91	0.637	0.57	0.789	0.457	0.668	0.965	0.926	0.508	0.844	0.398	0.539	1.449	1.23	0.656	0.332	-0.012	0.203
0.617	0.117	0.496	1.043	0.031	0.402	0.551	0.375	0.43	1.012	0.801	0.324	1.25	0.648	0.328	0.785	0.645	0.563	0.797	0.516	0.691	0.871	0.887	0.523	0.859	0.379	0.539	1.465	1.297	0.691	0.297	-0.008	0.238
0.633	0.113	0.508	1.082	0.043	0.406	0.559	0.387	0.438	0.957	0.742	0.328	1.242	0.66	0.316	0.773	0.711	0.531	0.809	0.586	0.695	0.895	0.867	0.547	0.891	0.375	0.516	1.438	1.363	0.703	0.297	0.055	0.25
0.645	0.102	0.508	1.141	0.047	0.41	0.551	0.379	0.453	0.922	0.68	0.336	1.238	0.656	0.309	0.82	0.777	0.508	0.836	0.652	0.691	0.918	0.871	0.563	0.934	0.387	0.492	1.352	1.395	0.688	0.289	0.105	0.27
0.66	0.102	0.516	1.211	0.055	0.406	0.527	0.355	0.48	0.91	0.633	0.344	1.246	0.645	0.313	0.867	0.84	0.488	0.875	0.719	0.664	0.891	0.891	0.551	0.969	0.398	0.465	1.258	1.344	0.648	0.301	0.184	0.309
0.672	0.102	0.531	1.273	0.043	0.406	0.496	0.332	0.5	0.918	0.613	0.344	1.242	0.637	0.32	0.898	0.918	0.465	0.961	0.809	0.641	0.863	0.926	0.52	0.996	0.414	0.449	1.219	1.191	0.617	0.363	0.297	0.363
0.695	0.098	0.535	1.309	0.039	0.395	0.496	0.332	0.504	0.953	0.609	0.336	1.254	0.621	0.34	0.941	1	0.441	1.051	0.891	0.633	0.91	0.996	0.473	1	0.426	0.445	1.227	1.02	0.617	0.48	0.441	0.438
0.723	0.086	0.535	1.313	0.031	0.383	0.535	0.336	0.5	1.008	0.625	0.328	1.285	0.594	0.367	1.004	1.063	0.41	1.109	0.973	0.648	1.004	1.078	0.441	0.98	0.434	0.445	1.18	0.91	0.645	0.625	0.586	0.531
0.738	0.07	0.527	1.281	0.027	0.375	0.586	0.344	0.5	1.023	0.656	0.32	1.316	0.574	0.383	1.086	1.082	0.379	1.18	1.066	0.672	1.047	1.156	0.418	0.945	0.465	0.445	1.043	0.863	0.68	0.75	0.684	0.617
0.742	0.051	0.516	1.23	0.016	0.379	0.668	0.352	0.512	1.008	0.699	0.305	1.305	0.547	0.387	1.199	1.066	0.344	1.207	1.121	0.691	1.02	1.195	0.391	0.93	0.508	0.445	0.941	0.887	0.711	0.859	0.723	0.684
0.762	0.039	0.512	1.168	0.008	0.383	0.766	0.359	0.523	0.992	0.746	0.285	1.266	0.512	0.371	1.285	1.031	0.34	1.188	1.133	0.691	0.98	1.203	0.367	0.961	0.539	0.449	0.941	0.938	0.734	0.969	0.754	0.719
0.789	0.016	0.508	1.117	0.02	0.383	0.887	0.391	0.531	0.996	0.781	0.266	1.215	0.488	0.348	1.32	0.957	0.348	1.16	1.047	0.684	0.992	1.184	0.344	1.012	0.566	0.445	0.957	0.988	0.75	1.059	0.781	0.734
0.828	-0.016	0.508	1.07	0.035	0.395	1.012	0.426	0.535	1.031	0.813	0.262	1.188	0.473	0.324	1.289	0.867	0.352	1.133	0.91	0.672	1.059	1.141	0.332	1.074	0.586	0.434	0.961	1.047	0.742	1.133	0.832	0.754
0.863	-0.039	0.512	1.023	0.055	0.395	1.113	0.473	0.539	1.047	0.84	0.258	1.164	0.457	0.313	1.219	0.777	0.367	1.117	0.754	0.664	1.129	1.082	0.328	1.148	0.582	0.426	0.965	1.055	0.734	1.168	0.949	0.746
0.883	-0.047	0.539	0.988	0.066	0.391	1.172	0.508	0.539	1.031	0.859	0.254	1.148	0.445	0.313	1.156	0.688	0.387	1.168	0.617	0.676	1.176	1.004	0.336	1.195	0.523	0.398	0.988	1.035	0.707	1.129	1.02	0.707
0.914	-0.039	0.574	0.969	0.082	0.387	1.203	0.523	0.547	1.008	0.883	0.254	1.125	0.438	0.32	1.121	0.621	0.41	1.227	0.531	0.695	1.172	0.918	0.348	1.184	0.387	0.371	1.035	1.004	0.668	1.082	1.016	0.68
0.961	-0.039	0.609	0.949	0.094	0.379	1.199	0.488	0.574	0.977	0.91	0.246	1.102	0.441	0.336	1.102	0.543	0.441	1.188	0.496	0.719	1.121	0.816	0.375	1.09	0.25	0.336	1.094	0.961	0.629	1.004	0.941	0.629
1.023	-0.055	0.621	0.926	0.105	0.379	1.172	0.449	0.598	0.906	0.918	0.246	1.066	0.445	0.359	1.098	0.469	0.473	1.078	0.5	0.707	1.043	0.707	0.406	0.98	0.094	0.273	1.145	0.914	0.594	0.977	0.848	0.625
1.051	-0.07	0.617	0.895	0.113	0.375	1.145	0.406	0.617	0.848	0.898	0.234	1.008	0.453	0.391	1.109	0.406	0.5	1.004	0.551	0.676	0.984	0.621	0.438	0.891	-0.047	0.215	1.164	0.848	0.578	1	0.734	0.637
1.016	-0.09	0.598	0.852	0.113	0.367	1.141	0.387	0.625	0.816	0.867	0.238	0.934	0.453	0.406	1.137	0.348	0.516	1	0.637	0.625	0.949	0.523	0.48	0.859	-0.129	0.148	1.133	0.766	0.574	0.984	0.664	0.641
0.938	-0.102	0.57	0.809	0.117	0.359	1.105	0.387	0.621	0.82	0.84	0.246	0.84	0.445	0.422	1.16	0.301	0.531	1.023	0.73	0.582	0.93	0.438	0.516	0.852	-0.164	0.133	1.059	0.68	0.57	0.961	0.531	0.68
0.855	-0.113	0.543	0.77	0.125	0.355	1.07	0.402	0.605	0.836	0.816	0.258	0.738	0.414	0.43	1.191	0.27	0.547	1.016	0.813	0.531	0.914	0.375	0.535	0.895	-0.059	0.121	0.977	0.598	0.574	1	0.469	0.711
0.797	-0.125	0.516	0.723	0.125	0.348	1.074	0.441	0.586	0.863	0.805	0.266	0.629	0.371	0.426	1.199	0.262	0.555	0.98	0.883	0.473	0.906	0.348	0.535	0.883	0.094	0.145	0.898	0.527	0.574	1.07	0.457	0.758
0.762	-0.113	0.488	0.676	0.125	0.352	1.066	0.5	0.563	0.918	0.793	0.262	0.543	0.309	0.426	1.184	0.27	0.559	0.973	0.941	0.43	0.906	0.324	0.527	0.813	0.242	0.191	0.836	0.469	0.582	1.078	0.488	0.781
0.758	-0.082	0.461	0.637	0.141	0.344	1.016	0.531	0.551	1.004	0.77	0.258	0.48	0.246	0.41	1.16	0.277	0.563	0.988	0.984	0.387	0.926	0.34	0.512	0.746	0.348	0.25	0.789	0.434	0.594	1.023	0.551	0.797
0.781	-0.059	0.453	0.613	0.141	0.332	0.973	0.535	0.555	1.102	0.746	0.266	0.453	0.184	0.406	1.141	0.301	0.559	1.027	1.004	0.359	0.93	0.371	0.496	0.73	0.414	0.301	0.766	0.406	0.594	0.996	0.637	0.828
0.805	-0.027	0.449	0.586	0.129	0.313	0.957	0.539	0.563	1.207	0.715	0.277	0.461	0.145	0.402	1.117	0.332	0.539	1.07	0.984	0.352	0.926	0.402	0.48	0.801	0.461	0.352	0.766	0.395	0.578	0.98	0.738	0.871
0.824	-0.008	0.469	0.574	0.113	0.277	0.938	0.543	0.563	1.297	0.684	0.285	0.512	0.137	0.41	1.102	0.355	0.516	1.063	0.934	0.352	0.895	0.445	0.465	0.922	0.488	0.406	0.801	0.398	0.551	0.961	0.852	0.902
0.859	0	0.488	0.578	0.098	0.246	0.895	0.551	0.563	1.383	0.648	0.289	0.574	0.156	0.438	1.121	0.379	0.492	1.016	0.848	0.367	0.859	0.484	0.453	1.023	0.5	0.492	0.863	0.438	0.52	0.926	0.973	0.922
0.883	-0.008	0.5	0.578	0.098	0.23	0.844	0.555	0.559	1.422	0.613	0.305	0.617	0.172	0.457	1.16	0.414	0.469	0.949	0.758	0.391	0.844	0.512	0.434	1.051	0.539	0.559	0.957	0.488	0.484	0.863	1.094	0.934
0.887	-0.023	0.504	0.563	0.098	0.238	0.82	0.566	0.555	1.426	0.566	0.313	0.613	0.195	0.484	1.184	0.43	0.438	0.887	0.676	0.414	0.855	0.535	0.41	1.008	0.605	0.57	1.094	0.547	0.461	0.797	1.195	0.934
0.863	-0.031	0.5	0.52	0.086	0.266	0.816	0.574	0.551	1.449	0.516	0.328	0.602	0.215	0.496	1.199	0.262	0.363	0.832	0.605	0.441	0.902	0.551	0.391	0.926	0.621	0.535	1.238	0.59	0.449	0.766	1.309	0.949
0.816	-0.031	0.504	0.477	0.07	0.293	0.785	0.57	0.555	1.438	0.504	0.34	0.641	0.238	0.5	1.211	0.109	0.305	0.785	0.539	0.465	0.953	0.559	0.383	0.852	0.59	0.492	1.359	0.625	0.441	0.742	1.379	0.965
0.758	-0.027	0.508	0.434	0.059	0.32	0.77	0.566	0.559	1.488	0.414	0.371	0.727	0.281	0.5	1.109	0.016	0.281	0.758	0.484	0.492	0.988	0.531	0.375	0.824	0.539	0.457	1.461	0.66	0.438	0.742	1.391	0.988
0.711	-0.012	0.5	0.418	0.055	0.328	0.77	0.57	0.566	1.496	0.355	0.371	0.836	0.332	0.5	0.863	-0.031	0.258	0.742	0.445	0.5	1.008	0.477	0.371	0.809	0.469	0.441	1.539	0.68	0.445	0.742	1.336	0.984
0.688	0.004	0.484	0.434	0.059	0.32	0.777	0.574	0.57	1.469	0.332	0.387	0.895	0.371	0.512	0.613	-0.027	0.215	0.746	0.426	0.496	1.012	0.41	0.363	0.805	0.402	0.449	1.555	0.695	0.449	0.727	1.25	0.957
0.684	0.02	0.477	0.492	0.07	0.297	0.797	0.574	0.578	1.434	0.32	0.395	0.883	0.41	0.535	0.5	0.012	0.195	0.77	0.422	0.492	0.969	0.336	0.344	0.809	0.344	0.465	1.516	0.641	0.41	0.664	1.152	0.914
0.676	0.039	0.469	0.559	0.086	0.289	0.82	0.59	0.586	1.414	0.32	0.402	0.855	0.438	0.539	0.508	0.078	0.172	0.813	0.441	0.484	0.895	0.238	0.293	0.785	0.332	0.484	1.496	0.477	0.363	0.617	1.133	0.883
0.664	0.055	0.465	0.613	0.094	0.285	0.855	0.605	0.602	1.371	0.324	0.398	0.891	0.457	0.539	0.512	0.152	0.164	0.859	0.473	0.469	0.801	0.129	0.246	0.813	0.305	0.508	1.453	0.281	0.285	0.547	1.16	0.832
0.648	0.063	0.457	0.652	0.094	0.293	0.883	0.609	0.621	1.328	0.32	0.379	0.953	0.477	0.547	0.469	0.188	0.184	0.914	0.512	0.453	0.711	0.031	0.207	0.828	0.316	0.523	1.336	0.055	0.121	0.527	1.223	0.777
0.629	0.066	0.457	0.688	0.086	0.301	0.902	0.625	0.641	1.27	0.32	0.367	1.008	0.496	0.578	0.434	0.203	0.23	0.945	0.551	0.453	0.672	-0.027	0.18	0.922	0.34	0.547	1.137	-0.168	-0.031	0.594	1.313	0.727
0.617	0.066	0.465	0.715	0.066	0.313	0.914	0.648	0.66	1.199	0.336	0.355	1.031	0.52	0.617	0.453	0.238	0.324	0.949	0.582	0.457	0.68	-0.004	0.176	0.984	0.383	0.586	0.801	-0.301	-0.082	0.777	1.445	0.691
0.617	0.066	0.465	0.719	0.059	0.309	0.926	0.672	0.684	1.133	0.355	0.34	1.051	0.535	0.652	0.574	0.309	0.445	0.926	0.605	0.449	0.664	0.059	0.188	0.984	0.41	0.609	0.406	-0.316	-0.059	1.023	1.621	0.668
0.617	0.07	0.461	0.734	0.063	0.301	0.957	0.703	0.707	1.051	0.379	0.324	1.086	0.551	0.668	0.77	0.422	0.543	0.918	0.605	0.441	0.602	0.156	0.184	1.066	0.496	0.633	0.191	-0.191	0	1.191	1.695	0.652
0.629	0.07	0.461	0.766	0.07	0.289	1.004	0.723	0.734	0.98	0.391	0.316	1.129	0.539	0.652	0.957	0.535	0.664	0.969	0.578	0.414	0.59	0.273	0.172	1.156	0.574	0.637	0.242	-0.023	0.07	1.34	1.672	0.66
0.637	0.066	0.465	0.832	0.074	0.281	1.023	0.742	0.758	0.941	0.402	0.316	1.156	0.508	0.609	1.063	0.617	0.68	1.027	0.488	0.406	0.684	0.406	0.176	1.281	0.684	0.637	0.344	0.098	0.137	1.352	1.609	0.652
0.652	0.055	0.477	0.914	0.07	0.27	1.016	0.758	0.773	0.902	0.41	0.316	1.18	0.484	0.57	1.121	0.637	0.672	1.043	0.383	0.402	0.824	0.504	0.195	1.418	0.82	0.652	0.469	0.148	0.191	1.441	1.504	0.629
0.66	0.031	0.488	1.02	0.059	0.27	1	0.762	0.773	0.883	0.395	0.32	1.195	0.465	0.531	1.164	0.609	0.582	1.012	0.277	0.391	0.922	0.574	0.219	1.461	0.961	0.645	0.652	0.227	0.258	1.48	1.313	0.637
0.676	0.008	0.492	1.145	0.047	0.277	0.969	0.746	0.77	0.859	0.367	0.328	1.227	0.457	0.496	1.203	0.543	0.492	0.969	0.199	0.367	0.973	0.621	0.266	1.449	1.133	0.66	0.82	0.336	0.344	1.469	1.137	0.625
0.688	-0.02	0.492	1.254	0.039	0.297	0.902	0.723	0.738	0.836	0.332	0.344	1.242	0.445	0.488	1.219	0.508	0.445	0.906	0.129	0.336	1.004	0.652	0.332	1.387	1.313	0.684	0.945	0.434	0.441	1.398	0.949	0.602
0.699	-0.039	0.5	1.332	0.035	0.328	0.84	0.695	0.699	0.797	0.293	0.359	1.227	0.441	0.469	1.223	0.457	0.449	0.828	0.082	0.309	1.039	0.664	0.43	1.32	1.465	0.66	1.023	0.5	0.551	1.313	0.777	0.578
0.703	-0.066	0.5	1.375	0.016	0.355	0.797	0.664	0.672	0.754	0.258	0.359	1.207	0.445	0.461	1.207	0.398	0.488	0.719	0.078	0.293	1.039	0.676	0.527	1.266	1.508	0.617	1.07	0.547	0.629	1.227	0.633	0.574
0.715	-0.094	0.504	1.355	-0.012	0.379	0.781	0.625	0.656	0.719	0.207	0.348	1.18	0.461	0.43	1.164	0.328	0.539	0.664	0.117	0.301	1.035	0.668	0.57	1.234	1.332	0.598	1.117	0.586	0.68	1.133	0.5	0.57
0.727	-0.117	0.512	1.305	-0.051	0.383	0.785	0.594	0.645	0.691	0.152	0.328	1.168	0.477	0.395	1.121	0.262	0.574	0.68	0.195	0.313	1.043	0.637	0.586	1.238	1.051	0.602	1.18	0.621	0.672	1.047	0.426	0.563
0.754	-0.113	0.508	1.242	-0.102	0.375	0.82	0.586	0.645	0.68	0.098	0.32	1.203	0.488	0.375	1.082	0.207	0.594	0.684	0.262	0.328	1.043	0.598	0.566	1.234	0.789	0.609	1.238	0.656	0.629	0.945	0.363	0.539
0.785	-0.082	0.496	1.176	-0.156	0.352	0.867	0.582	0.645	0.703	0.086	0.32	1.25	0.523	0.371	1.066	0.176	0.594	0.609	0.316	0.328	1.016	0.543	0.539	1.195	0.59	0.609	1.281	0.656	0.59	0.902	0.371	0.52
0.824	-0.031	0.484	1.121	-0.199	0.324	0.922	0.602	0.637	0.727	0.105	0.328	1.242	0.563	0.379	1.051	0.184	0.574	0.531	0.395	0.313	0.977	0.484	0.527	1.141	0.477	0.637	1.266	0.621	0.566	0.824	0.395	0.477
0.84	-0.02	0.492	1.066	-0.219	0.305	0.98	0.621	0.637	0.723	0.156	0.332	1.176	0.617	0.398	1.016	0.215	0.52	0.551	0.473	0.309	0.934	0.43	0.531	0.984	0.473	0.664	1.184	0.555	0.582	0.766	0.406	0.441
0.844	-0.027	0.512	1.035	-0.234	0.297	1.043	0.637	0.629	0.707	0.195	0.328	1.074	0.684	0.41	0.953	0.289	0.48	0.625	0.531	0.324	0.898	0.379	0.535	0.84	0.508	0.691	1.039	0.449	0.629	0.723	0.43	0.426
0.84	-0.031	0.531	0.988	-0.238	0.293	1.102	0.645	0.617	0.703	0.234	0.324	0.965	0.746	0.418	0.871	0.348	0.477	0.715	0.559	0.375	0.879	0.348	0.539	0.809	0.586	0.711	0.879	0.355	0.633	0.691	0.453	0.426
0.832	-0.027	0.543	0.953	-0.219	0.301	1.152	0.633	0.609	0.707	0.281	0.313	0.887	0.797	0.426	0.879	0.445	0.48	0.785	0.582	0.461	0.898	0.332	0.527	0.863	0.676	0.695	0.766	0.289	0.594	0.676	0.496	0.438
0.82	-0.016	0.551	0.93	-0.195	0.305	1.16	0.621	0.602	0.699	0.332	0.305	0.816	0.832	0.422	0.875	0.566	0.504	0.844	0.633	0.539	0.941	0.355	0.543	0.938	0.801	0.66	0.805	0.281	0.602	0.66	0.555	0.461
0.828	-0.008	0.563	0.914	-0.168	0.297	1.176	0.605	0.582	0.699	0.379	0.313	0.754	0.859	0.406	0.813	0.691	0.527	0.902	0.688	0.57	0.98	0.363	0.539	0.996	0.914	0.621	0.848	0.301	0.566	0.66	0.625	0.496
0.852	-0.02	0.563	0.91	-0.133	0.277	1.16	0.566	0.559	0.707	0.41	0.32	0.715	0.883	0.391	0.734	0.801	0.516	0.965	0.715	0.57	1.047	0.422	0.531	1.055	1	0.566	0.875	0.344	0.551	0.688	0.695	0.523
0.871	-0.039	0.566	0.918	-0.105	0.258	1.152	0.52	0.547	0.703	0.434	0.34	0.727	0.91	0.375	0.676	0.879	0.496	1.016	0.711	0.555	1.066	0.465	0.535	1.113	1.051	0.488	0.938	0.395	0.563	0.727	0.758	0.512
0.875	-0.043	0.574	0.906	-0.078	0.25	1.152	0.488	0.527	0.699	0.457	0.359	0.773	0.941	0.367	0.668	0.918	0.48	1.051	0.676	0.543	1.023	0.512	0.539	1.16	1.063	0.398	0.992	0.43	0.59	0.801	0.793	0.484
0.883	-0.047	0.578	0.867	-0.043	0.246	1.152	0.465	0.516	0.719	0.488	0.391	0.852	0.961	0.359	0.711	0.965	0.484	1.051	0.637	0.543	1	0.563	0.551	1.227	1.027	0.336	1.051	0.469	0.617	0.91	0.777	0.453
0.891	-0.059	0.578	0.801	-0.004	0.258	1.148	0.457	0.492	0.762	0.52	0.414	0.926	0.977	0.355	0.797	1.055	0.531	1.016	0.59	0.559	0.969	0.613	0.563	1.297	0.969	0.305	1.129	0.539	0.641	1.027	0.734	0.398
0.879	-0.07	0.566	0.719	0.039	0.273	1.152	0.449	0.484	0.816	0.531	0.422	0.988	0.984	0.352	0.891	1.195	0.59	0.965	0.523	0.582	0.926	0.676	0.559	1.344	0.875	0.305	1.188	0.633	0.656	1.09	0.672	0.359
0.824	-0.07	0.551	0.641	0.078	0.313	1.125	0.43	0.48	0.895	0.535	0.418	1.035	0.988	0.352	0.988	1.398	0.648	0.898	0.457	0.617	0.93	0.758	0.551	1.336	0.762	0.324	1.188	0.742	0.664	1.047	0.578	0.328
0.75	-0.055	0.547	0.586	0.109	0.34	1.105	0.43	0.48	0.992	0.512	0.402	1.066	0.973	0.363	1.063	1.563	0.656	0.84	0.398	0.641	0.961	0.832	0.539	1.273	0.648	0.363	1.137	0.859	0.656	0.934	0.488	0.313
0.676	-0.027	0.547	0.555	0.137	0.355	1.07	0.441	0.469	1.086	0.488	0.375	1.051	0.934	0.391	1.129	1.543	0.625	0.797	0.367	0.648	1.012	0.902	0.523	1.16	0.551	0.414	1.074	0.969	0.641	0.816	0.41	0.316
0.629	-0.004	0.563	0.574	0.156	0.367	1.031	0.453	0.457	1.176	0.465	0.352	1.004	0.855	0.422	1.168	1.293	0.641	0.785	0.355	0.641	1.109	0.984	0.527	1.051	0.465	0.461	1.066	1.078	0.645	0.73	0.352	0.328
0.637	0.02	0.563	0.605	0.156	0.383	0.992	0.461	0.445	1.242	0.449	0.336	0.98	0.75	0.461	1.199	0.953	0.711	0.785	0.363	0.617	1.211	1.078	0.535	0.988	0.402	0.512	1.055	1.137	0.66	0.691	0.328	0.332
0.68	0.031	0.563	0.648	0.133	0.398	0.949	0.473	0.434	1.289	0.449	0.336	1	0.66	0.5	1.199	0.676	0.75	0.82	0.395	0.598	1.262	1.16	0.555	0.953	0.355	0.555	0.988	1.164	0.66	0.664	0.316	0.328
0.738	0.047	0.57	0.688	0.09	0.418	0.898	0.48	0.422	1.313	0.465	0.355	1.047	0.613	0.535	1.18	0.504	0.777	0.867	0.438	0.586	1.266	1.219	0.578	0.922	0.313	0.57	0.945	1.18	0.656	0.621	0.297	0.301
0.801	0.047	0.582	0.754	0.055	0.438	0.844	0.48	0.418	1.324	0.5	0.387	1.031	0.609	0.543	1.176	0.434	0.793	0.895	0.48	0.598	1.184	1.223	0.605	0.91	0.293	0.566	0.918	1.16	0.645	0.586	0.305	0.297
0.859	0.031	0.598	0.813	0.008	0.457	0.789	0.477	0.418	1.32	0.539	0.414	0.973	0.652	0.531	1.184	0.414	0.801	0.891	0.539	0.605	1.086	1.156	0.625	0.93	0.297	0.547	0.883	1.109	0.625	0.559	0.336	0.309
0.93	0.008	0.613	0.871	-0.031	0.48	0.75	0.477	0.418	1.336	0.566	0.441	0.918	0.707	0.504	1.18	0.434	0.809	0.871	0.59	0.617	1.078	1.035	0.637	0.953	0.309	0.52	0.93	1.063	0.633	0.539	0.395	0.324
0.992	-0.012	0.625	0.918	-0.07	0.5	0.715	0.477	0.414	1.344	0.602	0.445	0.887	0.754	0.461	1.16	0.449	0.797	0.832	0.645	0.621	1.145	0.895	0.664	0.973	0.344	0.488	1.012	1.023	0.648	0.535	0.469	0.352
1.031	-0.035	0.633	0.953	-0.121	0.523	0.688	0.48	0.41	1.355	0.629	0.441	0.891	0.785	0.422	1.098	0.488	0.719	0.789	0.699	0.609	1.168	0.75	0.691	0.988	0.371	0.457	1.035	1.012	0.664	0.543	0.523	0.395
1.027	-0.059	0.633	0.969	-0.16	0.539	0.664	0.484	0.406	1.355	0.66	0.43	0.926	0.813	0.383	1.148	0.57	0.652	0.773	0.746	0.586	1.078	0.637	0.699	1.012	0.398	0.441	1.043	1.035	0.664	0.551	0.555	0.449
0.992	-0.078	0.625	0.984	-0.191	0.547	0.664	0.492	0.406	1.324	0.707	0.414	0.961	0.852	0.344	1.238	0.68	0.555	0.793	0.789	0.559	0.984	0.598	0.68	1.039	0.418	0.426	1.078	1.063	0.648	0.59	0.543	0.492
0.941	-0.082	0.609	0.992	-0.207	0.547	0.68	0.488	0.41	1.285	0.734	0.402	0.996	0.883	0.32	1.266	0.77	0.492	0.867	0.84	0.547	1.004	0.633	0.648	1.043	0.441	0.418	1.129	1.082	0.637	0.668	0.512	0.527
0.898	-0.078	0.594	1.016	-0.203	0.523	0.699	0.48	0.422	1.227	0.75	0.398	1.047	0.895	0.293	1.219	0.809	0.453	0.953	0.879	0.543	1.117	0.699	0.613	1.035	0.48	0.414	1.164	1.074	0.633	0.758	0.5	0.539
0.867	-0.07	0.574	1.031	-0.199	0.5	0.699	0.473	0.438	1.16	0.758	0.395	1.105	0.895	0.266	1.164	0.809	0.434	1.016	0.918	0.551	1.211	0.777	0.586	1.047	0.516	0.422	1.164	1.039	0.617	0.828	0.52	0.531
0.852	-0.051	0.555	1.035	-0.184	0.465	0.668	0.457	0.441	1.09	0.742	0.398	1.176	0.875	0.254	1.137	0.82	0.426	1.066	0.945	0.57	1.234	0.844	0.559	1.055	0.516	0.43	1.156	0.988	0.598	0.883	0.566	0.512
0.836	-0.031	0.547	1.047	-0.168	0.434	0.633	0.449	0.438	1.023	0.711	0.406	1.234	0.84	0.25	1.148	0.816	0.422	1.086	0.953	0.598	1.203	0.895	0.516	1.066	0.461	0.43	1.148	0.934	0.57	0.926	0.629	0.484
0.816	-0.008	0.535	1.039	-0.16	0.406	0.621	0.441	0.438	0.977	0.672	0.41	1.273	0.789	0.262	1.18	0.797	0.414	1.059	0.938	0.621	1.18	0.934	0.457	1.074	0.367	0.422	1.152	0.887	0.547	0.965	0.695	0.465
0.801	0.012	0.52	1.004	-0.156	0.398	0.629	0.426	0.441	0.957	0.629	0.418	1.273	0.738	0.285	1.246	0.773	0.426	1.012	0.902	0.633	1.184	0.949	0.41	1.012	0.246	0.41	1.156	0.828	0.512	1.016	0.762	0.438
0.777	0.035	0.512	0.938	-0.145	0.387	0.629	0.406	0.445	0.945	0.617	0.422	1.242	0.688	0.316	1.27	0.734	0.441	1.055	0.855	0.641	1.211	0.938	0.371	0.918	0.129	0.371	1.145	0.758	0.504	1.094	0.805	0.434
0.742	0.051	0.508	0.879	-0.117	0.383	0.609	0.391	0.441	0.934	0.609	0.43	1.219	0.641	0.352	1.238	0.68	0.473	1.164	0.801	0.66	1.215	0.895	0.359	0.789	0.043	0.305	1.121	0.676	0.504	1.164	0.855	0.41
0.719	0.07	0.504	0.844	-0.078	0.391	0.586	0.375	0.445	0.941	0.613	0.434	1.203	0.582	0.391	1.168	0.625	0.504	1.207	0.742	0.691	1.164	0.82	0.371	0.664	-0.09	0.242	1.023	0.578	0.516	1.289	0.883	0.422
0.695	0.094	0.5	0.836	-0.027	0.406	0.539	0.363	0.453	0.961	0.641	0.422	1.191	0.512	0.422	1.094	0.574	0.531	1.141	0.684	0.699	1.07	0.738	0.383	0.637	-0.199	0.176	0.969	0.52	0.539	1.41	0.902	0.43
0.676	0.109	0.5	0.859	0.023	0.422	0.473	0.355	0.457	0.996	0.684	0.418	1.184	0.445	0.441	1.016	0.523	0.535	1.059	0.676	0.668	0.969	0.656	0.41	0.676	-0.27	0.156	0.922	0.484	0.539	1.586	0.922	0.461
0.656	0.121	0.488	0.895	0.066	0.434	0.41	0.359	0.461	1.027	0.742	0.398	1.184	0.395	0.453	0.949	0.473	0.535	1.047	0.715	0.629	0.887	0.586	0.438	0.781	-0.23	0.117	0.902	0.355	0.605	1.711	0.957	0.512
0.641	0.133	0.484	0.941	0.105	0.445	0.391	0.375	0.465	1.031	0.801	0.371	1.176	0.348	0.473	0.91	0.422	0.535	1.066	0.762	0.594	0.844	0.531	0.457	0.84	-0.133	0.117	0.859	0.281	0.641	1.844	0.992	0.578
0.629	0.137	0.477	0.988	0.137	0.449	0.418	0.387	0.469	1.031	0.852	0.332	1.156	0.324	0.477	0.895	0.387	0.531	1.063	0.797	0.559	0.836	0.488	0.473	0.879	0.016	0.129	0.824	0.262	0.676	1.875	1	0.648
0.617	0.129	0.469	1.051	0.152	0.457	0.469	0.395	0.48	1.035	0.863	0.309	1.137	0.301	0.477	0.898	0.355	0.535	1.059	0.836	0.516	0.832	0.461	0.465	0.918	0.168	0.188	0.832	0.258	0.676	1.828	1.02	0.738
0.609	0.121	0.469	1.121	0.152	0.449	0.531	0.414	0.488	1.051	0.875	0.297	1.117	0.293	0.473	0.895	0.34	0.527	1.047	0.871	0.484	0.852	0.445	0.453	0.953	0.289	0.262	0.883	0.273	0.648	1.77	1.066	0.828
0.594	0.113	0.473	1.199	0.141	0.438	0.605	0.43	0.5	1.043	0.887	0.289	1.09	0.293	0.473	0.887	0.336	0.512	1.031	0.898	0.457	0.875	0.445	0.445	1	0.371	0.309	0.949	0.309	0.617	1.684	1.133	0.914
0.59	0.102	0.477	1.266	0.113	0.422	0.703	0.445	0.508	1	0.895	0.305	1.043	0.301	0.469	0.891	0.34	0.492	1.043	0.898	0.445	0.906	0.457	0.426	1.059	0.418	0.348	0.996	0.348	0.578	1.555	1.164	0.945
0.59	0.086	0.477	1.289	0.094	0.395	0.809	0.469	0.512	0.965	0.895	0.305	0.988	0.313	0.457	0.871	0.363	0.465	1.055	0.879	0.438	0.93	0.469	0.402	1.137	0.453	0.375	1.035	0.398	0.512	1.43	1.176	0.926
0.59	0.07	0.477	1.27	0.07	0.375	0.922	0.504	0.504	0.922	0.887	0.305	0.949	0.336	0.441	0.844	0.375	0.453	1.039	0.844	0.445	0.949	0.484	0.391	1.203	0.453	0.418	1.129	0.492	0.461	1.348	1.078	0.891
0.602	0.066	0.48	1.219	0.035	0.367	1.004	0.527	0.5	0.902	0.863	0.301	0.91	0.352	0.426	0.813	0.383	0.445	0.965	0.781	0.461	0.949	0.5	0.379	1.242	0.465	0.508	1.23	0.598	0.414	1.316	0.969	0.852
0.605	0.063	0.492	1.16	-0.004	0.367	1.027	0.516	0.516	0.926	0.852	0.297	0.887	0.371	0.414	0.785	0.391	0.426	0.875	0.719	0.488	0.926	0.512	0.379	1.227	0.531	0.551	1.305	0.691	0.371	1.227	0.898	0.789
0.625	0.055	0.504	1.094	-0.027	0.371	1.012	0.477	0.531	0.977	0.848	0.305	0.871	0.383	0.414	0.781	0.406	0.418	0.797	0.668	0.516	0.91	0.527	0.387	1.141	0.578	0.551	1.336	0.762	0.332	1.113	0.926	0.691
0.656	0.051	0.508	1.039	-0.047	0.375	1	0.422	0.559	1.012	0.84	0.301	0.855	0.363	0.414	0.785	0.41	0.406	0.738	0.625	0.531	0.91	0.535	0.402	1.047	0.578	0.504	1.371	0.805	0.281	1.063	0.996	0.629
0.688	0.047	0.512	0.988	-0.051	0.379	1.008	0.379	0.59	1.043	0.816	0.293	0.836	0.336	0.414	0.797	0.41	0.395	0.707	0.59	0.539	0.945	0.543	0.41	0.988	0.566	0.465	1.375	0.746	0.254	1.102	1.148	0.613
0.711	0.051	0.512	0.953	-0.043	0.379	1.012	0.34	0.605	1.086	0.785	0.285	0.816	0.309	0.402	0.805	0.41	0.387	0.691	0.563	0.535	1.012	0.539	0.406	0.941	0.531	0.434	1.309	0.629	0.223	1.145	1.336	0.625
0.73	0.055	0.508	0.938	-0.031	0.367	1.027	0.324	0.609	1.152	0.738	0.281	0.793	0.289	0.383	0.781	0.387	0.387	0.699	0.531	0.523	1.105	0.539	0.402	0.902	0.488	0.43	1.207	0.477	0.16	1.145	1.516	0.625
0.734	0.059	0.496	0.926	-0.02	0.367	1.082	0.34	0.602	1.234	0.691	0.281	0.766	0.258	0.348	0.707	0.344	0.387	0.719	0.523	0.5	1.176	0.527	0.398	0.863	0.441	0.453	1.031	0.258	0.105	1.063	1.652	0.625
0.742	0.059	0.484	0.922	-0.008	0.359	1.027	0.355	0.598	1.313	0.645	0.293	0.734	0.227	0.332	0.598	0.285	0.367	0.746	0.516	0.484	1.207	0.5	0.387	0.836	0.406	0.473	0.801	0.008	0.063	0.961	1.68	0.594
0.766	0.051	0.484	0.926	0.016	0.355	1.055	0.391	0.59	1.379	0.605	0.309	0.695	0.191	0.316	0.484	0.184	0.34	0.773	0.523	0.469	1.188	0.414	0.363	0.832	0.402	0.492	0.578	-0.137	0.027	0.941	1.578	0.539
0.797	0.039	0.48	0.922	0.039	0.34	1.051	0.41	0.594	1.41	0.57	0.309	0.695	0.18	0.316	0.387	0.059	0.313	0.82	0.527	0.453	1.125	0.324	0.336	0.863	0.387	0.492	0.469	-0.047	0.012	0.984	1.402	0.496
0.84	0.016	0.488	0.895	0.063	0.332	1.043	0.434	0.602	1.449	0.52	0.32	0.742	0.191	0.32	0.328	-0.051	0.293	0.859	0.535	0.445	1.008	0.246	0.297	0.934	0.379	0.543	0.5	0.113	0.082	1.023	1.211	0.449
0.883	0.012	0.523	0.863	0.078	0.32	1.051	0.453	0.602	1.492	0.477	0.34	0.773	0.242	0.336	0.332	-0.078	0.289	0.875	0.535	0.441	0.891	0.156	0.266	0.988	0.375	0.555	0.516	0.203	0.141	1.109	1.035	0.43
0.93	0.008	0.57	0.828	0.094	0.324	1.031	0.469	0.605	1.473	0.484	0.363	0.738	0.297	0.355	0.41	0.016	0.301	0.883	0.535	0.438	0.824	0.074	0.258	1.035	0.43	0.602	0.523	0.262	0.184	1.219	0.891	0.414
0.996	-0.012	0.613	0.789	0.105	0.328	0.988	0.48	0.605	1.457	0.398	0.379	0.668	0.359	0.371	0.523	0.141	0.34	0.891	0.539	0.441	0.801	0.039	0.242	1.113	0.484	0.66	0.641	0.363	0.246	1.301	0.773	0.41
1.047	-0.043	0.633	0.742	0.117	0.332	0.957	0.484	0.605	1.426	0.344	0.375	0.605	0.422	0.379	0.582	0.234	0.383	0.918	0.539	0.441	0.754	0.066	0.23	1.141	0.543	0.711	0.762	0.5	0.293	1.332	0.664	0.41
1.047	-0.066	0.637	0.699	0.125	0.324	0.938	0.492	0.594	1.367	0.32	0.375	0.598	0.465	0.383	0.613	0.289	0.43	0.961	0.539	0.445	0.66	0.133	0.223	1.16	0.633	0.738	0.836	0.602	0.34	1.32	0.57	0.438
0.984	-0.074	0.625	0.668	0.137	0.324	0.914	0.512	0.578	1.32	0.316	0.367	0.652	0.496	0.398	0.691	0.336	0.488	1.023	0.543	0.449	0.605	0.215	0.219	1.219	0.742	0.746	0.883	0.645	0.41	1.266	0.5	0.48
0.902	-0.094	0.598	0.637	0.148	0.324	0.852	0.5	0.574	1.281	0.32	0.359	0.727	0.52	0.43	0.867	0.359	0.551	1.078	0.527	0.453	0.621	0.301	0.238	1.297	0.859	0.738	0.934	0.617	0.523	1.207	0.445	0.508
0.844	-0.121	0.563	0.613	0.152	0.32	0.797	0.48	0.582	1.234	0.34	0.348	0.77	0.551	0.496	1.086	0.395	0.625	1.105	0.484	0.449	0.668	0.375	0.254	1.367	0.996	0.734	0.961	0.574	0.652	1.156	0.422	0.531
0.816	-0.148	0.523	0.598	0.156	0.313	0.805	0.48	0.582	1.188	0.344	0.34	0.793	0.586	0.555	1.254	0.402	0.707	1.102	0.426	0.43	0.699	0.438	0.293	1.422	1.148	0.75	0.961	0.574	0.719	1.117	0.402	0.535
0.785	-0.156	0.484	0.586	0.156	0.301	0.793	0.48	0.582	1.129	0.348	0.332	0.848	0.613	0.578	1.355	0.434	0.723	1.07	0.363	0.406	0.703	0.5	0.328	1.438	1.285	0.75	0.988	0.613	0.707	1.102	0.398	0.516
0.758	-0.145	0.465	0.574	0.152	0.289	0.754	0.492	0.578	1.066	0.359	0.32	0.934	0.629	0.566	1.422	0.484	0.703	1.008	0.309	0.355	0.711	0.543	0.383	1.398	1.328	0.723	1.035	0.586	0.656	1.113	0.418	0.492
0.754	-0.129	0.465	0.563	0.148	0.285	0.766	0.508	0.586	1	0.383	0.313	1.016	0.598	0.527	1.441	0.52	0.664	0.91	0.25	0.297	0.758	0.559	0.5	1.316	1.215	0.699	1.07	0.508	0.625	1.145	0.445	0.473
0.766	-0.117	0.48	0.543	0.133	0.277	0.801	0.531	0.598	0.949	0.41	0.305	1.063	0.559	0.492	1.406	0.539	0.617	0.828	0.191	0.246	0.805	0.57	0.578	1.277	0.988	0.691	1.031	0.438	0.613	1.188	0.484	0.461
0.785	-0.102	0.508	0.531	0.121	0.27	0.801	0.551	0.605	0.902	0.43	0.301	1.078	0.5	0.461	1.363	0.539	0.57	0.816	0.172	0.234	0.844	0.594	0.617	1.242	0.75	0.695	0.945	0.367	0.594	1.246	0.516	0.453
0.816	-0.105	0.535	0.512	0.105	0.262	0.801	0.57	0.625	0.871	0.445	0.297	1.105	0.457	0.457	1.309	0.516	0.563	0.832	0.211	0.258	0.871	0.586	0.613	1.195	0.563	0.688	0.855	0.301	0.598	1.336	0.555	0.457
0.844	-0.109	0.551	0.496	0.078	0.254	0.805	0.613	0.633	0.84	0.449	0.297	1.117	0.418	0.461	1.242	0.469	0.574	0.773	0.277	0.297	0.867	0.559	0.598	1.16	0.504	0.668	0.824	0.285	0.594	1.418	0.605	0.469
0.84	-0.102	0.555	0.52	0.066	0.25	0.844	0.652	0.645	0.82	0.457	0.289	1.109	0.395	0.48	1.188	0.434	0.59	0.641	0.344	0.328	0.84	0.512	0.57	1.105	0.5	0.66	0.844	0.293	0.563	1.453	0.641	0.457
0.813	-0.102	0.559	0.566	0.066	0.25	0.91	0.707	0.668	0.809	0.449	0.301	1.086	0.375	0.492	1.141	0.418	0.605	0.551	0.414	0.359	0.801	0.438	0.551	1.016	0.547	0.648	0.883	0.352	0.52	1.449	0.688	0.441
0.781	-0.082	0.551	0.621	0.07	0.27	1	0.75	0.707	0.816	0.43	0.305	1.059	0.367	0.496	1.109	0.418	0.621	0.563	0.473	0.406	0.785	0.379	0.539	0.98	0.652	0.629	0.941	0.406	0.523	1.477	0.742	0.422
0.754	-0.066	0.543	0.684	0.074	0.301	1.07	0.801	0.746	0.816	0.398	0.313	1.055	0.363	0.488	1.086	0.422	0.629	0.629	0.512	0.449	0.781	0.316	0.531	0.992	0.77	0.586	0.988	0.484	0.531	1.57	0.789	0.402
0.734	-0.047	0.535	0.727	0.066	0.332	1.102	0.84	0.781	0.789	0.363	0.324	1.07	0.387	0.441	1.043	0.441	0.625	0.695	0.523	0.48	0.793	0.27	0.527	1.035	0.879	0.535	1.035	0.547	0.57	1.707	0.816	0.359
0.723	-0.031	0.527	0.75	0.051	0.348	1.086	0.867	0.816	0.738	0.328	0.316	1.105	0.414	0.406	0.992	0.445	0.656	0.758	0.504	0.523	0.848	0.258	0.512	1.109	0.969	0.473	1.094	0.582	0.629	1.813	0.785	0.293
0.707	-0.016	0.52	0.773	0.043	0.355	1.039	0.871	0.824	0.672	0.289	0.313	1.156	0.441	0.387	0.941	0.438	0.672	0.82	0.469	0.563	0.934	0.309	0.48	1.176	1.023	0.418	1.137	0.633	0.695	1.801	0.629	0.16
0.684	0.004	0.516	0.805	0.043	0.348	0.984	0.848	0.797	0.617	0.246	0.297	1.188	0.488	0.383	0.859	0.406	0.676	0.898	0.449	0.586	0.98	0.324	0.508	1.207	1.035	0.367	1.164	0.723	0.762	1.531	0.309	-0.012
0.656	0.023	0.512	0.84	0.043	0.332	0.957	0.813	0.742	0.613	0.203	0.285	1.184	0.559	0.398	0.758	0.375	0.668	0.977	0.434	0.586	0.977	0.223	0.551	1.215	1.004	0.324	1.133	0.836	0.797	0.961	-0.09	-0.273
0.633	0.035	0.508	0.879	0.035	0.301	0.953	0.746	0.68	0.668	0.168	0.281	1.145	0.637	0.426	0.691	0.371	0.676	1.031	0.418	0.586	1.02	0.371	0.52	1.238	0.941	0.305	1.074	0.977	0.801	0.516	-0.414	-0.363
0.625	0.051	0.516	0.926	0.027	0.262	0.969	0.656	0.629	0.75	0.16	0.277	1.047	0.711	0.457	0.672	0.41	0.684	1.043	0.414	0.59	1.113	0.57	0.531	1.262	0.867	0.313	1.047	1.125	0.797	0.41	-0.824	-0.48
0.617	0.059	0.52	1.012	0.039	0.23	1	0.59	0.598	0.801	0.184	0.281	0.965	0.781	0.457	0.707	0.469	0.707	1	0.398	0.602	1.012	0.574	0.516	1.266	0.773	0.332	1.043	1.246	0.793	0.734	-1.023	-0.301
0.613	0.074	0.523	1.098	0.043	0.199	1.023	0.555	0.586	0.801	0.227	0.285	0.949	0.816	0.449	0.777	0.535	0.734	0.93	0.383	0.613	0.871	0.598	0.535	1.227	0.68	0.363	1.059	1.309	0.793	0.859	-0.793	-0.242
0.633	0.078	0.535	1.172	0.055	0.191	1.031	0.551	0.582	0.773	0.285	0.297	0.941	0.84	0.43	0.879	0.598	0.754	0.855	0.359	0.629	0.941	0.684	0.547	1.152	0.602	0.402	1.078	1.293	0.781	0.668	-0.477	-0.168
0.656	0.066	0.547	1.203	0.066	0.223	1.051	0.555	0.578	0.723	0.344	0.313	0.945	0.867	0.395	1.02	0.668	0.75	0.801	0.34	0.633	1.035	0.75	0.527	1.07	0.527	0.434	1.086	1.207	0.758	0.492	-0.281	-0.012
0.68	0.039	0.559	1.195	0.063	0.273	1.094	0.563	0.586	0.676	0.387	0.32	1	0.906	0.379	1.172	0.73	0.738	0.762	0.34	0.633	1.098	0.801	0.496	1.008	0.457	0.465	1.082	1.051	0.746	0.547	-0.09	0.098
0.691	0.012	0.57	1.164	0.039	0.328	1.121	0.586	0.598	0.68	0.418	0.344	1.059	0.957	0.363	1.313	0.805	0.715	0.738	0.355	0.621	1.176	0.844	0.469	0.969	0.406	0.496	1.105	0.898	0.742	0.844	0.098	0.152
0.703	0	0.574	1.117	-0.004	0.371	1.105	0.582	0.609	0.695	0.453	0.387	1.094	1.004	0.355	1.395	0.879	0.688	0.723	0.391	0.598	1.262	0.902	0.465	0.941	0.359	0.516	1.176	0.785	0.75	1.227	0.273	0.18
0.727	0	0.574	1.063	-0.059	0.418	1.07	0.586	0.605	0.711	0.504	0.438	1.109	1.043	0.336	1.391	0.922	0.664	0.715	0.418	0.57	1.324	0.973	0.5	0.93	0.328	0.523	1.246	0.715	0.785	1.5	0.406	0.199
0.742	-0.008	0.574	1.027	-0.109	0.438	1.016	0.586	0.594	0.719	0.547	0.473	1.125	1.063	0.332	1.305	0.926	0.645	0.703	0.453	0.543	1.344	1.063	0.547	0.926	0.313	0.523	1.223	0.668	0.824	1.68	0.473	0.234
0.754	-0.004	0.566	1.023	-0.156	0.441	0.965	0.586	0.57	0.746	0.566	0.477	1.137	1.07	0.332	1.176	0.895	0.617	0.707	0.484	0.52	1.293	1.133	0.582	0.93	0.309	0.496	1.152	0.66	0.844	1.75	0.453	0.309
0.758	-0.004	0.563	1.043	-0.176	0.426	0.941	0.578	0.543	0.816	0.57	0.469	1.113	1.039	0.348	1.066	0.82	0.605	0.707	0.527	0.512	1.18	1.16	0.598	0.961	0.32	0.469	1.113	0.73	0.828	1.73	0.43	0.375
0.766	-0.004	0.563	1.07	-0.164	0.414	0.941	0.566	0.516	0.895	0.547	0.445	1.074	0.965	0.363	1.055	0.75	0.605	0.691	0.574	0.527	1.09	1.145	0.594	0.992	0.348	0.445	1.113	0.82	0.789	1.66	0.449	0.477
0.781	0	0.566	1.078	-0.141	0.398	0.949	0.551	0.496	0.977	0.516	0.414	1.051	0.867	0.395	1.063	0.723	0.609	0.656	0.625	0.539	1.082	1.086	0.609	1.02	0.371	0.41	1.121	0.902	0.746	1.52	0.516	0.559
0.816	-0.012	0.563	1.074	-0.125	0.363	0.961	0.527	0.473	1.063	0.488	0.391	1.086	0.758	0.438	1.012	0.711	0.609	0.625	0.672	0.563	1.102	0.984	0.648	1.035	0.406	0.383	1.125	0.953	0.691	1.332	0.598	0.617
0.852	-0.016	0.551	1.082	-0.109	0.34	0.961	0.516	0.457	1.137	0.457	0.367	1.105	0.672	0.48	0.977	0.734	0.609	0.648	0.711	0.57	1.078	0.879	0.699	1.051	0.438	0.371	1.133	0.992	0.637	1.168	0.652	0.633
0.875	-0.016	0.547	1.066	-0.098	0.32	0.957	0.508	0.449	1.168	0.43	0.367	1.035	0.629	0.512	0.969	0.789	0.582	0.73	0.754	0.57	0.988	0.797	0.738	1.063	0.473	0.359	1.152	1	0.59	1.078	0.676	0.625
0.871	-0.016	0.539	1.031	-0.09	0.316	0.945	0.492	0.449	1.191	0.41	0.375	0.922	0.641	0.508	0.992	0.848	0.543	0.848	0.793	0.563	0.91	0.75	0.746	1.066	0.52	0.352	1.191	1	0.547	1.012	0.645	0.59
0.848	-0.012	0.535	0.973	-0.082	0.316	0.93	0.48	0.461	1.207	0.398	0.387	0.844	0.688	0.484	1.066	0.887	0.5	0.988	0.844	0.551	0.902	0.742	0.734	1.086	0.555	0.348	1.23	0.973	0.5	0.953	0.594	0.555
0.816	-0.004	0.531	0.91	-0.066	0.324	0.918	0.465	0.469	1.223	0.41	0.406	0.836	0.723	0.461	1.152	0.902	0.469	1.121	0.906	0.578	0.949	0.762	0.707	1.145	0.586	0.355	1.23	0.945	0.469	0.848	0.508	0.492
0.797	0.004	0.531	0.844	-0.035	0.336	0.902	0.453	0.473	1.25	0.426	0.422	0.867	0.746	0.434	1.188	0.887	0.434	1.215	0.977	0.621	1.008	0.801	0.68	1.188	0.551	0.355	1.207	0.898	0.453	0.777	0.398	0.438
0.789	0.02	0.527	0.781	0	0.348	0.883	0.461	0.469	1.297	0.453	0.48	0.898	0.785	0.398	1.184	0.844	0.418	1.242	1.051	0.68	1.047	0.828	0.652	1.207	0.449	0.355	1.164	0.836	0.445	0.828	0.289	0.422
0.785	0.008	0.516	0.734	0.02	0.359	0.863	0.461	0.453	1.273	0.391	0.508	0.914	0.816	0.367	1.184	0.789	0.414	1.211	1.129	0.734	1.074	0.852	0.617	1.141	0.305	0.34	1.121	0.77	0.453	1.082	0.25	0.43
0.793	0.02	0.523	0.691	0.027	0.371	0.844	0.469	0.438	1.453	0.578	0.383	0.938	0.848	0.332	1.211	0.734	0.418	1.133	1.172	0.758	1.105	0.867	0.578	1.008	0.16	0.25	1.051	0.695	0.465	1.391	0.289	0.453
0.801	0.023	0.531	0.668	0.027	0.379	0.832	0.473	0.441	1.5	0.66	0.398	0.977	0.863	0.309	1.25	0.672	0.43	1.07	1.137	0.746	1.152	0.867	0.535	0.828	-0.031	0.152	0.984	0.629	0.477	1.645	0.301	0.527
0.832	0.027	0.551	0.641	0.008	0.391	0.824	0.457	0.441	1.391	0.688	0.398	1.043	0.867	0.281	1.281	0.617	0.441	1.09	0.984	0.727	1.191	0.852	0.508	0.707	-0.242	0.094	0.922	0.559	0.488	1.746	0.313	0.613
0.883	0.008	0.566	0.629	-0.02	0.402	0.82	0.445	0.449	1.328	0.742	0.395	1.105	0.855	0.27	1.281	0.566	0.465	1.168	0.785	0.734	1.207	0.816	0.492	0.684	-0.367	0.078	0.895	0.508	0.5	1.688	0.359	0.707
0.902	-0.004	0.57	0.625	-0.055	0.406	0.828	0.449	0.449	1.316	0.785	0.395	1.156	0.84	0.285	1.254	0.523	0.484	1.203	0.613	0.746	1.172	0.766	0.48	0.699	-0.344	0.098	0.906	0.477	0.504	1.563	0.457	0.797
0.871	-0.008	0.57	0.641	-0.086	0.41	0.836	0.453	0.449	1.273	0.816	0.371	1.168	0.813	0.305	1.211	0.484	0.516	1.16	0.527	0.734	1.113	0.711	0.477	0.652	-0.234	0.129	0.926	0.457	0.5	1.324	0.594	0.828
0.824	0.008	0.574	0.664	-0.113	0.418	0.828	0.457	0.445	1.195	0.828	0.355	1.152	0.773	0.328	1.164	0.43	0.547	1.113	0.539	0.703	1.059	0.66	0.48	0.586	-0.105	0.137	0.961	0.469	0.48	1.254	0.816	0.828
0.781	0.023	0.574	0.699	-0.137	0.438	0.813	0.469	0.441	1.113	0.824	0.34	1.129	0.734	0.344	1.117	0.379	0.574	1.125	0.605	0.672	0.977	0.605	0.477	0.617	0.023	0.145	1.035	0.488	0.465	1.441	1.07	0.848
0.762	0.035	0.578	0.746	-0.156	0.449	0.793	0.477	0.438	1.031	0.793	0.344	1.117	0.68	0.363	1.078	0.328	0.594	1.156	0.703	0.648	0.914	0.547	0.496	0.766	0.141	0.16	1.102	0.516	0.449	1.563	1.266	0.859
0.754	0.059	0.574	0.797	-0.18	0.469	0.773	0.48	0.43	0.969	0.742	0.355	1.113	0.625	0.379	1.051	0.285	0.605	1.164	0.777	0.633	0.855	0.484	0.52	0.949	0.23	0.191	1.156	0.539	0.43	1.492	1.434	0.883
0.762	0.066	0.559	0.844	-0.195	0.492	0.754	0.469	0.426	0.938	0.691	0.363	1.117	0.574	0.391	1.051	0.254	0.613	1.133	0.852	0.598	0.852	0.438	0.523	1.098	0.301	0.234	1.176	0.559	0.418	1.297	1.531	0.891
0.777	0.082	0.551	0.883	-0.191	0.492	0.742	0.457	0.418	0.914	0.648	0.375	1.121	0.512	0.41	1.055	0.242	0.629	1.078	0.918	0.555	0.867	0.43	0.52	1.188	0.383	0.289	1.152	0.57	0.43	1.141	1.422	0.871
0.777	0.074	0.555	0.914	-0.18	0.484	0.758	0.449	0.406	0.906	0.633	0.371	1.129	0.457	0.434	1.043	0.238	0.637	1.051	0.965	0.488	0.867	0.41	0.512	1.23	0.453	0.344	1.098	0.566	0.434	1.113	1.227	0.852
0.781	0.063	0.559	0.957	-0.148	0.48	0.785	0.445	0.398	0.922	0.633	0.371	1.145	0.422	0.445	1.043	0.242	0.621	1.063	0.984	0.43	0.883	0.414	0.488	1.23	0.484	0.453	1.066	0.531	0.418	1.121	1	0.848
0.793	0.043	0.566	1.008	-0.117	0.469	0.777	0.434	0.402	0.961	0.641	0.371	1.156	0.391	0.453	1.063	0.254	0.605	1.105	0.977	0.395	0.93	0.438	0.477	1.191	0.488	0.582	1.098	0.434	0.414	1.203	0.824	0.836
0.82	0.016	0.566	1.051	-0.086	0.465	0.73	0.41	0.402	1.004	0.668	0.363	1.16	0.363	0.469	1.074	0.27	0.586	1.133	0.941	0.379	0.957	0.457	0.457	1.109	0.547	0.633	1.16	0.336	0.375	1.262	0.742	0.828
0.863	-0.012	0.555	1.078	-0.051	0.461	0.672	0.387	0.418	1.016	0.711	0.348	1.156	0.348	0.469	1.066	0.293	0.566	1.117	0.875	0.383	0.98	0.48	0.441	1.023	0.543	0.625	1.207	0.18	0.285	1.223	0.715	0.813
0.898	-0.027	0.543	1.102	-0.023	0.469	0.605	0.352	0.445	1.004	0.754	0.328	1.141	0.332	0.473	1.039	0.309	0.543	1.043	0.793	0.402	1.008	0.508	0.422	0.98	0.504	0.578	1.223	0	0.164	1.121	0.762	0.781
0.91	-0.039	0.531	1.105	0	0.465	0.535	0.328	0.469	0.98	0.797	0.301	1.113	0.332	0.469	0.996	0.324	0.523	0.949	0.711	0.434	1.031	0.535	0.402	0.949	0.453	0.535	1.137	-0.109	0.078	1.055	0.875	0.75
0.891	-0.051	0.535	1.09	0.02	0.457	0.461	0.32	0.48	0.992	0.816	0.277	1.066	0.344	0.469	0.965	0.328	0.504	0.871	0.641	0.469	1.047	0.547	0.383	0.918	0.406	0.504	0.91	-0.145	0.055	1.09	0.988	0.695
0.859	-0.063	0.543	1.039	0.031	0.449	0.43	0.328	0.484	1.027	0.844	0.281	1.012	0.352	0.457	0.945	0.316	0.484	0.816	0.578	0.5	1.066	0.559	0.379	0.879	0.355	0.496	0.629	-0.109	0.07	1.172	1.027	0.609
0.828	-0.066	0.555	0.973	0.031	0.441	0.449	0.328	0.484	1.023	0.887	0.281	0.961	0.367	0.449	0.934	0.285	0.473	0.777	0.531	0.531	1.086	0.559	0.375	0.832	0.313	0.508	0.48	-0.035	0.121	1.219	1.02	0.516
0.809	-0.066	0.547	0.926	0.031	0.434	0.496	0.328	0.492	1.004	0.922	0.27	0.945	0.383	0.445	0.898	0.242	0.469	0.773	0.5	0.551	1.141	0.535	0.379	0.813	0.293	0.5	0.547	0.078	0.184	1.242	1	0.422
0.809	-0.059	0.543	0.887	0.031	0.426	0.543	0.336	0.496	0.973	0.953	0.266	0.953	0.402	0.438	0.863	0.176	0.445	0.781	0.477	0.551	1.191	0.52	0.395	0.793	0.313	0.512	0.652	0.176	0.223	1.277	0.957	0.367
0.801	-0.043	0.535	0.879	0.031	0.414	0.598	0.359	0.496	0.934	0.977	0.25	0.98	0.418	0.426	0.82	0.105	0.406	0.813	0.457	0.531	1.207	0.488	0.395	0.898	0.324	0.52	0.691	0.266	0.238	1.328	0.891	0.34
0.773	-0.027	0.52	0.891	0.031	0.402	0.664	0.375	0.496	0.887	0.969	0.238	1.02	0.434	0.406	0.762	0.004	0.375	0.863	0.449	0.496	1.164	0.426	0.383	0.949	0.344	0.52	0.715	0.367	0.254	1.375	0.789	0.332
0.746	-0.012	0.512	0.918	0.035	0.391	0.738	0.398	0.484	0.875	0.949	0.227	1.043	0.445	0.383	0.68	-0.102	0.355	0.902	0.445	0.461	1.051	0.34	0.367	1.004	0.383	0.52	0.777	0.473	0.293	1.379	0.688	0.34
0.727	0.012	0.508	0.977	0.039	0.379	0.805	0.41	0.48	0.895	0.93	0.227	1.027	0.449	0.363	0.582	-0.188	0.352	0.914	0.449	0.434	0.914	0.254	0.336	1.082	0.461	0.547	0.844	0.57	0.363	1.32	0.57	0.371
0.703	0.023	0.504	1.07	0.031	0.379	0.852	0.41	0.488	0.93	0.902	0.227	0.977	0.441	0.344	0.516	-0.234	0.344	0.91	0.457	0.426	0.766	0.141	0.277	1.141	0.508	0.574	0.887	0.637	0.434	1.223	0.473	0.414
0.684	0.043	0.5	1.156	0.02	0.379	0.887	0.402	0.492	0.965	0.867	0.227	0.914	0.414	0.328	0.5	-0.227	0.332	0.883	0.469	0.414	0.672	0.02	0.23	1.156	0.578	0.605	0.934	0.641	0.512	1.152	0.41	0.449
0.668	0.059	0.492	1.242	0.016	0.383	0.914	0.379	0.516	1.012	0.836	0.223	0.887	0.371	0.324	0.523	-0.164	0.348	0.848	0.473	0.418	0.645	-0.07	0.195	1.172	0.668	0.625	1.008	0.613	0.59	1.125	0.371	0.48
0.652	0.086	0.492	1.301	-0.008	0.383	0.945	0.352	0.539	1.086	0.797	0.223	0.895	0.32	0.32	0.539	-0.055	0.367	0.809	0.477	0.426	0.645	-0.102	0.188	1.199	0.777	0.633	1.082	0.609	0.633	1.133	0.344	0.504
0.645	0.105	0.492	1.32	-0.027	0.387	0.988	0.332	0.559	1.18	0.746	0.223	0.898	0.273	0.313	0.559	0.063	0.363	0.789	0.48	0.422	0.613	-0.039	0.191	1.242	0.871	0.629	1.137	0.613	0.633	1.156	0.32	0.512
0.641	0.121	0.492	1.301	-0.047	0.398	1.008	0.332	0.563	1.281	0.703	0.238	0.863	0.242	0.305	0.621	0.152	0.355	0.816	0.477	0.43	0.559	0.043	0.203	1.313	0.965	0.637	1.156	0.578	0.609	1.211	0.316	0.504
0.637	0.133	0.488	1.27	-0.043	0.402	1.063	0.328	0.582	1.398	0.668	0.254	0.754	0.246	0.301	0.758	0.23	0.348	0.883	0.457	0.43	0.594	0.125	0.223	1.371	1.074	0.652	1.176	0.516	0.59	1.281	0.352	0.488
0.637	0.129	0.496	1.242	-0.027	0.406	1.043	0.332	0.582	1.477	0.629	0.289	0.617	0.27	0.309	0.918	0.309	0.348	0.977	0.453	0.43	0.719	0.188	0.242	1.406	1.18	0.684	1.18	0.473	0.578	1.363	0.398	0.465
0.641	0.129	0.488	1.207	0	0.398	1.074	0.379	0.57	1.512	0.582	0.316	0.477	0.309	0.324	1.055	0.375	0.367	1.027	0.434	0.422	0.859	0.242	0.254	1.383	1.262	0.691	1.141	0.414	0.598	1.465	0.449	0.438
0.641	0.121	0.484	1.191	0.027	0.391	1.09	0.426	0.566	1.52	0.531	0.34	0.383	0.352	0.363	1.133	0.438	0.395	0.969	0.371	0.414	0.969	0.297	0.289	1.313	1.277	0.684	1.066	0.344	0.594	1.563	0.5	0.414
0.641	0.109	0.488	1.164	0.051	0.387	1.09	0.449	0.578	1.527	0.473	0.367	0.355	0.391	0.395	1.176	0.5	0.465	0.844	0.324	0.402	1.02	0.352	0.324	1.219	1.148	0.672	1.016	0.285	0.598	1.641	0.539	0.387
0.641	0.098	0.492	1.125	0.066	0.391	1.082	0.465	0.594	1.512	0.426	0.383	0.395	0.418	0.414	1.195	0.551	0.547	0.707	0.285	0.406	1.051	0.402	0.367	1.156	0.93	0.672	0.996	0.273	0.582	1.699	0.613	0.355
0.66	0.094	0.5	1.082	0.078	0.383	1.078	0.477	0.605	1.477	0.379	0.402	0.496	0.441	0.434	1.199	0.605	0.633	0.598	0.223	0.395	1.074	0.434	0.457	1.152	0.73	0.672	1.016	0.281	0.566	1.73	0.676	0.309
0.68	0.082	0.508	1.043	0.09	0.383	1.031	0.492	0.617	1.445	0.34	0.398	0.617	0.465	0.449	1.176	0.637	0.664	0.57	0.16	0.367	1.082	0.469	0.535	1.176	0.625	0.656	1.09	0.348	0.563	1.727	0.664	0.273
0.711	0.074	0.512	1	0.094	0.383	0.969	0.5	0.621	1.422	0.316	0.391	0.723	0.496	0.469	1.18	0.645	0.66	0.633	0.129	0.336	1.035	0.504	0.57	1.125	0.598	0.637	1.148	0.426	0.559	1.777	0.676	0.199
0.742	0.059	0.523	0.953	0.098	0.383	0.914	0.508	0.621	1.402	0.316	0.383	0.816	0.535	0.48	1.164	0.598	0.633	0.715	0.133	0.305	0.98	0.508	0.563	1.043	0.629	0.605	1.238	0.516	0.578	1.797	0.551	0.117
0.758	0.039	0.523	0.906	0.109	0.379	0.875	0.539	0.613	1.383	0.324	0.367	0.895	0.555	0.488	1.148	0.523	0.594	0.754	0.176	0.281	0.93	0.488	0.535	1.027	0.707	0.578	1.305	0.598	0.617	1.703	0.359	-0.02
0.754	0.023	0.527	0.867	0.121	0.363	0.828	0.543	0.605	1.359	0.348	0.359	0.953	0.566	0.477	1.121	0.449	0.586	0.766	0.258	0.27	0.879	0.465	0.512	1.059	0.805	0.555	1.352	0.688	0.664	1.367	0.043	-0.16
0.75	0.012	0.531	0.832	0.133	0.355	0.789	0.52	0.602	1.328	0.367	0.352	0.98	0.551	0.461	1.09	0.359	0.594	0.781	0.348	0.293	0.844	0.453	0.5	1.094	0.914	0.52	1.363	0.785	0.695	0.977	-0.301	-0.293
0.754	0.004	0.539	0.805	0.141	0.336	0.82	0.52	0.605	1.277	0.391	0.336	0.973	0.516	0.453	1.078	0.27	0.637	0.793	0.418	0.352	0.793	0.441	0.496	1.113	1.012	0.484	1.34	0.914	0.707	0.758	-0.504	-0.281
0.781	-0.012	0.543	0.773	0.152	0.328	0.852	0.5	0.613	1.211	0.406	0.324	0.957	0.48	0.469	1.082	0.195	0.676	0.813	0.473	0.426	0.766	0.43	0.504	1.125	1.078	0.445	1.301	1.059	0.707	0.512	-0.57	-0.207
0.793	-0.023	0.551	0.727	0.156	0.316	0.848	0.488	0.613	1.152	0.422	0.313	0.922	0.457	0.5	1.098	0.152	0.715	0.844	0.5	0.555	0.781	0.434	0.508	1.141	1.102	0.383	1.246	1.199	0.711	0.238	-0.578	-0.16
0.828	-0.02	0.559	0.684	0.156	0.316	0.883	0.512	0.621	1.094	0.438	0.301	0.891	0.438	0.535	1.098	0.164	0.691	0.875	0.508	0.664	0.828	0.453	0.574	1.191	1.094	0.313	1.203	1.332	0.707	0.086	-0.484	-0.117
0.875	-0.008	0.57	0.637	0.164	0.316	0.91	0.531	0.625	1.031	0.441	0.297	0.859	0.418	0.566	1.113	0.227	0.711	0.93	0.563	0.711	0.895	0.191	0.793	1.258	1.059	0.273	1.18	1.441	0.688	0.109	-0.371	-0.105
0.926	-0.02	0.582	0.598	0.164	0.324	0.938	0.539	0.629	0.973	0.438	0.305	0.871	0.402	0.574	1.168	0.363	0.707	1.016	0.602	0.707	0.824	-0.004	0.801	1.336	0.992	0.25	1.168	1.465	0.66	0.344	-0.18	-0.117
0.961	-0.023	0.586	0.566	0.16	0.324	0.957	0.555	0.637	0.91	0.441	0.32	0.984	0.414	0.582	1.195	0.516	0.699	1.102	0.594	0.672	0.926	0.387	0.582	1.363	0.898	0.262	1.156	1.34	0.652	0.676	0.031	-0.109
0.938	-0.02	0.582	0.539	0.172	0.332	0.965	0.574	0.652	0.855	0.438	0.34	0.996	0.313	0.66	1.148	0.672	0.66	1.152	0.578	0.633	1.137	0.781	0.27	1.332	0.789	0.297	1.152	1.176	0.652	0.926	0.242	-0.07
0.867	-0.016	0.574	0.52	0.176	0.336	0.969	0.605	0.664	0.801	0.418	0.352	0.934	0.305	0.813	1.098	0.813	0.629	1.137	0.555	0.598	1.078	0.816	0.301	1.227	0.676	0.344	1.055	1.027	0.656	1.043	0.402	-0.023
0.785	-0.023	0.563	0.5	0.176	0.332	0.992	0.641	0.668	0.762	0.379	0.371	1.027	0.379	0.504	1.063	0.965	0.594	1.074	0.508	0.59	0.906	0.762	0.344	1.098	0.574	0.391	0.949	0.93	0.672	1.074	0.449	0.035
0.723	-0.035	0.543	0.473	0.176	0.328	1.043	0.676	0.68	0.715	0.324	0.391	1.359	0.477	0.32	1.031	1.113	0.582	0.996	0.457	0.59	0.836	0.746	0.43	1	0.488	0.441	0.883	0.887	0.699	1.102	0.449	0.109
0.688	-0.051	0.516	0.445	0.176	0.32	1.066	0.703	0.695	0.664	0.273	0.387	1.645	0.699	0.152	0.996	1.246	0.551	0.934	0.391	0.602	0.859	0.797	0.48	0.953	0.414	0.484	0.848	0.852	0.738	1.152	0.434	0.184
0.688	-0.047	0.488	0.426	0.176	0.305	1.059	0.727	0.711	0.621	0.238	0.379	1.504	0.781	0.262	0.984	1.32	0.508	0.891	0.336	0.609	0.934	0.844	0.473	0.953	0.363	0.504	0.836	0.828	0.785	1.199	0.438	0.266
0.719	-0.043	0.465	0.426	0.176	0.293	1.008	0.742	0.723	0.559	0.199	0.355	1.168	0.762	0.313	1.02	1.34	0.465	0.879	0.305	0.617	0.992	0.879	0.453	0.945	0.328	0.512	0.832	0.832	0.82	1.199	0.434	0.367
0.762	-0.043	0.453	0.441	0.156	0.285	0.926	0.738	0.727	0.512	0.172	0.336	1	0.813	0.324	1.082	1.281	0.441	0.867	0.305	0.598	1.086	0.887	0.484	0.938	0.305	0.512	0.836	0.844	0.828	1.156	0.426	0.461
0.801	-0.035	0.457	0.457	0.137	0.281	0.836	0.727	0.711	0.488	0.148	0.32	0.957	0.789	0.332	1.156	1.148	0.461	0.883	0.34	0.586	1.172	0.891	0.555	0.949	0.297	0.496	0.879	0.875	0.813	1.117	0.422	0.535
0.82	-0.016	0.48	0.492	0.129	0.281	0.77	0.707	0.695	0.512	0.156	0.324	0.969	0.793	0.336	1.211	0.98	0.504	0.875	0.371	0.574	1.191	0.91	0.621	0.969	0.309	0.469	0.98	0.902	0.777	1.055	0.426	0.59
0.836	-0.02	0.512	0.547	0.117	0.289	0.758	0.672	0.668	0.57	0.188	0.34	1.055	0.813	0.371	1.207	0.836	0.566	0.875	0.41	0.563	1.156	0.93	0.711	0.984	0.328	0.445	1.102	0.891	0.727	1.012	0.422	0.605
0.863	-0.039	0.535	0.598	0.102	0.309	0.793	0.633	0.645	0.609	0.227	0.348	1.121	0.824	0.426	1.133	0.738	0.609	0.863	0.441	0.566	1.125	0.941	0.746	0.992	0.355	0.426	1.234	0.863	0.672	1.02	0.402	0.582
0.883	-0.063	0.551	0.645	0.082	0.332	0.859	0.598	0.621	0.633	0.277	0.359	1.141	0.871	0.465	1.066	0.691	0.637	0.816	0.484	0.578	1.109	0.934	0.746	0.984	0.379	0.41	1.352	0.824	0.629	1.07	0.383	0.535
0.895	-0.086	0.543	0.684	0.051	0.34	0.914	0.578	0.613	0.645	0.328	0.367	1.164	0.941	0.48	1.031	0.656	0.672	0.781	0.539	0.59	1.117	0.879	0.738	0.977	0.406	0.406	1.438	0.793	0.586	1.152	0.371	0.496
0.891	-0.109	0.531	0.734	0.039	0.332	0.941	0.578	0.613	0.652	0.371	0.371	1.195	1.008	0.48	1.023	0.633	0.695	0.75	0.598	0.598	1.191	0.793	0.75	0.969	0.441	0.402	1.449	0.723	0.574	1.238	0.375	0.469
0.871	-0.117	0.512	0.797	0.035	0.32	0.988	0.59	0.609	0.652	0.402	0.379	1.211	1.07	0.469	1.035	0.613	0.719	0.734	0.652	0.586	1.266	0.703	0.777	0.969	0.477	0.406	1.406	0.645	0.582	1.355	0.398	0.469
0.84	-0.109	0.492	0.887	0.031	0.305	1.059	0.613	0.605	0.672	0.426	0.402	1.195	1.109	0.449	1.039	0.617	0.723	0.777	0.723	0.563	1.258	0.633	0.797	0.98	0.512	0.41	1.316	0.57	0.605	1.484	0.414	0.488
0.801	-0.09	0.477	0.988	0.023	0.293	1.133	0.629	0.605	0.723	0.457	0.434	1.141	1.109	0.422	1.02	0.625	0.703	0.871	0.789	0.547	1.16	0.598	0.777	1.016	0.535	0.406	1.211	0.508	0.617	1.629	0.398	0.555
0.762	-0.074	0.461	1.094	0.004	0.297	1.168	0.629	0.594	0.754	0.488	0.465	1.094	1.039	0.422	0.988	0.652	0.656	0.953	0.855	0.523	1.09	0.617	0.723	1.07	0.531	0.402	1.137	0.473	0.594	1.738	0.445	0.66
0.734	-0.059	0.453	1.227	-0.012	0.297	1.172	0.621	0.582	0.766	0.504	0.473	1.117	0.918	0.43	0.965	0.68	0.609	1.047	0.926	0.523	1.098	0.684	0.652	1.078	0.465	0.398	1.09	0.438	0.594	1.77	0.504	0.797
0.699	-0.035	0.449	1.371	-0.023	0.309	1.141	0.598	0.578	0.832	0.5	0.461	1.164	0.801	0.504	0.973	0.715	0.555	1.121	1.016	0.535	1.133	0.754	0.59	1.043	0.379	0.379	1.051	0.418	0.574	1.754	0.582	0.898
0.672	-0.008	0.449	1.504	-0.02	0.32	1.129	0.578	0.566	0.93	0.488	0.453	1.086	0.711	0.539	1.023	0.746	0.512	1.156	1.113	0.551	1.16	0.801	0.547	0.957	0.285	0.344	1.051	0.426	0.559	1.645	0.684	0.969
0.648	0.004	0.449	1.574	-0.012	0.336	1.109	0.57	0.543	1.012	0.48	0.449	0.973	0.676	0.563	1.059	0.781	0.477	1.145	1.184	0.59	1.168	0.863	0.488	0.844	0.188	0.285	1.074	0.445	0.516	1.59	0.902	1.016
0.641	0.02	0.449	1.57	-0.027	0.348	1.078	0.547	0.516	1.086	0.477	0.441	0.902	0.672	0.547	1.066	0.809	0.453	1.09	1.203	0.617	1.184	0.898	0.457	0.738	0.066	0.246	1.078	0.465	0.473	1.629	1.176	1.039
0.641	0.027	0.445	1.5	-0.059	0.363	1.086	0.523	0.504	1.152	0.477	0.434	0.906	0.691	0.523	1.074	0.816	0.434	1.008	1.164	0.633	1.168	0.914	0.418	0.68	-0.051	0.23	1.078	0.484	0.445	1.582	1.438	1.012
0.641	0.027	0.445	1.395	-0.121	0.355	1.094	0.5	0.496	1.199	0.477	0.43	0.945	0.699	0.512	1.102	0.813	0.418	0.973	1.074	0.621	1.176	0.922	0.418	0.688	-0.098	0.211	1.066	0.5	0.422	1.441	1.512	0.953
0.641	0.023	0.445	1.309	-0.176	0.328	1.098	0.488	0.484	1.219	0.461	0.418	0.969	0.715	0.477	1.176	0.797	0.418	1.023	0.926	0.629	1.184	0.875	0.43	0.719	-0.051	0.219	1.051	0.512	0.414	1.316	1.305	0.938
0.633	0.023	0.453	1.238	-0.223	0.313	1.09	0.488	0.48	1.238	0.441	0.414	0.984	0.738	0.438	1.242	0.77	0.422	1.082	0.766	0.652	1.18	0.824	0.449	0.742	0.035	0.238	1.023	0.527	0.43	1.301	0.992	0.949
0.633	0.012	0.457	1.156	-0.25	0.309	1.07	0.488	0.48	1.254	0.422	0.41	0.992	0.754	0.398	1.277	0.727	0.43	1.066	0.637	0.684	1.141	0.746	0.465	0.758	0.137	0.258	1.004	0.563	0.434	1.316	0.734	0.945
0.625	-0.012	0.469	1.055	-0.254	0.328	1.043	0.484	0.48	1.277	0.418	0.414	1.027	0.773	0.352	1.262	0.684	0.457	1.016	0.582	0.676	1.074	0.68	0.484	0.801	0.238	0.289	0.996	0.59	0.445	1.273	0.566	0.926
0.621	-0.027	0.469	0.973	-0.223	0.348	1.004	0.48	0.473	1.309	0.422	0.406	1.082	0.77	0.316	1.23	0.633	0.473	1.016	0.613	0.652	1.004	0.609	0.512	0.867	0.316	0.336	1	0.598	0.441	1.18	0.5	0.898
0.637	-0.035	0.469	0.922	-0.176	0.363	0.965	0.473	0.461	1.348	0.43	0.406	1.133	0.754	0.297	1.203	0.582	0.496	1.051	0.672	0.633	0.961	0.559	0.543	0.922	0.359	0.375	1.027	0.555	0.445	1.059	0.563	0.848
0.645	-0.035	0.473	0.922	-0.129	0.344	0.918	0.469	0.453	1.383	0.453	0.41	1.164	0.738	0.293	1.168	0.523	0.527	1.059	0.75	0.625	0.953	0.523	0.555	0.973	0.383	0.418	1.082	0.457	0.449	1	0.742	0.793
0.656	-0.039	0.473	0.949	-0.102	0.32	0.867	0.465	0.438	1.375	0.461	0.371	1.164	0.723	0.301	1.113	0.469	0.551	1.027	0.816	0.586	0.965	0.496	0.559	1.016	0.41	0.445	1.172	0.355	0.398	0.965	0.934	0.738
0.668	-0.035	0.48	0.961	-0.09	0.293	0.82	0.461	0.43	1.434	0.57	0.402	1.137	0.699	0.328	1.074	0.422	0.57	0.988	0.891	0.547	0.98	0.469	0.543	1.051	0.414	0.496	1.242	0.215	0.293	1.039	1.109	0.672
0.684	-0.031	0.496	0.961	-0.078	0.285	0.773	0.465	0.414	1.414	0.602	0.391	1.086	0.664	0.359	1.043	0.387	0.582	0.98	0.938	0.5	1.008	0.461	0.523	1.074	0.434	0.547	1.227	0.035	0.156	1.156	1.18	0.594
0.715	-0.031	0.504	0.914	-0.066	0.293	0.742	0.457	0.41	1.359	0.648	0.398	1.035	0.629	0.379	1.016	0.348	0.598	1.012	0.965	0.441	1.039	0.473	0.5	1.074	0.469	0.566	1.137	-0.074	0.082	1.281	1.199	0.512
0.746	-0.02	0.516	0.836	-0.035	0.305	0.719	0.453	0.398	1.305	0.668	0.395	1.012	0.598	0.391	1	0.332	0.586	1.074	0.973	0.402	1.047	0.48	0.465	1.031	0.477	0.59	0.965	-0.109	0.063	1.391	1.172	0.449
0.781	-0.012	0.531	0.758	0	0.313	0.691	0.445	0.395	1.258	0.691	0.383	1.004	0.555	0.391	0.992	0.32	0.559	1.129	0.949	0.379	1.047	0.496	0.434	0.98	0.488	0.578	0.84	-0.059	0.098	1.496	1.063	0.398
0.813	-0.008	0.535	0.68	0.039	0.328	0.676	0.438	0.395	1.195	0.699	0.363	1.027	0.516	0.387	0.988	0.324	0.547	1.145	0.914	0.383	1.023	0.508	0.402	0.926	0.492	0.551	0.844	0.074	0.145	1.617	0.934	0.375
0.828	-0.008	0.543	0.617	0.086	0.344	0.668	0.441	0.391	1.137	0.695	0.34	1.051	0.488	0.379	0.969	0.336	0.52	1.121	0.855	0.398	0.996	0.527	0.383	0.875	0.477	0.523	0.844	0.191	0.18	1.738	0.801	0.375
0.832	-0.012	0.559	0.57	0.113	0.359	0.672	0.445	0.391	1.086	0.691	0.332	1.074	0.473	0.379	0.938	0.359	0.5	1.059	0.785	0.422	0.961	0.559	0.371	0.824	0.445	0.508	0.797	0.254	0.219	1.801	0.668	0.383
0.832	-0.016	0.57	0.547	0.141	0.367	0.664	0.445	0.387	1.047	0.691	0.328	1.102	0.457	0.387	0.906	0.387	0.48	0.992	0.715	0.445	0.926	0.59	0.359	0.793	0.422	0.5	0.793	0.301	0.262	1.766	0.484	0.434
0.832	-0.02	0.582	0.543	0.16	0.379	0.641	0.445	0.387	1.02	0.699	0.336	1.117	0.449	0.402	0.875	0.406	0.465	0.93	0.648	0.473	0.914	0.625	0.352	0.789	0.395	0.496	0.832	0.363	0.313	1.676	0.375	0.473
0.855	-0.023	0.594	0.57	0.152	0.398	0.605	0.434	0.395	0.996	0.703	0.344	1.109	0.438	0.41	0.879	0.41	0.457	0.879	0.582	0.5	0.906	0.656	0.348	0.766	0.398	0.469	0.855	0.438	0.359	1.527	0.289	0.5
0.891	-0.031	0.598	0.594	0.129	0.414	0.563	0.418	0.406	0.984	0.703	0.34	1.113	0.422	0.402	0.902	0.41	0.449	0.844	0.535	0.523	0.898	0.66	0.348	0.848	0.406	0.469	0.891	0.512	0.395	1.406	0.234	0.516
0.938	-0.027	0.613	0.637	0.098	0.434	0.555	0.41	0.422	1.004	0.711	0.336	1.121	0.41	0.395	0.934	0.398	0.445	0.836	0.496	0.531	0.898	0.641	0.344	0.895	0.41	0.457	0.941	0.566	0.43	1.371	0.211	0.516
0.996	-0.012	0.625	0.691	0.066	0.457	0.566	0.406	0.426	1.043	0.727	0.332	1.113	0.395	0.395	0.926	0.359	0.449	0.832	0.484	0.539	0.883	0.609	0.316	1.02	0.461	0.477	1	0.598	0.453	1.363	0.227	0.496
1.043	-0.027	0.629	0.746	0.027	0.488	0.613	0.41	0.441	1.07	0.75	0.328	1.074	0.387	0.391	0.895	0.324	0.441	0.844	0.469	0.535	0.828	0.527	0.266	1.102	0.531	0.52	1.023	0.613	0.504	1.352	0.262	0.453
1.047	-0.043	0.617	0.793	-0.02	0.516	0.645	0.422	0.453	1.063	0.77	0.316	1.016	0.379	0.387	0.852	0.273	0.418	0.863	0.477	0.527	0.762	0.383	0.223	1.113	0.555	0.555	0.996	0.609	0.563	1.359	0.316	0.398
0.961	-0.047	0.613	0.828	-0.07	0.547	0.645	0.43	0.457	1.039	0.781	0.301	0.977	0.363	0.383	0.793	0.203	0.387	0.887	0.492	0.512	0.707	0.262	0.199	1.176	0.617	0.598	0.922	0.613	0.586	1.367	0.379	0.344
0.84	-0.035	0.617	0.855	-0.113	0.566	0.617	0.441	0.453	1.012	0.785	0.289	0.945	0.363	0.383	0.719	0.102	0.344	0.898	0.512	0.492	0.641	0.172	0.191	1.211	0.672	0.629	0.848	0.613	0.605	1.383	0.438	0.293
0.73	-0.012	0.613	0.891	-0.156	0.578	0.582	0.445	0.465	1.004	0.785	0.273	0.938	0.363	0.379	0.648	-0.012	0.32	0.883	0.531	0.477	0.59	0.137	0.191	1.254	0.75	0.648	0.777	0.594	0.602	1.402	0.5	0.262
0.672	0.004	0.609	0.945	-0.16	0.586	0.555	0.445	0.473	1.016	0.777	0.273	0.965	0.371	0.383	0.605	-0.105	0.309	0.863	0.539	0.465	0.578	0.148	0.215	1.289	0.813	0.656	0.73	0.551	0.582	1.379	0.547	0.242
0.676	0.016	0.602	1.008	-0.156	0.574	0.547	0.449	0.477	1.008	0.777	0.277	0.973	0.348	0.379	0.625	-0.125	0.313	0.836	0.539	0.449	0.598	0.195	0.23	1.32	0.871	0.652	0.715	0.492	0.574	1.316	0.563	0.238
0.711	0.039	0.582	1.063	-0.137	0.551	0.57	0.449	0.48	1	0.789	0.277	0.93	0.301	0.379	0.668	-0.066	0.332	0.82	0.535	0.441	0.613	0.262	0.227	1.352	0.926	0.652	0.738	0.414	0.574	1.234	0.555	0.246
0.758	0.055	0.566	1.109	-0.102	0.516	0.621	0.449	0.484	0.988	0.805	0.285	0.863	0.254	0.367	0.664	0.027	0.352	0.824	0.512	0.445	0.652	0.32	0.203	1.41	1.016	0.68	0.754	0.371	0.57	1.156	0.52	0.242
0.805	0.066	0.559	1.137	-0.07	0.48	0.691	0.449	0.492	0.941	0.828	0.285	0.793	0.191	0.348	0.629	0.117	0.355	0.84	0.5	0.449	0.719	0.391	0.188	1.414	1.105	0.699	0.82	0.344	0.586	1.09	0.426	0.25
0.844	0.063	0.566	1.141	-0.047	0.43	0.77	0.457	0.5	0.879	0.855	0.277	0.75	0.137	0.32	0.645	0.184	0.359	0.898	0.469	0.469	0.805	0.457	0.195	1.402	1.145	0.711	0.871	0.336	0.625	1.016	0.289	0.23
0.887	0.043	0.57	1.109	-0.039	0.398	0.852	0.48	0.5	0.836	0.883	0.266	0.738	0.09	0.305	0.723	0.227	0.391	0.973	0.426	0.496	0.855	0.508	0.227	1.328	1.117	0.691	0.918	0.375	0.652	0.922	0.094	0.172
0.934	0.016	0.57	1.059	-0.039	0.391	0.922	0.516	0.496	0.828	0.902	0.258	0.766	0.098	0.289	0.82	0.266	0.422	1	0.363	0.508	0.887	0.539	0.266	1.227	0.973	0.676	0.973	0.414	0.684	0.836	-0.145	0.094
0.953	-0.008	0.559	1.008	-0.027	0.383	0.988	0.543	0.5	0.832	0.914	0.258	0.781	0.137	0.289	0.914	0.316	0.473	0.945	0.285	0.5	0.906	0.559	0.32	1.129	0.789	0.664	1.105	0.48	0.719	0.77	-0.395	0.047
0.93	-0.02	0.539	0.965	0	0.379	1.023	0.559	0.504	0.836	0.918	0.262	0.742	0.191	0.301	0.98	0.348	0.551	0.824	0.227	0.496	0.941	0.574	0.379	1.082	0.617	0.668	1.219	0.543	0.766	0.715	-0.563	0.039
0.883	-0.02	0.52	0.93	0.031	0.383	1.035	0.559	0.512	0.852	0.906	0.258	0.668	0.262	0.313	1.035	0.391	0.594	0.703	0.176	0.477	0.98	0.582	0.441	1.02	0.563	0.68	1.305	0.637	0.797	0.609	-0.574	0.031
0.816	-0.02	0.512	0.91	0.059	0.391	1.023	0.539	0.523	0.887	0.879	0.254	0.602	0.332	0.328	1.09	0.438	0.625	0.668	0.141	0.441	0.996	0.586	0.488	0.945	0.555	0.672	1.395	0.797	0.828	0.426	-0.516	0.012
0.758	-0.023	0.508	0.898	0.07	0.398	1.004	0.504	0.535	0.965	0.84	0.254	0.57	0.387	0.344	1.148	0.457	0.625	0.75	0.141	0.387	1.008	0.598	0.535	0.922	0.613	0.652	1.453	1.027	0.859	0.344	-0.363	0.004
0.73	-0.031	0.504	0.914	0.082	0.414	1	0.449	0.555	1.074	0.816	0.258	0.586	0.43	0.367	1.195	0.453	0.613	0.863	0.191	0.336	0.988	0.602	0.555	0.941	0.723	0.621	1.438	1.352	0.902	0.379	-0.191	-0.016
0.715	-0.035	0.492	0.953	0.09	0.426	0.98	0.422	0.551	1.191	0.785	0.266	0.641	0.453	0.387	1.203	0.445	0.602	0.898	0.281	0.301	0.961	0.59	0.551	0.969	0.844	0.586	1.352	1.762	0.879	0.535	0.004	-0.039
0.691	-0.035	0.488	1.012	0.082	0.438	0.961	0.371	0.57	1.313	0.758	0.277	0.707	0.473	0.41	1.172	0.426	0.602	0.836	0.383	0.277	0.922	0.555	0.543	1.02	0.98	0.543	1.172	2.082	0.746	0.762	0.203	-0.043
0.668	-0.031	0.484	1.086	0.07	0.434	0.98	0.363	0.574	1.41	0.715	0.289	0.785	0.492	0.449	1.113	0.406	0.605	0.766	0.523	0.281	0.902	0.508	0.551	1.051	1.086	0.496	1.031	1.844	0.695	0.973	0.391	-0.023
0.664	-0.012	0.477	1.152	0.066	0.414	1.012	0.371	0.574	1.477	0.656	0.309	0.859	0.504	0.488	1.066	0.402	0.609	0.73	0.637	0.309	0.891	0.453	0.586	1.074	1.141	0.438	1.191	1.422	0.703	1.09	0.5	0.027
0.66	0.012	0.469	1.211	0.055	0.383	1.051	0.164	0.738	1.504	0.586	0.332	0.934	0.527	0.512	1.031	0.402	0.625	0.707	0.727	0.367	0.883	0.41	0.621	1.094	1.141	0.363	1.34	1.094	0.727	1.125	0.539	0.094
0.648	0.039	0.461	1.23	0.031	0.348	1.074	-0.297	0.922	1.5	0.516	0.355	1.012	0.52	0.523	1.016	0.426	0.629	0.723	0.781	0.445	0.871	0.379	0.633	1.121	1.094	0.301	1.129	0.828	0.762	1.16	0.543	0.168
0.641	0.059	0.465	1.219	-0.008	0.332	0.617	-0.398	0.293	1.484	0.441	0.375	1.082	0.527	0.512	1.023	0.445	0.605	0.77	0.805	0.512	0.855	0.352	0.613	1.164	1.008	0.27	0.863	0.648	0.762	1.215	0.527	0.262
0.613	0.074	0.473	1.188	-0.039	0.324	1.105	0.98	0.371	1.465	0.383	0.391	1.113	0.504	0.504	1.043	0.469	0.566	0.836	0.816	0.543	1	0.313	0.746	1.211	0.91	0.273	0.871	0.656	0.801	1.273	0.484	0.363
0.605	0.07	0.477	1.141	-0.063	0.332	1.316	0.844	0.406	1.457	0.34	0.402	1.105	0.469	0.5	1.063	0.516	0.512	0.906	0.797	0.543	0.973	0.129	0.719	1.219	0.805	0.293	0.992	0.727	0.867	1.297	0.453	0.426
0.602	0.066	0.473	1.098	-0.086	0.344	0.953	0.777	0.492	1.449	0.305	0.41	1.094	0.434	0.5	1.102	0.555	0.492	0.945	0.754	0.52	1.02	0.227	0.656	1.18	0.699	0.324	1.008	0.82	0.906	1.324	0.461	0.477
0.609	0.063	0.469	1.082	-0.094	0.355	0.703	0.586	0.551	1.434	0.285	0.41	1.059	0.398	0.512	1.117	0.617	0.488	0.953	0.691	0.496	1.211	0.441	0.543	1.094	0.586	0.367	1.004	0.969	0.93	1.367	0.488	0.535
0.609	0.07	0.465	1.074	-0.074	0.355	0.742	0.609	0.59	1.414	0.281	0.414	1.023	0.371	0.523	1.105	0.676	0.523	0.93	0.629	0.492	1.141	0.582	0.453	0.984	0.477	0.426	1.059	1.098	0.906	1.383	0.5	0.602
0.609	0.074	0.469	1.066	-0.059	0.371	0.789	0.633	0.602	1.375	0.289	0.406	1.051	0.371	0.559	1.059	0.746	0.551	0.887	0.559	0.5	1.16	0.703	0.473	0.906	0.387	0.473	1.164	1.156	0.848	1.352	0.504	0.648
0.613	0.074	0.473	1.063	-0.031	0.371	0.785	0.652	0.586	1.332	0.305	0.391	1.012	0.324	0.66	1	0.809	0.566	0.84	0.469	0.531	1.137	0.723	0.551	0.887	0.332	0.512	1.285	1.141	0.766	1.297	0.52	0.633
0.633	0.07	0.477	1.063	0.004	0.367	0.773	0.664	0.582	1.277	0.34	0.375	0.867	0.129	0.738	0.949	0.859	0.566	0.797	0.363	0.586	0.996	0.758	0.582	0.898	0.297	0.535	1.41	1.07	0.695	1.254	0.512	0.57
0.66	0.066	0.484	1.063	0.039	0.352	0.801	0.645	0.602	1.215	0.367	0.359	0.848	0.156	0.465	0.918	0.891	0.563	0.777	0.254	0.637	0.977	0.844	0.59	0.91	0.277	0.535	1.527	0.953	0.648	1.266	0.469	0.508
0.688	0.055	0.492	1.035	0.07	0.34	0.832	0.602	0.629	1.16	0.391	0.344	1.082	0.281	0.445	0.922	0.898	0.566	0.773	0.164	0.664	1.035	0.91	0.57	0.938	0.277	0.516	1.602	0.84	0.625	1.316	0.41	0.453
0.719	0.051	0.5	1.004	0.098	0.332	0.867	0.57	0.656	1.098	0.406	0.324	1.375	0.594	0.332	0.953	0.898	0.566	0.777	0.125	0.656	1.152	0.973	0.578	0.984	0.293	0.48	1.672	0.711	0.633	1.383	0.387	0.422
0.75	0.035	0.508	0.957	0.113	0.332	0.898	0.551	0.68	1.027	0.391	0.32	1.402	0.82	0.328	1.016	0.887	0.574	0.805	0.137	0.609	1.262	1.031	0.621	1.039	0.324	0.449	1.582	0.691	0.527	1.523	0.426	0.414
0.785	0.027	0.527	0.914	0.129	0.324	0.938	0.531	0.695	0.961	0.336	0.344	1.191	0.809	0.438	1.086	0.887	0.582	0.836	0.207	0.52	1.297	1.066	0.684	1.078	0.352	0.434	1.25	0.602	0.594	1.707	0.457	0.469
0.805	0.016	0.535	0.859	0.152	0.32	0.992	0.527	0.707	0.867	0.273	0.383	0.898	0.844	0.531	1.141	0.902	0.594	0.879	0.313	0.461	1.258	1.09	0.73	1.09	0.371	0.438	0.988	0.391	0.672	1.852	0.434	0.563
0.824	0.008	0.543	0.797	0.172	0.324	1.047	0.523	0.707	0.738	0.234	0.414	0.766	0.926	0.574	1.188	0.918	0.609	0.898	0.418	0.418	1.199	1.078	0.746	1.09	0.414	0.441	1.27	0.578	0.605	1.891	0.465	0.676
0.824	0	0.547	0.746	0.191	0.324	1.074	0.535	0.707	0.609	0.207	0.41	0.887	1.027	0.598	1.195	0.922	0.629	0.898	0.555	0.41	1.137	1.031	0.746	1.066	0.469	0.438	1.5	0.641	0.516	1.832	0.512	0.793
0.816	-0.008	0.547	0.691	0.207	0.32	1.07	0.563	0.695	0.543	0.164	0.387	1.051	1.066	0.598	1.156	0.91	0.641	0.879	0.711	0.41	1.102	0.93	0.734	1.035	0.531	0.441	1.367	0.602	0.457	1.617	0.59	0.883
0.809	-0.02	0.543	0.645	0.215	0.316	1.063	0.598	0.68	0.551	0.129	0.355	1.129	1.086	0.578	1.09	0.848	0.641	0.832	0.863	0.41	1.133	0.801	0.738	1.023	0.57	0.434	1.18	0.559	0.422	1.359	0.723	0.895
0.809	-0.016	0.543	0.59	0.223	0.297	1.078	0.629	0.676	0.605	0.121	0.328	1.176	1.059	0.566	1.074	0.754	0.648	0.793	1.016	0.391	1.227	0.707	0.75	1.031	0.582	0.418	1.172	0.5	0.43	1.273	0.945	0.879
0.828	-0.012	0.551	0.563	0.223	0.293	1.09	0.648	0.672	0.645	0.105	0.316	1.219	1.012	0.563	1.133	0.664	0.676	0.797	1.121	0.395	1.266	0.652	0.762	1.066	0.555	0.398	1.18	0.406	0.453	1.289	1.145	0.828
0.855	-0.023	0.547	0.539	0.223	0.289	1.09	0.664	0.668	0.664	0.098	0.313	1.262	0.957	0.57	1.145	0.625	0.695	0.832	1.191	0.395	1.219	0.641	0.746	1.094	0.469	0.391	1.059	0.344	0.449	1.316	1.285	0.77
0.867	-0.023	0.563	0.512	0.211	0.289	1.07	0.68	0.668	0.68	0.098	0.313	1.293	0.891	0.59	1.02	0.617	0.691	0.895	1.266	0.395	1.172	0.664	0.715	1.086	0.371	0.379	0.914	0.344	0.438	1.313	1.324	0.746
0.871	-0.023	0.57	0.48	0.199	0.289	0.996	0.684	0.668	0.734	0.133	0.32	1.305	0.805	0.605	0.879	0.645	0.66	0.949	1.336	0.395	1.16	0.719	0.664	1.016	0.246	0.348	0.832	0.375	0.434	1.273	1.27	0.746
0.883	-0.016	0.578	0.453	0.188	0.289	0.902	0.695	0.652	0.805	0.184	0.328	1.289	0.711	0.621	0.848	0.699	0.609	0.98	1.313	0.434	1.168	0.789	0.617	0.938	0.16	0.301	0.762	0.41	0.434	1.188	1.168	0.758
0.895	-0.027	0.582	0.426	0.172	0.289	0.828	0.703	0.633	0.863	0.234	0.324	1.242	0.629	0.625	0.93	0.762	0.559	1.047	1.227	0.504	1.176	0.859	0.559	0.828	0.047	0.238	0.668	0.449	0.426	1.094	1.078	0.762
0.891	-0.043	0.578	0.41	0.156	0.285	0.785	0.723	0.609	0.883	0.289	0.316	1.152	0.559	0.605	1.031	0.836	0.52	1.129	1.102	0.582	1.152	0.91	0.504	0.734	-0.086	0.195	0.574	0.473	0.426	1.035	0.992	0.75
0.84	-0.047	0.57	0.422	0.137	0.277	0.77	0.727	0.594	0.898	0.332	0.313	1.09	0.508	0.586	1.094	0.895	0.484	1.184	0.961	0.648	1.113	0.941	0.453	0.703	-0.176	0.168	0.543	0.473	0.426	1.082	0.93	0.773
0.777	-0.043	0.563	0.465	0.117	0.258	0.789	0.727	0.582	0.914	0.367	0.316	1.086	0.504	0.566	1.125	0.941	0.449	1.16	0.797	0.691	1.094	0.949	0.398	0.742	-0.176	0.16	0.594	0.434	0.418	1.133	0.914	0.781
0.723	-0.051	0.551	0.527	0.102	0.254	0.824	0.719	0.57	0.922	0.402	0.324	1.066	0.52	0.539	1.16	0.965	0.418	1.113	0.637	0.707	1.098	0.938	0.363	0.793	-0.094	0.172	0.688	0.367	0.422	1.121	0.934	0.777
0.695	-0.051	0.535	0.59	0.098	0.254	0.879	0.727	0.555	0.91	0.438	0.352	1	0.551	0.508	1.23	0.957	0.395	1.074	0.5	0.727	1.133	0.906	0.352	0.828	0.039	0.199	0.785	0.277	0.367	1.098	0.984	0.762
0.703	-0.047	0.512	0.652	0.094	0.277	0.926	0.719	0.543	0.875	0.465	0.383	0.91	0.59	0.492	1.34	0.922	0.387	1.047	0.406	0.734	1.16	0.867	0.352	0.859	0.168	0.242	0.84	0.168	0.242	1.125	1.027	0.723
0.73	-0.039	0.496	0.707	0.078	0.316	0.996	0.695	0.543	0.832	0.484	0.414	0.805	0.633	0.445	1.422	0.879	0.398	1.055	0.371	0.754	1.156	0.805	0.367	0.883	0.266	0.297	0.859	0.02	0.129	1.211	1.066	0.68
0.758	-0.039	0.492	0.742	0.055	0.355	1.07	0.676	0.543	0.809	0.512	0.445	0.754	0.711	0.379	1.445	0.813	0.426	1.051	0.379	0.758	1.102	0.73	0.391	0.879	0.332	0.383	0.801	-0.063	0.094	1.316	1.047	0.621
0.785	-0.047	0.5	0.785	0.035	0.375	1.133	0.664	0.539	0.832	0.523	0.469	0.754	0.781	0.316	1.395	0.746	0.453	1.016	0.426	0.742	1.031	0.66	0.418	0.852	0.367	0.457	0.621	-0.047	0.113	1.395	0.992	0.566
0.805	-0.039	0.512	0.844	0.016	0.371	1.168	0.637	0.539	0.867	0.52	0.469	0.801	0.855	0.258	1.316	0.676	0.469	0.988	0.52	0.703	0.957	0.594	0.441	0.863	0.395	0.492	0.484	0.063	0.156	1.473	0.906	0.516
0.82	-0.035	0.531	0.914	0.008	0.352	1.176	0.605	0.535	0.91	0.496	0.461	0.871	0.914	0.207	1.27	0.625	0.488	0.973	0.641	0.652	0.91	0.555	0.457	0.922	0.41	0.527	0.559	0.219	0.211	1.551	0.816	0.469
0.828	-0.039	0.551	0.98	-0.008	0.313	1.16	0.574	0.535	0.945	0.465	0.441	0.93	0.957	0.172	1.23	0.57	0.512	0.953	0.766	0.602	0.879	0.512	0.469	0.996	0.41	0.582	0.73	0.363	0.23	1.625	0.73	0.441
0.844	-0.051	0.547	1.066	-0.02	0.277	1.148	0.535	0.527	0.992	0.426	0.406	0.98	0.98	0.145	1.176	0.516	0.535	0.93	0.875	0.555	0.871	0.477	0.473	1.051	0.422	0.637	0.863	0.457	0.246	1.695	0.648	0.422
0.859	-0.059	0.543	1.168	-0.043	0.238	1.145	0.516	0.508	1.051	0.391	0.383	1.039	0.977	0.129	1.137	0.457	0.547	0.898	0.961	0.492	0.883	0.453	0.469	1.078	0.465	0.648	0.992	0.531	0.285	1.707	0.555	0.426
0.855	-0.059	0.535	1.273	-0.051	0.207	1.152	0.504	0.492	1.113	0.359	0.363	1.098	0.938	0.125	1.125	0.406	0.555	0.879	1.027	0.441	0.922	0.449	0.457	1.063	0.488	0.625	1.094	0.605	0.355	1.641	0.461	0.43
0.828	-0.047	0.52	1.355	-0.027	0.199	1.16	0.508	0.469	1.168	0.34	0.359	1.152	0.871	0.137	1.137	0.355	0.563	0.871	1.051	0.402	0.965	0.461	0.441	1.02	0.5	0.578	1.141	0.652	0.445	1.5	0.41	0.414
0.789	-0.031	0.52	1.375	0.016	0.219	1.156	0.527	0.441	1.207	0.34	0.371	1.168	0.801	0.168	1.156	0.313	0.559	0.898	1.047	0.379	1.004	0.477	0.426	0.965	0.484	0.52	1.133	0.688	0.52	1.383	0.359	0.406
0.773	-0.023	0.516	1.367	0.063	0.254	1.137	0.555	0.41	1.234	0.355	0.383	1.168	0.723	0.215	1.16	0.289	0.559	0.957	1.023	0.375	1.027	0.504	0.41	0.906	0.453	0.484	1.141	0.699	0.578	1.332	0.336	0.41
0.758	-0.012	0.508	1.34	0.078	0.297	1.109	0.57	0.391	1.254	0.375	0.391	1.125	0.656	0.262	1.156	0.281	0.531	1.012	0.977	0.395	1.039	0.527	0.41	0.855	0.418	0.465	1.191	0.664	0.637	1.32	0.34	0.391
0.738	0.004	0.492	1.285	0.043	0.34	1.066	0.574	0.379	1.281	0.41	0.395	1.086	0.602	0.313	1.145	0.285	0.496	1.031	0.898	0.418	1.082	0.566	0.398	0.832	0.387	0.453	1.281	0.672	0.621	1.316	0.352	0.363
0.723	0.02	0.488	1.219	-0.023	0.371	1.02	0.574	0.371	1.305	0.465	0.402	1.051	0.555	0.359	1.113	0.305	0.477	0.996	0.82	0.445	1.121	0.594	0.379	0.844	0.363	0.445	1.375	0.707	0.582	1.348	0.355	0.34
0.695	0.039	0.48	1.156	-0.094	0.398	0.961	0.574	0.363	1.316	0.547	0.402	1.051	0.512	0.398	1.059	0.332	0.461	0.938	0.734	0.465	1.156	0.605	0.371	0.836	0.379	0.449	1.41	0.73	0.535	1.402	0.363	0.313
0.668	0.051	0.477	1.094	-0.16	0.438	0.891	0.574	0.363	1.313	0.605	0.406	1.066	0.477	0.438	0.988	0.355	0.449	0.887	0.656	0.484	1.172	0.617	0.367	0.891	0.395	0.434	1.371	0.738	0.531	1.457	0.375	0.289
0.656	0.059	0.473	1.051	-0.199	0.449	0.82	0.566	0.363	1.297	0.672	0.41	1.055	0.453	0.477	0.926	0.375	0.445	0.848	0.578	0.516	1.191	0.605	0.363	0.883	0.391	0.453	1.277	0.746	0.535	1.477	0.395	0.281
0.641	0.059	0.461	1.035	-0.203	0.43	0.758	0.555	0.371	1.27	0.719	0.398	1.02	0.449	0.516	0.871	0.367	0.445	0.836	0.512	0.531	1.191	0.559	0.367	0.891	0.422	0.426	1.176	0.715	0.555	1.434	0.434	0.277
0.648	0.059	0.453	1.055	-0.184	0.395	0.699	0.535	0.383	1.238	0.77	0.395	1.008	0.461	0.555	0.832	0.348	0.438	0.832	0.457	0.551	1.172	0.453	0.355	0.977	0.516	0.426	1.102	0.633	0.582	1.34	0.484	0.27
0.645	0.043	0.449	1.078	-0.156	0.359	0.648	0.512	0.395	1.18	0.809	0.379	1.051	0.477	0.59	0.801	0.32	0.43	0.844	0.414	0.559	1.082	0.324	0.355	0.93	0.535	0.453	1.082	0.543	0.602	1.258	0.539	0.254
0.648	0.027	0.445	1.082	-0.137	0.324	0.609	0.496	0.398	1.129	0.84	0.363	1.137	0.48	0.605	0.762	0.277	0.41	0.875	0.391	0.559	0.926	0.203	0.32	0.883	0.559	0.461	1.082	0.473	0.621	1.203	0.563	0.234
0.641	0.027	0.441	1.059	-0.125	0.297	0.574	0.484	0.406	1.074	0.848	0.352	1.234	0.492	0.602	0.727	0.234	0.379	0.906	0.379	0.551	0.746	0.035	0.254	0.895	0.609	0.492	1.039	0.453	0.629	1.168	0.551	0.227
