# Supplementary material for: “What Is a Step?” Differences in How a Step Is Detected among Three Popular Activity Monitors That Have Impacted Physical Activity Research
Source: Sensors (Basel). 2018 Apr 15;18(4):1206. doi: 10.3390/s18041206 (PMC5948774; doi:10.3390/s18041206)
Supplement: Supplementary file 1 [file sensors-18-01206-s001.zip › Supplementary material/Clean dataset GT9X wrist/WSS19.csv]

2			2.2			2.4			2.6			2.8			3			3.2			3.4			3.6			3.8			4
x	y	z	x	y	z	x	y	z	x	y	z	x	y	z	x	y	z	x	y	z	x	y	z	x	y	z	x	y	z	x	y	z
0.375	0.68	0.953	0.332	0.633	1.023	0.434	0.695	0.93	0.402	0.598	0.93	0.258	0.777	1.027	0.457	0.648	0.906	0.449	0.715	0.918	0.09	0.691	1.113	0.27	0.832	0.977	0.336	0.652	1.035	0.5	0.508	0.84
0.367	0.719	0.926	0.309	0.602	0.996	0.434	0.699	0.957	0.41	0.586	0.961	0.234	0.75	1.031	0.434	0.629	0.934	0.406	0.715	0.875	0.113	0.598	1.082	0.277	0.746	0.977	0.152	0.676	1.035	0.57	0.531	0.859
0.395	0.789	0.938	0.34	0.625	1.02	0.441	0.645	0.938	0.445	0.559	0.949	0.16	0.758	1.027	0.41	0.633	0.969	0.43	0.789	0.906	0.125	0.523	1.063	0.281	0.641	0.949	0.02	0.813	1.063	0.578	0.539	0.91
0.371	0.734	0.902	0.328	0.66	1.02	0.473	0.633	0.926	0.418	0.578	0.969	0.129	0.781	1.012	0.395	0.633	0.957	0.477	0.793	0.855	0.152	0.574	1.082	0.359	0.629	0.953	0	0.914	1.07	0.512	0.555	1.07
0.383	0.758	0.93	0.227	0.656	0.973	0.445	0.625	0.887	0.395	0.609	0.945	0.141	0.773	1.004	0.398	0.648	0.953	0.457	0.793	0.844	0.207	0.574	1.066	0.367	0.645	0.93	0.027	0.867	1.031	0.441	0.449	1.164
0.422	0.754	0.969	0.18	0.684	1.008	0.406	0.656	0.918	0.355	0.621	0.941	0.172	0.781	1.008	0.422	0.637	0.957	0.469	0.797	0.906	0.234	0.563	1.066	0.328	0.656	0.91	0.242	0.883	1.082	0.371	0.441	1.141
0.379	0.676	0.934	0.316	0.641	1.105	0.43	0.68	0.98	0.363	0.633	0.93	0.191	0.773	1.047	0.426	0.598	0.977	0.449	0.789	0.887	0.262	0.594	1.059	0.363	0.668	0.922	0.266	0.777	1.121	0.18	0.5	1.168
0.387	0.703	0.922	0.23	0.559	1.055	0.387	0.625	1.008	0.406	0.633	0.992	0.199	0.73	1.047	0.395	0.574	0.977	0.422	0.785	0.848	0.242	0.652	1.008	0.395	0.652	0.93	0.309	0.762	1.086	0.133	0.555	1.074
0.434	0.723	0.934	0.27	0.641	1.078	0.387	0.621	0.992	0.445	0.594	1.027	0.258	0.723	1.043	0.332	0.582	0.988	0.504	0.719	0.855	0.215	0.75	0.992	0.398	0.637	0.93	0.281	0.797	1.074	0.273	0.535	1.035
0.387	0.707	0.926	0.273	0.645	1.039	0.441	0.648	0.961	0.34	0.594	0.98	0.23	0.742	0.992	0.285	0.586	0.992	0.488	0.707	0.895	0.191	0.828	0.98	0.438	0.641	0.941	0.418	0.863	1.059	0.375	0.488	1.082
0.359	0.707	0.93	0.285	0.648	1.055	0.473	0.637	0.902	0.285	0.652	0.973	0.223	0.797	0.984	0.27	0.586	1.02	0.449	0.684	0.895	0.199	0.82	0.949	0.453	0.637	0.926	0.375	0.859	1.063	0.367	0.434	0.988
0.363	0.727	0.965	0.258	0.641	1.027	0.453	0.602	0.898	0.309	0.695	1.004	0.234	0.809	0.984	0.25	0.605	1.094	0.48	0.656	0.898	0.266	0.84	0.969	0.445	0.648	0.914	0.391	0.844	1.133	0.512	0.418	1.035
0.328	0.707	0.957	0.238	0.656	1.055	0.43	0.574	0.957	0.297	0.699	1.039	0.262	0.789	0.988	0.168	0.637	1.098	0.492	0.637	0.879	0.352	0.797	0.973	0.422	0.684	0.922	0.41	0.758	1.145	0.555	0.367	0.934
0.332	0.707	0.957	0.246	0.641	1.082	0.363	0.551	0.934	0.336	0.688	1.07	0.246	0.75	0.961	0.137	0.703	1.129	0.484	0.637	0.809	0.387	0.754	0.984	0.387	0.73	0.938	0.539	0.699	1.113	0.547	0.328	1
0.359	0.723	0.973	0.223	0.617	1.059	0.441	0.543	0.988	0.301	0.652	1.07	0.313	0.793	0.977	0.18	0.68	1.105	0.543	0.633	0.852	0.367	0.711	0.953	0.402	0.727	0.934	0.531	0.75	1.137	0.531	0.34	0.98
0.352	0.703	0.961	0.281	0.629	1.039	0.406	0.535	1.004	0.359	0.629	1.066	0.313	0.742	0.934	0.289	0.664	1.09	0.496	0.641	0.895	0.371	0.773	0.957	0.41	0.648	0.938	0.508	0.715	1.195	0.461	0.359	0.996
0.324	0.699	0.938	0.289	0.641	1.039	0.414	0.594	0.965	0.363	0.602	1.039	0.352	0.734	0.949	0.352	0.652	1.063	0.484	0.637	0.855	0.352	0.777	0.957	0.344	0.574	0.914	0.375	0.496	1.137	0.41	0.418	1.008
0.348	0.719	0.949	0.289	0.641	0.996	0.344	0.621	0.949	0.387	0.633	0.996	0.355	0.727	0.953	0.328	0.664	0.996	0.504	0.645	0.828	0.371	0.805	1.008	0.332	0.613	0.938	0.355	0.305	0.965	0.324	0.543	1.047
0.348	0.703	0.961	0.27	0.668	0.98	0.344	0.613	1.023	0.359	0.668	0.934	0.305	0.723	0.945	0.297	0.668	0.949	0.578	0.672	0.82	0.359	0.742	1.004	0.258	0.645	0.957	0.402	0.445	0.918	0.262	0.598	1.07
0.328	0.68	0.949	0.301	0.684	1	0.309	0.566	0.988	0.34	0.715	0.895	0.27	0.73	0.938	0.363	0.684	0.941	0.574	0.684	0.832	0.355	0.656	0.996	0.234	0.699	1	0.355	0.773	0.797	0.234	0.586	1.023
0.359	0.699	0.965	0.332	0.645	1.008	0.344	0.629	1.043	0.332	0.742	0.871	0.297	0.762	0.957	0.43	0.613	0.922	0.52	0.676	0.875	0.348	0.613	0.98	0.078	0.754	1.066	0.242	0.867	0.738	0.34	0.602	1.063
0.359	0.688	0.957	0.336	0.609	0.996	0.34	0.672	1.07	0.348	0.762	0.859	0.313	0.746	0.953	0.484	0.598	0.953	0.5	0.676	0.848	0.355	0.621	0.977	0.035	0.828	1.105	0.141	0.75	0.652	0.309	0.57	1.012
0.336	0.703	0.922	0.383	0.621	1.004	0.344	0.684	1.012	0.355	0.746	0.84	0.32	0.727	0.957	0.492	0.582	0.977	0.508	0.672	0.828	0.34	0.629	0.957	0.031	0.816	1.082	0.137	0.641	0.695	0.379	0.551	1.039
0.363	0.727	0.938	0.371	0.598	0.977	0.402	0.648	1	0.398	0.711	0.867	0.316	0.738	0.98	0.438	0.555	0.926	0.527	0.676	0.844	0.32	0.609	0.941	-0.004	0.777	0.984	0.227	0.484	0.754	0.43	0.527	0.98
0.375	0.719	0.957	0.363	0.605	0.965	0.391	0.598	0.977	0.434	0.645	0.887	0.277	0.734	0.973	0.406	0.594	0.918	0.539	0.684	0.879	0.32	0.566	0.93	0.105	0.914	1.055	0.328	0.375	0.82	0.445	0.547	0.984
0.336	0.703	0.941	0.375	0.621	1	0.375	0.605	0.984	0.445	0.637	0.914	0.266	0.75	0.98	0.398	0.629	0.957	0.473	0.684	0.871	0.371	0.547	0.93	0.176	0.875	1.051	0.344	0.324	0.887	0.426	0.559	0.984
0.348	0.707	0.957	0.367	0.621	1	0.348	0.598	1.004	0.473	0.676	0.953	0.324	0.77	0.992	0.387	0.613	0.996	0.477	0.684	0.879	0.418	0.543	0.941	0.293	0.793	1.09	0.309	0.336	0.918	0.441	0.535	0.992
0.359	0.699	0.961	0.344	0.609	0.992	0.398	0.566	0.988	0.473	0.73	0.969	0.363	0.754	0.984	0.398	0.598	1.023	0.449	0.66	0.883	0.422	0.551	0.965	0.297	0.711	1.047	0.281	0.363	0.957	0.441	0.492	0.973
0.352	0.695	0.957	0.383	0.605	1.008	0.465	0.586	0.977	0.418	0.777	0.965	0.375	0.734	0.969	0.414	0.594	0.996	0.453	0.645	0.91	0.398	0.563	0.973	0.227	0.805	0.988	0.258	0.379	1.02	0.438	0.48	0.973
0.359	0.707	0.969	0.383	0.598	0.992	0.43	0.621	0.922	0.426	0.813	0.957	0.379	0.734	0.941	0.422	0.629	0.949	0.434	0.641	0.918	0.379	0.594	0.98	0.305	0.902	0.984	0.246	0.363	1.031	0.48	0.484	0.992
0.355	0.707	0.965	0.367	0.605	0.98	0.43	0.625	0.98	0.406	0.781	0.926	0.359	0.73	0.902	0.414	0.645	0.918	0.395	0.66	0.93	0.398	0.66	0.969	0.246	0.813	0.961	0.258	0.465	0.945	0.512	0.465	0.93
0.316	0.703	0.961	0.371	0.613	0.98	0.398	0.551	0.906	0.406	0.746	0.902	0.367	0.723	0.879	0.418	0.656	0.961	0.383	0.672	0.945	0.398	0.699	0.953	0.34	0.813	0.969	0.078	0.48	0.992	0.5	0.48	0.918
0.332	0.711	0.965	0.379	0.602	0.988	0.422	0.555	0.961	0.414	0.73	0.906	0.402	0.719	0.891	0.402	0.633	0.961	0.391	0.676	0.934	0.402	0.691	0.949	0.305	0.746	0.977	0.477	0.652	0.934	0.516	0.527	0.906
0.359	0.711	0.98	0.375	0.59	0.992	0.426	0.547	0.977	0.383	0.699	0.918	0.418	0.672	0.898	0.395	0.629	0.93	0.395	0.727	0.961	0.371	0.668	0.957	0.324	0.684	0.957	0.488	0.73	1.012	0.59	0.508	0.91
0.34	0.691	0.98	0.395	0.586	1	0.43	0.563	0.926	0.359	0.676	0.902	0.391	0.633	0.914	0.445	0.641	0.91	0.34	0.738	0.941	0.293	0.672	0.965	0.309	0.637	0.953	0.637	0.715	1	0.578	0.477	0.91
0.32	0.695	0.977	0.402	0.566	0.992	0.469	0.598	0.949	0.395	0.676	0.887	0.371	0.656	0.902	0.508	0.609	0.918	0.309	0.738	0.926	0.258	0.684	0.988	0.305	0.641	0.945	0.848	0.625	1.074	0.594	0.5	1.02
0.324	0.699	0.984	0.395	0.59	0.969	0.484	0.605	0.965	0.445	0.652	0.863	0.379	0.691	0.898	0.523	0.578	0.934	0.336	0.73	0.973	0.234	0.652	1.043	0.313	0.609	0.934	0.652	0.52	1.035	0.531	0.469	0.934
0.305	0.68	0.969	0.398	0.625	0.969	0.43	0.594	0.945	0.477	0.629	0.852	0.379	0.699	0.91	0.516	0.566	0.934	0.426	0.715	0.941	0.223	0.633	1.059	0.305	0.633	0.949	0.633	0.664	1.063	0.398	0.445	0.926
0.316	0.664	0.98	0.395	0.629	0.988	0.422	0.613	0.969	0.512	0.645	0.879	0.379	0.695	0.914	0.496	0.57	0.887	0.488	0.68	0.973	0.188	0.617	1.125	0.324	0.66	0.973	0.648	0.707	1.008	0.43	0.453	0.93
0.34	0.652	0.992	0.375	0.613	0.977	0.434	0.621	0.969	0.477	0.664	0.922	0.328	0.684	0.945	0.52	0.59	0.859	0.43	0.664	0.953	0.148	0.602	1.156	0.324	0.613	0.961	0.633	0.668	0.977	0.484	0.48	0.996
0.324	0.648	0.984	0.398	0.617	0.992	0.445	0.602	0.941	0.414	0.695	0.926	0.277	0.656	0.965	0.59	0.598	0.887	0.363	0.703	0.91	0.078	0.594	1.145	0.379	0.617	0.953	0.559	0.66	0.988	0.355	0.43	1.035
0.313	0.652	0.992	0.406	0.59	0.977	0.465	0.582	0.957	0.426	0.742	0.926	0.305	0.621	1.008	0.613	0.559	0.926	0.398	0.754	0.898	0.012	0.629	1.09	0.367	0.691	0.98	0.449	0.668	1.016	0.371	0.422	1.055
0.305	0.645	1.008	0.422	0.582	0.965	0.473	0.574	0.945	0.445	0.734	0.93	0.344	0.535	1.039	0.59	0.551	0.891	0.43	0.727	0.957	0.039	0.707	1.043	0.348	0.723	0.965	0.32	0.637	1.023	0.332	0.52	1.074
0.254	0.633	0.969	0.422	0.582	0.965	0.465	0.563	0.922	0.43	0.691	0.934	0.371	0.496	1.055	0.52	0.566	0.879	0.449	0.707	0.91	0.086	0.777	1.074	0.371	0.738	0.949	0.199	0.543	1.078	0.262	0.645	1.086
0.285	0.68	1.016	0.406	0.602	0.988	0.449	0.586	0.914	0.41	0.66	0.945	0.379	0.551	1.035	0.504	0.578	0.848	0.488	0.715	0.922	0.16	0.707	1.066	0.387	0.727	0.949	0.137	0.383	1.125	0.074	0.707	1.047
0.289	0.684	1.008	0.367	0.598	0.984	0.484	0.586	0.922	0.379	0.664	0.961	0.324	0.617	0.988	0.512	0.574	0.867	0.473	0.676	0.848	0.254	0.625	1.102	0.379	0.715	0.918	0	0.23	1.117	0.027	0.766	1.035
0.254	0.691	1.031	0.355	0.605	0.988	0.48	0.559	0.902	0.328	0.688	0.953	0.289	0.676	0.984	0.52	0.555	0.914	0.543	0.633	0.785	0.262	0.59	1.105	0.414	0.695	0.891	-0.008	0.238	1.141	0.086	0.746	1.121
0.281	0.727	1.012	0.371	0.594	1.004	0.5	0.543	0.895	0.332	0.719	0.953	0.305	0.68	1.008	0.492	0.508	0.93	0.551	0.609	0.801	0.23	0.676	1.051	0.461	0.684	0.863	0.078	0.309	1.156	0.09	0.703	1.129
0.246	0.754	1	0.367	0.574	0.984	0.543	0.5	0.883	0.367	0.711	0.973	0.281	0.66	1.02	0.465	0.492	0.934	0.57	0.613	0.848	0.215	0.801	1	0.5	0.625	0.785	0.117	0.488	1.074	0.219	0.641	1.152
0.211	0.777	1.008	0.352	0.578	0.953	0.516	0.492	0.887	0.352	0.68	0.973	0.23	0.68	1.02	0.461	0.5	0.914	0.508	0.605	0.867	0.238	0.844	0.992	0.512	0.648	0.785	0.129	0.695	0.996	0.371	0.625	1.07
0.23	0.754	1.012	0.336	0.602	0.992	0.484	0.527	0.906	0.371	0.672	0.957	0.188	0.742	1.012	0.473	0.5	0.922	0.547	0.625	0.875	0.258	0.813	0.98	0.461	0.695	0.891	0.105	0.855	0.934	0.363	0.539	1.027
0.254	0.75	1.043	0.328	0.582	1.02	0.488	0.586	0.941	0.363	0.68	0.957	0.199	0.793	1.012	0.488	0.512	0.949	0.551	0.637	0.848	0.332	0.762	1.02	0.414	0.512	1.035	0.23	0.922	0.988	0.363	0.523	0.973
0.258	0.738	0.996	0.301	0.594	1.051	0.449	0.621	0.934	0.32	0.703	0.949	0.203	0.75	1	0.473	0.508	0.961	0.559	0.637	0.824	0.348	0.672	1.023	0.359	0.344	1.086	0.406	0.762	0.977	0.375	0.539	0.957
0.352	0.73	0.973	0.285	0.609	1.047	0.43	0.652	0.945	0.379	0.73	0.973	0.297	0.711	1.016	0.434	0.477	0.965	0.531	0.664	0.852	0.336	0.66	1.031	0.355	0.41	1.098	0.539	0.672	1.043	0.48	0.598	1.043
0.355	0.707	0.941	0.258	0.594	1.055	0.438	0.676	0.934	0.328	0.672	1.047	0.324	0.645	0.996	0.387	0.457	0.969	0.484	0.691	0.863	0.301	0.699	1.043	0.344	0.574	1.02	0.508	0.73	1.086	0.418	0.621	1.113
0.332	0.723	0.918	0.219	0.586	1.047	0.426	0.691	0.887	0.301	0.629	0.996	0.293	0.672	0.988	0.344	0.477	1	0.449	0.688	0.852	0.242	0.699	1.055	0.25	0.719	1.023	0.422	0.684	1.09	0.309	0.621	1.066
0.336	0.727	0.934	0.242	0.617	1.074	0.438	0.688	0.906	0.301	0.656	1.004	0.293	0.742	0.98	0.336	0.543	1.082	0.52	0.691	0.852	0.227	0.715	1.07	0.281	0.785	1.051	0.348	0.688	1.063	0.301	0.598	1.008
0.344	0.707	0.934	0.234	0.625	1.074	0.457	0.645	0.945	0.293	0.668	0.988	0.27	0.797	0.934	0.32	0.563	1.082	0.535	0.684	0.863	0.262	0.738	1.105	0.273	0.793	1.035	0.352	0.715	1.043	0.305	0.602	1
0.387	0.699	0.949	0.227	0.66	1.094	0.453	0.586	0.969	0.27	0.688	0.969	0.27	0.848	0.887	0.285	0.605	1.078	0.531	0.66	0.863	0.277	0.711	1.098	0.285	0.766	1.066	0.32	0.66	1.027	0.27	0.652	0.973
0.402	0.66	0.941	0.254	0.676	1.07	0.441	0.508	0.969	0.281	0.707	1.02	0.348	0.898	0.895	0.273	0.645	1.027	0.535	0.641	0.848	0.242	0.633	1.059	0.359	0.672	1.035	0.281	0.559	0.992	0.266	0.621	1
0.387	0.668	0.941	0.258	0.684	1.047	0.387	0.512	0.949	0.285	0.688	1.02	0.371	0.855	0.898	0.313	0.723	0.992	0.555	0.633	0.848	0.219	0.617	1.012	0.391	0.555	0.992	0.27	0.484	0.988	0.277	0.566	1
0.387	0.699	0.949	0.285	0.688	1.043	0.418	0.566	0.93	0.305	0.656	1.016	0.375	0.789	0.867	0.336	0.781	0.977	0.559	0.637	0.848	0.242	0.652	0.992	0.422	0.563	0.961	0.316	0.449	0.988	0.285	0.5	1.035
0.371	0.723	0.957	0.285	0.656	1.004	0.387	0.531	0.992	0.355	0.652	1	0.402	0.793	0.891	0.348	0.797	0.973	0.563	0.637	0.867	0.23	0.648	0.961	0.34	0.602	0.988	0.332	0.441	0.988	0.395	0.504	1.031
0.352	0.73	0.961	0.281	0.668	0.977	0.355	0.574	0.98	0.336	0.656	0.965	0.391	0.789	0.875	0.348	0.758	0.91	0.551	0.629	0.895	0.242	0.613	0.949	0.301	0.625	1.098	0.348	0.461	1.047	0.387	0.512	0.996
0.367	0.73	0.965	0.297	0.707	0.984	0.344	0.613	1	0.359	0.688	0.996	0.406	0.793	0.871	0.398	0.797	0.898	0.5	0.633	0.859	0.277	0.559	0.926	0.164	0.551	1.07	0.375	0.465	1.078	0.391	0.563	0.969
0.363	0.711	0.953	0.316	0.723	1.008	0.336	0.617	1.047	0.328	0.652	0.996	0.391	0.805	0.902	0.488	0.773	0.891	0.508	0.656	0.863	0.316	0.547	0.902	0.285	0.613	0.984	0.418	0.457	1	0.438	0.605	0.957
0.355	0.703	0.934	0.289	0.668	0.965	0.344	0.641	1.012	0.34	0.645	1	0.344	0.805	0.938	0.516	0.668	0.91	0.527	0.68	0.852	0.359	0.563	0.91	0.422	0.621	0.996	0.336	0.473	0.988	0.41	0.625	0.93
0.355	0.703	0.922	0.336	0.719	1.008	0.313	0.676	1.023	0.379	0.664	0.945	0.316	0.809	0.938	0.512	0.613	0.938	0.52	0.707	0.852	0.375	0.566	0.918	0.305	0.59	1.008	0.457	0.531	0.898	0.379	0.598	0.902
0.359	0.711	0.93	0.324	0.695	0.98	0.305	0.688	1.016	0.465	0.715	0.977	0.32	0.809	0.93	0.504	0.602	0.887	0.473	0.719	0.879	0.355	0.563	0.922	0.297	0.672	1.039	0.426	0.508	0.879	0.488	0.594	0.84
0.328	0.703	0.926	0.32	0.691	0.945	0.266	0.688	1.039	0.398	0.633	0.887	0.328	0.801	0.938	0.512	0.625	0.848	0.438	0.727	0.867	0.363	0.582	0.941	0.227	0.762	1.012	0.43	0.445	0.867	0.578	0.559	0.801
0.32	0.711	0.938	0.383	0.723	0.953	0.293	0.656	1.016	0.422	0.68	0.918	0.328	0.773	0.93	0.523	0.656	0.891	0.477	0.691	0.945	0.387	0.602	0.973	0.305	0.816	1.004	0.398	0.371	0.902	0.559	0.516	0.801
0.332	0.707	0.941	0.41	0.703	0.969	0.34	0.672	1.031	0.453	0.66	0.938	0.332	0.758	0.934	0.52	0.66	0.938	0.539	0.59	0.914	0.387	0.613	1.027	0.32	0.785	1.027	0.445	0.379	0.898	0.617	0.512	0.93
0.344	0.703	0.941	0.363	0.664	0.941	0.332	0.668	1	0.414	0.598	0.914	0.324	0.75	0.926	0.48	0.629	0.93	0.453	0.52	0.984	0.383	0.625	1.074	0.355	0.676	1.043	0.516	0.527	1.004	0.629	0.422	1.09
0.363	0.723	0.953	0.398	0.688	0.957	0.344	0.691	1.004	0.461	0.59	0.934	0.348	0.754	0.895	0.461	0.617	0.898	0.465	0.508	1.027	0.316	0.613	1.098	0.359	0.586	1	0.555	0.707	1.051	0.391	0.332	1.176
0.359	0.723	0.965	0.41	0.688	0.984	0.367	0.688	0.988	0.492	0.594	0.941	0.418	0.754	0.887	0.484	0.629	0.863	0.395	0.461	1.047	0.313	0.668	1.082	0.32	0.629	1.047	0.438	0.723	1.113	0.184	0.387	1.148
0.352	0.723	0.957	0.324	0.621	0.945	0.352	0.672	0.953	0.441	0.609	0.926	0.449	0.73	0.898	0.488	0.617	0.852	0.273	0.465	1.055	0.301	0.73	1.102	0.305	0.684	1.027	0.402	0.598	1.098	0.227	0.563	1.051
0.363	0.73	0.945	0.375	0.664	1	0.348	0.691	0.945	0.453	0.645	0.926	0.414	0.703	0.902	0.496	0.609	0.898	0.293	0.469	1.102	0.313	0.73	1.113	0.246	0.664	1	0.43	0.488	1.059	0.355	0.711	1.027
0.379	0.734	0.945	0.34	0.656	1.02	0.402	0.699	0.938	0.469	0.664	0.938	0.387	0.715	0.898	0.516	0.594	0.918	0.285	0.473	1.063	0.273	0.672	1.094	0.285	0.652	1.039	0.332	0.461	1.035	0.379	0.723	0.934
0.371	0.699	0.938	0.277	0.645	1	0.461	0.68	0.926	0.449	0.648	0.918	0.379	0.75	0.895	0.504	0.586	0.871	0.324	0.484	1.016	0.273	0.609	1.074	0.313	0.621	1.043	0.395	0.551	1.063	0.348	0.637	1.039
0.371	0.688	0.953	0.285	0.668	1.004	0.445	0.66	0.891	0.434	0.637	0.906	0.367	0.77	0.887	0.52	0.586	0.832	0.391	0.504	0.965	0.27	0.551	1.102	0.309	0.559	1.012	0.359	0.477	1.055	0.422	0.543	1.035
0.363	0.676	0.949	0.324	0.668	1.027	0.461	0.66	0.91	0.484	0.645	0.941	0.41	0.77	0.91	0.586	0.582	0.848	0.441	0.484	0.945	0.25	0.531	1.086	0.379	0.547	0.992	0.348	0.355	1	0.504	0.43	1.031
0.363	0.672	0.941	0.281	0.629	0.992	0.445	0.648	0.918	0.441	0.617	0.938	0.375	0.754	0.93	0.609	0.566	0.871	0.441	0.48	0.953	0.203	0.539	1.066	0.414	0.563	0.969	0.395	0.398	0.988	0.363	0.406	1
0.375	0.684	0.934	0.332	0.645	0.984	0.434	0.66	0.91	0.426	0.609	0.91	0.32	0.742	0.922	0.586	0.551	0.871	0.402	0.512	0.934	0.176	0.535	1.063	0.363	0.578	0.898	0.508	0.422	1	0.32	0.512	1.008
0.375	0.691	0.945	0.363	0.645	0.98	0.438	0.688	0.914	0.484	0.648	0.906	0.297	0.75	0.895	0.574	0.535	0.836	0.387	0.582	0.926	0.16	0.551	1.023	0.34	0.633	0.883	0.461	0.285	1.008	0.422	0.566	1.016
0.348	0.684	0.949	0.336	0.641	0.949	0.461	0.695	0.957	0.488	0.633	0.883	0.316	0.777	0.918	0.59	0.535	0.809	0.422	0.672	0.91	0.16	0.59	1.008	0.355	0.637	0.91	0.598	0.203	1	0.395	0.539	0.969
0.332	0.695	0.957	0.359	0.656	0.961	0.449	0.676	0.934	0.48	0.641	0.898	0.32	0.785	0.949	0.586	0.566	0.844	0.457	0.789	0.879	0.238	0.617	1.012	0.422	0.551	0.926	0.594	0.289	1.008	0.414	0.5	1.125
0.32	0.699	0.949	0.387	0.676	1.012	0.43	0.668	0.906	0.477	0.637	0.914	0.305	0.781	0.961	0.547	0.594	0.922	0.445	0.855	0.832	0.258	0.59	1.016	0.48	0.488	0.965	0.543	0.434	1.02	0.297	0.43	0.988
0.34	0.688	0.965	0.336	0.664	0.996	0.457	0.684	0.934	0.453	0.629	0.93	0.262	0.781	0.973	0.461	0.609	0.926	0.445	0.863	0.848	0.309	0.582	1.059	0.488	0.535	0.996	0.434	0.496	0.926	0.309	0.484	1.039
0.316	0.676	0.984	0.344	0.668	0.98	0.398	0.668	0.934	0.43	0.625	0.91	0.23	0.809	0.941	0.406	0.641	0.906	0.445	0.797	0.848	0.301	0.582	1.094	0.445	0.59	0.98	0.559	0.637	0.816	0.328	0.59	1.039
0.336	0.668	0.965	0.391	0.672	0.996	0.387	0.668	0.934	0.48	0.645	0.926	0.219	0.832	0.922	0.422	0.664	0.91	0.438	0.758	0.887	0.238	0.594	1.078	0.34	0.625	0.953	0.473	0.723	0.84	0.324	0.668	1.027
0.32	0.684	0.953	0.352	0.645	0.973	0.434	0.68	0.961	0.477	0.609	0.918	0.242	0.816	0.938	0.441	0.656	0.914	0.461	0.727	0.934	0.23	0.668	1.086	0.391	0.707	0.996	0.551	0.691	0.809	0.281	0.699	1
0.301	0.711	0.973	0.328	0.656	0.973	0.406	0.664	0.949	0.445	0.609	0.93	0.289	0.758	0.992	0.449	0.637	0.961	0.48	0.711	0.953	0.223	0.707	1.063	0.273	0.75	1.023	0.594	0.566	0.816	0.355	0.73	0.969
0.246	0.719	0.965	0.332	0.664	0.992	0.398	0.66	0.934	0.422	0.625	0.949	0.227	0.719	0.98	0.418	0.594	0.992	0.473	0.672	0.91	0.234	0.754	1.02	0.156	0.793	0.977	0.625	0.633	0.84	0.469	0.711	0.969
0.215	0.746	0.977	0.309	0.637	1	0.449	0.672	0.945	0.367	0.621	0.965	0.207	0.766	1.016	0.371	0.559	0.988	0.488	0.664	0.887	0.27	0.773	0.984	0.219	0.828	1.027	0.488	0.582	0.871	0.492	0.648	0.969
0.23	0.773	1.012	0.289	0.645	1.004	0.418	0.66	0.941	0.375	0.598	0.949	0.172	0.777	0.984	0.355	0.547	0.984	0.488	0.676	0.863	0.324	0.715	0.949	0.215	0.781	0.996	0.414	0.508	0.879	0.527	0.559	0.938
0.211	0.793	0.98	0.313	0.648	1.035	0.398	0.648	0.926	0.43	0.586	1.004	0.195	0.805	0.957	0.375	0.551	1.027	0.457	0.691	0.883	0.379	0.699	0.938	0.191	0.789	0.98	0.457	0.426	1.086	0.465	0.52	0.965
0.211	0.832	0.98	0.285	0.645	1.02	0.434	0.656	0.93	0.41	0.578	0.957	0.234	0.832	1.043	0.383	0.57	1.055	0.438	0.695	0.91	0.387	0.703	0.934	0.188	0.77	0.992	0.473	0.375	1.031	0.41	0.543	0.984
0.223	0.828	0.965	0.27	0.672	1.012	0.441	0.648	0.918	0.391	0.586	0.949	0.227	0.746	0.992	0.324	0.609	1.004	0.43	0.691	0.895	0.359	0.73	0.961	0.211	0.719	1.004	0.371	0.336	1.09	0.352	0.543	1.02
0.238	0.84	0.977	0.289	0.684	1.008	0.418	0.641	0.906	0.371	0.609	0.941	0.313	0.754	1.02	0.281	0.691	0.969	0.449	0.656	0.859	0.32	0.766	0.992	0.242	0.664	1.059	0.336	0.414	1.109	0.305	0.492	0.984
0.262	0.828	0.969	0.238	0.656	0.988	0.422	0.656	0.918	0.414	0.617	1.008	0.211	0.762	0.969	0.32	0.773	0.984	0.5	0.664	0.887	0.328	0.73	1.016	0.234	0.66	1.082	0.289	0.535	1.09	0.367	0.527	1.023
0.277	0.809	0.949	0.254	0.66	0.984	0.414	0.664	0.93	0.289	0.605	0.941	0.203	0.805	0.973	0.367	0.73	0.98	0.504	0.648	0.91	0.344	0.684	1.016	0.066	0.695	1.039	0.285	0.625	1.059	0.418	0.535	1.031
0.293	0.809	0.918	0.27	0.668	1.023	0.359	0.664	0.918	0.34	0.629	0.957	0.25	0.797	0.977	0.406	0.66	1.043	0.445	0.617	0.879	0.375	0.676	1.02	0.117	0.766	1.074	0.316	0.652	1.066	0.43	0.484	0.957
0.328	0.852	0.914	0.281	0.645	1.051	0.371	0.676	0.941	0.367	0.641	1.004	0.293	0.777	0.977	0.391	0.594	1	0.488	0.625	0.867	0.359	0.676	1.008	0.141	0.766	1.066	0.375	0.648	1.023	0.418	0.496	0.953
0.32	0.824	0.898	0.293	0.629	1.055	0.402	0.672	0.969	0.34	0.621	1.004	0.273	0.785	0.93	0.375	0.617	0.938	0.48	0.637	0.887	0.309	0.648	0.969	0.219	0.723	1.059	0.402	0.613	0.957	0.457	0.566	0.965
0.332	0.836	0.898	0.297	0.648	1.063	0.379	0.648	0.969	0.289	0.648	0.992	0.293	0.816	0.957	0.418	0.652	0.898	0.473	0.637	0.898	0.293	0.645	0.93	0.277	0.719	1.078	0.516	0.535	0.938	0.492	0.605	0.945
0.34	0.828	0.883	0.254	0.652	1.008	0.383	0.637	0.965	0.238	0.699	0.973	0.324	0.77	0.926	0.516	0.668	0.953	0.445	0.664	0.941	0.313	0.633	0.906	0.27	0.699	1.039	0.574	0.488	0.957	0.457	0.609	0.922
0.336	0.832	0.867	0.246	0.645	1.02	0.414	0.648	0.977	0.227	0.711	0.973	0.324	0.773	0.91	0.512	0.664	0.938	0.387	0.711	0.898	0.32	0.598	0.879	0.215	0.688	1	0.559	0.512	0.953	0.445	0.586	0.902
0.348	0.832	0.855	0.246	0.625	1.051	0.383	0.648	0.984	0.25	0.707	1.055	0.355	0.766	0.938	0.484	0.672	0.906	0.422	0.75	0.906	0.348	0.555	0.891	0.227	0.68	1.02	0.516	0.555	0.93	0.512	0.586	0.926
0.363	0.832	0.859	0.242	0.625	1.082	0.375	0.648	0.961	0.258	0.68	1.09	0.313	0.723	0.93	0.48	0.594	0.836	0.422	0.73	0.926	0.395	0.527	0.91	0.234	0.758	1.059	0.563	0.555	0.941	0.504	0.574	0.93
0.387	0.828	0.879	0.23	0.637	1.066	0.395	0.672	0.965	0.25	0.672	1.039	0.305	0.762	0.957	0.488	0.574	0.832	0.355	0.684	0.938	0.422	0.504	0.93	0.195	0.742	1.051	0.5	0.512	0.984	0.438	0.578	0.965
0.414	0.785	0.887	0.273	0.621	1.063	0.387	0.629	1	0.273	0.75	1.016	0.316	0.766	0.965	0.484	0.594	0.887	0.363	0.672	0.977	0.402	0.492	0.973	0.305	0.664	1.055	0.477	0.488	0.918	0.371	0.617	1.066
0.438	0.746	0.875	0.289	0.613	1.039	0.367	0.574	0.949	0.289	0.781	1.016	0.293	0.754	0.934	0.477	0.574	0.938	0.379	0.66	0.984	0.418	0.547	1.016	0.324	0.699	1.074	0.477	0.445	0.965	0.219	0.613	1.078
0.473	0.738	0.875	0.273	0.621	1.02	0.367	0.57	0.953	0.27	0.762	0.98	0.367	0.789	0.945	0.469	0.559	0.945	0.371	0.625	1.008	0.391	0.551	1.031	0.297	0.785	1.055	0.496	0.32	0.938	0.129	0.633	1.086
0.465	0.727	0.867	0.242	0.637	1.074	0.414	0.574	1.016	0.266	0.805	0.969	0.348	0.77	0.949	0.492	0.586	0.93	0.305	0.605	0.984	0.395	0.605	1.023	0.238	0.75	1.031	0.438	0.262	0.957	0.125	0.574	1.102
0.438	0.723	0.875	0.207	0.629	1.082	0.352	0.602	0.965	0.273	0.816	0.93	0.32	0.766	0.953	0.5	0.598	0.863	0.262	0.613	1.023	0.406	0.695	0.996	0.203	0.711	0.98	0.406	0.305	1.031	0.266	0.586	1.086
0.434	0.734	0.891	0.195	0.625	1.066	0.32	0.648	1.027	0.305	0.828	0.934	0.293	0.742	0.945	0.492	0.621	0.875	0.277	0.695	1.039	0.383	0.746	0.992	0.215	0.711	0.98	0.406	0.34	1.066	0.297	0.664	1.047
0.41	0.715	0.883	0.273	0.664	1.047	0.32	0.676	1.027	0.34	0.793	0.91	0.313	0.754	0.93	0.492	0.637	0.934	0.238	0.75	1.008	0.324	0.77	0.98	0.258	0.68	0.941	0.336	0.363	1.145	0.316	0.672	0.984
0.41	0.723	0.891	0.301	0.672	1.016	0.234	0.691	0.984	0.367	0.773	0.934	0.344	0.738	0.918	0.469	0.637	0.934	0.215	0.785	1.016	0.289	0.785	0.984	0.277	0.609	0.918	0.145	0.414	1.121	0.434	0.652	1.027
0.41	0.73	0.895	0.293	0.641	0.969	0.262	0.703	1.066	0.371	0.738	0.926	0.379	0.715	0.922	0.457	0.629	0.902	0.23	0.758	1.059	0.242	0.789	0.969	0.289	0.605	0.902	-0.012	0.535	1.063	0.348	0.617	1
0.391	0.719	0.898	0.289	0.684	0.977	0.289	0.688	1.039	0.391	0.75	0.922	0.402	0.699	0.941	0.496	0.648	0.887	0.27	0.719	1.059	0.207	0.785	1.043	0.289	0.625	0.879	0.16	0.66	1.145	0.273	0.621	0.988
0.379	0.742	0.902	0.293	0.703	1.004	0.297	0.66	1.043	0.395	0.766	0.938	0.359	0.688	0.918	0.523	0.625	0.891	0.344	0.703	1.082	0.148	0.758	1.098	0.285	0.656	0.859	0.25	0.609	1.031	0.266	0.621	1.035
0.387	0.773	0.902	0.305	0.637	0.996	0.336	0.641	0.988	0.379	0.762	0.941	0.375	0.703	0.898	0.512	0.59	0.902	0.316	0.684	0.977	0.047	0.715	1.098	0.316	0.699	0.883	0.332	0.563	1.109	0.32	0.617	0.969
0.379	0.777	0.895	0.355	0.617	1	0.367	0.629	0.961	0.387	0.75	0.949	0.414	0.73	0.902	0.52	0.578	0.914	0.273	0.695	0.914	0.031	0.695	1.102	0.375	0.66	0.91	0.371	0.5	1.082	0.395	0.621	1.047
0.371	0.777	0.895	0.383	0.621	0.996	0.332	0.652	1.004	0.379	0.734	0.938	0.457	0.707	0.922	0.531	0.574	0.859	0.371	0.715	0.934	0.016	0.695	1.074	0.398	0.586	0.934	0.406	0.422	1.027	0.492	0.586	1.023
0.383	0.758	0.898	0.352	0.609	0.973	0.34	0.652	1.039	0.375	0.719	0.922	0.438	0.672	0.934	0.566	0.586	0.836	0.402	0.707	0.969	-0.012	0.723	1.027	0.422	0.609	0.961	0.422	0.422	0.953	0.375	0.52	0.988
0.391	0.73	0.91	0.352	0.637	0.984	0.32	0.625	1.004	0.379	0.707	0.91	0.41	0.691	0.934	0.613	0.586	0.863	0.422	0.719	0.938	0.059	0.75	1.055	0.426	0.629	0.973	0.434	0.535	0.961	0.445	0.598	0.992
0.387	0.734	0.898	0.355	0.656	1.004	0.359	0.68	1.016	0.391	0.703	0.926	0.379	0.703	0.91	0.59	0.547	0.898	0.43	0.703	0.949	0.16	0.688	1.039	0.395	0.656	0.98	0.414	0.672	1.016	0.348	0.613	1.012
0.406	0.762	0.898	0.336	0.652	1.016	0.391	0.691	0.98	0.383	0.691	0.938	0.379	0.727	0.898	0.535	0.539	0.848	0.445	0.66	0.902	0.242	0.645	1.094	0.422	0.664	0.984	0.398	0.684	1	0.379	0.633	0.973
0.391	0.766	0.898	0.344	0.633	1.016	0.375	0.676	0.941	0.379	0.676	0.934	0.426	0.734	0.922	0.523	0.551	0.848	0.422	0.668	0.922	0.273	0.641	1.102	0.402	0.703	1.004	0.477	0.633	1.023	0.371	0.586	1
0.359	0.766	0.898	0.383	0.613	1.008	0.395	0.633	0.961	0.414	0.66	0.91	0.395	0.66	0.934	0.551	0.566	0.836	0.402	0.695	0.93	0.223	0.73	1.066	0.371	0.668	1	0.391	0.574	0.965	0.496	0.57	1.004
0.375	0.777	0.922	0.375	0.609	0.988	0.391	0.578	0.953	0.453	0.645	0.902	0.367	0.637	0.949	0.539	0.582	0.871	0.367	0.703	0.914	0.18	0.84	1.02	0.363	0.652	1.039	0.441	0.602	0.992	0.465	0.531	1.016
0.375	0.758	0.918	0.363	0.621	0.977	0.375	0.586	0.969	0.457	0.625	0.891	0.355	0.66	0.941	0.512	0.605	0.934	0.371	0.684	0.918	0.199	0.871	0.969	0.391	0.641	1.012	0.496	0.574	0.918	0.398	0.512	0.969
0.375	0.754	0.902	0.359	0.633	0.984	0.379	0.617	0.977	0.461	0.645	0.918	0.352	0.699	0.93	0.473	0.598	0.941	0.414	0.66	0.93	0.242	0.863	0.98	0.309	0.648	0.969	0.453	0.563	0.934	0.352	0.527	0.965
0.398	0.762	0.906	0.348	0.633	0.992	0.406	0.637	0.961	0.41	0.652	0.922	0.359	0.727	0.941	0.434	0.613	0.871	0.422	0.664	0.922	0.32	0.816	1.027	0.27	0.664	1.023	0.488	0.57	1.004	0.348	0.586	0.98
0.395	0.738	0.906	0.34	0.621	1.004	0.414	0.637	0.949	0.391	0.691	0.938	0.352	0.727	0.969	0.449	0.648	0.867	0.387	0.648	0.898	0.305	0.684	1.047	0.191	0.578	1.121	0.387	0.512	1.035	0.363	0.648	0.992
0.367	0.73	0.91	0.348	0.594	1.004	0.422	0.648	0.953	0.383	0.707	0.918	0.293	0.695	1.008	0.512	0.602	0.906	0.383	0.656	0.887	0.293	0.641	1.027	0.223	0.539	1.105	0.355	0.449	1.035	0.34	0.617	0.98
0.348	0.746	0.914	0.359	0.574	0.996	0.395	0.641	0.945	0.398	0.715	0.945	0.262	0.703	1.008	0.52	0.539	0.98	0.406	0.684	0.887	0.293	0.707	1.047	0.242	0.641	1.07	0.387	0.414	0.996	0.352	0.566	0.961
0.355	0.762	0.918	0.379	0.582	0.969	0.375	0.645	0.961	0.383	0.688	0.945	0.25	0.727	1.027	0.465	0.496	1.016	0.43	0.688	0.891	0.25	0.781	1.047	0.227	0.746	1.043	0.422	0.48	0.984	0.387	0.59	0.961
0.336	0.773	0.918	0.402	0.613	0.969	0.371	0.656	0.969	0.363	0.695	0.969	0.242	0.73	1.023	0.434	0.461	1.004	0.465	0.676	0.918	0.23	0.801	1.047	0.258	0.746	1.008	0.383	0.516	0.957	0.43	0.613	0.953
0.332	0.77	0.926	0.398	0.621	0.973	0.398	0.664	0.965	0.324	0.695	0.961	0.23	0.711	1.016	0.41	0.469	0.973	0.477	0.652	0.918	0.273	0.805	1.051	0.297	0.711	0.977	0.395	0.477	0.965	0.426	0.602	0.91
0.328	0.758	0.926	0.391	0.633	0.988	0.418	0.664	0.938	0.316	0.715	0.961	0.211	0.684	0.996	0.402	0.531	0.988	0.484	0.637	0.891	0.285	0.723	1.016	0.297	0.719	1.039	0.418	0.441	0.961	0.449	0.625	0.926
0.332	0.75	0.914	0.375	0.617	0.984	0.445	0.656	0.934	0.328	0.711	0.949	0.207	0.703	0.992	0.422	0.57	1.023	0.52	0.625	0.895	0.301	0.668	1	0.301	0.672	1.031	0.449	0.461	1.027	0.484	0.629	0.938
0.363	0.762	0.934	0.383	0.602	0.977	0.43	0.641	0.926	0.359	0.691	0.98	0.215	0.723	0.973	0.398	0.574	0.984	0.535	0.629	0.918	0.293	0.668	0.992	0.359	0.617	1.012	0.461	0.535	0.996	0.492	0.586	0.938
0.371	0.77	0.941	0.41	0.594	0.973	0.422	0.633	0.93	0.348	0.652	0.969	0.262	0.723	0.957	0.445	0.605	0.973	0.504	0.648	0.918	0.27	0.668	0.98	0.395	0.563	1.004	0.473	0.609	0.965	0.48	0.496	0.891
0.336	0.777	0.941	0.414	0.602	0.977	0.418	0.637	0.934	0.34	0.672	0.984	0.332	0.691	0.965	0.477	0.625	0.895	0.512	0.641	0.906	0.23	0.629	0.941	0.313	0.602	0.961	0.477	0.691	0.941	0.48	0.492	0.871
0.316	0.773	0.941	0.395	0.594	0.984	0.445	0.633	0.93	0.301	0.672	0.953	0.336	0.637	0.965	0.512	0.68	0.863	0.5	0.625	0.883	0.242	0.613	0.93	0.305	0.75	1.059	0.391	0.688	0.988	0.48	0.523	0.914
0.313	0.758	0.949	0.371	0.598	0.98	0.457	0.629	0.922	0.293	0.684	0.977	0.328	0.672	0.977	0.469	0.668	0.871	0.516	0.668	0.855	0.281	0.609	0.926	0.262	0.734	0.996	0.348	0.711	1.016	0.504	0.496	0.934
0.309	0.738	0.934	0.359	0.605	0.988	0.492	0.629	0.93	0.289	0.707	0.98	0.301	0.719	0.977	0.457	0.656	0.898	0.504	0.672	0.887	0.313	0.582	0.902	0.27	0.777	0.977	0.391	0.641	1.059	0.504	0.445	1.035
0.313	0.746	0.949	0.359	0.613	1.012	0.469	0.617	0.898	0.305	0.711	1.043	0.266	0.762	0.938	0.43	0.648	0.852	0.469	0.637	0.887	0.355	0.582	0.898	0.281	0.84	1.004	0.445	0.539	0.973	0.395	0.461	1.07
0.289	0.73	0.945	0.332	0.598	1	0.469	0.637	0.898	0.262	0.668	1.016	0.289	0.828	0.906	0.469	0.738	0.895	0.473	0.605	0.949	0.383	0.602	0.895	0.34	0.828	1.02	0.441	0.555	0.973	0.219	0.488	1.141
0.266	0.75	0.949	0.32	0.617	1.016	0.449	0.641	0.91	0.238	0.695	1.035	0.336	0.875	0.91	0.477	0.738	0.891	0.504	0.586	0.918	0.375	0.617	0.891	0.34	0.715	0.992	0.52	0.57	0.996	0.148	0.508	1.238
0.27	0.75	0.945	0.285	0.613	1.016	0.449	0.645	0.93	0.219	0.715	1.012	0.328	0.832	0.906	0.473	0.703	0.926	0.461	0.641	0.91	0.352	0.637	0.781	0.348	0.695	1.012	0.473	0.461	0.914	0.172	0.539	1.105
0.281	0.738	0.953	0.305	0.609	1.02	0.445	0.641	0.934	0.191	0.734	0.984	0.328	0.809	0.93	0.492	0.703	0.949	0.438	0.707	0.938	0.328	0.672	0.676	0.313	0.695	0.98	0.453	0.406	0.953	0.23	0.641	1.105
0.301	0.73	0.953	0.301	0.602	1.039	0.469	0.633	0.938	0.223	0.746	1.047	0.352	0.82	0.93	0.473	0.715	0.875	0.32	0.707	0.953	0.441	0.57	0.734	0.242	0.711	0.977	0.387	0.43	1.082	0.316	0.672	1.07
0.285	0.738	0.945	0.266	0.605	1.039	0.461	0.613	0.922	0.207	0.703	1.027	0.34	0.809	0.914	0.496	0.723	0.836	0.25	0.648	1.012	0.668	0.402	1.02	0.258	0.746	1.039	0.223	0.387	1.086	0.406	0.566	1.004
0.289	0.785	0.961	0.266	0.633	1.023	0.445	0.605	0.918	0.25	0.695	1.055	0.379	0.824	0.914	0.547	0.707	0.879	0.199	0.598	1.059	0.414	0.238	1.348	0.27	0.664	1.02	0.203	0.438	1.02	0.484	0.504	0.988
0.297	0.777	0.973	0.234	0.629	1.043	0.434	0.621	0.922	0.285	0.691	1.031	0.383	0.805	0.949	0.531	0.648	0.918	0.199	0.559	1.125	0.113	0.418	1.371	0.301	0.594	0.973	0.262	0.551	1.18	0.422	0.5	0.984
0.313	0.781	0.977	0.211	0.633	1.047	0.402	0.613	0.957	0.254	0.723	0.996	0.324	0.77	0.949	0.504	0.598	0.891	0.199	0.539	1.059	0.086	0.887	1.195	0.383	0.633	0.98	0.219	0.547	1.039	0.43	0.523	1.012
0.352	0.801	1.004	0.203	0.621	1.09	0.41	0.617	0.969	0.219	0.746	0.984	0.313	0.758	0.941	0.531	0.59	0.875	0.234	0.512	1.008	0.098	1.195	1.035	0.371	0.641	0.949	0.387	0.504	1.039	0.406	0.492	0.949
0.324	0.766	0.961	0.219	0.629	1.09	0.398	0.609	0.969	0.297	0.746	1.043	0.34	0.773	0.922	0.539	0.582	0.848	0.375	0.527	0.973	0.164	1.109	0.957	0.355	0.621	0.918	0.41	0.469	0.906	0.43	0.5	1.016
0.297	0.785	0.949	0.203	0.637	1.082	0.41	0.625	0.949	0.281	0.703	0.992	0.336	0.742	0.906	0.527	0.57	0.832	0.453	0.527	1.016	0.367	0.883	1.012	0.379	0.652	0.941	0.426	0.523	1.012	0.426	0.535	0.988
0.293	0.793	0.922	0.23	0.625	1.074	0.395	0.629	0.93	0.344	0.719	0.996	0.367	0.727	0.922	0.539	0.559	0.879	0.445	0.516	1.023	0.457	0.688	1.012	0.406	0.672	0.945	0.402	0.621	1.02	0.406	0.539	1.031
0.313	0.77	0.902	0.238	0.664	1.051	0.398	0.621	0.969	0.359	0.688	0.965	0.363	0.711	0.945	0.539	0.539	0.895	0.395	0.582	0.977	0.426	0.574	1	0.371	0.66	0.926	0.363	0.594	0.996	0.355	0.551	1.008
0.406	0.727	0.918	0.246	0.676	1.051	0.359	0.574	0.98	0.363	0.668	0.945	0.313	0.699	0.918	0.527	0.547	0.844	0.41	0.738	0.93	0.332	0.563	1.02	0.426	0.648	0.926	0.496	0.637	1.039	0.301	0.578	1.016
0.453	0.688	0.906	0.246	0.668	1.027	0.316	0.59	1.02	0.359	0.684	0.953	0.359	0.75	0.898	0.582	0.57	0.836	0.445	0.816	0.875	0.137	0.598	1.012	0.469	0.629	0.914	0.496	0.57	1.043	0.297	0.648	1.07
0.434	0.664	0.895	0.242	0.691	0.996	0.32	0.625	1.047	0.336	0.68	0.961	0.398	0.758	0.887	0.613	0.59	0.84	0.398	0.875	0.867	0.141	0.703	1.086	0.414	0.66	0.898	0.418	0.547	1.051	0.305	0.66	1.043
0.43	0.695	0.887	0.281	0.73	0.984	0.309	0.633	1.031	0.324	0.695	0.965	0.422	0.742	0.898	0.574	0.582	0.852	0.465	0.918	0.875	0.207	0.711	1.113	0.367	0.73	0.91	0.375	0.559	1.086	0.371	0.613	0.996
0.43	0.734	0.906	0.297	0.723	0.965	0.277	0.66	1.051	0.336	0.684	0.984	0.406	0.699	0.926	0.551	0.586	0.863	0.473	0.871	0.852	0.207	0.664	1.125	0.355	0.727	0.945	0.297	0.633	1.074	0.426	0.59	1.004
0.418	0.723	0.918	0.281	0.691	0.949	0.262	0.684	1.027	0.34	0.676	0.98	0.391	0.707	0.941	0.547	0.586	0.852	0.445	0.785	0.855	0.234	0.578	1.121	0.32	0.66	0.953	0.199	0.641	1.066	0.402	0.586	1.02
0.398	0.703	0.926	0.363	0.711	1.02	0.254	0.691	1.031	0.34	0.68	0.992	0.359	0.715	0.914	0.547	0.605	0.848	0.477	0.754	0.867	0.172	0.512	1.078	0.387	0.688	0.977	0.203	0.695	1.078	0.406	0.547	0.938
0.414	0.699	0.938	0.336	0.664	1	0.277	0.68	1.008	0.336	0.676	0.973	0.359	0.75	0.898	0.531	0.621	0.883	0.457	0.723	0.883	0.184	0.52	1.043	0.348	0.672	1.031	0.246	0.668	1.039	0.449	0.547	0.945
0.434	0.668	0.922	0.332	0.684	0.965	0.297	0.688	0.988	0.355	0.688	0.98	0.391	0.766	0.934	0.508	0.617	0.934	0.41	0.703	0.906	0.238	0.547	1.027	0.211	0.613	0.957	0.27	0.539	1.004	0.484	0.578	1.004
0.422	0.668	0.914	0.422	0.734	1	0.344	0.699	0.988	0.336	0.676	0.965	0.359	0.734	0.945	0.469	0.613	0.934	0.438	0.711	0.922	0.254	0.617	1.035	0.199	0.582	0.984	0.34	0.488	0.988	0.395	0.555	0.977
0.418	0.691	0.91	0.375	0.684	0.961	0.367	0.688	0.969	0.355	0.688	0.984	0.316	0.719	0.941	0.438	0.621	0.926	0.445	0.711	0.91	0.27	0.77	1.039	0.262	0.578	1.051	0.41	0.527	1.012	0.438	0.484	0.996
0.395	0.695	0.906	0.352	0.688	0.941	0.34	0.695	0.957	0.344	0.664	0.977	0.281	0.742	0.934	0.449	0.625	0.922	0.457	0.691	0.887	0.305	0.836	0.996	0.234	0.617	1.113	0.391	0.535	0.953	0.457	0.441	1
0.367	0.684	0.902	0.375	0.695	0.977	0.332	0.715	0.961	0.352	0.652	0.973	0.277	0.773	0.93	0.43	0.629	0.922	0.469	0.68	0.918	0.355	0.789	0.949	0.277	0.711	1.129	0.352	0.531	0.914	0.422	0.48	0.984
0.383	0.691	0.906	0.309	0.648	0.996	0.316	0.734	0.922	0.375	0.641	0.957	0.27	0.77	0.941	0.41	0.641	0.961	0.434	0.684	0.922	0.387	0.813	0.988	0.262	0.773	1.086	0.422	0.59	0.941	0.406	0.48	0.957
0.43	0.684	0.91	0.27	0.637	1.02	0.316	0.77	0.914	0.418	0.629	0.949	0.273	0.777	0.984	0.387	0.613	0.977	0.43	0.664	0.887	0.387	0.828	1.047	0.207	0.793	0.984	0.465	0.609	0.938	0.461	0.492	0.977
0.43	0.684	0.914	0.305	0.668	1.063	0.422	0.797	0.973	0.406	0.617	0.926	0.234	0.738	1.004	0.352	0.586	0.965	0.457	0.648	0.863	0.359	0.84	1.07	0.164	0.813	0.953	0.465	0.563	0.91	0.48	0.512	0.957
0.422	0.695	0.922	0.281	0.664	1.051	0.402	0.727	0.922	0.422	0.641	0.957	0.203	0.777	0.977	0.352	0.598	0.977	0.496	0.664	0.875	0.363	0.852	1.074	0.195	0.816	1.074	0.504	0.5	0.977	0.441	0.547	0.957
0.41	0.695	0.91	0.258	0.66	1.008	0.414	0.688	0.918	0.395	0.629	0.949	0.203	0.793	0.992	0.375	0.605	1.008	0.457	0.645	0.898	0.387	0.836	1.023	0.191	0.727	1.039	0.512	0.434	0.984	0.461	0.555	0.922
0.406	0.711	0.902	0.313	0.688	1.016	0.449	0.645	0.93	0.402	0.648	0.961	0.207	0.781	0.996	0.375	0.605	1.039	0.461	0.637	0.902	0.395	0.785	1.012	0.348	0.641	1.008	0.387	0.48	0.992	0.488	0.578	0.914
0.422	0.719	0.922	0.309	0.66	1.004	0.422	0.641	0.926	0.422	0.641	0.949	0.246	0.77	1.031	0.328	0.602	1.008	0.484	0.648	0.891	0.305	0.703	0.926	0.402	0.648	1.02	0.473	0.539	1.016	0.512	0.594	0.945
0.43	0.699	0.93	0.289	0.633	0.98	0.422	0.652	0.926	0.449	0.648	0.945	0.211	0.758	1.023	0.309	0.625	0.988	0.488	0.676	0.84	0.273	0.637	0.879	0.309	0.68	1.02	0.449	0.516	0.973	0.438	0.594	0.961
0.422	0.676	0.926	0.348	0.629	0.992	0.48	0.676	0.945	0.422	0.633	0.934	0.129	0.781	0.992	0.355	0.652	1.004	0.508	0.684	0.875	0.23	0.547	0.82	0.313	0.695	1.02	0.438	0.559	1.008	0.379	0.594	0.969
0.422	0.684	0.922	0.371	0.598	0.992	0.434	0.652	0.934	0.402	0.617	0.957	0.117	0.809	0.977	0.398	0.648	0.996	0.48	0.715	0.93	0.234	0.496	0.785	0.305	0.664	0.988	0.398	0.504	0.992	0.32	0.59	0.949
0.422	0.684	0.91	0.352	0.59	0.965	0.41	0.656	0.945	0.379	0.605	0.957	0.176	0.816	1.039	0.43	0.652	1.02	0.383	0.707	0.906	0.273	0.473	0.809	0.281	0.738	1.023	0.395	0.48	1.047	0.371	0.609	1.039
0.426	0.695	0.91	0.41	0.633	0.98	0.414	0.652	0.973	0.391	0.629	0.957	0.195	0.738	1.012	0.395	0.629	0.957	0.324	0.715	0.914	0.301	0.438	0.844	0.242	0.75	1.043	0.313	0.461	1.102	0.328	0.566	1.098
0.422	0.688	0.922	0.391	0.645	0.98	0.348	0.656	0.973	0.43	0.621	0.961	0.266	0.707	1.008	0.359	0.676	0.914	0.371	0.738	0.918	0.336	0.398	0.855	0.332	0.66	1.031	0.195	0.48	1.105	0.367	0.551	1.055
0.418	0.676	0.934	0.332	0.656	0.957	0.332	0.676	0.977	0.418	0.621	0.953	0.262	0.734	1	0.387	0.684	0.902	0.445	0.723	0.957	0.367	0.422	0.879	0.359	0.594	0.988	0.125	0.457	1.121	0.297	0.551	1.074
0.402	0.668	0.93	0.359	0.672	1	0.398	0.68	0.977	0.371	0.629	0.953	0.184	0.77	0.992	0.461	0.672	0.941	0.371	0.66	1.023	0.402	0.461	0.93	0.355	0.66	1.031	0.145	0.43	1.156	0.258	0.637	1.051
0.414	0.676	0.93	0.359	0.629	0.996	0.402	0.668	0.965	0.363	0.664	0.953	0.223	0.781	1.023	0.492	0.621	0.957	0.285	0.617	0.973	0.414	0.457	1.008	0.305	0.719	1.004	0.172	0.484	1.074	0.262	0.648	1.051
0.426	0.684	0.934	0.344	0.617	0.969	0.395	0.637	0.918	0.375	0.684	0.984	0.227	0.75	1.027	0.492	0.594	0.949	0.324	0.625	0.953	0.441	0.488	1.09	0.266	0.691	0.992	0.242	0.594	1.113	0.281	0.613	1.039
0.414	0.688	0.926	0.359	0.617	0.969	0.449	0.637	0.941	0.348	0.668	0.984	0.258	0.75	0.992	0.48	0.59	0.867	0.402	0.641	0.949	0.371	0.52	1.109	0.313	0.691	1.008	0.258	0.602	1.117	0.25	0.586	1
0.402	0.672	0.93	0.363	0.625	0.984	0.422	0.617	0.938	0.332	0.695	0.98	0.281	0.789	0.984	0.469	0.602	0.836	0.395	0.645	0.977	0.305	0.602	1.137	0.289	0.676	1.004	0.273	0.453	1.047	0.316	0.641	1.063
0.391	0.664	0.93	0.289	0.637	0.984	0.383	0.629	0.938	0.281	0.707	0.984	0.285	0.785	0.941	0.465	0.625	0.906	0.391	0.652	0.992	0.336	0.766	1.141	0.262	0.645	1.012	0.391	0.406	1.086	0.34	0.59	0.988
0.371	0.668	0.926	0.281	0.684	1.035	0.422	0.637	0.957	0.316	0.688	1.039	0.328	0.801	0.961	0.449	0.617	0.969	0.336	0.68	0.969	0.297	0.848	1.094	0.324	0.637	1	0.348	0.414	1.066	0.477	0.57	1.008
0.348	0.691	0.922	0.277	0.695	1.059	0.426	0.633	0.957	0.285	0.664	1.031	0.309	0.746	0.945	0.441	0.613	0.988	0.352	0.73	0.969	0.309	0.879	1.023	0.313	0.629	0.977	0.27	0.469	1.07	0.504	0.559	1
0.332	0.703	0.945	0.23	0.699	1.027	0.402	0.621	0.926	0.215	0.664	1.027	0.313	0.754	0.969	0.465	0.621	0.957	0.348	0.738	0.93	0.293	0.902	0.992	0.32	0.637	0.949	0.23	0.566	1.051	0.453	0.535	0.965
0.324	0.672	0.973	0.293	0.699	1.016	0.434	0.629	0.945	0.18	0.672	1.023	0.313	0.742	0.984	0.484	0.637	0.906	0.332	0.723	0.98	0.27	0.883	0.965	0.352	0.707	0.953	0.168	0.668	0.98	0.473	0.535	0.938
0.301	0.664	0.984	0.309	0.672	1	0.402	0.625	0.934	0.223	0.656	1.039	0.305	0.73	0.992	0.469	0.645	0.883	0.359	0.711	1.047	0.262	0.84	0.973	0.363	0.734	0.949	0.266	0.844	0.973	0.508	0.535	0.969
0.289	0.691	0.98	0.297	0.648	0.945	0.352	0.633	0.934	0.25	0.641	1.031	0.297	0.73	0.988	0.453	0.652	0.93	0.398	0.676	0.957	0.242	0.762	0.984	0.363	0.66	0.941	0.43	0.961	0.969	0.488	0.543	0.977
0.305	0.73	1.004	0.293	0.652	1.016	0.367	0.648	0.945	0.27	0.633	1.023	0.313	0.754	0.977	0.438	0.648	0.93	0.473	0.656	0.934	0.227	0.684	1.023	0.367	0.563	0.941	0.477	0.859	0.91	0.441	0.559	1.008
0.277	0.723	0.988	0.293	0.648	1.043	0.336	0.652	0.973	0.273	0.629	1.016	0.316	0.742	0.961	0.434	0.648	0.895	0.492	0.668	0.93	0.195	0.633	1.035	0.449	0.535	0.938	0.508	0.789	0.926	0.461	0.539	0.996
0.277	0.754	1.02	0.234	0.625	1.074	0.363	0.672	0.992	0.293	0.625	1.016	0.324	0.73	0.969	0.484	0.656	0.879	0.426	0.688	0.883	0.156	0.656	1.074	0.414	0.516	0.969	0.512	0.652	0.949	0.398	0.473	1.043
0.266	0.734	0.98	0.223	0.668	1.074	0.375	0.672	1.027	0.285	0.617	1	0.324	0.715	0.984	0.52	0.613	0.887	0.418	0.68	0.953	0.105	0.652	1.063	0.406	0.5	0.961	0.465	0.508	0.953	0.273	0.477	1.055
0.277	0.758	0.969	0.246	0.691	1.047	0.355	0.648	1.031	0.277	0.652	0.961	0.301	0.695	0.973	0.512	0.578	0.91	0.426	0.648	0.93	0.09	0.695	1.109	0.391	0.566	0.977	0.453	0.516	1.02	0.227	0.488	0.992
0.313	0.766	0.965	0.254	0.668	1.016	0.293	0.621	1.012	0.32	0.75	0.961	0.297	0.68	0.953	0.5	0.578	0.898	0.441	0.66	0.941	0.16	0.668	1.145	0.352	0.621	0.977	0.438	0.547	1.074	0.27	0.508	0.992
0.32	0.75	0.934	0.246	0.645	1.031	0.336	0.656	1.023	0.34	0.758	0.914	0.344	0.691	0.945	0.504	0.598	0.863	0.465	0.668	0.953	0.246	0.598	1.148	0.348	0.641	0.969	0.355	0.566	1.02	0.367	0.547	1.043
0.324	0.766	0.93	0.227	0.625	1.066	0.355	0.656	1.012	0.367	0.789	0.906	0.406	0.676	0.961	0.551	0.617	0.852	0.48	0.621	0.906	0.242	0.574	1.172	0.355	0.609	0.973	0.281	0.594	0.953	0.383	0.563	1.027
0.32	0.793	0.922	0.184	0.594	1.059	0.391	0.648	0.984	0.426	0.805	0.93	0.434	0.656	0.961	0.578	0.602	0.879	0.477	0.602	0.891	0.199	0.594	1.16	0.336	0.598	0.949	0.32	0.648	0.902	0.406	0.547	0.996
0.309	0.781	0.91	0.234	0.652	1.078	0.363	0.66	0.992	0.418	0.762	0.91	0.418	0.668	0.934	0.578	0.578	0.91	0.5	0.598	0.891	0.176	0.637	1.113	0.34	0.625	0.914	0.352	0.668	0.855	0.449	0.547	0.977
0.328	0.801	0.926	0.262	0.66	1.047	0.363	0.652	0.977	0.434	0.742	0.91	0.402	0.695	0.898	0.531	0.566	0.895	0.457	0.578	0.883	0.18	0.703	1.043	0.32	0.598	0.941	0.398	0.668	0.859	0.438	0.586	0.965
0.344	0.82	0.93	0.258	0.645	1.063	0.309	0.637	0.988	0.492	0.758	0.941	0.414	0.703	0.883	0.508	0.578	0.855	0.461	0.582	0.918	0.211	0.758	1.004	0.34	0.531	1.016	0.492	0.625	0.883	0.387	0.645	0.934
0.348	0.801	0.902	0.254	0.645	1.063	0.289	0.645	1.031	0.438	0.734	0.926	0.441	0.684	0.883	0.543	0.602	0.855	0.523	0.605	0.945	0.293	0.789	0.977	0.301	0.453	1.023	0.605	0.477	0.891	0.379	0.656	0.922
0.375	0.781	0.895	0.211	0.629	1.059	0.254	0.641	1.039	0.406	0.723	0.922	0.441	0.621	0.91	0.527	0.582	0.871	0.48	0.602	0.891	0.375	0.688	0.938	0.223	0.586	1.059	0.617	0.363	0.879	0.453	0.613	0.961
0.41	0.773	0.906	0.219	0.633	1.055	0.211	0.656	1.004	0.438	0.734	0.957	0.402	0.582	0.941	0.516	0.57	0.941	0.504	0.605	0.855	0.406	0.605	0.898	0.223	0.676	1.129	0.656	0.41	0.945	0.457	0.543	0.988
0.406	0.75	0.918	0.285	0.684	1.063	0.25	0.66	1.063	0.359	0.703	0.934	0.332	0.57	0.945	0.484	0.539	0.938	0.555	0.633	0.898	0.355	0.703	0.926	0.156	0.668	1.078	0.539	0.426	0.891	0.516	0.496	1.008
0.391	0.734	0.906	0.27	0.664	1.012	0.293	0.672	1.031	0.34	0.695	0.938	0.273	0.617	0.941	0.465	0.531	0.902	0.441	0.652	0.887	0.246	0.742	0.996	0.266	0.77	1.121	0.422	0.461	0.938	0.508	0.398	0.973
0.398	0.746	0.922	0.262	0.648	0.98	0.301	0.629	1.051	0.363	0.707	0.949	0.25	0.656	0.934	0.48	0.551	0.895	0.43	0.668	0.887	0.199	0.676	1.039	0.215	0.707	1.023	0.488	0.605	0.961	0.48	0.391	0.875
0.355	0.738	0.91	0.309	0.668	0.992	0.285	0.637	1.008	0.336	0.715	0.957	0.293	0.664	0.969	0.48	0.578	0.918	0.488	0.668	0.898	0.27	0.641	1.086	0.336	0.699	1.098	0.379	0.715	0.992	0.508	0.504	0.914
0.34	0.754	0.914	0.328	0.664	0.988	0.242	0.652	1.008	0.289	0.684	0.91	0.297	0.613	1.023	0.445	0.586	0.965	0.516	0.656	0.871	0.352	0.629	1.074	0.297	0.617	1	0.238	0.781	1.012	0.539	0.559	0.918
0.344	0.777	0.938	0.324	0.645	0.984	0.266	0.656	1.012	0.375	0.703	0.934	0.32	0.602	1.031	0.418	0.594	0.992	0.551	0.633	0.871	0.359	0.605	1.008	0.348	0.68	0.973	0.203	0.824	1.051	0.551	0.496	0.977
0.313	0.781	0.941	0.348	0.637	0.996	0.313	0.664	1.039	0.402	0.652	0.922	0.246	0.625	1.066	0.414	0.582	0.965	0.551	0.602	0.887	0.348	0.633	0.957	0.293	0.723	0.969	0.203	0.766	1.039	0.465	0.473	1.098
0.305	0.785	0.938	0.34	0.629	0.996	0.324	0.68	1.016	0.398	0.625	0.914	0.27	0.691	1.07	0.43	0.602	0.957	0.504	0.605	0.855	0.336	0.676	0.934	0.293	0.789	1	0.168	0.711	1.059	0.309	0.484	1.043
0.309	0.777	0.922	0.328	0.629	0.988	0.328	0.676	1.012	0.43	0.633	0.938	0.332	0.723	1.098	0.418	0.617	0.941	0.543	0.613	0.852	0.297	0.664	0.898	0.234	0.781	0.969	0.195	0.684	1.055	0.203	0.48	1.066
0.34	0.777	0.906	0.355	0.648	1.008	0.324	0.66	0.961	0.422	0.668	0.957	0.34	0.738	1.09	0.371	0.625	0.953	0.574	0.613	0.859	0.301	0.648	0.914	0.371	0.855	1.004	0.277	0.66	1.063	0.195	0.445	1.098
0.355	0.77	0.895	0.34	0.648	1.012	0.406	0.648	0.984	0.359	0.688	0.938	0.285	0.754	1.047	0.375	0.652	1.008	0.566	0.617	0.887	0.34	0.598	0.934	0.395	0.746	0.977	0.281	0.637	1.059	0.16	0.465	1.055
0.383	0.781	0.91	0.32	0.648	1.008	0.375	0.613	0.949	0.418	0.734	0.953	0.266	0.75	1.012	0.371	0.648	0.973	0.484	0.625	0.855	0.363	0.504	0.902	0.359	0.766	0.957	0.234	0.652	1.016	0.16	0.527	1.074
0.375	0.77	0.918	0.344	0.656	1.004	0.379	0.605	0.953	0.426	0.723	0.938	0.266	0.715	0.984	0.426	0.668	0.977	0.508	0.625	0.875	0.41	0.477	0.895	0.383	0.773	0.988	0.211	0.695	1.031	0.289	0.504	1.063
0.371	0.762	0.906	0.352	0.652	1	0.391	0.602	0.984	0.414	0.699	0.93	0.313	0.66	0.973	0.445	0.641	0.941	0.504	0.609	0.852	0.43	0.527	0.918	0.328	0.711	0.965	0.27	0.723	1.047	0.445	0.512	1.086
0.387	0.77	0.902	0.328	0.637	0.984	0.363	0.605	0.988	0.418	0.676	0.941	0.344	0.609	1.02	0.465	0.633	0.945	0.563	0.605	0.906	0.359	0.566	0.938	0.281	0.703	0.938	0.348	0.656	1.008	0.43	0.52	1.07
0.379	0.77	0.906	0.344	0.633	1.004	0.34	0.625	1.004	0.414	0.676	0.965	0.344	0.543	1.016	0.41	0.602	0.922	0.551	0.555	0.961	0.301	0.594	0.965	0.355	0.754	1.004	0.41	0.656	1.066	0.313	0.496	1.055
0.359	0.77	0.914	0.355	0.617	0.992	0.328	0.648	1.004	0.344	0.68	0.945	0.293	0.488	1	0.41	0.66	0.938	0.371	0.551	0.898	0.324	0.613	0.984	0.348	0.676	1.004	0.391	0.578	0.957	0.441	0.559	1
0.352	0.762	0.914	0.355	0.609	0.98	0.309	0.656	0.996	0.352	0.719	0.957	0.348	0.512	0.992	0.391	0.688	0.898	0.402	0.582	0.91	0.336	0.578	0.973	0.363	0.574	0.926	0.398	0.629	0.984	0.398	0.605	0.969
0.344	0.758	0.906	0.379	0.605	0.965	0.336	0.664	1.004	0.328	0.691	0.957	0.344	0.523	0.98	0.383	0.723	0.934	0.469	0.582	0.922	0.355	0.574	0.973	0.441	0.625	0.906	0.285	0.656	0.996	0.371	0.727	1.09
0.348	0.746	0.895	0.402	0.621	0.98	0.355	0.648	1.012	0.355	0.699	0.961	0.328	0.57	0.98	0.414	0.734	0.969	0.492	0.574	0.941	0.355	0.602	1.016	0.383	0.684	0.902	0.203	0.699	1.031	0.234	0.68	0.969
0.375	0.766	0.906	0.363	0.609	0.973	0.34	0.629	0.992	0.32	0.688	0.977	0.305	0.617	0.965	0.418	0.707	0.953	0.414	0.586	0.965	0.406	0.664	1.027	0.375	0.695	0.914	0.25	0.66	1.086	0.246	0.672	1.004
0.391	0.742	0.91	0.375	0.641	0.973	0.359	0.641	1.008	0.297	0.699	0.984	0.289	0.66	0.934	0.445	0.703	0.926	0.383	0.586	1.008	0.332	0.66	1.09	0.402	0.707	0.961	0.445	0.578	1.051	0.336	0.703	1.012
0.371	0.742	0.918	0.395	0.645	0.98	0.352	0.641	0.996	0.234	0.711	0.984	0.32	0.719	0.934	0.484	0.691	0.879	0.27	0.609	1.008	0.328	0.664	1.105	0.387	0.691	0.949	0.43	0.523	0.996	0.414	0.68	1.023
0.359	0.762	0.914	0.391	0.633	0.965	0.336	0.645	0.977	0.258	0.688	1.008	0.375	0.715	0.922	0.465	0.668	0.863	0.246	0.648	1.027	0.27	0.703	1.141	0.387	0.711	0.91	0.375	0.613	0.961	0.422	0.602	0.977
0.355	0.773	0.91	0.406	0.629	0.977	0.352	0.641	0.973	0.285	0.672	1.047	0.426	0.695	0.945	0.484	0.672	0.918	0.195	0.711	1.078	0.305	0.699	1.117	0.414	0.699	0.941	0.355	0.656	0.992	0.457	0.602	1.012
0.344	0.758	0.91	0.418	0.613	0.977	0.398	0.625	0.984	0.266	0.676	1.039	0.441	0.684	0.957	0.484	0.637	0.93	0.156	0.754	1.059	0.316	0.656	1.094	0.418	0.684	0.922	0.238	0.613	0.996	0.43	0.625	1
0.355	0.762	0.934	0.398	0.598	0.969	0.375	0.586	0.973	0.227	0.691	1.043	0.438	0.723	0.941	0.469	0.629	0.91	0.262	0.754	1.051	0.309	0.621	1.094	0.371	0.711	0.891	0.184	0.66	1.055	0.355	0.652	0.984
0.359	0.738	0.945	0.398	0.609	0.98	0.379	0.578	0.973	0.152	0.727	1	0.395	0.777	0.91	0.477	0.625	0.898	0.281	0.719	0.996	0.285	0.621	1.066	0.344	0.758	0.945	0.234	0.676	1.078	0.328	0.633	0.98
0.348	0.734	0.938	0.387	0.602	0.984	0.402	0.582	0.965	0.168	0.758	1.035	0.406	0.813	0.918	0.461	0.617	0.914	0.273	0.734	0.965	0.18	0.621	1.035	0.336	0.77	0.988	0.262	0.586	1.023	0.375	0.547	0.973
0.348	0.746	0.938	0.371	0.594	0.988	0.398	0.598	0.957	0.203	0.746	1.051	0.43	0.816	0.941	0.438	0.625	0.93	0.285	0.754	0.938	0.211	0.594	1.063	0.301	0.676	0.969	0.328	0.578	0.988	0.406	0.496	0.965
0.344	0.758	0.934	0.352	0.602	0.973	0.426	0.605	0.957	0.234	0.707	1.039	0.395	0.77	0.965	0.426	0.625	0.941	0.32	0.805	0.934	0.266	0.574	1.063	0.309	0.629	0.992	0.367	0.664	0.992	0.426	0.496	0.957
0.332	0.758	0.934	0.371	0.609	0.988	0.453	0.602	0.965	0.285	0.68	1.035	0.336	0.742	0.988	0.438	0.629	0.922	0.324	0.828	0.91	0.277	0.547	1.082	0.316	0.641	0.977	0.305	0.688	0.957	0.426	0.465	0.949
0.305	0.754	0.945	0.363	0.605	0.992	0.438	0.59	0.957	0.293	0.672	1.008	0.293	0.723	0.977	0.461	0.633	0.902	0.391	0.84	0.902	0.281	0.488	1.066	0.305	0.672	0.957	0.293	0.688	0.953	0.43	0.469	0.949
0.313	0.762	0.965	0.34	0.609	0.996	0.414	0.602	0.953	0.25	0.711	0.961	0.285	0.719	0.93	0.496	0.617	0.895	0.441	0.805	0.906	0.289	0.445	1.07	0.309	0.629	0.988	0.359	0.664	0.977	0.473	0.555	0.957
0.305	0.75	0.945	0.34	0.617	1.027	0.445	0.605	0.973	0.227	0.742	0.988	0.309	0.715	0.906	0.52	0.613	0.898	0.457	0.781	0.914	0.293	0.492	1.07	0.309	0.617	1.039	0.418	0.633	0.988	0.492	0.563	0.945
0.309	0.77	0.949	0.289	0.613	0.996	0.414	0.57	0.961	0.266	0.723	1.023	0.367	0.691	0.91	0.531	0.613	0.883	0.445	0.719	0.902	0.195	0.602	1.059	0.258	0.656	1.035	0.395	0.621	0.961	0.496	0.602	0.895
0.32	0.766	0.953	0.25	0.633	0.984	0.41	0.574	0.969	0.305	0.691	1.031	0.383	0.625	0.918	0.504	0.605	0.859	0.438	0.695	0.883	0.145	0.68	1.035	0.258	0.75	1.078	0.453	0.602	0.973	0.551	0.703	0.887
0.305	0.762	0.949	0.297	0.633	1.008	0.43	0.555	0.961	0.363	0.684	1.012	0.398	0.59	0.922	0.523	0.621	0.883	0.426	0.695	0.871	0.168	0.824	1	0.234	0.711	1.074	0.496	0.602	0.883	0.578	0.785	0.902
0.277	0.762	0.926	0.285	0.582	1.035	0.453	0.547	0.957	0.391	0.652	0.965	0.434	0.594	0.93	0.5	0.613	0.887	0.438	0.719	0.926	0.266	0.871	0.98	0.238	0.742	0.957	0.438	0.613	0.895	0.441	0.727	0.879
0.297	0.789	0.957	0.262	0.59	1.035	0.434	0.605	0.93	0.367	0.664	0.926	0.453	0.613	0.922	0.469	0.617	0.934	0.422	0.723	0.961	0.359	0.809	0.965	0.215	0.824	0.945	0.457	0.637	0.965	0.422	0.652	0.949
0.305	0.746	0.969	0.27	0.633	1.082	0.414	0.605	0.969	0.348	0.672	0.941	0.5	0.688	0.945	0.449	0.617	0.949	0.395	0.703	0.957	0.375	0.785	0.973	0.246	0.91	1.063	0.422	0.523	0.965	0.352	0.59	0.988
0.285	0.723	0.953	0.234	0.648	1.074	0.383	0.605	0.965	0.316	0.676	0.969	0.477	0.746	0.934	0.422	0.629	0.926	0.402	0.691	0.93	0.379	0.832	0.984	0.301	0.684	0.996	0.52	0.363	0.984	0.332	0.547	1.023
0.316	0.75	0.969	0.211	0.684	1.086	0.34	0.605	0.977	0.32	0.652	1.02	0.441	0.797	0.914	0.426	0.645	0.922	0.406	0.68	0.895	0.293	0.762	0.949	0.551	0.648	1	0.484	0.305	0.984	0.344	0.484	1.086
0.281	0.742	0.918	0.23	0.699	1.086	0.402	0.602	1	0.348	0.648	1.012	0.422	0.836	0.895	0.426	0.637	0.945	0.422	0.672	0.895	0.344	0.766	0.953	0.375	0.633	0.898	0.434	0.398	1.031	0.352	0.473	1.051
0.297	0.805	0.957	0.211	0.68	1.051	0.363	0.586	1	0.352	0.652	0.992	0.406	0.824	0.883	0.406	0.617	0.969	0.457	0.66	0.926	0.383	0.738	0.961	0.336	0.746	1.016	0.449	0.492	1.047	0.281	0.574	1.023
0.316	0.781	0.969	0.234	0.668	1.051	0.344	0.613	1.004	0.355	0.668	0.973	0.406	0.762	0.895	0.395	0.613	0.988	0.465	0.645	0.914	0.348	0.641	0.957	0.262	0.629	0.957	0.453	0.547	1.004	0.289	0.668	1.008
0.313	0.754	0.953	0.266	0.652	1.031	0.324	0.605	1.023	0.375	0.68	0.969	0.387	0.688	0.91	0.367	0.602	0.977	0.457	0.605	0.887	0.383	0.566	0.969	0.344	0.676	0.98	0.43	0.645	1.039	0.363	0.648	1.012
0.367	0.758	0.969	0.277	0.645	1.027	0.285	0.602	1.035	0.352	0.672	0.977	0.332	0.633	0.941	0.352	0.586	0.965	0.52	0.605	0.879	0.422	0.57	0.977	0.336	0.73	0.98	0.359	0.711	1.043	0.395	0.598	0.984
0.402	0.746	0.945	0.258	0.645	1.02	0.246	0.613	1.027	0.344	0.668	0.98	0.285	0.617	0.949	0.336	0.578	0.992	0.551	0.605	0.879	0.363	0.551	0.945	0.398	0.711	0.988	0.359	0.66	1.109	0.363	0.566	0.977
0.398	0.734	0.906	0.258	0.641	1.016	0.27	0.613	1.055	0.363	0.66	0.988	0.266	0.621	0.973	0.332	0.566	1.027	0.516	0.586	0.883	0.348	0.594	0.941	0.398	0.641	0.965	0.195	0.555	1.012	0.406	0.598	1.039
0.398	0.746	0.906	0.25	0.688	0.992	0.277	0.613	1.063	0.359	0.66	0.969	0.277	0.629	0.984	0.301	0.582	1.055	0.484	0.582	0.863	0.367	0.637	0.953	0.406	0.656	0.98	0.16	0.586	1.078	0.477	0.504	0.949
0.406	0.723	0.906	0.281	0.723	1	0.254	0.617	1.039	0.371	0.648	0.965	0.301	0.648	0.988	0.246	0.605	1.051	0.527	0.586	0.871	0.336	0.57	0.941	0.371	0.633	0.953	0.16	0.617	1.133	0.484	0.465	0.992
0.395	0.66	0.895	0.281	0.703	0.977	0.258	0.641	1.043	0.398	0.641	0.969	0.277	0.684	0.992	0.211	0.66	1.082	0.543	0.57	0.934	0.375	0.512	0.945	0.375	0.629	0.934	0.195	0.48	1.047	0.512	0.547	1.02
0.441	0.625	0.895	0.297	0.703	0.969	0.27	0.641	1.035	0.379	0.633	0.957	0.25	0.75	0.98	0.184	0.691	1.078	0.473	0.547	0.941	0.477	0.516	0.953	0.402	0.672	0.98	0.418	0.391	1.102	0.379	0.535	0.996
0.5	0.602	0.898	0.359	0.715	1.016	0.27	0.637	1.023	0.371	0.633	0.953	0.242	0.801	0.984	0.172	0.727	1.109	0.359	0.539	0.91	0.43	0.516	0.977	0.387	0.656	0.992	0.477	0.371	1.078	0.352	0.578	0.977
0.492	0.617	0.891	0.313	0.672	0.965	0.324	0.637	1.023	0.395	0.629	0.965	0.258	0.809	0.988	0.219	0.73	1.133	0.402	0.551	0.926	0.387	0.539	0.996	0.344	0.598	0.977	0.297	0.422	1.043	0.34	0.648	1.008
0.477	0.656	0.895	0.355	0.703	0.965	0.359	0.648	0.988	0.383	0.625	0.965	0.32	0.805	1.027	0.25	0.691	1.074	0.441	0.52	0.93	0.422	0.59	1.043	0.344	0.613	0.965	0.242	0.527	1.043	0.348	0.672	1
0.438	0.703	0.918	0.387	0.703	1	0.332	0.676	0.922	0.387	0.641	0.961	0.238	0.754	0.973	0.301	0.684	1.047	0.402	0.52	0.926	0.363	0.633	1.023	0.34	0.676	0.957	0.203	0.629	1.035	0.367	0.609	0.992
0.406	0.738	0.906	0.316	0.664	0.969	0.34	0.742	0.867	0.402	0.629	0.98	0.234	0.793	0.977	0.313	0.629	0.988	0.387	0.547	0.922	0.41	0.695	1.02	0.328	0.664	0.906	0.168	0.738	1.055	0.469	0.547	0.953
0.402	0.727	0.914	0.344	0.68	0.98	0.395	0.797	0.879	0.398	0.629	0.973	0.242	0.813	1.031	0.34	0.637	0.996	0.316	0.668	0.969	0.426	0.738	1.023	0.387	0.625	0.902	0.207	0.711	0.996	0.469	0.543	0.992
0.434	0.711	0.93	0.348	0.668	0.984	0.398	0.75	0.926	0.395	0.641	0.973	0.254	0.727	0.977	0.359	0.656	1.008	0.277	0.754	1	0.348	0.727	0.957	0.473	0.617	0.934	0.402	0.637	1.008	0.445	0.555	0.945
0.438	0.648	0.918	0.293	0.645	0.988	0.418	0.711	1.004	0.406	0.641	0.965	0.344	0.684	1.016	0.336	0.641	0.938	0.215	0.797	1.047	0.324	0.723	0.941	0.465	0.598	0.93	0.434	0.66	0.977	0.43	0.551	0.93
0.43	0.648	0.906	0.301	0.66	1.02	0.406	0.676	1.008	0.371	0.641	0.984	0.289	0.676	0.98	0.418	0.68	0.953	0.184	0.832	1.078	0.27	0.73	0.945	0.445	0.605	0.934	0.34	0.746	1.027	0.449	0.559	0.938
0.441	0.668	0.914	0.297	0.688	1.055	0.418	0.664	0.941	0.367	0.641	0.957	0.289	0.738	0.996	0.469	0.617	0.953	0.152	0.859	1.059	0.27	0.68	0.984	0.469	0.629	0.934	0.273	0.781	1.004	0.457	0.613	0.977
0.418	0.641	0.898	0.262	0.699	1.047	0.473	0.656	0.973	0.34	0.645	0.941	0.285	0.766	0.973	0.477	0.57	0.945	0.176	0.879	1.031	0.184	0.52	1.051	0.43	0.66	0.934	0.277	0.746	0.988	0.434	0.605	0.949
0.422	0.66	0.906	0.25	0.688	1.012	0.453	0.648	0.973	0.406	0.645	1.008	0.301	0.773	0.984	0.461	0.582	0.918	0.234	0.902	1.047	0.258	0.484	1.07	0.414	0.699	0.934	0.352	0.672	1.008	0.41	0.535	0.895
0.449	0.668	0.926	0.305	0.684	1.012	0.41	0.652	0.953	0.414	0.613	0.965	0.316	0.754	0.961	0.441	0.574	0.895	0.238	0.863	1.035	0.363	0.543	1.066	0.422	0.707	0.953	0.41	0.629	1	0.445	0.543	0.953
0.453	0.66	0.918	0.293	0.652	0.98	0.422	0.668	0.957	0.371	0.621	0.969	0.363	0.758	0.984	0.469	0.563	0.871	0.32	0.801	1.012	0.281	0.598	1.055	0.398	0.668	0.996	0.398	0.551	0.934	0.496	0.617	0.961
0.449	0.664	0.902	0.301	0.641	0.969	0.438	0.645	0.957	0.301	0.637	0.918	0.367	0.715	0.957	0.523	0.527	0.926	0.328	0.738	0.988	0.176	0.684	1.063	0.348	0.652	1.016	0.402	0.523	0.898	0.418	0.578	0.914
0.453	0.695	0.91	0.355	0.648	1.004	0.438	0.641	0.949	0.34	0.664	0.969	0.328	0.711	0.949	0.539	0.5	0.992	0.359	0.656	0.938	0.105	0.754	1.059	0.297	0.656	1.031	0.395	0.527	0.871	0.395	0.574	0.887
0.441	0.68	0.91	0.332	0.621	0.988	0.398	0.629	0.938	0.344	0.641	0.984	0.352	0.742	0.941	0.473	0.508	0.938	0.375	0.605	0.926	0.164	0.805	1.102	0.262	0.645	1.043	0.383	0.566	0.891	0.48	0.602	0.941
0.426	0.672	0.91	0.355	0.625	0.973	0.402	0.617	0.953	0.371	0.621	0.988	0.332	0.73	0.914	0.43	0.563	0.91	0.398	0.621	0.938	0.238	0.797	1.109	0.234	0.586	1.078	0.367	0.547	0.875	0.527	0.57	0.969
0.469	0.672	0.918	0.398	0.633	0.969	0.398	0.613	0.961	0.34	0.629	1.031	0.344	0.723	0.941	0.469	0.605	0.914	0.398	0.656	0.957	0.273	0.738	1.133	0.316	0.547	1.098	0.414	0.492	0.898	0.461	0.5	0.938
0.477	0.645	0.902	0.406	0.633	0.961	0.402	0.609	0.965	0.25	0.629	0.973	0.359	0.715	0.957	0.461	0.609	0.934	0.441	0.66	0.949	0.16	0.719	1.059	0.328	0.535	1.109	0.508	0.465	0.945	0.539	0.461	1.023
0.484	0.641	0.898	0.367	0.645	0.945	0.449	0.586	0.961	0.23	0.688	1.008	0.355	0.723	0.953	0.43	0.625	0.969	0.391	0.648	0.922	0.293	0.754	1.082	0.34	0.563	1.066	0.539	0.469	1.012	0.504	0.422	0.996
0.48	0.625	0.902	0.371	0.664	0.984	0.465	0.574	0.941	0.176	0.676	1.047	0.324	0.719	0.934	0.406	0.621	0.977	0.496	0.648	0.918	0.219	0.715	1.051	0.359	0.582	1	0.484	0.496	1.035	0.43	0.43	1.039
0.461	0.625	0.918	0.34	0.648	1.004	0.453	0.586	0.914	0.133	0.672	1.059	0.348	0.738	0.93	0.395	0.617	0.938	0.461	0.617	0.914	0.211	0.723	1.012	0.426	0.621	0.957	0.457	0.512	0.992	0.414	0.453	0.973
0.43	0.621	0.914	0.309	0.645	0.988	0.465	0.613	0.926	0.129	0.676	1.074	0.367	0.746	0.941	0.41	0.609	0.918	0.438	0.598	0.926	0.262	0.695	1.008	0.273	0.645	0.883	0.449	0.605	0.957	0.406	0.496	0.965
0.445	0.645	0.93	0.34	0.664	1.008	0.438	0.617	0.93	0.191	0.66	1.031	0.363	0.707	0.938	0.449	0.582	0.957	0.387	0.621	0.938	0.375	0.625	1.027	0.313	0.758	0.832	0.465	0.719	0.961	0.461	0.551	1.055
0.457	0.637	0.934	0.328	0.648	0.996	0.414	0.637	0.953	0.223	0.691	1.055	0.383	0.691	0.961	0.469	0.555	0.977	0.418	0.625	0.926	0.426	0.492	1.012	0.27	0.793	0.758	0.406	0.738	0.953	0.465	0.547	1.012
0.449	0.637	0.934	0.313	0.656	0.984	0.41	0.621	0.938	0.246	0.707	1.055	0.371	0.668	0.938	0.449	0.566	0.941	0.465	0.621	0.973	0.398	0.48	1.027	0.285	0.734	0.734	0.41	0.707	0.996	0.426	0.523	1.023
0.43	0.625	0.938	0.316	0.668	1.016	0.453	0.629	0.961	0.266	0.781	1.023	0.359	0.641	0.887	0.453	0.578	0.922	0.449	0.617	0.969	0.348	0.57	1.027	0.328	0.629	0.781	0.309	0.672	1.055	0.363	0.539	1.016
0.426	0.629	0.938	0.289	0.645	1.016	0.422	0.617	0.938	0.293	0.836	0.977	0.414	0.637	0.898	0.492	0.578	0.918	0.383	0.645	0.926	0.266	0.613	1.02	0.418	0.586	0.906	0.25	0.625	1.059	0.332	0.574	1.07
0.406	0.617	0.938	0.285	0.66	1.027	0.426	0.613	0.949	0.305	0.84	0.988	0.473	0.613	0.938	0.52	0.582	0.934	0.379	0.648	0.918	0.238	0.637	1.035	0.48	0.598	1.078	0.063	0.559	1.027	0.25	0.543	1.086
0.398	0.641	0.945	0.281	0.66	1.047	0.41	0.602	0.953	0.266	0.754	0.949	0.438	0.57	0.949	0.527	0.566	0.957	0.406	0.648	0.91	0.25	0.684	1.09	0.449	0.609	1.133	0.137	0.586	1.055	0.23	0.496	1.066
0.375	0.66	0.949	0.297	0.652	1.02	0.367	0.598	0.945	0.363	0.75	0.969	0.418	0.613	0.957	0.473	0.551	0.941	0.426	0.656	0.918	0.266	0.672	1.105	0.262	0.711	1.066	0.199	0.59	1.121	0.199	0.523	1.043
0.352	0.633	0.953	0.309	0.656	1.004	0.363	0.613	0.984	0.34	0.691	0.941	0.402	0.664	0.949	0.453	0.57	0.914	0.434	0.648	0.941	0.234	0.637	1.059	0.223	0.914	0.996	0.125	0.676	1.141	0.215	0.57	1.063
0.371	0.641	0.973	0.324	0.672	0.996	0.367	0.582	1.004	0.387	0.676	0.938	0.398	0.695	0.922	0.453	0.555	0.945	0.449	0.656	0.941	0.238	0.625	1.055	0.336	0.961	0.996	0.035	0.691	1.125	0.336	0.559	0.973
0.387	0.625	0.949	0.297	0.656	1.004	0.371	0.605	1.004	0.414	0.668	0.957	0.441	0.723	0.93	0.457	0.484	0.984	0.438	0.66	0.879	0.25	0.633	1.016	0.379	0.773	1.012	0.082	0.723	1.039	0.355	0.516	0.969
0.383	0.637	0.969	0.254	0.629	1.035	0.367	0.633	1	0.375	0.664	0.953	0.43	0.711	0.918	0.469	0.52	0.973	0.504	0.684	0.875	0.219	0.613	0.949	0.395	0.699	1.008	0.16	0.84	1.148	0.492	0.496	0.988
0.367	0.648	0.984	0.246	0.629	1.066	0.348	0.641	0.996	0.379	0.707	0.992	0.406	0.73	0.91	0.473	0.512	0.984	0.539	0.66	0.902	0.25	0.641	0.91	0.363	0.762	1.008	0.121	0.738	1.074	0.465	0.469	0.973
0.324	0.648	0.992	0.238	0.625	1.055	0.309	0.648	0.984	0.34	0.73	0.965	0.352	0.719	0.902	0.438	0.523	0.945	0.469	0.66	0.922	0.324	0.637	0.906	0.313	0.723	0.969	0.242	0.602	1.07	0.441	0.5	0.98
0.277	0.668	0.992	0.254	0.637	1.035	0.313	0.656	1.008	0.324	0.742	0.969	0.434	0.633	0.945	0.422	0.547	0.953	0.457	0.652	0.895	0.355	0.598	0.863	0.332	0.688	0.969	0.316	0.633	1.004	0.406	0.57	1.012
0.273	0.711	0.984	0.277	0.641	1.047	0.34	0.633	1.059	0.344	0.738	0.977	0.379	0.535	0.977	0.418	0.539	0.988	0.504	0.637	0.902	0.371	0.609	0.863	0.375	0.695	0.949	0.281	0.648	1.031	0.359	0.68	1.047
0.289	0.707	1.023	0.262	0.633	1.012	0.316	0.625	1.023	0.332	0.715	0.977	0.434	0.539	0.98	0.395	0.516	1.02	0.508	0.656	0.883	0.367	0.59	0.859	0.395	0.684	0.938	0.367	0.734	1.047	0.25	0.742	1.023
0.258	0.695	1.004	0.234	0.633	1.055	0.281	0.645	1.02	0.316	0.691	0.965	0.387	0.582	0.965	0.367	0.523	1.004	0.477	0.664	0.898	0.5	0.578	0.879	0.426	0.656	0.934	0.398	0.625	0.98	0.297	0.73	1.035
0.258	0.707	1.008	0.23	0.637	1.039	0.277	0.652	1.012	0.34	0.684	0.98	0.297	0.633	0.984	0.332	0.535	1.004	0.492	0.66	0.953	0.566	0.418	0.992	0.434	0.625	0.902	0.332	0.625	1.012	0.309	0.672	1.016
0.285	0.723	0.996	0.215	0.621	1.063	0.27	0.656	0.988	0.344	0.664	0.984	0.293	0.656	0.992	0.316	0.539	1.012	0.398	0.621	0.906	0.633	0.391	0.938	0.445	0.641	0.875	0.324	0.668	1.059	0.324	0.676	1.059
0.289	0.699	0.98	0.25	0.602	1.063	0.277	0.645	1.059	0.34	0.656	0.984	0.27	0.652	0.988	0.293	0.551	1.043	0.406	0.633	0.914	0.531	0.348	1.004	0.418	0.703	0.895	0.301	0.617	1.008	0.309	0.602	1
0.313	0.703	0.98	0.254	0.609	1.023	0.273	0.652	1.043	0.363	0.641	0.957	0.266	0.629	0.988	0.254	0.598	1.035	0.426	0.621	0.934	0.605	0.266	1.039	0.422	0.711	0.93	0.348	0.594	1.023	0.25	0.531	0.992
0.32	0.691	0.992	0.285	0.656	1.082	0.273	0.645	1.027	0.402	0.668	0.969	0.316	0.652	1.008	0.27	0.645	1.023	0.402	0.625	0.949	0.5	0.195	1.004	0.434	0.664	0.934	0.27	0.664	1.059	0.332	0.563	1.027
0.305	0.68	0.957	0.238	0.672	1.055	0.344	0.668	1.016	0.363	0.66	0.934	0.227	0.613	1.016	0.254	0.68	1.004	0.398	0.625	0.996	0.551	0.355	0.973	0.457	0.66	0.906	0.211	0.672	1.016	0.398	0.566	1.051
0.336	0.711	0.965	0.188	0.684	1.066	0.344	0.652	0.992	0.391	0.68	0.934	0.191	0.609	0.953	0.289	0.68	1.031	0.328	0.617	0.973	0.547	0.492	1	0.465	0.707	0.906	0.219	0.641	1.035	0.355	0.496	0.969
0.316	0.746	0.957	0.234	0.688	1.043	0.32	0.637	0.992	0.379	0.676	0.93	0.289	0.652	1.031	0.313	0.648	1.047	0.305	0.641	1	0.527	0.602	0.977	0.465	0.715	0.887	0.246	0.617	1.07	0.402	0.523	0.984
0.305	0.754	0.953	0.266	0.68	1.047	0.301	0.625	1.012	0.34	0.668	0.93	0.332	0.613	1.059	0.305	0.637	1.035	0.313	0.641	1.027	0.559	0.641	1.031	0.434	0.68	0.883	0.258	0.555	1.051	0.488	0.563	0.969
0.301	0.754	0.934	0.277	0.656	0.996	0.316	0.633	1.016	0.328	0.641	0.953	0.289	0.684	1.07	0.402	0.66	1.043	0.285	0.629	1.055	0.453	0.578	1.109	0.402	0.68	0.891	0.352	0.531	1.047	0.492	0.566	0.879
0.336	0.766	0.945	0.324	0.672	1.008	0.371	0.652	1.02	0.375	0.66	0.996	0.352	0.738	1.027	0.383	0.637	1.02	0.238	0.625	1.031	0.418	0.563	1.102	0.395	0.703	0.91	0.344	0.547	1.023	0.449	0.523	0.906
0.328	0.77	0.922	0.332	0.656	1.012	0.363	0.648	0.98	0.32	0.66	0.969	0.301	0.773	0.969	0.359	0.602	1.004	0.266	0.621	1.02	0.336	0.523	1.137	0.348	0.68	0.949	0.324	0.555	0.969	0.563	0.504	0.914
0.348	0.758	0.922	0.305	0.637	0.992	0.398	0.645	0.953	0.305	0.691	0.977	0.32	0.801	0.922	0.336	0.586	1.008	0.297	0.633	1	0.219	0.496	1.082	0.387	0.676	0.992	0.324	0.566	0.918	0.559	0.445	0.93
0.367	0.746	0.906	0.32	0.637	1.004	0.395	0.613	0.973	0.297	0.695	1	0.348	0.836	0.941	0.359	0.605	1.027	0.305	0.648	0.977	0.133	0.441	1.02	0.406	0.656	0.977	0.383	0.602	0.898	0.574	0.379	0.859
0.406	0.762	0.93	0.336	0.629	1.012	0.355	0.543	0.98	0.266	0.703	0.992	0.32	0.793	0.891	0.363	0.633	0.984	0.34	0.641	0.957	0.113	0.402	0.973	0.355	0.68	0.973	0.43	0.574	0.859	0.629	0.363	0.824
0.395	0.746	0.922	0.309	0.617	0.996	0.344	0.539	0.977	0.309	0.719	1	0.336	0.84	0.93	0.371	0.672	0.965	0.328	0.637	0.906	0.086	0.293	1.035	0.344	0.703	1	0.426	0.488	0.863	0.738	0.348	0.852
0.402	0.75	0.922	0.305	0.637	0.996	0.387	0.59	1.023	0.344	0.707	1.02	0.348	0.801	0.938	0.422	0.676	0.969	0.387	0.676	0.895	0.289	0.234	1.031	0.238	0.59	1.043	0.559	0.441	0.91	0.555	0.426	0.91
0.402	0.785	0.926	0.313	0.645	0.992	0.379	0.621	0.992	0.32	0.699	0.977	0.367	0.801	0.902	0.41	0.648	0.941	0.406	0.73	0.922	0.543	0.164	1.055	0.191	0.52	1.035	0.527	0.477	0.988	0.434	0.715	1.043
0.359	0.766	0.926	0.324	0.645	1.008	0.363	0.637	0.996	0.309	0.707	0.961	0.398	0.836	0.898	0.418	0.652	0.992	0.395	0.734	0.902	0.531	0.133	1.066	0.215	0.563	1.039	0.465	0.535	1.051	0.25	0.824	1.098
0.336	0.766	0.934	0.34	0.637	1.02	0.355	0.645	0.992	0.273	0.695	0.973	0.371	0.832	0.934	0.406	0.609	0.977	0.398	0.77	0.961	0.289	0.266	1.035	0.309	0.645	1.051	0.375	0.531	1.008	0.211	0.824	1.102
0.324	0.762	0.941	0.328	0.617	1.008	0.336	0.664	0.988	0.27	0.676	0.996	0.301	0.809	0.941	0.398	0.594	0.949	0.406	0.809	0.938	0.074	0.496	1.105	0.309	0.676	1.039	0.383	0.496	0.961	0.27	0.793	1.152
0.328	0.746	0.953	0.332	0.637	1.016	0.316	0.672	0.988	0.281	0.711	1.051	0.305	0.816	0.949	0.422	0.582	0.965	0.453	0.844	0.938	0.172	0.672	1.117	0.23	0.715	1	0.324	0.441	1.008	0.145	0.543	1.055
0.309	0.738	0.949	0.324	0.629	1.008	0.363	0.652	0.996	0.262	0.715	1.051	0.313	0.789	0.961	0.43	0.555	0.996	0.414	0.816	0.918	0.215	0.809	1.113	0.238	0.813	1.055	0.379	0.563	1.063	0.285	0.527	1.07
0.316	0.738	0.945	0.316	0.629	1.012	0.41	0.637	0.996	0.25	0.727	1.027	0.324	0.75	0.938	0.402	0.555	1.004	0.441	0.809	0.926	0.316	0.926	1.129	0.117	0.809	1.086	0.445	0.652	1.035	0.336	0.586	1.098
0.32	0.742	0.957	0.328	0.621	1.004	0.395	0.613	0.977	0.211	0.75	1.012	0.363	0.73	0.934	0.395	0.566	0.996	0.395	0.789	0.887	0.238	0.879	1.047	0.156	0.73	1.086	0.527	0.668	0.973	0.281	0.578	0.984
0.289	0.742	0.945	0.348	0.613	1	0.383	0.594	0.965	0.188	0.738	1	0.355	0.727	0.93	0.402	0.559	0.965	0.402	0.746	0.887	0.422	0.883	1.055	0.289	0.703	1.051	0.504	0.754	1.023	0.445	0.516	1.012
0.301	0.754	0.953	0.359	0.617	0.988	0.391	0.602	0.973	0.219	0.73	1.043	0.32	0.738	0.934	0.434	0.559	0.953	0.418	0.742	0.914	0.484	0.809	1.016	0.32	0.73	1.066	0.355	0.746	1.059	0.566	0.422	0.934
0.313	0.746	0.945	0.363	0.613	0.977	0.352	0.609	0.973	0.234	0.695	1.016	0.301	0.738	0.902	0.465	0.551	0.953	0.391	0.738	0.941	0.426	0.715	0.965	0.262	0.777	1.051	0.359	0.672	1.055	0.602	0.41	0.93
0.328	0.75	0.941	0.363	0.629	0.984	0.379	0.613	0.973	0.285	0.68	1.035	0.344	0.766	0.891	0.492	0.535	0.965	0.383	0.711	0.945	0.438	0.672	0.988	0.234	0.766	1.012	0.277	0.613	1.059	0.574	0.406	0.953
0.336	0.734	0.941	0.355	0.617	0.984	0.426	0.605	0.98	0.277	0.641	1.008	0.387	0.754	0.867	0.484	0.535	0.938	0.395	0.695	0.934	0.461	0.582	1.039	0.32	0.699	1.008	0.211	0.578	1.063	0.547	0.418	0.934
0.344	0.73	0.949	0.363	0.625	0.988	0.438	0.594	0.949	0.254	0.637	0.977	0.418	0.727	0.871	0.48	0.539	0.902	0.398	0.695	0.902	0.379	0.445	1.039	0.305	0.68	1	0.211	0.531	1.082	0.43	0.516	0.992
0.328	0.723	0.938	0.383	0.625	0.992	0.445	0.598	0.941	0.277	0.727	0.977	0.445	0.691	0.898	0.512	0.527	0.906	0.422	0.668	0.879	0.32	0.32	1.02	0.344	0.66	1.039	0.203	0.438	1.113	0.391	0.656	0.98
0.344	0.742	0.934	0.395	0.617	0.988	0.469	0.602	0.949	0.277	0.742	1.02	0.387	0.691	0.898	0.527	0.543	0.926	0.469	0.668	0.91	0.332	0.309	0.977	0.363	0.578	1.023	0.125	0.426	1.105	0.332	0.625	1.016
0.355	0.746	0.941	0.395	0.617	0.988	0.438	0.602	0.938	0.324	0.699	1.023	0.336	0.734	0.859	0.504	0.563	1	0.473	0.656	0.918	0.332	0.316	0.973	0.348	0.59	1.012	0.168	0.469	1.105	0.418	0.582	1.035
0.348	0.742	0.949	0.383	0.621	0.988	0.441	0.605	0.938	0.309	0.699	0.98	0.371	0.766	0.871	0.414	0.527	0.969	0.449	0.625	0.891	0.309	0.316	0.98	0.348	0.625	1.008	0.316	0.477	1.094	0.359	0.52	1.07
0.324	0.73	0.961	0.363	0.617	0.992	0.484	0.602	0.945	0.398	0.703	0.984	0.383	0.73	0.914	0.395	0.555	0.953	0.539	0.598	0.859	0.305	0.332	0.98	0.348	0.617	1.004	0.328	0.477	0.977	0.309	0.492	1.039
0.336	0.73	0.961	0.355	0.609	0.996	0.488	0.582	0.945	0.371	0.684	0.934	0.328	0.699	0.957	0.414	0.586	0.953	0.551	0.605	0.855	0.289	0.332	0.965	0.324	0.637	1.012	0.465	0.668	1.012	0.363	0.484	1.043
0.324	0.719	0.945	0.359	0.594	1	0.469	0.563	0.922	0.336	0.684	0.945	0.316	0.738	0.969	0.438	0.598	0.969	0.539	0.594	0.828	0.34	0.313	0.969	0.316	0.637	1.004	0.414	0.797	1.027	0.383	0.52	1.016
0.34	0.738	0.953	0.367	0.582	0.996	0.48	0.563	0.938	0.348	0.684	0.973	0.254	0.781	0.945	0.395	0.613	1.004	0.504	0.605	0.844	0.398	0.293	1.008	0.316	0.586	0.973	0.387	0.809	1.008	0.348	0.59	1.004
0.332	0.719	0.957	0.363	0.578	0.996	0.449	0.547	0.949	0.332	0.656	0.984	0.246	0.789	0.938	0.332	0.555	0.957	0.453	0.648	0.848	0.434	0.328	0.988	0.313	0.574	0.957	0.348	0.77	0.996	0.383	0.59	1.031
0.32	0.703	0.973	0.359	0.594	1	0.406	0.535	0.953	0.348	0.645	0.98	0.348	0.801	0.961	0.289	0.57	1.02	0.469	0.688	0.891	0.461	0.379	1.031	0.305	0.645	0.941	0.375	0.703	1.066	0.398	0.516	1.023
0.281	0.707	0.969	0.328	0.602	0.988	0.445	0.547	0.941	0.387	0.652	0.984	0.273	0.738	0.973	0.273	0.586	1.039	0.422	0.672	0.938	0.449	0.398	1.043	0.301	0.66	0.895	0.316	0.609	1.012	0.395	0.465	1.023
0.281	0.711	0.969	0.313	0.586	1.027	0.496	0.531	0.961	0.367	0.656	0.957	0.234	0.746	0.969	0.41	0.613	1.043	0.406	0.676	1.008	0.41	0.461	1.043	0.285	0.648	0.875	0.285	0.563	1.027	0.375	0.426	1.043
0.27	0.711	0.961	0.285	0.551	1.012	0.465	0.566	0.941	0.344	0.672	0.957	0.277	0.797	0.992	0.355	0.598	1.055	0.355	0.641	0.969	0.465	0.539	1.066	0.332	0.656	0.895	0.309	0.539	1.035	0.324	0.406	1.008
0.281	0.723	0.973	0.281	0.594	1.016	0.43	0.578	0.953	0.371	0.672	0.973	0.23	0.797	0.957	0.289	0.582	1.004	0.305	0.637	0.961	0.453	0.68	1.066	0.367	0.625	0.914	0.289	0.508	1.047	0.313	0.441	0.945
0.305	0.738	0.992	0.32	0.625	1.02	0.398	0.57	0.953	0.379	0.652	0.977	0.277	0.797	0.93	0.25	0.578	1.008	0.383	0.66	0.973	0.359	0.793	1.039	0.371	0.563	0.898	0.258	0.57	1.031	0.402	0.535	0.961
0.281	0.734	0.977	0.293	0.617	1	0.367	0.602	0.973	0.375	0.648	0.965	0.258	0.793	0.984	0.281	0.625	1.043	0.395	0.648	0.941	0.348	0.934	1.02	0.422	0.551	0.914	0.289	0.582	1.035	0.438	0.605	0.977
0.266	0.746	0.965	0.266	0.625	1.035	0.348	0.602	0.996	0.41	0.645	0.969	0.219	0.793	0.992	0.344	0.637	1.055	0.375	0.625	0.973	0.309	1.035	1.004	0.434	0.578	0.902	0.371	0.512	1	0.461	0.594	0.965
0.289	0.738	0.98	0.273	0.621	1.07	0.375	0.582	1.008	0.402	0.641	0.934	0.188	0.813	1.004	0.309	0.66	1.016	0.344	0.629	0.984	0.309	0.902	1.016	0.426	0.629	0.91	0.41	0.488	0.969	0.488	0.527	0.984
0.27	0.727	0.992	0.223	0.633	1.098	0.344	0.574	1.016	0.418	0.637	0.926	0.172	0.859	1.008	0.254	0.625	1.066	0.328	0.734	0.996	0.344	0.723	0.992	0.395	0.688	0.945	0.441	0.535	1.02	0.48	0.488	1.004
0.273	0.715	1.008	0.219	0.668	1.078	0.336	0.594	1.035	0.457	0.633	0.945	0.211	0.855	0.945	0.262	0.613	1.02	0.324	0.805	1.031	0.363	0.582	0.996	0.355	0.723	0.988	0.387	0.508	0.949	0.379	0.539	0.926
0.273	0.703	1.008	0.227	0.68	1.074	0.281	0.59	1.02	0.441	0.598	0.941	0.262	0.844	1.012	0.355	0.602	1.027	0.281	0.805	1.012	0.418	0.43	1	0.438	0.672	1.063	0.336	0.488	0.926	0.371	0.621	0.961
0.27	0.715	1	0.262	0.66	1.063	0.223	0.621	1.043	0.426	0.59	0.938	0.25	0.785	0.984	0.434	0.594	1.027	0.305	0.801	0.973	0.422	0.324	0.988	0.293	0.613	1.063	0.379	0.559	0.949	0.43	0.621	0.945
0.266	0.727	0.984	0.254	0.652	1.031	0.258	0.676	1.055	0.441	0.605	0.941	0.293	0.742	0.992	0.422	0.559	1.039	0.363	0.813	1.012	0.402	0.309	0.957	0.316	0.688	1.039	0.406	0.559	0.992	0.477	0.594	1.016
0.262	0.738	0.977	0.258	0.68	1.016	0.273	0.691	1.082	0.457	0.613	0.953	0.277	0.746	0.945	0.32	0.559	1.02	0.379	0.758	0.977	0.398	0.34	0.957	0.352	0.648	1.023	0.383	0.496	0.953	0.387	0.551	1.051
0.254	0.723	1	0.262	0.66	1.023	0.305	0.652	1.055	0.441	0.602	0.941	0.23	0.773	0.973	0.27	0.625	0.984	0.469	0.734	0.984	0.363	0.398	1.016	0.262	0.582	1.035	0.395	0.496	0.969	0.418	0.477	1.02
0.238	0.707	1.004	0.254	0.637	1.047	0.316	0.637	1.039	0.449	0.605	0.949	0.273	0.777	0.953	0.34	0.664	0.988	0.375	0.699	0.961	0.477	0.406	1.016	0.242	0.66	1.082	0.406	0.508	0.98	0.406	0.332	1.066
0.273	0.711	1.02	0.281	0.641	1.059	0.363	0.652	1.008	0.438	0.602	0.938	0.289	0.789	1	0.461	0.66	1.008	0.328	0.668	0.926	0.469	0.383	1.043	0.25	0.699	1.051	0.418	0.57	1.027	0.363	0.34	1.125
0.277	0.684	0.984	0.273	0.641	1.008	0.348	0.664	0.965	0.43	0.609	0.938	0.297	0.758	0.93	0.473	0.602	1.008	0.352	0.633	0.906	0.418	0.41	0.984	0.277	0.711	1.043	0.43	0.617	1.023	0.277	0.406	1.109
0.289	0.707	0.988	0.285	0.672	0.988	0.32	0.68	0.938	0.445	0.613	0.957	0.324	0.801	0.93	0.402	0.555	0.973	0.52	0.613	0.895	0.43	0.434	0.965	0.234	0.66	1.027	0.332	0.668	1.035	0.219	0.465	1.055
0.297	0.719	0.988	0.27	0.684	0.961	0.352	0.699	0.941	0.41	0.605	0.934	0.332	0.773	0.906	0.359	0.563	0.93	0.531	0.559	0.875	0.449	0.398	0.945	0.238	0.723	1.031	0.348	0.723	1.031	0.207	0.484	1.074
0.285	0.719	0.992	0.309	0.727	1.012	0.395	0.723	0.934	0.422	0.613	0.941	0.375	0.742	0.891	0.406	0.539	0.941	0.574	0.52	0.891	0.516	0.398	0.895	0.242	0.723	1.023	0.332	0.758	1.086	0.23	0.5	1.102
0.332	0.734	0.992	0.238	0.672	0.965	0.379	0.711	0.91	0.438	0.574	0.938	0.375	0.715	0.922	0.457	0.484	0.988	0.547	0.477	0.879	0.59	0.434	0.891	0.234	0.688	1.016	0.289	0.723	1.086	0.262	0.488	1.102
0.355	0.738	1.016	0.293	0.715	1.004	0.406	0.73	0.934	0.363	0.563	0.918	0.344	0.699	0.953	0.477	0.484	1.016	0.543	0.488	0.84	0.625	0.461	0.895	0.254	0.688	1.023	0.285	0.68	1.098	0.367	0.453	1.039
0.336	0.715	0.961	0.313	0.719	1.008	0.402	0.734	0.938	0.422	0.582	0.895	0.285	0.711	0.934	0.438	0.523	0.977	0.512	0.512	0.902	0.656	0.449	0.898	0.215	0.672	1.047	0.262	0.75	1.133	0.379	0.457	1.078
0.348	0.699	0.953	0.301	0.699	0.98	0.363	0.715	0.91	0.418	0.602	0.973	0.332	0.777	0.941	0.41	0.551	0.957	0.492	0.559	0.91	0.555	0.449	0.945	0.297	0.629	0.992	0.188	0.789	1.102	0.379	0.484	1.031
0.355	0.707	0.957	0.344	0.719	0.992	0.438	0.727	0.902	0.355	0.602	0.969	0.348	0.789	0.949	0.414	0.559	0.965	0.438	0.605	0.906	0.426	0.457	0.926	0.352	0.621	0.992	0.117	0.652	1.063	0.367	0.527	1.027
0.313	0.688	0.938	0.344	0.707	0.992	0.484	0.727	0.918	0.309	0.617	1	0.336	0.789	0.941	0.434	0.574	1	0.43	0.629	0.926	0.383	0.48	0.941	0.289	0.656	0.941	0.113	0.516	1.035	0.359	0.586	1.055
0.367	0.672	0.953	0.305	0.695	0.973	0.449	0.668	0.906	0.355	0.656	1.043	0.328	0.781	0.961	0.422	0.586	1	0.445	0.641	0.895	0.402	0.496	0.98	0.266	0.785	1.027	0.113	0.469	1.063	0.305	0.68	1.109
0.406	0.672	0.973	0.34	0.707	1	0.48	0.648	0.941	0.285	0.664	1.031	0.281	0.77	0.965	0.383	0.598	0.992	0.465	0.652	0.887	0.418	0.52	1	0.195	0.793	0.945	0.098	0.469	1.047	0.184	0.727	1.031
0.383	0.664	0.961	0.336	0.691	1.012	0.453	0.641	0.949	0.281	0.695	1.039	0.273	0.773	0.938	0.379	0.605	0.977	0.488	0.648	0.938	0.391	0.547	1.027	0.273	0.883	0.984	0.176	0.484	1.051	0.223	0.711	1.008
0.352	0.656	0.938	0.289	0.672	0.988	0.391	0.633	0.93	0.25	0.734	1.016	0.305	0.781	0.922	0.406	0.602	0.953	0.441	0.668	0.957	0.363	0.539	1.039	0.34	0.836	0.949	0.305	0.469	1.066	0.398	0.656	1.031
0.367	0.691	0.953	0.324	0.688	0.992	0.422	0.656	0.953	0.238	0.742	1.035	0.355	0.77	0.922	0.441	0.598	0.949	0.371	0.676	0.914	0.387	0.578	1.035	0.379	0.832	0.969	0.336	0.461	1.066	0.422	0.578	1.066
0.379	0.707	0.973	0.328	0.691	1.016	0.43	0.664	0.969	0.195	0.727	1.02	0.359	0.715	0.926	0.477	0.578	0.961	0.445	0.688	0.922	0.379	0.641	1.008	0.332	0.836	0.957	0.336	0.527	1.082	0.375	0.539	1.035
0.355	0.688	0.973	0.27	0.68	0.996	0.379	0.648	0.957	0.258	0.711	1.043	0.34	0.703	0.926	0.477	0.543	0.922	0.52	0.688	0.93	0.379	0.656	0.988	0.332	0.859	0.977	0.25	0.598	1.055	0.406	0.57	1.074
0.355	0.688	0.973	0.289	0.695	1.004	0.398	0.641	0.953	0.313	0.68	1.047	0.336	0.711	0.914	0.488	0.539	0.887	0.488	0.676	0.891	0.41	0.645	0.98	0.25	0.801	0.922	0.184	0.66	1.016	0.398	0.586	1.098
0.367	0.68	0.961	0.309	0.688	1.012	0.422	0.641	0.969	0.27	0.648	1.02	0.355	0.734	0.895	0.551	0.523	0.906	0.512	0.645	0.891	0.422	0.602	0.965	0.277	0.848	0.953	0.262	0.695	1.039	0.352	0.613	1.078
0.359	0.684	0.945	0.293	0.652	0.973	0.383	0.617	0.941	0.266	0.676	1.027	0.402	0.762	0.914	0.605	0.492	0.918	0.527	0.613	0.875	0.465	0.566	0.918	0.289	0.813	0.984	0.297	0.711	1.063	0.328	0.551	0.996
0.379	0.684	0.957	0.336	0.66	0.973	0.402	0.609	0.941	0.258	0.688	0.992	0.422	0.746	0.941	0.605	0.492	0.918	0.535	0.602	0.836	0.543	0.543	0.957	0.242	0.727	0.957	0.344	0.598	1.051	0.313	0.379	0.926
0.363	0.668	0.965	0.379	0.641	0.973	0.453	0.602	0.949	0.262	0.703	0.934	0.375	0.715	0.938	0.559	0.512	0.902	0.551	0.598	0.867	0.504	0.508	0.973	0.355	0.676	0.957	0.395	0.473	1.031	0.445	0.371	0.848
0.348	0.656	0.961	0.359	0.625	0.973	0.438	0.59	0.93	0.332	0.805	0.973	0.336	0.73	0.93	0.523	0.512	0.871	0.543	0.602	0.895	0.473	0.5	0.961	0.355	0.645	0.918	0.301	0.516	1.063	0.449	0.426	0.848
0.352	0.668	0.957	0.355	0.625	0.965	0.445	0.578	0.914	0.328	0.785	0.945	0.328	0.766	0.926	0.516	0.523	0.879	0.477	0.594	0.859	0.465	0.516	0.965	0.348	0.703	0.898	0.184	0.617	1.078	0.422	0.441	0.816
0.379	0.664	0.953	0.367	0.645	0.984	0.469	0.598	0.945	0.332	0.762	0.938	0.344	0.766	0.926	0.5	0.473	0.91	0.473	0.605	0.828	0.508	0.535	0.965	0.383	0.719	0.945	0.121	0.594	1.035	0.355	0.441	0.793
0.379	0.66	0.949	0.34	0.641	0.973	0.414	0.586	0.91	0.355	0.758	0.941	0.371	0.742	0.938	0.473	0.461	0.957	0.543	0.566	0.855	0.461	0.512	0.969	0.387	0.688	0.93	0.234	0.586	1.094	0.375	0.438	0.848
0.402	0.684	0.973	0.324	0.656	0.953	0.391	0.621	0.906	0.395	0.758	0.941	0.367	0.707	0.953	0.508	0.469	0.953	0.492	0.555	0.848	0.453	0.488	0.98	0.395	0.676	0.906	0.289	0.621	1.141	0.473	0.492	0.957
0.367	0.66	0.957	0.359	0.68	1	0.402	0.621	0.938	0.379	0.738	0.918	0.34	0.703	0.953	0.492	0.477	0.91	0.473	0.551	0.973	0.457	0.445	1.02	0.438	0.723	0.883	0.297	0.605	1.109	0.492	0.48	1.016
0.367	0.68	0.957	0.309	0.641	0.992	0.348	0.617	0.945	0.398	0.754	0.938	0.309	0.715	0.938	0.453	0.488	0.961	0.402	0.531	0.988	0.367	0.438	1.02	0.441	0.684	0.859	0.301	0.594	1.023	0.563	0.531	1.082
0.379	0.668	0.941	0.309	0.672	0.992	0.41	0.664	0.98	0.391	0.758	0.957	0.324	0.727	0.949	0.469	0.547	0.934	0.332	0.559	1.012	0.422	0.504	1.051	0.453	0.625	0.875	0.371	0.605	1.051	0.5	0.68	1.09
0.402	0.664	0.957	0.316	0.684	1	0.391	0.691	0.992	0.359	0.746	0.941	0.313	0.711	0.957	0.488	0.555	0.973	0.336	0.602	1.02	0.422	0.48	1.09	0.426	0.676	0.895	0.305	0.633	1	0.441	0.82	1.047
0.391	0.652	0.961	0.297	0.691	1.016	0.352	0.695	0.961	0.379	0.746	0.945	0.324	0.68	0.988	0.461	0.504	0.977	0.313	0.637	1.035	0.391	0.449	1.055	0.359	0.766	0.992	0.328	0.672	0.984	0.367	0.836	0.973
0.402	0.66	0.965	0.281	0.695	1.027	0.363	0.715	0.988	0.383	0.73	0.953	0.309	0.688	1.012	0.414	0.457	0.977	0.363	0.648	1.031	0.418	0.422	1.039	0.301	0.781	1	0.371	0.637	0.957	0.316	0.734	0.957
0.391	0.641	0.953	0.277	0.684	1.027	0.363	0.691	0.984	0.355	0.703	0.938	0.273	0.703	1.016	0.348	0.461	0.926	0.355	0.66	1.016	0.488	0.359	1.039	0.285	0.77	0.98	0.414	0.559	0.938	0.285	0.68	0.98
0.383	0.641	0.953	0.293	0.676	1.027	0.379	0.66	0.996	0.363	0.684	0.93	0.262	0.727	1.016	0.309	0.457	1.023	0.344	0.664	0.926	0.477	0.309	1.035	0.348	0.758	0.961	0.445	0.527	0.855	0.309	0.609	0.984
0.352	0.641	0.957	0.293	0.664	1.008	0.41	0.629	0.992	0.379	0.684	0.938	0.254	0.719	1.023	0.25	0.418	1.094	0.387	0.676	0.988	0.422	0.297	0.988	0.316	0.77	0.941	0.332	0.574	0.648	0.414	0.484	1.09
0.371	0.645	0.984	0.305	0.668	1.004	0.402	0.59	1.02	0.367	0.672	0.93	0.234	0.699	1.031	0.227	0.465	1.121	0.43	0.648	1.008	0.375	0.328	0.965	0.273	0.777	0.91	0.355	0.602	0.613	0.391	0.461	1.078
0.336	0.637	0.984	0.289	0.668	1.012	0.363	0.563	0.98	0.371	0.664	0.93	0.184	0.68	1.016	0.223	0.563	1.086	0.41	0.629	0.992	0.371	0.324	0.969	0.301	0.703	1.008	0.457	0.641	0.613	0.203	0.566	1.148
0.336	0.66	0.988	0.238	0.668	0.984	0.387	0.621	0.977	0.426	0.656	0.941	0.172	0.688	1.004	0.355	0.688	1.102	0.434	0.621	0.973	0.43	0.316	0.996	0.305	0.641	1.043	0.5	0.645	0.961	0.113	0.602	1.055
0.34	0.66	0.957	0.219	0.676	0.996	0.402	0.633	0.988	0.43	0.633	0.93	0.145	0.66	0.977	0.379	0.723	1.074	0.43	0.609	0.895	0.406	0.281	0.996	0.23	0.629	1.051	0.633	0.453	1.395	0.086	0.609	1.039
0.371	0.664	0.977	0.27	0.676	1.055	0.363	0.625	0.988	0.434	0.625	0.906	0.191	0.645	0.961	0.418	0.723	1.016	0.473	0.633	0.918	0.395	0.305	0.918	0.188	0.691	1.082	0.461	0.18	1.359	0.148	0.73	1.18
0.32	0.645	0.977	0.23	0.648	1.051	0.34	0.625	1.008	0.465	0.633	0.922	0.238	0.605	0.953	0.313	0.695	0.973	0.473	0.605	0.977	0.41	0.359	0.871	0.25	0.727	1.016	0.176	0.215	1.254	0.18	0.625	1.129
0.324	0.656	0.996	0.258	0.656	1.059	0.348	0.629	0.996	0.438	0.637	0.914	0.25	0.609	0.957	0.301	0.66	0.949	0.43	0.594	0.902	0.438	0.414	0.887	0.246	0.734	0.953	0.234	0.586	1.012	0.289	0.477	1.051
0.301	0.664	0.992	0.262	0.652	1.039	0.297	0.625	0.965	0.414	0.652	0.926	0.273	0.648	0.996	0.367	0.656	0.969	0.422	0.668	0.906	0.504	0.48	0.883	0.191	0.785	0.977	0.328	0.809	1.016	0.469	0.539	1.02
0.281	0.656	1	0.238	0.648	1.039	0.305	0.625	1.012	0.426	0.641	0.93	0.262	0.707	0.992	0.426	0.648	0.992	0.496	0.699	0.902	0.496	0.59	0.957	0.152	0.82	1.039	0.219	0.637	0.945	0.422	0.633	1.035
0.285	0.668	1.004	0.211	0.656	1.039	0.324	0.613	1.027	0.422	0.629	0.941	0.277	0.844	0.938	0.457	0.652	1.008	0.5	0.699	0.93	0.516	0.668	0.961	0.242	0.727	0.996	0.438	0.539	1.078	0.367	0.664	1
0.301	0.66	1.016	0.199	0.66	1.02	0.293	0.613	1.02	0.398	0.633	0.922	0.367	0.984	0.887	0.418	0.633	0.906	0.43	0.699	0.875	0.559	0.707	0.98	0.449	0.652	0.996	0.523	0.465	1.066	0.25	0.641	1.012
0.266	0.672	1.012	0.215	0.68	1.086	0.344	0.613	1.031	0.395	0.68	0.949	0.383	0.992	0.875	0.449	0.684	0.883	0.48	0.688	0.906	0.512	0.641	0.984	0.367	0.664	0.93	0.527	0.387	0.984	0.293	0.676	1.066
0.23	0.691	1.012	0.211	0.637	1.039	0.359	0.617	0.98	0.336	0.703	0.961	0.434	0.957	0.898	0.504	0.68	0.887	0.48	0.652	0.906	0.445	0.605	1.051	0.313	0.727	1.047	0.461	0.395	0.926	0.277	0.66	1.098
0.215	0.727	1.008	0.273	0.629	1.094	0.293	0.652	0.984	0.297	0.742	0.973	0.375	0.852	0.879	0.496	0.652	0.914	0.43	0.629	0.926	0.363	0.559	0.992	0.281	0.66	0.977	0.469	0.496	0.91	0.367	0.547	1.039
0.23	0.73	1.008	0.262	0.605	1.004	0.293	0.652	1.012	0.293	0.754	0.977	0.367	0.836	0.891	0.469	0.609	0.949	0.465	0.621	0.984	0.34	0.578	0.988	0.324	0.695	1	0.512	0.621	1.109	0.43	0.508	1.07
0.242	0.742	1.035	0.223	0.645	1.023	0.32	0.637	1.016	0.309	0.738	0.98	0.379	0.82	0.926	0.48	0.578	0.961	0.445	0.609	0.961	0.43	0.594	1.035	0.258	0.73	1.008	0.242	0.613	1.082	0.375	0.57	1.059
0.277	0.742	1.02	0.203	0.668	1.066	0.355	0.645	1.043	0.309	0.688	0.992	0.352	0.785	0.941	0.473	0.57	0.926	0.441	0.613	0.895	0.418	0.566	1.047	0.227	0.789	1.055	0.238	0.496	1.031	0.254	0.613	1.02
0.281	0.734	1.004	0.184	0.656	1.074	0.371	0.637	1.004	0.273	0.656	1.008	0.336	0.77	0.953	0.496	0.582	0.926	0.504	0.641	0.871	0.402	0.508	1	0.305	0.707	1.012	0.34	0.445	0.98	0.199	0.566	1.004
0.281	0.754	0.996	0.234	0.684	1.059	0.434	0.629	0.961	0.273	0.676	1.004	0.309	0.777	0.949	0.5	0.586	0.953	0.504	0.645	0.898	0.445	0.48	0.977	0.293	0.688	0.992	0.324	0.516	1.004	0.203	0.469	0.973
0.277	0.742	0.965	0.301	0.68	1.031	0.426	0.613	0.961	0.258	0.707	1.008	0.309	0.781	0.91	0.438	0.578	0.953	0.461	0.617	0.906	0.449	0.453	0.938	0.305	0.73	1.004	0.305	0.633	1.043	0.344	0.461	1.008
0.242	0.75	0.945	0.32	0.664	0.984	0.371	0.617	0.977	0.258	0.719	1.035	0.336	0.793	0.887	0.395	0.57	0.945	0.504	0.602	0.898	0.453	0.504	0.938	0.277	0.73	0.98	0.406	0.656	1.031	0.457	0.477	0.977
0.25	0.781	0.953	0.32	0.684	0.98	0.328	0.625	0.988	0.258	0.711	1.027	0.391	0.793	0.895	0.418	0.586	0.934	0.547	0.574	0.906	0.469	0.508	0.957	0.273	0.75	0.984	0.363	0.719	1.039	0.457	0.477	0.934
0.281	0.789	0.961	0.297	0.684	1	0.324	0.645	0.973	0.234	0.719	1.031	0.391	0.723	0.898	0.461	0.598	0.93	0.535	0.59	0.867	0.445	0.469	0.977	0.266	0.738	0.984	0.27	0.809	1.047	0.461	0.523	0.902
0.285	0.762	0.934	0.254	0.676	1.004	0.367	0.668	0.98	0.207	0.73	1.027	0.387	0.68	0.902	0.492	0.617	0.961	0.539	0.629	0.883	0.477	0.48	0.938	0.273	0.695	0.953	0.332	0.738	1.02	0.441	0.555	0.938
0.34	0.805	0.953	0.277	0.668	1.012	0.391	0.672	0.965	0.191	0.73	1.008	0.395	0.691	0.891	0.484	0.594	0.961	0.539	0.645	0.879	0.563	0.5	0.957	0.305	0.691	0.941	0.41	0.629	0.969	0.469	0.578	0.906
0.324	0.781	0.914	0.32	0.645	1.004	0.355	0.66	0.945	0.215	0.73	1.035	0.402	0.699	0.852	0.445	0.582	0.93	0.492	0.648	0.852	0.563	0.488	0.961	0.344	0.727	0.965	0.402	0.66	1.012	0.5	0.566	0.879
0.324	0.801	0.902	0.348	0.633	0.996	0.352	0.684	0.957	0.242	0.695	1.027	0.457	0.719	0.855	0.445	0.602	0.91	0.488	0.66	0.871	0.492	0.492	0.926	0.328	0.707	0.938	0.379	0.672	1.039	0.547	0.52	0.828
0.34	0.809	0.91	0.336	0.629	0.98	0.344	0.695	0.996	0.293	0.676	1.027	0.445	0.703	0.891	0.457	0.609	0.91	0.492	0.637	0.887	0.477	0.504	0.953	0.324	0.676	0.93	0.297	0.652	0.988	0.633	0.438	0.91
0.359	0.793	0.914	0.309	0.645	0.98	0.324	0.676	0.988	0.289	0.66	1.008	0.379	0.688	0.902	0.457	0.617	0.949	0.449	0.609	0.883	0.453	0.508	0.945	0.375	0.719	0.945	0.34	0.609	1.016	0.625	0.352	0.887
0.387	0.77	0.91	0.297	0.668	0.996	0.359	0.668	0.992	0.297	0.707	0.992	0.336	0.727	0.875	0.457	0.617	0.965	0.434	0.617	0.902	0.473	0.539	0.988	0.352	0.715	0.93	0.352	0.551	1.004	0.523	0.383	0.945
0.445	0.762	0.93	0.305	0.688	1.012	0.363	0.672	0.969	0.273	0.734	1.012	0.34	0.793	0.879	0.344	0.59	0.93	0.449	0.625	0.91	0.477	0.531	1.004	0.359	0.68	0.926	0.344	0.543	1.008	0.508	0.539	1.063
0.449	0.711	0.91	0.313	0.664	1.023	0.352	0.676	0.945	0.246	0.734	0.996	0.371	0.77	0.938	0.398	0.641	0.949	0.465	0.617	0.945	0.449	0.531	0.977	0.426	0.645	0.941	0.387	0.488	0.973	0.313	0.586	1.129
0.43	0.695	0.891	0.328	0.652	1.016	0.355	0.684	0.941	0.309	0.73	1.004	0.336	0.742	0.977	0.508	0.59	0.965	0.41	0.598	0.961	0.457	0.543	0.938	0.434	0.648	0.938	0.449	0.461	0.961	0.219	0.578	1.16
0.422	0.719	0.902	0.336	0.633	1	0.359	0.688	0.957	0.355	0.715	0.996	0.293	0.754	0.988	0.469	0.523	1	0.383	0.609	1.023	0.469	0.547	0.973	0.387	0.691	0.91	0.422	0.477	0.945	0.246	0.578	0.969
0.395	0.73	0.914	0.348	0.637	0.992	0.348	0.664	0.961	0.379	0.68	0.949	0.277	0.773	0.953	0.426	0.523	0.973	0.41	0.629	0.965	0.422	0.504	0.984	0.379	0.723	0.891	0.418	0.539	0.973	0.289	0.633	1.078
0.344	0.73	0.922	0.352	0.645	0.992	0.379	0.645	0.949	0.363	0.672	0.945	0.273	0.82	0.949	0.371	0.531	0.957	0.383	0.668	0.938	0.355	0.469	1.027	0.383	0.723	0.902	0.449	0.555	0.961	0.25	0.594	1.078
0.332	0.746	0.945	0.328	0.629	0.988	0.422	0.625	0.938	0.375	0.66	0.969	0.301	0.824	0.941	0.348	0.527	0.945	0.395	0.695	0.934	0.344	0.465	1.051	0.375	0.688	0.949	0.5	0.523	0.941	0.352	0.566	1.047
0.328	0.734	0.953	0.34	0.625	1.004	0.441	0.629	0.945	0.316	0.648	0.961	0.332	0.781	0.914	0.371	0.535	0.965	0.469	0.676	0.973	0.34	0.449	1.031	0.293	0.637	0.98	0.473	0.543	0.914	0.406	0.523	1.031
0.316	0.73	0.93	0.336	0.605	0.992	0.418	0.625	0.957	0.352	0.664	0.984	0.289	0.73	0.949	0.383	0.539	1.016	0.457	0.641	0.957	0.383	0.465	1.008	0.27	0.602	1.023	0.512	0.645	0.906	0.375	0.504	1.043
0.352	0.738	0.926	0.367	0.609	0.988	0.41	0.633	0.973	0.387	0.66	0.992	0.273	0.742	0.93	0.348	0.52	1.063	0.363	0.648	0.918	0.371	0.492	1.047	0.254	0.547	1.066	0.551	0.707	0.883	0.332	0.57	1.047
0.375	0.73	0.926	0.391	0.609	0.977	0.395	0.648	0.965	0.355	0.652	0.973	0.262	0.785	0.969	0.23	0.516	1.086	0.391	0.652	0.969	0.391	0.508	1.031	0.207	0.609	1.082	0.582	0.742	0.93	0.398	0.57	1.105
0.367	0.715	0.922	0.391	0.621	0.98	0.41	0.664	0.957	0.336	0.672	0.965	0.242	0.789	0.969	0.148	0.59	1.09	0.441	0.633	0.938	0.371	0.473	1.004	0.219	0.711	1.07	0.5	0.789	0.898	0.387	0.484	0.953
0.379	0.719	0.926	0.375	0.637	0.984	0.434	0.652	0.953	0.379	0.699	0.973	0.266	0.797	0.977	0.141	0.707	1.094	0.48	0.582	0.961	0.457	0.461	1.066	0.195	0.719	1.043	0.543	0.832	0.98	0.406	0.531	1.063
0.383	0.691	0.93	0.363	0.637	0.977	0.441	0.633	0.953	0.367	0.688	0.945	0.262	0.805	0.984	0.176	0.777	1.066	0.465	0.578	0.934	0.461	0.438	1.016	0.246	0.668	1.039	0.52	0.688	0.949	0.363	0.48	0.984
0.371	0.684	0.922	0.383	0.652	0.98	0.414	0.613	0.957	0.387	0.68	0.957	0.234	0.801	0.977	0.137	0.777	1.098	0.453	0.586	0.902	0.402	0.496	1.02	0.293	0.652	1.023	0.41	0.578	0.941	0.418	0.504	1.02
0.391	0.711	0.938	0.395	0.617	0.973	0.387	0.602	0.961	0.402	0.656	0.957	0.188	0.809	0.938	0.137	0.699	1.102	0.496	0.59	0.938	0.367	0.555	0.957	0.223	0.699	1.02	0.418	0.555	1.039	0.324	0.547	1.063
0.395	0.699	0.938	0.406	0.605	0.984	0.391	0.613	0.961	0.391	0.645	0.949	0.211	0.848	1.031	0.215	0.66	1.063	0.477	0.613	0.934	0.48	0.602	1.008	0.176	0.723	0.988	0.297	0.445	1.105	0.227	0.691	1.066
0.367	0.699	0.918	0.395	0.582	0.969	0.383	0.625	0.949	0.375	0.641	0.934	0.25	0.813	0.992	0.363	0.66	1.035	0.465	0.625	0.941	0.469	0.563	1.008	0.242	0.766	1.016	0.156	0.336	1.094	0.23	0.719	1.027
0.367	0.73	0.922	0.402	0.582	0.969	0.406	0.621	0.969	0.41	0.66	0.934	0.332	0.766	0.98	0.438	0.617	0.988	0.445	0.645	0.969	0.453	0.527	1.016	0.215	0.715	0.977	0.027	0.254	1.039	0.414	0.703	0.992
0.375	0.75	0.949	0.387	0.59	0.969	0.426	0.625	0.977	0.398	0.641	0.918	0.324	0.746	0.965	0.43	0.582	0.973	0.426	0.652	0.941	0.465	0.453	0.984	0.27	0.758	1.023	-0.008	0.266	1.066	0.469	0.605	1.02
0.34	0.742	0.949	0.398	0.617	0.996	0.414	0.602	0.961	0.43	0.633	0.938	0.234	0.777	0.949	0.375	0.586	0.973	0.426	0.66	0.902	0.473	0.469	0.973	0.238	0.77	0.977	0.066	0.336	1	0.465	0.551	1.043
0.336	0.746	0.961	0.363	0.605	1	0.395	0.598	0.973	0.449	0.602	0.934	0.25	0.828	0.977	0.379	0.605	0.953	0.484	0.645	0.938	0.469	0.527	0.977	0.242	0.77	0.961	0.238	0.426	1.012	0.383	0.516	1.023
0.348	0.734	0.953	0.352	0.613	1.016	0.355	0.59	0.973	0.434	0.605	0.93	0.25	0.789	0.961	0.406	0.594	0.977	0.426	0.609	0.957	0.379	0.5	0.961	0.234	0.805	0.945	0.52	0.598	1.063	0.371	0.5	1.023
0.34	0.73	0.938	0.348	0.605	0.996	0.371	0.602	0.992	0.426	0.617	0.93	0.285	0.77	0.922	0.461	0.59	1.012	0.371	0.613	0.926	0.355	0.484	0.945	0.203	0.883	0.98	0.551	0.574	1.035	0.352	0.52	1.039
0.348	0.742	0.941	0.344	0.602	1	0.371	0.602	1.004	0.457	0.637	0.945	0.355	0.762	0.926	0.426	0.555	0.973	0.418	0.629	0.938	0.434	0.512	0.969	0.164	0.914	0.961	0.543	0.512	1.066	0.355	0.539	1.02
0.348	0.738	0.953	0.344	0.609	1.004	0.324	0.625	1.016	0.434	0.621	0.934	0.359	0.738	0.938	0.387	0.531	0.938	0.457	0.637	0.938	0.492	0.496	0.973	0.285	0.93	0.996	0.434	0.465	1.027	0.418	0.504	0.98
0.332	0.734	0.953	0.293	0.59	1.023	0.309	0.633	1.004	0.445	0.633	0.949	0.348	0.73	0.922	0.402	0.555	0.934	0.449	0.637	0.945	0.441	0.484	0.957	0.328	0.809	0.984	0.48	0.645	1.016	0.387	0.461	0.922
0.313	0.738	0.961	0.277	0.563	1.012	0.293	0.637	1.031	0.434	0.59	0.957	0.359	0.723	0.926	0.422	0.527	0.926	0.445	0.637	0.949	0.406	0.57	0.965	0.316	0.801	0.953	0.449	0.758	0.969	0.426	0.52	0.918
0.316	0.734	0.961	0.25	0.594	1.035	0.266	0.645	1.035	0.406	0.582	0.938	0.34	0.707	0.922	0.465	0.52	0.973	0.445	0.637	0.93	0.383	0.598	0.973	0.332	0.891	0.98	0.445	0.898	0.992	0.449	0.574	0.891
0.313	0.727	0.953	0.281	0.633	1.031	0.238	0.656	1.059	0.41	0.602	0.914	0.313	0.742	0.949	0.523	0.512	1.02	0.453	0.652	0.887	0.328	0.59	0.945	0.254	0.859	0.977	0.449	0.852	1.039	0.418	0.523	0.859
0.316	0.734	0.961	0.262	0.641	1.063	0.25	0.664	1.051	0.398	0.633	0.887	0.313	0.773	1.008	0.488	0.492	0.941	0.492	0.672	0.879	0.367	0.613	0.984	0.234	0.805	0.961	0.473	0.68	1.063	0.453	0.547	0.895
0.316	0.719	0.965	0.242	0.641	1.043	0.289	0.668	1.043	0.379	0.594	0.867	0.27	0.77	0.984	0.449	0.523	0.902	0.531	0.652	0.91	0.402	0.547	1.008	0.309	0.813	0.996	0.352	0.559	1.086	0.523	0.605	0.941
0.305	0.723	0.961	0.215	0.648	1.047	0.309	0.676	1.039	0.469	0.512	0.941	0.297	0.777	0.969	0.48	0.559	0.922	0.477	0.625	0.91	0.387	0.48	0.969	0.277	0.73	0.98	0.285	0.613	1.145	0.539	0.633	0.891
0.301	0.727	0.965	0.227	0.648	1.063	0.301	0.664	1.004	0.402	0.508	0.949	0.32	0.785	0.957	0.504	0.582	0.969	0.48	0.617	0.879	0.434	0.535	0.945	0.289	0.656	0.949	0.219	0.648	1.094	0.531	0.609	0.883
0.313	0.734	0.973	0.219	0.66	1.078	0.258	0.691	0.961	0.383	0.617	0.984	0.324	0.785	0.941	0.418	0.566	0.961	0.578	0.609	0.855	0.523	0.574	0.973	0.348	0.609	0.934	0.273	0.613	1.109	0.578	0.664	0.918
0.313	0.73	0.977	0.195	0.645	1.059	0.281	0.758	0.957	0.254	0.691	1.043	0.316	0.758	0.941	0.379	0.586	0.98	0.59	0.582	0.871	0.496	0.566	0.977	0.371	0.609	0.918	0.293	0.594	1.133	0.555	0.68	0.977
0.281	0.723	0.969	0.199	0.645	1.051	0.332	0.777	0.949	0.18	0.75	1.039	0.297	0.742	0.953	0.398	0.605	0.961	0.539	0.535	0.875	0.445	0.574	0.992	0.332	0.625	0.902	0.234	0.527	1.137	0.441	0.656	0.883
0.293	0.734	0.969	0.25	0.652	1.047	0.348	0.746	0.922	0.18	0.723	1.055	0.301	0.738	0.945	0.426	0.629	0.945	0.52	0.527	0.883	0.418	0.539	0.973	0.332	0.676	0.922	0.344	0.391	1.035	0.395	0.633	0.918
0.293	0.734	0.957	0.254	0.633	1.016	0.414	0.738	0.953	0.273	0.711	1.063	0.309	0.703	0.91	0.473	0.629	0.965	0.543	0.539	0.863	0.48	0.527	0.98	0.359	0.676	0.934	0.449	0.348	1.047	0.438	0.578	1.055
0.285	0.738	0.973	0.262	0.66	1.027	0.414	0.691	0.934	0.328	0.715	1.035	0.391	0.719	0.914	0.484	0.582	0.961	0.547	0.57	0.848	0.508	0.531	0.98	0.359	0.629	0.926	0.457	0.477	1.074	0.492	0.523	1.031
0.305	0.727	0.992	0.258	0.648	1.02	0.395	0.656	0.91	0.289	0.715	0.992	0.414	0.695	0.91	0.453	0.559	0.926	0.512	0.594	0.844	0.473	0.492	1.004	0.398	0.637	0.938	0.402	0.57	1	0.34	0.422	1.035
0.281	0.691	0.973	0.258	0.668	1.016	0.453	0.68	0.945	0.273	0.707	1.008	0.395	0.66	0.91	0.469	0.566	0.91	0.539	0.594	0.883	0.426	0.484	0.977	0.449	0.637	0.949	0.352	0.551	0.93	0.336	0.477	1.121
0.336	0.711	0.988	0.277	0.691	1.016	0.43	0.691	0.957	0.27	0.684	1.016	0.359	0.609	0.914	0.523	0.57	0.93	0.555	0.566	0.91	0.441	0.52	0.977	0.387	0.605	0.914	0.359	0.586	0.863	0.184	0.555	1.113
0.324	0.707	0.953	0.309	0.695	1.031	0.406	0.68	0.934	0.301	0.695	1.008	0.367	0.598	0.941	0.531	0.566	0.953	0.469	0.563	0.863	0.406	0.496	0.988	0.395	0.723	0.922	0.383	0.609	0.84	0.023	0.613	1.113
0.301	0.738	0.969	0.305	0.684	0.992	0.453	0.703	0.945	0.359	0.711	1.031	0.41	0.625	0.93	0.508	0.563	0.973	0.516	0.574	0.922	0.484	0.453	1.043	0.336	0.844	0.949	0.359	0.57	0.781	0.008	0.621	1.008
0.293	0.73	0.992	0.297	0.695	0.969	0.418	0.699	0.934	0.316	0.715	1.008	0.469	0.668	0.934	0.461	0.531	0.934	0.5	0.551	0.961	0.438	0.379	1.055	0.273	0.852	0.953	0.426	0.543	0.781	0.129	0.664	1.078
0.309	0.711	0.977	0.324	0.723	0.984	0.359	0.668	0.926	0.285	0.734	1.008	0.441	0.68	0.926	0.445	0.559	0.91	0.469	0.547	0.996	0.434	0.367	1.059	0.301	0.805	0.98	0.457	0.512	0.777	0.176	0.723	1.117
0.324	0.711	0.965	0.297	0.703	0.98	0.379	0.688	0.961	0.289	0.711	0.953	0.383	0.711	0.914	0.465	0.582	0.93	0.363	0.523	1.012	0.336	0.371	1.055	0.281	0.73	1	0.445	0.488	0.773	0.328	0.609	1.027
0.379	0.715	0.973	0.305	0.707	0.984	0.348	0.68	0.98	0.309	0.719	0.934	0.359	0.742	0.91	0.527	0.57	0.984	0.293	0.535	1.023	0.297	0.398	1.059	0.242	0.715	0.992	0.379	0.469	0.762	0.52	0.484	1.02
0.383	0.703	0.961	0.355	0.723	1.02	0.324	0.664	0.957	0.316	0.719	0.922	0.352	0.754	0.918	0.535	0.547	0.984	0.242	0.512	1.051	0.277	0.41	1.086	0.25	0.715	1.012	0.367	0.465	0.773	0.5	0.48	1.02
0.348	0.707	0.941	0.344	0.688	0.992	0.383	0.676	0.961	0.371	0.758	0.945	0.352	0.734	0.941	0.426	0.531	0.977	0.238	0.578	1.051	0.27	0.383	1.105	0.195	0.68	1.027	0.359	0.461	0.695	0.426	0.633	1.004
0.34	0.738	0.965	0.355	0.68	0.969	0.406	0.66	0.957	0.379	0.734	0.953	0.348	0.707	0.949	0.344	0.504	0.949	0.25	0.66	1.047	0.348	0.375	1.082	0.254	0.672	1.012	0.5	0.5	0.766	0.395	0.672	0.98
0.309	0.699	0.941	0.383	0.691	0.988	0.379	0.617	0.941	0.375	0.727	0.902	0.32	0.715	0.953	0.34	0.52	0.941	0.324	0.723	1.078	0.406	0.375	1.105	0.293	0.68	1.016	0.625	0.414	0.945	0.41	0.703	1.008
0.313	0.707	0.945	0.316	0.672	0.988	0.41	0.613	0.957	0.438	0.773	0.922	0.281	0.75	0.941	0.363	0.563	1.008	0.344	0.754	0.969	0.383	0.367	1.031	0.23	0.707	1.039	0.914	0.184	1.262	0.254	0.703	1.082
0.359	0.695	0.965	0.297	0.676	0.988	0.41	0.609	0.961	0.398	0.754	0.895	0.281	0.785	0.941	0.398	0.625	1.012	0.41	0.797	0.949	0.332	0.414	0.984	0.176	0.711	1.02	0.289	-0.141	1.523	0.23	0.641	1.086
0.367	0.672	0.961	0.324	0.703	1.027	0.379	0.598	0.941	0.426	0.758	0.918	0.297	0.797	0.988	0.316	0.586	1.066	0.438	0.758	0.938	0.336	0.512	0.965	0.195	0.73	0.996	0.145	0.156	1.602	0.254	0.477	1.027
0.359	0.684	0.953	0.285	0.672	1.012	0.414	0.617	0.949	0.41	0.746	0.945	0.281	0.773	0.988	0.297	0.555	1.023	0.418	0.684	0.949	0.32	0.57	0.934	0.164	0.777	1.016	0.133	0.602	1.07	0.262	0.465	1.051
0.363	0.707	0.949	0.273	0.656	0.992	0.445	0.625	0.957	0.375	0.727	0.934	0.27	0.75	1.039	0.234	0.582	1.051	0.387	0.68	0.965	0.34	0.719	0.934	0.098	0.816	1.055	0.137	0.801	0.945	0.25	0.559	1.051
0.352	0.711	0.941	0.332	0.664	1	0.398	0.625	0.949	0.391	0.738	0.934	0.234	0.734	1.043	0.199	0.617	1.055	0.371	0.684	1	0.406	0.832	0.922	0.082	0.688	1.051	0.121	0.82	0.887	0.266	0.613	1.008
0.336	0.711	0.953	0.332	0.641	0.988	0.391	0.648	0.953	0.406	0.73	0.93	0.184	0.727	1.023	0.23	0.621	1.055	0.336	0.68	0.992	0.516	0.824	0.934	0.211	0.629	1.051	0.422	0.934	1.125	0.332	0.605	0.996
0.359	0.715	0.988	0.305	0.637	0.961	0.395	0.672	0.977	0.395	0.711	0.926	0.184	0.727	1.023	0.285	0.582	1.02	0.352	0.676	1.004	0.539	0.777	0.953	0.234	0.695	1.008	0.445	0.887	1.09	0.496	0.613	1.043
0.359	0.688	0.984	0.355	0.676	0.984	0.34	0.652	0.965	0.395	0.703	0.918	0.227	0.727	1.035	0.313	0.512	1.008	0.406	0.648	0.996	0.527	0.656	0.977	0.203	0.793	1.027	0.414	0.695	1.008	0.465	0.555	1.035
0.352	0.695	0.953	0.336	0.66	0.996	0.359	0.672	0.973	0.391	0.699	0.918	0.195	0.664	1.012	0.355	0.496	1.055	0.438	0.633	0.93	0.449	0.531	0.961	0.121	0.785	1.047	0.539	0.555	0.973	0.406	0.48	0.938
0.383	0.723	0.953	0.32	0.645	0.977	0.363	0.66	0.992	0.398	0.703	0.906	0.207	0.621	1.004	0.34	0.512	1.102	0.434	0.66	0.969	0.41	0.547	0.953	0.191	0.711	1.035	0.578	0.5	0.996	0.457	0.457	0.926
0.371	0.707	0.941	0.387	0.656	0.992	0.359	0.66	0.98	0.41	0.695	0.902	0.238	0.609	1.008	0.371	0.574	1.078	0.426	0.629	1	0.477	0.555	1.008	0.258	0.766	1.051	0.496	0.465	1.074	0.441	0.492	0.918
0.348	0.707	0.949	0.379	0.637	1	0.332	0.66	0.973	0.445	0.691	0.898	0.223	0.629	0.984	0.363	0.664	1.07	0.391	0.613	0.973	0.445	0.473	1.004	0.219	0.828	1.063	0.453	0.465	1.047	0.414	0.555	0.902
0.352	0.699	0.961	0.332	0.621	0.973	0.336	0.664	0.992	0.473	0.676	0.895	0.238	0.707	0.984	0.352	0.75	1.02	0.41	0.621	0.945	0.406	0.449	1	0.215	0.766	1.031	0.285	0.531	1.086	0.461	0.609	0.918
0.359	0.664	0.961	0.348	0.656	0.98	0.289	0.648	0.992	0.477	0.66	0.887	0.238	0.762	0.953	0.344	0.859	0.867	0.477	0.605	0.93	0.422	0.445	1.016	0.25	0.742	1.043	0.16	0.684	1.121	0.527	0.621	0.891
0.379	0.652	0.938	0.348	0.656	0.996	0.313	0.656	1.008	0.453	0.664	0.875	0.254	0.855	0.926	0.535	0.883	0.859	0.496	0.602	0.895	0.387	0.383	0.949	0.215	0.781	1.051	0.285	0.754	1.047	0.469	0.52	0.941
0.422	0.652	0.941	0.301	0.664	0.988	0.328	0.645	1.031	0.457	0.688	0.895	0.301	0.895	0.902	0.547	0.777	0.879	0.504	0.59	0.91	0.414	0.426	0.941	0.148	0.789	0.996	0.379	0.754	1.086	0.469	0.484	1.031
0.422	0.641	0.934	0.309	0.684	0.996	0.32	0.633	1.004	0.414	0.691	0.902	0.375	0.871	0.895	0.453	0.613	0.836	0.492	0.578	0.91	0.469	0.477	0.992	0.164	0.781	0.988	0.367	0.691	1.141	0.48	0.488	0.977
0.406	0.645	0.934	0.336	0.672	1.012	0.32	0.633	1.008	0.398	0.684	0.926	0.398	0.844	0.902	0.422	0.551	0.875	0.48	0.547	0.883	0.418	0.434	0.945	0.234	0.754	1.004	0.309	0.586	1.074	0.453	0.504	0.941
0.41	0.656	0.941	0.313	0.656	0.992	0.32	0.645	1.031	0.395	0.684	0.906	0.398	0.848	0.918	0.496	0.492	0.953	0.527	0.547	0.887	0.449	0.441	0.957	0.234	0.672	0.984	0.301	0.496	1.004	0.492	0.543	1.016
0.406	0.641	0.941	0.313	0.66	0.992	0.25	0.633	1.008	0.41	0.695	0.93	0.34	0.813	0.918	0.547	0.457	0.996	0.574	0.535	0.902	0.535	0.449	0.98	0.227	0.656	0.969	0.277	0.484	0.91	0.516	0.563	1.016
0.406	0.629	0.938	0.32	0.652	1.004	0.246	0.656	1.004	0.371	0.676	0.934	0.34	0.844	0.945	0.477	0.434	1.012	0.586	0.535	0.902	0.523	0.453	0.953	0.246	0.676	0.98	0.344	0.457	0.879	0.535	0.52	1
0.426	0.629	0.945	0.289	0.641	0.996	0.309	0.688	1.051	0.348	0.715	0.98	0.316	0.832	0.941	0.418	0.422	1.004	0.602	0.566	0.863	0.488	0.508	0.953	0.23	0.652	0.961	0.34	0.461	0.836	0.539	0.457	0.852
0.41	0.609	0.941	0.285	0.66	1.012	0.301	0.645	1.027	0.305	0.73	1.008	0.32	0.793	0.938	0.395	0.434	0.953	0.57	0.586	0.855	0.48	0.598	0.957	0.227	0.621	0.945	0.441	0.484	0.859	0.516	0.512	0.969
0.398	0.633	0.949	0.277	0.656	1.027	0.297	0.621	1.02	0.32	0.738	0.977	0.348	0.77	0.945	0.398	0.512	0.957	0.57	0.621	0.875	0.461	0.594	0.957	0.305	0.645	0.969	0.461	0.371	0.891	0.387	0.457	1.02
0.395	0.641	0.945	0.262	0.664	1.016	0.328	0.625	1.02	0.32	0.758	0.934	0.32	0.738	0.961	0.441	0.582	0.973	0.531	0.633	0.914	0.402	0.582	0.984	0.332	0.648	0.984	0.523	0.309	0.902	0.395	0.402	1.07
0.402	0.645	0.957	0.277	0.684	1.027	0.277	0.621	0.984	0.348	0.73	0.926	0.285	0.727	0.945	0.457	0.617	0.961	0.453	0.633	0.945	0.445	0.637	1.027	0.289	0.637	0.941	0.492	0.324	0.969	0.422	0.402	1.086
0.387	0.633	0.953	0.277	0.676	1.027	0.266	0.664	1.031	0.363	0.691	0.957	0.289	0.738	0.926	0.461	0.641	0.914	0.395	0.617	0.941	0.359	0.551	1	0.418	0.68	0.961	0.426	0.418	0.941	0.266	0.414	1.047
0.383	0.648	0.969	0.254	0.668	1.023	0.277	0.695	1.047	0.316	0.645	1.004	0.313	0.742	0.918	0.508	0.645	0.879	0.367	0.629	0.945	0.328	0.539	1.004	0.441	0.691	0.879	0.484	0.449	0.953	0.219	0.484	1.063
0.379	0.637	0.961	0.219	0.664	1.027	0.324	0.699	1.031	0.262	0.645	1.023	0.367	0.719	0.926	0.559	0.629	0.852	0.371	0.656	0.973	0.348	0.555	0.996	0.371	0.641	0.895	0.488	0.426	0.961	0.352	0.547	1.035
0.363	0.641	0.945	0.234	0.664	1.047	0.367	0.676	0.98	0.246	0.695	1	0.383	0.664	0.922	0.586	0.633	0.871	0.387	0.664	1.023	0.395	0.543	1.008	0.379	0.582	0.953	0.5	0.469	0.965	0.324	0.527	1.047
0.355	0.676	0.965	0.219	0.656	1.051	0.367	0.672	0.977	0.293	0.73	0.988	0.398	0.648	0.93	0.57	0.602	0.895	0.336	0.625	1.004	0.379	0.496	1.059	0.379	0.512	0.926	0.438	0.484	0.902	0.371	0.516	1.082
0.355	0.672	0.957	0.242	0.652	1.055	0.34	0.625	0.965	0.277	0.715	0.984	0.367	0.645	0.898	0.512	0.543	0.895	0.316	0.621	0.98	0.34	0.453	1.059	0.375	0.535	0.895	0.488	0.57	0.949	0.383	0.457	1.031
0.352	0.672	0.965	0.242	0.645	1.031	0.301	0.617	0.984	0.254	0.711	0.984	0.391	0.691	0.883	0.484	0.547	0.895	0.355	0.633	0.938	0.363	0.48	1.035	0.324	0.563	0.969	0.535	0.641	0.977	0.457	0.508	1.066
0.328	0.676	0.965	0.23	0.652	1.02	0.32	0.648	1	0.234	0.723	1.043	0.441	0.719	0.902	0.48	0.566	0.918	0.313	0.633	0.902	0.348	0.484	1.047	0.199	0.531	1.152	0.52	0.668	0.984	0.344	0.609	1.055
0.336	0.684	0.984	0.242	0.672	1.066	0.352	0.664	0.996	0.199	0.734	1.02	0.41	0.695	0.914	0.473	0.598	0.969	0.496	0.625	0.93	0.34	0.496	1.027	0.148	0.652	1.23	0.555	0.617	1.066	0.277	0.746	1.059
0.32	0.664	0.973	0.199	0.648	1.055	0.367	0.66	0.984	0.246	0.73	1.02	0.383	0.699	0.941	0.438	0.613	0.984	0.559	0.535	0.93	0.328	0.574	1.07	0.152	0.879	1.168	0.496	0.563	1.039	0.27	0.82	1.023
0.336	0.691	0.992	0.23	0.645	1.074	0.371	0.652	0.977	0.309	0.719	1.004	0.344	0.719	0.922	0.336	0.621	0.961	0.547	0.512	0.918	0.309	0.543	1.016	0.125	1.004	1.07	0.387	0.563	1.016	0.359	0.793	1.035
0.305	0.695	0.988	0.219	0.637	1.047	0.355	0.645	0.973	0.301	0.707	0.965	0.316	0.742	0.906	0.34	0.66	0.949	0.574	0.48	0.91	0.398	0.559	1.078	0.168	0.973	1.035	0.313	0.613	1.102	0.324	0.633	1.008
0.281	0.703	0.973	0.215	0.664	1.039	0.309	0.633	0.977	0.32	0.699	1.008	0.324	0.758	0.926	0.324	0.656	0.977	0.578	0.441	0.895	0.43	0.465	0.996	0.23	0.844	1.008	0.184	0.547	1.102	0.348	0.543	1.012
0.285	0.719	0.977	0.227	0.66	1.035	0.348	0.641	1	0.281	0.664	1.031	0.34	0.75	0.953	0.391	0.594	1.027	0.559	0.465	0.945	0.434	0.473	1.027	0.23	0.68	0.973	0.09	0.438	1.059	0.379	0.496	0.984
0.266	0.734	1	0.219	0.66	1.035	0.375	0.66	1.008	0.266	0.68	1.004	0.273	0.719	0.984	0.352	0.523	1.035	0.496	0.426	0.898	0.371	0.512	0.984	0.34	0.605	0.953	0.113	0.434	1.086	0.402	0.469	1.035
0.254	0.723	0.996	0.266	0.695	1.051	0.344	0.652	0.988	0.32	0.73	0.945	0.242	0.727	0.977	0.316	0.539	1	0.453	0.359	0.895	0.477	0.559	0.957	0.355	0.609	0.953	0.09	0.48	1.059	0.34	0.484	1.059
0.254	0.738	1.016	0.266	0.691	1.023	0.367	0.656	0.984	0.418	0.77	0.992	0.223	0.766	0.988	0.309	0.582	1.012	0.586	0.395	0.922	0.395	0.547	1.004	0.254	0.676	1.07	0.113	0.48	0.98	0.398	0.516	1.039
0.27	0.766	1.004	0.281	0.695	1.004	0.352	0.664	0.98	0.398	0.66	0.949	0.254	0.781	1.008	0.32	0.609	1.031	0.617	0.418	0.918	0.453	0.586	1.043	0.145	0.73	0.984	0.246	0.559	1.074	0.371	0.461	1.02
0.246	0.742	0.969	0.305	0.68	1	0.309	0.66	0.965	0.305	0.648	0.938	0.254	0.773	1	0.32	0.625	1.063	0.539	0.453	0.953	0.434	0.488	1.016	0.184	0.797	1.07	0.301	0.578	1.105	0.449	0.496	1.031
0.262	0.77	0.973	0.309	0.668	0.988	0.355	0.664	0.98	0.344	0.68	0.973	0.227	0.793	0.977	0.281	0.629	1.063	0.414	0.516	0.945	0.355	0.457	0.977	0.207	0.719	1.031	0.355	0.551	1.086	0.379	0.57	0.969
0.289	0.785	0.969	0.313	0.652	0.996	0.391	0.645	0.98	0.313	0.691	0.949	0.223	0.848	0.984	0.18	0.656	0.996	0.441	0.547	0.926	0.453	0.535	0.996	0.18	0.691	0.969	0.477	0.473	1.105	0.41	0.613	0.918
0.285	0.77	0.938	0.316	0.641	0.996	0.383	0.617	0.965	0.34	0.699	0.977	0.172	0.859	0.965	0.246	0.66	1.047	0.508	0.555	0.934	0.453	0.523	0.98	0.344	0.773	0.984	0.469	0.508	0.984	0.359	0.578	0.836
0.289	0.793	0.941	0.34	0.652	1	0.422	0.594	0.953	0.406	0.672	0.992	0.18	0.859	0.977	0.32	0.633	1.055	0.598	0.559	0.926	0.344	0.5	0.984	0.277	0.828	0.98	0.469	0.695	0.973	0.355	0.594	0.844
0.305	0.805	0.93	0.324	0.656	0.984	0.438	0.609	0.961	0.367	0.66	0.965	0.211	0.816	0.957	0.363	0.641	1.031	0.57	0.52	0.957	0.395	0.543	1.023	0.215	0.863	0.949	0.516	0.813	1.023	0.41	0.582	0.836
0.324	0.789	0.918	0.313	0.668	0.992	0.395	0.613	0.941	0.332	0.676	0.934	0.238	0.813	1.023	0.395	0.605	1.031	0.465	0.488	0.898	0.391	0.512	1.004	0.309	0.875	0.996	0.539	0.859	1	0.461	0.504	0.855
0.336	0.781	0.902	0.316	0.668	0.996	0.426	0.633	0.965	0.391	0.711	0.965	0.211	0.766	0.996	0.426	0.551	0.977	0.445	0.496	0.887	0.398	0.5	0.996	0.297	0.801	0.973	0.516	0.801	1.02	0.512	0.469	0.879
0.367	0.805	0.902	0.328	0.672	1.008	0.43	0.633	0.965	0.367	0.699	0.953	0.246	0.77	0.992	0.418	0.551	0.918	0.469	0.484	0.914	0.434	0.543	1.016	0.277	0.816	0.961	0.422	0.668	1.039	0.551	0.523	0.941
0.383	0.797	0.879	0.324	0.652	1	0.402	0.625	0.957	0.363	0.695	0.961	0.266	0.793	0.98	0.406	0.574	0.965	0.543	0.512	0.957	0.395	0.547	1.008	0.254	0.816	1.039	0.355	0.59	1.141	0.527	0.582	0.91
0.395	0.797	0.879	0.344	0.645	1.004	0.426	0.613	0.949	0.41	0.676	0.988	0.219	0.793	0.98	0.438	0.566	1.039	0.551	0.57	0.977	0.316	0.531	0.969	0.211	0.73	1	0.219	0.508	1.113	0.504	0.598	0.984
0.414	0.789	0.891	0.332	0.633	0.996	0.449	0.613	0.965	0.379	0.652	0.961	0.238	0.816	0.98	0.375	0.582	0.992	0.5	0.59	0.945	0.402	0.586	0.973	0.199	0.699	0.961	0.211	0.426	1.07	0.449	0.586	1.027
0.41	0.762	0.898	0.332	0.652	1	0.391	0.602	0.957	0.371	0.648	0.926	0.23	0.789	0.977	0.371	0.598	0.945	0.453	0.563	0.926	0.5	0.582	0.984	0.273	0.734	1	0.258	0.406	1.047	0.418	0.582	1.043
0.434	0.734	0.902	0.316	0.637	1	0.375	0.605	0.973	0.43	0.676	0.938	0.254	0.785	0.953	0.438	0.617	0.922	0.445	0.578	0.902	0.438	0.5	0.98	0.285	0.695	1.016	0.203	0.43	1.023	0.281	0.629	1.129
0.449	0.738	0.902	0.328	0.637	1.004	0.41	0.602	0.984	0.422	0.645	0.926	0.285	0.785	0.949	0.488	0.594	0.953	0.488	0.582	0.914	0.496	0.504	0.969	0.277	0.641	0.977	0.227	0.387	0.93	0.254	0.668	1.082
0.438	0.742	0.895	0.324	0.625	0.996	0.387	0.574	0.965	0.418	0.629	0.938	0.336	0.766	0.93	0.461	0.551	0.973	0.527	0.531	0.898	0.531	0.504	0.969	0.34	0.637	0.965	0.387	0.391	0.918	0.242	0.742	1.051
0.398	0.73	0.891	0.359	0.617	0.988	0.41	0.59	0.973	0.449	0.609	0.941	0.363	0.715	0.926	0.414	0.523	0.996	0.516	0.516	0.895	0.5	0.504	0.93	0.348	0.672	0.945	0.426	0.465	0.941	0.141	0.715	1.098
0.387	0.754	0.91	0.371	0.613	0.977	0.422	0.59	0.965	0.449	0.602	0.934	0.352	0.695	0.941	0.387	0.535	0.984	0.543	0.543	0.902	0.488	0.531	0.969	0.348	0.719	0.934	0.465	0.57	0.914	0.07	0.617	1.117
0.359	0.742	0.914	0.387	0.625	0.973	0.391	0.586	0.957	0.43	0.613	0.91	0.316	0.719	0.957	0.434	0.57	0.953	0.563	0.57	0.887	0.484	0.508	0.988	0.375	0.73	0.949	0.422	0.602	0.902	0.273	0.508	1.07
0.328	0.746	0.918	0.371	0.637	0.973	0.371	0.582	0.977	0.465	0.648	0.941	0.246	0.734	0.945	0.484	0.59	0.965	0.586	0.613	0.879	0.441	0.492	0.938	0.391	0.68	0.949	0.422	0.629	0.926	0.281	0.539	1.215
0.348	0.758	0.922	0.375	0.645	0.984	0.34	0.59	0.984	0.445	0.629	0.934	0.27	0.781	0.961	0.5	0.59	0.988	0.59	0.605	0.848	0.492	0.559	0.949	0.355	0.625	0.906	0.422	0.656	0.965	0.16	0.582	1.113
0.352	0.75	0.914	0.375	0.648	0.984	0.352	0.629	0.977	0.434	0.629	0.938	0.289	0.777	0.965	0.426	0.563	0.961	0.574	0.559	0.836	0.496	0.578	0.891	0.363	0.66	0.871	0.438	0.621	0.941	0.109	0.648	1.113
0.355	0.758	0.91	0.387	0.645	0.977	0.355	0.629	0.996	0.445	0.621	0.949	0.309	0.758	0.969	0.395	0.57	0.957	0.547	0.527	0.801	0.496	0.504	0.902	0.391	0.684	0.855	0.461	0.57	0.93	0.281	0.672	1.152
0.367	0.773	0.918	0.402	0.625	0.973	0.363	0.621	1.008	0.418	0.582	0.938	0.32	0.738	0.977	0.387	0.57	0.953	0.555	0.516	0.82	0.461	0.336	0.918	0.359	0.648	0.859	0.547	0.551	0.992	0.301	0.648	1.07
0.355	0.754	0.902	0.398	0.613	0.969	0.285	0.637	1.008	0.414	0.582	0.93	0.281	0.742	0.969	0.406	0.59	0.977	0.582	0.449	0.859	0.414	0.273	1.035	0.34	0.758	0.938	0.504	0.52	0.98	0.32	0.598	1.004
0.371	0.758	0.898	0.395	0.625	0.98	0.207	0.668	1.043	0.438	0.594	0.945	0.273	0.754	0.961	0.414	0.598	1.008	0.582	0.371	0.906	0.461	0.266	1.09	0.234	0.883	1.016	0.473	0.563	0.965	0.477	0.555	0.93
0.391	0.758	0.918	0.355	0.617	0.965	0.215	0.699	1.074	0.422	0.594	0.934	0.305	0.77	0.961	0.41	0.598	1	0.609	0.348	0.887	0.457	0.309	1.105	0.223	0.867	1.047	0.484	0.613	0.961	0.492	0.605	0.984
0.371	0.73	0.922	0.371	0.641	0.988	0.191	0.711	1.098	0.441	0.59	0.949	0.348	0.758	0.961	0.398	0.59	0.953	0.535	0.355	0.871	0.328	0.348	1.109	0.234	0.781	1	0.453	0.57	0.988	0.496	0.656	1.016
0.352	0.715	0.918	0.363	0.633	0.996	0.223	0.719	1.098	0.406	0.598	0.902	0.352	0.723	0.953	0.422	0.605	0.902	0.547	0.355	0.957	0.27	0.395	1.055	0.223	0.738	1.027	0.414	0.5	1.047	0.395	0.602	1.059
0.367	0.734	0.922	0.363	0.629	1.008	0.211	0.703	1.066	0.34	0.613	0.891	0.359	0.715	0.941	0.5	0.609	0.91	0.465	0.395	1.043	0.273	0.445	1.008	0.238	0.738	1.051	0.398	0.434	1.078	0.352	0.531	1.035
0.359	0.738	0.91	0.355	0.613	0.996	0.219	0.723	1.043	0.367	0.617	0.949	0.367	0.715	0.918	0.551	0.578	0.922	0.461	0.414	1.012	0.395	0.465	1.031	0.238	0.742	1.051	0.367	0.367	1.094	0.301	0.605	1.008
0.359	0.75	0.906	0.344	0.621	0.996	0.254	0.742	1.027	0.352	0.586	1.02	0.367	0.715	0.887	0.535	0.543	0.895	0.426	0.484	0.988	0.477	0.406	1	0.316	0.727	1.027	0.328	0.379	1.035	0.289	0.578	0.992
0.375	0.766	0.93	0.328	0.625	1.004	0.246	0.734	1	0.332	0.621	1.043	0.406	0.707	0.895	0.5	0.555	0.785	0.43	0.531	0.953	0.566	0.348	1.004	0.328	0.676	0.965	0.355	0.441	1.078	0.281	0.531	0.992
0.363	0.738	0.93	0.293	0.617	1.004	0.301	0.703	0.996	0.285	0.684	1.016	0.418	0.676	0.914	0.48	0.57	0.641	0.418	0.551	1.004	0.543	0.328	0.961	0.309	0.672	0.977	0.309	0.402	1.074	0.262	0.473	0.973
0.355	0.723	0.918	0.246	0.613	1.012	0.34	0.637	0.984	0.27	0.742	1.055	0.402	0.648	0.938	0.559	0.551	0.688	0.352	0.512	0.992	0.582	0.371	0.91	0.246	0.672	1.004	0.281	0.336	1.055	0.242	0.496	0.977
0.379	0.73	0.926	0.262	0.617	1.039	0.367	0.602	0.961	0.262	0.758	1.039	0.367	0.633	0.918	0.734	0.398	0.875	0.406	0.527	0.992	0.453	0.41	0.965	0.234	0.68	0.934	0.289	0.336	1.043	0.246	0.512	0.949
0.371	0.742	0.93	0.281	0.613	1.047	0.402	0.586	0.918	0.207	0.762	1.055	0.383	0.668	0.891	0.633	0.313	1.012	0.457	0.535	0.957	0.395	0.469	1.031	0.293	0.73	1.023	0.219	0.426	1.055	0.371	0.492	0.961
0.352	0.758	0.922	0.285	0.617	1.063	0.441	0.598	0.918	0.184	0.742	1.031	0.383	0.668	0.867	0.387	0.348	1.129	0.496	0.59	0.961	0.414	0.477	0.953	0.281	0.73	1.055	0.258	0.492	1.047	0.469	0.504	0.961
0.34	0.77	0.922	0.246	0.613	1.035	0.438	0.621	0.906	0.277	0.727	1.035	0.422	0.656	0.887	0.238	0.484	1.105	0.48	0.547	0.934	0.352	0.598	1.008	0.348	0.668	1.035	0.355	0.453	1.039	0.465	0.555	0.961
0.336	0.773	0.914	0.223	0.645	1.039	0.434	0.652	0.906	0.348	0.703	1.008	0.438	0.605	0.906	0.352	0.668	1.086	0.531	0.535	0.898	0.453	0.645	1.047	0.422	0.664	0.98	0.465	0.367	1.012	0.434	0.57	0.926
0.328	0.77	0.922	0.188	0.656	1.059	0.477	0.68	0.945	0.332	0.648	0.98	0.406	0.59	0.922	0.418	0.852	1.055	0.621	0.555	0.875	0.438	0.535	0.992	0.297	0.68	0.953	0.41	0.32	1.02	0.398	0.559	0.941
0.328	0.762	0.941	0.195	0.668	1.086	0.461	0.664	0.941	0.328	0.656	0.977	0.379	0.633	0.953	0.41	0.828	0.973	0.641	0.57	0.859	0.477	0.543	0.938	0.301	0.77	0.98	0.445	0.422	1.016	0.41	0.578	0.973
0.324	0.75	0.949	0.184	0.652	1.07	0.422	0.645	0.938	0.25	0.652	0.934	0.32	0.703	0.988	0.383	0.668	0.902	0.605	0.57	0.938	0.527	0.605	1.016	0.293	0.746	1.004	0.328	0.469	1.008	0.504	0.629	1.008
0.305	0.746	0.938	0.246	0.66	1.066	0.422	0.637	0.957	0.25	0.719	0.922	0.277	0.727	1.008	0.539	0.594	0.883	0.512	0.559	0.926	0.473	0.57	0.949	0.344	0.668	0.992	0.273	0.57	1.035	0.512	0.613	1.039
0.297	0.758	0.934	0.246	0.672	1.031	0.387	0.625	0.965	0.316	0.785	0.98	0.23	0.723	1.012	0.531	0.539	0.922	0.469	0.566	0.852	0.398	0.633	1.012	0.367	0.656	0.984	0.266	0.707	1.047	0.445	0.516	1.02
0.309	0.758	0.938	0.238	0.676	1.012	0.352	0.625	0.984	0.316	0.758	0.949	0.25	0.75	1.012	0.516	0.488	0.949	0.531	0.605	0.918	0.414	0.609	1.051	0.398	0.652	0.977	0.316	0.684	1.039	0.527	0.504	0.992
0.32	0.742	0.941	0.246	0.699	1.039	0.359	0.645	1	0.383	0.75	1.004	0.238	0.77	0.965	0.445	0.504	0.938	0.551	0.57	0.906	0.383	0.469	1	0.359	0.668	0.965	0.473	0.605	1.039	0.422	0.488	0.961
0.332	0.738	0.953	0.23	0.684	1.023	0.348	0.676	0.996	0.359	0.723	0.945	0.281	0.77	0.984	0.41	0.578	0.891	0.535	0.547	0.898	0.391	0.406	0.996	0.324	0.703	0.965	0.496	0.621	1.105	0.484	0.512	1.016
0.332	0.734	0.961	0.238	0.688	1.016	0.32	0.695	0.969	0.344	0.766	0.926	0.301	0.707	1.012	0.426	0.672	0.941	0.559	0.516	0.879	0.453	0.371	1.008	0.305	0.723	0.961	0.383	0.668	1.051	0.523	0.496	0.98
0.297	0.75	0.945	0.281	0.719	1.012	0.348	0.711	0.969	0.355	0.805	0.922	0.262	0.668	1	0.418	0.637	1.035	0.609	0.531	0.859	0.402	0.332	0.973	0.266	0.727	0.953	0.27	0.676	0.977	0.457	0.484	1.035
0.266	0.773	0.938	0.313	0.711	0.992	0.352	0.688	0.965	0.371	0.801	0.957	0.223	0.707	1	0.406	0.555	1.012	0.605	0.547	0.859	0.367	0.352	0.93	0.309	0.766	0.996	0.297	0.641	0.961	0.379	0.512	1.008
0.281	0.805	0.977	0.297	0.695	0.957	0.352	0.645	0.969	0.352	0.777	0.969	0.215	0.789	1.039	0.441	0.543	0.98	0.57	0.547	0.922	0.469	0.43	0.992	0.348	0.727	0.996	0.375	0.543	0.961	0.355	0.438	0.926
0.254	0.762	0.969	0.309	0.727	0.973	0.383	0.602	0.961	0.336	0.746	0.953	0.234	0.832	1.023	0.449	0.555	0.891	0.531	0.543	0.883	0.531	0.414	0.973	0.367	0.637	0.98	0.43	0.473	0.938	0.293	0.391	0.953
0.277	0.766	0.977	0.309	0.734	0.988	0.426	0.59	0.949	0.355	0.746	0.941	0.289	0.813	0.996	0.469	0.633	0.906	0.516	0.559	0.844	0.508	0.414	0.977	0.379	0.621	0.969	0.465	0.434	0.938	0.309	0.434	1.039
0.285	0.738	0.961	0.32	0.707	0.973	0.43	0.609	0.934	0.34	0.734	0.938	0.332	0.805	0.973	0.422	0.668	0.926	0.57	0.551	0.863	0.551	0.457	0.934	0.379	0.707	0.957	0.453	0.406	0.945	0.258	0.414	1.145
0.246	0.742	0.941	0.348	0.707	0.969	0.43	0.648	0.945	0.34	0.734	0.93	0.313	0.77	0.941	0.41	0.691	0.961	0.605	0.523	0.891	0.586	0.48	0.879	0.328	0.727	0.918	0.43	0.465	0.957	0.25	0.371	1.125
0.246	0.77	0.973	0.391	0.715	0.992	0.402	0.676	0.953	0.359	0.723	0.945	0.293	0.777	0.934	0.387	0.707	0.961	0.578	0.504	0.887	0.578	0.523	0.871	0.355	0.707	0.93	0.418	0.566	0.973	0.32	0.371	1.059
0.238	0.758	0.98	0.363	0.684	0.969	0.359	0.695	0.957	0.363	0.703	0.945	0.285	0.773	0.922	0.438	0.738	0.941	0.563	0.5	0.875	0.559	0.566	0.949	0.406	0.645	0.957	0.434	0.617	0.941	0.316	0.457	1.055
0.25	0.781	0.98	0.348	0.688	0.949	0.367	0.711	0.973	0.355	0.684	0.934	0.262	0.766	0.875	0.48	0.691	0.867	0.59	0.488	0.836	0.52	0.531	0.941	0.418	0.598	0.961	0.426	0.551	1.008	0.398	0.621	1.082
0.293	0.785	0.973	0.367	0.711	0.992	0.379	0.691	0.98	0.395	0.695	0.938	0.34	0.824	0.902	0.535	0.656	0.879	0.602	0.496	0.793	0.395	0.512	0.953	0.426	0.566	0.941	0.418	0.492	0.965	0.418	0.543	1.043
0.301	0.773	0.945	0.305	0.668	0.992	0.375	0.656	0.973	0.402	0.695	0.926	0.367	0.82	0.938	0.488	0.629	0.93	0.625	0.523	0.832	0.406	0.527	0.98	0.445	0.555	0.926	0.512	0.461	1.016	0.543	0.48	1.008
0.316	0.789	0.945	0.277	0.676	0.996	0.391	0.633	0.977	0.402	0.684	0.91	0.336	0.801	0.875	0.465	0.613	0.945	0.617	0.496	0.863	0.449	0.48	0.98	0.422	0.527	0.879	0.52	0.367	1.008	0.488	0.457	0.961
0.309	0.766	0.938	0.32	0.695	1.023	0.367	0.617	0.98	0.43	0.68	0.926	0.41	0.84	0.859	0.453	0.629	0.906	0.578	0.484	0.852	0.477	0.469	0.969	0.367	0.555	0.871	0.531	0.328	1.023	0.43	0.52	0.996
0.297	0.766	0.945	0.293	0.672	1.004	0.34	0.609	0.98	0.402	0.66	0.922	0.391	0.871	0.859	0.496	0.664	0.902	0.563	0.504	0.859	0.465	0.449	1.004	0.32	0.625	0.828	0.496	0.359	0.992	0.395	0.59	1
0.313	0.766	0.949	0.289	0.676	0.977	0.359	0.586	1.012	0.391	0.668	0.926	0.414	0.844	0.879	0.5	0.645	0.91	0.598	0.512	0.887	0.402	0.422	0.988	0.352	0.641	0.918	0.434	0.406	0.949	0.25	0.699	1.02
0.324	0.754	0.961	0.332	0.688	0.988	0.324	0.574	1.008	0.379	0.672	0.926	0.355	0.809	0.883	0.488	0.602	0.949	0.598	0.504	0.898	0.367	0.484	1.023	0.355	0.57	0.992	0.508	0.445	0.926	0.219	0.816	1.035
0.328	0.758	0.973	0.32	0.664	0.988	0.367	0.613	0.98	0.379	0.684	0.961	0.352	0.836	0.949	0.48	0.566	0.953	0.566	0.496	0.898	0.387	0.508	1.055	0.344	0.586	1.066	0.492	0.426	0.934	0.285	0.781	1.051
0.313	0.762	0.953	0.305	0.652	0.98	0.387	0.629	0.973	0.371	0.68	0.965	0.309	0.801	0.945	0.477	0.566	0.895	0.543	0.477	0.891	0.434	0.402	1.039	0.207	0.57	1.074	0.418	0.523	0.957	0.379	0.641	0.984
0.328	0.762	0.949	0.336	0.648	0.988	0.355	0.641	0.973	0.363	0.684	0.965	0.355	0.789	0.883	0.52	0.598	0.859	0.512	0.477	0.848	0.363	0.367	1.039	0.25	0.621	1.145	0.223	0.656	1.141	0.414	0.609	0.996
0.32	0.762	0.941	0.348	0.633	0.984	0.328	0.637	1	0.355	0.703	0.961	0.387	0.77	0.887	0.527	0.625	0.848	0.551	0.523	0.855	0.328	0.449	1.035	0.234	0.66	1.063	0.051	0.723	1.164	0.457	0.656	0.996
0.336	0.77	0.945	0.344	0.621	0.969	0.313	0.641	1.035	0.309	0.711	0.961	0.359	0.766	0.902	0.551	0.625	0.887	0.598	0.543	0.875	0.336	0.512	1.012	0.305	0.793	1.07	0.02	0.664	1.063	0.426	0.602	0.961
0.34	0.754	0.953	0.371	0.641	0.988	0.316	0.668	1.055	0.301	0.723	0.965	0.332	0.754	0.91	0.516	0.582	0.883	0.547	0.539	0.898	0.328	0.563	1.082	0.313	0.797	1.023	0.133	0.699	1.047	0.371	0.574	1.016
0.332	0.742	0.957	0.355	0.617	0.988	0.313	0.695	1.043	0.313	0.73	0.98	0.34	0.777	0.918	0.516	0.57	0.867	0.453	0.543	0.879	0.34	0.535	1.066	0.32	0.715	0.973	0.121	0.77	1.043	0.371	0.609	1.035
0.328	0.727	0.953	0.328	0.629	0.977	0.277	0.699	1.023	0.297	0.707	0.977	0.355	0.762	0.906	0.539	0.59	0.855	0.469	0.574	0.934	0.398	0.449	1.051	0.332	0.684	0.914	0.207	0.77	0.992	0.348	0.555	0.969
0.34	0.719	0.941	0.348	0.656	0.996	0.262	0.684	1.02	0.336	0.688	0.992	0.383	0.762	0.859	0.555	0.605	0.875	0.508	0.609	0.973	0.453	0.445	0.996	0.281	0.742	0.938	0.465	0.813	1.047	0.383	0.469	0.938
0.352	0.707	0.93	0.34	0.645	0.996	0.23	0.648	1.004	0.324	0.656	0.988	0.465	0.758	0.887	0.527	0.609	0.922	0.477	0.59	0.973	0.469	0.453	0.988	0.305	0.844	1.098	0.438	0.699	1.023	0.492	0.5	0.965
0.375	0.699	0.934	0.328	0.652	0.992	0.238	0.656	1.031	0.285	0.645	0.992	0.406	0.734	0.898	0.48	0.59	0.945	0.434	0.574	0.941	0.383	0.484	1.023	0.289	0.754	1.004	0.48	0.602	1.063	0.496	0.523	0.945
0.387	0.695	0.926	0.34	0.664	1.012	0.238	0.668	1.031	0.254	0.66	0.988	0.371	0.746	0.887	0.445	0.594	0.887	0.453	0.59	0.875	0.355	0.512	0.98	0.395	0.676	1	0.492	0.527	1.008	0.398	0.492	0.883
0.379	0.668	0.922	0.316	0.645	1.008	0.285	0.641	1.02	0.227	0.707	1.012	0.375	0.773	0.895	0.453	0.633	0.875	0.508	0.59	0.867	0.391	0.551	1.039	0.406	0.648	0.961	0.449	0.617	1.047	0.496	0.5	0.938
0.383	0.668	0.918	0.281	0.652	1.004	0.336	0.617	1	0.211	0.73	1.035	0.371	0.789	0.883	0.445	0.645	0.883	0.531	0.57	0.91	0.43	0.527	1.066	0.371	0.723	0.973	0.434	0.723	1.086	0.535	0.496	0.941
0.402	0.68	0.926	0.285	0.645	1.016	0.328	0.594	1	0.215	0.75	1.016	0.387	0.777	0.898	0.508	0.652	0.953	0.551	0.531	0.969	0.453	0.434	1.016	0.328	0.758	0.988	0.289	0.734	1.043	0.492	0.512	0.922
0.414	0.668	0.934	0.277	0.648	1.02	0.262	0.605	1.004	0.23	0.754	1	0.391	0.762	0.914	0.422	0.594	0.961	0.527	0.465	0.938	0.426	0.422	0.996	0.297	0.727	0.938	0.266	0.746	1.074	0.523	0.539	0.93
0.406	0.664	0.934	0.273	0.672	1.012	0.293	0.621	1.004	0.238	0.742	1.023	0.367	0.742	0.934	0.34	0.563	0.961	0.59	0.43	0.871	0.453	0.477	0.996	0.297	0.773	0.973	0.301	0.672	1.086	0.59	0.605	0.895
0.41	0.672	0.93	0.281	0.688	1.016	0.305	0.664	1.02	0.203	0.699	1.023	0.316	0.734	0.91	0.445	0.551	0.965	0.605	0.48	0.859	0.438	0.512	0.984	0.324	0.781	1	0.324	0.574	1.094	0.508	0.66	0.875
0.402	0.672	0.93	0.277	0.68	1.02	0.359	0.695	1.016	0.273	0.707	1.039	0.328	0.785	0.906	0.414	0.5	0.973	0.574	0.563	0.949	0.367	0.52	1.016	0.406	0.703	0.992	0.398	0.602	1.145	0.461	0.668	0.93
0.41	0.688	0.938	0.25	0.684	1	0.391	0.691	1	0.297	0.707	0.992	0.34	0.793	0.93	0.461	0.527	0.988	0.48	0.527	0.926	0.398	0.512	1.07	0.426	0.715	0.902	0.375	0.574	1.125	0.535	0.543	0.926
0.395	0.68	0.938	0.254	0.699	1.027	0.332	0.648	0.961	0.262	0.742	0.969	0.332	0.777	0.953	0.391	0.535	0.984	0.457	0.496	0.914	0.375	0.445	1.035	0.43	0.789	0.914	0.301	0.555	1.035	0.406	0.379	0.973
0.383	0.699	0.953	0.23	0.68	1.039	0.344	0.664	1.004	0.281	0.738	1.031	0.27	0.742	0.965	0.328	0.594	0.969	0.52	0.512	0.91	0.375	0.449	1.012	0.359	0.766	0.953	0.27	0.563	1.016	0.422	0.457	1.043
0.371	0.688	0.953	0.207	0.684	1.047	0.313	0.637	0.988	0.262	0.707	0.992	0.281	0.734	0.957	0.352	0.672	0.988	0.602	0.508	0.914	0.426	0.477	1.02	0.301	0.73	0.988	0.223	0.555	0.941	0.371	0.551	1.039
0.355	0.676	0.938	0.195	0.676	1.063	0.316	0.637	0.992	0.281	0.742	1.012	0.223	0.734	0.922	0.359	0.707	1.016	0.543	0.484	0.926	0.395	0.461	0.988	0.324	0.641	1.004	0.254	0.398	0.957	0.305	0.543	1.039
0.371	0.68	0.961	0.211	0.668	1.039	0.371	0.633	0.992	0.309	0.719	0.965	0.234	0.754	0.938	0.316	0.684	1.008	0.5	0.48	0.918	0.383	0.453	0.977	0.328	0.574	0.988	0.371	0.297	0.902	0.281	0.691	1.082
0.352	0.684	0.957	0.215	0.688	1	0.402	0.613	0.996	0.363	0.699	0.957	0.254	0.75	0.988	0.254	0.637	1.035	0.492	0.496	0.926	0.402	0.445	0.992	0.344	0.59	0.961	0.422	0.395	0.91	0.133	0.82	1.133
0.313	0.68	0.965	0.242	0.723	1.063	0.371	0.598	0.969	0.355	0.68	0.949	0.223	0.727	0.98	0.215	0.652	1.055	0.508	0.523	0.887	0.492	0.441	0.992	0.371	0.594	0.953	0.395	0.504	0.875	0.113	0.719	1.043
0.32	0.688	0.98	0.195	0.676	1.055	0.363	0.613	0.965	0.352	0.668	0.969	0.203	0.766	1	0.289	0.664	1.012	0.547	0.539	0.926	0.469	0.398	0.98	0.391	0.563	0.945	0.406	0.57	0.852	0.18	0.598	0.988
0.293	0.684	0.996	0.18	0.664	1.063	0.391	0.641	0.984	0.324	0.66	0.965	0.188	0.789	0.961	0.445	0.688	1.027	0.539	0.559	0.938	0.48	0.414	0.949	0.371	0.582	0.918	0.453	0.609	0.867	0.273	0.68	1.121
0.305	0.68	0.992	0.211	0.66	1.035	0.352	0.637	0.98	0.336	0.676	0.965	0.191	0.805	0.926	0.406	0.641	1.004	0.492	0.566	0.926	0.566	0.434	0.922	0.402	0.68	0.934	0.461	0.617	0.883	0.234	0.672	1.027
0.328	0.703	1.012	0.184	0.664	1.031	0.371	0.648	0.996	0.371	0.688	0.961	0.273	0.84	1.016	0.324	0.586	0.996	0.469	0.559	0.914	0.543	0.445	0.938	0.434	0.719	0.945	0.402	0.57	0.875	0.457	0.484	1.043
0.297	0.684	0.988	0.191	0.676	1.047	0.414	0.641	0.984	0.387	0.68	0.965	0.234	0.762	0.969	0.25	0.574	0.996	0.512	0.57	0.918	0.516	0.473	0.934	0.426	0.695	0.93	0.395	0.477	0.863	0.609	0.445	0.969
0.273	0.691	0.988	0.23	0.668	1.063	0.395	0.625	0.961	0.371	0.672	0.953	0.301	0.742	1.008	0.316	0.621	1	0.5	0.586	0.922	0.535	0.449	0.969	0.477	0.672	0.93	0.391	0.484	0.848	0.488	0.523	0.973
0.27	0.695	1.027	0.266	0.68	1.043	0.395	0.609	0.953	0.371	0.68	0.973	0.262	0.758	0.973	0.422	0.633	0.98	0.492	0.594	0.906	0.492	0.414	0.953	0.461	0.719	0.934	0.383	0.563	0.832	0.332	0.645	0.957
0.219	0.68	1	0.281	0.68	1.012	0.426	0.609	0.965	0.332	0.688	0.961	0.188	0.813	0.949	0.391	0.633	1.031	0.516	0.605	0.879	0.465	0.383	0.945	0.391	0.73	0.949	0.402	0.645	0.781	0.359	0.648	1.012
0.211	0.719	1	0.324	0.699	1.023	0.395	0.59	0.961	0.348	0.703	0.953	0.238	0.84	0.977	0.352	0.57	0.996	0.543	0.59	0.852	0.492	0.41	0.938	0.371	0.711	0.941	0.473	0.59	0.832	0.297	0.672	1.047
0.246	0.727	1.035	0.289	0.66	0.988	0.414	0.594	0.965	0.371	0.707	0.961	0.285	0.781	0.977	0.336	0.598	0.957	0.566	0.578	0.855	0.531	0.383	0.969	0.395	0.691	0.961	0.586	0.465	0.949	0.273	0.691	1.117
0.223	0.703	1.02	0.285	0.68	1.008	0.453	0.582	0.965	0.383	0.684	0.961	0.281	0.77	0.953	0.363	0.672	0.965	0.582	0.559	0.871	0.473	0.359	0.961	0.383	0.703	0.969	0.637	0.191	1.164	0.293	0.551	1.051
0.219	0.707	1.031	0.305	0.672	1.012	0.461	0.574	0.949	0.363	0.652	0.945	0.297	0.781	0.949	0.375	0.68	0.992	0.578	0.543	0.867	0.469	0.418	0.969	0.418	0.746	1.047	0.336	0.055	1.375	0.363	0.484	1.02
0.234	0.711	1	0.301	0.641	0.996	0.438	0.57	0.945	0.391	0.66	0.953	0.297	0.77	0.938	0.34	0.629	1.008	0.543	0.551	0.824	0.516	0.398	0.988	0.281	0.695	1.039	0.336	0.293	1.34	0.293	0.566	1.039
0.25	0.738	1	0.324	0.664	1.004	0.469	0.59	0.953	0.379	0.66	0.934	0.281	0.75	0.91	0.375	0.633	1.043	0.543	0.574	0.801	0.531	0.418	1.004	0.285	0.676	1.004	0.406	0.594	1.129	0.34	0.645	1.012
0.254	0.746	0.988	0.32	0.688	1.012	0.453	0.57	0.945	0.398	0.664	0.934	0.32	0.773	0.949	0.395	0.613	0.992	0.609	0.516	0.836	0.438	0.406	1.094	0.293	0.672	1.008	0.344	0.789	1.059	0.336	0.598	0.98
0.242	0.734	0.984	0.293	0.664	0.984	0.441	0.563	0.957	0.43	0.66	0.941	0.273	0.73	0.949	0.383	0.621	0.93	0.563	0.457	0.852	0.305	0.309	1.074	0.219	0.711	1.016	0.281	0.801	1.016	0.398	0.59	1.035
0.254	0.719	1.016	0.313	0.656	0.973	0.473	0.59	0.957	0.438	0.645	0.945	0.27	0.773	0.969	0.43	0.637	0.957	0.563	0.43	0.941	0.215	0.371	1.078	0.168	0.695	1.043	0.27	0.66	0.98	0.328	0.543	1.07
0.281	0.703	1.008	0.383	0.656	0.996	0.48	0.555	0.949	0.414	0.629	0.93	0.273	0.785	0.965	0.422	0.629	0.992	0.477	0.406	0.879	0.246	0.43	1.043	0.219	0.594	1.031	0.25	0.598	0.93	0.289	0.523	1.02
0.254	0.711	0.98	0.363	0.625	0.992	0.391	0.559	0.926	0.43	0.652	0.938	0.273	0.797	0.941	0.367	0.609	0.977	0.426	0.434	0.941	0.375	0.453	1.051	0.254	0.535	1.066	0.449	0.707	1.055	0.348	0.531	0.996
0.25	0.758	0.973	0.348	0.625	0.984	0.5	0.574	0.934	0.41	0.664	0.926	0.324	0.813	0.953	0.371	0.613	0.961	0.465	0.461	1.047	0.395	0.418	1.039	0.23	0.531	1.02	0.492	0.723	1.059	0.414	0.598	0.996
0.246	0.766	0.961	0.375	0.66	1.004	0.406	0.586	0.945	0.43	0.68	0.941	0.324	0.785	0.961	0.43	0.633	0.957	0.43	0.5	1.027	0.484	0.402	1.047	0.176	0.551	0.996	0.371	0.547	0.996	0.391	0.637	0.98
0.25	0.793	0.98	0.344	0.648	0.992	0.387	0.574	0.965	0.406	0.641	0.93	0.285	0.766	0.965	0.445	0.617	0.91	0.387	0.574	0.992	0.422	0.355	1.016	0.191	0.602	0.996	0.523	0.461	1.039	0.359	0.609	0.938
0.266	0.754	0.945	0.324	0.652	0.98	0.426	0.559	1	0.441	0.641	0.961	0.266	0.762	0.957	0.473	0.59	0.934	0.5	0.633	0.953	0.449	0.387	1.043	0.328	0.605	1.016	0.434	0.402	1	0.398	0.543	0.902
0.301	0.77	0.984	0.355	0.66	0.984	0.395	0.551	0.949	0.402	0.613	0.938	0.297	0.773	0.938	0.492	0.57	0.949	0.516	0.625	0.945	0.375	0.402	0.992	0.457	0.531	1.012	0.313	0.551	1.094	0.441	0.48	0.875
0.309	0.742	0.984	0.363	0.641	0.969	0.422	0.547	0.961	0.398	0.625	0.945	0.332	0.766	0.91	0.484	0.555	0.895	0.492	0.586	0.926	0.371	0.434	1.066	0.453	0.52	1.004	0.258	0.559	1.016	0.461	0.461	0.813
0.281	0.75	0.969	0.367	0.621	0.945	0.438	0.512	0.965	0.398	0.633	0.949	0.387	0.758	0.914	0.52	0.555	0.855	0.469	0.559	0.945	0.301	0.484	1	0.434	0.617	0.957	0.227	0.652	1.016	0.551	0.422	0.859
0.305	0.777	0.965	0.41	0.633	0.957	0.387	0.469	0.945	0.375	0.621	0.957	0.391	0.707	0.926	0.598	0.539	0.887	0.398	0.547	0.898	0.371	0.609	1.059	0.539	0.66	0.969	0.227	0.801	1.09	0.613	0.328	0.984
0.355	0.785	0.969	0.387	0.617	0.949	0.383	0.492	0.965	0.363	0.613	0.965	0.375	0.684	0.918	0.586	0.52	0.898	0.441	0.613	0.941	0.344	0.594	1.043	0.461	0.586	0.938	0.336	0.746	1.066	0.488	0.383	1.105
0.367	0.75	0.961	0.375	0.621	0.938	0.418	0.543	0.996	0.383	0.629	0.953	0.387	0.695	0.898	0.523	0.523	0.922	0.453	0.664	1.051	0.477	0.57	0.973	0.434	0.633	0.969	0.387	0.613	1.02	0.293	0.637	1.105
0.371	0.715	0.961	0.418	0.648	0.957	0.324	0.57	1.023	0.375	0.641	0.969	0.418	0.73	0.871	0.496	0.539	0.926	0.406	0.641	0.973	0.465	0.629	0.988	0.402	0.582	1	0.355	0.633	1.047	0.172	0.805	1.043
0.355	0.68	0.945	0.398	0.645	0.957	0.25	0.652	1.012	0.328	0.648	0.965	0.445	0.715	0.848	0.469	0.578	0.879	0.5	0.637	0.98	0.465	0.66	0.98	0.41	0.512	1.008	0.379	0.699	1.066	0.285	0.777	1.086
0.309	0.676	0.93	0.383	0.641	0.957	0.234	0.754	1.051	0.313	0.68	0.988	0.457	0.676	0.871	0.484	0.605	0.902	0.559	0.559	0.859	0.406	0.633	0.969	0.438	0.496	1.035	0.328	0.629	1.012	0.266	0.676	1.055
0.313	0.703	0.957	0.41	0.66	0.965	0.25	0.777	1.059	0.293	0.695	0.996	0.457	0.652	0.906	0.531	0.602	0.957	0.516	0.555	0.82	0.359	0.621	0.984	0.402	0.555	1.078	0.293	0.551	1.016	0.328	0.617	1.008
0.305	0.699	0.973	0.395	0.641	0.957	0.215	0.801	1.063	0.285	0.707	1.012	0.41	0.668	0.922	0.477	0.555	0.941	0.582	0.574	0.953	0.434	0.559	0.996	0.348	0.566	1.043	0.344	0.492	0.98	0.457	0.539	1.086
0.289	0.723	0.984	0.391	0.637	0.953	0.188	0.75	1.039	0.25	0.707	1	0.391	0.73	0.922	0.418	0.523	0.945	0.461	0.535	0.938	0.434	0.445	0.984	0.41	0.613	1.047	0.293	0.449	0.961	0.457	0.43	0.977
0.305	0.73	0.973	0.406	0.645	0.977	0.32	0.703	1.039	0.258	0.723	1.016	0.402	0.742	0.918	0.445	0.516	0.938	0.441	0.563	0.945	0.445	0.434	0.977	0.445	0.645	1.113	0.387	0.449	0.914	0.461	0.504	1.059
0.332	0.738	0.953	0.367	0.625	0.969	0.367	0.699	1.02	0.242	0.695	1.043	0.406	0.711	0.91	0.496	0.539	0.957	0.5	0.57	0.902	0.449	0.414	0.988	0.434	0.625	1.16	0.41	0.449	0.898	0.246	0.551	0.988
0.355	0.727	0.941	0.367	0.637	0.973	0.34	0.668	0.996	0.234	0.691	1.043	0.391	0.691	0.906	0.535	0.523	0.973	0.523	0.602	0.898	0.418	0.367	0.945	0.426	0.555	1.117	0.422	0.465	0.895	0.27	0.586	1.098
0.371	0.719	0.945	0.379	0.656	0.969	0.289	0.656	0.977	0.273	0.703	1.012	0.387	0.691	0.91	0.488	0.516	0.965	0.484	0.625	0.93	0.402	0.426	0.938	0.391	0.566	0.961	0.41	0.488	0.988	0.273	0.555	1.051
0.359	0.707	0.949	0.383	0.648	0.973	0.348	0.684	0.973	0.32	0.719	0.977	0.383	0.688	0.898	0.441	0.512	0.922	0.473	0.625	0.941	0.473	0.496	0.98	0.363	0.648	0.891	0.41	0.488	0.977	0.285	0.531	1.09
0.379	0.688	0.949	0.379	0.629	0.977	0.359	0.695	0.941	0.34	0.727	0.957	0.387	0.684	0.891	0.457	0.512	0.914	0.473	0.621	0.895	0.477	0.457	0.965	0.332	0.746	0.789	0.418	0.418	0.977	0.355	0.484	1.02
0.371	0.676	0.93	0.363	0.625	0.988	0.367	0.695	0.945	0.328	0.73	0.953	0.406	0.668	0.941	0.469	0.523	0.922	0.539	0.617	0.848	0.445	0.453	0.961	0.293	0.699	0.738	0.488	0.387	1	0.441	0.504	0.973
0.398	0.68	0.945	0.336	0.629	0.988	0.406	0.699	0.953	0.305	0.727	0.914	0.348	0.637	0.98	0.445	0.543	0.949	0.559	0.602	0.922	0.555	0.469	0.949	0.277	0.625	0.777	0.512	0.465	0.988	0.41	0.613	1.027
0.371	0.684	0.926	0.324	0.641	0.992	0.398	0.676	0.938	0.313	0.758	0.887	0.297	0.688	1.004	0.406	0.539	0.977	0.496	0.563	0.941	0.578	0.473	0.914	0.316	0.59	0.816	0.523	0.598	0.969	0.227	0.719	1.047
0.371	0.699	0.941	0.32	0.648	1.016	0.402	0.66	0.93	0.375	0.785	0.891	0.266	0.742	1	0.387	0.547	0.949	0.473	0.555	0.93	0.566	0.5	0.887	0.383	0.598	0.848	0.563	0.664	0.922	0.234	0.715	1.02
0.363	0.711	0.941	0.309	0.648	1.035	0.453	0.664	0.938	0.461	0.727	0.914	0.242	0.766	0.961	0.449	0.574	0.887	0.504	0.57	0.902	0.594	0.578	0.91	0.453	0.617	0.871	0.566	0.711	0.902	0.336	0.691	1
0.352	0.719	0.949	0.285	0.641	1.027	0.438	0.633	0.949	0.434	0.68	0.902	0.25	0.773	0.91	0.484	0.629	0.852	0.504	0.582	0.879	0.539	0.551	0.891	0.504	0.621	0.859	0.527	0.707	0.898	0.41	0.688	1.047
0.348	0.719	0.945	0.313	0.652	1.027	0.426	0.613	0.934	0.43	0.703	0.91	0.258	0.746	0.91	0.461	0.617	0.902	0.492	0.578	0.891	0.469	0.551	0.938	0.504	0.605	0.875	0.492	0.629	0.965	0.41	0.633	1.004
0.359	0.719	0.938	0.277	0.645	1	0.492	0.629	0.953	0.391	0.73	0.895	0.285	0.723	1.008	0.441	0.539	1	0.523	0.586	0.93	0.547	0.582	0.98	0.488	0.625	0.891	0.477	0.477	1.051	0.355	0.598	1
0.371	0.699	0.938	0.285	0.676	1.012	0.438	0.602	0.938	0.402	0.77	0.945	0.258	0.676	1.078	0.359	0.516	1.004	0.5	0.578	0.918	0.438	0.5	0.988	0.582	0.629	0.918	0.406	0.398	0.957	0.32	0.625	1.066
0.387	0.711	0.945	0.27	0.668	1.012	0.391	0.609	0.938	0.395	0.777	0.957	0.313	0.723	1.039	0.402	0.609	1.055	0.527	0.57	0.855	0.395	0.48	0.98	0.539	0.512	0.922	0.344	0.48	1.07	0.262	0.633	1.07
0.355	0.707	0.953	0.273	0.68	1.031	0.398	0.625	0.973	0.395	0.754	0.965	0.293	0.766	0.949	0.422	0.672	1.008	0.566	0.594	0.816	0.406	0.484	1.012	0.469	0.406	0.953	0.301	0.492	1.086	0.203	0.629	1.02
0.332	0.695	0.961	0.281	0.676	1	0.359	0.641	0.965	0.395	0.727	0.953	0.336	0.863	0.922	0.445	0.719	1.004	0.609	0.625	0.863	0.344	0.457	1.004	0.438	0.453	0.957	0.262	0.461	1.066	0.266	0.535	1.02
0.328	0.715	0.973	0.32	0.684	0.98	0.352	0.66	0.965	0.402	0.711	0.938	0.305	0.863	0.895	0.426	0.711	0.941	0.547	0.602	0.855	0.371	0.461	1.07	0.418	0.504	0.992	0.277	0.523	1.078	0.418	0.484	1.02
0.34	0.723	0.957	0.355	0.699	0.988	0.406	0.672	0.961	0.375	0.699	0.914	0.289	0.871	0.871	0.438	0.695	0.93	0.516	0.586	0.871	0.32	0.398	1.121	0.414	0.512	1.008	0.195	0.57	1.008	0.402	0.453	0.996
0.332	0.711	0.969	0.324	0.68	0.977	0.414	0.652	0.949	0.387	0.695	0.91	0.336	0.867	0.883	0.449	0.656	0.918	0.523	0.574	0.852	0.305	0.391	1.047	0.371	0.543	1.035	0.258	0.664	1.008	0.426	0.508	0.984
0.34	0.695	0.977	0.289	0.68	0.965	0.402	0.637	0.938	0.414	0.684	0.914	0.371	0.82	0.887	0.449	0.629	0.934	0.563	0.563	0.867	0.34	0.473	1.016	0.367	0.602	1.078	0.371	0.688	1.027	0.398	0.516	0.953
0.367	0.684	0.984	0.324	0.719	0.977	0.414	0.637	0.926	0.438	0.645	0.914	0.41	0.766	0.848	0.477	0.602	0.988	0.539	0.539	0.91	0.371	0.559	0.977	0.238	0.598	1.109	0.469	0.602	1	0.379	0.559	0.93
0.348	0.672	0.965	0.305	0.715	0.977	0.414	0.652	0.953	0.434	0.617	0.898	0.426	0.793	0.871	0.461	0.559	0.977	0.496	0.543	0.945	0.355	0.605	1.055	0.172	0.578	1.094	0.523	0.539	1.008	0.449	0.672	0.961
0.336	0.676	0.992	0.324	0.738	0.945	0.379	0.641	0.965	0.461	0.637	0.898	0.367	0.84	0.91	0.449	0.551	0.926	0.461	0.551	0.918	0.348	0.609	1.059	0.23	0.648	1.059	0.473	0.512	0.988	0.441	0.656	0.918
0.328	0.68	0.961	0.344	0.742	0.957	0.406	0.652	0.957	0.43	0.668	0.902	0.324	0.875	0.906	0.488	0.578	0.902	0.465	0.586	0.895	0.398	0.504	1.039	0.281	0.762	1.129	0.469	0.574	0.965	0.477	0.563	0.879
0.336	0.684	0.969	0.348	0.742	0.949	0.43	0.664	0.973	0.422	0.691	0.902	0.352	0.883	0.879	0.504	0.582	0.898	0.5	0.617	0.891	0.496	0.48	1.031	0.234	0.719	1.109	0.5	0.594	0.957	0.559	0.477	0.918
0.348	0.656	0.988	0.336	0.73	0.961	0.387	0.637	0.938	0.445	0.715	0.922	0.387	0.859	0.902	0.484	0.563	0.918	0.488	0.617	0.906	0.434	0.457	0.984	0.25	0.668	1.09	0.512	0.598	0.992	0.551	0.441	0.938
0.352	0.637	1.004	0.328	0.734	0.957	0.398	0.664	0.949	0.438	0.707	0.926	0.375	0.789	0.902	0.492	0.539	0.945	0.473	0.59	0.996	0.504	0.527	0.984	0.348	0.609	1.09	0.539	0.582	1.035	0.508	0.488	0.922
0.348	0.617	0.98	0.359	0.75	0.988	0.379	0.66	0.961	0.406	0.684	0.926	0.379	0.785	0.906	0.504	0.516	0.922	0.461	0.578	0.965	0.402	0.484	1.012	0.375	0.598	1.016	0.496	0.512	1.02	0.449	0.652	0.984
0.336	0.621	0.957	0.359	0.707	0.977	0.316	0.652	0.957	0.426	0.688	0.922	0.371	0.773	0.906	0.527	0.531	0.871	0.422	0.613	0.941	0.34	0.52	1	0.309	0.727	1.047	0.477	0.523	1	0.359	0.84	1.043
0.324	0.645	0.973	0.375	0.68	0.941	0.367	0.664	0.973	0.391	0.695	0.926	0.348	0.77	0.863	0.578	0.57	0.887	0.488	0.633	0.953	0.359	0.621	1.063	0.262	0.773	1.008	0.363	0.598	1.094	0.176	0.805	0.98
0.328	0.66	1.031	0.426	0.688	0.945	0.387	0.668	0.992	0.375	0.707	0.93	0.398	0.781	0.863	0.582	0.57	0.91	0.469	0.629	0.953	0.426	0.559	1.031	0.199	0.824	1	0.246	0.57	1.09	0.211	0.664	0.973
0.273	0.641	1.02	0.371	0.664	0.949	0.367	0.637	0.953	0.383	0.707	0.945	0.402	0.762	0.891	0.508	0.547	0.898	0.387	0.621	0.938	0.418	0.461	1.012	0.234	0.852	0.992	0.199	0.5	1.043	0.344	0.609	0.977
0.32	0.68	1.043	0.336	0.66	0.961	0.383	0.641	0.965	0.383	0.695	0.961	0.391	0.73	0.91	0.484	0.551	0.871	0.395	0.613	0.914	0.418	0.512	1.023	0.371	0.793	1.051	0.246	0.535	1.066	0.141	0.637	1.055
0.301	0.668	0.961	0.328	0.676	1	0.367	0.637	0.973	0.336	0.688	0.953	0.387	0.734	0.883	0.504	0.57	0.875	0.457	0.629	0.969	0.414	0.52	1.016	0.391	0.656	1.039	0.262	0.516	1.023	0.168	0.613	1.094
0.305	0.699	0.992	0.293	0.664	1.004	0.352	0.629	0.98	0.328	0.707	0.957	0.418	0.758	0.859	0.516	0.59	0.895	0.414	0.641	0.973	0.332	0.504	0.98	0.434	0.613	1.113	0.313	0.414	0.953	0.328	0.543	1.105
0.316	0.699	1.047	0.316	0.68	0.992	0.313	0.625	0.984	0.313	0.707	0.957	0.422	0.762	0.84	0.5	0.602	0.949	0.453	0.613	0.953	0.348	0.539	1.016	0.426	0.629	1.125	0.453	0.391	0.918	0.254	0.621	1.043
0.273	0.672	1.004	0.352	0.676	0.969	0.359	0.664	1.012	0.313	0.707	0.965	0.453	0.758	0.855	0.441	0.602	0.961	0.531	0.582	0.918	0.418	0.539	1.047	0.344	0.684	1.086	0.438	0.461	0.926	0.223	0.766	1.129
0.32	0.703	1	0.371	0.68	0.973	0.348	0.656	0.992	0.32	0.688	1.008	0.418	0.738	0.887	0.387	0.602	0.938	0.496	0.566	0.836	0.387	0.477	1.031	0.352	0.734	1.113	0.43	0.547	0.871	0.211	0.684	1.121
0.359	0.699	0.984	0.332	0.656	0.938	0.355	0.629	1	0.289	0.645	0.988	0.359	0.75	0.887	0.383	0.617	0.945	0.504	0.57	0.918	0.418	0.504	1.059	0.332	0.762	1.004	0.461	0.59	0.906	0.281	0.559	0.988
0.34	0.707	0.957	0.348	0.676	0.961	0.324	0.613	1.02	0.277	0.684	0.984	0.328	0.766	0.871	0.426	0.633	0.984	0.492	0.559	0.957	0.402	0.523	1.031	0.379	0.664	1	0.426	0.578	0.906	0.406	0.617	1.059
0.34	0.691	0.953	0.344	0.66	0.984	0.301	0.582	1	0.266	0.738	0.984	0.363	0.785	0.891	0.422	0.609	0.992	0.461	0.57	0.902	0.367	0.484	0.973	0.348	0.617	0.93	0.461	0.598	0.938	0.375	0.648	0.973
0.375	0.715	0.988	0.32	0.648	0.977	0.313	0.625	1.016	0.242	0.734	1	0.391	0.77	0.93	0.371	0.594	0.98	0.516	0.59	0.938	0.383	0.508	0.918	0.324	0.617	0.879	0.496	0.605	0.922	0.367	0.652	1
0.359	0.652	0.957	0.352	0.664	0.992	0.297	0.664	1.051	0.242	0.73	1.023	0.34	0.762	0.953	0.34	0.629	0.957	0.547	0.57	0.906	0.469	0.563	0.926	0.25	0.559	0.871	0.5	0.535	0.863	0.352	0.602	0.961
0.387	0.645	0.938	0.359	0.668	0.988	0.258	0.668	1.027	0.25	0.73	1.039	0.297	0.781	0.961	0.379	0.633	0.965	0.527	0.543	0.883	0.484	0.527	0.918	0.27	0.531	0.844	0.469	0.512	0.844	0.316	0.672	1.059
0.441	0.637	0.953	0.344	0.668	0.969	0.285	0.668	1.023	0.215	0.742	0.984	0.277	0.805	0.945	0.422	0.629	1.012	0.492	0.559	0.926	0.469	0.504	0.883	0.355	0.531	0.871	0.531	0.48	0.996	0.246	0.676	1.082
0.422	0.594	0.934	0.34	0.676	0.965	0.309	0.668	1.023	0.242	0.754	1.031	0.277	0.82	0.91	0.398	0.574	1.055	0.465	0.57	0.941	0.543	0.531	0.906	0.426	0.527	0.859	0.359	0.441	1.004	0.32	0.586	1.094
0.406	0.617	0.957	0.324	0.672	0.98	0.266	0.664	1.023	0.199	0.727	1.016	0.297	0.828	0.922	0.289	0.555	1.023	0.426	0.586	0.914	0.535	0.488	0.91	0.438	0.516	0.813	0.371	0.395	1.148	0.344	0.527	1.035
0.414	0.625	0.977	0.305	0.676	1	0.227	0.656	1.035	0.234	0.707	1.027	0.328	0.77	0.934	0.215	0.609	0.973	0.504	0.602	0.91	0.535	0.504	0.918	0.441	0.504	0.777	0.516	0.418	1.09	0.32	0.633	1.133
0.383	0.629	0.957	0.293	0.668	1.016	0.25	0.68	1.059	0.297	0.676	1.016	0.266	0.746	0.914	0.309	0.676	0.992	0.559	0.617	0.934	0.543	0.496	0.973	0.453	0.539	0.777	0.484	0.496	1.074	0.246	0.668	1.09
0.414	0.645	0.949	0.309	0.672	1.016	0.32	0.664	1.039	0.316	0.699	0.977	0.246	0.754	0.965	0.359	0.656	1.027	0.473	0.617	0.91	0.5	0.461	0.902	0.441	0.605	0.797	0.367	0.586	1.031	0.242	0.605	1.047
0.434	0.645	0.945	0.309	0.676	0.996	0.332	0.66	1.02	0.297	0.723	0.969	0.207	0.754	0.977	0.336	0.617	1.035	0.422	0.645	0.891	0.523	0.461	0.891	0.414	0.645	0.828	0.266	0.609	0.996	0.301	0.633	1.078
0.418	0.613	0.957	0.324	0.691	0.996	0.371	0.66	0.973	0.27	0.738	0.984	0.23	0.785	0.977	0.313	0.633	1.039	0.48	0.688	0.891	0.547	0.516	0.898	0.391	0.625	0.859	0.195	0.555	1.035	0.344	0.684	1.066
0.375	0.605	0.949	0.305	0.688	1.004	0.332	0.645	0.934	0.273	0.734	0.98	0.254	0.809	0.988	0.348	0.621	1.004	0.473	0.688	0.891	0.5	0.488	0.957	0.313	0.523	0.93	0.176	0.488	1.086	0.348	0.602	0.953
0.41	0.629	0.957	0.273	0.684	1.004	0.348	0.664	0.949	0.324	0.73	0.98	0.207	0.813	0.969	0.391	0.668	0.965	0.484	0.668	0.926	0.453	0.441	1.043	0.422	0.461	0.988	0.285	0.465	1.043	0.438	0.535	0.938
0.41	0.598	0.941	0.262	0.68	1.016	0.395	0.668	0.977	0.375	0.711	0.992	0.16	0.828	0.938	0.375	0.656	0.957	0.508	0.641	0.93	0.453	0.371	1.078	0.398	0.449	1.063	0.402	0.488	1.043	0.465	0.57	0.988
0.43	0.625	0.945	0.254	0.672	1.008	0.383	0.641	0.969	0.395	0.648	0.953	0.188	0.859	1.008	0.344	0.598	0.988	0.5	0.609	0.895	0.305	0.367	1.051	0.297	0.512	1.195	0.535	0.57	1.055	0.422	0.598	0.996
0.445	0.613	0.949	0.266	0.668	1.012	0.41	0.629	0.988	0.359	0.645	0.93	0.207	0.797	0.957	0.359	0.578	1	0.535	0.59	0.836	0.336	0.453	1.074	0.199	0.551	1.227	0.473	0.496	1.004	0.371	0.543	0.949
0.422	0.594	0.949	0.258	0.672	1.016	0.387	0.613	0.961	0.363	0.68	0.953	0.332	0.773	1	0.379	0.617	0.977	0.582	0.586	0.844	0.418	0.402	1.047	-0.027	0.738	1.27	0.48	0.473	1.07	0.371	0.5	1
0.414	0.625	0.949	0.273	0.664	1.043	0.371	0.609	0.961	0.313	0.691	0.949	0.305	0.754	0.938	0.445	0.629	0.938	0.598	0.59	0.848	0.324	0.355	0.992	-0.113	0.922	1.176	0.406	0.414	0.922	0.383	0.488	1.02
0.43	0.645	0.949	0.246	0.664	1.031	0.348	0.637	0.977	0.32	0.703	0.977	0.207	0.809	0.953	0.492	0.605	0.949	0.578	0.582	0.875	0.336	0.352	1.016	0.09	0.996	1.133	0.344	0.547	1.074	0.41	0.461	0.977
0.426	0.609	0.953	0.258	0.676	1.039	0.348	0.664	1.004	0.379	0.68	0.988	0.219	0.848	0.973	0.484	0.547	0.984	0.582	0.57	0.84	0.406	0.438	1.027	0.137	0.949	1.109	0.234	0.813	1.078	0.391	0.461	0.883
0.402	0.609	0.961	0.254	0.676	1.02	0.371	0.68	0.98	0.379	0.652	0.969	0.238	0.805	0.961	0.426	0.543	0.977	0.609	0.551	0.809	0.406	0.461	1.074	0.172	0.934	1.094	0.297	0.855	1.047	0.438	0.547	0.84
0.422	0.602	0.973	0.246	0.668	1.039	0.398	0.684	0.969	0.398	0.656	0.961	0.27	0.793	0.914	0.387	0.566	0.941	0.617	0.555	0.809	0.422	0.395	1.02	0.168	0.926	1.098	0.289	0.746	0.988	0.465	0.633	0.789
0.418	0.574	0.957	0.23	0.648	1.004	0.406	0.672	0.965	0.371	0.66	0.957	0.367	0.816	0.949	0.406	0.594	0.945	0.613	0.551	0.875	0.504	0.336	1.027	0.234	0.758	1.063	0.383	0.699	1.07	0.43	0.531	0.898
0.422	0.598	0.945	0.238	0.668	1.07	0.398	0.633	0.945	0.34	0.684	0.957	0.32	0.75	0.934	0.457	0.582	0.965	0.5	0.539	0.816	0.5	0.34	1.004	0.316	0.602	1.078	0.297	0.629	1.043	0.527	0.379	0.926
0.438	0.594	0.953	0.238	0.648	1.027	0.395	0.621	0.934	0.348	0.707	0.961	0.293	0.762	0.926	0.488	0.574	1.008	0.441	0.586	0.848	0.473	0.402	0.969	0.305	0.645	1.113	0.32	0.645	1.039	0.387	0.328	1.066
0.434	0.59	0.969	0.25	0.652	1.047	0.422	0.617	0.949	0.379	0.711	0.965	0.32	0.781	0.941	0.465	0.559	1.012	0.527	0.594	0.902	0.473	0.48	0.992	0.258	0.734	1.105	0.336	0.66	1.059	0.379	0.445	1.152
0.387	0.578	0.961	0.301	0.652	1.051	0.402	0.609	0.949	0.387	0.676	0.965	0.285	0.766	0.922	0.422	0.555	0.953	0.492	0.527	0.98	0.387	0.523	1.008	0.207	0.777	1.063	0.348	0.648	1.047	0.293	0.492	1.129
0.391	0.621	0.984	0.242	0.637	1.031	0.438	0.613	0.941	0.395	0.664	0.941	0.305	0.785	0.945	0.43	0.598	0.918	0.449	0.469	1.027	0.352	0.633	0.973	0.227	0.785	1.09	0.238	0.617	1.055	0.125	0.52	0.992
0.391	0.598	0.973	0.223	0.668	1.063	0.449	0.617	0.934	0.418	0.691	0.938	0.32	0.773	0.969	0.473	0.621	0.938	0.395	0.465	0.992	0.398	0.738	1.043	0.297	0.727	1.082	0.309	0.535	1.02	0.164	0.582	1.027
0.402	0.613	0.973	0.211	0.664	1.074	0.434	0.629	0.938	0.395	0.672	0.91	0.293	0.762	0.965	0.48	0.602	0.957	0.402	0.477	0.973	0.492	0.66	0.988	0.371	0.648	1.102	0.34	0.398	0.973	0.129	0.512	1.113
0.426	0.605	0.965	0.223	0.664	1.051	0.41	0.648	0.934	0.43	0.68	0.922	0.305	0.777	0.961	0.441	0.578	0.949	0.48	0.496	0.938	0.465	0.652	0.945	0.391	0.523	1.023	0.434	0.406	0.945	0.164	0.492	1.172
0.363	0.59	0.977	0.258	0.68	1.023	0.43	0.664	0.926	0.457	0.676	0.934	0.324	0.801	0.957	0.438	0.574	0.918	0.52	0.52	0.961	0.563	0.691	0.973	0.363	0.504	0.953	0.426	0.48	0.961	0.258	0.578	1.105
0.371	0.613	0.961	0.309	0.668	1.016	0.441	0.664	0.938	0.445	0.648	0.93	0.316	0.797	0.949	0.453	0.574	0.883	0.527	0.523	0.934	0.535	0.676	0.984	0.301	0.594	0.93	0.398	0.523	0.926	0.395	0.691	1.145
0.383	0.629	0.973	0.324	0.672	1.008	0.453	0.641	0.938	0.438	0.641	0.93	0.293	0.781	0.949	0.484	0.57	0.883	0.477	0.594	0.883	0.355	0.68	1	0.238	0.637	0.98	0.328	0.516	0.918	0.309	0.617	1.027
0.355	0.609	0.996	0.254	0.656	0.98	0.445	0.617	0.93	0.461	0.668	0.926	0.301	0.777	0.973	0.539	0.543	0.922	0.547	0.637	0.906	0.332	0.633	1.02	0.215	0.566	0.973	0.441	0.559	0.953	0.418	0.605	1.105
0.316	0.609	0.996	0.285	0.688	1.016	0.465	0.613	0.93	0.434	0.648	0.895	0.277	0.75	0.945	0.547	0.508	0.93	0.574	0.598	0.895	0.375	0.52	1	0.207	0.582	1.016	0.438	0.508	0.938	0.422	0.527	0.957
0.313	0.617	1.004	0.277	0.656	0.996	0.426	0.613	0.938	0.457	0.656	0.914	0.281	0.723	0.906	0.516	0.492	0.887	0.57	0.559	0.926	0.434	0.383	0.992	0.289	0.547	1.02	0.465	0.449	0.957	0.469	0.582	1.02
0.352	0.613	0.996	0.32	0.668	1	0.406	0.621	0.938	0.469	0.641	0.938	0.352	0.723	0.898	0.539	0.508	0.871	0.512	0.52	0.898	0.461	0.371	0.984	0.32	0.453	1.051	0.512	0.387	0.969	0.395	0.613	1.008
0.32	0.598	0.996	0.363	0.656	1.008	0.41	0.633	0.953	0.434	0.613	0.93	0.395	0.691	0.898	0.582	0.512	0.883	0.496	0.516	0.898	0.445	0.344	0.961	0.254	0.496	1.031	0.484	0.414	0.926	0.344	0.645	0.996
0.344	0.613	0.992	0.324	0.625	0.969	0.406	0.629	0.961	0.422	0.609	0.926	0.383	0.648	0.91	0.59	0.504	0.918	0.531	0.508	0.895	0.391	0.332	0.918	0.203	0.578	1.039	0.48	0.566	1.004	0.27	0.691	1.035
0.328	0.617	1.008	0.336	0.672	0.992	0.402	0.613	0.945	0.445	0.629	0.938	0.406	0.672	0.941	0.555	0.48	0.926	0.5	0.547	0.918	0.406	0.402	0.91	0.184	0.609	1	0.414	0.621	1.031	0.293	0.746	1.098
0.27	0.629	1	0.336	0.676	1.012	0.426	0.629	0.949	0.41	0.582	0.918	0.398	0.684	0.922	0.492	0.43	0.887	0.488	0.598	0.926	0.477	0.434	0.941	0.168	0.637	0.977	0.352	0.656	1.027	0.367	0.645	1.035
0.258	0.672	1.023	0.293	0.66	0.988	0.414	0.617	0.953	0.426	0.578	0.93	0.418	0.723	0.898	0.477	0.441	0.867	0.484	0.641	0.867	0.477	0.395	0.941	0.281	0.715	1.004	0.301	0.676	1.039	0.387	0.535	0.988
0.258	0.668	1.016	0.332	0.672	1	0.395	0.605	0.977	0.445	0.609	0.91	0.457	0.754	0.91	0.551	0.477	0.875	0.625	0.656	0.832	0.43	0.391	0.961	0.277	0.672	0.996	0.32	0.691	1.047	0.414	0.578	1.016
0.301	0.68	1.035	0.371	0.672	1.012	0.336	0.59	0.977	0.422	0.621	0.918	0.434	0.727	0.914	0.586	0.465	0.902	0.613	0.633	0.836	0.539	0.395	0.961	0.215	0.605	0.938	0.258	0.602	1.012	0.371	0.629	1.016
0.309	0.668	1.023	0.324	0.633	0.965	0.355	0.605	0.996	0.402	0.602	0.914	0.398	0.707	0.914	0.586	0.438	0.93	0.543	0.594	0.91	0.516	0.434	0.957	0.289	0.582	0.945	0.258	0.559	0.969	0.273	0.617	1.016
0.289	0.688	1	0.348	0.648	0.98	0.375	0.586	0.984	0.391	0.637	0.977	0.391	0.719	0.906	0.496	0.418	0.957	0.488	0.574	0.938	0.484	0.539	0.93	0.398	0.586	0.984	0.277	0.648	1.07	0.359	0.598	1.074
0.285	0.727	1.012	0.359	0.66	1	0.355	0.602	1.004	0.332	0.59	1.016	0.398	0.727	0.891	0.422	0.445	0.973	0.508	0.582	0.91	0.52	0.637	0.945	0.426	0.633	1.145	0.266	0.742	1.09	0.309	0.527	1.043
0.246	0.742	1.02	0.305	0.633	0.977	0.305	0.621	0.992	0.254	0.625	0.996	0.43	0.707	0.902	0.402	0.52	1.035	0.566	0.574	0.879	0.496	0.617	0.926	0.051	0.441	1.047	0.258	0.699	1.086	0.277	0.492	0.996
0.219	0.746	0.988	0.352	0.637	0.984	0.27	0.66	1.047	0.258	0.637	1.063	0.438	0.668	0.926	0.332	0.598	1.039	0.57	0.563	0.848	0.469	0.605	0.965	0.18	0.441	0.992	0.262	0.684	0.988	0.445	0.508	0.984
0.27	0.754	0.996	0.406	0.633	0.992	0.227	0.691	1.016	0.215	0.691	1.066	0.406	0.629	0.953	0.363	0.645	1.027	0.555	0.563	0.875	0.469	0.582	0.988	0.063	0.434	1.137	0.27	0.781	1.109	0.508	0.484	0.973
0.285	0.758	0.969	0.379	0.602	0.957	0.273	0.754	1.027	0.203	0.746	1.059	0.363	0.621	0.961	0.379	0.637	1.004	0.543	0.555	0.895	0.418	0.523	0.961	0.305	0.391	1.098	0.285	0.703	1.027	0.484	0.48	0.953
0.32	0.742	0.973	0.398	0.617	0.961	0.332	0.773	1.004	0.277	0.738	1.055	0.375	0.672	0.984	0.34	0.613	0.965	0.566	0.543	0.859	0.406	0.547	0.98	0.602	0.316	1.059	0.406	0.598	1.043	0.492	0.477	0.98
0.332	0.742	0.949	0.418	0.633	0.98	0.328	0.73	0.977	0.332	0.656	1.008	0.387	0.703	1.023	0.383	0.602	1.004	0.563	0.551	0.836	0.445	0.555	1.02	0.715	0.266	1.125	0.422	0.582	0.98	0.414	0.367	0.973
0.348	0.738	0.941	0.375	0.633	0.969	0.352	0.711	0.98	0.348	0.621	0.969	0.367	0.695	1.023	0.379	0.57	1.027	0.594	0.543	0.867	0.34	0.488	1.016	0.629	0.23	1.117	0.43	0.68	1.039	0.516	0.344	0.977
0.336	0.75	0.938	0.387	0.652	0.973	0.305	0.715	0.961	0.371	0.645	0.973	0.367	0.699	1.055	0.344	0.555	1.027	0.563	0.547	0.895	0.285	0.52	1.078	0.621	0.297	1.098	0.293	0.703	1.031	0.551	0.387	0.996
0.344	0.754	0.953	0.438	0.652	0.965	0.273	0.746	0.918	0.313	0.656	0.953	0.344	0.695	1.055	0.391	0.551	1.023	0.543	0.547	0.867	0.305	0.543	1.09	0.633	0.375	1.051	0.328	0.637	1.004	0.484	0.5	0.941
0.332	0.75	0.938	0.422	0.629	0.949	0.348	0.797	0.93	0.316	0.754	0.926	0.285	0.68	1.047	0.438	0.59	0.988	0.594	0.563	0.852	0.293	0.469	1.047	0.621	0.453	1.051	0.336	0.656	1.063	0.355	0.664	0.848
0.371	0.766	0.953	0.441	0.621	0.949	0.371	0.809	0.906	0.34	0.848	0.938	0.238	0.684	1.02	0.398	0.629	0.973	0.613	0.574	0.805	0.348	0.484	1.012	0.609	0.457	0.984	0.27	0.68	1.098	0.285	0.906	0.852
0.391	0.746	0.945	0.422	0.621	0.961	0.391	0.781	0.91	0.348	0.816	0.906	0.207	0.664	1.023	0.406	0.652	0.961	0.59	0.594	0.809	0.359	0.543	1	0.621	0.473	0.938	0.34	0.613	1.063	0.348	0.906	0.988
0.371	0.723	0.918	0.387	0.621	0.973	0.418	0.742	0.914	0.449	0.773	0.926	0.207	0.629	1.004	0.383	0.668	0.902	0.566	0.617	0.844	0.348	0.594	1.066	0.582	0.512	0.922	0.387	0.543	1.086	0.41	0.688	1.012
0.395	0.73	0.934	0.375	0.625	0.969	0.41	0.723	0.914	0.441	0.707	0.91	0.223	0.598	0.934	0.391	0.738	0.934	0.543	0.59	0.879	0.387	0.527	1.031	0.473	0.566	0.863	0.324	0.547	1.148	0.359	0.523	1.035
0.367	0.715	0.93	0.414	0.633	0.98	0.402	0.699	0.895	0.434	0.707	0.902	0.246	0.586	0.906	0.422	0.727	0.938	0.477	0.555	0.867	0.496	0.445	1.055	0.309	0.676	0.77	0.258	0.539	1.121	0.336	0.555	1.074
0.34	0.719	0.941	0.402	0.617	0.965	0.453	0.711	0.906	0.414	0.754	0.91	0.25	0.566	0.887	0.449	0.703	0.945	0.586	0.551	0.961	0.461	0.406	0.969	0.246	0.73	0.707	0.129	0.516	1.035	0.328	0.559	1.074
0.332	0.727	0.957	0.402	0.633	0.977	0.469	0.707	0.918	0.395	0.793	0.938	0.266	0.574	0.891	0.449	0.668	0.957	0.496	0.516	0.914	0.406	0.484	1	0.371	0.766	0.727	0.152	0.465	1.02	0.297	0.535	1.047
0.316	0.734	0.973	0.398	0.617	0.988	0.461	0.68	0.902	0.391	0.785	0.922	0.297	0.617	0.93	0.426	0.645	0.957	0.434	0.531	0.988	0.434	0.563	0.957	0.391	0.781	0.762	0.32	0.414	0.984	0.223	0.605	1.043
0.289	0.734	0.977	0.363	0.617	0.977	0.473	0.66	0.895	0.418	0.758	0.926	0.309	0.656	0.961	0.406	0.633	0.918	0.406	0.559	0.914	0.434	0.59	1.027	0.422	0.766	0.77	0.395	0.438	0.965	0.18	0.688	1.109
0.273	0.75	0.973	0.34	0.621	0.984	0.461	0.652	0.906	0.426	0.719	0.93	0.301	0.734	0.969	0.445	0.676	0.926	0.426	0.582	0.918	0.355	0.559	0.996	0.402	0.637	0.805	0.43	0.547	0.91	0.148	0.633	1.059
0.273	0.75	0.961	0.336	0.621	1	0.418	0.664	0.906	0.387	0.688	0.926	0.352	0.809	0.961	0.492	0.664	0.965	0.523	0.582	0.996	0.387	0.578	1.078	0.414	0.543	0.828	0.359	0.57	0.859	0.219	0.629	1.082
0.281	0.754	0.965	0.32	0.613	1.008	0.406	0.676	0.926	0.371	0.688	0.918	0.379	0.832	0.926	0.477	0.617	0.965	0.492	0.57	0.977	0.43	0.48	1.004	0.508	0.516	0.918	0.387	0.613	0.852	0.305	0.621	1.055
0.281	0.746	0.973	0.293	0.613	1.016	0.414	0.691	0.914	0.379	0.699	0.922	0.438	0.871	0.91	0.461	0.594	0.941	0.422	0.59	0.941	0.453	0.473	1.008	0.668	0.477	1.004	0.398	0.695	0.93	0.359	0.57	1.055
0.293	0.73	0.98	0.277	0.613	1.023	0.402	0.699	0.902	0.402	0.68	0.926	0.477	0.891	0.914	0.473	0.586	0.895	0.473	0.625	0.902	0.445	0.543	0.996	0.711	0.34	1.16	0.426	0.672	0.918	0.387	0.484	1.043
0.289	0.707	0.965	0.262	0.621	1.031	0.426	0.699	0.902	0.426	0.648	0.918	0.434	0.844	0.906	0.484	0.59	0.871	0.551	0.621	0.914	0.426	0.582	1.012	0.605	0.328	1.188	0.422	0.602	0.867	0.355	0.5	1.012
0.309	0.73	0.977	0.23	0.633	1.043	0.43	0.699	0.91	0.473	0.637	0.91	0.391	0.836	0.93	0.504	0.586	0.887	0.504	0.578	0.945	0.34	0.582	1.02	0.254	0.383	1.141	0.461	0.578	0.844	0.32	0.613	1.023
0.328	0.723	0.977	0.215	0.656	1.055	0.41	0.684	0.91	0.469	0.633	0.891	0.398	0.816	0.93	0.531	0.563	0.934	0.391	0.598	0.938	0.336	0.598	1.051	0.242	0.617	1.121	0.406	0.586	0.734	0.316	0.668	1.031
0.309	0.707	0.965	0.191	0.66	1.055	0.406	0.695	0.902	0.453	0.641	0.867	0.383	0.762	0.918	0.527	0.523	0.922	0.371	0.609	0.973	0.398	0.563	1	0.316	0.781	1.109	0.371	0.586	0.738	0.305	0.648	0.992
0.305	0.711	0.961	0.172	0.672	1.047	0.438	0.715	0.906	0.488	0.672	0.883	0.398	0.723	0.914	0.531	0.527	0.863	0.434	0.605	0.957	0.414	0.527	0.965	0.313	0.738	1.063	0.59	0.527	0.668	0.391	0.637	1.078
0.313	0.715	0.965	0.203	0.703	1.078	0.422	0.707	0.906	0.48	0.664	0.875	0.375	0.711	0.93	0.574	0.555	0.836	0.535	0.59	0.961	0.441	0.535	0.973	0.258	0.676	1.039	0.48	0.219	1.27	0.367	0.578	1.102
0.309	0.719	0.965	0.199	0.672	1.047	0.441	0.688	0.914	0.488	0.648	0.887	0.301	0.68	0.91	0.613	0.551	0.852	0.547	0.551	0.883	0.418	0.543	0.977	0.324	0.68	1.027	0.344	-0.02	1.598	0.32	0.516	1.078
0.32	0.715	0.965	0.234	0.688	1.047	0.434	0.684	0.926	0.48	0.641	0.906	0.301	0.703	0.891	0.586	0.535	0.891	0.563	0.547	0.902	0.348	0.484	0.941	0.281	0.637	0.969	0.277	0.195	1.324	0.32	0.512	1.055
0.324	0.711	0.98	0.246	0.68	1.023	0.414	0.672	0.914	0.449	0.641	0.93	0.352	0.734	0.883	0.516	0.527	0.91	0.449	0.563	0.859	0.398	0.504	0.938	0.262	0.637	0.887	0.387	0.645	1.152	0.301	0.504	1.063
0.309	0.699	0.977	0.254	0.68	1.027	0.402	0.684	0.914	0.391	0.672	0.91	0.391	0.711	0.891	0.453	0.551	0.883	0.527	0.613	0.93	0.508	0.504	0.98	0.313	0.629	0.875	0.172	0.891	1.004	0.305	0.527	1.043
0.301	0.707	0.969	0.254	0.672	1.008	0.414	0.699	0.926	0.398	0.715	0.914	0.434	0.699	0.914	0.469	0.605	0.887	0.563	0.563	0.902	0.488	0.453	0.949	0.418	0.59	0.855	0.375	1.102	1.023	0.297	0.516	1.027
0.313	0.715	0.988	0.27	0.684	1	0.402	0.688	0.926	0.41	0.703	0.926	0.445	0.684	0.93	0.504	0.629	0.922	0.531	0.551	0.945	0.496	0.473	0.953	0.484	0.531	0.875	0.273	0.953	0.988	0.355	0.445	1.004
0.305	0.699	0.977	0.289	0.707	1.004	0.406	0.68	0.926	0.398	0.68	0.949	0.422	0.664	0.914	0.488	0.621	0.965	0.516	0.535	0.91	0.551	0.465	0.961	0.531	0.492	0.91	0.246	0.695	1.035	0.402	0.406	1.008
0.309	0.707	0.977	0.297	0.703	0.977	0.414	0.684	0.941	0.359	0.691	0.965	0.43	0.684	0.891	0.414	0.613	0.965	0.516	0.547	0.863	0.523	0.48	0.926	0.484	0.488	0.93	0.301	0.504	0.98	0.398	0.441	0.965
0.301	0.715	0.973	0.324	0.703	0.957	0.379	0.684	0.941	0.336	0.715	0.988	0.469	0.719	0.895	0.383	0.633	0.941	0.559	0.578	0.887	0.508	0.504	0.949	0.477	0.574	1.008	0.488	0.496	1.059	0.387	0.508	0.926
0.301	0.727	0.977	0.363	0.727	0.969	0.324	0.691	0.93	0.277	0.738	0.957	0.441	0.719	0.906	0.344	0.637	0.961	0.539	0.563	0.969	0.488	0.48	0.945	0.477	0.637	1.047	0.539	0.48	1.086	0.363	0.523	0.902
0.25	0.715	0.973	0.352	0.711	0.965	0.363	0.719	0.969	0.309	0.75	0.984	0.402	0.715	0.922	0.422	0.613	1.023	0.434	0.563	0.91	0.484	0.43	0.977	0.426	0.598	1.063	0.469	0.398	1.02	0.363	0.566	0.883
0.297	0.719	0.996	0.332	0.695	0.93	0.363	0.711	0.957	0.316	0.699	0.961	0.395	0.73	0.922	0.43	0.551	1.043	0.48	0.586	0.922	0.461	0.449	0.961	0.43	0.598	1.086	0.246	0.367	0.977	0.355	0.59	0.906
0.313	0.707	0.992	0.414	0.734	0.973	0.371	0.684	0.953	0.297	0.68	0.961	0.367	0.738	0.902	0.328	0.547	0.996	0.551	0.59	0.914	0.504	0.539	1	0.484	0.586	1.082	0.195	0.52	1.027	0.395	0.586	0.914
0.285	0.703	0.992	0.398	0.695	0.961	0.379	0.668	0.98	0.316	0.652	1.004	0.363	0.754	0.91	0.316	0.594	0.961	0.531	0.602	0.883	0.461	0.551	1.012	0.324	0.555	1.027	0.23	0.625	1.039	0.41	0.508	0.973
0.273	0.711	0.984	0.395	0.672	0.945	0.348	0.648	0.969	0.305	0.66	1.023	0.355	0.758	0.941	0.367	0.613	0.984	0.492	0.594	0.898	0.336	0.543	1.008	0.254	0.602	1.012	0.332	0.617	1.023	0.492	0.48	1.125
0.27	0.719	0.988	0.426	0.688	0.953	0.316	0.656	0.992	0.266	0.703	1.02	0.285	0.738	0.945	0.418	0.605	1.023	0.5	0.598	0.93	0.402	0.5	1.074	0.371	0.664	0.992	0.316	0.633	1.016	0.449	0.477	1.09
0.273	0.715	1.012	0.383	0.68	0.961	0.27	0.668	1.031	0.254	0.754	1.023	0.234	0.75	0.953	0.379	0.582	1.047	0.453	0.59	0.895	0.406	0.398	1.02	0.309	0.609	1.063	0.316	0.703	1.066	0.336	0.523	0.996
0.297	0.703	1.039	0.352	0.676	0.949	0.242	0.684	1.027	0.223	0.758	0.984	0.242	0.785	0.969	0.289	0.563	1	0.473	0.598	0.883	0.43	0.418	1.055	0.211	0.574	1.082	0.324	0.691	1.027	0.438	0.598	0.953
0.223	0.676	1.016	0.375	0.703	0.969	0.223	0.691	0.996	0.234	0.73	1	0.223	0.785	0.977	0.293	0.613	0.965	0.566	0.605	0.891	0.426	0.371	1.016	0.125	0.563	1.086	0.328	0.566	0.973	0.449	0.563	0.941
0.191	0.691	0.992	0.355	0.707	0.984	0.254	0.719	1.039	0.266	0.711	1	0.227	0.789	0.996	0.34	0.633	1.023	0.578	0.59	0.871	0.359	0.328	0.996	0.172	0.555	1.109	0.379	0.613	1.102	0.438	0.469	0.938
0.215	0.711	1.023	0.328	0.68	0.953	0.258	0.707	1.027	0.305	0.703	0.992	0.207	0.797	1.012	0.375	0.621	1.031	0.527	0.574	0.855	0.348	0.336	0.977	0.078	0.605	1.023	0.309	0.672	1.059	0.555	0.359	0.977
0.238	0.691	1.008	0.367	0.703	0.941	0.23	0.68	1.031	0.324	0.684	1.008	0.176	0.816	0.992	0.398	0.613	1.059	0.57	0.582	0.855	0.352	0.332	1.004	0.152	0.816	1.113	0.316	0.68	1.008	0.824	0.227	0.797
0.219	0.684	1.055	0.375	0.703	0.945	0.277	0.695	1.035	0.309	0.695	0.973	0.172	0.855	0.98	0.398	0.609	0.996	0.594	0.563	0.832	0.367	0.371	1.02	0.133	0.762	1.102	0.285	0.629	1.02	0.852	0.215	0.852
0.219	0.676	1.016	0.336	0.664	0.945	0.242	0.684	0.992	0.289	0.727	0.984	0.219	0.844	0.973	0.352	0.621	0.941	0.602	0.539	0.824	0.352	0.344	1	0.254	0.594	1.086	0.375	0.609	1.051	0.676	0.445	0.926
0.219	0.715	1	0.336	0.648	0.957	0.254	0.711	0.992	0.32	0.715	0.996	0.234	0.816	0.953	0.348	0.652	0.957	0.645	0.512	0.883	0.43	0.313	0.996	0.395	0.578	1.074	0.32	0.5	1.012	0.488	0.527	1.027
0.223	0.73	1.031	0.344	0.656	0.977	0.309	0.711	1.008	0.313	0.723	0.973	0.254	0.813	0.984	0.41	0.609	1.012	0.551	0.461	0.82	0.496	0.324	0.977	0.316	0.625	1.059	0.289	0.449	0.949	0.293	0.457	1.051
0.203	0.711	1.016	0.336	0.645	0.992	0.32	0.691	0.984	0.328	0.73	0.969	0.234	0.789	0.969	0.414	0.574	1.027	0.559	0.492	0.809	0.488	0.445	1	0.305	0.648	1.063	0.402	0.457	0.965	0.27	0.48	1.137
0.227	0.73	1.051	0.336	0.664	0.977	0.359	0.715	1.02	0.371	0.719	0.984	0.238	0.793	0.98	0.402	0.57	1.004	0.625	0.527	0.844	0.414	0.52	1.031	0.273	0.586	1.012	0.41	0.484	0.969	0.215	0.445	1.031
0.242	0.73	1.027	0.367	0.664	0.984	0.348	0.688	0.973	0.352	0.66	0.945	0.238	0.785	0.965	0.406	0.586	0.941	0.617	0.52	0.891	0.352	0.543	1.043	0.273	0.637	1.016	0.375	0.539	0.953	0.289	0.375	0.941
0.305	0.754	1.027	0.348	0.652	0.973	0.379	0.676	0.953	0.379	0.652	0.949	0.203	0.801	0.949	0.418	0.609	0.906	0.457	0.508	0.871	0.301	0.594	1.02	0.262	0.688	1.082	0.363	0.551	0.988	0.473	0.418	1.023
0.281	0.715	0.977	0.348	0.656	0.98	0.348	0.664	0.949	0.395	0.656	0.949	0.238	0.836	0.965	0.445	0.605	0.965	0.566	0.492	0.957	0.363	0.691	1.031	0.359	0.629	1.109	0.41	0.508	0.969	0.465	0.473	0.98
0.273	0.738	0.988	0.352	0.645	1	0.348	0.668	0.957	0.348	0.656	0.949	0.234	0.813	0.973	0.441	0.57	1.012	0.563	0.473	0.938	0.422	0.648	0.988	0.371	0.543	1.086	0.434	0.492	0.977	0.477	0.539	1.023
0.262	0.711	0.98	0.332	0.641	0.984	0.332	0.676	0.953	0.34	0.68	0.988	0.25	0.789	0.961	0.387	0.566	1.004	0.523	0.488	0.898	0.418	0.605	0.961	0.395	0.613	1.109	0.559	0.52	1	0.551	0.555	0.957
0.254	0.688	0.988	0.348	0.652	0.988	0.355	0.676	0.961	0.352	0.691	0.996	0.309	0.793	0.941	0.375	0.582	0.969	0.508	0.52	0.879	0.527	0.66	0.996	0.27	0.637	1.121	0.504	0.496	0.949	0.438	0.625	0.992
0.285	0.684	0.996	0.367	0.66	0.988	0.379	0.672	0.961	0.34	0.691	0.965	0.332	0.773	0.926	0.426	0.613	0.934	0.547	0.527	0.965	0.543	0.668	0.945	0.227	0.699	1.09	0.484	0.559	0.941	0.324	0.703	1.039
0.328	0.684	1.016	0.34	0.66	0.973	0.375	0.66	0.957	0.383	0.699	0.961	0.344	0.773	0.922	0.473	0.633	0.953	0.438	0.48	0.938	0.43	0.699	0.961	0.246	0.695	1.078	0.512	0.652	0.965	0.406	0.652	1.078
0.293	0.66	1.004	0.336	0.688	0.988	0.379	0.648	0.949	0.395	0.695	0.957	0.355	0.793	0.957	0.473	0.613	0.988	0.426	0.492	0.949	0.406	0.68	1.004	0.289	0.605	1.047	0.418	0.645	0.996	0.359	0.504	0.969
0.293	0.695	1.004	0.316	0.68	1	0.391	0.664	0.965	0.355	0.691	0.965	0.297	0.77	0.953	0.406	0.574	0.977	0.395	0.512	0.926	0.398	0.543	1.008	0.234	0.508	1.051	0.395	0.625	0.973	0.348	0.477	1.039
0.277	0.707	1.016	0.305	0.691	1	0.391	0.66	0.965	0.332	0.695	0.965	0.301	0.793	0.965	0.383	0.57	0.949	0.488	0.559	0.973	0.375	0.457	0.98	0.332	0.523	1	0.379	0.574	0.957	0.383	0.484	0.996
0.242	0.699	0.992	0.281	0.688	0.988	0.383	0.652	0.957	0.363	0.719	0.973	0.332	0.793	0.965	0.434	0.605	0.949	0.484	0.578	0.965	0.43	0.449	0.988	0.34	0.547	0.965	0.336	0.59	1.051	0.48	0.449	0.949
0.273	0.719	1.004	0.305	0.711	1	0.41	0.672	0.965	0.367	0.688	0.945	0.313	0.766	0.961	0.469	0.609	0.957	0.48	0.605	0.949	0.406	0.395	0.965	0.34	0.574	0.918	0.215	0.617	1.063	0.512	0.445	0.957
0.324	0.711	1.012	0.281	0.688	0.984	0.387	0.668	0.953	0.418	0.664	0.945	0.309	0.75	0.973	0.477	0.59	0.973	0.504	0.625	0.898	0.371	0.43	0.934	0.305	0.637	0.852	0.199	0.652	1.117	0.473	0.48	1.027
0.32	0.676	0.996	0.273	0.695	0.996	0.387	0.668	0.941	0.441	0.633	0.945	0.313	0.762	0.996	0.461	0.563	0.953	0.543	0.59	0.844	0.461	0.453	0.965	0.305	0.688	0.863	0.191	0.641	1.059	0.434	0.43	0.984
0.313	0.664	0.984	0.266	0.672	1.012	0.418	0.668	0.934	0.414	0.613	0.93	0.262	0.758	0.98	0.457	0.563	0.906	0.566	0.582	0.898	0.539	0.438	0.984	0.309	0.707	0.855	0.18	0.652	1.074	0.48	0.414	0.973
0.328	0.676	0.988	0.23	0.664	1.02	0.418	0.652	0.93	0.414	0.621	0.918	0.238	0.746	0.938	0.465	0.555	0.875	0.48	0.578	0.93	0.492	0.43	0.945	0.402	0.703	0.848	0.137	0.676	1.055	0.484	0.41	0.957
0.313	0.648	0.973	0.211	0.676	1.027	0.414	0.625	0.93	0.457	0.629	0.91	0.281	0.746	0.91	0.555	0.547	0.906	0.445	0.605	0.891	0.551	0.484	0.938	0.504	0.715	0.871	0.176	0.652	1	0.516	0.543	0.902
0.336	0.664	0.977	0.219	0.691	1.059	0.441	0.629	0.934	0.473	0.609	0.91	0.313	0.719	0.891	0.578	0.516	0.922	0.477	0.668	0.887	0.574	0.496	0.922	0.543	0.754	0.902	0.277	0.672	1.074	0.457	0.574	0.93
0.367	0.637	0.984	0.203	0.684	1.047	0.434	0.637	0.934	0.5	0.594	0.918	0.324	0.68	0.883	0.547	0.512	0.902	0.586	0.656	0.926	0.547	0.516	0.887	0.496	0.781	0.906	0.293	0.641	1.051	0.543	0.543	0.934
0.371	0.625	0.969	0.199	0.699	1.023	0.449	0.641	0.918	0.508	0.598	0.93	0.359	0.672	0.902	0.504	0.516	0.836	0.543	0.605	0.875	0.559	0.582	0.914	0.453	0.738	0.914	0.359	0.578	1.07	0.547	0.535	0.957
0.379	0.621	0.953	0.203	0.699	1.016	0.477	0.648	0.926	0.445	0.594	0.902	0.367	0.664	0.898	0.539	0.52	0.879	0.563	0.605	0.852	0.527	0.582	0.93	0.445	0.699	0.879	0.355	0.543	1.016	0.43	0.492	0.953
0.418	0.633	0.965	0.223	0.699	1.066	0.488	0.645	0.926	0.441	0.625	0.895	0.371	0.652	0.895	0.57	0.469	0.906	0.605	0.582	0.867	0.496	0.551	0.938	0.418	0.676	0.859	0.363	0.648	1.047	0.488	0.465	0.953
0.395	0.613	0.938	0.18	0.641	1.039	0.457	0.637	0.914	0.48	0.621	0.93	0.43	0.664	0.918	0.531	0.469	0.926	0.5	0.574	0.848	0.434	0.512	0.965	0.422	0.617	0.855	0.328	0.715	1.055	0.5	0.469	0.918
0.402	0.617	0.961	0.242	0.668	1.063	0.457	0.637	0.922	0.441	0.547	0.914	0.434	0.645	0.941	0.492	0.496	0.938	0.551	0.586	0.914	0.488	0.551	0.98	0.508	0.539	0.848	0.297	0.707	1.051	0.422	0.52	0.965
0.422	0.621	0.977	0.211	0.648	1.023	0.457	0.625	0.926	0.465	0.543	0.93	0.398	0.633	0.945	0.492	0.504	0.945	0.547	0.57	0.934	0.414	0.504	0.953	0.605	0.516	0.902	0.309	0.688	1.082	0.391	0.57	1.012
0.402	0.602	0.961	0.184	0.672	1.023	0.445	0.613	0.922	0.473	0.555	0.934	0.418	0.668	0.938	0.504	0.52	0.973	0.5	0.566	0.867	0.434	0.508	1	0.637	0.531	0.949	0.309	0.668	1.078	0.43	0.598	0.996
0.395	0.609	0.945	0.223	0.691	1.063	0.445	0.609	0.934	0.426	0.594	0.879	0.402	0.715	0.914	0.469	0.512	0.996	0.582	0.586	0.84	0.371	0.465	1.008	0.539	0.52	1.008	0.293	0.66	1.074	0.398	0.574	1.047
0.41	0.617	0.934	0.227	0.668	1.063	0.438	0.609	0.926	0.438	0.594	0.906	0.426	0.75	0.914	0.438	0.551	1.02	0.594	0.59	0.84	0.41	0.496	1.027	0.449	0.418	1.043	0.293	0.656	1.109	0.352	0.598	1.023
0.41	0.586	0.945	0.227	0.695	1.031	0.418	0.605	0.93	0.449	0.543	0.922	0.438	0.754	0.922	0.352	0.578	0.984	0.543	0.582	0.871	0.363	0.457	1.074	0.418	0.387	1.074	0.27	0.613	1.102	0.348	0.539	0.984
0.418	0.57	0.973	0.277	0.719	1.023	0.422	0.629	0.93	0.41	0.578	0.938	0.406	0.723	0.93	0.395	0.594	0.965	0.547	0.566	0.887	0.344	0.449	1.063	0.336	0.383	1.078	0.25	0.527	1.117	0.426	0.488	0.957
0.41	0.59	0.992	0.293	0.691	1.008	0.395	0.637	0.941	0.348	0.629	0.953	0.383	0.719	0.918	0.469	0.582	0.957	0.594	0.547	0.871	0.332	0.465	1.039	0.289	0.488	1.004	0.215	0.523	1.094	0.457	0.516	1.043
0.332	0.59	0.98	0.281	0.684	0.992	0.367	0.609	0.961	0.383	0.695	1.008	0.387	0.754	0.914	0.48	0.547	0.957	0.586	0.539	0.816	0.375	0.492	1.023	0.246	0.637	1.02	0.219	0.52	1.074	0.375	0.59	1.082
0.363	0.633	0.988	0.293	0.691	1.004	0.348	0.598	0.977	0.246	0.676	1.016	0.398	0.758	0.93	0.469	0.527	0.918	0.621	0.547	0.793	0.383	0.527	0.98	0.332	0.684	0.992	0.285	0.41	1.047	0.285	0.609	1
0.387	0.656	0.988	0.309	0.672	0.996	0.34	0.602	1	0.246	0.688	1.07	0.379	0.727	0.934	0.426	0.512	0.898	0.648	0.547	0.82	0.355	0.598	1.043	0.363	0.586	1	0.379	0.359	1.012	0.328	0.621	0.984
0.383	0.625	0.992	0.309	0.664	0.949	0.363	0.645	1.004	0.266	0.695	1.063	0.348	0.715	0.957	0.359	0.504	0.902	0.594	0.543	0.824	0.371	0.566	1.016	0.426	0.559	0.977	0.453	0.453	1.016	0.379	0.656	1.07
0.348	0.613	0.992	0.355	0.719	0.977	0.352	0.656	0.992	0.219	0.703	1.039	0.316	0.707	0.973	0.301	0.535	0.934	0.559	0.574	0.82	0.449	0.527	1.027	0.52	0.566	0.918	0.359	0.492	0.957	0.344	0.602	1.004
0.367	0.617	1.008	0.316	0.703	0.977	0.324	0.664	1.02	0.227	0.727	1.023	0.309	0.707	0.977	0.285	0.547	1.047	0.57	0.605	0.867	0.465	0.477	0.969	0.543	0.617	0.91	0.375	0.516	0.891	0.512	0.535	0.977
0.348	0.605	0.98	0.27	0.68	0.965	0.32	0.676	1.023	0.258	0.734	1.02	0.32	0.703	0.992	0.32	0.574	1.156	0.527	0.609	0.895	0.445	0.484	0.996	0.539	0.66	0.938	0.316	0.578	0.891	0.598	0.465	0.961
0.363	0.602	0.992	0.32	0.711	1.004	0.316	0.656	1.016	0.324	0.73	1.031	0.316	0.688	1.012	0.293	0.625	1.121	0.52	0.609	0.918	0.441	0.531	0.996	0.453	0.672	0.957	0.371	0.648	0.91	0.551	0.449	0.941
0.352	0.586	1.027	0.34	0.688	1.012	0.336	0.66	1.059	0.359	0.703	1.02	0.262	0.668	1.016	0.281	0.699	1.086	0.43	0.59	0.914	0.438	0.52	0.98	0.324	0.676	1.023	0.363	0.586	0.906	0.52	0.48	0.934
0.301	0.582	1.008	0.324	0.652	0.984	0.32	0.625	1.039	0.348	0.68	0.953	0.207	0.68	1.016	0.27	0.699	1.063	0.469	0.574	0.941	0.387	0.516	0.992	0.387	0.66	1.047	0.473	0.535	0.891	0.539	0.441	0.965
0.301	0.633	1.004	0.363	0.68	0.996	0.332	0.594	1.023	0.383	0.762	0.934	0.219	0.734	1.016	0.359	0.699	1.035	0.477	0.543	0.961	0.43	0.574	1.051	0.367	0.645	1.027	0.57	0.484	0.84	0.609	0.414	0.977
0.313	0.648	0.996	0.348	0.664	0.992	0.332	0.582	1.016	0.348	0.777	0.883	0.219	0.738	0.992	0.316	0.727	1	0.414	0.516	0.934	0.461	0.496	1.02	0.293	0.766	1.078	0.496	0.5	0.742	0.512	0.41	0.973
0.293	0.645	0.969	0.293	0.648	0.973	0.355	0.59	0.992	0.301	0.797	0.863	0.254	0.723	0.973	0.336	0.727	0.969	0.422	0.547	0.945	0.43	0.434	1.004	0.238	0.785	1.063	0.336	0.535	0.809	0.57	0.406	0.996
0.293	0.652	1.004	0.336	0.684	0.988	0.359	0.582	0.992	0.383	0.828	0.977	0.305	0.688	0.98	0.41	0.734	0.918	0.41	0.594	0.977	0.441	0.48	1.012	0.238	0.777	1.004	0.316	0.555	0.883	0.5	0.383	1.016
0.324	0.641	1.023	0.363	0.664	0.988	0.375	0.602	0.969	0.344	0.691	0.93	0.273	0.66	0.973	0.441	0.711	0.891	0.398	0.629	0.977	0.473	0.5	1	0.246	0.801	0.977	0.492	0.336	1.211	0.344	0.398	1.035
0.277	0.621	1.039	0.34	0.621	0.957	0.387	0.66	0.938	0.449	0.68	0.941	0.227	0.711	0.969	0.496	0.633	0.93	0.434	0.652	0.98	0.43	0.512	1.004	0.336	0.762	0.926	0.488	0.184	1.227	0.258	0.434	1.039
0.277	0.648	1.035	0.398	0.637	0.969	0.363	0.711	0.879	0.43	0.688	0.902	0.234	0.758	0.957	0.473	0.551	0.945	0.387	0.652	0.98	0.387	0.535	1.043	0.398	0.582	0.922	0.199	0.254	1.258	0.285	0.441	1.008
0.277	0.691	1.004	0.395	0.629	0.961	0.398	0.77	0.918	0.414	0.738	0.898	0.246	0.789	0.914	0.406	0.504	0.945	0.387	0.66	0.988	0.414	0.543	1.016	0.434	0.523	0.922	0.281	0.473	1.105	0.387	0.473	0.977
0.266	0.723	1.008	0.355	0.621	0.953	0.395	0.758	0.883	0.398	0.789	0.922	0.316	0.82	0.891	0.414	0.516	0.965	0.375	0.652	0.938	0.41	0.52	0.992	0.379	0.543	0.898	0.379	0.672	1.066	0.422	0.516	0.969
0.215	0.738	0.992	0.375	0.66	0.969	0.383	0.742	0.934	0.371	0.809	0.945	0.371	0.824	0.902	0.473	0.559	0.977	0.402	0.648	0.941	0.398	0.523	1	0.313	0.598	0.848	0.305	0.754	0.945	0.332	0.496	0.852
0.219	0.727	1.027	0.383	0.664	0.977	0.426	0.766	0.949	0.391	0.758	0.926	0.371	0.797	0.895	0.461	0.602	0.961	0.465	0.602	0.98	0.402	0.543	0.988	0.258	0.652	0.852	0.309	0.637	1.051	0.359	0.527	0.836
0.246	0.75	1.012	0.383	0.652	0.973	0.398	0.75	0.93	0.445	0.723	0.91	0.391	0.844	0.902	0.445	0.625	0.98	0.34	0.605	0.996	0.355	0.488	0.938	0.316	0.66	0.887	0.363	0.441	1.059	0.426	0.563	0.914
0.25	0.785	1.016	0.402	0.648	0.961	0.41	0.73	0.898	0.461	0.695	0.914	0.41	0.883	0.926	0.438	0.605	0.949	0.316	0.613	0.969	0.379	0.469	0.922	0.309	0.629	0.883	0.492	0.445	1.016	0.52	0.598	0.961
0.238	0.785	0.977	0.418	0.641	0.961	0.473	0.73	0.922	0.398	0.684	0.906	0.398	0.938	0.957	0.414	0.598	0.883	0.402	0.637	0.973	0.465	0.473	0.961	0.336	0.629	0.875	0.594	0.629	1.113	0.484	0.598	0.965
0.262	0.793	0.953	0.391	0.621	0.945	0.418	0.688	0.918	0.379	0.707	0.918	0.379	0.906	0.957	0.484	0.613	0.898	0.48	0.633	0.973	0.516	0.453	0.922	0.395	0.645	0.895	0.305	0.547	1.02	0.434	0.566	0.918
0.32	0.797	0.953	0.387	0.645	0.957	0.418	0.656	0.922	0.371	0.727	0.93	0.391	0.887	0.965	0.543	0.594	0.945	0.449	0.648	0.973	0.508	0.457	0.938	0.449	0.684	0.898	0.355	0.461	1.035	0.574	0.504	0.945
0.352	0.77	0.941	0.395	0.648	0.984	0.477	0.648	0.941	0.387	0.715	0.918	0.391	0.836	0.926	0.504	0.555	0.934	0.344	0.633	0.988	0.523	0.461	0.926	0.445	0.746	0.941	0.453	0.379	0.945	0.578	0.457	0.926
0.363	0.73	0.938	0.371	0.625	0.973	0.434	0.637	0.926	0.438	0.688	0.898	0.391	0.777	0.902	0.508	0.523	0.922	0.34	0.641	0.949	0.527	0.445	0.922	0.504	0.801	0.988	0.305	0.469	1.078	0.492	0.477	0.906
0.375	0.73	0.961	0.391	0.633	0.977	0.422	0.637	0.91	0.48	0.676	0.895	0.375	0.715	0.906	0.543	0.543	0.879	0.422	0.645	0.941	0.516	0.48	0.941	0.367	0.758	1.039	0.188	0.602	1.051	0.52	0.449	0.969
0.355	0.711	0.949	0.406	0.629	0.961	0.457	0.648	0.926	0.453	0.656	0.879	0.328	0.676	0.891	0.531	0.594	0.836	0.496	0.621	0.953	0.523	0.484	0.965	0.371	0.711	0.988	0.313	0.602	0.977	0.547	0.438	1
0.332	0.711	0.934	0.41	0.633	0.965	0.434	0.656	0.918	0.453	0.676	0.879	0.289	0.641	0.871	0.555	0.625	0.887	0.488	0.578	0.965	0.488	0.438	0.953	0.379	0.711	1.023	0.477	0.684	1.059	0.477	0.527	1.063
0.371	0.742	0.957	0.379	0.629	0.961	0.414	0.66	0.887	0.465	0.695	0.879	0.285	0.613	0.863	0.512	0.605	0.934	0.391	0.582	0.969	0.5	0.441	0.957	0.402	0.754	1	0.457	0.691	1.07	0.426	0.527	0.988
0.363	0.734	0.941	0.371	0.637	0.973	0.496	0.66	0.902	0.449	0.699	0.863	0.297	0.59	0.84	0.43	0.586	0.918	0.336	0.621	0.965	0.555	0.457	0.949	0.32	0.809	1.031	0.41	0.602	0.977	0.391	0.492	1.008
0.363	0.715	0.949	0.367	0.637	0.98	0.5	0.625	0.879	0.48	0.691	0.875	0.348	0.566	0.84	0.379	0.578	0.887	0.332	0.652	0.926	0.473	0.426	0.934	0.254	0.805	0.973	0.469	0.59	1.016	0.285	0.453	0.992
0.375	0.711	0.945	0.336	0.629	0.98	0.508	0.605	0.867	0.473	0.668	0.898	0.426	0.547	0.883	0.469	0.629	0.926	0.387	0.648	0.941	0.473	0.465	0.961	0.215	0.719	0.961	0.484	0.676	1.082	0.223	0.449	1.027
0.371	0.715	0.941	0.328	0.633	1.016	0.547	0.602	0.883	0.43	0.664	0.898	0.461	0.531	0.93	0.469	0.652	0.938	0.469	0.648	1.004	0.555	0.375	0.977	0.27	0.676	0.977	0.336	0.707	1.027	0.281	0.406	1.09
0.367	0.684	0.93	0.285	0.621	1.02	0.488	0.613	0.898	0.414	0.699	0.891	0.453	0.516	0.977	0.43	0.629	1.023	0.414	0.609	0.973	0.426	0.309	1.027	0.297	0.707	1.09	0.332	0.652	1.066	0.434	0.402	1.078
0.395	0.684	0.941	0.23	0.637	1.023	0.441	0.613	0.891	0.414	0.727	0.895	0.453	0.578	1	0.438	0.547	1.023	0.391	0.586	0.91	0.469	0.406	1.023	0.188	0.625	1.043	0.305	0.488	1.016	0.371	0.469	0.992
0.395	0.684	0.945	0.184	0.633	1.047	0.477	0.648	0.914	0.422	0.719	0.914	0.461	0.695	0.949	0.328	0.516	0.973	0.461	0.625	0.906	0.383	0.414	1.086	0.152	0.641	1.027	0.324	0.391	1	0.492	0.633	1.059
0.379	0.66	0.922	0.195	0.621	1.09	0.461	0.656	0.902	0.414	0.699	0.941	0.477	0.824	0.902	0.375	0.594	0.961	0.48	0.668	0.934	0.293	0.387	1.035	0.246	0.766	1.105	0.281	0.387	0.957	0.453	0.543	0.969
0.418	0.672	0.941	0.199	0.617	1.086	0.453	0.664	0.922	0.383	0.691	0.961	0.469	0.879	0.883	0.43	0.617	0.984	0.426	0.637	0.93	0.27	0.422	1.063	0.242	0.664	1.063	0.363	0.414	0.941	0.484	0.457	1.082
0.418	0.66	0.934	0.219	0.633	1.074	0.457	0.672	0.93	0.348	0.711	0.957	0.426	0.895	0.895	0.418	0.594	1.027	0.457	0.629	0.953	0.301	0.441	1.051	0.32	0.617	1.102	0.422	0.387	0.941	0.465	0.387	1.016
0.395	0.66	0.922	0.281	0.656	1.066	0.438	0.664	0.938	0.324	0.727	0.93	0.363	0.84	0.898	0.332	0.57	1.02	0.5	0.613	0.926	0.332	0.469	1.063	0.328	0.602	1.047	0.469	0.418	0.949	0.402	0.391	0.988
0.402	0.668	0.926	0.25	0.648	1.004	0.41	0.664	0.93	0.336	0.746	0.93	0.316	0.793	0.914	0.25	0.574	1.008	0.508	0.586	0.867	0.367	0.441	1.043	0.262	0.664	0.984	0.457	0.461	1.027	0.43	0.488	0.965
0.402	0.656	0.934	0.313	0.707	1.023	0.387	0.664	0.941	0.301	0.734	0.941	0.305	0.746	0.945	0.246	0.629	0.98	0.566	0.586	0.887	0.371	0.387	1.023	0.246	0.734	1.023	0.445	0.434	0.977	0.418	0.613	1.016
0.383	0.641	0.93	0.27	0.691	0.965	0.391	0.66	0.941	0.348	0.691	0.996	0.301	0.68	0.965	0.281	0.664	1.016	0.57	0.578	0.902	0.438	0.336	1.02	0.238	0.656	0.996	0.477	0.395	0.941	0.328	0.758	1.043
0.395	0.648	0.945	0.273	0.719	0.953	0.391	0.66	0.961	0.301	0.664	1.012	0.277	0.652	0.957	0.262	0.664	1.086	0.512	0.563	0.855	0.402	0.367	1.027	0.293	0.668	1.004	0.48	0.43	0.914	0.293	0.773	1.047
0.395	0.648	0.941	0.32	0.719	1.012	0.406	0.652	0.949	0.277	0.684	1	0.258	0.668	0.973	0.238	0.625	1.152	0.496	0.582	0.828	0.391	0.434	1.02	0.363	0.668	1.043	0.457	0.535	0.949	0.41	0.715	1.047
0.383	0.66	0.938	0.309	0.648	1.016	0.383	0.641	0.949	0.285	0.715	1	0.23	0.699	0.969	0.246	0.637	1.078	0.578	0.594	0.855	0.316	0.465	1.059	0.359	0.617	1.023	0.5	0.555	0.996	0.359	0.633	1.012
0.391	0.695	0.945	0.293	0.656	0.988	0.383	0.637	0.941	0.277	0.715	1	0.238	0.75	1	0.406	0.668	1.035	0.57	0.551	0.84	0.316	0.523	0.969	0.359	0.691	1.023	0.539	0.516	1	0.379	0.605	1.02
0.379	0.707	0.953	0.332	0.699	0.992	0.363	0.637	0.965	0.262	0.715	0.977	0.27	0.758	1.031	0.465	0.637	0.965	0.551	0.484	0.82	0.441	0.668	1.043	0.328	0.719	1.043	0.492	0.547	1.004	0.375	0.512	0.98
0.355	0.699	0.965	0.324	0.695	0.984	0.375	0.648	0.969	0.297	0.738	1.031	0.219	0.781	1.008	0.402	0.563	0.961	0.559	0.461	0.863	0.453	0.66	1.008	0.293	0.648	1.031	0.402	0.668	1.035	0.371	0.484	1
0.344	0.703	0.98	0.309	0.711	0.957	0.363	0.656	0.996	0.289	0.707	1.027	0.195	0.828	0.988	0.301	0.512	1.016	0.504	0.52	0.887	0.453	0.641	0.977	0.23	0.648	1.035	0.328	0.793	1.086	0.348	0.504	1.02
0.328	0.703	0.977	0.332	0.746	0.961	0.328	0.648	1	0.293	0.691	0.988	0.16	0.828	0.941	0.285	0.551	0.992	0.469	0.602	1.008	0.43	0.676	0.992	0.262	0.688	1.027	0.313	0.848	1.043	0.324	0.453	0.973
0.328	0.695	0.957	0.344	0.746	0.973	0.32	0.656	1.004	0.34	0.699	0.988	0.215	0.84	0.957	0.387	0.656	0.973	0.344	0.633	1.051	0.449	0.684	0.988	0.301	0.602	0.98	0.242	0.906	0.977	0.418	0.398	0.996
0.355	0.711	0.965	0.348	0.727	0.957	0.301	0.672	0.988	0.285	0.691	0.938	0.219	0.828	1.035	0.438	0.672	1.012	0.309	0.629	1.055	0.402	0.66	0.98	0.313	0.559	0.965	0.219	0.82	0.977	0.508	0.395	0.965
0.359	0.711	0.926	0.395	0.73	0.957	0.246	0.676	0.992	0.301	0.734	0.977	0.215	0.746	1.008	0.406	0.613	0.996	0.328	0.613	1.031	0.398	0.688	1	0.332	0.664	1.004	0.211	0.617	0.98	0.492	0.418	0.973
0.348	0.707	0.949	0.383	0.699	0.969	0.242	0.695	1.051	0.309	0.727	0.969	0.273	0.719	1.035	0.371	0.57	0.973	0.363	0.602	0.969	0.441	0.621	1.008	0.289	0.684	0.984	0.25	0.441	1	0.473	0.438	0.922
0.344	0.672	0.977	0.352	0.668	0.941	0.23	0.688	1.066	0.336	0.742	0.965	0.238	0.738	0.977	0.387	0.582	0.957	0.434	0.594	0.957	0.422	0.516	0.973	0.324	0.652	0.957	0.391	0.484	1.047	0.496	0.465	0.938
0.301	0.664	0.996	0.379	0.699	0.965	0.305	0.676	1.055	0.34	0.734	0.914	0.238	0.801	0.977	0.398	0.605	0.949	0.453	0.527	0.969	0.41	0.492	0.961	0.371	0.648	0.988	0.426	0.555	1.086	0.531	0.5	0.922
0.289	0.691	1	0.344	0.699	0.988	0.359	0.648	1	0.438	0.75	0.969	0.281	0.82	1.008	0.402	0.605	0.984	0.445	0.52	0.996	0.426	0.473	0.98	0.359	0.641	1.008	0.43	0.449	0.977	0.5	0.523	0.926
0.297	0.723	1	0.309	0.684	0.98	0.297	0.648	0.965	0.363	0.668	0.914	0.27	0.762	0.945	0.434	0.605	1.043	0.375	0.574	0.969	0.391	0.41	0.941	0.379	0.613	0.988	0.594	0.367	0.957	0.563	0.539	0.926
0.313	0.715	1.016	0.332	0.691	0.988	0.305	0.66	1.008	0.398	0.699	0.938	0.289	0.789	0.984	0.406	0.594	0.996	0.371	0.727	0.977	0.391	0.406	0.93	0.418	0.605	0.992	0.516	0.375	0.91	0.574	0.535	0.918
0.309	0.695	0.98	0.348	0.699	0.992	0.328	0.652	1.027	0.402	0.684	0.926	0.32	0.758	0.965	0.398	0.598	0.965	0.363	0.797	1.016	0.449	0.426	0.961	0.441	0.637	0.984	0.434	0.488	0.945	0.586	0.531	0.949
0.309	0.695	0.988	0.316	0.676	0.973	0.32	0.66	0.996	0.363	0.688	0.918	0.309	0.758	0.941	0.426	0.621	0.957	0.336	0.77	0.957	0.48	0.363	0.957	0.422	0.664	0.906	0.441	0.527	0.988	0.457	0.531	0.914
0.305	0.695	0.98	0.328	0.676	0.969	0.383	0.688	0.953	0.379	0.707	0.945	0.34	0.766	0.949	0.41	0.629	0.969	0.441	0.691	0.988	0.465	0.383	0.977	0.441	0.676	0.875	0.461	0.461	0.945	0.418	0.543	0.941
0.289	0.707	1.012	0.34	0.672	0.969	0.488	0.691	0.949	0.391	0.699	0.977	0.359	0.75	0.957	0.379	0.625	0.992	0.445	0.566	0.91	0.551	0.379	0.961	0.414	0.629	0.902	0.555	0.563	1.023	0.48	0.543	1.008
0.273	0.695	0.992	0.336	0.664	0.98	0.418	0.617	0.891	0.352	0.676	0.926	0.309	0.73	0.953	0.371	0.617	0.996	0.391	0.566	0.914	0.574	0.375	0.914	0.328	0.629	0.777	0.504	0.551	1.082	0.395	0.559	1.023
0.297	0.695	1.004	0.34	0.645	0.969	0.406	0.641	0.938	0.441	0.711	0.938	0.301	0.762	0.988	0.383	0.613	0.969	0.477	0.574	0.973	0.586	0.449	0.906	0.359	0.695	0.824	0.477	0.441	1.031	0.309	0.586	1.066
0.316	0.68	0.984	0.383	0.645	0.984	0.402	0.672	0.938	0.438	0.703	0.93	0.301	0.75	0.984	0.434	0.629	0.957	0.426	0.57	0.98	0.582	0.512	0.922	0.516	0.633	1.004	0.352	0.469	1.113	0.262	0.555	1.008
0.301	0.695	0.984	0.387	0.637	0.973	0.367	0.668	0.922	0.391	0.695	0.926	0.293	0.723	0.957	0.477	0.613	0.941	0.43	0.613	0.918	0.527	0.512	0.906	0.359	0.332	1.082	0.25	0.59	1.156	0.211	0.598	1.02
0.289	0.711	1.012	0.383	0.633	0.957	0.438	0.664	0.949	0.383	0.707	0.953	0.359	0.742	0.965	0.48	0.574	0.93	0.457	0.703	0.922	0.516	0.543	0.945	0.199	0.297	1.203	0.285	0.563	1.129	0.191	0.711	1.156
0.262	0.684	0.984	0.398	0.637	0.961	0.477	0.629	0.949	0.387	0.707	0.949	0.344	0.719	0.961	0.469	0.547	0.902	0.465	0.707	0.898	0.465	0.551	0.984	0.285	0.512	1.168	0.293	0.48	1.059	0.133	0.645	1.086
0.277	0.691	0.973	0.375	0.641	0.965	0.418	0.613	0.926	0.391	0.688	0.914	0.305	0.719	0.961	0.488	0.543	0.895	0.441	0.727	0.891	0.469	0.559	0.965	0.391	0.621	1.145	0.344	0.504	1.012	0.203	0.59	1.047
0.371	0.684	0.965	0.344	0.664	0.977	0.43	0.617	0.938	0.457	0.676	0.898	0.301	0.711	0.961	0.531	0.535	0.898	0.441	0.727	0.906	0.418	0.492	0.984	0.289	0.625	1.105	0.391	0.48	0.949	0.23	0.645	1.109
0.387	0.684	1.008	0.332	0.676	0.977	0.445	0.637	0.961	0.484	0.656	0.914	0.305	0.711	0.953	0.555	0.551	0.914	0.461	0.703	0.914	0.496	0.449	1.055	0.215	0.625	1.039	0.438	0.492	0.91	0.172	0.629	1.07
0.34	0.652	0.957	0.344	0.699	0.984	0.41	0.633	0.941	0.43	0.625	0.902	0.344	0.691	0.945	0.535	0.531	0.906	0.43	0.672	0.914	0.367	0.348	1.016	0.277	0.613	0.98	0.434	0.52	0.867	0.379	0.609	1.051
0.355	0.691	0.984	0.324	0.684	0.969	0.445	0.641	0.938	0.434	0.656	0.922	0.387	0.637	0.953	0.5	0.543	0.906	0.457	0.676	0.945	0.344	0.434	1.066	0.355	0.617	0.996	0.402	0.535	0.863	0.422	0.566	1.039
0.332	0.672	0.961	0.328	0.691	0.977	0.484	0.641	0.938	0.445	0.672	0.902	0.398	0.617	0.953	0.473	0.555	0.883	0.445	0.652	0.965	0.352	0.449	1.066	0.391	0.605	1.07	0.352	0.555	0.848	0.383	0.539	1.012
0.324	0.699	0.957	0.316	0.68	0.98	0.422	0.621	0.906	0.453	0.664	0.883	0.363	0.613	0.926	0.488	0.57	0.895	0.43	0.641	0.922	0.426	0.43	1.008	0.406	0.461	0.973	0.32	0.555	0.875	0.379	0.605	0.98
0.344	0.68	0.977	0.293	0.691	0.984	0.438	0.629	0.91	0.512	0.652	0.895	0.391	0.652	0.914	0.508	0.566	0.938	0.449	0.648	0.906	0.363	0.438	1.02	0.594	0.371	0.973	0.402	0.52	0.895	0.391	0.582	0.977
0.359	0.676	0.996	0.27	0.699	1	0.445	0.637	0.922	0.512	0.637	0.914	0.438	0.668	0.938	0.48	0.5	0.949	0.457	0.66	0.941	0.313	0.496	0.992	0.609	0.32	0.902	0.488	0.516	0.898	0.438	0.613	1.008
0.324	0.664	0.977	0.258	0.699	1.012	0.387	0.633	0.906	0.453	0.621	0.902	0.453	0.641	0.949	0.441	0.504	0.945	0.406	0.641	0.938	0.406	0.543	1.059	0.516	0.375	0.945	0.5	0.551	0.953	0.398	0.656	1.07
0.328	0.684	0.98	0.258	0.688	1.02	0.449	0.645	0.91	0.453	0.652	0.906	0.457	0.629	0.965	0.461	0.504	0.941	0.438	0.645	0.953	0.371	0.457	1.016	0.445	0.508	0.953	0.531	0.5	1.086	0.418	0.629	1.047
0.352	0.68	0.973	0.273	0.68	1.027	0.5	0.648	0.906	0.461	0.652	0.902	0.426	0.648	0.938	0.449	0.535	0.945	0.465	0.617	0.93	0.402	0.449	1.063	0.332	0.559	0.988	0.422	0.445	1.004	0.41	0.586	1.035
0.34	0.668	0.965	0.27	0.664	1.008	0.457	0.637	0.902	0.461	0.648	0.887	0.398	0.707	0.922	0.441	0.531	0.957	0.516	0.609	0.867	0.426	0.41	1.004	0.273	0.664	1.039	0.395	0.5	1.09	0.332	0.594	1.109
0.352	0.676	0.984	0.258	0.68	0.996	0.477	0.645	0.918	0.492	0.637	0.902	0.414	0.746	0.945	0.434	0.539	0.992	0.531	0.625	0.867	0.426	0.445	1.023	0.344	0.762	1.09	0.414	0.563	1.074	0.195	0.594	1.059
0.344	0.652	0.984	0.246	0.695	1.004	0.484	0.66	0.934	0.484	0.613	0.914	0.445	0.707	0.98	0.418	0.523	1	0.547	0.594	0.867	0.379	0.512	0.984	0.41	0.703	1.039	0.344	0.566	1.051	0.105	0.563	0.949
0.344	0.668	0.984	0.238	0.703	1.039	0.418	0.656	0.918	0.445	0.605	0.895	0.422	0.676	0.969	0.379	0.52	0.98	0.5	0.559	0.852	0.375	0.543	1.047	0.332	0.672	1	0.336	0.504	1.082	0.25	0.516	1.016
0.348	0.672	0.98	0.215	0.68	1.031	0.469	0.66	0.91	0.457	0.637	0.898	0.418	0.695	0.965	0.34	0.57	0.949	0.488	0.578	0.852	0.379	0.492	0.965	0.316	0.742	1.02	0.332	0.461	1.051	0.375	0.504	1.027
0.359	0.68	0.992	0.234	0.68	1.051	0.504	0.648	0.914	0.461	0.625	0.902	0.375	0.723	0.922	0.336	0.617	0.98	0.508	0.605	0.859	0.418	0.531	1.078	0.324	0.672	1	0.301	0.555	1.117	0.371	0.484	0.988
0.34	0.648	0.977	0.246	0.66	1.039	0.453	0.617	0.918	0.473	0.621	0.938	0.426	0.738	0.922	0.297	0.629	1.035	0.5	0.617	0.926	0.453	0.469	1.02	0.379	0.598	1	0.242	0.621	1.102	0.426	0.5	0.941
0.355	0.652	0.977	0.238	0.664	1.02	0.453	0.594	0.918	0.441	0.602	0.934	0.402	0.676	0.914	0.242	0.598	1.066	0.516	0.555	0.969	0.438	0.441	1.008	0.414	0.578	0.988	0.273	0.539	1.02	0.438	0.527	0.934
0.375	0.637	0.957	0.211	0.676	1.004	0.469	0.617	0.941	0.426	0.617	0.949	0.395	0.645	0.961	0.289	0.605	1.082	0.367	0.555	0.934	0.414	0.488	0.984	0.422	0.523	0.988	0.344	0.5	1.004	0.422	0.539	0.926
0.395	0.641	0.945	0.195	0.703	1.059	0.402	0.633	0.922	0.395	0.613	0.949	0.391	0.594	1.039	0.348	0.621	1.066	0.375	0.621	0.938	0.418	0.543	0.988	0.316	0.508	0.973	0.316	0.559	1.035	0.387	0.574	0.91
0.422	0.633	0.953	0.156	0.664	1.047	0.41	0.645	0.938	0.383	0.609	0.973	0.316	0.586	1.02	0.367	0.645	1.059	0.418	0.648	0.93	0.371	0.547	1.02	0.383	0.582	0.965	0.32	0.625	1.113	0.422	0.605	0.898
0.414	0.617	0.961	0.215	0.684	1.082	0.457	0.66	0.957	0.359	0.605	0.969	0.352	0.641	0.977	0.379	0.645	0.992	0.398	0.648	1.02	0.379	0.527	1.078	0.371	0.57	0.941	0.305	0.516	1	0.492	0.551	0.973
0.398	0.605	0.957	0.227	0.66	1.035	0.43	0.625	0.953	0.359	0.633	0.996	0.316	0.656	0.922	0.406	0.68	0.902	0.316	0.633	1.027	0.352	0.488	1.043	0.313	0.59	0.926	0.422	0.457	1.098	0.539	0.48	1.07
0.414	0.613	0.957	0.188	0.676	1.008	0.406	0.605	0.938	0.355	0.648	0.996	0.309	0.578	0.934	0.375	0.738	0.914	0.316	0.688	1.004	0.363	0.484	1.016	0.406	0.652	0.965	0.34	0.445	1.027	0.48	0.469	1.051
0.434	0.613	0.949	0.199	0.699	1.035	0.414	0.605	0.949	0.352	0.68	0.988	0.328	0.449	1.004	0.383	0.758	1.016	0.391	0.711	1	0.402	0.488	1.016	0.418	0.59	0.984	0.34	0.504	1.047	0.457	0.461	1.02
0.445	0.59	0.949	0.211	0.699	1.051	0.371	0.578	0.965	0.383	0.707	0.965	0.277	0.367	0.996	0.387	0.699	0.984	0.434	0.691	0.969	0.434	0.48	1.027	0.406	0.5	0.996	0.309	0.563	0.988	0.438	0.48	0.914
0.441	0.582	0.957	0.223	0.715	1.043	0.348	0.574	0.988	0.387	0.707	0.926	0.191	0.41	1.051	0.391	0.68	1.02	0.414	0.656	0.961	0.371	0.445	0.988	0.461	0.492	0.988	0.316	0.664	1.008	0.445	0.547	0.965
0.438	0.57	0.957	0.242	0.703	1.004	0.34	0.582	1.039	0.398	0.723	0.922	0.262	0.438	1.066	0.406	0.656	0.969	0.352	0.633	0.957	0.398	0.449	1.008	0.508	0.547	0.934	0.254	0.777	1.031	0.402	0.523	1.07
0.418	0.559	0.941	0.313	0.727	1.023	0.289	0.578	1.016	0.402	0.723	0.922	0.34	0.492	1.023	0.406	0.652	0.895	0.328	0.633	0.98	0.473	0.449	0.992	0.477	0.617	0.922	0.219	0.754	1.016	0.375	0.477	0.973
0.426	0.594	0.965	0.297	0.68	0.973	0.289	0.621	1.012	0.348	0.719	0.898	0.398	0.586	0.988	0.473	0.66	0.91	0.297	0.672	0.969	0.504	0.445	0.969	0.543	0.645	0.941	0.324	0.625	1.012	0.367	0.555	1.051
0.418	0.594	0.973	0.316	0.699	0.988	0.297	0.676	1.008	0.355	0.762	0.891	0.301	0.645	1	0.484	0.629	0.965	0.348	0.66	1.059	0.477	0.457	0.965	0.465	0.547	0.945	0.465	0.645	1.082	0.289	0.563	1.027
0.387	0.609	0.973	0.313	0.68	0.984	0.285	0.711	0.988	0.355	0.805	0.875	0.285	0.695	0.996	0.43	0.574	0.969	0.359	0.68	1.004	0.516	0.473	0.961	0.395	0.531	0.984	0.418	0.73	1.09	0.242	0.516	1.086
0.371	0.617	0.973	0.293	0.672	0.98	0.348	0.746	0.98	0.387	0.758	0.891	0.332	0.727	1	0.461	0.566	0.984	0.41	0.668	0.953	0.461	0.449	0.934	0.52	0.547	1.012	0.383	0.715	1.043	0.289	0.492	1.059
0.371	0.656	0.973	0.313	0.695	0.984	0.379	0.738	0.984	0.445	0.684	0.902	0.355	0.734	0.973	0.449	0.563	0.914	0.496	0.617	0.867	0.508	0.508	0.965	0.461	0.434	0.945	0.305	0.68	1.008	0.262	0.559	1.051
0.348	0.637	0.973	0.332	0.695	0.992	0.387	0.711	0.977	0.477	0.699	0.926	0.41	0.742	0.938	0.469	0.602	0.895	0.492	0.582	0.879	0.523	0.484	0.969	0.402	0.504	0.953	0.352	0.672	1.082	0.223	0.625	1.105
0.367	0.641	0.992	0.316	0.688	0.973	0.367	0.707	0.926	0.438	0.727	0.926	0.426	0.738	0.945	0.488	0.613	0.914	0.43	0.559	0.977	0.484	0.414	0.945	0.316	0.559	1.023	0.344	0.625	1.031	0.344	0.555	1.066
0.379	0.625	1.008	0.336	0.703	0.977	0.355	0.742	0.918	0.426	0.773	0.93	0.414	0.762	0.926	0.477	0.594	0.93	0.41	0.574	1.008	0.5	0.395	0.965	0.27	0.531	1.031	0.285	0.516	0.941	0.324	0.453	0.988
0.336	0.594	0.984	0.34	0.699	0.984	0.355	0.824	0.918	0.406	0.809	0.941	0.395	0.863	0.906	0.484	0.566	0.949	0.426	0.594	0.938	0.535	0.395	0.945	0.328	0.598	1.145	0.375	0.43	0.98	0.527	0.523	1.082
0.332	0.609	0.977	0.316	0.699	0.973	0.336	0.816	0.895	0.41	0.789	0.926	0.398	0.891	0.902	0.508	0.547	0.91	0.5	0.652	0.898	0.543	0.438	0.906	0.258	0.535	1.137	0.414	0.441	0.965	0.484	0.488	0.984
0.363	0.609	0.992	0.324	0.707	0.996	0.363	0.836	0.879	0.438	0.734	0.887	0.402	0.84	0.938	0.531	0.563	0.887	0.547	0.629	0.914	0.578	0.461	0.98	0.129	0.582	1.059	0.352	0.43	0.922	0.391	0.543	0.98
0.336	0.594	0.992	0.332	0.695	1	0.418	0.809	0.871	0.457	0.707	0.875	0.41	0.734	0.988	0.543	0.582	0.848	0.48	0.578	0.91	0.574	0.41	0.992	0.094	0.707	1.109	0.332	0.449	0.887	0.336	0.672	1.027
0.336	0.582	1.008	0.309	0.664	0.977	0.418	0.727	0.844	0.434	0.668	0.898	0.375	0.645	1	0.523	0.605	0.84	0.395	0.57	0.977	0.445	0.398	1.012	0.199	0.73	1.09	0.414	0.461	0.891	0.266	0.746	1.063
0.313	0.582	0.996	0.344	0.68	0.984	0.461	0.715	0.879	0.414	0.656	0.91	0.355	0.633	0.957	0.5	0.613	0.844	0.328	0.613	0.98	0.383	0.434	1.07	0.395	0.645	1.012	0.41	0.418	0.906	0.234	0.723	1.031
0.285	0.629	0.992	0.352	0.656	0.973	0.465	0.711	0.906	0.434	0.664	0.922	0.332	0.68	0.926	0.453	0.621	0.867	0.391	0.68	0.938	0.383	0.383	1.059	0.441	0.566	0.996	0.457	0.422	0.973	0.344	0.629	1.051
0.289	0.672	0.98	0.34	0.641	0.973	0.441	0.695	0.906	0.445	0.664	0.895	0.316	0.688	0.934	0.445	0.629	0.887	0.469	0.691	0.945	0.324	0.324	1.047	0.391	0.57	1	0.48	0.395	1.008	0.391	0.523	1.008
0.285	0.668	1.016	0.359	0.641	0.965	0.488	0.715	0.895	0.504	0.66	0.871	0.348	0.66	0.98	0.445	0.641	0.949	0.473	0.652	0.973	0.285	0.355	1.008	0.375	0.598	1.02	0.496	0.379	1.02	0.379	0.543	1
0.254	0.668	1.039	0.375	0.648	0.977	0.508	0.723	0.879	0.527	0.66	0.863	0.328	0.609	0.984	0.43	0.613	0.996	0.426	0.605	0.941	0.34	0.391	1.023	0.395	0.527	0.977	0.461	0.477	1.027	0.336	0.582	1.008
0.238	0.68	1.031	0.352	0.637	0.957	0.473	0.684	0.859	0.5	0.66	0.863	0.344	0.613	0.98	0.402	0.586	0.992	0.438	0.617	0.895	0.344	0.371	1.055	0.355	0.563	0.98	0.445	0.637	0.973	0.332	0.559	0.984
0.258	0.73	1.031	0.379	0.664	0.969	0.469	0.672	0.867	0.48	0.672	0.871	0.367	0.613	0.938	0.402	0.598	1	0.469	0.645	0.906	0.395	0.352	1	0.395	0.645	1.047	0.43	0.734	0.906	0.355	0.563	1.012
0.254	0.754	1.016	0.387	0.668	0.973	0.461	0.688	0.891	0.453	0.672	0.871	0.453	0.625	0.914	0.395	0.621	0.988	0.449	0.637	0.934	0.41	0.324	1.047	0.418	0.563	1.027	0.395	0.82	0.898	0.391	0.547	1.059
0.25	0.762	0.98	0.363	0.652	0.953	0.414	0.691	0.902	0.461	0.668	0.867	0.457	0.629	0.902	0.367	0.648	0.988	0.434	0.637	0.945	0.453	0.309	0.984	0.418	0.5	1.012	0.418	0.883	0.957	0.406	0.477	1.012
0.258	0.777	0.984	0.402	0.672	0.957	0.398	0.699	0.891	0.488	0.668	0.867	0.473	0.664	0.906	0.355	0.648	0.992	0.484	0.641	0.93	0.402	0.371	1.02	0.359	0.594	1.043	0.441	0.84	0.965	0.41	0.426	0.949
0.254	0.793	0.992	0.41	0.668	0.957	0.445	0.727	0.887	0.477	0.676	0.871	0.461	0.707	0.891	0.359	0.617	1.008	0.5	0.629	0.887	0.359	0.395	1.031	0.332	0.629	1.035	0.352	0.711	1.004	0.48	0.496	0.949
0.258	0.766	0.973	0.391	0.652	0.961	0.434	0.711	0.879	0.434	0.676	0.902	0.434	0.734	0.844	0.355	0.574	0.957	0.484	0.641	0.844	0.305	0.414	1.047	0.352	0.582	1.039	0.266	0.625	1.051	0.484	0.539	0.941
0.254	0.754	0.953	0.387	0.648	0.961	0.449	0.68	0.871	0.395	0.691	0.938	0.465	0.738	0.844	0.363	0.594	0.945	0.543	0.641	0.867	0.328	0.449	1.047	0.34	0.563	1.074	0.289	0.594	1.109	0.5	0.496	0.922
0.301	0.82	0.969	0.395	0.648	0.977	0.465	0.688	0.906	0.371	0.715	0.949	0.457	0.699	0.906	0.367	0.586	1.027	0.508	0.617	0.891	0.391	0.52	1.051	0.32	0.563	1.098	0.102	0.535	1.082	0.5	0.465	0.977
0.301	0.801	0.957	0.371	0.637	0.969	0.438	0.68	0.922	0.367	0.73	0.941	0.43	0.656	0.914	0.273	0.57	1.051	0.449	0.59	0.855	0.426	0.547	1.031	0.219	0.527	1.07	0.184	0.539	1.055	0.43	0.488	0.977
0.277	0.801	0.941	0.383	0.645	0.969	0.41	0.68	0.918	0.398	0.734	0.949	0.336	0.648	0.977	0.258	0.613	1.07	0.539	0.586	0.852	0.426	0.547	1	0.289	0.578	1.055	0.211	0.66	1.039	0.391	0.539	0.93
0.328	0.816	0.953	0.398	0.641	0.969	0.434	0.707	0.922	0.391	0.723	0.938	0.281	0.656	0.98	0.254	0.664	1.023	0.574	0.605	0.828	0.43	0.633	1.012	0.316	0.582	1.012	0.188	0.77	1.098	0.477	0.551	0.902
0.332	0.789	0.949	0.375	0.637	0.965	0.434	0.703	0.918	0.367	0.691	0.938	0.285	0.695	0.988	0.246	0.676	1.066	0.543	0.559	0.883	0.398	0.645	0.988	0.328	0.57	0.949	0.246	0.656	1.074	0.531	0.602	0.945
0.332	0.77	0.941	0.363	0.641	0.98	0.414	0.695	0.918	0.34	0.699	0.953	0.391	0.723	0.996	0.313	0.664	1.125	0.492	0.531	0.91	0.359	0.656	0.973	0.367	0.555	0.949	0.398	0.539	1.031	0.438	0.605	0.969
0.352	0.758	0.957	0.355	0.641	0.996	0.41	0.699	0.945	0.316	0.715	0.969	0.387	0.762	1.016	0.309	0.629	1.074	0.449	0.535	0.953	0.367	0.652	0.988	0.375	0.563	0.934	0.355	0.617	1.012	0.395	0.617	1.027
0.324	0.742	0.953	0.32	0.629	0.973	0.379	0.691	0.953	0.309	0.73	0.953	0.289	0.773	0.992	0.344	0.617	1.027	0.441	0.551	0.953	0.418	0.559	1.008	0.383	0.574	0.914	0.277	0.754	1.082	0.367	0.617	1.035
0.301	0.723	0.941	0.313	0.645	0.98	0.34	0.68	0.945	0.355	0.746	0.984	0.246	0.785	0.977	0.328	0.602	0.941	0.477	0.602	0.961	0.434	0.465	0.98	0.441	0.594	0.93	0.289	0.648	0.992	0.316	0.629	0.992
0.324	0.766	0.957	0.324	0.633	0.996	0.344	0.695	0.941	0.336	0.715	0.984	0.258	0.773	0.969	0.352	0.637	0.984	0.504	0.594	0.984	0.457	0.445	0.992	0.539	0.598	0.996	0.34	0.605	1.043	0.305	0.664	1.109
0.305	0.742	0.953	0.32	0.625	1.008	0.359	0.691	0.949	0.305	0.715	0.98	0.297	0.781	1.004	0.352	0.629	1.023	0.426	0.613	0.902	0.473	0.438	0.992	0.484	0.559	1	0.313	0.637	1.086	0.293	0.578	1.027
0.285	0.75	0.957	0.277	0.621	1.008	0.355	0.676	0.953	0.281	0.734	0.973	0.313	0.766	1.012	0.383	0.629	1.047	0.492	0.637	0.953	0.434	0.426	0.945	0.383	0.527	0.992	0.313	0.617	1.086	0.297	0.539	1.055
0.305	0.754	0.965	0.254	0.637	1.043	0.359	0.684	0.973	0.258	0.742	0.965	0.273	0.75	0.98	0.402	0.617	0.984	0.484	0.617	0.914	0.422	0.449	0.953	0.367	0.527	0.973	0.32	0.582	1.063	0.293	0.566	1.059
0.316	0.738	0.957	0.23	0.648	1.063	0.34	0.688	0.973	0.273	0.754	0.988	0.242	0.77	0.984	0.434	0.664	0.941	0.496	0.613	0.934	0.539	0.48	0.961	0.387	0.539	0.934	0.273	0.602	1.043	0.301	0.582	1.031
0.316	0.734	0.938	0.223	0.676	1.066	0.281	0.703	0.957	0.313	0.723	1.035	0.266	0.785	1.02	0.422	0.695	0.918	0.461	0.551	0.969	0.531	0.453	0.961	0.402	0.613	0.949	0.27	0.629	1.023	0.313	0.563	0.98
0.355	0.746	0.953	0.215	0.703	1.059	0.309	0.727	0.965	0.32	0.68	0.984	0.301	0.738	0.992	0.406	0.691	0.926	0.379	0.523	0.93	0.547	0.473	0.953	0.387	0.461	0.961	0.254	0.66	0.988	0.313	0.578	1.105
0.348	0.711	0.949	0.215	0.707	1.031	0.332	0.707	0.973	0.383	0.711	0.984	0.391	0.707	0.984	0.398	0.668	0.957	0.414	0.551	0.922	0.551	0.492	0.914	0.379	0.422	0.988	0.199	0.648	0.98	0.359	0.613	1.039
0.332	0.695	0.945	0.223	0.719	1.035	0.324	0.664	0.996	0.301	0.691	0.91	0.355	0.699	0.945	0.395	0.645	0.949	0.41	0.586	1.012	0.586	0.527	0.852	0.453	0.496	1	0.273	0.52	0.977	0.395	0.574	1.066
0.332	0.707	0.953	0.227	0.699	1.039	0.348	0.648	1.004	0.297	0.738	0.961	0.238	0.781	0.965	0.434	0.652	0.906	0.344	0.57	0.988	0.594	0.57	0.891	0.398	0.582	1.027	0.379	0.453	1	0.434	0.504	0.91
0.332	0.699	0.957	0.215	0.68	1.035	0.336	0.641	1	0.305	0.738	0.977	0.215	0.801	0.992	0.473	0.641	0.898	0.41	0.57	1.043	0.598	0.539	0.902	0.332	0.527	1.047	0.445	0.512	1.02	0.441	0.5	1.027
0.309	0.695	0.945	0.242	0.684	1.035	0.293	0.637	1.004	0.336	0.73	0.969	0.309	0.734	0.957	0.48	0.621	0.91	0.375	0.598	0.988	0.516	0.48	0.93	0.301	0.523	1.102	0.391	0.555	1.004	0.434	0.543	0.965
0.32	0.715	0.965	0.254	0.668	1	0.238	0.652	1.023	0.359	0.719	0.922	0.367	0.738	0.98	0.461	0.602	0.914	0.387	0.59	0.957	0.422	0.473	0.949	0.281	0.527	1.078	0.344	0.551	0.949	0.441	0.594	0.984
0.313	0.703	0.965	0.285	0.688	1	0.211	0.656	1.023	0.441	0.727	0.938	0.375	0.719	0.965	0.457	0.613	0.891	0.371	0.668	0.957	0.457	0.496	0.984	0.219	0.555	1.074	0.391	0.609	1	0.48	0.594	1.023
0.293	0.707	0.949	0.293	0.68	1	0.23	0.691	1.059	0.383	0.68	0.906	0.359	0.699	0.938	0.473	0.645	0.852	0.332	0.758	0.938	0.445	0.453	1.012	0.195	0.578	1.016	0.383	0.656	1.031	0.391	0.563	1.043
0.313	0.742	0.961	0.277	0.68	0.984	0.246	0.672	1.051	0.406	0.703	0.941	0.359	0.734	0.957	0.5	0.66	0.855	0.344	0.844	0.945	0.359	0.457	1.02	0.328	0.609	1.008	0.375	0.641	0.98	0.379	0.574	1.031
0.316	0.75	0.969	0.273	0.719	0.98	0.297	0.656	1.051	0.41	0.684	0.949	0.344	0.703	0.941	0.52	0.625	0.883	0.426	0.879	0.949	0.383	0.469	1.039	0.395	0.613	1.043	0.434	0.582	0.949	0.391	0.578	0.98
0.297	0.734	0.965	0.27	0.727	0.969	0.332	0.645	1.031	0.371	0.688	0.934	0.328	0.664	0.945	0.52	0.586	0.883	0.457	0.801	0.887	0.293	0.43	1.008	0.414	0.566	1.043	0.457	0.563	0.945	0.418	0.574	0.973
0.289	0.754	0.988	0.313	0.746	0.977	0.234	0.641	0.984	0.402	0.707	0.938	0.391	0.668	0.98	0.52	0.574	0.852	0.473	0.719	0.863	0.387	0.508	1.07	0.438	0.531	1.063	0.395	0.57	0.914	0.391	0.59	0.996
0.273	0.734	0.98	0.313	0.719	0.934	0.234	0.695	1.027	0.418	0.723	0.961	0.379	0.652	0.98	0.555	0.586	0.816	0.492	0.672	0.918	0.352	0.5	1.074	0.441	0.477	1	0.414	0.598	0.977	0.344	0.57	1.016
0.234	0.75	0.969	0.375	0.75	0.957	0.262	0.695	1.043	0.371	0.699	0.938	0.336	0.652	0.965	0.574	0.586	0.832	0.414	0.633	0.887	0.305	0.512	1.051	0.375	0.531	0.984	0.379	0.535	0.922	0.363	0.516	1.027
0.273	0.754	0.988	0.359	0.727	0.953	0.301	0.707	1.043	0.414	0.707	0.945	0.336	0.691	0.969	0.586	0.578	0.879	0.457	0.648	0.895	0.313	0.578	1.031	0.332	0.617	1.059	0.383	0.527	1.066	0.375	0.469	1.004
0.27	0.762	1	0.348	0.711	0.93	0.336	0.703	0.984	0.406	0.703	0.922	0.324	0.703	0.945	0.57	0.559	0.863	0.48	0.68	0.941	0.336	0.613	1	0.25	0.617	1.016	0.32	0.496	1.109	0.355	0.465	1.023
0.234	0.738	0.988	0.402	0.73	0.988	0.422	0.707	0.969	0.41	0.688	0.898	0.309	0.719	0.938	0.574	0.566	0.82	0.445	0.668	0.949	0.371	0.629	1.066	0.195	0.668	1.031	0.219	0.461	1.125	0.344	0.508	0.98
0.254	0.75	0.992	0.359	0.684	0.984	0.359	0.656	0.922	0.426	0.676	0.906	0.355	0.73	0.961	0.59	0.586	0.789	0.457	0.637	0.934	0.352	0.527	1.027	0.316	0.672	1.094	0.25	0.465	1.043	0.406	0.535	0.953
0.242	0.738	1	0.352	0.664	0.949	0.367	0.664	0.945	0.422	0.68	0.918	0.34	0.68	0.957	0.582	0.605	0.816	0.488	0.629	0.887	0.391	0.488	1.07	0.391	0.613	1.051	0.281	0.547	1.063	0.469	0.586	0.965
0.238	0.727	0.988	0.418	0.699	0.984	0.363	0.664	0.965	0.398	0.672	0.902	0.352	0.664	0.949	0.578	0.609	0.855	0.484	0.629	0.848	0.449	0.477	0.98	0.363	0.652	1.059	0.254	0.656	1.094	0.465	0.625	0.961
0.242	0.715	1.004	0.359	0.672	0.961	0.34	0.645	0.961	0.426	0.672	0.883	0.391	0.641	0.922	0.547	0.598	0.863	0.492	0.629	0.859	0.461	0.512	0.996	0.316	0.707	1.02	0.246	0.594	1.039	0.449	0.605	0.898
0.27	0.703	1.02	0.324	0.676	0.945	0.402	0.664	0.98	0.465	0.668	0.875	0.449	0.645	0.922	0.555	0.59	0.855	0.52	0.629	0.898	0.434	0.539	0.996	0.398	0.711	1.004	0.328	0.504	1.02	0.484	0.531	0.887
0.246	0.691	1.02	0.359	0.711	0.98	0.402	0.652	0.988	0.477	0.648	0.871	0.449	0.605	0.922	0.547	0.566	0.852	0.504	0.609	0.883	0.359	0.535	1.008	0.297	0.684	1.02	0.371	0.5	1	0.508	0.484	0.918
0.199	0.66	1.008	0.316	0.703	1	0.336	0.637	0.957	0.48	0.633	0.891	0.461	0.605	0.922	0.516	0.566	0.891	0.512	0.586	0.867	0.414	0.547	0.977	0.336	0.66	1.066	0.344	0.594	1.023	0.492	0.496	0.918
0.23	0.691	1.039	0.305	0.684	0.984	0.379	0.668	0.977	0.473	0.641	0.914	0.445	0.605	0.922	0.492	0.59	0.965	0.547	0.563	0.836	0.418	0.547	1.055	0.332	0.512	1.031	0.34	0.695	1.137	0.496	0.48	0.926
0.203	0.695	1.031	0.352	0.703	0.977	0.395	0.672	0.984	0.453	0.656	0.906	0.465	0.621	0.902	0.465	0.598	0.988	0.539	0.59	0.855	0.402	0.512	1	0.32	0.422	0.996	0.316	0.609	1.066	0.477	0.453	0.961
0.168	0.711	1.027	0.359	0.684	0.973	0.363	0.641	0.945	0.48	0.664	0.879	0.488	0.633	0.895	0.453	0.59	0.973	0.496	0.609	0.891	0.402	0.508	1.012	0.387	0.465	0.977	0.305	0.492	1.035	0.418	0.492	1.02
0.156	0.73	1.027	0.355	0.66	0.941	0.418	0.656	0.953	0.539	0.668	0.891	0.516	0.645	0.891	0.5	0.566	0.949	0.453	0.645	0.93	0.379	0.504	1.023	0.406	0.496	0.945	0.359	0.516	1.082	0.371	0.496	1.039
0.172	0.75	1.055	0.398	0.68	0.957	0.43	0.645	0.949	0.5	0.641	0.891	0.457	0.602	0.879	0.543	0.555	0.902	0.441	0.66	0.922	0.352	0.559	0.988	0.344	0.539	0.926	0.27	0.504	0.996	0.383	0.473	1.07
0.188	0.727	1.012	0.375	0.656	0.965	0.363	0.633	0.934	0.469	0.645	0.906	0.465	0.621	0.914	0.535	0.563	0.914	0.453	0.688	0.906	0.348	0.582	1.004	0.371	0.539	0.965	0.32	0.57	0.988	0.371	0.523	1.047
0.223	0.723	1.051	0.348	0.648	0.949	0.379	0.645	0.934	0.449	0.656	0.91	0.445	0.625	0.918	0.484	0.566	0.887	0.457	0.699	0.953	0.383	0.59	1.051	0.391	0.523	0.957	0.32	0.672	0.988	0.332	0.609	1.035
0.223	0.711	1.02	0.391	0.68	0.965	0.414	0.656	0.938	0.441	0.668	0.906	0.441	0.637	0.926	0.441	0.598	0.875	0.477	0.691	0.902	0.387	0.563	1.035	0.418	0.504	0.961	0.27	0.762	1.008	0.375	0.586	1.008
0.191	0.738	1	0.383	0.68	0.973	0.387	0.637	0.91	0.449	0.645	0.887	0.5	0.625	0.949	0.48	0.621	0.887	0.402	0.664	0.852	0.383	0.504	1.008	0.469	0.508	0.984	0.262	0.738	1.035	0.43	0.488	0.996
0.195	0.75	1.016	0.348	0.66	0.949	0.445	0.641	0.918	0.5	0.633	0.91	0.457	0.57	0.961	0.492	0.613	0.898	0.395	0.648	0.855	0.383	0.508	0.996	0.539	0.492	0.961	0.395	0.684	1.039	0.391	0.484	0.957
0.191	0.734	1.031	0.371	0.695	0.957	0.457	0.633	0.934	0.48	0.602	0.91	0.375	0.559	0.941	0.523	0.605	0.945	0.57	0.582	0.949	0.406	0.551	1	0.457	0.5	0.918	0.344	0.695	1.07	0.406	0.566	1.063
0.215	0.738	1.051	0.355	0.691	0.965	0.414	0.621	0.934	0.457	0.602	0.918	0.414	0.617	0.941	0.488	0.586	0.906	0.445	0.523	0.973	0.383	0.566	0.973	0.539	0.637	0.945	0.277	0.762	1.082	0.402	0.551	1.012
0.254	0.73	1.043	0.32	0.695	0.953	0.418	0.645	0.934	0.434	0.625	0.906	0.402	0.629	0.941	0.492	0.613	0.898	0.309	0.496	1.043	0.402	0.57	0.953	0.488	0.641	0.965	0.23	0.715	1.023	0.363	0.445	0.961
0.277	0.734	1.004	0.328	0.703	0.961	0.465	0.672	0.949	0.434	0.652	0.918	0.43	0.633	0.969	0.512	0.641	0.844	0.328	0.551	1.035	0.461	0.566	0.945	0.434	0.645	0.957	0.238	0.652	1.008	0.488	0.43	1.027
0.289	0.746	0.977	0.332	0.699	1.004	0.43	0.648	0.934	0.402	0.645	0.918	0.441	0.605	0.957	0.48	0.648	0.848	0.258	0.637	1.008	0.488	0.559	0.934	0.465	0.621	1.02	0.281	0.594	1.027	0.441	0.41	0.988
0.289	0.738	1	0.297	0.672	1	0.473	0.648	0.938	0.426	0.66	0.965	0.414	0.613	0.969	0.473	0.652	0.918	0.32	0.699	1.02	0.488	0.535	0.938	0.41	0.52	1.035	0.297	0.523	1.004	0.398	0.438	1.02
0.266	0.703	0.98	0.313	0.688	1	0.477	0.629	0.934	0.387	0.625	0.965	0.359	0.617	0.941	0.473	0.652	0.957	0.32	0.742	1.027	0.48	0.496	0.953	0.293	0.504	1.039	0.363	0.453	0.992	0.391	0.539	0.977
0.262	0.695	0.996	0.332	0.684	1	0.438	0.613	0.941	0.363	0.637	0.98	0.344	0.652	0.949	0.449	0.656	0.895	0.223	0.746	0.984	0.52	0.492	0.922	0.297	0.594	1.031	0.43	0.43	0.973	0.367	0.695	0.984
0.289	0.668	0.996	0.316	0.684	0.984	0.43	0.609	0.934	0.328	0.645	0.969	0.359	0.684	0.984	0.504	0.691	0.891	0.25	0.754	1.012	0.496	0.523	0.945	0.461	0.68	1.023	0.406	0.453	0.965	0.367	0.781	1.008
0.301	0.656	1	0.309	0.695	0.984	0.453	0.621	0.949	0.313	0.68	0.969	0.348	0.633	1	0.496	0.699	0.848	0.277	0.758	1.027	0.523	0.527	0.953	0.477	0.676	1.059	0.395	0.523	0.953	0.359	0.719	0.996
0.309	0.668	0.996	0.297	0.691	0.988	0.414	0.605	0.934	0.316	0.699	0.98	0.387	0.609	0.988	0.512	0.691	0.922	0.34	0.715	0.973	0.5	0.453	0.945	0.309	0.652	1.09	0.422	0.555	0.953	0.434	0.617	1.012
0.301	0.672	0.984	0.277	0.688	0.996	0.441	0.625	0.945	0.336	0.699	0.992	0.383	0.656	0.965	0.48	0.66	0.922	0.453	0.668	0.988	0.523	0.438	0.984	0.145	0.57	1.105	0.43	0.551	0.957	0.367	0.578	1.023
0.281	0.68	0.988	0.27	0.684	0.996	0.422	0.609	0.93	0.348	0.695	0.988	0.324	0.715	0.93	0.5	0.645	0.914	0.43	0.602	0.961	0.504	0.414	0.949	0.082	0.492	1.016	0.484	0.543	0.984	0.371	0.582	1.031
0.281	0.691	0.996	0.285	0.68	1.02	0.422	0.617	0.934	0.359	0.695	0.965	0.344	0.77	0.902	0.527	0.629	0.859	0.328	0.625	0.906	0.492	0.434	0.945	0.074	0.57	1.055	0.535	0.539	0.988	0.359	0.531	0.973
0.301	0.695	1.008	0.27	0.668	1.023	0.383	0.598	0.922	0.348	0.707	0.949	0.332	0.809	0.922	0.559	0.633	0.863	0.34	0.66	0.949	0.469	0.484	0.984	0.117	0.652	1.055	0.547	0.547	0.965	0.387	0.547	0.992
0.313	0.688	1.016	0.258	0.672	1.012	0.406	0.609	0.969	0.383	0.746	0.957	0.297	0.773	0.918	0.551	0.617	0.871	0.395	0.684	0.973	0.434	0.438	0.984	0.301	0.578	1.047	0.543	0.566	0.906	0.406	0.551	1.063
0.313	0.68	1.012	0.23	0.676	1.02	0.367	0.59	0.965	0.355	0.727	0.938	0.359	0.809	0.945	0.531	0.602	0.871	0.41	0.695	0.996	0.398	0.414	1	0.418	0.473	1.027	0.523	0.605	0.883	0.402	0.48	1.039
0.32	0.676	1	0.219	0.691	1.035	0.379	0.613	0.996	0.371	0.746	0.906	0.375	0.781	0.941	0.527	0.605	0.867	0.414	0.66	0.988	0.402	0.414	1.02	0.441	0.473	1.02	0.438	0.652	0.961	0.43	0.422	0.957
0.32	0.668	0.984	0.199	0.703	1.043	0.371	0.594	0.984	0.383	0.785	0.887	0.422	0.797	0.926	0.543	0.598	0.844	0.418	0.621	0.926	0.348	0.332	1	0.371	0.547	1.004	0.484	0.598	0.969	0.461	0.477	0.934
0.332	0.664	0.977	0.168	0.691	1.02	0.32	0.602	0.969	0.395	0.793	0.867	0.465	0.805	0.895	0.555	0.605	0.844	0.367	0.602	0.914	0.313	0.285	0.988	0.371	0.594	0.996	0.41	0.469	0.973	0.559	0.578	0.91
0.348	0.66	0.988	0.211	0.723	1.063	0.293	0.625	1.031	0.402	0.77	0.867	0.457	0.824	0.875	0.547	0.602	0.859	0.387	0.637	0.969	0.41	0.281	1.051	0.383	0.563	1.008	0.363	0.488	0.992	0.5	0.535	0.879
0.352	0.637	0.992	0.227	0.656	1.035	0.285	0.633	1.078	0.469	0.77	0.883	0.43	0.82	0.918	0.543	0.609	0.883	0.344	0.652	0.965	0.391	0.355	1.016	0.324	0.598	1.004	0.305	0.531	1.078	0.559	0.551	0.875
0.344	0.617	0.984	0.242	0.68	1.027	0.254	0.645	1.074	0.43	0.723	0.871	0.414	0.789	0.957	0.539	0.605	0.844	0.363	0.648	0.977	0.402	0.531	1.082	0.301	0.629	1.07	0.289	0.582	1.066	0.57	0.602	0.898
0.355	0.613	0.977	0.258	0.668	1.02	0.262	0.691	1.059	0.465	0.734	0.863	0.387	0.754	0.941	0.547	0.613	0.824	0.434	0.664	0.977	0.34	0.523	1.047	0.359	0.523	1.023	0.16	0.566	1.121	0.531	0.574	0.898
0.383	0.621	0.969	0.199	0.672	1.004	0.359	0.727	1.047	0.488	0.754	0.902	0.43	0.738	0.914	0.551	0.641	0.836	0.41	0.668	0.945	0.348	0.488	1.059	0.352	0.496	1.035	0.02	0.609	1.086	0.488	0.531	0.879
0.387	0.625	0.977	0.203	0.727	1.055	0.344	0.68	0.973	0.434	0.73	0.91	0.434	0.719	0.902	0.52	0.652	0.871	0.406	0.66	0.934	0.395	0.465	0.965	0.309	0.555	1.023	0.098	0.664	1.086	0.477	0.594	0.844
0.387	0.633	0.984	0.215	0.695	1.059	0.344	0.68	0.949	0.453	0.719	0.898	0.41	0.676	0.887	0.492	0.645	0.918	0.426	0.684	0.941	0.41	0.496	0.961	0.305	0.586	0.996	0.012	0.605	1.07	0.492	0.668	1.035
0.367	0.625	0.98	0.25	0.699	1.02	0.402	0.691	0.988	0.492	0.727	0.891	0.379	0.66	0.871	0.473	0.641	0.918	0.398	0.699	0.91	0.434	0.484	1.043	0.328	0.594	1.027	0.141	0.695	1.129	0.383	0.559	0.984
0.363	0.633	0.961	0.344	0.73	1.008	0.34	0.629	0.957	0.469	0.695	0.875	0.367	0.645	0.863	0.461	0.645	0.875	0.438	0.684	0.91	0.379	0.512	1.031	0.313	0.578	1.059	0.336	0.66	1.07	0.266	0.52	1.074
0.375	0.645	0.969	0.348	0.688	0.965	0.316	0.664	0.941	0.461	0.695	0.855	0.398	0.617	0.871	0.465	0.656	0.879	0.484	0.664	0.934	0.457	0.602	0.984	0.309	0.555	1.027	0.309	0.629	1.055	0.324	0.5	1.023
0.387	0.641	0.984	0.328	0.691	0.961	0.383	0.742	0.945	0.449	0.703	0.879	0.48	0.566	0.875	0.461	0.637	0.918	0.469	0.645	0.938	0.422	0.715	0.996	0.363	0.563	1.027	0.297	0.617	1.078	0.332	0.527	0.969
0.367	0.613	0.969	0.309	0.68	0.996	0.328	0.754	0.887	0.41	0.715	0.883	0.535	0.52	0.887	0.426	0.609	0.977	0.461	0.609	0.887	0.574	0.691	0.934	0.402	0.574	1.031	0.371	0.609	1.082	0.402	0.594	1.098
0.367	0.621	0.965	0.281	0.672	1.004	0.398	0.762	0.91	0.398	0.703	0.863	0.531	0.543	0.891	0.395	0.582	1	0.527	0.605	0.871	0.488	0.629	0.926	0.355	0.574	1.012	0.352	0.629	1.008	0.398	0.504	1.016
0.371	0.621	0.957	0.301	0.68	0.988	0.402	0.723	0.957	0.453	0.695	0.84	0.469	0.594	0.867	0.383	0.578	0.988	0.535	0.605	0.855	0.52	0.629	0.902	0.336	0.598	0.98	0.438	0.758	0.977	0.379	0.523	1
0.375	0.633	0.961	0.355	0.684	0.973	0.359	0.684	0.961	0.5	0.684	0.855	0.434	0.68	0.855	0.391	0.574	0.973	0.512	0.598	0.855	0.512	0.625	0.949	0.391	0.641	1.027	0.492	0.723	1.016	0.418	0.617	1.023
0.355	0.633	0.98	0.367	0.684	0.969	0.379	0.691	0.957	0.473	0.656	0.859	0.457	0.711	0.883	0.402	0.574	0.973	0.523	0.578	0.871	0.438	0.586	0.984	0.367	0.605	1.012	0.488	0.633	0.996	0.34	0.609	0.98
0.324	0.637	0.984	0.328	0.68	0.973	0.438	0.715	0.969	0.488	0.676	0.883	0.477	0.684	0.906	0.371	0.59	0.977	0.516	0.551	0.848	0.41	0.578	1.027	0.387	0.535	1.008	0.453	0.633	1.02	0.309	0.547	1.031
0.289	0.66	0.977	0.309	0.691	0.977	0.43	0.707	0.953	0.465	0.711	0.891	0.453	0.684	0.938	0.34	0.617	0.984	0.504	0.543	0.793	0.457	0.512	0.988	0.391	0.465	0.969	0.391	0.66	1.027	0.293	0.582	1.117
0.273	0.656	0.984	0.305	0.699	0.988	0.414	0.684	0.938	0.445	0.73	0.887	0.414	0.699	0.91	0.324	0.656	0.965	0.547	0.582	0.848	0.461	0.457	0.969	0.402	0.457	0.918	0.383	0.676	1.02	0.258	0.609	1.023
0.293	0.691	1	0.316	0.707	1	0.441	0.652	0.945	0.461	0.727	0.859	0.383	0.723	0.891	0.352	0.695	0.996	0.512	0.563	0.934	0.457	0.414	0.961	0.426	0.523	0.941	0.387	0.633	1.016	0.43	0.586	1
0.316	0.68	1.008	0.34	0.695	1.004	0.414	0.629	0.945	0.492	0.723	0.883	0.398	0.754	0.887	0.352	0.672	0.988	0.332	0.594	0.977	0.469	0.398	0.977	0.477	0.574	1	0.316	0.609	1.074	0.484	0.52	0.922
0.305	0.664	1.027	0.359	0.684	0.992	0.379	0.621	0.945	0.445	0.688	0.887	0.375	0.715	0.922	0.309	0.672	1	0.363	0.688	0.988	0.426	0.391	0.961	0.461	0.559	0.961	0.211	0.586	1.059	0.516	0.527	1.016
0.246	0.648	1.012	0.348	0.68	0.969	0.414	0.625	0.957	0.438	0.691	0.91	0.41	0.668	0.941	0.328	0.672	1.02	0.383	0.734	0.965	0.434	0.41	0.941	0.445	0.566	0.98	0.203	0.531	1.035	0.477	0.504	0.965
0.227	0.68	1.039	0.344	0.695	0.961	0.426	0.621	0.945	0.41	0.711	0.91	0.391	0.652	0.988	0.383	0.645	0.953	0.438	0.715	0.961	0.508	0.461	0.906	0.441	0.555	1.039	0.273	0.453	1.039	0.438	0.52	0.949
0.199	0.707	1.02	0.332	0.699	0.957	0.402	0.621	0.914	0.395	0.73	0.906	0.277	0.688	0.98	0.434	0.633	0.965	0.383	0.641	0.988	0.547	0.469	0.895	0.43	0.516	0.969	0.32	0.445	1.035	0.422	0.551	1.008
0.188	0.73	1.031	0.328	0.688	0.953	0.457	0.645	0.934	0.391	0.719	0.891	0.305	0.734	0.961	0.422	0.594	0.965	0.367	0.621	0.98	0.57	0.465	0.91	0.465	0.594	0.957	0.25	0.449	0.996	0.43	0.602	1.031
0.18	0.734	1.043	0.344	0.676	0.953	0.43	0.641	0.949	0.43	0.719	0.93	0.41	0.781	0.98	0.352	0.617	0.984	0.359	0.648	1	0.578	0.473	0.898	0.508	0.625	1.012	0.352	0.406	0.953	0.465	0.57	1.004
0.16	0.77	1.051	0.359	0.66	0.949	0.398	0.645	0.949	0.391	0.688	0.934	0.316	0.758	0.984	0.352	0.645	0.965	0.32	0.688	0.984	0.555	0.523	0.867	0.453	0.559	1.023	0.406	0.375	0.965	0.43	0.559	0.988
0.152	0.801	1.027	0.398	0.656	0.969	0.43	0.652	0.934	0.352	0.707	0.941	0.254	0.742	0.984	0.402	0.66	0.938	0.313	0.719	0.973	0.578	0.598	0.887	0.473	0.551	1.031	0.379	0.391	0.945	0.395	0.566	0.992
0.168	0.781	1	0.367	0.645	0.941	0.453	0.656	0.938	0.352	0.727	0.934	0.238	0.75	0.98	0.453	0.66	0.945	0.344	0.707	1.031	0.477	0.563	0.93	0.41	0.496	1.047	0.387	0.406	0.957	0.324	0.59	0.988
0.215	0.793	1.004	0.402	0.664	0.961	0.434	0.652	0.93	0.352	0.727	0.938	0.246	0.754	0.98	0.465	0.633	0.957	0.34	0.676	0.988	0.422	0.477	0.949	0.23	0.434	1.078	0.461	0.414	0.953	0.297	0.582	1.008
0.242	0.785	0.996	0.371	0.668	0.957	0.43	0.645	0.922	0.336	0.711	0.953	0.285	0.73	0.938	0.438	0.609	0.945	0.41	0.672	0.957	0.484	0.473	0.984	0.074	0.477	1.016	0.5	0.473	1	0.352	0.547	1.039
0.238	0.77	0.977	0.383	0.668	0.957	0.414	0.656	0.934	0.363	0.695	1	0.344	0.754	1.008	0.438	0.594	0.922	0.453	0.664	0.93	0.461	0.488	1.012	0.098	0.551	0.996	0.508	0.531	0.977	0.352	0.551	1.031
0.254	0.781	0.961	0.395	0.652	0.945	0.367	0.652	0.926	0.305	0.668	0.98	0.301	0.73	1.004	0.449	0.609	0.895	0.418	0.652	0.918	0.41	0.523	1.012	0.332	0.582	1.09	0.52	0.59	0.996	0.313	0.523	0.98
0.301	0.801	0.965	0.406	0.652	0.953	0.371	0.648	0.941	0.273	0.727	0.98	0.27	0.707	1	0.461	0.617	0.895	0.434	0.664	0.953	0.332	0.496	1.051	0.344	0.457	1.066	0.418	0.551	1.012	0.402	0.551	0.949
0.301	0.789	0.945	0.391	0.645	0.961	0.402	0.645	0.98	0.258	0.754	0.977	0.316	0.719	0.992	0.473	0.633	0.965	0.379	0.66	0.879	0.32	0.48	1.039	0.414	0.461	1.063	0.387	0.578	1.008	0.449	0.586	0.945
0.289	0.781	0.91	0.383	0.656	0.973	0.395	0.645	0.984	0.246	0.754	0.988	0.309	0.758	1.004	0.457	0.594	0.949	0.406	0.723	0.895	0.406	0.504	0.996	0.469	0.492	1.016	0.375	0.559	0.988	0.438	0.602	0.973
0.32	0.813	0.918	0.371	0.648	0.965	0.395	0.652	0.961	0.223	0.754	0.977	0.297	0.789	1.008	0.457	0.605	0.938	0.41	0.773	0.961	0.469	0.488	1.035	0.336	0.523	1.008	0.426	0.516	1.039	0.387	0.594	0.953
0.332	0.781	0.91	0.367	0.656	0.961	0.414	0.668	0.984	0.309	0.758	1.043	0.316	0.789	0.98	0.488	0.609	0.898	0.367	0.801	0.977	0.473	0.414	1.008	0.34	0.613	1.023	0.441	0.418	1	0.441	0.566	0.945
0.352	0.762	0.898	0.379	0.676	0.98	0.367	0.645	0.969	0.285	0.668	1.008	0.32	0.793	0.941	0.488	0.617	0.902	0.391	0.785	0.957	0.473	0.441	0.965	0.301	0.699	1.066	0.379	0.457	1.074	0.527	0.563	0.93
0.414	0.758	0.906	0.363	0.648	0.98	0.363	0.648	0.945	0.305	0.711	0.973	0.332	0.809	0.945	0.461	0.621	0.941	0.418	0.75	0.898	0.434	0.508	0.961	0.141	0.742	1.078	0.34	0.559	1.129	0.484	0.574	0.93
0.441	0.734	0.906	0.363	0.641	0.984	0.375	0.66	0.992	0.316	0.73	0.953	0.355	0.773	0.949	0.422	0.625	0.973	0.43	0.738	0.887	0.391	0.57	0.988	0.309	0.742	1.105	0.168	0.453	1.164	0.426	0.594	0.906
0.43	0.695	0.883	0.363	0.633	0.984	0.375	0.633	0.98	0.285	0.773	0.953	0.355	0.703	0.957	0.406	0.641	0.961	0.414	0.707	0.926	0.363	0.617	1.09	0.359	0.676	1.02	0.109	0.453	1.055	0.453	0.527	0.953
0.465	0.727	0.898	0.352	0.633	0.984	0.355	0.621	0.953	0.273	0.77	0.969	0.344	0.691	0.938	0.418	0.652	0.906	0.414	0.684	0.98	0.313	0.516	1.02	0.352	0.746	1.043	0.141	0.52	1.031	0.449	0.504	0.965
0.449	0.723	0.898	0.324	0.633	0.977	0.383	0.621	0.996	0.344	0.754	1.012	0.371	0.711	0.941	0.465	0.645	0.906	0.414	0.664	0.961	0.469	0.465	1.031	0.332	0.707	1.023	0.098	0.574	1.074	0.387	0.527	1.012
0.422	0.715	0.902	0.316	0.652	1.008	0.352	0.594	1.008	0.316	0.691	0.93	0.348	0.688	0.922	0.496	0.602	0.91	0.441	0.664	0.918	0.512	0.43	0.898	0.281	0.68	0.973	0.23	0.496	1.051	0.371	0.461	1.02
0.422	0.758	0.922	0.277	0.637	1.012	0.293	0.613	1	0.406	0.754	0.934	0.352	0.723	0.91	0.488	0.57	0.906	0.445	0.668	0.902	0.496	0.516	0.977	0.324	0.664	1.027	0.422	0.344	1.059	0.379	0.402	1.074
0.41	0.762	0.922	0.262	0.648	1.027	0.352	0.645	1.059	0.434	0.703	0.906	0.395	0.738	0.898	0.488	0.566	0.891	0.434	0.664	0.93	0.434	0.57	1.027	0.313	0.566	1.031	0.551	0.199	0.996	0.34	0.473	1.047
0.375	0.75	0.898	0.27	0.641	1.043	0.32	0.637	1.023	0.426	0.695	0.898	0.426	0.727	0.895	0.516	0.578	0.867	0.418	0.637	0.949	0.402	0.5	0.988	0.313	0.492	1.008	0.563	0.336	1.047	0.324	0.586	1.012
0.379	0.777	0.895	0.254	0.648	1.027	0.266	0.656	0.977	0.426	0.691	0.914	0.445	0.695	0.91	0.547	0.582	0.863	0.406	0.602	0.926	0.391	0.504	1.012	0.348	0.457	0.98	0.344	0.438	1.051	0.422	0.586	1.008
0.387	0.777	0.906	0.262	0.676	1.023	0.27	0.68	1.051	0.41	0.699	0.922	0.434	0.645	0.922	0.559	0.578	0.902	0.434	0.605	0.914	0.418	0.531	1.016	0.414	0.453	0.969	0.18	0.508	1.066	0.414	0.52	0.98
0.363	0.75	0.891	0.238	0.68	1	0.277	0.656	1.031	0.375	0.703	0.918	0.398	0.613	0.91	0.527	0.578	0.898	0.461	0.617	0.91	0.453	0.496	0.965	0.395	0.496	0.949	0.125	0.695	1.121	0.41	0.547	1.023
0.375	0.758	0.895	0.234	0.715	1.039	0.293	0.637	1.039	0.398	0.707	0.938	0.41	0.625	0.883	0.496	0.57	0.863	0.477	0.621	0.922	0.457	0.512	0.977	0.379	0.582	0.945	0.133	0.844	1.109	0.309	0.535	1
0.391	0.754	0.898	0.23	0.707	1.039	0.34	0.656	1.035	0.41	0.668	0.934	0.449	0.617	0.883	0.516	0.582	0.805	0.484	0.609	0.914	0.465	0.535	1.008	0.371	0.613	0.977	0.25	0.773	1.016	0.379	0.551	1.074
0.371	0.734	0.891	0.242	0.691	1.031	0.281	0.637	0.988	0.426	0.664	0.914	0.48	0.59	0.91	0.566	0.578	0.852	0.465	0.613	0.863	0.426	0.523	0.977	0.391	0.582	0.973	0.398	0.691	1.031	0.324	0.563	0.949
0.367	0.734	0.891	0.293	0.699	1.012	0.277	0.672	1	0.453	0.668	0.91	0.461	0.555	0.918	0.57	0.535	0.914	0.457	0.648	0.828	0.387	0.563	0.988	0.422	0.547	0.949	0.383	0.695	1.063	0.453	0.586	1.125
0.379	0.727	0.91	0.309	0.699	0.992	0.313	0.664	1.023	0.438	0.68	0.902	0.438	0.566	0.895	0.48	0.516	0.969	0.484	0.676	0.871	0.465	0.605	1.023	0.504	0.516	0.969	0.309	0.723	1.012	0.414	0.492	0.98
0.367	0.699	0.898	0.313	0.711	0.984	0.336	0.645	1.047	0.426	0.707	0.914	0.445	0.605	0.875	0.418	0.504	0.973	0.434	0.668	0.922	0.441	0.555	0.98	0.512	0.48	0.941	0.332	0.699	1.008	0.457	0.488	0.941
0.371	0.715	0.895	0.285	0.715	0.988	0.297	0.637	0.996	0.406	0.707	0.93	0.504	0.637	0.883	0.422	0.543	0.938	0.426	0.645	0.957	0.402	0.539	0.961	0.516	0.527	0.918	0.348	0.676	1.008	0.488	0.574	1.023
0.387	0.719	0.91	0.246	0.715	0.953	0.348	0.645	0.988	0.406	0.695	0.938	0.547	0.625	0.922	0.477	0.555	0.945	0.414	0.641	0.945	0.414	0.527	0.992	0.523	0.625	0.906	0.348	0.605	1.059	0.375	0.629	0.98
0.371	0.715	0.922	0.285	0.762	0.957	0.391	0.645	0.957	0.426	0.68	0.902	0.508	0.582	0.934	0.496	0.547	0.977	0.406	0.68	0.902	0.418	0.523	0.992	0.496	0.703	0.941	0.355	0.512	1.059	0.328	0.672	0.957
0.363	0.727	0.934	0.316	0.758	0.957	0.402	0.645	0.973	0.484	0.676	0.883	0.457	0.609	0.922	0.457	0.555	0.996	0.414	0.715	0.91	0.367	0.488	0.965	0.496	0.648	0.965	0.41	0.48	1.07	0.406	0.691	1.027
0.375	0.727	0.938	0.344	0.73	0.922	0.379	0.633	0.953	0.477	0.656	0.879	0.438	0.664	0.883	0.449	0.543	1.004	0.441	0.684	0.918	0.414	0.492	0.953	0.484	0.496	1.008	0.371	0.457	1.008	0.465	0.629	1.031
0.371	0.73	0.934	0.398	0.738	0.941	0.348	0.645	0.977	0.453	0.648	0.891	0.441	0.688	0.875	0.449	0.547	0.957	0.383	0.648	0.926	0.496	0.484	0.961	0.359	0.43	1.023	0.324	0.473	0.938	0.367	0.563	0.977
0.375	0.746	0.941	0.395	0.723	0.941	0.355	0.66	0.969	0.445	0.668	0.906	0.496	0.664	0.914	0.473	0.578	0.949	0.398	0.59	0.953	0.488	0.469	0.938	0.273	0.492	0.992	0.332	0.512	0.918	0.383	0.531	1.027
0.367	0.758	0.949	0.383	0.695	0.922	0.367	0.672	0.965	0.445	0.672	0.906	0.465	0.594	0.922	0.461	0.574	0.949	0.414	0.57	0.93	0.516	0.5	0.953	0.297	0.629	0.949	0.348	0.484	0.945	0.375	0.492	1
0.355	0.738	0.941	0.434	0.734	0.938	0.387	0.668	0.961	0.469	0.672	0.895	0.418	0.574	0.906	0.406	0.57	0.949	0.355	0.613	0.977	0.52	0.465	0.941	0.281	0.676	1.07	0.449	0.406	0.984	0.293	0.539	1.004
0.352	0.762	0.945	0.395	0.723	0.957	0.402	0.652	0.965	0.523	0.668	0.895	0.402	0.594	0.895	0.41	0.563	0.973	0.285	0.641	0.973	0.531	0.473	0.91	0.203	0.602	1.066	0.492	0.383	1.035	0.363	0.578	1.086
0.348	0.758	0.941	0.383	0.68	0.934	0.395	0.641	0.953	0.48	0.637	0.898	0.434	0.609	0.91	0.418	0.551	0.938	0.258	0.668	1.066	0.555	0.527	0.93	0.176	0.613	1.18	0.492	0.41	1	0.418	0.469	1.043
0.336	0.754	0.941	0.422	0.711	0.938	0.402	0.641	0.957	0.473	0.645	0.91	0.422	0.605	0.918	0.484	0.566	0.938	0.223	0.684	1.02	0.586	0.531	0.93	0.184	0.594	1.113	0.508	0.488	0.965	0.371	0.418	0.945
0.316	0.746	0.949	0.406	0.707	0.941	0.395	0.637	0.953	0.457	0.637	0.91	0.391	0.621	0.977	0.48	0.574	0.941	0.227	0.762	1.098	0.512	0.488	0.906	0.168	0.613	1.039	0.512	0.633	0.922	0.516	0.555	0.957
0.32	0.742	0.961	0.348	0.676	0.926	0.418	0.637	0.957	0.457	0.648	0.902	0.371	0.625	1.008	0.441	0.586	0.98	0.305	0.773	1.121	0.473	0.508	0.91	0.152	0.621	1.031	0.473	0.73	0.945	0.633	0.547	0.934
0.316	0.727	0.961	0.367	0.707	0.949	0.426	0.637	0.945	0.477	0.637	0.891	0.301	0.652	1.031	0.375	0.582	0.953	0.348	0.781	1.031	0.527	0.5	0.902	0.203	0.664	1.086	0.406	0.703	0.984	0.582	0.449	0.836
0.305	0.73	0.957	0.348	0.715	0.973	0.438	0.625	0.934	0.512	0.641	0.922	0.293	0.695	1.055	0.391	0.641	0.953	0.418	0.738	0.988	0.516	0.508	0.93	0.32	0.617	1.074	0.375	0.625	1.031	0.516	0.539	0.887
0.313	0.734	0.973	0.309	0.684	0.957	0.445	0.621	0.918	0.457	0.625	0.918	0.281	0.711	1.047	0.383	0.691	0.934	0.301	0.688	0.887	0.477	0.449	0.973	0.453	0.539	1.07	0.293	0.559	0.977	0.516	0.578	0.945
0.301	0.691	0.969	0.355	0.695	0.949	0.441	0.621	0.922	0.426	0.668	0.934	0.258	0.707	0.988	0.367	0.746	1.004	0.297	0.684	0.961	0.457	0.391	1.051	0.371	0.492	1.031	0.262	0.609	1.086	0.438	0.52	0.926
0.277	0.68	0.98	0.391	0.711	0.945	0.434	0.625	0.938	0.391	0.688	0.934	0.266	0.742	1.02	0.371	0.754	0.992	0.324	0.645	1.035	0.359	0.344	0.996	0.313	0.566	1.047	0.238	0.645	1.102	0.422	0.535	0.867
0.285	0.688	0.992	0.355	0.68	0.926	0.422	0.625	0.941	0.395	0.699	0.941	0.25	0.719	0.996	0.383	0.754	0.941	0.309	0.656	0.984	0.379	0.41	1.051	0.359	0.648	1.008	0.191	0.633	1.063	0.547	0.637	1.008
0.277	0.719	0.988	0.375	0.699	0.934	0.441	0.633	0.938	0.398	0.668	0.953	0.309	0.719	0.996	0.422	0.762	0.922	0.355	0.695	0.965	0.367	0.379	1.039	0.438	0.676	0.992	0.168	0.66	1.066	0.418	0.641	0.945
0.254	0.746	0.969	0.375	0.723	0.957	0.473	0.637	0.926	0.414	0.637	0.977	0.344	0.711	0.965	0.438	0.73	0.918	0.434	0.699	0.941	0.34	0.332	1.02	0.383	0.641	1.023	0.133	0.684	1.043	0.313	0.594	0.977
0.246	0.785	0.984	0.332	0.707	0.945	0.48	0.633	0.906	0.406	0.598	0.977	0.355	0.719	0.918	0.441	0.695	0.949	0.426	0.684	0.918	0.383	0.363	1.023	0.387	0.633	1.059	0.141	0.648	1.047	0.305	0.617	0.895
0.238	0.766	1	0.359	0.707	0.934	0.477	0.621	0.926	0.402	0.586	0.977	0.352	0.789	0.902	0.441	0.656	0.977	0.414	0.648	0.953	0.402	0.445	1.004	0.383	0.563	1.074	0.227	0.625	1.102	0.293	0.695	1.098
0.207	0.746	0.992	0.391	0.715	0.953	0.453	0.621	0.938	0.391	0.582	0.969	0.328	0.852	0.895	0.449	0.645	0.949	0.371	0.641	0.953	0.434	0.543	1.055	0.355	0.516	1.07	0.316	0.551	1.035	0.301	0.629	1.145
0.238	0.762	1.008	0.363	0.688	0.941	0.43	0.629	0.941	0.367	0.57	0.957	0.293	0.867	0.883	0.465	0.637	0.906	0.355	0.652	0.949	0.375	0.547	1.004	0.344	0.582	1.117	0.387	0.555	1.07	0.375	0.512	1.086
0.238	0.734	0.984	0.391	0.711	0.941	0.441	0.633	0.922	0.402	0.578	0.977	0.352	0.906	0.914	0.473	0.633	0.914	0.398	0.66	0.961	0.438	0.523	1.012	0.215	0.559	1.117	0.398	0.598	1.031	0.316	0.496	0.992
0.219	0.77	0.996	0.379	0.711	0.953	0.473	0.633	0.926	0.395	0.535	0.969	0.418	0.844	0.914	0.461	0.617	0.922	0.426	0.68	0.988	0.453	0.457	0.91	0.227	0.578	1.121	0.352	0.633	1.012	0.297	0.598	1.043
0.215	0.766	1.008	0.344	0.691	0.945	0.457	0.605	0.918	0.414	0.551	0.969	0.41	0.777	0.891	0.457	0.605	0.93	0.414	0.684	0.969	0.48	0.488	1	0.203	0.582	1.094	0.422	0.656	1.074	0.406	0.609	1.066
0.227	0.75	1.008	0.355	0.707	0.949	0.449	0.598	0.938	0.434	0.551	0.93	0.414	0.82	0.918	0.453	0.586	0.91	0.418	0.66	0.934	0.457	0.512	1.02	0.281	0.578	1.012	0.375	0.617	1.086	0.391	0.516	0.938
0.246	0.75	1	0.363	0.711	0.965	0.414	0.59	0.949	0.434	0.582	0.906	0.336	0.797	0.902	0.504	0.586	0.914	0.422	0.656	0.914	0.422	0.508	0.977	0.297	0.508	0.953	0.281	0.621	1.094	0.367	0.539	1.008
0.281	0.75	0.988	0.336	0.684	0.953	0.395	0.617	0.961	0.445	0.625	0.891	0.336	0.805	0.891	0.527	0.57	0.887	0.418	0.668	0.914	0.414	0.637	0.938	0.355	0.508	0.934	0.297	0.602	1.086	0.402	0.602	1.094
0.324	0.723	0.977	0.344	0.688	0.957	0.379	0.625	0.957	0.453	0.656	0.887	0.402	0.836	0.914	0.535	0.57	0.895	0.422	0.676	0.934	0.559	0.73	0.961	0.395	0.543	0.938	0.32	0.535	1.023	0.348	0.539	0.977
0.313	0.727	0.977	0.359	0.691	0.973	0.391	0.625	0.961	0.406	0.668	0.852	0.43	0.789	0.93	0.535	0.578	0.902	0.422	0.676	0.926	0.52	0.609	0.906	0.387	0.539	0.938	0.324	0.586	1.047	0.418	0.523	0.957
0.313	0.707	0.988	0.328	0.684	0.969	0.41	0.637	0.957	0.469	0.758	0.867	0.418	0.742	0.93	0.508	0.59	0.883	0.438	0.656	0.906	0.449	0.59	0.98	0.336	0.555	0.922	0.293	0.617	1.008	0.52	0.566	0.953
0.297	0.699	0.969	0.305	0.691	0.961	0.387	0.621	0.957	0.457	0.781	0.863	0.406	0.742	0.922	0.496	0.598	0.871	0.465	0.625	0.887	0.434	0.555	0.988	0.348	0.559	0.945	0.266	0.566	0.996	0.488	0.598	0.98
0.313	0.699	1	0.316	0.719	0.988	0.379	0.625	0.969	0.469	0.781	0.898	0.379	0.738	0.898	0.512	0.605	0.902	0.484	0.625	0.879	0.418	0.516	0.977	0.402	0.496	0.953	0.266	0.523	1.035	0.492	0.586	0.953
0.332	0.688	1.004	0.297	0.699	0.992	0.348	0.637	0.988	0.484	0.77	0.902	0.352	0.723	0.863	0.48	0.605	0.918	0.492	0.621	0.887	0.383	0.543	0.973	0.418	0.438	0.949	0.301	0.582	1.086	0.469	0.523	0.969
0.301	0.684	0.992	0.285	0.688	0.977	0.316	0.648	0.992	0.488	0.742	0.895	0.379	0.73	0.852	0.438	0.602	0.934	0.477	0.621	0.895	0.461	0.555	1.027	0.387	0.477	0.926	0.273	0.551	1.055	0.469	0.551	0.977
0.297	0.703	0.984	0.309	0.699	0.988	0.332	0.68	1.012	0.461	0.727	0.879	0.402	0.691	0.863	0.422	0.605	0.934	0.492	0.617	0.879	0.422	0.484	0.984	0.398	0.605	0.902	0.313	0.496	1.02	0.504	0.582	0.969
0.305	0.707	0.973	0.305	0.684	1.004	0.313	0.684	0.992	0.496	0.75	0.891	0.391	0.629	0.867	0.41	0.621	0.906	0.516	0.613	0.883	0.422	0.484	0.914	0.375	0.691	0.922	0.344	0.527	1.023	0.551	0.527	0.98
0.309	0.707	0.957	0.27	0.68	1.004	0.324	0.699	1.004	0.453	0.719	0.895	0.398	0.629	0.863	0.41	0.637	0.934	0.5	0.629	0.867	0.527	0.543	0.957	0.375	0.703	0.98	0.316	0.566	0.98	0.523	0.48	1.047
0.336	0.711	0.977	0.25	0.699	1.023	0.301	0.676	0.992	0.469	0.699	0.887	0.449	0.672	0.852	0.398	0.629	1.008	0.5	0.656	0.863	0.5	0.5	0.945	0.379	0.645	0.953	0.336	0.594	0.906	0.383	0.52	1.078
0.348	0.691	0.969	0.223	0.691	1.039	0.313	0.684	1.016	0.5	0.688	0.883	0.461	0.676	0.855	0.34	0.613	1.031	0.484	0.637	0.852	0.449	0.512	0.934	0.582	0.492	1.059	0.348	0.617	0.887	0.215	0.582	1.008
0.348	0.672	0.953	0.199	0.699	1.023	0.313	0.688	0.984	0.488	0.652	0.875	0.465	0.695	0.883	0.301	0.59	1.035	0.465	0.617	0.848	0.52	0.5	0.949	0.277	0.34	1.105	0.418	0.633	0.887	0.207	0.57	0.988
0.359	0.676	0.945	0.215	0.707	1.02	0.332	0.699	0.969	0.465	0.652	0.867	0.449	0.715	0.914	0.305	0.59	1.012	0.461	0.563	0.891	0.543	0.469	0.934	0.379	0.516	1.059	0.477	0.621	0.875	0.254	0.59	1.02
0.387	0.668	0.945	0.223	0.703	1.023	0.383	0.719	0.973	0.469	0.699	0.891	0.391	0.738	0.914	0.344	0.629	1	0.418	0.551	0.957	0.496	0.496	0.898	0.434	0.586	1.07	0.441	0.602	0.801	0.305	0.563	1.035
0.398	0.648	0.949	0.242	0.711	1.055	0.359	0.711	0.926	0.418	0.691	0.887	0.367	0.793	0.91	0.355	0.656	1.012	0.375	0.57	1	0.57	0.535	0.93	0.359	0.57	1.07	0.422	0.613	0.707	0.34	0.484	0.918
0.41	0.637	0.957	0.211	0.66	1.012	0.344	0.699	0.898	0.457	0.68	0.867	0.379	0.82	0.91	0.313	0.641	1.023	0.34	0.594	1	0.527	0.484	0.914	0.273	0.602	1.098	0.445	0.641	0.68	0.445	0.5	0.895
0.41	0.625	0.949	0.262	0.711	1.039	0.395	0.738	0.934	0.516	0.672	0.859	0.367	0.777	0.93	0.27	0.633	0.996	0.332	0.645	0.988	0.492	0.492	0.859	0.148	0.578	1.059	0.68	0.539	0.938	0.492	0.574	0.926
0.414	0.613	0.938	0.215	0.68	0.992	0.375	0.727	0.914	0.504	0.648	0.852	0.332	0.762	0.953	0.281	0.633	1.02	0.395	0.707	1.027	0.508	0.602	0.898	0.172	0.559	1.066	0.602	0.129	1.223	0.465	0.602	0.926
0.43	0.625	0.945	0.199	0.727	1.035	0.398	0.715	0.91	0.492	0.645	0.859	0.281	0.754	0.945	0.344	0.633	1.055	0.324	0.707	1.035	0.52	0.621	0.949	0.23	0.586	1.008	0.559	0.117	1.219	0.395	0.594	0.926
0.438	0.609	0.953	0.207	0.719	1.031	0.461	0.715	0.93	0.504	0.684	0.879	0.262	0.754	0.93	0.336	0.633	1.035	0.328	0.719	1.012	0.43	0.555	0.945	0.258	0.719	1.055	0.484	0.457	1.211	0.477	0.586	0.961
0.41	0.598	0.938	0.23	0.715	1.008	0.422	0.699	0.91	0.445	0.68	0.875	0.305	0.758	0.945	0.266	0.617	1.012	0.324	0.699	0.988	0.426	0.559	0.988	0.309	0.707	1.121	0.246	0.66	1.156	0.535	0.578	0.934
0.406	0.59	0.938	0.301	0.754	0.992	0.422	0.695	0.891	0.445	0.672	0.867	0.332	0.738	0.973	0.246	0.613	1.023	0.32	0.691	0.961	0.438	0.543	0.957	0.348	0.535	1.09	0.223	0.816	1.18	0.484	0.563	0.902
0.43	0.594	0.957	0.328	0.723	0.98	0.445	0.707	0.918	0.484	0.691	0.887	0.285	0.711	0.973	0.262	0.641	1.035	0.363	0.688	1.027	0.398	0.555	0.945	0.395	0.457	1.039	0.184	0.871	1.125	0.539	0.543	0.84
0.414	0.602	0.949	0.313	0.715	0.98	0.402	0.711	0.938	0.461	0.688	0.906	0.238	0.734	0.977	0.359	0.641	1.063	0.34	0.668	0.988	0.488	0.574	1.012	0.391	0.48	1.012	0.191	0.824	1.121	0.527	0.527	0.809
0.398	0.633	0.961	0.289	0.695	0.965	0.402	0.691	0.938	0.422	0.676	0.906	0.223	0.785	0.969	0.336	0.617	1.047	0.391	0.676	0.969	0.441	0.449	1	0.316	0.527	1.008	0.223	0.727	1.113	0.57	0.539	0.93
0.391	0.637	0.965	0.305	0.695	0.996	0.438	0.707	0.93	0.43	0.703	0.941	0.203	0.793	0.969	0.289	0.609	1.023	0.379	0.68	0.887	0.375	0.445	0.992	0.313	0.551	1.031	0.199	0.586	1.035	0.52	0.465	1.02
0.391	0.621	0.965	0.309	0.688	0.973	0.414	0.691	0.938	0.402	0.703	0.93	0.219	0.781	0.977	0.23	0.633	1.004	0.398	0.719	0.91	0.418	0.496	1.027	0.293	0.563	1.02	0.309	0.477	1.051	0.422	0.406	1.117
0.398	0.629	0.965	0.344	0.703	0.969	0.391	0.668	0.914	0.398	0.699	0.914	0.258	0.789	1.004	0.324	0.66	1.027	0.398	0.734	0.953	0.426	0.5	1.035	0.207	0.668	1.043	0.395	0.348	1.078	0.336	0.5	1.148
0.398	0.625	0.973	0.348	0.695	0.961	0.402	0.688	0.93	0.438	0.699	0.934	0.191	0.766	0.941	0.371	0.629	1.02	0.363	0.719	0.949	0.371	0.5	1.023	0.332	0.664	1.059	0.43	0.227	1.078	0.234	0.605	1.145
0.375	0.617	0.977	0.328	0.699	0.961	0.375	0.695	0.941	0.438	0.688	0.953	0.184	0.836	0.992	0.398	0.641	1.008	0.355	0.727	0.914	0.383	0.543	0.984	0.375	0.605	1.047	0.375	0.184	1.012	0.285	0.621	1.016
0.352	0.613	0.977	0.32	0.711	0.977	0.363	0.688	0.938	0.375	0.684	0.949	0.207	0.828	0.992	0.395	0.605	1	0.41	0.758	0.93	0.371	0.574	0.992	0.395	0.656	1.051	0.348	0.289	0.992	0.375	0.574	1.035
0.348	0.633	0.973	0.316	0.707	0.984	0.41	0.695	0.922	0.363	0.719	0.961	0.262	0.766	0.977	0.379	0.582	0.969	0.387	0.766	0.914	0.367	0.617	1.059	0.359	0.703	1.066	0.332	0.535	1.035	0.414	0.543	0.992
0.32	0.621	0.977	0.328	0.691	0.988	0.43	0.703	0.922	0.359	0.758	0.965	0.348	0.758	0.988	0.375	0.59	0.938	0.398	0.762	0.926	0.344	0.555	1.027	0.27	0.715	1.027	0.301	0.688	1.074	0.422	0.551	0.988
0.336	0.633	0.996	0.348	0.68	0.977	0.414	0.672	0.91	0.352	0.738	0.941	0.23	0.762	0.949	0.406	0.609	0.988	0.406	0.777	0.934	0.398	0.508	1.016	0.289	0.73	1.051	0.223	0.703	1.023	0.355	0.523	1.051
0.355	0.641	0.996	0.359	0.676	0.977	0.441	0.68	0.914	0.375	0.695	0.957	0.207	0.836	0.961	0.402	0.594	1.004	0.402	0.758	0.902	0.504	0.465	0.922	0.273	0.605	1.031	0.25	0.699	0.992	0.328	0.48	1.074
0.34	0.633	0.988	0.355	0.668	0.973	0.418	0.684	0.938	0.383	0.664	0.984	0.242	0.797	0.961	0.375	0.59	1.008	0.41	0.77	0.875	0.461	0.512	0.957	0.34	0.547	1.043	0.273	0.715	1	0.238	0.449	1.035
0.316	0.648	0.996	0.336	0.688	0.969	0.383	0.68	0.934	0.324	0.66	0.973	0.293	0.797	0.953	0.398	0.59	1.012	0.434	0.762	0.926	0.453	0.605	1.039	0.359	0.504	1.016	0.332	0.668	1	0.324	0.441	1.043
0.293	0.652	0.984	0.332	0.703	0.98	0.41	0.684	0.941	0.285	0.676	0.973	0.301	0.797	0.938	0.41	0.594	0.973	0.402	0.746	0.945	0.375	0.523	0.977	0.453	0.52	1	0.332	0.586	0.953	0.426	0.41	0.98
0.305	0.664	1.016	0.313	0.688	0.957	0.418	0.676	0.934	0.289	0.684	0.984	0.336	0.785	0.949	0.406	0.617	0.957	0.406	0.711	0.922	0.406	0.578	0.984	0.457	0.508	0.961	0.367	0.574	1.043	0.469	0.508	1
0.285	0.652	1.008	0.355	0.695	0.965	0.406	0.664	0.918	0.285	0.668	0.977	0.309	0.75	0.934	0.402	0.613	0.984	0.426	0.715	0.887	0.535	0.555	0.996	0.41	0.535	0.941	0.371	0.605	1.094	0.414	0.652	1.051
0.277	0.684	1.008	0.375	0.68	0.957	0.41	0.676	0.926	0.352	0.648	1.039	0.297	0.773	0.945	0.379	0.609	0.992	0.438	0.715	0.883	0.477	0.473	0.973	0.348	0.535	0.93	0.34	0.645	1.078	0.254	0.699	1.047
0.301	0.707	1.004	0.355	0.648	0.953	0.402	0.68	0.945	0.352	0.586	1.023	0.289	0.75	0.938	0.355	0.613	0.965	0.426	0.695	0.891	0.434	0.52	0.961	0.387	0.477	0.926	0.324	0.645	1.078	0.238	0.703	0.969
0.262	0.711	0.988	0.371	0.66	0.945	0.359	0.684	0.945	0.359	0.637	0.992	0.289	0.758	0.93	0.383	0.609	0.938	0.449	0.684	0.914	0.457	0.566	1.004	0.41	0.406	0.957	0.336	0.613	1.066	0.422	0.719	0.992
0.266	0.746	1.016	0.375	0.676	0.953	0.363	0.703	0.953	0.316	0.648	0.91	0.336	0.777	0.969	0.426	0.586	0.945	0.453	0.664	0.898	0.406	0.496	0.949	0.484	0.422	0.961	0.348	0.586	1.02	0.496	0.719	1.023
0.27	0.742	1.008	0.363	0.684	0.953	0.379	0.711	0.961	0.371	0.656	0.949	0.313	0.742	0.973	0.457	0.563	0.965	0.469	0.652	0.859	0.422	0.531	0.973	0.523	0.508	0.973	0.305	0.547	0.98	0.398	0.648	0.977
0.273	0.746	0.996	0.371	0.676	0.953	0.367	0.703	0.941	0.375	0.594	0.969	0.273	0.742	0.945	0.469	0.543	0.961	0.484	0.656	0.855	0.504	0.555	1.016	0.477	0.555	0.961	0.359	0.594	0.938	0.332	0.613	0.965
0.277	0.766	0.98	0.402	0.684	0.957	0.348	0.699	0.941	0.395	0.578	0.984	0.324	0.77	0.949	0.449	0.539	0.922	0.496	0.652	0.863	0.418	0.5	0.965	0.445	0.609	0.969	0.301	0.504	0.887	0.352	0.652	1
0.289	0.773	0.953	0.398	0.668	0.949	0.375	0.707	0.957	0.383	0.574	0.938	0.309	0.746	0.926	0.457	0.547	0.891	0.469	0.652	0.855	0.375	0.496	0.934	0.457	0.598	0.961	0.309	0.484	0.883	0.336	0.672	0.996
0.297	0.766	0.938	0.406	0.66	0.945	0.324	0.684	0.969	0.461	0.625	0.949	0.336	0.758	0.93	0.516	0.543	0.902	0.469	0.664	0.875	0.457	0.547	0.973	0.41	0.605	1.016	0.316	0.48	0.934	0.324	0.598	0.941
0.328	0.781	0.941	0.406	0.656	0.957	0.313	0.676	0.977	0.41	0.617	0.898	0.34	0.75	0.953	0.57	0.52	0.941	0.457	0.676	0.867	0.461	0.547	0.98	0.418	0.605	1.031	0.387	0.465	0.922	0.391	0.5	0.945
0.355	0.773	0.949	0.391	0.652	0.961	0.324	0.672	0.988	0.41	0.66	0.949	0.32	0.75	0.965	0.551	0.516	0.941	0.426	0.695	0.879	0.395	0.523	0.949	0.332	0.527	1.012	0.438	0.453	0.93	0.461	0.473	0.973
0.359	0.738	0.938	0.379	0.648	0.961	0.352	0.668	0.992	0.398	0.652	0.961	0.313	0.73	0.941	0.492	0.539	0.906	0.418	0.715	0.922	0.473	0.547	0.961	0.309	0.609	1.027	0.43	0.5	1.004	0.477	0.488	0.988
0.391	0.73	0.934	0.391	0.648	0.961	0.352	0.656	1	0.391	0.668	0.957	0.359	0.75	0.91	0.465	0.563	0.875	0.41	0.723	0.945	0.523	0.504	0.945	0.363	0.676	1.066	0.457	0.586	0.988	0.426	0.453	0.957
0.438	0.723	0.926	0.402	0.645	0.969	0.309	0.645	0.988	0.414	0.656	0.965	0.41	0.742	0.914	0.484	0.563	0.891	0.391	0.715	0.926	0.469	0.512	0.918	0.18	0.684	1.035	0.488	0.621	1.027	0.406	0.461	0.953
0.43	0.695	0.926	0.387	0.625	0.961	0.246	0.652	0.988	0.43	0.648	0.961	0.41	0.703	0.918	0.539	0.543	0.973	0.355	0.719	0.922	0.531	0.566	0.949	0.301	0.719	1.078	0.598	0.688	0.996	0.461	0.578	0.953
0.426	0.676	0.918	0.398	0.625	0.977	0.219	0.715	1	0.406	0.645	0.941	0.406	0.684	0.934	0.484	0.492	0.926	0.371	0.715	0.957	0.527	0.512	0.945	0.395	0.621	1.066	0.563	0.699	0.949	0.559	0.621	0.926
0.43	0.688	0.934	0.367	0.621	0.977	0.238	0.781	1.043	0.418	0.66	0.945	0.391	0.688	0.926	0.469	0.5	0.934	0.352	0.707	0.965	0.461	0.496	0.914	0.375	0.531	1.035	0.559	0.688	0.934	0.57	0.633	0.84
0.41	0.668	0.922	0.336	0.648	0.984	0.277	0.746	1.012	0.406	0.664	0.953	0.398	0.699	0.891	0.473	0.512	0.91	0.324	0.684	0.973	0.547	0.559	0.93	0.336	0.52	0.977	0.621	0.613	0.953	0.605	0.664	0.836
0.395	0.668	0.918	0.316	0.691	1	0.355	0.715	1.023	0.422	0.656	0.953	0.434	0.723	0.883	0.473	0.535	0.91	0.324	0.676	0.969	0.563	0.531	0.926	0.348	0.527	0.98	0.535	0.496	0.891	0.605	0.688	0.875
0.391	0.695	0.945	0.281	0.703	1	0.324	0.652	0.988	0.438	0.656	0.965	0.449	0.707	0.895	0.465	0.539	1	0.328	0.691	0.957	0.484	0.52	0.902	0.402	0.453	1.016	0.512	0.512	1.023	0.48	0.641	0.785
0.379	0.676	0.934	0.285	0.703	1.012	0.254	0.648	0.984	0.422	0.656	0.949	0.414	0.664	0.906	0.41	0.504	1.074	0.336	0.703	0.977	0.5	0.535	0.906	0.461	0.371	0.957	0.387	0.43	1.055	0.516	0.637	0.891
0.367	0.676	0.918	0.285	0.676	1.008	0.258	0.688	0.996	0.426	0.645	0.934	0.391	0.672	0.922	0.289	0.488	1.055	0.285	0.695	1.008	0.535	0.5	0.898	0.52	0.414	1.004	0.25	0.359	1.066	0.5	0.637	0.996
0.406	0.699	0.902	0.297	0.652	0.996	0.32	0.73	1.008	0.453	0.625	0.914	0.379	0.684	0.926	0.25	0.516	1.023	0.223	0.699	0.965	0.535	0.496	0.891	0.449	0.473	0.961	0.246	0.461	1.035	0.449	0.598	1.023
0.41	0.699	0.875	0.305	0.645	1.004	0.359	0.734	0.961	0.484	0.625	0.898	0.391	0.688	0.926	0.266	0.547	1.047	0.262	0.734	1.008	0.523	0.465	0.984	0.395	0.566	1.008	0.297	0.602	1.102	0.383	0.488	1.055
0.398	0.68	0.887	0.297	0.625	1.016	0.387	0.719	0.938	0.484	0.629	0.879	0.426	0.684	0.961	0.281	0.547	1.074	0.316	0.75	1.027	0.492	0.371	1.031	0.355	0.59	1.008	0.309	0.598	1.145	0.422	0.449	1.098
0.426	0.684	0.945	0.266	0.633	1.012	0.41	0.707	0.926	0.5	0.629	0.891	0.395	0.656	0.973	0.289	0.578	1.09	0.348	0.738	1.012	0.344	0.328	1.008	0.391	0.563	1	0.266	0.508	1.133	0.258	0.496	1.066
0.422	0.668	0.961	0.258	0.664	1.035	0.375	0.672	0.93	0.48	0.621	0.891	0.344	0.672	0.965	0.293	0.59	1.066	0.359	0.734	0.977	0.41	0.367	1.055	0.41	0.57	1.027	0.32	0.551	1.18	0.156	0.57	1.082
0.398	0.68	0.949	0.262	0.668	1.035	0.371	0.695	0.938	0.492	0.621	0.875	0.328	0.703	0.953	0.332	0.594	1.027	0.301	0.719	0.926	0.363	0.348	1.09	0.449	0.465	1.031	0.254	0.543	1.117	0.066	0.531	1.008
0.422	0.715	0.941	0.289	0.676	1.031	0.371	0.711	0.938	0.527	0.613	0.863	0.324	0.719	0.953	0.367	0.613	1.02	0.293	0.734	0.93	0.305	0.402	1.02	0.43	0.41	0.961	0.32	0.508	1.125	0.172	0.586	1.074
0.43	0.711	0.934	0.293	0.645	1	0.383	0.711	0.93	0.57	0.602	0.859	0.387	0.699	0.973	0.359	0.641	1.016	0.34	0.77	0.992	0.379	0.465	1.023	0.395	0.535	1.047	0.449	0.43	1.047	0.219	0.691	1.152
0.406	0.684	0.918	0.305	0.66	0.992	0.418	0.707	0.93	0.547	0.582	0.855	0.375	0.672	0.961	0.352	0.684	1.02	0.32	0.746	0.977	0.379	0.48	0.988	0.348	0.57	1.043	0.559	0.426	0.988	0.285	0.598	1.012
0.41	0.68	0.941	0.297	0.66	1.004	0.414	0.691	0.918	0.543	0.586	0.883	0.328	0.676	0.977	0.324	0.688	0.957	0.348	0.742	0.969	0.414	0.492	1.063	0.395	0.496	0.957	0.555	0.434	0.965	0.539	0.52	1.063
0.402	0.656	0.938	0.293	0.656	1.012	0.41	0.684	0.934	0.512	0.586	0.883	0.305	0.68	0.969	0.375	0.715	0.965	0.398	0.746	0.938	0.402	0.426	1.02	0.445	0.551	1.039	0.605	0.352	0.961	0.605	0.5	1.027
0.379	0.652	0.926	0.285	0.656	0.992	0.414	0.68	0.953	0.523	0.602	0.867	0.285	0.672	0.996	0.41	0.727	0.988	0.355	0.719	0.867	0.43	0.414	1.059	0.406	0.574	1.094	0.688	0.242	0.953	0.41	0.605	0.996
0.379	0.68	0.949	0.332	0.695	0.98	0.41	0.695	0.953	0.551	0.598	0.863	0.258	0.656	1.004	0.398	0.699	0.957	0.371	0.719	0.922	0.457	0.387	0.949	0.305	0.492	1.063	0.664	0.281	0.922	0.34	0.676	0.977
0.379	0.695	0.938	0.348	0.688	0.945	0.402	0.703	0.93	0.566	0.578	0.871	0.227	0.652	1.027	0.414	0.664	0.961	0.375	0.738	0.969	0.438	0.516	0.996	0.313	0.504	1.012	0.656	0.371	0.879	0.387	0.66	1.027
0.355	0.715	0.934	0.352	0.703	0.918	0.438	0.715	0.898	0.539	0.563	0.879	0.219	0.676	1.035	0.402	0.617	0.945	0.344	0.715	0.93	0.426	0.539	0.969	0.422	0.594	1.016	0.578	0.363	0.801	0.391	0.68	1.047
0.375	0.723	0.941	0.383	0.75	0.945	0.422	0.719	0.891	0.52	0.566	0.902	0.199	0.688	1.008	0.387	0.637	0.957	0.434	0.703	0.949	0.398	0.539	0.988	0.363	0.563	0.969	0.461	0.371	0.73	0.34	0.648	1.039
0.383	0.727	0.949	0.34	0.723	0.934	0.398	0.699	0.871	0.488	0.578	0.902	0.262	0.738	1.004	0.387	0.656	0.984	0.426	0.695	0.938	0.418	0.57	0.961	0.375	0.543	0.918	0.492	0.477	0.738	0.379	0.551	0.992
0.352	0.703	0.926	0.367	0.742	0.945	0.398	0.699	0.887	0.492	0.605	0.906	0.266	0.707	0.949	0.352	0.664	1.023	0.391	0.699	0.918	0.465	0.613	0.957	0.461	0.52	0.949	0.426	0.512	0.691	0.375	0.531	1.027
0.344	0.691	0.918	0.41	0.746	0.953	0.391	0.695	0.895	0.5	0.602	0.91	0.309	0.738	0.949	0.332	0.652	1.027	0.41	0.688	0.914	0.516	0.555	0.934	0.461	0.438	0.922	0.371	0.59	0.66	0.316	0.578	1.008
0.336	0.672	0.914	0.379	0.711	0.941	0.395	0.695	0.895	0.516	0.59	0.918	0.316	0.727	0.957	0.348	0.648	1.012	0.398	0.699	0.91	0.496	0.582	0.969	0.469	0.465	0.941	0.391	0.66	0.691	0.27	0.59	0.973
0.313	0.656	0.949	0.418	0.711	0.941	0.441	0.699	0.891	0.488	0.559	0.918	0.281	0.742	0.941	0.379	0.641	0.977	0.398	0.707	0.883	0.527	0.586	0.988	0.469	0.516	0.977	0.379	0.684	0.734	0.289	0.539	0.941
0.34	0.645	1.031	0.41	0.703	0.949	0.461	0.703	0.891	0.469	0.574	0.945	0.289	0.828	0.926	0.402	0.645	0.965	0.453	0.68	0.91	0.414	0.586	0.945	0.477	0.52	0.996	0.402	0.699	0.762	0.406	0.484	0.961
0.313	0.656	1.027	0.371	0.703	0.949	0.453	0.699	0.898	0.414	0.586	0.945	0.313	0.867	0.895	0.414	0.625	0.98	0.461	0.672	0.945	0.422	0.633	0.996	0.438	0.473	0.992	0.387	0.648	0.832	0.473	0.496	0.941
0.281	0.727	1.004	0.371	0.703	0.945	0.449	0.691	0.922	0.402	0.609	0.953	0.379	0.859	0.895	0.41	0.582	0.965	0.441	0.648	0.895	0.438	0.582	1.051	0.414	0.52	1.023	0.387	0.586	0.949	0.457	0.539	0.891
0.336	0.777	0.961	0.379	0.715	0.953	0.438	0.691	0.934	0.367	0.617	0.949	0.375	0.824	0.875	0.43	0.574	0.945	0.496	0.629	0.844	0.359	0.48	1	0.352	0.574	1	0.504	0.41	1.215	0.457	0.566	0.871
0.324	0.766	0.93	0.367	0.695	0.953	0.426	0.688	0.93	0.387	0.672	0.98	0.371	0.848	0.898	0.469	0.594	0.922	0.539	0.629	0.832	0.398	0.465	0.965	0.387	0.57	1	0.637	0.191	1.508	0.461	0.617	0.898
0.344	0.711	0.949	0.363	0.68	0.938	0.449	0.68	0.918	0.355	0.668	0.969	0.328	0.801	0.922	0.496	0.609	0.91	0.516	0.633	0.844	0.484	0.473	0.992	0.438	0.488	0.969	0.621	0.004	1.309	0.461	0.68	0.934
0.328	0.688	1	0.379	0.68	0.945	0.469	0.672	0.906	0.352	0.676	0.961	0.352	0.824	0.945	0.52	0.602	0.922	0.523	0.625	0.844	0.434	0.438	0.984	0.422	0.43	0.965	0.25	0.164	1.191	0.453	0.652	0.926
0.289	0.68	1.004	0.367	0.68	0.953	0.457	0.645	0.895	0.375	0.688	0.938	0.379	0.824	0.953	0.492	0.578	0.91	0.523	0.633	0.789	0.398	0.457	0.965	0.371	0.453	0.992	0.41	0.672	1.066	0.449	0.566	0.918
0.273	0.711	0.996	0.348	0.676	0.945	0.453	0.629	0.91	0.418	0.699	0.93	0.375	0.809	0.934	0.465	0.574	0.891	0.555	0.629	0.707	0.445	0.445	1	0.438	0.48	1.059	0.461	0.848	0.934	0.57	0.598	0.902
0.309	0.742	0.988	0.371	0.695	0.953	0.445	0.637	0.938	0.438	0.703	0.941	0.391	0.797	0.934	0.465	0.578	0.887	0.629	0.621	0.656	0.504	0.43	0.941	0.484	0.434	0.969	0.441	0.723	0.898	0.531	0.602	0.93
0.313	0.723	0.945	0.363	0.695	0.957	0.414	0.633	0.93	0.406	0.699	0.945	0.348	0.77	0.926	0.477	0.582	0.91	0.594	0.641	0.703	0.523	0.473	0.93	0.5	0.48	0.977	0.512	0.547	0.867	0.492	0.566	0.953
0.332	0.746	0.957	0.371	0.699	0.941	0.43	0.664	0.938	0.355	0.707	0.93	0.332	0.762	0.902	0.473	0.586	0.957	0.488	0.535	1	0.57	0.535	0.906	0.426	0.445	1.047	0.555	0.391	0.867	0.473	0.512	0.973
0.324	0.719	0.957	0.395	0.703	0.938	0.426	0.672	0.938	0.367	0.754	0.918	0.352	0.758	0.895	0.43	0.574	0.965	0.355	0.375	1.168	0.594	0.539	0.891	0.328	0.406	1.066	0.625	0.336	0.93	0.52	0.5	1.137
0.32	0.73	0.996	0.383	0.695	0.945	0.414	0.676	0.945	0.398	0.762	0.906	0.391	0.734	0.902	0.383	0.586	0.957	0.199	0.488	1.188	0.555	0.547	0.883	0.246	0.438	1.039	0.645	0.293	1.016	0.355	0.488	1.082
0.324	0.707	1	0.359	0.699	0.949	0.383	0.668	0.957	0.422	0.711	0.898	0.375	0.676	0.902	0.41	0.605	0.98	0.219	0.77	1.129	0.547	0.578	0.91	0.254	0.477	1.012	0.684	0.227	0.945	0.313	0.543	1.09
0.344	0.691	0.961	0.363	0.699	0.957	0.363	0.676	0.969	0.453	0.684	0.898	0.398	0.672	0.91	0.395	0.559	0.969	0.277	0.902	1.105	0.551	0.539	0.926	0.383	0.598	1.074	0.531	0.223	1.043	0.41	0.578	1.035
0.41	0.719	0.949	0.352	0.691	0.957	0.324	0.672	0.973	0.473	0.668	0.906	0.41	0.688	0.906	0.422	0.555	1.02	0.363	0.875	0.992	0.488	0.48	0.953	0.379	0.594	1.066	0.328	0.316	1.125	0.379	0.578	0.98
0.418	0.715	0.902	0.34	0.691	0.949	0.34	0.68	0.969	0.438	0.676	0.895	0.395	0.695	0.879	0.383	0.582	0.992	0.43	0.809	0.855	0.418	0.461	0.988	0.414	0.484	1.051	0.086	0.438	1.098	0.328	0.539	0.895
0.438	0.727	0.863	0.367	0.703	0.965	0.367	0.684	0.973	0.449	0.734	0.906	0.441	0.723	0.875	0.32	0.598	0.965	0.473	0.75	0.871	0.395	0.508	0.957	0.426	0.434	0.996	0.082	0.609	1.168	0.328	0.441	0.77
0.488	0.695	0.859	0.359	0.691	0.961	0.348	0.672	0.965	0.445	0.746	0.934	0.449	0.723	0.902	0.324	0.602	0.973	0.457	0.648	0.934	0.48	0.555	0.988	0.465	0.508	0.992	0.129	0.66	1.145	0.313	0.402	0.906
0.473	0.676	0.855	0.352	0.703	0.969	0.352	0.688	0.984	0.426	0.703	0.922	0.41	0.723	0.91	0.359	0.621	1.02	0.438	0.574	0.918	0.422	0.508	1.004	0.426	0.535	1.031	0.102	0.609	1.082	0.242	0.406	1.078
0.512	0.66	0.852	0.336	0.707	0.973	0.313	0.684	0.977	0.477	0.68	0.926	0.383	0.738	0.898	0.363	0.605	1.074	0.457	0.598	0.906	0.422	0.469	0.984	0.367	0.527	1.043	0.305	0.559	1.023	0.176	0.332	1.211
0.539	0.621	0.836	0.305	0.703	0.969	0.32	0.699	0.977	0.465	0.648	0.918	0.383	0.77	0.898	0.273	0.617	1.039	0.43	0.625	0.898	0.379	0.465	0.988	0.277	0.586	1.008	0.449	0.461	1.004	0.238	0.301	1.133
0.555	0.633	0.824	0.309	0.703	0.965	0.355	0.707	0.965	0.441	0.648	0.91	0.387	0.766	0.898	0.227	0.656	1.012	0.43	0.652	0.891	0.441	0.461	1.035	0.301	0.746	1.109	0.477	0.402	1.012	0.418	0.492	1.086
0.57	0.656	0.801	0.313	0.707	0.977	0.355	0.699	0.941	0.438	0.684	0.918	0.387	0.75	0.914	0.242	0.676	1.02	0.438	0.664	0.957	0.379	0.422	1.059	0.313	0.703	1.074	0.465	0.484	1.031	0.449	0.73	1.016
0.574	0.648	0.809	0.313	0.691	0.984	0.387	0.711	0.957	0.418	0.691	0.926	0.359	0.746	0.941	0.277	0.668	1.035	0.414	0.641	0.934	0.328	0.469	1.043	0.375	0.637	1.016	0.387	0.527	0.992	0.379	0.777	1.035
0.582	0.66	0.813	0.316	0.688	0.984	0.367	0.719	0.949	0.422	0.676	0.895	0.316	0.746	0.93	0.262	0.641	1.082	0.438	0.656	0.871	0.328	0.48	1.055	0.375	0.676	1.047	0.285	0.57	1.004	0.363	0.668	1
0.57	0.664	0.805	0.313	0.688	0.988	0.344	0.719	0.926	0.484	0.68	0.875	0.297	0.773	0.922	0.199	0.645	1.063	0.508	0.734	0.859	0.328	0.488	0.965	0.34	0.633	1.02	0.398	0.656	1.039	0.402	0.629	1.066
0.547	0.652	0.805	0.289	0.691	0.988	0.348	0.758	0.91	0.512	0.656	0.867	0.313	0.781	0.934	0.23	0.648	1.031	0.453	0.766	0.844	0.367	0.582	1.051	0.32	0.59	1.02	0.379	0.68	1.008	0.402	0.602	1.066
0.57	0.637	0.793	0.266	0.688	0.988	0.352	0.789	0.926	0.488	0.641	0.879	0.316	0.762	0.953	0.348	0.645	1.027	0.406	0.805	0.895	0.398	0.578	1.047	0.273	0.578	1.008	0.438	0.676	1.027	0.379	0.504	0.988
0.609	0.641	0.797	0.25	0.691	1.008	0.379	0.762	0.891	0.48	0.652	0.887	0.293	0.746	0.961	0.402	0.625	1.004	0.418	0.809	0.934	0.387	0.496	1.043	0.395	0.504	1.027	0.418	0.637	1.035	0.504	0.465	0.922
0.59	0.617	0.789	0.246	0.688	1.039	0.438	0.742	0.895	0.48	0.672	0.902	0.238	0.738	0.988	0.336	0.629	0.992	0.465	0.766	0.883	0.469	0.477	1.012	0.352	0.426	1.031	0.359	0.641	1.047	0.566	0.48	1.012
0.598	0.621	0.762	0.23	0.672	1.027	0.445	0.734	0.91	0.465	0.652	0.887	0.199	0.75	0.973	0.336	0.605	1.039	0.445	0.762	0.824	0.457	0.504	0.988	0.391	0.469	1.012	0.316	0.613	1.074	0.488	0.496	0.957
0.594	0.645	0.746	0.246	0.691	1.016	0.402	0.707	0.898	0.492	0.664	0.895	0.227	0.754	1.004	0.305	0.605	1.023	0.465	0.773	0.883	0.422	0.57	1	0.402	0.477	0.996	0.277	0.508	1	0.449	0.496	0.914
0.598	0.672	0.766	0.254	0.695	1.008	0.43	0.738	0.891	0.504	0.645	0.902	0.223	0.742	1.004	0.324	0.68	0.973	0.449	0.777	0.898	0.367	0.559	1.027	0.363	0.492	0.949	0.344	0.457	1.031	0.516	0.539	0.977
0.582	0.68	0.785	0.199	0.684	0.988	0.426	0.75	0.91	0.469	0.633	0.902	0.203	0.73	0.992	0.402	0.684	1.004	0.449	0.754	0.891	0.367	0.539	1	0.371	0.563	0.934	0.465	0.457	1.035	0.465	0.52	0.992
0.602	0.668	0.785	0.215	0.73	1.063	0.418	0.727	0.906	0.434	0.652	0.906	0.195	0.766	0.984	0.367	0.625	0.992	0.48	0.75	0.883	0.387	0.566	1.035	0.344	0.57	0.93	0.422	0.465	0.988	0.438	0.434	0.961
0.617	0.656	0.762	0.18	0.68	1.047	0.445	0.719	0.902	0.43	0.68	0.918	0.137	0.809	0.949	0.367	0.586	0.988	0.477	0.758	0.871	0.441	0.527	1.016	0.391	0.523	0.934	0.352	0.496	0.934	0.5	0.387	0.898
0.613	0.66	0.734	0.199	0.711	1.047	0.457	0.711	0.914	0.41	0.668	0.906	0.148	0.848	1.012	0.355	0.586	0.98	0.465	0.738	0.867	0.453	0.457	0.996	0.438	0.457	0.969	0.363	0.531	0.926	0.582	0.457	0.887
0.617	0.688	0.75	0.242	0.707	1.012	0.41	0.68	0.902	0.426	0.668	0.93	0.188	0.781	1	0.379	0.602	0.961	0.484	0.738	0.887	0.441	0.465	1.016	0.516	0.43	0.973	0.355	0.547	0.922	0.59	0.512	0.906
0.625	0.715	0.758	0.23	0.711	1.012	0.41	0.691	0.902	0.43	0.648	0.957	0.289	0.738	1.004	0.406	0.59	0.98	0.484	0.723	0.879	0.434	0.496	0.996	0.496	0.477	0.949	0.434	0.523	0.93	0.59	0.461	0.918
0.598	0.75	0.773	0.227	0.719	1.016	0.41	0.715	0.93	0.391	0.637	0.973	0.301	0.77	0.988	0.426	0.586	1.031	0.465	0.695	0.84	0.379	0.504	0.996	0.527	0.594	0.945	0.508	0.48	0.934	0.613	0.391	0.898
0.578	0.793	0.777	0.23	0.699	1	0.383	0.703	0.926	0.352	0.641	0.961	0.219	0.816	0.961	0.398	0.582	1.012	0.48	0.695	0.828	0.379	0.551	1.027	0.473	0.629	0.969	0.527	0.441	0.977	0.555	0.398	0.934
0.57	0.785	0.77	0.262	0.73	0.992	0.41	0.695	0.918	0.348	0.656	0.957	0.199	0.855	0.957	0.371	0.594	0.977	0.484	0.691	0.832	0.414	0.539	1.027	0.395	0.648	0.957	0.508	0.43	0.969	0.508	0.465	0.926
0.566	0.766	0.773	0.32	0.773	1.004	0.441	0.688	0.91	0.352	0.66	0.957	0.262	0.82	0.949	0.383	0.609	0.969	0.473	0.668	0.836	0.398	0.461	0.98	0.434	0.664	1.051	0.492	0.5	0.969	0.516	0.543	0.906
0.566	0.73	0.789	0.301	0.73	0.961	0.441	0.676	0.914	0.383	0.641	1.023	0.293	0.801	0.93	0.387	0.609	0.977	0.473	0.648	0.844	0.438	0.441	0.984	0.43	0.594	1.055	0.496	0.578	0.941	0.418	0.668	0.902
0.586	0.684	0.789	0.324	0.742	0.965	0.418	0.664	0.906	0.309	0.59	1.008	0.313	0.813	0.957	0.398	0.602	1	0.48	0.645	0.855	0.473	0.469	0.98	0.371	0.523	1.008	0.488	0.605	0.977	0.348	0.813	0.992
0.586	0.652	0.793	0.332	0.715	0.969	0.434	0.691	0.938	0.273	0.645	1.004	0.328	0.766	0.961	0.418	0.594	1.012	0.469	0.637	0.867	0.426	0.465	0.957	0.293	0.516	0.992	0.43	0.574	1.031	0.227	0.777	0.977
0.582	0.652	0.777	0.324	0.688	0.961	0.391	0.691	0.941	0.277	0.691	1	0.289	0.723	0.918	0.414	0.563	0.973	0.445	0.648	0.902	0.371	0.461	0.934	0.375	0.617	0.973	0.395	0.523	1.051	0.332	0.695	1.055
0.59	0.66	0.773	0.34	0.676	0.957	0.391	0.699	0.918	0.301	0.676	1.02	0.309	0.773	0.93	0.441	0.563	0.926	0.426	0.68	0.922	0.465	0.484	0.941	0.477	0.586	1.047	0.289	0.465	1.027	0.367	0.594	1.039
0.594	0.641	0.762	0.367	0.676	0.973	0.418	0.711	0.926	0.27	0.652	1.039	0.313	0.766	0.934	0.5	0.543	0.902	0.406	0.688	0.906	0.539	0.477	0.945	0.363	0.492	1.051	0.352	0.496	1.055	0.328	0.609	1.023
0.605	0.629	0.754	0.332	0.668	0.965	0.402	0.695	0.926	0.301	0.68	1.012	0.305	0.754	0.938	0.555	0.527	0.902	0.387	0.715	0.906	0.535	0.48	0.934	0.297	0.543	1.09	0.277	0.531	1.031	0.293	0.613	1
0.605	0.625	0.77	0.344	0.684	0.957	0.379	0.688	0.926	0.238	0.719	1.023	0.34	0.762	0.98	0.543	0.512	0.871	0.383	0.75	0.938	0.555	0.477	0.93	0.195	0.578	1.063	0.23	0.563	1.023	0.398	0.586	0.988
0.605	0.598	0.777	0.371	0.703	0.965	0.383	0.703	0.941	0.215	0.73	1.027	0.301	0.75	0.969	0.527	0.492	0.867	0.359	0.754	0.949	0.535	0.457	0.918	0.199	0.637	1.016	0.363	0.586	1.086	0.395	0.574	0.988
0.574	0.629	0.773	0.348	0.703	0.961	0.355	0.699	0.938	0.234	0.715	1.004	0.324	0.781	0.938	0.559	0.477	0.875	0.34	0.727	0.949	0.535	0.488	0.906	0.199	0.656	1.074	0.332	0.555	0.996	0.297	0.605	0.98
0.57	0.602	0.824	0.348	0.695	0.957	0.363	0.695	0.934	0.297	0.691	1.035	0.352	0.793	0.918	0.566	0.484	0.875	0.313	0.719	0.934	0.563	0.523	0.934	0.223	0.633	1.09	0.23	0.617	1.098	0.332	0.664	1.098
0.563	0.523	0.84	0.367	0.695	0.973	0.391	0.707	0.938	0.352	0.652	1.016	0.363	0.793	0.922	0.555	0.488	0.918	0.355	0.703	0.934	0.563	0.508	0.988	0.316	0.574	1.047	0.234	0.605	1.129	0.34	0.586	0.961
0.559	0.543	0.84	0.352	0.691	0.973	0.387	0.699	0.949	0.316	0.66	0.977	0.336	0.746	0.934	0.531	0.52	0.922	0.32	0.723	0.957	0.484	0.449	0.988	0.426	0.559	1.082	0.277	0.531	1.078	0.508	0.605	1.047
0.59	0.602	0.836	0.328	0.691	0.961	0.363	0.699	0.945	0.313	0.703	0.977	0.324	0.727	0.945	0.477	0.535	0.91	0.301	0.715	0.984	0.469	0.461	1.004	0.391	0.516	0.973	0.371	0.527	1.113	0.395	0.617	1
0.586	0.652	0.797	0.355	0.703	0.965	0.352	0.707	0.945	0.32	0.695	0.992	0.336	0.727	0.934	0.449	0.559	0.863	0.27	0.68	0.992	0.441	0.449	1.012	0.395	0.613	1.02	0.285	0.551	1.055	0.371	0.625	0.988
0.582	0.719	0.773	0.352	0.695	0.945	0.34	0.711	0.957	0.332	0.699	0.973	0.363	0.719	0.898	0.52	0.559	0.902	0.258	0.664	1.016	0.387	0.402	0.957	0.383	0.594	1.016	0.242	0.609	1.016	0.324	0.613	1.012
0.582	0.73	0.75	0.355	0.691	0.949	0.309	0.699	0.941	0.375	0.691	0.973	0.426	0.723	0.906	0.578	0.496	0.969	0.242	0.672	1.035	0.387	0.367	1.004	0.316	0.586	1.004	0.285	0.625	0.992	0.34	0.605	1.016
0.586	0.727	0.746	0.383	0.695	0.957	0.348	0.703	0.965	0.43	0.648	0.973	0.43	0.688	0.914	0.508	0.434	0.938	0.176	0.707	1.039	0.387	0.332	0.953	0.383	0.668	1.031	0.375	0.617	1.02	0.328	0.586	1.016
0.598	0.73	0.758	0.363	0.688	0.961	0.371	0.703	0.965	0.387	0.609	0.914	0.395	0.656	0.914	0.496	0.43	0.949	0.121	0.734	1.02	0.391	0.32	0.988	0.461	0.594	1.039	0.387	0.621	1.043	0.438	0.52	1.008
0.598	0.711	0.715	0.363	0.688	0.961	0.371	0.68	0.969	0.434	0.656	0.969	0.375	0.676	0.914	0.48	0.379	0.922	0.121	0.781	1.055	0.414	0.289	1.031	0.406	0.488	1.039	0.391	0.547	1.008	0.48	0.543	1.051
0.578	0.75	0.672	0.387	0.699	0.961	0.348	0.664	0.977	0.395	0.621	0.93	0.391	0.707	0.906	0.512	0.434	0.973	0.195	0.793	1.078	0.367	0.266	1.02	0.27	0.547	1.043	0.465	0.5	1.008	0.426	0.605	1.039
0.648	0.766	0.684	0.387	0.691	0.953	0.316	0.656	1	0.367	0.656	0.945	0.43	0.715	0.902	0.461	0.492	0.973	0.254	0.762	1.066	0.379	0.375	1.016	0.363	0.633	1.004	0.457	0.523	1.035	0.348	0.582	0.977
0.602	0.695	0.652	0.398	0.691	0.945	0.266	0.668	1.012	0.414	0.656	0.988	0.441	0.707	0.895	0.414	0.559	1.008	0.238	0.781	1.055	0.359	0.477	1	0.348	0.551	0.984	0.367	0.625	1.016	0.363	0.48	0.98
0.641	0.664	0.605	0.398	0.676	0.945	0.266	0.691	0.996	0.398	0.609	0.98	0.402	0.699	0.887	0.348	0.559	0.965	0.203	0.797	0.977	0.43	0.57	1.086	0.367	0.547	1.004	0.238	0.547	0.984	0.402	0.504	1.039
0.656	0.684	0.625	0.402	0.668	0.949	0.301	0.715	0.965	0.367	0.605	0.961	0.348	0.691	0.844	0.363	0.57	0.977	0.23	0.793	0.934	0.332	0.492	1.031	0.406	0.504	1.055	0.258	0.52	1.027	0.422	0.531	1.016
0.648	0.695	0.613	0.402	0.652	0.953	0.313	0.723	1.023	0.398	0.645	0.965	0.375	0.695	0.863	0.395	0.617	1.012	0.32	0.781	0.961	0.383	0.473	1.027	0.324	0.391	1.008	0.34	0.52	1.059	0.359	0.453	0.945
0.676	0.711	0.633	0.406	0.648	0.961	0.254	0.676	1	0.395	0.633	0.969	0.426	0.672	0.918	0.406	0.617	1.023	0.316	0.734	0.941	0.449	0.391	0.957	0.441	0.422	0.969	0.371	0.504	1.02	0.383	0.422	0.926
0.656	0.809	0.691	0.387	0.641	0.953	0.324	0.684	1.027	0.367	0.621	0.965	0.445	0.641	0.957	0.391	0.602	0.98	0.336	0.734	0.977	0.484	0.441	1.055	0.453	0.496	0.961	0.359	0.465	0.992	0.426	0.504	0.93
0.641	0.793	0.699	0.402	0.652	0.949	0.328	0.672	0.98	0.398	0.637	0.992	0.379	0.672	0.93	0.438	0.578	0.961	0.371	0.707	0.98	0.48	0.512	0.973	0.469	0.547	0.934	0.379	0.5	0.984	0.473	0.566	0.914
0.617	0.809	0.672	0.406	0.66	0.938	0.262	0.688	0.961	0.398	0.617	0.98	0.305	0.727	0.879	0.488	0.547	0.934	0.352	0.695	0.918	0.492	0.66	0.996	0.434	0.574	0.926	0.379	0.531	0.957	0.461	0.566	0.891
0.629	0.871	0.637	0.414	0.648	0.941	0.309	0.734	0.996	0.375	0.625	0.945	0.289	0.691	0.914	0.477	0.594	0.926	0.348	0.703	0.902	0.453	0.727	0.906	0.496	0.609	0.961	0.367	0.578	0.926	0.5	0.574	0.902
0.625	0.875	0.672	0.406	0.625	0.938	0.336	0.73	1	0.414	0.656	0.973	0.309	0.621	1.027	0.465	0.652	0.945	0.363	0.719	0.957	0.59	0.73	0.934	0.477	0.543	0.883	0.441	0.598	0.941	0.508	0.586	0.902
0.59	0.855	0.676	0.402	0.629	0.949	0.305	0.703	0.965	0.43	0.641	0.977	0.324	0.633	1.098	0.453	0.68	0.938	0.344	0.715	0.941	0.559	0.609	0.934	0.402	0.48	0.848	0.523	0.574	0.93	0.449	0.563	0.902
0.582	0.859	0.668	0.387	0.641	0.965	0.371	0.742	0.965	0.375	0.609	0.945	0.273	0.707	1.051	0.414	0.691	0.863	0.379	0.711	0.953	0.477	0.531	0.938	0.512	0.48	0.809	0.547	0.555	0.941	0.523	0.566	0.914
0.598	0.84	0.66	0.371	0.637	0.953	0.371	0.699	0.926	0.438	0.629	0.965	0.266	0.777	1.016	0.488	0.711	0.922	0.418	0.703	0.953	0.434	0.516	1.02	0.582	0.406	0.902	0.527	0.566	0.918	0.555	0.605	0.93
0.605	0.813	0.641	0.395	0.652	0.977	0.359	0.703	0.914	0.453	0.594	0.934	0.258	0.785	1.004	0.469	0.676	0.918	0.402	0.684	0.91	0.379	0.453	0.957	0.574	0.383	1.023	0.504	0.551	0.898	0.461	0.672	0.953
0.637	0.813	0.613	0.367	0.641	0.969	0.414	0.703	0.953	0.445	0.605	0.922	0.25	0.777	0.938	0.453	0.648	0.941	0.426	0.672	0.926	0.379	0.559	0.988	0.355	0.527	1.098	0.531	0.465	0.93	0.414	0.695	0.863
0.68	0.781	0.609	0.359	0.656	0.98	0.387	0.672	0.945	0.469	0.625	0.934	0.305	0.781	0.984	0.438	0.645	0.965	0.406	0.68	0.934	0.477	0.59	1	0.348	0.695	1.125	0.543	0.445	0.902	0.367	0.656	0.918
0.676	0.754	0.617	0.344	0.648	0.973	0.375	0.664	0.93	0.477	0.629	0.953	0.316	0.727	1.012	0.434	0.664	0.934	0.398	0.695	0.879	0.473	0.5	0.988	0.305	0.605	1.051	0.453	0.539	1	0.477	0.551	1.07
0.684	0.785	0.617	0.332	0.66	0.988	0.426	0.699	0.957	0.418	0.602	0.918	0.316	0.688	0.984	0.465	0.672	0.895	0.426	0.695	0.863	0.453	0.453	0.93	0.332	0.582	1	0.457	0.563	1.098	0.383	0.398	1.145
0.672	0.801	0.672	0.316	0.656	1.004	0.383	0.691	0.934	0.465	0.629	0.938	0.336	0.699	0.965	0.484	0.707	0.91	0.484	0.676	0.906	0.551	0.48	0.934	0.41	0.652	1.047	0.305	0.578	1.125	0.246	0.285	1.059
0.637	0.805	0.719	0.305	0.648	1	0.391	0.68	0.922	0.484	0.598	0.926	0.32	0.711	0.926	0.477	0.684	0.945	0.48	0.633	0.902	0.5	0.48	0.918	0.402	0.645	1.07	0.18	0.629	1.082	0.266	0.316	1.059
0.641	0.797	0.719	0.297	0.66	0.984	0.469	0.691	0.938	0.445	0.555	0.941	0.352	0.746	0.93	0.469	0.641	0.922	0.492	0.617	0.898	0.465	0.508	0.918	0.402	0.574	1.012	0.18	0.629	1.117	0.375	0.453	1.086
0.617	0.797	0.723	0.316	0.695	1	0.438	0.668	0.922	0.43	0.547	0.945	0.34	0.777	0.934	0.488	0.645	0.891	0.531	0.59	0.887	0.531	0.504	0.961	0.453	0.512	0.961	0.27	0.52	1.09	0.402	0.598	1.082
0.578	0.785	0.746	0.313	0.684	0.984	0.43	0.652	0.906	0.441	0.578	0.949	0.309	0.801	0.906	0.516	0.648	0.887	0.508	0.582	0.844	0.516	0.461	0.938	0.473	0.488	1.004	0.313	0.43	1.004	0.375	0.656	1.004
0.527	0.777	0.727	0.301	0.684	0.984	0.465	0.656	0.934	0.438	0.598	0.938	0.32	0.836	0.934	0.473	0.637	0.875	0.523	0.609	0.852	0.504	0.512	0.906	0.414	0.441	1.055	0.426	0.422	1.027	0.297	0.695	1.098
0.547	0.711	0.746	0.316	0.695	0.984	0.426	0.66	0.941	0.477	0.598	0.941	0.34	0.828	0.918	0.492	0.629	0.922	0.547	0.633	0.887	0.566	0.531	0.891	0.285	0.402	1.02	0.43	0.375	0.973	0.215	0.645	1.051
0.445	0.691	0.699	0.313	0.676	0.969	0.398	0.652	0.91	0.477	0.574	0.945	0.398	0.824	0.906	0.484	0.605	0.934	0.492	0.645	0.863	0.59	0.52	0.867	0.242	0.492	1.016	0.469	0.395	0.973	0.246	0.594	1.082
0.496	0.684	0.586	0.324	0.699	0.977	0.461	0.66	0.914	0.434	0.57	0.945	0.387	0.84	0.879	0.48	0.59	0.902	0.484	0.672	0.855	0.543	0.535	0.852	0.352	0.656	1.074	0.461	0.5	1.035	0.363	0.566	0.988
0.676	0.676	0.695	0.348	0.711	0.98	0.477	0.664	0.895	0.398	0.613	0.996	0.363	0.875	0.902	0.535	0.625	0.902	0.512	0.637	0.855	0.516	0.551	0.906	0.289	0.543	1.039	0.305	0.535	1.027	0.465	0.617	0.984
0.617	0.664	0.711	0.344	0.695	0.953	0.445	0.641	0.875	0.348	0.637	0.941	0.324	0.859	0.922	0.566	0.656	0.906	0.5	0.625	0.875	0.492	0.547	0.949	0.316	0.484	1.035	0.242	0.523	1	0.414	0.656	0.984
0.508	0.582	0.715	0.359	0.703	0.934	0.48	0.641	0.887	0.32	0.617	0.938	0.313	0.828	0.906	0.535	0.672	0.867	0.457	0.633	0.898	0.426	0.543	0.988	0.375	0.441	1.004	0.398	0.449	0.973	0.336	0.691	0.961
0.555	0.531	0.715	0.379	0.727	0.93	0.469	0.652	0.91	0.336	0.656	1.02	0.352	0.801	0.902	0.512	0.684	0.805	0.422	0.637	0.914	0.41	0.539	1.016	0.43	0.434	1.027	0.441	0.449	1.043	0.355	0.703	0.949
0.613	0.574	0.711	0.336	0.699	0.914	0.418	0.645	0.891	0.332	0.645	1.023	0.383	0.738	0.914	0.539	0.668	0.762	0.383	0.648	0.918	0.465	0.516	0.984	0.305	0.508	1.027	0.441	0.539	1.07	0.391	0.684	1.039
0.652	0.598	0.758	0.363	0.742	0.938	0.492	0.668	0.902	0.27	0.609	1.02	0.367	0.711	0.914	0.563	0.621	0.75	0.391	0.652	0.965	0.422	0.5	0.98	0.328	0.602	1.078	0.258	0.598	1.055	0.34	0.617	1.07
0.695	0.563	0.801	0.371	0.723	0.941	0.512	0.664	0.906	0.258	0.645	1.027	0.348	0.711	0.91	0.57	0.582	0.816	0.391	0.656	1.035	0.379	0.539	1.012	0.184	0.656	1.055	0.246	0.68	1.047	0.344	0.559	1.008
0.68	0.609	0.813	0.383	0.742	0.918	0.469	0.645	0.895	0.238	0.648	0.992	0.328	0.73	0.914	0.547	0.57	0.895	0.359	0.66	1.043	0.352	0.504	0.996	0.313	0.75	1.051	0.336	0.727	1.066	0.375	0.563	0.973
0.633	0.695	0.805	0.414	0.746	0.918	0.48	0.637	0.891	0.285	0.664	0.992	0.352	0.742	0.902	0.461	0.563	0.902	0.367	0.656	1.012	0.402	0.512	0.988	0.27	0.723	1.047	0.418	0.715	1.004	0.414	0.605	0.984
0.645	0.723	0.801	0.391	0.738	0.918	0.496	0.652	0.902	0.328	0.645	1.012	0.395	0.73	0.895	0.414	0.57	0.898	0.363	0.645	0.977	0.496	0.539	1.051	0.285	0.691	1.055	0.434	0.719	1.004	0.332	0.629	1.016
0.605	0.707	0.82	0.391	0.719	0.945	0.434	0.645	0.906	0.352	0.613	1.016	0.441	0.723	0.91	0.422	0.594	0.945	0.34	0.648	0.945	0.418	0.465	1.027	0.32	0.664	1.035	0.496	0.68	0.965	0.316	0.559	1.051
0.574	0.66	0.84	0.391	0.711	0.945	0.457	0.645	0.914	0.328	0.645	1.012	0.414	0.711	0.902	0.395	0.602	1.016	0.344	0.676	0.977	0.32	0.461	0.984	0.34	0.609	1.016	0.445	0.625	0.922	0.398	0.465	1.047
0.555	0.617	0.836	0.406	0.711	0.945	0.484	0.648	0.926	0.344	0.695	0.98	0.418	0.742	0.887	0.332	0.602	1.063	0.348	0.68	0.992	0.348	0.555	0.98	0.332	0.652	1.039	0.41	0.66	0.984	0.383	0.422	1.004
0.488	0.578	0.777	0.418	0.703	0.93	0.453	0.633	0.906	0.336	0.758	0.906	0.406	0.742	0.863	0.301	0.602	1.09	0.34	0.645	0.961	0.43	0.586	1.039	0.277	0.613	1.023	0.391	0.641	1.023	0.449	0.461	0.941
0.563	0.598	0.805	0.418	0.691	0.922	0.449	0.629	0.906	0.402	0.832	0.922	0.41	0.742	0.855	0.293	0.609	1.039	0.383	0.637	0.918	0.41	0.492	1	0.313	0.547	1.023	0.348	0.527	0.988	0.574	0.5	0.922
0.582	0.617	0.852	0.414	0.691	0.938	0.461	0.648	0.938	0.398	0.781	0.91	0.441	0.738	0.887	0.309	0.656	0.992	0.406	0.672	0.906	0.469	0.473	1.051	0.395	0.5	1	0.391	0.488	0.973	0.566	0.539	0.887
0.508	0.645	0.879	0.379	0.68	0.941	0.398	0.652	0.945	0.391	0.746	0.938	0.383	0.742	0.906	0.324	0.719	0.984	0.367	0.684	0.91	0.5	0.43	0.945	0.441	0.52	0.992	0.398	0.492	0.969	0.492	0.586	0.922
0.57	0.652	0.871	0.359	0.68	0.934	0.344	0.648	0.934	0.398	0.719	0.949	0.34	0.777	0.918	0.297	0.746	0.977	0.379	0.738	0.941	0.469	0.488	0.949	0.367	0.535	0.934	0.457	0.461	0.941	0.477	0.578	0.945
0.648	0.664	0.863	0.371	0.699	0.941	0.414	0.684	0.965	0.371	0.703	0.922	0.285	0.777	0.879	0.25	0.746	0.949	0.34	0.77	0.887	0.441	0.578	0.98	0.379	0.586	0.938	0.387	0.41	0.93	0.5	0.527	0.902
0.605	0.68	0.852	0.363	0.699	0.934	0.402	0.676	0.973	0.391	0.73	0.926	0.32	0.777	0.91	0.34	0.75	0.984	0.371	0.832	0.914	0.418	0.582	1.004	0.371	0.563	0.953	0.508	0.457	0.961	0.5	0.551	0.883
0.594	0.66	0.844	0.391	0.699	0.93	0.367	0.695	0.996	0.426	0.746	0.973	0.332	0.75	0.953	0.324	0.664	0.945	0.453	0.84	0.961	0.367	0.563	1.027	0.414	0.539	0.973	0.531	0.48	0.977	0.582	0.566	0.977
0.59	0.707	0.848	0.398	0.703	0.926	0.352	0.703	1.012	0.367	0.703	0.957	0.297	0.727	0.965	0.309	0.648	1.004	0.457	0.797	0.914	0.359	0.555	1.02	0.453	0.477	0.996	0.5	0.449	0.93	0.453	0.52	0.949
0.5	0.711	0.809	0.391	0.703	0.922	0.313	0.691	1.004	0.371	0.719	0.953	0.285	0.734	0.961	0.391	0.652	1.121	0.465	0.746	0.879	0.48	0.508	0.949	0.48	0.414	0.992	0.59	0.469	0.906	0.316	0.57	0.949
0.469	0.688	0.777	0.383	0.703	0.926	0.297	0.676	0.992	0.395	0.723	0.961	0.281	0.75	0.949	0.316	0.582	1.055	0.473	0.773	0.863	0.527	0.492	0.934	0.48	0.449	0.969	0.598	0.492	0.855	0.348	0.656	1.035
0.477	0.66	0.727	0.367	0.711	0.934	0.309	0.672	0.988	0.371	0.691	0.957	0.262	0.773	0.926	0.359	0.641	0.984	0.422	0.773	0.852	0.516	0.527	0.973	0.496	0.586	0.945	0.602	0.566	0.84	0.32	0.691	1.059
0.523	0.66	0.68	0.367	0.707	0.941	0.34	0.648	0.977	0.367	0.684	0.949	0.277	0.789	0.949	0.355	0.699	0.926	0.438	0.77	0.891	0.402	0.508	0.98	0.473	0.715	0.926	0.559	0.555	0.887	0.273	0.684	1.105
0.594	0.594	0.742	0.371	0.699	0.945	0.355	0.621	0.965	0.391	0.676	0.957	0.289	0.781	0.98	0.324	0.711	0.973	0.453	0.762	0.922	0.367	0.512	0.965	0.426	0.746	0.945	0.453	0.508	0.805	0.324	0.617	1.078
0.699	0.559	0.805	0.383	0.707	0.949	0.352	0.621	0.965	0.367	0.66	0.941	0.281	0.758	0.992	0.316	0.68	1.035	0.453	0.723	0.875	0.43	0.551	1.012	0.434	0.633	1.008	0.539	0.582	0.973	0.305	0.594	1.035
0.629	0.531	0.883	0.387	0.707	0.938	0.371	0.637	0.969	0.363	0.668	0.918	0.242	0.742	1.004	0.324	0.652	1.027	0.465	0.66	0.832	0.473	0.543	0.988	0.316	0.516	1.023	0.527	0.461	1.121	0.266	0.66	1.055
0.531	0.547	0.934	0.375	0.703	0.941	0.363	0.645	0.934	0.41	0.688	0.926	0.219	0.766	0.977	0.355	0.668	0.957	0.496	0.637	0.828	0.449	0.504	0.973	0.281	0.547	1.031	0.418	0.32	0.98	0.309	0.66	1.004
0.496	0.594	0.969	0.363	0.707	0.957	0.383	0.68	0.934	0.414	0.672	0.93	0.266	0.797	0.961	0.426	0.727	0.922	0.496	0.637	0.824	0.438	0.523	0.961	0.332	0.551	1.012	0.34	0.414	1.098	0.359	0.613	0.996
0.547	0.594	0.945	0.344	0.711	0.957	0.426	0.695	0.922	0.406	0.656	0.914	0.242	0.789	0.941	0.418	0.688	0.914	0.523	0.629	0.82	0.445	0.555	0.953	0.352	0.566	1.078	0.246	0.508	1.023	0.277	0.59	1
0.543	0.578	0.914	0.344	0.715	0.961	0.426	0.684	0.887	0.469	0.68	0.93	0.227	0.801	0.992	0.395	0.641	0.93	0.574	0.629	0.828	0.406	0.559	0.941	0.289	0.582	1.02	0.277	0.57	1.016	0.211	0.586	1.035
0.516	0.594	0.867	0.336	0.703	0.957	0.461	0.68	0.879	0.441	0.664	0.91	0.188	0.789	1.027	0.391	0.637	0.949	0.563	0.617	0.824	0.426	0.555	0.953	0.23	0.652	1.039	0.254	0.645	1.152	0.277	0.543	1.012
0.473	0.621	0.797	0.348	0.707	0.969	0.48	0.691	0.898	0.43	0.684	0.922	0.238	0.762	1	0.383	0.637	0.926	0.551	0.617	0.82	0.512	0.512	0.969	0.289	0.66	1.121	0.113	0.68	1.117	0.367	0.465	1.031
0.48	0.633	0.793	0.332	0.691	0.957	0.438	0.688	0.867	0.422	0.68	0.941	0.324	0.766	0.98	0.43	0.676	0.941	0.563	0.641	0.844	0.508	0.438	0.926	0.266	0.57	1.051	0.125	0.727	1.047	0.398	0.473	1.027
0.516	0.633	0.824	0.328	0.703	0.965	0.441	0.688	0.879	0.402	0.668	0.953	0.25	0.777	0.93	0.445	0.688	0.953	0.535	0.66	0.828	0.52	0.488	0.887	0.234	0.605	0.988	0.156	0.773	1.133	0.379	0.473	1.043
0.516	0.578	0.828	0.316	0.703	0.98	0.504	0.707	0.895	0.371	0.652	0.934	0.277	0.832	0.969	0.418	0.672	0.973	0.512	0.652	0.824	0.566	0.559	0.926	0.176	0.684	1.094	0.238	0.734	1.059	0.426	0.551	0.918
0.547	0.57	0.836	0.281	0.703	0.98	0.492	0.715	0.875	0.395	0.668	0.941	0.234	0.797	0.969	0.406	0.664	0.969	0.527	0.66	0.848	0.496	0.539	0.926	0.285	0.66	1.02	0.375	0.66	1.074	0.508	0.621	0.984
0.609	0.57	0.875	0.285	0.715	0.973	0.484	0.699	0.855	0.402	0.664	0.938	0.266	0.766	0.945	0.406	0.691	0.914	0.484	0.672	0.871	0.484	0.547	0.945	0.395	0.555	1.035	0.391	0.508	0.969	0.449	0.676	0.953
0.605	0.582	0.891	0.305	0.719	0.984	0.527	0.723	0.91	0.348	0.645	0.953	0.293	0.766	0.91	0.43	0.715	0.891	0.457	0.688	0.879	0.555	0.543	0.938	0.422	0.496	1.008	0.527	0.496	0.992	0.457	0.621	0.949
0.582	0.613	0.902	0.297	0.703	0.98	0.5	0.711	0.898	0.324	0.664	0.965	0.363	0.801	0.93	0.43	0.676	0.879	0.461	0.699	0.891	0.523	0.531	0.93	0.371	0.559	1.008	0.547	0.461	0.945	0.453	0.5	0.988
0.543	0.625	0.898	0.297	0.703	0.992	0.48	0.672	0.887	0.344	0.664	1.012	0.391	0.754	0.902	0.461	0.621	0.906	0.449	0.711	0.895	0.535	0.57	0.926	0.363	0.625	1.043	0.551	0.469	0.941	0.371	0.473	1.016
0.551	0.633	0.867	0.289	0.695	1.004	0.512	0.668	0.914	0.324	0.621	0.988	0.363	0.754	0.883	0.48	0.566	0.891	0.422	0.727	0.902	0.523	0.512	0.945	0.414	0.551	0.965	0.543	0.52	0.988	0.336	0.551	1.02
0.57	0.609	0.84	0.266	0.703	0.988	0.504	0.668	0.914	0.34	0.641	0.996	0.336	0.75	0.918	0.488	0.566	0.836	0.398	0.73	0.922	0.488	0.48	0.949	0.395	0.594	1	0.426	0.594	1.012	0.355	0.559	1.016
0.59	0.57	0.863	0.258	0.715	0.988	0.469	0.645	0.887	0.355	0.66	0.988	0.281	0.746	0.945	0.504	0.609	0.84	0.391	0.719	0.93	0.434	0.461	0.977	0.359	0.633	1.063	0.402	0.598	0.992	0.406	0.551	1.074
0.547	0.539	0.887	0.242	0.715	0.977	0.496	0.637	0.906	0.32	0.676	0.988	0.328	0.766	0.949	0.535	0.633	0.879	0.375	0.707	0.918	0.469	0.484	1.023	0.367	0.613	1.055	0.375	0.57	1.027	0.379	0.574	1.094
0.492	0.535	0.906	0.234	0.742	1.012	0.477	0.633	0.898	0.273	0.688	0.984	0.371	0.789	0.949	0.5	0.609	0.918	0.355	0.691	0.941	0.457	0.453	1.02	0.359	0.535	1.039	0.254	0.582	1.027	0.313	0.574	1.012
0.457	0.535	0.898	0.254	0.719	1.023	0.453	0.629	0.875	0.277	0.699	0.992	0.387	0.789	0.941	0.496	0.602	0.918	0.32	0.684	0.996	0.5	0.441	0.992	0.289	0.563	1.035	0.23	0.586	1.012	0.344	0.551	0.957
0.477	0.547	0.887	0.25	0.699	0.992	0.496	0.633	0.895	0.289	0.68	0.992	0.367	0.77	0.918	0.496	0.621	0.875	0.273	0.695	1.027	0.531	0.449	0.973	0.313	0.609	0.996	0.273	0.551	1.051	0.395	0.582	1
0.523	0.559	0.898	0.301	0.715	1.004	0.508	0.621	0.891	0.305	0.656	1.012	0.324	0.766	0.902	0.52	0.652	0.855	0.254	0.715	1.023	0.512	0.453	0.949	0.348	0.586	1.004	0.301	0.508	1.098	0.398	0.648	0.965
0.551	0.566	0.922	0.25	0.691	0.969	0.484	0.621	0.859	0.289	0.656	1.023	0.367	0.773	0.902	0.508	0.664	0.895	0.246	0.73	0.984	0.457	0.43	0.973	0.379	0.566	1.039	0.266	0.457	1.059	0.391	0.621	0.91
0.512	0.574	0.91	0.254	0.746	1	0.504	0.637	0.883	0.223	0.68	0.973	0.367	0.742	0.902	0.477	0.641	0.93	0.211	0.746	0.941	0.359	0.359	1.004	0.32	0.543	1.02	0.309	0.414	1.039	0.395	0.59	0.883
0.477	0.609	0.91	0.262	0.738	1.012	0.504	0.641	0.902	0.246	0.754	1.008	0.41	0.727	0.914	0.441	0.609	0.914	0.27	0.797	1.051	0.297	0.367	1.023	0.324	0.512	1.004	0.391	0.43	0.996	0.391	0.605	0.863
0.48	0.621	0.898	0.27	0.742	0.996	0.469	0.645	0.883	0.258	0.75	0.992	0.402	0.695	0.934	0.449	0.621	0.898	0.305	0.734	1.047	0.266	0.355	1.008	0.34	0.543	1.031	0.512	0.516	0.953	0.449	0.578	0.82
0.5	0.633	0.914	0.324	0.75	0.969	0.461	0.652	0.898	0.301	0.719	1.02	0.387	0.695	0.926	0.469	0.621	0.895	0.363	0.699	1	0.258	0.324	1.023	0.328	0.566	1.004	0.461	0.563	0.922	0.508	0.539	0.797
0.508	0.617	0.93	0.371	0.742	0.953	0.477	0.648	0.914	0.336	0.703	0.996	0.406	0.707	0.902	0.473	0.605	0.918	0.367	0.672	0.902	0.426	0.25	1	0.34	0.551	0.984	0.441	0.605	0.93	0.609	0.457	0.898
0.512	0.605	0.945	0.352	0.707	0.922	0.453	0.645	0.91	0.344	0.715	0.984	0.406	0.711	0.871	0.465	0.574	0.945	0.371	0.727	0.902	0.418	0.289	1.004	0.391	0.563	1.004	0.422	0.574	0.934	0.656	0.418	1.063
0.477	0.594	0.922	0.379	0.742	0.965	0.457	0.637	0.914	0.281	0.746	0.977	0.461	0.723	0.887	0.434	0.555	0.945	0.375	0.758	0.949	0.457	0.402	1.008	0.398	0.578	1.008	0.496	0.547	0.934	0.516	0.445	1.129
0.477	0.605	0.934	0.344	0.699	0.965	0.453	0.648	0.941	0.242	0.73	0.996	0.434	0.691	0.902	0.414	0.574	0.934	0.371	0.773	0.965	0.371	0.508	1.078	0.387	0.555	0.988	0.566	0.539	0.988	0.336	0.488	1.051
0.453	0.57	0.922	0.328	0.688	0.949	0.418	0.648	0.93	0.289	0.699	0.965	0.406	0.695	0.91	0.465	0.598	0.961	0.383	0.742	0.914	0.402	0.598	1.012	0.445	0.527	0.973	0.559	0.539	0.957	0.328	0.543	1.039
0.426	0.574	0.941	0.367	0.715	0.961	0.398	0.652	0.934	0.359	0.738	1.043	0.41	0.707	0.887	0.43	0.605	1	0.453	0.723	0.91	0.391	0.75	1.004	0.496	0.504	0.961	0.512	0.527	0.957	0.305	0.531	1.055
0.398	0.527	0.965	0.375	0.711	0.973	0.41	0.652	0.949	0.383	0.688	0.949	0.422	0.727	0.863	0.383	0.609	1.008	0.473	0.699	0.93	0.488	0.785	0.93	0.48	0.508	0.906	0.527	0.504	0.934	0.234	0.492	1.008
0.363	0.496	0.969	0.328	0.664	0.934	0.398	0.648	0.938	0.379	0.695	0.906	0.449	0.738	0.863	0.352	0.602	0.988	0.398	0.645	0.891	0.473	0.758	0.922	0.461	0.512	0.91	0.543	0.461	1.008	0.477	0.484	0.984
0.355	0.488	0.961	0.383	0.723	0.977	0.355	0.633	0.938	0.41	0.711	0.938	0.422	0.727	0.875	0.332	0.617	0.906	0.426	0.668	0.914	0.473	0.707	0.953	0.492	0.484	0.887	0.488	0.422	0.949	0.645	0.422	0.973
0.371	0.492	0.938	0.359	0.715	0.969	0.406	0.656	0.957	0.379	0.684	0.953	0.402	0.703	0.883	0.355	0.688	0.945	0.434	0.672	0.883	0.422	0.59	1.012	0.504	0.469	0.941	0.504	0.445	0.949	0.59	0.469	1.063
0.414	0.508	0.938	0.328	0.699	0.941	0.383	0.641	0.965	0.293	0.684	0.945	0.383	0.703	0.898	0.344	0.676	1.016	0.449	0.664	0.871	0.414	0.48	0.969	0.418	0.527	0.988	0.594	0.516	0.945	0.434	0.508	1.02
0.43	0.543	0.957	0.355	0.734	0.949	0.363	0.637	0.965	0.355	0.719	1.012	0.43	0.727	0.941	0.367	0.652	1.07	0.508	0.672	0.93	0.406	0.488	1.016	0.371	0.59	1.063	0.551	0.527	0.883	0.289	0.488	1.004
0.398	0.586	0.938	0.352	0.738	0.945	0.332	0.637	0.992	0.344	0.672	0.973	0.422	0.711	0.918	0.395	0.66	1.02	0.453	0.668	0.918	0.508	0.465	1.02	0.293	0.488	1.133	0.426	0.535	1.012	0.203	0.555	1.102
0.371	0.66	0.906	0.332	0.711	0.918	0.359	0.637	0.973	0.344	0.68	0.953	0.43	0.727	0.914	0.391	0.719	0.922	0.438	0.668	0.867	0.422	0.422	0.98	0.094	0.43	1.043	0.379	0.387	1	0.156	0.551	1
0.383	0.75	0.902	0.344	0.742	0.914	0.332	0.637	1	0.383	0.699	0.961	0.387	0.688	0.91	0.414	0.805	0.898	0.469	0.676	0.855	0.453	0.504	0.953	0.234	0.621	1.148	0.281	0.258	1.039	0.363	0.5	1.051
0.422	0.836	0.922	0.371	0.73	0.91	0.352	0.656	1.004	0.379	0.684	0.969	0.367	0.68	0.93	0.395	0.816	0.898	0.449	0.695	0.859	0.488	0.535	0.945	0.336	0.672	1.07	0.215	0.203	1.098	0.563	0.426	0.953
0.441	0.832	0.93	0.355	0.688	0.906	0.289	0.656	0.977	0.332	0.668	0.953	0.367	0.645	0.953	0.352	0.754	0.891	0.438	0.691	0.879	0.422	0.539	0.914	0.344	0.598	1.031	0.141	0.156	1.121	0.559	0.492	0.965
0.449	0.828	0.918	0.371	0.715	0.934	0.262	0.691	1.023	0.367	0.68	0.961	0.359	0.621	0.973	0.402	0.75	0.93	0.473	0.68	0.895	0.449	0.602	0.953	0.418	0.574	1.016	0.172	0.23	1.063	0.414	0.668	1.008
0.461	0.816	0.891	0.391	0.715	0.949	0.254	0.727	1.035	0.375	0.688	0.965	0.363	0.617	0.996	0.414	0.719	0.871	0.488	0.672	0.863	0.469	0.539	0.98	0.477	0.496	0.934	0.281	0.402	1.105	0.328	0.648	0.961
0.48	0.793	0.875	0.379	0.688	0.918	0.289	0.73	1	0.363	0.68	0.949	0.313	0.613	0.98	0.438	0.715	0.852	0.516	0.656	0.813	0.477	0.469	0.941	0.438	0.496	0.98	0.371	0.547	1.066	0.406	0.641	1
0.5	0.758	0.902	0.418	0.711	0.906	0.367	0.723	0.984	0.391	0.68	0.945	0.293	0.656	0.973	0.48	0.715	0.922	0.574	0.629	0.832	0.484	0.488	0.938	0.406	0.531	0.969	0.395	0.543	1.055	0.313	0.676	1.109
0.523	0.699	0.93	0.441	0.715	0.918	0.379	0.68	0.98	0.414	0.676	0.961	0.293	0.668	0.984	0.398	0.676	0.945	0.551	0.645	0.859	0.578	0.488	0.945	0.324	0.594	1.023	0.488	0.496	1.02	0.262	0.539	1
0.508	0.648	0.906	0.406	0.68	0.922	0.289	0.664	0.988	0.375	0.637	0.926	0.305	0.656	0.957	0.395	0.703	0.941	0.535	0.656	0.859	0.477	0.453	0.941	0.332	0.66	1.008	0.434	0.488	0.98	0.414	0.504	0.945
0.508	0.633	0.883	0.414	0.68	0.941	0.285	0.695	1.012	0.438	0.645	0.934	0.387	0.68	0.977	0.418	0.754	0.902	0.566	0.637	0.844	0.449	0.496	0.941	0.379	0.668	1.066	0.461	0.57	0.996	0.555	0.586	1.016
0.508	0.664	0.871	0.414	0.672	0.953	0.324	0.719	0.988	0.453	0.637	0.934	0.355	0.684	0.934	0.441	0.77	0.875	0.582	0.629	0.832	0.473	0.582	0.938	0.328	0.613	1.039	0.426	0.613	0.996	0.496	0.598	1.039
0.484	0.68	0.879	0.398	0.652	0.922	0.406	0.723	0.965	0.422	0.629	0.918	0.352	0.766	0.941	0.445	0.734	0.906	0.551	0.625	0.824	0.469	0.613	0.965	0.355	0.582	1.008	0.359	0.625	0.969	0.289	0.543	0.934
0.438	0.668	0.879	0.434	0.672	0.918	0.438	0.711	0.938	0.445	0.645	0.934	0.328	0.82	0.906	0.457	0.688	0.953	0.57	0.641	0.863	0.41	0.59	0.984	0.383	0.57	1.027	0.363	0.676	1	0.336	0.539	1.027
0.418	0.633	0.84	0.453	0.672	0.93	0.426	0.691	1.008	0.469	0.645	0.949	0.344	0.848	0.922	0.445	0.633	0.938	0.543	0.652	0.871	0.43	0.582	1.016	0.313	0.598	1.043	0.43	0.676	1.023	0.398	0.504	1.035
0.426	0.613	0.832	0.406	0.645	0.926	0.336	0.676	0.977	0.438	0.629	0.922	0.313	0.852	0.863	0.438	0.629	0.887	0.539	0.66	0.863	0.371	0.512	0.965	0.254	0.684	1.074	0.461	0.629	1.031	0.395	0.496	1.012
0.465	0.617	0.859	0.406	0.641	0.941	0.32	0.711	0.914	0.473	0.625	0.918	0.383	0.883	0.902	0.453	0.703	0.867	0.527	0.664	0.852	0.391	0.531	1.039	0.281	0.766	1.121	0.414	0.598	1.047	0.398	0.492	0.957
0.492	0.633	0.902	0.422	0.656	0.945	0.426	0.664	0.898	0.48	0.633	0.93	0.344	0.855	0.891	0.441	0.73	0.91	0.547	0.652	0.875	0.395	0.531	1.02	0.371	0.785	1.07	0.406	0.574	1.055	0.496	0.508	0.945
0.504	0.664	0.914	0.41	0.652	0.941	0.465	0.633	0.898	0.422	0.609	0.93	0.402	0.844	0.879	0.422	0.691	0.957	0.535	0.637	0.887	0.371	0.512	1.016	0.34	0.77	1.113	0.309	0.551	1.004	0.539	0.574	0.875
0.5	0.699	0.895	0.402	0.648	0.949	0.457	0.641	0.898	0.41	0.621	0.965	0.391	0.836	0.859	0.445	0.652	0.957	0.535	0.617	0.887	0.379	0.508	1.02	0.285	0.762	1.137	0.289	0.531	1.012	0.5	0.641	0.895
0.5	0.73	0.879	0.414	0.656	0.969	0.461	0.637	0.902	0.387	0.578	0.965	0.402	0.859	0.867	0.465	0.664	0.898	0.512	0.598	0.867	0.406	0.492	1.039	0.313	0.727	1.141	0.363	0.41	0.996	0.59	0.672	0.875
0.512	0.719	0.895	0.371	0.637	0.945	0.461	0.629	0.898	0.391	0.594	0.957	0.41	0.828	0.871	0.5	0.664	0.852	0.52	0.578	0.844	0.387	0.484	1.016	0.367	0.68	1.184	0.418	0.34	0.965	0.574	0.613	0.801
0.477	0.68	0.922	0.379	0.656	0.949	0.457	0.641	0.914	0.426	0.621	0.934	0.363	0.828	0.887	0.523	0.66	0.848	0.535	0.566	0.871	0.383	0.516	1.074	0.348	0.617	1.129	0.43	0.332	0.969	0.594	0.629	0.879
0.422	0.637	0.926	0.383	0.668	0.957	0.449	0.668	0.918	0.434	0.645	0.945	0.371	0.82	0.934	0.543	0.645	0.898	0.488	0.531	0.887	0.359	0.48	1.008	0.383	0.602	1	0.473	0.336	0.969	0.57	0.609	0.922
0.391	0.641	0.926	0.348	0.66	0.973	0.441	0.668	0.91	0.359	0.652	0.961	0.348	0.785	0.918	0.488	0.602	0.895	0.414	0.504	0.891	0.352	0.488	0.969	0.453	0.418	1.059	0.434	0.328	0.984	0.516	0.543	0.891
0.371	0.664	0.895	0.324	0.645	0.98	0.465	0.664	0.898	0.336	0.664	0.969	0.371	0.766	0.867	0.465	0.602	0.895	0.422	0.539	0.941	0.371	0.551	1.055	0.535	0.375	0.895	0.434	0.359	1.031	0.414	0.543	0.848
0.375	0.684	0.887	0.344	0.668	0.988	0.488	0.652	0.887	0.324	0.668	0.992	0.406	0.754	0.867	0.484	0.613	0.895	0.422	0.574	0.938	0.402	0.492	1.055	0.41	0.66	0.828	0.469	0.422	1.043	0.5	0.598	1.055
0.418	0.695	0.906	0.328	0.676	0.969	0.484	0.637	0.883	0.316	0.668	0.992	0.379	0.723	0.879	0.512	0.625	0.914	0.426	0.645	0.965	0.469	0.395	1.016	0.371	0.676	0.773	0.484	0.457	0.938	0.348	0.52	0.984
0.445	0.688	0.918	0.301	0.703	0.969	0.469	0.617	0.887	0.297	0.648	1.008	0.391	0.719	0.898	0.5	0.621	0.934	0.406	0.668	0.914	0.48	0.426	0.988	0.332	0.582	0.734	0.516	0.473	0.906	0.285	0.5	1.082
0.465	0.668	0.91	0.316	0.746	1	0.473	0.613	0.898	0.297	0.637	1.039	0.383	0.723	0.898	0.438	0.605	0.941	0.379	0.727	0.883	0.457	0.461	0.98	0.309	0.57	0.594	0.523	0.48	0.871	0.301	0.566	1.07
0.496	0.648	0.91	0.281	0.723	0.984	0.48	0.621	0.895	0.234	0.648	1.02	0.402	0.734	0.879	0.383	0.594	0.906	0.383	0.797	0.871	0.465	0.52	1.039	0.121	0.668	0.563	0.523	0.52	0.875	0.227	0.609	1.078
0.539	0.66	0.91	0.281	0.727	0.973	0.5	0.613	0.875	0.227	0.688	1.023	0.445	0.758	0.848	0.387	0.602	0.902	0.352	0.844	0.875	0.41	0.539	1.012	0.16	0.57	0.637	0.578	0.563	0.91	0.211	0.602	1.102
0.535	0.664	0.902	0.32	0.75	0.969	0.539	0.609	0.875	0.227	0.699	1.012	0.48	0.773	0.824	0.426	0.598	0.938	0.363	0.891	0.895	0.418	0.582	1.043	0.203	0.52	0.645	0.613	0.645	0.926	0.223	0.566	1.035
0.523	0.68	0.906	0.32	0.734	0.973	0.543	0.609	0.879	0.273	0.691	1.031	0.445	0.738	0.836	0.422	0.598	0.977	0.414	0.906	0.91	0.391	0.57	1.051	0.535	0.523	1.188	0.539	0.684	0.906	0.207	0.621	0.973
0.492	0.688	0.898	0.328	0.734	0.973	0.504	0.609	0.895	0.344	0.641	1.039	0.426	0.738	0.848	0.395	0.598	0.988	0.461	0.844	0.879	0.402	0.527	1.035	0.922	0.238	1.379	0.52	0.715	0.973	0.23	0.68	1.121
0.492	0.707	0.906	0.336	0.723	0.961	0.488	0.621	0.902	0.301	0.625	1.02	0.41	0.75	0.863	0.348	0.609	0.961	0.461	0.766	0.883	0.418	0.488	1.035	0.762	-0.102	1.469	0.527	0.645	1.016	0.297	0.578	1.07
0.492	0.691	0.922	0.32	0.734	0.934	0.477	0.648	0.906	0.309	0.68	0.977	0.395	0.762	0.867	0.344	0.637	0.941	0.457	0.699	0.902	0.465	0.488	1.063	0.156	-0.004	1.371	0.441	0.52	1.039	0.355	0.543	1.008
0.453	0.668	0.926	0.332	0.766	0.934	0.473	0.66	0.898	0.316	0.742	0.941	0.414	0.766	0.879	0.375	0.664	0.953	0.465	0.699	0.879	0.445	0.484	1.035	-0.012	0.406	1.188	0.398	0.488	1.094	0.488	0.633	1.02
0.406	0.652	0.906	0.309	0.781	0.926	0.496	0.668	0.91	0.324	0.789	0.906	0.391	0.758	0.906	0.387	0.68	1.012	0.469	0.73	0.863	0.391	0.477	1.059	0.379	0.914	1.063	0.316	0.457	1.168	0.43	0.641	0.988
0.355	0.637	0.871	0.332	0.773	0.926	0.492	0.668	0.922	0.371	0.809	0.914	0.359	0.762	0.934	0.297	0.676	0.988	0.461	0.789	0.883	0.426	0.484	1.105	0.398	1.016	0.953	0.297	0.391	1.164	0.426	0.664	0.957
0.391	0.648	0.879	0.367	0.758	0.914	0.461	0.648	0.926	0.371	0.746	0.93	0.301	0.773	0.887	0.266	0.723	1.031	0.457	0.773	0.871	0.422	0.477	1.105	0.391	0.887	0.934	0.383	0.406	1.23	0.328	0.652	0.977
0.465	0.648	0.91	0.426	0.727	0.918	0.449	0.664	0.953	0.367	0.707	0.941	0.344	0.816	0.879	0.34	0.699	1.039	0.449	0.77	0.879	0.395	0.441	1.059	0.422	0.719	0.953	0.383	0.43	1.145	0.336	0.691	1.078
0.469	0.629	0.91	0.395	0.676	0.891	0.414	0.691	1.004	0.395	0.715	0.945	0.371	0.793	0.891	0.367	0.625	0.992	0.453	0.754	0.855	0.398	0.422	1.059	0.59	0.57	0.859	0.344	0.395	1.098	0.277	0.641	1.035
0.43	0.656	0.93	0.438	0.719	0.938	0.406	0.703	0.996	0.402	0.742	0.949	0.348	0.762	0.891	0.438	0.625	1.008	0.441	0.719	0.816	0.426	0.508	1.039	0.555	0.383	0.953	0.262	0.387	1.008	0.324	0.559	1.023
0.402	0.656	0.926	0.41	0.695	0.945	0.426	0.703	0.973	0.391	0.746	0.914	0.324	0.766	0.945	0.391	0.602	0.949	0.445	0.695	0.813	0.383	0.57	0.961	0.555	0.309	1.031	0.398	0.52	0.973	0.363	0.531	1.047
0.406	0.66	0.922	0.402	0.699	0.93	0.461	0.684	0.938	0.441	0.758	0.934	0.281	0.789	0.953	0.367	0.641	0.945	0.465	0.691	0.859	0.309	0.613	0.895	0.5	0.277	0.938	0.422	0.496	0.977	0.305	0.563	1.031
0.445	0.68	0.941	0.422	0.742	0.941	0.465	0.645	0.875	0.414	0.723	0.922	0.289	0.809	0.914	0.41	0.629	0.934	0.469	0.668	0.879	0.266	0.625	0.852	0.449	0.371	1.008	0.52	0.492	0.996	0.328	0.605	0.977
0.441	0.672	0.941	0.418	0.738	0.945	0.465	0.633	0.879	0.398	0.699	0.918	0.316	0.805	0.91	0.457	0.605	0.953	0.473	0.652	0.867	0.277	0.598	0.82	0.316	0.469	1.074	0.426	0.496	0.941	0.332	0.605	1.004
0.406	0.672	0.953	0.391	0.719	0.914	0.477	0.59	0.883	0.418	0.703	0.934	0.32	0.773	0.965	0.461	0.59	0.961	0.5	0.656	0.871	0.305	0.598	0.809	0.125	0.539	1.004	0.477	0.539	0.898	0.332	0.613	1.043
0.379	0.656	0.957	0.391	0.719	0.922	0.461	0.543	0.898	0.406	0.695	0.934	0.277	0.766	0.988	0.477	0.59	0.957	0.492	0.648	0.863	0.336	0.605	0.809	0.164	0.707	1.141	0.555	0.508	0.848	0.348	0.578	1.02
0.375	0.656	0.934	0.371	0.711	0.938	0.453	0.496	0.938	0.367	0.68	0.926	0.242	0.801	0.996	0.465	0.57	0.895	0.492	0.66	0.906	0.352	0.574	0.82	0.203	0.754	1.125	0.57	0.535	0.805	0.402	0.512	0.988
0.398	0.668	0.93	0.336	0.695	0.922	0.438	0.516	0.945	0.387	0.695	0.926	0.227	0.813	0.973	0.48	0.586	0.883	0.492	0.668	0.91	0.328	0.578	0.746	0.25	0.703	1.105	0.52	0.578	0.781	0.492	0.547	0.965
0.449	0.672	0.945	0.359	0.73	0.922	0.418	0.594	0.914	0.375	0.68	0.914	0.223	0.824	0.941	0.496	0.602	0.914	0.477	0.664	0.867	0.188	0.586	0.816	0.27	0.66	1.141	0.535	0.594	0.715	0.484	0.629	0.961
0.438	0.648	0.938	0.367	0.738	0.922	0.441	0.641	0.859	0.383	0.68	0.906	0.309	0.813	0.996	0.473	0.602	0.953	0.469	0.648	0.844	0.336	0.609	0.879	0.277	0.57	1.055	0.625	0.598	0.738	0.414	0.656	0.949
0.414	0.656	0.906	0.375	0.715	0.91	0.469	0.652	0.824	0.418	0.676	0.906	0.262	0.766	0.934	0.441	0.609	0.969	0.477	0.652	0.859	0.559	0.625	1.074	0.34	0.586	1.004	0.598	0.574	0.699	0.383	0.637	0.922
0.422	0.684	0.895	0.418	0.711	0.914	0.5	0.637	0.836	0.453	0.648	0.898	0.352	0.77	0.965	0.461	0.609	0.953	0.445	0.676	0.902	0.738	0.582	1.164	0.426	0.535	0.992	0.504	0.566	0.652	0.461	0.637	0.934
0.426	0.688	0.883	0.418	0.695	0.918	0.531	0.59	0.855	0.469	0.586	0.867	0.246	0.754	0.926	0.488	0.609	0.941	0.391	0.695	0.914	0.656	0.492	1.207	0.508	0.488	0.938	0.434	0.598	0.621	0.551	0.652	0.922
0.445	0.656	0.895	0.391	0.68	0.914	0.535	0.563	0.863	0.535	0.555	0.859	0.266	0.777	0.914	0.5	0.609	0.953	0.359	0.734	0.902	0.449	0.441	1.176	0.492	0.477	0.969	0.344	0.637	0.68	0.496	0.578	0.813
0.508	0.633	0.938	0.391	0.695	0.922	0.527	0.57	0.871	0.543	0.578	0.867	0.316	0.805	0.949	0.492	0.609	0.969	0.355	0.762	0.895	0.398	0.469	1.082	0.457	0.379	0.961	0.453	0.699	0.754	0.523	0.504	0.828
0.492	0.613	0.922	0.391	0.703	0.941	0.488	0.594	0.879	0.504	0.645	0.871	0.309	0.785	0.91	0.477	0.609	0.941	0.352	0.766	0.934	0.5	0.457	1.031	0.594	0.387	0.934	0.465	0.695	0.832	0.613	0.391	0.855
0.484	0.637	0.906	0.367	0.684	0.93	0.461	0.668	0.922	0.434	0.711	0.887	0.352	0.813	0.93	0.461	0.602	0.898	0.332	0.754	0.996	0.461	0.422	0.977	0.465	0.426	1	0.582	0.648	0.93	0.551	0.363	0.992
0.527	0.68	0.953	0.391	0.703	0.945	0.445	0.738	0.918	0.383	0.738	0.906	0.348	0.797	0.922	0.484	0.613	0.871	0.285	0.734	1.004	0.559	0.461	1.004	0.457	0.469	0.961	0.676	0.586	1.125	0.398	0.383	1.008
0.492	0.688	0.93	0.387	0.691	0.957	0.465	0.758	0.863	0.355	0.727	0.926	0.332	0.797	0.902	0.531	0.586	0.844	0.238	0.746	0.969	0.559	0.426	0.949	0.426	0.473	0.953	0.652	0.387	1.223	0.375	0.379	1.078
0.5	0.656	0.926	0.355	0.684	0.953	0.512	0.738	0.84	0.371	0.719	0.969	0.387	0.773	0.887	0.578	0.52	0.855	0.266	0.762	0.984	0.582	0.453	1	0.414	0.523	1.008	0.504	0.156	1.266	0.32	0.496	1.094
0.516	0.637	0.934	0.359	0.695	0.965	0.547	0.727	0.852	0.32	0.699	0.996	0.367	0.762	0.902	0.57	0.492	0.863	0.277	0.762	1.035	0.484	0.445	1.012	0.449	0.547	1.039	0.414	0.137	1.219	0.164	0.602	1.09
0.5	0.629	0.906	0.348	0.695	0.973	0.523	0.684	0.828	0.258	0.723	1.004	0.34	0.754	0.926	0.543	0.504	0.82	0.266	0.738	1.051	0.453	0.383	1.039	0.402	0.469	1.027	0.273	0.211	1.125	0.219	0.578	1.059
0.48	0.621	0.898	0.324	0.691	0.98	0.508	0.664	0.875	0.266	0.766	1.016	0.359	0.766	0.953	0.547	0.559	0.816	0.25	0.715	1.004	0.398	0.402	1.051	0.387	0.422	1.012	0.402	0.441	1.063	0.301	0.566	1.082
0.5	0.609	0.914	0.328	0.699	0.98	0.543	0.699	0.898	0.289	0.789	0.992	0.344	0.746	0.91	0.578	0.59	0.844	0.195	0.719	0.957	0.348	0.488	1.055	0.387	0.461	1.008	0.492	0.578	0.965	0.297	0.609	1.078
0.52	0.598	0.91	0.344	0.715	0.98	0.551	0.68	0.875	0.313	0.785	0.984	0.402	0.785	0.895	0.586	0.531	0.863	0.223	0.746	1.004	0.398	0.453	1.031	0.359	0.512	0.961	0.492	0.605	0.898	0.258	0.629	1.016
0.496	0.586	0.871	0.344	0.707	0.977	0.551	0.664	0.852	0.309	0.758	0.965	0.438	0.773	0.891	0.602	0.527	0.852	0.301	0.734	1.039	0.5	0.496	1.055	0.395	0.57	0.941	0.438	0.578	0.906	0.219	0.633	1.023
0.473	0.57	0.824	0.336	0.707	0.977	0.566	0.691	0.875	0.301	0.703	1.012	0.395	0.758	0.898	0.555	0.547	0.801	0.348	0.715	1.059	0.469	0.52	0.988	0.473	0.566	0.965	0.438	0.516	0.922	0.324	0.633	1.07
0.512	0.559	0.82	0.324	0.707	0.98	0.516	0.668	0.879	0.242	0.625	1.016	0.41	0.758	0.91	0.555	0.563	0.785	0.297	0.672	0.965	0.359	0.625	0.84	0.395	0.508	0.941	0.48	0.461	0.941	0.293	0.602	1.027
0.539	0.547	0.848	0.301	0.711	0.973	0.5	0.652	0.879	0.238	0.68	1.027	0.379	0.773	0.906	0.59	0.559	0.797	0.277	0.711	0.91	0.176	0.766	0.828	0.426	0.484	0.941	0.566	0.336	1.027	0.383	0.613	1.082
0.535	0.531	0.891	0.293	0.727	0.977	0.504	0.684	0.887	0.25	0.719	1.012	0.414	0.77	0.863	0.586	0.57	0.832	0.324	0.746	0.938	0.309	0.617	0.934	0.465	0.469	0.949	0.586	0.254	0.988	0.363	0.523	0.938
0.52	0.523	0.895	0.289	0.719	0.984	0.48	0.691	0.855	0.281	0.727	1.02	0.457	0.746	0.84	0.508	0.559	0.871	0.359	0.758	0.98	0.465	0.625	1.02	0.508	0.438	0.926	0.539	0.309	0.992	0.363	0.688	1.004
0.508	0.543	0.883	0.277	0.699	0.992	0.484	0.68	0.828	0.27	0.727	1.02	0.504	0.719	0.84	0.457	0.52	0.902	0.363	0.734	0.969	0.371	0.664	1.043	0.504	0.398	0.922	0.492	0.363	0.988	0.297	0.824	1.031
0.52	0.563	0.891	0.27	0.695	0.992	0.539	0.684	0.828	0.234	0.73	1.02	0.488	0.684	0.859	0.438	0.523	0.969	0.414	0.719	0.961	0.379	0.688	1.063	0.543	0.41	0.953	0.512	0.426	0.996	0.254	0.766	0.988
0.535	0.559	0.898	0.262	0.695	1	0.539	0.668	0.824	0.164	0.719	0.996	0.449	0.691	0.859	0.43	0.555	1.078	0.422	0.695	0.914	0.441	0.719	1.074	0.57	0.469	1.012	0.422	0.469	1.105	0.313	0.711	0.941
0.523	0.559	0.902	0.254	0.695	1.02	0.516	0.633	0.84	0.145	0.699	1.043	0.453	0.723	0.832	0.426	0.586	1.148	0.391	0.691	0.902	0.461	0.75	1.047	0.609	0.461	0.996	0.234	0.445	1.129	0.438	0.715	0.984
0.496	0.555	0.91	0.215	0.688	1.012	0.531	0.637	0.867	0.168	0.699	1.043	0.5	0.746	0.813	0.391	0.629	1.078	0.367	0.73	0.957	0.438	0.797	1.012	0.516	0.41	1.039	0.148	0.441	1.078	0.527	0.66	0.984
0.469	0.551	0.926	0.184	0.699	0.996	0.516	0.648	0.859	0.211	0.719	1.055	0.547	0.719	0.828	0.406	0.688	0.965	0.348	0.75	0.961	0.402	0.836	0.957	0.383	0.434	1.02	0.121	0.543	1.098	0.414	0.625	0.941
0.461	0.574	0.949	0.219	0.738	1.055	0.504	0.648	0.848	0.273	0.715	1.051	0.512	0.688	0.828	0.496	0.691	0.914	0.352	0.715	0.938	0.391	0.832	0.926	0.336	0.527	1.066	0.184	0.605	1.043	0.387	0.668	0.984
0.457	0.598	0.961	0.191	0.695	1.016	0.527	0.668	0.871	0.25	0.727	0.984	0.48	0.715	0.832	0.543	0.625	0.898	0.375	0.684	0.953	0.391	0.816	0.902	0.383	0.59	1.035	0.242	0.555	1.043	0.34	0.684	1.023
0.453	0.594	0.965	0.227	0.73	1.027	0.523	0.668	0.879	0.258	0.691	1.016	0.445	0.727	0.859	0.492	0.559	0.891	0.367	0.656	0.945	0.328	0.813	0.879	0.492	0.648	1.047	0.445	0.406	0.996	0.289	0.672	1.004
0.445	0.582	0.941	0.25	0.695	1.004	0.488	0.641	0.875	0.211	0.676	1.016	0.418	0.711	0.902	0.398	0.547	0.895	0.363	0.648	0.93	0.27	0.781	0.848	0.488	0.547	1.039	0.539	0.34	0.953	0.328	0.586	0.992
0.465	0.609	0.938	0.199	0.719	0.984	0.48	0.652	0.891	0.242	0.691	1.012	0.43	0.648	0.938	0.355	0.543	0.934	0.379	0.664	0.926	0.23	0.723	0.836	0.496	0.539	1.043	0.547	0.477	1.016	0.387	0.469	0.98
0.477	0.609	0.93	0.223	0.754	1.016	0.469	0.676	0.891	0.293	0.695	1.008	0.43	0.625	0.93	0.387	0.484	0.953	0.383	0.688	0.91	0.211	0.672	0.813	0.527	0.512	0.945	0.414	0.488	1.02	0.406	0.469	0.965
0.465	0.598	0.949	0.227	0.742	1.02	0.434	0.68	0.879	0.371	0.648	1.027	0.445	0.652	0.898	0.469	0.527	1.004	0.395	0.691	0.891	0.188	0.613	0.789	0.563	0.566	0.754	0.313	0.504	1.012	0.43	0.484	0.957
0.434	0.594	0.961	0.262	0.762	0.996	0.438	0.707	0.895	0.305	0.637	0.969	0.441	0.688	0.844	0.473	0.551	1.004	0.43	0.703	0.918	0.176	0.551	0.781	0.602	0.844	0.527	0.324	0.633	1.047	0.438	0.492	0.953
0.398	0.59	0.965	0.355	0.773	1	0.438	0.715	0.914	0.297	0.66	0.961	0.484	0.707	0.828	0.402	0.574	0.969	0.449	0.703	0.926	0.18	0.5	0.781	0.648	0.875	0.684	0.375	0.668	1.063	0.43	0.516	0.941
0.395	0.598	0.957	0.316	0.707	0.945	0.414	0.688	0.922	0.305	0.684	0.992	0.492	0.672	0.836	0.383	0.648	0.938	0.438	0.676	0.891	0.168	0.484	0.797	0.777	0.664	0.688	0.371	0.633	0.992	0.488	0.605	0.961
0.406	0.609	0.969	0.344	0.723	0.953	0.398	0.68	0.934	0.273	0.691	0.992	0.465	0.621	0.883	0.398	0.703	0.914	0.48	0.656	0.895	0.164	0.465	0.871	0.746	0.551	0.836	0.414	0.676	1.008	0.504	0.617	0.914
0.406	0.605	0.984	0.324	0.715	0.957	0.395	0.688	0.945	0.289	0.676	1.004	0.414	0.598	0.922	0.426	0.762	0.934	0.484	0.652	0.895	0.242	0.422	1.082	0.617	0.375	1.047	0.43	0.652	0.996	0.473	0.613	0.855
0.355	0.594	0.988	0.301	0.711	0.965	0.375	0.68	0.93	0.309	0.68	1.02	0.375	0.633	0.91	0.457	0.754	0.93	0.465	0.66	0.895	0.414	0.324	1.496	0.422	0.27	1.156	0.348	0.617	0.992	0.613	0.676	0.828
0.324	0.617	0.977	0.324	0.727	0.977	0.383	0.691	0.941	0.281	0.684	0.996	0.383	0.66	0.938	0.5	0.715	0.906	0.477	0.664	0.898	0.324	0.195	1.617	0.227	0.297	1.207	0.332	0.566	0.977	0.551	0.723	0.875
0.324	0.637	0.988	0.363	0.719	0.977	0.41	0.695	0.969	0.281	0.703	0.996	0.367	0.672	0.957	0.512	0.691	0.855	0.484	0.652	0.891	0.016	0.336	1.387	0.141	0.41	1.273	0.395	0.5	0.988	0.453	0.668	0.895
0.336	0.629	0.98	0.352	0.668	0.934	0.402	0.664	0.965	0.316	0.715	1.016	0.328	0.684	0.965	0.523	0.68	0.875	0.465	0.645	0.867	0.242	0.477	1.383	0.055	0.496	1.246	0.438	0.465	0.957	0.367	0.656	0.988
0.355	0.641	0.988	0.387	0.672	0.941	0.375	0.645	0.969	0.305	0.688	1.008	0.309	0.734	0.969	0.516	0.641	0.926	0.469	0.656	0.875	0.41	0.641	1.199	0.027	0.648	1.211	0.457	0.453	0.98	0.301	0.691	1.031
0.355	0.621	0.984	0.383	0.668	0.953	0.363	0.641	0.996	0.297	0.691	0.996	0.316	0.746	0.977	0.484	0.602	0.957	0.434	0.656	0.852	0.313	0.703	1.059	0.023	0.852	1.156	0.445	0.457	0.977	0.309	0.66	1.07
0.355	0.629	0.977	0.367	0.672	0.957	0.324	0.625	1	0.324	0.715	0.996	0.387	0.73	0.953	0.477	0.578	0.938	0.422	0.648	0.852	0.402	0.781	0.914	0.051	1.027	1.121	0.398	0.449	0.969	0.289	0.547	1.074
0.363	0.676	0.984	0.363	0.668	0.953	0.297	0.633	0.984	0.324	0.707	0.992	0.434	0.723	0.895	0.512	0.574	0.902	0.445	0.625	0.891	0.59	0.844	0.832	-0.016	0.965	1.047	0.422	0.492	0.977	0.25	0.551	1.012
0.375	0.672	0.957	0.391	0.688	0.965	0.32	0.684	1.027	0.316	0.68	0.973	0.43	0.773	0.863	0.543	0.57	0.871	0.418	0.633	1.023	0.68	0.762	0.863	0.016	0.91	1.012	0.469	0.559	1.008	0.219	0.609	1.051
0.375	0.691	0.953	0.371	0.672	0.953	0.336	0.703	1.055	0.355	0.656	0.984	0.402	0.875	0.898	0.547	0.563	0.863	0.273	0.676	1.141	0.699	0.602	0.855	0.102	0.926	0.949	0.465	0.543	0.941	0.238	0.637	1.07
0.383	0.711	0.961	0.375	0.668	0.945	0.293	0.715	1.055	0.375	0.613	0.973	0.344	0.906	0.852	0.543	0.551	0.91	0.18	0.719	1.188	0.602	0.461	0.918	0.156	0.941	0.883	0.492	0.539	0.957	0.293	0.629	1.063
0.359	0.699	0.953	0.387	0.684	0.961	0.281	0.762	1.098	0.359	0.582	0.945	0.363	0.926	0.883	0.496	0.539	0.895	0.238	0.723	1.109	0.469	0.469	0.957	0.172	0.887	0.836	0.559	0.551	0.926	0.285	0.617	0.98
0.332	0.719	0.922	0.355	0.688	0.949	0.254	0.703	1.043	0.402	0.59	0.953	0.395	0.832	0.879	0.473	0.59	0.871	0.277	0.727	0.98	0.348	0.574	1.016	0.184	0.781	0.797	0.559	0.535	0.906	0.34	0.75	1.133
0.359	0.754	0.914	0.352	0.68	0.934	0.289	0.707	0.988	0.402	0.617	0.957	0.422	0.801	0.855	0.512	0.645	0.852	0.324	0.73	0.922	0.23	0.637	1.027	0.219	0.688	0.777	0.621	0.492	0.918	0.27	0.68	1.051
0.41	0.766	0.895	0.391	0.699	0.945	0.367	0.715	1.023	0.383	0.648	0.969	0.516	0.762	0.859	0.531	0.652	0.875	0.379	0.691	0.93	0.164	0.668	1.039	0.273	0.645	0.758	0.582	0.457	0.883	0.32	0.543	1.004
0.434	0.762	0.879	0.371	0.684	0.945	0.34	0.621	1.066	0.387	0.68	0.977	0.469	0.766	0.828	0.539	0.633	0.91	0.34	0.637	0.949	0.188	0.738	1.078	0.313	0.648	0.801	0.609	0.488	0.922	0.422	0.563	1.02
0.461	0.762	0.895	0.383	0.684	0.938	0.273	0.613	0.945	0.422	0.699	0.977	0.418	0.828	0.84	0.52	0.613	0.895	0.34	0.609	1.031	0.242	0.695	1.055	0.332	0.652	0.879	0.563	0.508	0.926	0.414	0.598	1.043
0.48	0.727	0.902	0.41	0.695	0.938	0.281	0.652	0.887	0.375	0.676	0.945	0.414	0.84	0.867	0.473	0.609	0.848	0.371	0.582	0.996	0.328	0.637	1.059	0.254	0.676	0.875	0.598	0.441	0.957	0.324	0.637	0.992
0.488	0.711	0.918	0.406	0.691	0.938	0.402	0.586	0.801	0.418	0.691	0.953	0.438	0.813	0.852	0.488	0.633	0.852	0.41	0.629	0.984	0.352	0.621	1.008	0.27	0.59	1.168	0.426	0.363	0.961	0.305	0.629	0.996
0.5	0.668	0.918	0.395	0.68	0.93	0.594	0.535	0.773	0.422	0.676	0.953	0.469	0.777	0.844	0.516	0.629	0.906	0.43	0.652	0.941	0.352	0.645	0.988	0.691	0.633	1.332	0.41	0.473	1.035	0.293	0.695	1.102
0.504	0.645	0.91	0.414	0.688	0.941	0.707	0.582	0.738	0.371	0.645	0.949	0.441	0.766	0.863	0.504	0.605	0.969	0.422	0.664	0.902	0.344	0.66	1	0.57	0.309	1.434	0.289	0.539	1.063	0.234	0.668	1.07
0.484	0.637	0.902	0.41	0.676	0.949	0.699	0.586	0.684	0.395	0.609	0.965	0.434	0.77	0.859	0.449	0.586	0.957	0.438	0.688	0.902	0.355	0.637	0.965	0.211	-0.031	1.344	0.242	0.563	1.156	0.297	0.531	1.004
0.465	0.656	0.91	0.398	0.656	0.938	0.695	0.527	0.672	0.426	0.594	0.957	0.43	0.789	0.836	0.418	0.621	0.91	0.434	0.676	0.898	0.363	0.637	1.004	0.172	-0.051	1.176	0.172	0.52	1.145	0.398	0.539	1.074
0.441	0.66	0.91	0.43	0.668	0.953	0.746	0.48	0.758	0.41	0.586	0.957	0.426	0.777	0.832	0.406	0.648	0.887	0.422	0.664	0.938	0.395	0.645	0.996	0.316	0.23	0.965	0.07	0.527	1.121	0.328	0.633	1.078
0.441	0.68	0.918	0.422	0.648	0.938	0.668	0.434	0.805	0.406	0.633	0.98	0.43	0.766	0.832	0.457	0.637	0.938	0.418	0.645	0.93	0.398	0.621	0.98	0.547	0.523	0.855	-0.027	0.566	1.09	0.234	0.641	1
0.41	0.676	0.906	0.418	0.648	0.93	0.57	0.438	0.879	0.332	0.668	0.992	0.461	0.742	0.855	0.449	0.586	0.984	0.422	0.66	0.906	0.383	0.629	0.965	0.656	0.539	0.852	0.258	0.617	1.152	0.219	0.594	1.004
0.43	0.68	0.898	0.418	0.648	0.938	0.539	0.535	0.922	0.313	0.707	0.98	0.449	0.746	0.887	0.336	0.559	0.953	0.457	0.688	0.895	0.363	0.676	0.973	0.785	0.414	0.855	0.414	0.523	1.117	0.281	0.551	1.043
0.453	0.695	0.883	0.414	0.648	0.953	0.484	0.621	0.957	0.336	0.652	0.969	0.43	0.777	0.848	0.402	0.578	1	0.434	0.703	0.887	0.27	0.672	0.973	0.648	0.523	0.914	0.379	0.469	1.09	0.371	0.52	0.996
0.465	0.695	0.883	0.379	0.637	0.953	0.43	0.711	0.953	0.324	0.645	0.961	0.441	0.793	0.797	0.379	0.516	0.984	0.422	0.723	0.926	0.27	0.672	1	0.383	0.566	0.961	0.465	0.578	0.973	0.406	0.512	0.93
0.449	0.672	0.875	0.387	0.652	0.965	0.363	0.777	0.961	0.336	0.645	0.984	0.469	0.797	0.785	0.391	0.512	1.012	0.422	0.711	0.93	0.348	0.672	1.027	0.379	0.621	1.043	0.473	0.609	0.945	0.445	0.527	0.922
0.441	0.66	0.879	0.387	0.656	0.965	0.344	0.805	0.969	0.359	0.547	1.02	0.477	0.75	0.801	0.391	0.543	1	0.43	0.703	0.926	0.328	0.652	1.027	0.32	0.609	1.043	0.59	0.672	0.859	0.441	0.582	0.938
0.445	0.664	0.891	0.379	0.656	0.957	0.371	0.789	0.941	0.293	0.516	1.039	0.445	0.707	0.844	0.34	0.594	1.016	0.441	0.695	0.926	0.309	0.668	1.004	0.281	0.613	1.121	0.625	0.645	0.84	0.387	0.637	0.918
0.453	0.668	0.895	0.375	0.656	0.965	0.418	0.77	0.926	0.164	0.574	1.023	0.402	0.699	0.867	0.301	0.617	1.016	0.453	0.703	0.953	0.332	0.691	0.996	0.219	0.563	1.059	0.625	0.633	0.824	0.379	0.668	0.941
0.449	0.676	0.887	0.355	0.656	0.984	0.445	0.711	0.906	0.098	0.672	1.043	0.371	0.727	0.871	0.332	0.684	1.023	0.441	0.688	0.938	0.301	0.699	0.977	0.223	0.605	0.996	0.566	0.578	0.871	0.473	0.57	0.953
0.441	0.688	0.887	0.313	0.645	0.969	0.461	0.648	0.879	0.145	0.762	1.066	0.379	0.762	0.875	0.332	0.684	1.035	0.461	0.668	0.914	0.305	0.707	0.969	0.285	0.645	0.988	0.5	0.504	0.844	0.52	0.57	0.949
0.441	0.695	0.898	0.313	0.672	0.996	0.488	0.625	0.879	0.18	0.762	1.051	0.395	0.809	0.898	0.305	0.641	1.063	0.469	0.645	0.867	0.344	0.723	0.984	0.359	0.641	1.059	0.438	0.5	0.922	0.453	0.617	0.934
0.434	0.691	0.895	0.293	0.668	0.992	0.488	0.613	0.883	0.164	0.781	1.043	0.355	0.848	0.918	0.266	0.621	1.078	0.492	0.633	0.852	0.355	0.695	0.984	0.426	0.559	0.977	0.418	0.508	0.953	0.453	0.605	0.867
0.434	0.695	0.895	0.277	0.672	1.008	0.484	0.625	0.875	0.191	0.82	1.027	0.309	0.867	0.93	0.293	0.621	1.031	0.52	0.637	0.875	0.371	0.645	0.961	0.52	0.543	1.039	0.309	0.461	1.012	0.512	0.57	0.91
0.426	0.695	0.895	0.273	0.676	1.023	0.496	0.641	0.891	0.258	0.828	1.016	0.258	0.891	0.852	0.391	0.629	0.973	0.527	0.625	0.867	0.426	0.625	0.938	0.477	0.52	0.969	0.34	0.473	1.063	0.457	0.566	1.004
0.426	0.699	0.914	0.277	0.676	1.027	0.512	0.648	0.887	0.281	0.813	0.98	0.281	0.895	0.867	0.434	0.625	0.941	0.555	0.625	0.852	0.453	0.633	0.934	0.406	0.574	0.988	0.352	0.57	1.113	0.34	0.48	1.078
0.422	0.695	0.922	0.23	0.668	0.988	0.512	0.641	0.891	0.289	0.809	0.953	0.324	0.805	0.91	0.406	0.578	0.992	0.566	0.617	0.824	0.414	0.629	0.953	0.48	0.609	0.957	0.262	0.547	1.063	0.273	0.418	1.109
0.43	0.695	0.918	0.254	0.707	1.027	0.508	0.633	0.898	0.293	0.785	0.926	0.332	0.77	0.969	0.328	0.527	1	0.574	0.617	0.809	0.418	0.637	0.953	0.426	0.559	0.988	0.254	0.531	1.027	0.246	0.48	1.113
0.438	0.699	0.906	0.25	0.684	1.023	0.5	0.621	0.914	0.289	0.711	0.891	0.262	0.77	0.965	0.375	0.598	1.012	0.578	0.613	0.82	0.43	0.641	0.953	0.387	0.59	0.988	0.344	0.559	0.992	0.25	0.633	1.102
0.449	0.703	0.914	0.242	0.691	1.027	0.473	0.605	0.914	0.355	0.707	0.945	0.25	0.801	0.953	0.406	0.613	0.938	0.566	0.609	0.84	0.438	0.668	0.945	0.379	0.613	1.027	0.371	0.609	0.973	0.277	0.684	1.078
0.449	0.699	0.922	0.246	0.691	1.012	0.477	0.609	0.93	0.402	0.652	0.938	0.246	0.805	0.941	0.457	0.648	0.965	0.551	0.613	0.809	0.461	0.711	0.965	0.398	0.559	0.977	0.363	0.637	0.922	0.332	0.613	1.008
0.438	0.688	0.93	0.266	0.707	0.996	0.48	0.605	0.918	0.418	0.648	0.945	0.27	0.805	0.934	0.457	0.609	0.988	0.543	0.629	0.805	0.406	0.723	0.988	0.395	0.57	1.023	0.383	0.629	0.926	0.406	0.578	1.066
0.426	0.676	0.926	0.266	0.719	0.973	0.484	0.617	0.922	0.438	0.648	0.961	0.293	0.789	0.945	0.387	0.574	0.98	0.547	0.633	0.836	0.328	0.691	0.969	0.414	0.621	0.992	0.438	0.629	0.949	0.254	0.566	1.063
0.418	0.691	0.926	0.305	0.734	0.984	0.488	0.609	0.922	0.438	0.66	0.965	0.281	0.754	0.965	0.367	0.605	0.961	0.516	0.641	0.902	0.398	0.684	0.945	0.375	0.629	0.941	0.5	0.617	1.027	0.223	0.547	1.012
0.406	0.68	0.926	0.281	0.719	0.965	0.453	0.59	0.926	0.402	0.691	0.953	0.254	0.738	0.984	0.398	0.625	0.953	0.422	0.621	0.906	0.422	0.629	0.977	0.355	0.629	0.965	0.516	0.543	1.004	0.305	0.598	1.074
0.398	0.695	0.945	0.305	0.746	0.984	0.426	0.586	0.93	0.398	0.711	0.969	0.215	0.73	0.953	0.43	0.613	0.977	0.441	0.625	0.938	0.422	0.582	0.977	0.441	0.645	1.039	0.563	0.508	0.965	0.277	0.586	1.07
0.395	0.684	0.957	0.309	0.73	0.957	0.414	0.586	0.965	0.398	0.711	0.957	0.32	0.758	1.008	0.441	0.586	1	0.43	0.645	0.898	0.391	0.531	0.977	0.449	0.586	1.039	0.645	0.48	0.871	0.328	0.563	1.074
0.379	0.695	0.945	0.348	0.75	0.957	0.387	0.598	0.961	0.395	0.703	0.965	0.324	0.699	0.961	0.422	0.578	0.98	0.438	0.633	0.941	0.402	0.523	0.977	0.348	0.492	1.027	0.543	0.445	0.805	0.316	0.453	0.98
0.387	0.695	0.938	0.34	0.738	0.938	0.379	0.605	0.984	0.383	0.668	0.961	0.383	0.723	0.941	0.418	0.598	0.941	0.406	0.625	0.973	0.332	0.539	1.031	0.363	0.488	1.039	0.461	0.543	0.785	0.395	0.465	0.98
0.398	0.684	0.938	0.363	0.758	0.961	0.406	0.621	0.984	0.352	0.645	0.957	0.313	0.742	0.926	0.438	0.637	0.914	0.352	0.621	1	0.203	0.504	1.094	0.359	0.547	0.996	0.617	0.41	0.91	0.395	0.625	1.066
0.406	0.664	0.953	0.348	0.734	0.934	0.371	0.609	0.988	0.328	0.648	0.949	0.258	0.758	0.93	0.449	0.641	0.945	0.297	0.629	0.977	0.105	0.477	1.121	0.332	0.598	0.949	0.73	0.172	0.945	0.227	0.684	1
0.395	0.645	0.953	0.352	0.746	0.945	0.324	0.602	0.988	0.336	0.664	0.938	0.313	0.766	0.961	0.43	0.609	0.969	0.305	0.66	0.992	0.082	0.547	1.113	0.352	0.617	0.969	0.703	0.16	1.016	0.238	0.719	0.977
0.371	0.641	0.934	0.375	0.742	0.953	0.277	0.605	1.023	0.371	0.664	0.926	0.316	0.711	0.914	0.414	0.59	0.957	0.297	0.688	1	0.184	0.637	1.121	0.43	0.586	0.957	0.496	0.27	1.086	0.328	0.758	1.023
0.371	0.668	0.945	0.375	0.723	0.949	0.281	0.633	1.051	0.426	0.648	0.93	0.395	0.762	0.906	0.438	0.605	0.91	0.238	0.715	0.988	0.238	0.609	1.043	0.445	0.574	0.91	0.227	0.43	1.176	0.32	0.754	1.063
0.375	0.648	0.949	0.379	0.715	0.945	0.277	0.652	1.035	0.445	0.621	0.914	0.414	0.754	0.926	0.492	0.609	0.883	0.242	0.746	1.043	0.352	0.508	1.035	0.508	0.605	0.934	0.051	0.566	1.16	0.32	0.68	0.984
0.379	0.648	0.969	0.395	0.727	0.961	0.305	0.73	1.055	0.457	0.645	0.934	0.367	0.73	0.922	0.547	0.594	0.883	0.309	0.758	1.008	0.438	0.387	0.965	0.496	0.559	0.949	-0.059	0.629	1.113	0.414	0.684	0.988
0.379	0.66	0.988	0.367	0.707	0.945	0.297	0.738	1	0.418	0.664	0.906	0.34	0.738	0.91	0.547	0.551	0.898	0.43	0.777	0.992	0.438	0.461	0.957	0.441	0.504	0.945	0.027	0.633	1.027	0.422	0.668	1.012
0.344	0.676	0.969	0.352	0.711	0.934	0.289	0.746	0.973	0.402	0.707	0.938	0.363	0.766	0.918	0.508	0.527	0.895	0.426	0.727	0.961	0.387	0.574	0.949	0.465	0.535	0.949	0.313	0.684	1.066	0.32	0.656	1.047
0.336	0.719	0.984	0.348	0.73	0.953	0.313	0.758	0.992	0.426	0.699	0.953	0.344	0.762	0.93	0.504	0.535	0.871	0.375	0.672	0.922	0.309	0.625	0.961	0.539	0.582	0.926	0.453	0.691	1.02	0.254	0.613	1.016
0.352	0.688	0.984	0.332	0.719	0.941	0.313	0.723	0.969	0.426	0.676	0.953	0.352	0.77	0.961	0.566	0.563	0.887	0.379	0.703	0.922	0.262	0.668	1.016	0.563	0.602	0.91	0.41	0.574	1	0.32	0.559	1.031
0.367	0.672	0.977	0.336	0.707	0.93	0.313	0.711	0.941	0.402	0.66	0.941	0.336	0.754	0.961	0.586	0.566	0.906	0.398	0.711	0.906	0.391	0.652	1.008	0.473	0.52	0.945	0.559	0.422	1.012	0.348	0.543	1.012
0.395	0.66	0.941	0.371	0.707	0.926	0.391	0.742	0.953	0.402	0.656	0.949	0.344	0.773	0.957	0.539	0.57	0.91	0.406	0.703	0.91	0.438	0.664	0.973	0.508	0.449	0.973	0.707	0.277	0.922	0.375	0.555	0.992
0.438	0.66	0.934	0.383	0.691	0.922	0.395	0.691	0.906	0.355	0.637	0.914	0.379	0.785	0.93	0.496	0.57	0.887	0.453	0.711	0.957	0.469	0.742	0.996	0.418	0.41	0.961	0.633	0.383	0.902	0.387	0.52	0.992
0.438	0.648	0.918	0.387	0.676	0.918	0.453	0.691	0.926	0.383	0.66	0.953	0.379	0.766	0.914	0.484	0.586	0.848	0.434	0.66	0.918	0.438	0.707	0.969	0.375	0.453	1.051	0.438	0.574	0.941	0.395	0.492	0.945
0.441	0.66	0.938	0.398	0.68	0.941	0.422	0.668	0.914	0.383	0.656	0.973	0.375	0.75	0.922	0.52	0.59	0.855	0.434	0.645	0.898	0.344	0.703	0.941	0.313	0.441	1.066	0.328	0.66	1.004	0.465	0.543	0.973
0.426	0.641	0.934	0.391	0.676	0.957	0.418	0.645	0.918	0.387	0.629	0.984	0.336	0.727	0.938	0.551	0.574	0.887	0.441	0.625	0.883	0.406	0.738	0.957	0.27	0.488	1.035	0.328	0.695	1.047	0.496	0.527	0.941
0.426	0.609	0.906	0.383	0.664	0.949	0.449	0.656	0.918	0.379	0.582	0.957	0.309	0.742	0.93	0.531	0.535	0.926	0.453	0.648	0.895	0.383	0.707	1.008	0.195	0.57	1.098	0.344	0.68	1.086	0.465	0.445	0.906
0.492	0.609	0.91	0.398	0.668	0.941	0.477	0.68	0.926	0.379	0.578	0.992	0.332	0.746	0.898	0.516	0.473	0.957	0.453	0.652	0.91	0.34	0.637	0.996	0.262	0.559	1.082	0.336	0.598	1.016	0.57	0.484	0.91
0.535	0.629	0.922	0.41	0.672	0.949	0.457	0.664	0.922	0.379	0.57	0.992	0.387	0.738	0.883	0.516	0.473	0.957	0.48	0.664	0.934	0.387	0.629	1.012	0.289	0.543	1.051	0.371	0.535	1.047	0.629	0.566	0.902
0.484	0.617	0.91	0.391	0.66	0.934	0.453	0.652	0.93	0.34	0.609	0.977	0.426	0.723	0.879	0.535	0.523	0.969	0.473	0.656	0.898	0.395	0.629	0.996	0.355	0.547	1.016	0.445	0.484	0.996	0.516	0.602	0.914
0.453	0.637	0.922	0.375	0.68	0.938	0.434	0.641	0.93	0.328	0.648	0.957	0.414	0.699	0.887	0.539	0.563	0.992	0.484	0.637	0.863	0.336	0.625	0.922	0.371	0.559	1	0.414	0.512	0.961	0.434	0.625	0.945
0.453	0.641	0.93	0.379	0.703	0.965	0.414	0.648	0.941	0.324	0.699	0.988	0.387	0.703	0.891	0.504	0.574	0.965	0.512	0.645	0.891	0.367	0.68	0.945	0.391	0.602	1.094	0.375	0.574	1.02	0.41	0.641	0.98
0.441	0.637	0.918	0.332	0.688	0.941	0.395	0.664	0.953	0.34	0.672	1.043	0.391	0.723	0.887	0.461	0.582	0.918	0.477	0.672	0.898	0.379	0.676	0.977	0.289	0.551	1.035	0.375	0.52	1.023	0.32	0.664	0.977
0.449	0.625	0.895	0.34	0.727	0.953	0.375	0.672	0.961	0.266	0.656	1.051	0.418	0.727	0.879	0.457	0.551	0.863	0.457	0.688	0.883	0.328	0.621	0.961	0.32	0.559	1.031	0.367	0.434	1.012	0.328	0.691	1.043
0.48	0.633	0.906	0.352	0.723	0.973	0.379	0.684	0.969	0.168	0.66	1.027	0.461	0.734	0.906	0.469	0.5	0.84	0.492	0.668	0.879	0.375	0.652	0.953	0.379	0.57	0.965	0.391	0.418	0.973	0.324	0.609	1.039
0.465	0.621	0.898	0.332	0.711	0.957	0.367	0.68	0.965	0.191	0.711	1.047	0.426	0.715	0.918	0.461	0.449	0.895	0.508	0.656	0.879	0.418	0.691	0.961	0.453	0.602	1.016	0.512	0.5	0.973	0.195	0.57	1.008
0.441	0.625	0.891	0.316	0.719	0.957	0.379	0.68	0.973	0.246	0.746	1.078	0.371	0.727	0.91	0.461	0.383	0.977	0.492	0.645	0.867	0.418	0.676	0.938	0.426	0.574	0.996	0.5	0.492	0.926	0.301	0.672	1.082
0.461	0.645	0.891	0.316	0.723	0.977	0.383	0.656	0.957	0.215	0.723	1.043	0.367	0.77	0.898	0.422	0.313	0.984	0.516	0.641	0.871	0.406	0.641	0.938	0.414	0.574	1	0.484	0.48	0.949	0.277	0.621	1.047
0.48	0.637	0.902	0.285	0.711	0.969	0.406	0.645	0.949	0.238	0.707	1.078	0.363	0.777	0.875	0.465	0.316	0.996	0.527	0.633	0.859	0.414	0.629	0.945	0.313	0.629	0.969	0.504	0.496	0.965	0.305	0.598	1.027
0.477	0.648	0.906	0.266	0.723	0.973	0.434	0.637	0.934	0.246	0.695	1.008	0.379	0.746	0.871	0.512	0.375	0.949	0.523	0.637	0.844	0.359	0.605	0.93	0.359	0.723	1.043	0.523	0.5	0.949	0.27	0.625	1.059
0.484	0.641	0.91	0.285	0.723	1.004	0.461	0.625	0.922	0.266	0.703	1.016	0.395	0.711	0.891	0.516	0.512	0.98	0.563	0.629	0.863	0.367	0.664	0.992	0.395	0.648	1	0.52	0.48	0.867	0.246	0.613	1.008
0.484	0.637	0.91	0.285	0.688	0.996	0.469	0.609	0.918	0.266	0.691	1.023	0.359	0.664	0.918	0.469	0.59	1.039	0.555	0.633	0.891	0.359	0.68	1	0.375	0.605	1.012	0.637	0.453	0.875	0.305	0.598	1.066
0.484	0.637	0.906	0.281	0.699	0.988	0.477	0.59	0.922	0.285	0.66	1.02	0.316	0.668	0.941	0.395	0.66	0.969	0.504	0.637	0.871	0.355	0.684	1	0.41	0.617	0.996	0.645	0.375	0.844	0.332	0.574	1.012
0.5	0.648	0.914	0.297	0.703	1.004	0.473	0.559	0.914	0.273	0.68	1.012	0.293	0.719	0.977	0.383	0.793	0.891	0.508	0.637	0.855	0.297	0.699	0.953	0.418	0.617	1.008	0.559	0.379	0.898	0.375	0.57	1.086
0.496	0.633	0.906	0.273	0.691	1.016	0.461	0.559	0.918	0.301	0.711	1	0.277	0.75	0.992	0.449	0.902	0.871	0.523	0.637	0.859	0.352	0.727	0.977	0.293	0.586	0.98	0.59	0.461	0.965	0.363	0.566	1.008
0.484	0.621	0.906	0.238	0.699	1.02	0.469	0.574	0.922	0.336	0.688	0.988	0.266	0.75	0.984	0.477	0.891	0.902	0.504	0.648	0.883	0.285	0.656	0.996	0.375	0.594	1.043	0.441	0.559	1.066	0.395	0.574	1.02
0.48	0.613	0.906	0.23	0.711	1.047	0.461	0.598	0.941	0.316	0.664	0.957	0.262	0.734	0.977	0.457	0.766	0.898	0.488	0.641	0.914	0.297	0.641	1.051	0.383	0.547	1.027	0.313	0.754	1.082	0.371	0.645	1.02
0.473	0.602	0.91	0.215	0.703	1.039	0.43	0.609	0.949	0.344	0.672	1.016	0.25	0.734	0.98	0.5	0.68	0.898	0.473	0.617	0.906	0.313	0.598	1.043	0.348	0.563	1	0.242	0.836	1.082	0.328	0.672	1.016
0.465	0.598	0.918	0.195	0.711	1.012	0.402	0.625	0.961	0.301	0.645	0.98	0.207	0.738	0.957	0.543	0.617	0.852	0.465	0.609	0.898	0.313	0.605	1.016	0.391	0.566	1.016	0.199	0.75	1.004	0.301	0.688	1.043
0.465	0.605	0.93	0.23	0.738	1.055	0.387	0.641	0.973	0.301	0.637	0.996	0.258	0.758	1	0.547	0.598	0.789	0.477	0.609	0.891	0.293	0.664	1.039	0.426	0.504	0.965	0.18	0.641	1.047	0.316	0.656	1.047
0.461	0.605	0.941	0.211	0.688	1.039	0.352	0.641	0.973	0.328	0.66	1.012	0.27	0.766	1.004	0.613	0.594	0.859	0.48	0.625	0.91	0.254	0.688	1.012	0.445	0.523	0.918	0.203	0.555	1.078	0.32	0.598	1.059
0.445	0.602	0.93	0.191	0.711	1.027	0.352	0.656	0.992	0.297	0.68	0.992	0.289	0.805	0.984	0.602	0.535	0.902	0.438	0.621	0.926	0.234	0.707	1	0.492	0.578	0.934	0.207	0.512	1.047	0.305	0.609	1.066
0.441	0.609	0.93	0.207	0.711	1.039	0.348	0.664	1.008	0.281	0.656	0.988	0.301	0.824	0.938	0.531	0.508	0.836	0.414	0.621	0.906	0.258	0.754	1.063	0.516	0.539	0.973	0.32	0.41	1.059	0.266	0.586	1.055
0.445	0.625	0.941	0.168	0.699	1.02	0.34	0.652	1	0.309	0.645	1.031	0.289	0.844	0.914	0.594	0.566	0.809	0.457	0.609	0.918	0.273	0.703	1.012	0.441	0.473	0.922	0.434	0.297	0.977	0.277	0.605	1.004
0.43	0.613	0.949	0.172	0.738	1.016	0.328	0.664	1.008	0.313	0.664	1.031	0.285	0.848	0.898	0.613	0.609	0.824	0.453	0.594	0.918	0.402	0.652	1.035	0.512	0.484	0.914	0.371	0.355	0.98	0.344	0.641	1.059
0.406	0.609	0.949	0.223	0.738	1.027	0.309	0.648	0.992	0.254	0.672	0.996	0.316	0.848	0.891	0.531	0.59	0.863	0.383	0.57	0.949	0.352	0.633	0.961	0.535	0.5	0.891	0.418	0.461	1.043	0.32	0.629	1.008
0.395	0.617	0.953	0.254	0.711	1.012	0.297	0.641	1.004	0.297	0.688	1.027	0.289	0.855	0.867	0.527	0.574	0.898	0.34	0.59	1.012	0.336	0.688	0.969	0.52	0.586	0.918	0.488	0.402	0.973	0.34	0.496	0.93
0.391	0.605	0.941	0.293	0.723	1.008	0.301	0.637	1.027	0.301	0.707	1.027	0.34	0.902	0.883	0.543	0.559	0.887	0.313	0.609	1.02	0.281	0.691	1.008	0.453	0.613	0.922	0.543	0.367	0.98	0.469	0.465	0.941
0.391	0.625	0.949	0.32	0.703	1	0.313	0.637	1.047	0.254	0.688	1	0.367	0.863	0.871	0.559	0.59	0.828	0.32	0.652	1.035	0.309	0.676	0.988	0.398	0.664	0.969	0.645	0.438	0.938	0.434	0.543	0.945
0.379	0.641	0.957	0.32	0.695	0.973	0.281	0.637	1.035	0.301	0.656	0.988	0.387	0.867	0.824	0.613	0.621	0.809	0.332	0.688	1.012	0.293	0.672	0.996	0.383	0.707	0.988	0.516	0.484	0.965	0.41	0.586	0.895
0.348	0.656	0.973	0.328	0.695	0.973	0.277	0.633	1.008	0.375	0.645	1	0.453	0.875	0.828	0.629	0.629	0.871	0.324	0.723	0.98	0.336	0.691	1.02	0.313	0.672	1.055	0.555	0.531	0.898	0.375	0.52	0.852
0.332	0.656	0.988	0.328	0.703	0.98	0.285	0.66	1.051	0.328	0.605	0.957	0.402	0.879	0.852	0.535	0.59	0.879	0.355	0.777	0.938	0.395	0.641	0.996	0.379	0.539	1.063	0.594	0.539	0.902	0.391	0.531	0.867
0.316	0.664	0.984	0.328	0.699	0.973	0.246	0.652	1.047	0.371	0.648	0.957	0.387	0.875	0.867	0.488	0.598	0.867	0.363	0.805	0.879	0.359	0.633	1.004	0.348	0.414	0.988	0.605	0.586	0.949	0.488	0.594	0.953
0.324	0.707	1.004	0.328	0.691	0.957	0.285	0.656	1.074	0.395	0.652	0.977	0.375	0.891	0.883	0.527	0.633	0.863	0.367	0.82	0.855	0.332	0.676	1.023	0.383	0.523	1.012	0.594	0.574	0.934	0.41	0.586	0.969
0.324	0.703	0.992	0.332	0.688	0.961	0.313	0.668	1.035	0.379	0.633	0.973	0.398	0.848	0.871	0.52	0.633	0.848	0.414	0.82	0.906	0.277	0.66	0.988	0.453	0.559	1.02	0.484	0.477	0.965	0.523	0.555	1.039
0.336	0.711	0.988	0.316	0.68	0.977	0.301	0.656	1	0.387	0.621	0.965	0.406	0.813	0.824	0.504	0.637	0.887	0.426	0.801	0.926	0.277	0.652	0.965	0.395	0.492	0.98	0.395	0.457	1	0.391	0.531	1.039
0.355	0.699	0.961	0.285	0.676	0.984	0.313	0.664	0.984	0.43	0.617	0.961	0.441	0.789	0.832	0.488	0.613	0.949	0.406	0.746	0.895	0.352	0.68	1.016	0.391	0.496	1.051	0.277	0.523	1.035	0.293	0.559	1.031
0.348	0.707	0.934	0.293	0.684	1.004	0.355	0.648	1.004	0.422	0.605	0.949	0.402	0.773	0.871	0.453	0.582	0.934	0.426	0.738	0.895	0.348	0.672	1.016	0.422	0.527	1.023	0.219	0.551	1.02	0.309	0.484	1.07
0.359	0.715	0.957	0.309	0.695	1.016	0.344	0.625	0.988	0.418	0.629	0.945	0.375	0.773	0.875	0.449	0.613	0.914	0.422	0.734	0.895	0.305	0.633	0.98	0.355	0.555	1.035	0.242	0.563	1.004	0.34	0.457	1.004
0.383	0.691	0.984	0.32	0.703	0.984	0.371	0.621	0.977	0.43	0.625	0.957	0.371	0.789	0.855	0.473	0.633	0.891	0.414	0.719	0.902	0.344	0.641	0.953	0.301	0.547	1.012	0.363	0.543	1.043	0.41	0.531	1.008
0.363	0.664	0.957	0.344	0.715	0.98	0.422	0.629	0.969	0.402	0.602	0.945	0.383	0.777	0.824	0.441	0.641	0.898	0.438	0.719	0.941	0.359	0.668	0.926	0.355	0.551	0.988	0.398	0.484	0.996	0.402	0.633	1.137
0.379	0.691	0.941	0.348	0.711	0.977	0.41	0.605	0.934	0.398	0.59	0.949	0.418	0.762	0.805	0.461	0.613	0.949	0.445	0.715	0.941	0.375	0.68	0.949	0.41	0.594	1.02	0.43	0.465	0.957	0.41	0.598	1.02
0.414	0.699	0.93	0.32	0.711	0.973	0.426	0.594	0.934	0.43	0.602	0.949	0.449	0.754	0.82	0.449	0.574	0.965	0.434	0.684	0.891	0.395	0.66	0.977	0.391	0.535	1.023	0.492	0.488	0.957	0.383	0.633	0.984
0.422	0.711	0.918	0.309	0.707	0.961	0.426	0.598	0.969	0.41	0.605	0.941	0.422	0.746	0.855	0.441	0.574	0.941	0.473	0.68	0.898	0.406	0.617	0.969	0.434	0.492	1.02	0.527	0.516	0.938	0.313	0.707	1.039
0.41	0.73	0.91	0.316	0.699	0.953	0.383	0.586	0.949	0.383	0.625	0.957	0.398	0.77	0.855	0.438	0.586	0.914	0.457	0.684	0.918	0.438	0.59	0.926	0.465	0.484	0.906	0.465	0.555	0.934	0.293	0.691	1.047
0.406	0.746	0.914	0.344	0.688	0.957	0.395	0.602	0.969	0.391	0.621	0.984	0.41	0.797	0.824	0.457	0.621	0.965	0.422	0.676	0.895	0.508	0.633	0.926	0.496	0.586	1.023	0.441	0.602	0.938	0.25	0.57	1.031
0.387	0.734	0.906	0.348	0.668	0.957	0.418	0.621	0.98	0.352	0.598	0.934	0.422	0.82	0.816	0.426	0.602	1	0.469	0.664	0.895	0.492	0.664	0.949	0.473	0.543	0.969	0.484	0.609	0.91	0.219	0.496	1.07
0.406	0.742	0.91	0.355	0.656	0.957	0.402	0.617	0.969	0.355	0.602	0.977	0.43	0.805	0.84	0.313	0.605	0.961	0.492	0.637	0.875	0.414	0.641	0.938	0.441	0.5	0.992	0.547	0.602	0.863	0.262	0.539	1.168
0.434	0.742	0.914	0.363	0.676	0.957	0.395	0.617	0.945	0.379	0.57	1.012	0.398	0.793	0.875	0.352	0.656	1.016	0.508	0.621	0.879	0.418	0.648	0.941	0.441	0.527	0.977	0.566	0.617	0.828	0.238	0.504	1.004
0.457	0.727	0.906	0.363	0.684	0.961	0.43	0.633	0.965	0.285	0.633	0.984	0.355	0.789	0.887	0.379	0.613	0.973	0.539	0.598	0.895	0.426	0.633	0.934	0.469	0.539	0.984	0.512	0.629	0.758	0.348	0.469	1.074
0.473	0.715	0.902	0.367	0.684	0.969	0.41	0.621	0.961	0.313	0.676	0.98	0.344	0.816	0.859	0.371	0.629	0.973	0.539	0.582	0.891	0.426	0.652	0.949	0.441	0.535	0.984	0.551	0.578	0.781	0.414	0.445	1.055
0.469	0.695	0.898	0.367	0.676	0.969	0.391	0.602	0.957	0.27	0.691	1.07	0.375	0.832	0.84	0.414	0.609	1.086	0.496	0.59	0.848	0.371	0.637	0.949	0.441	0.52	1.004	0.68	0.43	0.922	0.293	0.418	1.039
