# Supplementary material for: “What Is a Step?” Differences in How a Step Is Detected among Three Popular Activity Monitors That Have Impacted Physical Activity Research
Source: Sensors (Basel). 2018 Apr 15;18(4):1206. doi: 10.3390/s18041206 (PMC5948774; doi:10.3390/s18041206)
Supplement: Supplementary file 1 [file sensors-18-01206-s001.zip › Supplementary material/Clean dataset GT9X wrist/WSS2.csv]

2			2.2			2.4			2.6			2.8			3			3.2			3.4			3.6			3.8			4
x	y	z	x	y	z	x	y	z	x	y	z	x	y	z	x	y	z	x	y	z	x	y	z	x	y	z	x	y	z	x	y	z
0.699	-0.148	0.32	0.551	-0.172	0.402	1.133	-0.305	0.422	0.77	-0.355	0.445	0.801	-0.188	0.328	1.297	-0.352	0.469	1.051	-0.473	0.598	0.75	-0.27	0.609	0.789	-0.223	0.27	0.895	-0.18	0.434	1.277	-0.402	0.332
0.68	-0.164	0.332	0.547	-0.176	0.395	1.043	-0.273	0.422	0.813	-0.34	0.441	0.824	-0.168	0.305	1.211	-0.316	0.453	1.094	-0.418	0.559	0.723	-0.395	0.617	0.727	-0.188	0.277	0.84	-0.203	0.438	1.137	-0.316	0.363
0.656	-0.172	0.32	0.559	-0.172	0.387	0.93	-0.246	0.418	0.887	-0.328	0.445	0.84	-0.148	0.281	1.082	-0.277	0.441	1.113	-0.344	0.504	0.73	-0.453	0.617	0.668	-0.16	0.293	0.82	-0.227	0.426	1.023	-0.266	0.395
0.648	-0.148	0.285	0.566	-0.176	0.387	0.828	-0.207	0.41	0.988	-0.32	0.441	0.828	-0.121	0.266	0.969	-0.234	0.426	1.113	-0.27	0.441	0.688	-0.422	0.598	0.609	-0.141	0.313	0.836	-0.258	0.41	0.961	-0.246	0.41
0.641	-0.121	0.25	0.566	-0.176	0.383	0.754	-0.18	0.406	1.066	-0.309	0.438	0.813	-0.086	0.254	0.875	-0.195	0.414	1.063	-0.18	0.391	0.641	-0.398	0.582	0.578	-0.117	0.332	0.895	-0.297	0.387	0.98	-0.242	0.41
0.637	-0.102	0.23	0.57	-0.176	0.391	0.723	-0.18	0.41	1.133	-0.277	0.438	0.789	-0.063	0.25	0.801	-0.164	0.414	0.973	-0.105	0.375	0.496	-0.348	0.543	0.574	-0.094	0.336	0.996	-0.332	0.379	1.051	-0.258	0.395
0.637	-0.086	0.227	0.563	-0.184	0.398	0.723	-0.215	0.402	1.188	-0.27	0.438	0.758	-0.039	0.246	0.77	-0.164	0.414	0.867	-0.051	0.387	0.355	-0.305	0.5	0.57	-0.078	0.34	1.063	-0.355	0.375	1.141	-0.273	0.379
0.641	-0.074	0.238	0.57	-0.191	0.398	0.789	-0.234	0.391	1.219	-0.285	0.441	0.723	-0.023	0.254	0.781	-0.176	0.414	0.766	-0.035	0.398	0.262	-0.309	0.469	0.555	-0.063	0.328	1.082	-0.359	0.371	1.223	-0.266	0.355
0.641	-0.066	0.25	0.59	-0.203	0.41	0.871	-0.238	0.363	1.211	-0.297	0.441	0.695	-0.02	0.273	0.816	-0.191	0.406	0.703	-0.047	0.41	0.215	-0.32	0.445	0.547	-0.055	0.324	1.074	-0.34	0.367	1.246	-0.254	0.332
0.641	-0.043	0.266	0.625	-0.219	0.418	0.941	-0.23	0.324	1.172	-0.277	0.43	0.66	-0.02	0.297	0.863	-0.195	0.391	0.652	-0.082	0.422	0.184	-0.293	0.438	0.566	-0.043	0.32	1.031	-0.293	0.355	1.207	-0.23	0.313
0.652	-0.035	0.277	0.68	-0.23	0.422	0.98	-0.215	0.293	1.105	-0.262	0.418	0.637	-0.027	0.32	0.895	-0.188	0.367	0.625	-0.09	0.418	0.145	-0.246	0.5	0.586	-0.063	0.324	0.969	-0.25	0.344	1.105	-0.199	0.297
0.68	-0.023	0.289	0.738	-0.242	0.426	0.98	-0.207	0.27	1.023	-0.25	0.414	0.605	-0.039	0.34	0.906	-0.172	0.352	0.605	-0.129	0.418	0.102	-0.207	0.602	0.613	-0.078	0.328	0.93	-0.184	0.336	0.984	-0.168	0.297
0.703	-0.02	0.301	0.785	-0.25	0.434	0.965	-0.195	0.254	0.941	-0.23	0.402	0.582	-0.055	0.348	0.934	-0.184	0.348	0.586	-0.16	0.406	0.086	-0.215	0.703	0.641	-0.074	0.328	0.898	-0.113	0.32	0.902	-0.113	0.289
0.727	-0.02	0.305	0.836	-0.254	0.441	0.93	-0.16	0.238	0.848	-0.199	0.391	0.57	-0.066	0.352	0.957	-0.168	0.332	0.582	-0.203	0.391	0.074	-0.219	0.754	0.695	-0.086	0.344	0.844	-0.07	0.316	0.828	-0.074	0.297
0.754	-0.012	0.293	0.875	-0.242	0.441	0.875	-0.129	0.227	0.758	-0.168	0.383	0.563	-0.086	0.352	0.945	-0.141	0.309	0.59	-0.227	0.379	0.066	-0.227	0.742	0.777	-0.098	0.359	0.785	-0.055	0.32	0.77	-0.055	0.328
0.785	-0.012	0.289	0.902	-0.23	0.438	0.824	-0.117	0.223	0.68	-0.141	0.375	0.555	-0.094	0.355	0.906	-0.105	0.293	0.602	-0.254	0.367	0.063	-0.191	0.676	0.895	-0.113	0.383	0.738	-0.043	0.316	0.73	-0.031	0.352
0.828	-0.016	0.285	0.949	-0.215	0.441	0.77	-0.121	0.23	0.648	-0.133	0.371	0.555	-0.098	0.352	0.855	-0.063	0.277	0.629	-0.297	0.355	-0.012	-0.133	0.602	0.992	-0.125	0.398	0.707	-0.023	0.316	0.699	-0.004	0.355
0.859	-0.02	0.293	1.008	-0.207	0.449	0.719	-0.129	0.238	0.648	-0.141	0.367	0.563	-0.109	0.352	0.785	-0.031	0.266	0.664	-0.344	0.348	-0.055	-0.16	0.625	1.059	-0.117	0.406	0.688	-0.02	0.316	0.684	0.012	0.355
0.875	-0.031	0.305	1.047	-0.207	0.453	0.695	-0.145	0.242	0.676	-0.133	0.344	0.574	-0.113	0.359	0.738	0	0.262	0.715	-0.395	0.344	-0.063	-0.258	0.734	1.113	-0.094	0.402	0.68	-0.035	0.324	0.656	0.023	0.336
0.887	-0.047	0.313	1.074	-0.215	0.465	0.684	-0.148	0.234	0.727	-0.113	0.316	0.594	-0.121	0.355	0.703	0.02	0.266	0.762	-0.441	0.348	-0.102	-0.441	0.863	1.156	-0.059	0.391	0.691	-0.059	0.332	0.656	0.008	0.324
0.891	-0.063	0.332	1.113	-0.23	0.473	0.664	-0.141	0.223	0.766	-0.105	0.297	0.633	-0.121	0.363	0.66	0.023	0.266	0.785	-0.492	0.359	-0.078	-0.586	0.934	1.172	-0.008	0.379	0.711	-0.078	0.344	0.652	-0.012	0.305
0.918	-0.066	0.332	1.141	-0.262	0.477	0.637	-0.137	0.219	0.797	-0.102	0.277	0.668	-0.109	0.367	0.629	0.016	0.277	0.785	-0.527	0.367	-0.066	-0.723	0.969	1.125	0.039	0.379	0.738	-0.105	0.363	0.688	-0.027	0.285
0.961	-0.078	0.332	1.141	-0.273	0.469	0.602	-0.152	0.215	0.805	-0.086	0.266	0.719	-0.102	0.375	0.598	-0.012	0.297	0.762	-0.531	0.367	-0.059	-0.801	0.953	1.07	0.078	0.379	0.797	-0.133	0.391	0.715	-0.055	0.285
1	-0.086	0.332	1.094	-0.254	0.457	0.574	-0.16	0.215	0.785	-0.07	0.25	0.77	-0.109	0.398	0.578	-0.039	0.305	0.727	-0.527	0.367	-0.008	-0.801	0.898	1.039	0.105	0.371	0.895	-0.156	0.406	0.73	-0.086	0.289
1.02	-0.094	0.332	1.004	-0.23	0.445	0.559	-0.164	0.219	0.73	-0.066	0.238	0.84	-0.117	0.414	0.551	-0.07	0.313	0.711	-0.527	0.375	0.055	-0.762	0.824	1.012	0.113	0.359	1.035	-0.168	0.426	0.777	-0.102	0.285
1.039	-0.113	0.336	0.91	-0.199	0.43	0.555	-0.164	0.215	0.688	-0.051	0.238	0.895	-0.129	0.426	0.551	-0.094	0.313	0.699	-0.535	0.391	0.145	-0.691	0.758	0.973	0.098	0.355	1.152	-0.152	0.449	0.855	-0.117	0.289
1.066	-0.133	0.344	0.82	-0.172	0.418	0.547	-0.16	0.203	0.645	-0.035	0.238	0.934	-0.129	0.438	0.555	-0.117	0.316	0.699	-0.547	0.414	0.266	-0.684	0.703	0.992	0.047	0.352	1.219	-0.078	0.465	0.941	-0.137	0.301
1.082	-0.16	0.352	0.738	-0.156	0.414	0.539	-0.156	0.211	0.613	-0.016	0.246	0.98	-0.113	0.441	0.574	-0.137	0.32	0.727	-0.555	0.441	0.41	-0.797	0.68	1.023	-0.023	0.352	1.258	0.027	0.473	1.012	-0.176	0.328
1.078	-0.188	0.355	0.68	-0.133	0.414	0.527	-0.152	0.219	0.57	-0.016	0.25	1.063	-0.098	0.43	0.598	-0.152	0.336	0.789	-0.551	0.469	0.559	-0.949	0.672	1.059	-0.102	0.355	1.285	0.164	0.465	1.047	-0.191	0.34
1.023	-0.199	0.371	0.637	-0.125	0.41	0.504	-0.164	0.238	0.551	-0.023	0.266	1.137	-0.082	0.406	0.629	-0.16	0.336	0.883	-0.535	0.477	0.723	-1.066	0.656	1.078	-0.203	0.367	1.289	0.277	0.449	1.051	-0.168	0.363
0.949	-0.215	0.383	0.621	-0.129	0.402	0.504	-0.18	0.266	0.539	-0.039	0.281	1.195	-0.07	0.391	0.66	-0.145	0.332	0.957	-0.504	0.48	0.922	-1.078	0.629	1.094	-0.309	0.379	1.289	0.359	0.43	1.039	-0.117	0.367
0.867	-0.223	0.402	0.633	-0.125	0.387	0.531	-0.191	0.297	0.527	-0.063	0.285	1.23	-0.082	0.379	0.707	-0.133	0.336	1.055	-0.473	0.48	1.004	-1.02	0.574	1.055	-0.41	0.391	1.305	0.387	0.398	1.07	-0.059	0.367
0.785	-0.227	0.43	0.66	-0.125	0.371	0.551	-0.188	0.324	0.523	-0.082	0.289	1.254	-0.125	0.379	0.75	-0.125	0.348	1.184	-0.441	0.473	1.223	-0.836	0.5	1.004	-0.492	0.402	1.32	0.391	0.359	1.129	0.004	0.363
0.711	-0.234	0.469	0.688	-0.125	0.359	0.559	-0.191	0.344	0.527	-0.102	0.297	1.227	-0.184	0.398	0.809	-0.125	0.363	1.309	-0.391	0.465	1.449	-0.645	0.41	0.996	-0.539	0.414	1.289	0.34	0.328	1.18	0.043	0.348
0.664	-0.242	0.488	0.727	-0.133	0.352	0.59	-0.188	0.363	0.539	-0.117	0.289	1.164	-0.227	0.422	0.859	-0.121	0.375	1.375	-0.32	0.453	1.523	-0.531	0.355	0.973	-0.566	0.422	1.246	0.227	0.309	1.18	0.066	0.324
0.652	-0.234	0.5	0.77	-0.137	0.34	0.633	-0.184	0.367	0.555	-0.137	0.289	1.059	-0.27	0.453	0.887	-0.109	0.379	1.336	-0.246	0.449	1.418	-0.457	0.34	0.957	-0.551	0.426	1.25	0.074	0.301	1.137	0.063	0.309
0.652	-0.211	0.492	0.801	-0.133	0.32	0.691	-0.188	0.371	0.57	-0.145	0.289	0.949	-0.289	0.48	0.875	-0.09	0.383	1.23	-0.207	0.449	1.258	-0.43	0.34	0.969	-0.5	0.445	1.191	-0.07	0.309	1.109	0.055	0.293
0.68	-0.156	0.465	0.82	-0.121	0.301	0.742	-0.191	0.371	0.59	-0.145	0.297	0.852	-0.305	0.512	0.867	-0.066	0.379	1.109	-0.18	0.445	1.09	-0.426	0.363	1.027	-0.453	0.457	1.094	-0.219	0.344	1.094	0.035	0.27
0.719	-0.09	0.434	0.82	-0.094	0.285	0.781	-0.188	0.379	0.605	-0.141	0.301	0.77	-0.313	0.539	0.891	-0.039	0.379	1.008	-0.18	0.441	0.953	-0.418	0.391	1.086	-0.426	0.465	1.008	-0.301	0.367	1.059	-0.004	0.242
0.766	-0.035	0.402	0.805	-0.059	0.266	0.809	-0.176	0.379	0.629	-0.129	0.313	0.727	-0.316	0.555	0.926	-0.023	0.367	0.953	-0.195	0.445	0.867	-0.391	0.406	1.145	-0.359	0.453	0.906	-0.34	0.383	0.992	-0.078	0.242
0.82	0.023	0.379	0.789	-0.039	0.254	0.852	-0.168	0.375	0.664	-0.121	0.328	0.703	-0.301	0.559	0.973	-0.016	0.348	0.969	-0.23	0.453	0.82	-0.344	0.406	1.148	-0.316	0.438	0.879	-0.375	0.41	0.91	-0.145	0.266
0.863	0.055	0.363	0.758	-0.031	0.254	0.895	-0.152	0.359	0.707	-0.121	0.34	0.684	-0.293	0.555	0.996	-0.02	0.328	1.039	-0.266	0.449	0.785	-0.301	0.391	1.031	-0.305	0.418	0.828	-0.398	0.414	0.848	-0.199	0.285
0.879	0.059	0.363	0.75	-0.02	0.254	0.941	-0.137	0.34	0.754	-0.113	0.348	0.699	-0.258	0.531	1.031	-0.035	0.32	1.152	-0.277	0.43	0.773	-0.27	0.379	0.895	-0.273	0.391	0.832	-0.391	0.406	0.832	-0.254	0.32
0.871	0.047	0.375	0.738	-0.008	0.266	0.984	-0.129	0.324	0.805	-0.102	0.352	0.75	-0.219	0.496	1.07	-0.078	0.316	1.266	-0.285	0.406	0.773	-0.258	0.375	0.754	-0.211	0.359	0.836	-0.406	0.387	0.813	-0.332	0.363
0.852	0.016	0.375	0.711	-0.016	0.277	1.035	-0.145	0.316	0.855	-0.082	0.352	0.805	-0.168	0.457	1.082	-0.137	0.32	1.316	-0.281	0.379	0.773	-0.258	0.379	0.633	-0.145	0.344	0.844	-0.395	0.367	0.828	-0.406	0.418
0.824	-0.023	0.379	0.684	-0.023	0.277	1.074	-0.172	0.316	0.891	-0.063	0.344	0.859	-0.113	0.41	1.09	-0.199	0.332	1.242	-0.262	0.375	0.762	-0.25	0.395	0.555	-0.051	0.32	0.852	-0.402	0.367	0.875	-0.484	0.461
0.785	-0.066	0.383	0.668	-0.031	0.281	1.094	-0.211	0.332	0.922	-0.043	0.34	0.875	-0.055	0.371	1.039	-0.273	0.359	1.18	-0.23	0.355	0.727	-0.238	0.391	0.504	0.008	0.32	0.895	-0.398	0.375	0.91	-0.551	0.473
0.75	-0.113	0.391	0.664	-0.043	0.281	1.098	-0.258	0.359	0.957	-0.035	0.344	0.844	-0.016	0.348	0.977	-0.34	0.395	1.109	-0.176	0.336	0.66	-0.215	0.387	0.473	0.004	0.344	0.938	-0.383	0.367	0.945	-0.586	0.48
0.715	-0.145	0.398	0.664	-0.055	0.277	1.066	-0.297	0.383	1.008	-0.031	0.348	0.801	0.004	0.34	0.895	-0.402	0.438	1.016	-0.133	0.32	0.582	-0.172	0.379	0.461	-0.012	0.359	0.949	-0.344	0.371	0.969	-0.609	0.508
0.688	-0.168	0.398	0.672	-0.066	0.27	0.996	-0.328	0.406	1.082	-0.035	0.348	0.734	-0.016	0.344	0.875	-0.43	0.484	0.922	-0.09	0.316	0.5	-0.129	0.363	0.48	-0.035	0.367	0.918	-0.27	0.352	1.023	-0.629	0.531
0.676	-0.184	0.391	0.668	-0.078	0.273	0.93	-0.348	0.438	1.148	-0.051	0.348	0.668	-0.047	0.359	0.863	-0.453	0.523	0.859	-0.07	0.32	0.426	-0.098	0.359	0.527	-0.047	0.355	0.855	-0.176	0.332	1.066	-0.625	0.508
0.656	-0.18	0.383	0.668	-0.09	0.281	0.875	-0.363	0.465	1.18	-0.066	0.355	0.613	-0.094	0.383	0.852	-0.461	0.555	0.777	-0.066	0.324	0.352	-0.09	0.379	0.559	-0.066	0.336	0.754	-0.102	0.332	1.105	-0.566	0.449
0.645	-0.176	0.371	0.668	-0.098	0.289	0.816	-0.379	0.492	1.188	-0.082	0.367	0.574	-0.137	0.402	0.875	-0.469	0.566	0.738	-0.055	0.32	0.297	-0.086	0.398	0.582	-0.09	0.32	0.672	-0.063	0.336	1.102	-0.457	0.371
0.648	-0.168	0.359	0.664	-0.109	0.305	0.801	-0.391	0.512	1.195	-0.113	0.375	0.555	-0.18	0.43	0.93	-0.453	0.555	0.699	-0.055	0.336	0.266	-0.098	0.426	0.594	-0.137	0.309	0.586	-0.055	0.348	1.016	-0.313	0.281
0.648	-0.16	0.348	0.66	-0.102	0.309	0.793	-0.391	0.52	1.172	-0.152	0.387	0.543	-0.219	0.441	0.961	-0.418	0.527	0.711	-0.063	0.324	0.242	-0.109	0.438	0.617	-0.191	0.305	0.523	-0.078	0.379	0.898	-0.207	0.242
0.648	-0.148	0.348	0.656	-0.094	0.313	0.781	-0.375	0.512	1.125	-0.207	0.406	0.527	-0.25	0.445	0.961	-0.379	0.492	0.719	-0.082	0.316	0.242	-0.117	0.434	0.645	-0.266	0.313	0.496	-0.133	0.41	0.73	-0.172	0.246
0.633	-0.141	0.344	0.668	-0.086	0.32	0.781	-0.355	0.5	1.047	-0.258	0.43	0.527	-0.277	0.449	0.941	-0.305	0.449	0.723	-0.098	0.301	0.262	-0.109	0.43	0.688	-0.348	0.332	0.488	-0.184	0.43	0.609	-0.156	0.289
0.613	-0.137	0.344	0.684	-0.082	0.328	0.777	-0.324	0.465	0.945	-0.297	0.457	0.543	-0.293	0.434	0.93	-0.203	0.41	0.73	-0.109	0.281	0.297	-0.125	0.406	0.723	-0.426	0.352	0.488	-0.25	0.441	0.527	-0.191	0.352
0.602	-0.133	0.34	0.719	-0.094	0.344	0.793	-0.266	0.426	0.832	-0.316	0.488	0.543	-0.297	0.41	0.883	-0.125	0.391	0.742	-0.117	0.27	0.352	-0.129	0.387	0.754	-0.5	0.371	0.516	-0.285	0.438	0.496	-0.234	0.402
0.59	-0.133	0.332	0.762	-0.098	0.355	0.793	-0.203	0.395	0.754	-0.32	0.52	0.547	-0.289	0.391	0.813	-0.027	0.383	0.758	-0.121	0.27	0.422	-0.148	0.383	0.758	-0.543	0.387	0.551	-0.313	0.426	0.508	-0.277	0.441
0.582	-0.148	0.34	0.797	-0.098	0.363	0.797	-0.129	0.363	0.676	-0.32	0.543	0.559	-0.277	0.387	0.73	0.051	0.383	0.773	-0.113	0.273	0.496	-0.184	0.398	0.742	-0.559	0.418	0.578	-0.34	0.426	0.543	-0.309	0.453
0.59	-0.148	0.336	0.816	-0.102	0.367	0.797	-0.063	0.348	0.617	-0.316	0.563	0.566	-0.277	0.395	0.648	0.078	0.406	0.801	-0.102	0.27	0.59	-0.227	0.43	0.727	-0.516	0.438	0.594	-0.371	0.438	0.586	-0.324	0.445
0.605	-0.168	0.336	0.832	-0.094	0.359	0.793	0.004	0.344	0.602	-0.309	0.566	0.563	-0.293	0.402	0.574	0.066	0.434	0.832	-0.086	0.289	0.711	-0.258	0.445	0.746	-0.469	0.457	0.621	-0.406	0.457	0.621	-0.328	0.422
0.637	-0.176	0.34	0.832	-0.09	0.359	0.789	0.035	0.348	0.621	-0.277	0.555	0.566	-0.305	0.418	0.535	0.035	0.445	0.875	-0.082	0.309	0.859	-0.246	0.445	0.801	-0.453	0.473	0.664	-0.441	0.473	0.648	-0.355	0.395
0.672	-0.184	0.344	0.844	-0.082	0.363	0.773	0.039	0.359	0.66	-0.223	0.523	0.598	-0.313	0.434	0.527	-0.016	0.457	0.922	-0.086	0.332	0.996	-0.191	0.426	0.895	-0.461	0.484	0.715	-0.461	0.477	0.684	-0.402	0.379
0.707	-0.199	0.352	0.883	-0.086	0.359	0.746	0.02	0.367	0.703	-0.168	0.492	0.66	-0.328	0.449	0.52	-0.063	0.453	0.98	-0.09	0.336	1.063	-0.125	0.402	0.996	-0.5	0.5	0.785	-0.477	0.465	0.715	-0.434	0.359
0.75	-0.219	0.352	0.938	-0.094	0.355	0.711	-0.012	0.367	0.758	-0.113	0.457	0.715	-0.355	0.457	0.516	-0.113	0.449	1.004	-0.07	0.34	1.086	-0.035	0.395	1.117	-0.547	0.508	0.836	-0.477	0.445	0.754	-0.441	0.34
0.781	-0.227	0.359	0.984	-0.105	0.355	0.668	-0.051	0.367	0.805	-0.063	0.438	0.77	-0.359	0.461	0.523	-0.164	0.441	0.969	-0.051	0.348	1.082	0.055	0.383	1.266	-0.566	0.488	0.875	-0.477	0.434	0.793	-0.43	0.32
0.809	-0.23	0.367	1.012	-0.117	0.355	0.633	-0.082	0.363	0.801	-0.039	0.422	0.809	-0.359	0.473	0.539	-0.211	0.426	0.91	-0.035	0.363	1.086	0.113	0.391	1.379	-0.527	0.453	0.871	-0.48	0.449	0.82	-0.418	0.301
0.844	-0.223	0.375	1.051	-0.141	0.363	0.609	-0.121	0.355	0.773	-0.023	0.414	0.836	-0.355	0.477	0.555	-0.262	0.418	0.895	-0.023	0.375	1.117	0.137	0.391	1.391	-0.426	0.414	0.844	-0.492	0.461	0.832	-0.43	0.305
0.895	-0.207	0.383	1.113	-0.168	0.367	0.594	-0.16	0.348	0.73	-0.02	0.41	0.859	-0.344	0.477	0.566	-0.309	0.414	0.898	-0.02	0.367	1.203	0.117	0.375	1.297	-0.313	0.402	0.836	-0.508	0.48	0.852	-0.449	0.32
0.969	-0.195	0.387	1.145	-0.203	0.379	0.602	-0.188	0.348	0.672	-0.039	0.41	0.887	-0.332	0.488	0.57	-0.352	0.414	0.883	-0.012	0.348	1.262	0.094	0.367	1.16	-0.211	0.41	0.883	-0.547	0.496	0.891	-0.496	0.352
1.031	-0.191	0.391	1.129	-0.242	0.391	0.617	-0.23	0.348	0.629	-0.063	0.41	0.938	-0.34	0.5	0.566	-0.391	0.418	0.852	0.004	0.332	1.25	0.039	0.375	1.016	-0.16	0.426	0.93	-0.598	0.504	0.98	-0.555	0.363
1.059	-0.184	0.402	1.074	-0.27	0.41	0.633	-0.27	0.352	0.59	-0.086	0.41	1.008	-0.352	0.512	0.566	-0.449	0.445	0.828	0	0.32	1.266	-0.043	0.387	0.926	-0.156	0.445	1.004	-0.637	0.516	1.086	-0.625	0.359
1.074	-0.191	0.41	0.98	-0.281	0.438	0.629	-0.297	0.355	0.563	-0.113	0.41	1.063	-0.352	0.508	0.586	-0.504	0.484	0.82	-0.035	0.316	1.285	-0.141	0.398	0.898	-0.145	0.445	1.063	-0.68	0.504	1.184	-0.691	0.344
1.102	-0.207	0.414	0.867	-0.301	0.461	0.617	-0.313	0.363	0.535	-0.148	0.41	1.098	-0.367	0.508	0.637	-0.531	0.52	0.82	-0.074	0.316	1.258	-0.246	0.418	0.914	-0.145	0.426	1.129	-0.656	0.473	1.254	-0.734	0.328
1.113	-0.223	0.41	0.797	-0.324	0.5	0.602	-0.328	0.375	0.504	-0.176	0.41	1.164	-0.383	0.488	0.688	-0.539	0.535	0.809	-0.133	0.316	1.18	-0.332	0.449	0.977	-0.156	0.398	1.215	-0.566	0.426	1.277	-0.727	0.309
1.098	-0.215	0.398	0.742	-0.332	0.531	0.605	-0.34	0.387	0.488	-0.207	0.402	1.238	-0.379	0.461	0.734	-0.523	0.539	0.773	-0.211	0.344	1.035	-0.395	0.477	1.027	-0.188	0.387	1.246	-0.438	0.395	1.238	-0.668	0.305
1.043	-0.199	0.387	0.695	-0.336	0.551	0.609	-0.352	0.402	0.492	-0.234	0.395	1.242	-0.348	0.438	0.766	-0.5	0.539	0.742	-0.281	0.383	0.914	-0.418	0.523	1.086	-0.23	0.379	1.188	-0.301	0.391	1.148	-0.586	0.328
0.957	-0.18	0.375	0.699	-0.32	0.551	0.629	-0.363	0.426	0.492	-0.262	0.402	1.168	-0.301	0.418	0.801	-0.477	0.531	0.68	-0.371	0.445	0.836	-0.414	0.555	1.102	-0.266	0.363	1.098	-0.207	0.402	1.043	-0.5	0.359
0.859	-0.148	0.363	0.723	-0.273	0.527	0.66	-0.371	0.449	0.488	-0.277	0.406	1.035	-0.242	0.41	0.875	-0.461	0.531	0.688	-0.438	0.5	0.789	-0.395	0.574	1.066	-0.273	0.344	1.012	-0.148	0.406	0.973	-0.422	0.391
0.762	-0.117	0.359	0.75	-0.215	0.484	0.711	-0.375	0.469	0.488	-0.293	0.41	0.891	-0.191	0.402	0.992	-0.449	0.523	0.699	-0.504	0.547	0.75	-0.367	0.582	0.98	-0.277	0.344	0.949	-0.113	0.406	0.953	-0.352	0.402
0.672	-0.086	0.363	0.781	-0.133	0.441	0.754	-0.383	0.488	0.496	-0.293	0.41	0.766	-0.18	0.406	1.121	-0.414	0.52	0.75	-0.547	0.574	0.738	-0.332	0.582	0.898	-0.227	0.328	0.902	-0.109	0.391	1.02	-0.289	0.391
0.602	-0.074	0.371	0.816	-0.055	0.406	0.797	-0.375	0.512	0.512	-0.289	0.414	0.672	-0.16	0.414	1.254	-0.391	0.508	0.797	-0.578	0.594	0.738	-0.281	0.566	0.844	-0.168	0.324	0.898	-0.121	0.375	1.117	-0.254	0.367
0.582	-0.055	0.379	0.824	0.023	0.387	0.824	-0.352	0.52	0.531	-0.301	0.422	0.621	-0.16	0.426	1.34	-0.352	0.488	0.855	-0.563	0.586	0.73	-0.246	0.547	0.77	-0.121	0.336	0.926	-0.145	0.359	1.211	-0.227	0.34
0.602	-0.035	0.371	0.824	0.07	0.371	0.852	-0.328	0.531	0.551	-0.309	0.422	0.629	-0.145	0.41	1.387	-0.301	0.465	0.902	-0.516	0.578	0.746	-0.219	0.512	0.723	-0.078	0.332	0.984	-0.184	0.344	1.281	-0.195	0.301
0.641	-0.023	0.359	0.797	0.09	0.375	0.891	-0.281	0.527	0.582	-0.309	0.438	0.68	-0.145	0.398	1.359	-0.234	0.449	0.949	-0.465	0.563	0.77	-0.168	0.461	0.695	-0.035	0.328	1.023	-0.215	0.34	1.277	-0.18	0.285
0.691	-0.016	0.344	0.773	0.078	0.379	0.938	-0.238	0.516	0.613	-0.309	0.441	0.73	-0.176	0.383	1.285	-0.176	0.438	1	-0.402	0.535	0.801	-0.109	0.406	0.656	0	0.309	1.043	-0.234	0.328	1.227	-0.168	0.273
0.742	-0.027	0.328	0.75	0.051	0.383	0.992	-0.191	0.512	0.66	-0.313	0.445	0.789	-0.188	0.355	1.18	-0.148	0.438	1.023	-0.328	0.496	0.805	-0.047	0.359	0.625	0.02	0.293	1.027	-0.246	0.32	1.121	-0.148	0.277
0.809	-0.051	0.313	0.719	0.016	0.383	1.023	-0.16	0.52	0.719	-0.316	0.449	0.859	-0.207	0.328	1.059	-0.125	0.43	0.988	-0.258	0.465	0.77	0	0.34	0.598	0.027	0.289	0.988	-0.227	0.313	1.016	-0.168	0.309
0.879	-0.082	0.293	0.676	-0.027	0.379	1.035	-0.16	0.527	0.781	-0.305	0.445	0.898	-0.195	0.285	0.934	-0.121	0.438	0.969	-0.195	0.449	0.699	0.012	0.34	0.59	0.02	0.289	0.914	-0.199	0.301	0.988	-0.129	0.336
0.91	-0.09	0.27	0.637	-0.07	0.375	1.043	-0.176	0.551	0.832	-0.277	0.438	0.898	-0.168	0.258	0.863	-0.102	0.426	0.895	-0.184	0.477	0.617	-0.016	0.371	0.594	0	0.289	0.848	-0.172	0.297	0.945	-0.066	0.344
0.902	-0.094	0.254	0.594	-0.109	0.375	1.051	-0.215	0.566	0.887	-0.254	0.426	0.871	-0.141	0.25	0.805	-0.121	0.414	0.836	-0.168	0.5	0.539	-0.063	0.406	0.621	-0.027	0.301	0.809	-0.125	0.285	0.887	-0.027	0.348
0.871	-0.09	0.238	0.555	-0.141	0.371	1.063	-0.25	0.57	0.957	-0.238	0.434	0.836	-0.121	0.254	0.789	-0.148	0.402	0.793	-0.105	0.5	0.492	-0.105	0.434	0.668	-0.051	0.305	0.754	-0.082	0.281	0.805	0.004	0.328
0.844	-0.086	0.238	0.516	-0.18	0.359	1.066	-0.27	0.57	1.047	-0.238	0.438	0.805	-0.098	0.258	0.813	-0.156	0.379	0.766	-0.055	0.465	0.453	-0.133	0.441	0.711	-0.082	0.313	0.707	-0.051	0.285	0.723	0.023	0.309
0.813	-0.074	0.246	0.5	-0.203	0.363	1.051	-0.277	0.555	1.129	-0.234	0.445	0.77	-0.078	0.258	0.867	-0.16	0.352	0.75	-0.031	0.414	0.441	-0.164	0.461	0.777	-0.105	0.316	0.664	-0.039	0.289	0.68	0.023	0.309
0.789	-0.066	0.258	0.5	-0.23	0.367	1.012	-0.258	0.535	1.172	-0.242	0.449	0.75	-0.066	0.266	0.926	-0.176	0.328	0.734	-0.063	0.363	0.445	-0.215	0.484	0.84	-0.125	0.328	0.645	-0.031	0.301	0.676	-0.012	0.328
0.77	-0.082	0.285	0.508	-0.246	0.379	0.965	-0.234	0.508	1.203	-0.266	0.457	0.715	-0.055	0.277	0.969	-0.18	0.305	0.719	-0.141	0.344	0.453	-0.266	0.496	0.922	-0.145	0.348	0.633	-0.031	0.309	0.668	-0.031	0.332
0.746	-0.098	0.305	0.508	-0.258	0.391	0.906	-0.207	0.484	1.211	-0.297	0.453	0.684	-0.051	0.285	0.953	-0.172	0.289	0.711	-0.23	0.344	0.48	-0.301	0.48	1.027	-0.141	0.367	0.641	-0.035	0.316	0.715	-0.055	0.328
0.727	-0.113	0.313	0.504	-0.262	0.398	0.871	-0.18	0.461	1.176	-0.316	0.449	0.641	-0.051	0.301	0.887	-0.195	0.297	0.703	-0.336	0.367	0.504	-0.332	0.457	1.113	-0.133	0.383	0.656	-0.043	0.316	0.73	-0.09	0.324
0.703	-0.113	0.301	0.512	-0.262	0.406	0.848	-0.164	0.445	1.098	-0.32	0.438	0.605	-0.047	0.301	0.84	-0.199	0.293	0.684	-0.461	0.379	0.535	-0.332	0.434	1.188	-0.121	0.383	0.699	-0.047	0.313	0.773	-0.109	0.316
0.68	-0.125	0.285	0.516	-0.258	0.41	0.84	-0.156	0.426	1.004	-0.293	0.426	0.582	-0.051	0.301	0.797	-0.18	0.285	0.676	-0.57	0.391	0.578	-0.344	0.422	1.246	-0.07	0.379	0.75	-0.066	0.32	0.82	-0.129	0.32
0.664	-0.117	0.266	0.531	-0.25	0.406	0.832	-0.145	0.41	0.895	-0.266	0.414	0.566	-0.066	0.297	0.75	-0.137	0.27	0.676	-0.66	0.391	0.613	-0.348	0.43	1.25	0	0.375	0.813	-0.078	0.336	0.902	-0.148	0.316
0.652	-0.102	0.254	0.551	-0.254	0.41	0.836	-0.121	0.387	0.797	-0.238	0.406	0.559	-0.086	0.301	0.703	-0.09	0.258	0.68	-0.719	0.375	0.676	-0.363	0.445	1.219	0.098	0.387	0.875	-0.098	0.355	1.008	-0.168	0.32
0.645	-0.102	0.25	0.57	-0.27	0.422	0.84	-0.125	0.375	0.711	-0.211	0.402	0.566	-0.113	0.301	0.68	-0.051	0.254	0.711	-0.711	0.348	0.738	-0.383	0.461	1.203	0.16	0.395	0.973	-0.102	0.375	1.086	-0.184	0.32
0.645	-0.098	0.262	0.602	-0.285	0.438	0.863	-0.16	0.359	0.66	-0.191	0.395	0.566	-0.141	0.313	0.664	-0.027	0.254	0.746	-0.664	0.336	0.797	-0.383	0.469	1.223	0.188	0.391	1.063	-0.094	0.383	1.133	-0.168	0.32
0.648	-0.098	0.273	0.648	-0.305	0.445	0.879	-0.203	0.34	0.637	-0.172	0.391	0.574	-0.152	0.316	0.633	-0.008	0.254	0.781	-0.621	0.332	0.852	-0.379	0.473	1.219	0.184	0.375	1.109	-0.055	0.398	1.148	-0.129	0.316
0.656	-0.094	0.281	0.703	-0.316	0.457	0.867	-0.254	0.344	0.633	-0.168	0.387	0.578	-0.152	0.328	0.609	0.004	0.254	0.793	-0.574	0.324	0.895	-0.363	0.473	1.203	0.148	0.355	1.121	-0.004	0.402	1.152	-0.059	0.316
0.664	-0.074	0.289	0.758	-0.316	0.453	0.875	-0.293	0.336	0.668	-0.164	0.379	0.594	-0.148	0.34	0.574	0.004	0.254	0.773	-0.527	0.324	0.902	-0.352	0.477	1.199	0.086	0.344	1.121	0.055	0.402	1.133	0.035	0.332
0.672	-0.066	0.297	0.816	-0.305	0.449	0.879	-0.289	0.297	0.727	-0.16	0.355	0.629	-0.145	0.352	0.551	-0.004	0.258	0.746	-0.496	0.332	0.891	-0.324	0.496	1.176	0	0.332	1.164	0.121	0.395	1.102	0.133	0.355
0.684	-0.051	0.293	0.852	-0.27	0.441	0.871	-0.238	0.25	0.77	-0.152	0.328	0.676	-0.141	0.363	0.551	-0.02	0.258	0.742	-0.484	0.336	0.91	-0.336	0.52	1.145	-0.105	0.328	1.191	0.211	0.398	1.086	0.23	0.375
0.699	-0.047	0.289	0.863	-0.219	0.426	0.836	-0.191	0.215	0.805	-0.125	0.309	0.727	-0.129	0.371	0.555	-0.031	0.262	0.789	-0.508	0.348	0.992	-0.371	0.543	1.105	-0.215	0.352	1.188	0.277	0.406	1.094	0.305	0.363
0.723	-0.039	0.289	0.891	-0.16	0.414	0.785	-0.172	0.195	0.816	-0.098	0.293	0.773	-0.121	0.375	0.582	-0.043	0.27	0.879	-0.547	0.352	1.113	-0.398	0.559	0.973	-0.313	0.371	1.195	0.297	0.41	1.121	0.324	0.344
0.742	-0.035	0.285	0.953	-0.117	0.418	0.727	-0.164	0.195	0.801	-0.066	0.285	0.813	-0.113	0.383	0.637	-0.063	0.273	0.98	-0.566	0.355	1.215	-0.438	0.551	0.867	-0.348	0.398	1.207	0.266	0.402	1.113	0.266	0.328
0.762	-0.023	0.277	1.023	-0.086	0.43	0.676	-0.16	0.207	0.77	-0.047	0.289	0.828	-0.094	0.391	0.684	-0.098	0.281	1.066	-0.555	0.355	1.328	-0.461	0.531	0.793	-0.383	0.441	1.211	0.188	0.395	1.117	0.145	0.309
0.773	-0.02	0.277	1.09	-0.074	0.441	0.629	-0.164	0.227	0.73	-0.031	0.289	0.824	-0.078	0.391	0.738	-0.117	0.309	1.148	-0.516	0.344	1.402	-0.457	0.488	0.789	-0.379	0.477	1.215	0.07	0.379	1.117	-0.004	0.273
0.781	-0.016	0.293	1.137	-0.098	0.453	0.602	-0.152	0.227	0.699	-0.008	0.293	0.84	-0.051	0.391	0.809	-0.129	0.336	1.223	-0.457	0.344	1.391	-0.414	0.453	0.801	-0.379	0.523	1.176	-0.07	0.383	1.094	-0.133	0.234
0.789	-0.023	0.305	1.16	-0.133	0.461	0.57	-0.152	0.227	0.664	-0.004	0.289	0.887	-0.039	0.379	0.898	-0.137	0.348	1.262	-0.398	0.344	1.277	-0.34	0.426	0.832	-0.383	0.555	1.191	-0.25	0.41	1.059	-0.238	0.227
0.809	-0.035	0.313	1.141	-0.172	0.449	0.543	-0.16	0.238	0.641	0.008	0.297	0.969	-0.02	0.363	0.996	-0.117	0.34	1.25	-0.336	0.363	1.121	-0.27	0.414	0.871	-0.371	0.57	1.105	-0.313	0.41	0.977	-0.293	0.23
0.844	-0.051	0.32	1.078	-0.188	0.434	0.52	-0.16	0.234	0.605	-0.008	0.305	1.051	-0.023	0.336	1.066	-0.094	0.324	1.188	-0.289	0.387	0.965	-0.211	0.414	0.918	-0.359	0.566	0.965	-0.367	0.441	0.922	-0.316	0.254
0.902	-0.063	0.32	0.984	-0.195	0.418	0.5	-0.168	0.238	0.586	-0.031	0.313	1.098	-0.031	0.32	1.059	-0.055	0.316	1.09	-0.258	0.406	0.848	-0.164	0.41	0.941	-0.363	0.539	0.879	-0.383	0.465	0.891	-0.336	0.297
0.953	-0.074	0.32	0.883	-0.199	0.414	0.484	-0.184	0.23	0.582	-0.063	0.316	1.125	-0.066	0.316	1.008	-0.02	0.32	0.988	-0.23	0.406	0.777	-0.141	0.406	0.906	-0.355	0.504	0.844	-0.375	0.488	0.91	-0.379	0.352
0.992	-0.082	0.316	0.813	-0.191	0.402	0.492	-0.191	0.227	0.594	-0.082	0.316	1.152	-0.113	0.316	0.977	0.012	0.336	0.922	-0.215	0.395	0.777	-0.145	0.41	0.875	-0.332	0.453	0.832	-0.379	0.492	0.922	-0.426	0.422
1.031	-0.105	0.316	0.742	-0.188	0.398	0.48	-0.219	0.242	0.613	-0.098	0.316	1.145	-0.168	0.328	1	0.023	0.348	0.891	-0.211	0.379	0.824	-0.164	0.398	0.883	-0.277	0.402	0.852	-0.383	0.508	0.957	-0.477	0.484
1.07	-0.129	0.32	0.688	-0.188	0.402	0.477	-0.234	0.254	0.625	-0.109	0.324	1.094	-0.242	0.359	1.043	0.031	0.348	0.918	-0.227	0.363	0.895	-0.18	0.379	0.859	-0.215	0.352	0.891	-0.391	0.508	1	-0.531	0.539
1.098	-0.156	0.324	0.652	-0.191	0.41	0.465	-0.234	0.273	0.629	-0.129	0.324	1.02	-0.32	0.402	1.047	0.035	0.348	1.004	-0.242	0.352	0.953	-0.172	0.352	0.797	-0.164	0.34	0.91	-0.41	0.508	1.047	-0.566	0.563
1.094	-0.184	0.34	0.645	-0.195	0.406	0.449	-0.23	0.289	0.641	-0.137	0.324	0.938	-0.371	0.457	1.066	0.02	0.344	1.113	-0.281	0.336	0.953	-0.199	0.348	0.742	-0.109	0.34	0.934	-0.414	0.492	1.066	-0.586	0.578
1.051	-0.207	0.367	0.645	-0.199	0.402	0.457	-0.223	0.305	0.648	-0.141	0.332	0.883	-0.41	0.508	1.094	-0.027	0.344	1.219	-0.285	0.313	0.922	-0.176	0.328	0.715	-0.074	0.344	0.98	-0.398	0.457	1.074	-0.57	0.547
0.996	-0.234	0.395	0.668	-0.199	0.387	0.488	-0.215	0.32	0.656	-0.129	0.34	0.844	-0.438	0.551	1.105	-0.086	0.352	1.238	-0.25	0.297	0.891	-0.129	0.297	0.676	-0.055	0.367	0.992	-0.379	0.426	1.051	-0.523	0.496
0.934	-0.262	0.434	0.707	-0.191	0.355	0.523	-0.219	0.332	0.676	-0.113	0.34	0.828	-0.438	0.566	1.09	-0.156	0.367	1.188	-0.211	0.293	0.844	-0.09	0.273	0.633	-0.074	0.395	0.965	-0.313	0.387	0.984	-0.461	0.422
0.844	-0.277	0.469	0.766	-0.168	0.332	0.563	-0.223	0.344	0.703	-0.094	0.348	0.844	-0.422	0.563	1.004	-0.234	0.383	1.133	-0.164	0.301	0.793	-0.059	0.27	0.617	-0.086	0.406	0.949	-0.223	0.352	0.887	-0.348	0.328
0.766	-0.285	0.504	0.824	-0.152	0.309	0.594	-0.211	0.352	0.73	-0.086	0.355	0.863	-0.395	0.547	0.902	-0.27	0.414	1.07	-0.125	0.309	0.758	-0.023	0.258	0.609	-0.105	0.41	0.875	-0.16	0.34	0.789	-0.195	0.262
0.703	-0.285	0.516	0.863	-0.137	0.289	0.609	-0.219	0.371	0.758	-0.086	0.359	0.883	-0.352	0.512	0.797	-0.313	0.449	1.012	-0.086	0.32	0.711	-0.016	0.27	0.613	-0.121	0.402	0.828	-0.09	0.348	0.68	-0.102	0.25
0.668	-0.273	0.52	0.887	-0.121	0.273	0.633	-0.223	0.395	0.785	-0.078	0.367	0.91	-0.305	0.477	0.734	-0.324	0.488	0.969	-0.059	0.336	0.656	-0.027	0.285	0.617	-0.145	0.391	0.75	-0.055	0.355	0.551	-0.008	0.266
0.648	-0.238	0.504	0.895	-0.094	0.262	0.656	-0.23	0.43	0.809	-0.066	0.367	0.926	-0.254	0.438	0.703	-0.336	0.523	0.926	-0.027	0.328	0.617	-0.02	0.305	0.621	-0.164	0.379	0.664	-0.055	0.379	0.496	0.047	0.309
0.645	-0.172	0.484	0.871	-0.059	0.25	0.715	-0.25	0.473	0.82	-0.059	0.363	0.926	-0.18	0.414	0.688	-0.359	0.559	0.875	0	0.32	0.59	-0.02	0.324	0.645	-0.18	0.363	0.621	-0.074	0.383	0.492	0.035	0.34
0.676	-0.086	0.441	0.836	-0.035	0.242	0.809	-0.273	0.496	0.824	-0.055	0.363	0.895	-0.102	0.395	0.719	-0.375	0.578	0.816	0.02	0.309	0.555	-0.023	0.344	0.676	-0.203	0.355	0.582	-0.109	0.383	0.527	0.012	0.371
0.711	-0.004	0.406	0.801	-0.016	0.238	0.887	-0.285	0.484	0.844	-0.055	0.371	0.836	-0.035	0.387	0.758	-0.371	0.586	0.742	0.027	0.305	0.539	-0.027	0.332	0.699	-0.23	0.352	0.563	-0.152	0.375	0.547	-0.023	0.387
0.754	0.066	0.383	0.762	-0.008	0.242	0.938	-0.273	0.449	0.895	-0.063	0.379	0.758	-0.004	0.398	0.801	-0.355	0.586	0.676	0.027	0.313	0.531	-0.031	0.324	0.73	-0.277	0.359	0.555	-0.191	0.363	0.578	-0.043	0.406
0.805	0.113	0.371	0.727	-0.012	0.254	0.965	-0.254	0.418	0.969	-0.086	0.375	0.668	0	0.418	0.844	-0.332	0.57	0.621	0.02	0.328	0.551	-0.051	0.316	0.77	-0.328	0.379	0.555	-0.223	0.352	0.625	-0.082	0.414
0.836	0.117	0.371	0.68	-0.027	0.273	0.992	-0.23	0.379	1.047	-0.105	0.367	0.605	-0.02	0.426	0.883	-0.313	0.547	0.59	-0.008	0.352	0.578	-0.066	0.316	0.809	-0.383	0.406	0.57	-0.258	0.348	0.688	-0.145	0.414
0.859	0.098	0.383	0.641	-0.051	0.289	1	-0.227	0.363	1.113	-0.121	0.355	0.563	-0.047	0.434	0.91	-0.27	0.508	0.551	-0.051	0.371	0.605	-0.09	0.316	0.84	-0.43	0.43	0.598	-0.293	0.348	0.75	-0.223	0.414
0.867	0.063	0.395	0.613	-0.07	0.297	0.977	-0.23	0.379	1.176	-0.145	0.348	0.535	-0.074	0.43	0.91	-0.215	0.469	0.563	-0.09	0.379	0.676	-0.121	0.316	0.84	-0.473	0.453	0.621	-0.344	0.359	0.809	-0.324	0.426
0.855	0.016	0.395	0.59	-0.086	0.301	0.93	-0.254	0.422	1.188	-0.184	0.348	0.512	-0.113	0.418	0.887	-0.145	0.434	0.598	-0.102	0.367	0.746	-0.137	0.313	0.809	-0.504	0.484	0.641	-0.391	0.383	0.863	-0.449	0.43
0.836	-0.051	0.395	0.578	-0.105	0.297	0.867	-0.273	0.461	1.168	-0.234	0.367	0.512	-0.141	0.414	0.852	-0.07	0.402	0.613	-0.109	0.359	0.789	-0.172	0.336	0.781	-0.531	0.504	0.656	-0.434	0.402	0.895	-0.551	0.43
0.797	-0.113	0.395	0.574	-0.121	0.289	0.824	-0.289	0.496	1.125	-0.273	0.387	0.512	-0.18	0.406	0.789	-0.02	0.395	0.621	-0.125	0.355	0.875	-0.195	0.367	0.789	-0.551	0.531	0.695	-0.465	0.43	0.906	-0.617	0.422
0.754	-0.168	0.395	0.57	-0.133	0.297	0.816	-0.313	0.566	1.035	-0.301	0.41	0.52	-0.223	0.41	0.715	-0.012	0.402	0.652	-0.129	0.352	0.98	-0.215	0.395	0.859	-0.574	0.555	0.754	-0.508	0.441	0.902	-0.645	0.426
0.711	-0.211	0.406	0.574	-0.145	0.301	0.84	-0.363	0.629	0.922	-0.313	0.445	0.531	-0.258	0.41	0.645	-0.031	0.43	0.703	-0.133	0.359	1.082	-0.199	0.406	0.949	-0.594	0.566	0.809	-0.531	0.449	0.871	-0.656	0.453
0.66	-0.238	0.41	0.602	-0.164	0.313	0.859	-0.395	0.645	0.828	-0.34	0.48	0.551	-0.293	0.41	0.598	-0.078	0.441	0.777	-0.141	0.371	1.133	-0.141	0.402	1.074	-0.594	0.574	0.816	-0.543	0.449	0.844	-0.652	0.5
0.625	-0.254	0.41	0.629	-0.168	0.316	0.852	-0.371	0.617	0.766	-0.348	0.512	0.57	-0.301	0.398	0.582	-0.121	0.453	0.848	-0.125	0.371	1.125	-0.051	0.391	1.223	-0.566	0.559	0.793	-0.527	0.461	0.855	-0.66	0.535
0.598	-0.25	0.41	0.652	-0.156	0.316	0.855	-0.32	0.57	0.691	-0.348	0.547	0.578	-0.316	0.402	0.559	-0.164	0.453	0.863	-0.102	0.375	1.074	0.051	0.387	1.379	-0.488	0.516	0.766	-0.516	0.484	0.922	-0.691	0.563
0.586	-0.246	0.402	0.668	-0.137	0.316	0.895	-0.254	0.504	0.645	-0.336	0.566	0.59	-0.328	0.41	0.539	-0.199	0.453	0.844	-0.074	0.383	1.027	0.145	0.383	1.387	-0.367	0.469	0.82	-0.527	0.5	1.004	-0.73	0.566
0.578	-0.242	0.398	0.672	-0.117	0.316	0.938	-0.184	0.434	0.633	-0.316	0.559	0.605	-0.34	0.426	0.555	-0.238	0.441	0.836	-0.043	0.383	0.996	0.199	0.375	1.254	-0.242	0.449	0.922	-0.539	0.508	1.098	-0.754	0.543
0.578	-0.246	0.395	0.66	-0.105	0.32	0.98	-0.121	0.391	0.668	-0.27	0.531	0.621	-0.348	0.441	0.586	-0.254	0.426	0.836	-0.02	0.387	0.961	0.203	0.352	1.074	-0.172	0.449	1.02	-0.57	0.52	1.195	-0.734	0.484
0.578	-0.238	0.387	0.66	-0.102	0.324	1.008	-0.074	0.371	0.73	-0.215	0.488	0.652	-0.352	0.445	0.609	-0.266	0.402	0.859	0.004	0.387	0.941	0.172	0.332	0.926	-0.145	0.465	1.113	-0.594	0.52	1.293	-0.637	0.43
0.57	-0.227	0.379	0.676	-0.086	0.328	0.992	-0.07	0.371	0.789	-0.145	0.438	0.688	-0.352	0.449	0.629	-0.277	0.383	0.891	0.02	0.371	0.926	0.098	0.32	0.832	-0.152	0.473	1.188	-0.602	0.52	1.352	-0.488	0.387
0.566	-0.207	0.359	0.711	-0.07	0.332	0.953	-0.086	0.383	0.848	-0.07	0.398	0.719	-0.352	0.457	0.641	-0.301	0.379	0.906	0.02	0.355	0.957	-0.016	0.316	0.777	-0.16	0.477	1.266	-0.559	0.508	1.367	-0.34	0.375
0.555	-0.176	0.352	0.758	-0.051	0.324	0.91	-0.125	0.398	0.852	-0.004	0.367	0.73	-0.355	0.457	0.645	-0.328	0.383	0.941	-0.012	0.34	0.98	-0.133	0.324	0.766	-0.164	0.473	1.297	-0.48	0.496	1.309	-0.223	0.387
0.555	-0.16	0.344	0.805	-0.031	0.32	0.848	-0.18	0.418	0.809	0.039	0.355	0.734	-0.359	0.469	0.645	-0.359	0.395	0.988	-0.051	0.328	1.027	-0.238	0.344	0.801	-0.188	0.473	1.27	-0.387	0.496	1.203	-0.156	0.398
0.57	-0.141	0.348	0.844	-0.016	0.324	0.797	-0.219	0.418	0.727	0.051	0.363	0.738	-0.359	0.469	0.656	-0.398	0.422	1.051	-0.117	0.324	0.965	-0.363	0.398	0.887	-0.203	0.453	1.184	-0.313	0.496	1.117	-0.137	0.402
0.594	-0.133	0.348	0.879	-0.008	0.328	0.75	-0.242	0.414	0.645	0.027	0.375	0.777	-0.355	0.473	0.688	-0.426	0.445	1.09	-0.203	0.324	0.891	-0.434	0.449	0.973	-0.215	0.418	1.086	-0.273	0.492	1.055	-0.133	0.395
0.621	-0.141	0.352	0.883	-0.012	0.34	0.707	-0.254	0.398	0.594	-0.02	0.387	0.859	-0.344	0.465	0.719	-0.441	0.461	1.117	-0.297	0.348	0.836	-0.496	0.508	1.035	-0.223	0.383	1.012	-0.242	0.469	1.043	-0.129	0.379
0.668	-0.152	0.352	0.895	-0.039	0.359	0.668	-0.266	0.395	0.559	-0.066	0.398	0.973	-0.332	0.477	0.742	-0.438	0.473	1.082	-0.398	0.367	0.82	-0.52	0.527	1.047	-0.23	0.359	0.98	-0.23	0.438	1.059	-0.16	0.367
0.707	-0.168	0.355	0.926	-0.066	0.375	0.633	-0.277	0.387	0.531	-0.109	0.406	1.063	-0.328	0.477	0.75	-0.426	0.477	1.008	-0.477	0.395	0.816	-0.516	0.527	1.016	-0.246	0.352	0.98	-0.23	0.41	1.09	-0.184	0.359
0.762	-0.184	0.359	0.973	-0.102	0.379	0.613	-0.289	0.383	0.504	-0.148	0.406	1.141	-0.316	0.469	0.746	-0.414	0.48	0.938	-0.523	0.426	0.844	-0.469	0.508	0.957	-0.223	0.336	1.02	-0.246	0.387	1.102	-0.199	0.355
0.805	-0.191	0.371	1.023	-0.125	0.379	0.613	-0.289	0.383	0.473	-0.188	0.398	1.215	-0.301	0.457	0.75	-0.398	0.496	0.875	-0.531	0.457	0.863	-0.402	0.477	0.898	-0.184	0.332	1.082	-0.266	0.379	1.074	-0.223	0.352
0.84	-0.199	0.371	1.047	-0.148	0.387	0.617	-0.289	0.379	0.465	-0.219	0.395	1.242	-0.281	0.434	0.813	-0.402	0.52	0.824	-0.52	0.496	0.883	-0.348	0.453	0.855	-0.145	0.324	1.137	-0.301	0.371	1.035	-0.219	0.34
0.879	-0.199	0.379	1.07	-0.176	0.387	0.621	-0.273	0.363	0.465	-0.242	0.387	1.203	-0.25	0.414	0.926	-0.414	0.535	0.816	-0.469	0.527	0.898	-0.309	0.438	0.805	-0.086	0.32	1.168	-0.305	0.355	0.969	-0.176	0.328
0.953	-0.199	0.383	1.102	-0.199	0.395	0.633	-0.262	0.355	0.473	-0.266	0.379	1.102	-0.211	0.395	1.043	-0.402	0.539	0.828	-0.422	0.547	0.895	-0.273	0.43	0.754	-0.055	0.328	1.129	-0.254	0.332	0.879	-0.164	0.324
1.043	-0.199	0.387	1.102	-0.223	0.402	0.629	-0.27	0.355	0.477	-0.285	0.387	0.969	-0.176	0.387	1.156	-0.379	0.531	0.852	-0.395	0.555	0.883	-0.254	0.422	0.711	-0.051	0.336	1	-0.246	0.336	0.844	-0.145	0.32
1.098	-0.199	0.395	1.063	-0.25	0.418	0.617	-0.285	0.359	0.488	-0.305	0.391	0.836	-0.152	0.391	1.273	-0.363	0.52	0.879	-0.379	0.547	0.844	-0.223	0.41	0.688	-0.043	0.332	0.945	-0.195	0.324	0.832	-0.117	0.32
1.094	-0.203	0.395	0.996	-0.266	0.434	0.621	-0.305	0.371	0.504	-0.313	0.398	0.727	-0.137	0.387	1.344	-0.34	0.5	0.895	-0.336	0.527	0.809	-0.199	0.41	0.672	-0.047	0.32	0.91	-0.121	0.301	0.801	-0.082	0.316
1.098	-0.207	0.398	0.91	-0.277	0.449	0.617	-0.32	0.379	0.52	-0.305	0.398	0.66	-0.129	0.387	1.328	-0.301	0.488	0.914	-0.301	0.488	0.738	-0.191	0.414	0.668	-0.039	0.313	0.836	-0.082	0.285	0.75	-0.066	0.316
1.113	-0.219	0.402	0.82	-0.285	0.469	0.629	-0.348	0.398	0.523	-0.293	0.398	0.629	-0.129	0.383	1.215	-0.254	0.484	0.895	-0.254	0.453	0.668	-0.184	0.426	0.672	-0.035	0.309	0.781	-0.039	0.266	0.707	-0.047	0.309
1.105	-0.227	0.395	0.754	-0.277	0.488	0.648	-0.375	0.41	0.547	-0.277	0.402	0.641	-0.148	0.383	1.09	-0.215	0.477	0.855	-0.195	0.418	0.598	-0.195	0.438	0.711	-0.063	0.305	0.742	-0.012	0.262	0.672	-0.035	0.305
1.059	-0.223	0.391	0.691	-0.27	0.504	0.68	-0.398	0.418	0.578	-0.27	0.406	0.684	-0.168	0.375	0.961	-0.188	0.469	0.789	-0.152	0.398	0.523	-0.211	0.445	0.758	-0.086	0.301	0.715	0.004	0.273	0.652	-0.043	0.316
1.012	-0.203	0.387	0.645	-0.258	0.516	0.719	-0.41	0.422	0.613	-0.266	0.406	0.766	-0.195	0.363	0.859	-0.164	0.461	0.715	-0.117	0.391	0.477	-0.223	0.445	0.809	-0.102	0.301	0.703	0.004	0.281	0.656	-0.047	0.313
0.945	-0.176	0.379	0.621	-0.242	0.512	0.75	-0.41	0.43	0.664	-0.27	0.414	0.844	-0.211	0.344	0.789	-0.16	0.457	0.652	-0.102	0.395	0.434	-0.23	0.441	0.84	-0.098	0.289	0.703	0	0.285	0.66	-0.051	0.297
0.859	-0.152	0.375	0.629	-0.223	0.508	0.762	-0.398	0.426	0.734	-0.266	0.426	0.918	-0.207	0.32	0.773	-0.16	0.441	0.602	-0.113	0.418	0.422	-0.234	0.438	0.867	-0.082	0.285	0.715	0.004	0.285	0.695	-0.055	0.297
0.77	-0.129	0.371	0.664	-0.184	0.492	0.777	-0.367	0.422	0.809	-0.262	0.426	0.945	-0.203	0.309	0.797	-0.195	0.438	0.566	-0.141	0.438	0.414	-0.25	0.438	0.902	-0.074	0.285	0.723	-0.004	0.285	0.73	-0.063	0.309
0.691	-0.109	0.375	0.719	-0.137	0.477	0.793	-0.328	0.43	0.859	-0.25	0.426	0.934	-0.188	0.285	0.848	-0.219	0.422	0.551	-0.176	0.449	0.41	-0.281	0.441	0.969	-0.07	0.293	0.75	-0.023	0.289	0.809	-0.105	0.313
0.641	-0.094	0.375	0.789	-0.086	0.453	0.832	-0.293	0.441	0.91	-0.234	0.434	0.898	-0.16	0.277	0.891	-0.25	0.406	0.543	-0.207	0.469	0.391	-0.324	0.457	1.035	-0.059	0.297	0.773	-0.043	0.297	0.941	-0.121	0.313
0.609	-0.082	0.371	0.852	-0.043	0.43	0.906	-0.27	0.453	0.98	-0.234	0.449	0.852	-0.133	0.27	0.973	-0.234	0.383	0.551	-0.242	0.477	0.375	-0.367	0.473	1.07	-0.012	0.301	0.824	-0.059	0.305	1.109	-0.113	0.301
0.609	-0.074	0.352	0.879	-0.012	0.418	0.977	-0.258	0.449	1.086	-0.234	0.469	0.809	-0.102	0.273	1.016	-0.211	0.367	0.57	-0.285	0.484	0.375	-0.398	0.473	1.094	0.051	0.313	0.895	-0.094	0.324	1.289	0	0.266
0.633	-0.066	0.34	0.871	-0.008	0.414	1.012	-0.25	0.453	1.168	-0.254	0.484	0.766	-0.074	0.277	1.008	-0.203	0.355	0.594	-0.324	0.48	0.395	-0.422	0.457	1.066	0.129	0.324	0.984	-0.133	0.348	1.387	0.219	0.246
0.656	-0.066	0.324	0.84	-0.012	0.422	1.043	-0.262	0.461	1.246	-0.273	0.5	0.738	-0.055	0.281	0.977	-0.172	0.332	0.613	-0.359	0.465	0.43	-0.426	0.434	1.039	0.188	0.348	1.074	-0.137	0.359	1.441	0.465	0.25
0.695	-0.07	0.309	0.801	-0.023	0.422	1.082	-0.281	0.449	1.324	-0.301	0.504	0.703	-0.051	0.293	0.918	-0.117	0.305	0.629	-0.379	0.453	0.469	-0.449	0.422	1.055	0.215	0.371	1.133	-0.09	0.352	1.43	0.66	0.285
0.75	-0.086	0.293	0.77	-0.043	0.422	1.109	-0.289	0.438	1.316	-0.332	0.504	0.676	-0.051	0.301	0.848	-0.07	0.289	0.637	-0.402	0.445	0.539	-0.48	0.406	1.125	0.203	0.379	1.18	-0.016	0.34	1.355	0.691	0.289
0.828	-0.102	0.277	0.73	-0.063	0.418	1.094	-0.285	0.43	1.227	-0.324	0.496	0.648	-0.051	0.305	0.781	-0.02	0.285	0.633	-0.41	0.449	0.609	-0.512	0.383	1.199	0.16	0.367	1.168	0.063	0.324	1.277	0.574	0.297
0.895	-0.102	0.258	0.695	-0.086	0.414	1.027	-0.273	0.422	1.113	-0.281	0.484	0.621	-0.063	0.305	0.73	0	0.293	0.645	-0.418	0.445	0.676	-0.523	0.359	1.25	0.102	0.352	1.133	0.145	0.324	1.203	0.375	0.309
0.902	-0.082	0.242	0.652	-0.113	0.414	0.945	-0.266	0.418	0.992	-0.238	0.469	0.598	-0.074	0.301	0.684	0.016	0.309	0.66	-0.426	0.453	0.734	-0.527	0.34	1.289	0.008	0.332	1.121	0.203	0.34	1.16	0.176	0.313
0.871	-0.063	0.23	0.625	-0.141	0.418	0.855	-0.25	0.414	0.859	-0.207	0.473	0.582	-0.09	0.301	0.672	0.02	0.316	0.688	-0.43	0.457	0.758	-0.523	0.332	1.301	-0.09	0.313	1.145	0.234	0.348	1.141	0.016	0.297
0.824	-0.047	0.219	0.594	-0.156	0.418	0.797	-0.207	0.395	0.742	-0.188	0.477	0.578	-0.117	0.313	0.652	0.02	0.32	0.711	-0.43	0.461	0.789	-0.516	0.328	1.273	-0.191	0.305	1.176	0.219	0.355	1.117	-0.125	0.305
0.789	-0.027	0.215	0.57	-0.176	0.418	0.746	-0.184	0.379	0.656	-0.172	0.477	0.582	-0.145	0.32	0.637	0.023	0.309	0.742	-0.434	0.465	0.871	-0.512	0.34	1.191	-0.27	0.297	1.164	0.172	0.352	1.184	-0.25	0.289
0.746	-0.02	0.219	0.547	-0.184	0.418	0.727	-0.16	0.359	0.621	-0.16	0.473	0.594	-0.152	0.328	0.598	0.016	0.289	0.762	-0.441	0.465	1.016	-0.496	0.348	1.059	-0.32	0.316	1.176	0.086	0.348	1.195	-0.332	0.277
0.715	-0.023	0.234	0.527	-0.191	0.414	0.734	-0.16	0.348	0.633	-0.156	0.457	0.617	-0.156	0.332	0.563	-0.012	0.277	0.77	-0.434	0.473	1.191	-0.484	0.348	0.973	-0.348	0.359	1.18	-0.02	0.332	1.176	-0.375	0.27
0.707	-0.039	0.262	0.512	-0.195	0.414	0.766	-0.191	0.348	0.672	-0.16	0.438	0.637	-0.141	0.336	0.531	-0.023	0.266	0.773	-0.43	0.473	1.348	-0.488	0.34	0.887	-0.383	0.418	1.137	-0.129	0.324	1.16	-0.41	0.277
0.699	-0.055	0.281	0.5	-0.188	0.41	0.828	-0.211	0.336	0.73	-0.156	0.406	0.66	-0.129	0.344	0.508	-0.047	0.273	0.82	-0.434	0.484	1.449	-0.5	0.336	0.859	-0.379	0.477	1.059	-0.227	0.328	1.145	-0.449	0.301
0.695	-0.063	0.301	0.488	-0.184	0.406	0.895	-0.234	0.328	0.793	-0.145	0.383	0.695	-0.121	0.355	0.531	-0.086	0.281	0.91	-0.445	0.496	1.477	-0.516	0.324	0.848	-0.387	0.539	0.988	-0.281	0.355	1.102	-0.477	0.332
0.684	-0.086	0.305	0.492	-0.184	0.406	0.961	-0.238	0.305	0.844	-0.141	0.359	0.742	-0.109	0.367	0.566	-0.105	0.293	0.996	-0.449	0.5	1.426	-0.5	0.32	0.836	-0.391	0.586	0.887	-0.332	0.414	1.066	-0.508	0.387
0.676	-0.109	0.293	0.504	-0.18	0.406	1.008	-0.234	0.27	0.871	-0.133	0.34	0.785	-0.098	0.379	0.613	-0.117	0.305	1.094	-0.449	0.52	1.316	-0.441	0.316	0.844	-0.371	0.605	0.797	-0.355	0.457	1.043	-0.543	0.453
0.68	-0.117	0.285	0.512	-0.191	0.414	1.027	-0.219	0.238	0.871	-0.129	0.324	0.82	-0.082	0.383	0.66	-0.129	0.316	1.211	-0.453	0.527	1.18	-0.375	0.328	0.871	-0.348	0.594	0.781	-0.348	0.492	1.027	-0.57	0.504
0.695	-0.125	0.273	0.52	-0.219	0.426	1.031	-0.203	0.219	0.828	-0.113	0.32	0.852	-0.059	0.387	0.719	-0.125	0.336	1.316	-0.434	0.523	1.055	-0.293	0.328	0.855	-0.332	0.563	0.781	-0.375	0.523	1.09	-0.57	0.535
0.695	-0.121	0.27	0.543	-0.258	0.449	1.004	-0.172	0.203	0.773	-0.07	0.309	0.871	-0.039	0.387	0.785	-0.129	0.344	1.367	-0.391	0.492	0.969	-0.23	0.336	0.863	-0.313	0.516	0.813	-0.387	0.535	1.133	-0.527	0.535
0.688	-0.109	0.277	0.574	-0.309	0.477	0.934	-0.16	0.211	0.715	-0.039	0.293	0.895	-0.027	0.383	0.848	-0.125	0.344	1.313	-0.313	0.473	0.914	-0.184	0.336	0.867	-0.254	0.438	0.855	-0.387	0.539	1.145	-0.488	0.516
0.688	-0.102	0.281	0.629	-0.355	0.504	0.883	-0.156	0.23	0.66	-0.027	0.289	0.938	-0.008	0.383	0.867	-0.113	0.34	1.215	-0.246	0.449	0.891	-0.168	0.336	0.84	-0.164	0.363	0.922	-0.391	0.555	1.141	-0.41	0.445
0.691	-0.082	0.285	0.688	-0.387	0.523	0.84	-0.133	0.25	0.613	-0.027	0.301	1.016	-0.008	0.379	0.848	-0.086	0.344	1.109	-0.203	0.438	0.902	-0.168	0.34	0.773	-0.086	0.309	1	-0.391	0.578	1.109	-0.332	0.387
0.699	-0.063	0.293	0.754	-0.402	0.535	0.773	-0.113	0.27	0.57	-0.031	0.309	1.133	-0.02	0.367	0.824	-0.055	0.348	1.027	-0.176	0.434	0.93	-0.188	0.34	0.715	0.012	0.289	1.066	-0.383	0.578	1.063	-0.223	0.316
0.711	-0.043	0.301	0.82	-0.391	0.527	0.711	-0.098	0.285	0.531	-0.047	0.313	1.211	-0.031	0.355	0.813	-0.035	0.363	0.969	-0.156	0.422	0.969	-0.211	0.344	0.633	0.082	0.301	1.086	-0.348	0.566	0.887	-0.141	0.281
0.723	-0.035	0.309	0.875	-0.344	0.512	0.664	-0.074	0.285	0.527	-0.063	0.32	1.23	-0.051	0.352	0.859	-0.031	0.379	0.945	-0.152	0.414	0.992	-0.203	0.324	0.559	0.094	0.34	1.043	-0.301	0.516	0.734	-0.051	0.297
0.746	-0.023	0.313	0.918	-0.281	0.492	0.621	-0.066	0.277	0.531	-0.086	0.324	1.242	-0.086	0.344	0.949	-0.039	0.383	0.953	-0.16	0.41	0.996	-0.168	0.293	0.551	0.082	0.375	0.984	-0.223	0.473	0.629	0.02	0.316
0.785	-0.008	0.309	0.984	-0.215	0.48	0.586	-0.059	0.27	0.543	-0.113	0.32	1.223	-0.125	0.34	1.031	-0.043	0.375	0.969	-0.199	0.406	0.938	-0.129	0.266	0.52	-0.008	0.422	0.906	-0.164	0.449	0.563	0.031	0.348
0.836	0.008	0.305	1.051	-0.156	0.473	0.566	-0.063	0.27	0.555	-0.133	0.309	1.148	-0.164	0.348	1.086	-0.047	0.355	1.023	-0.211	0.395	0.84	-0.086	0.254	0.512	-0.082	0.457	0.82	-0.102	0.438	0.508	0.004	0.371
0.871	0.02	0.301	1.078	-0.113	0.477	0.547	-0.082	0.273	0.563	-0.137	0.305	1.066	-0.199	0.367	1.137	-0.059	0.348	1.055	-0.219	0.383	0.742	-0.055	0.25	0.488	-0.125	0.48	0.746	-0.051	0.43	0.457	-0.039	0.391
0.891	0.027	0.293	1.094	-0.09	0.488	0.531	-0.105	0.281	0.563	-0.137	0.301	0.961	-0.238	0.391	1.152	-0.09	0.344	1.145	-0.215	0.359	0.652	-0.016	0.25	0.523	-0.145	0.477	0.672	-0.039	0.43	0.406	-0.066	0.414
0.895	0.027	0.301	1.121	-0.09	0.492	0.539	-0.113	0.281	0.57	-0.129	0.297	0.859	-0.266	0.422	1.137	-0.145	0.355	1.129	-0.172	0.336	0.594	0.012	0.266	0.563	-0.188	0.469	0.605	-0.094	0.441	0.395	-0.09	0.418
0.914	0.031	0.309	1.129	-0.105	0.492	0.543	-0.109	0.281	0.586	-0.109	0.297	0.762	-0.281	0.461	1.082	-0.211	0.383	1.055	-0.129	0.32	0.531	0.023	0.297	0.602	-0.227	0.449	0.586	-0.137	0.434	0.418	-0.102	0.395
0.957	0.023	0.309	1.098	-0.129	0.484	0.535	-0.105	0.289	0.605	-0.082	0.289	0.711	-0.293	0.504	1.008	-0.266	0.418	0.973	-0.098	0.289	0.477	0.031	0.32	0.633	-0.281	0.438	0.586	-0.211	0.406	0.453	-0.109	0.367
1	0.012	0.309	1.043	-0.152	0.457	0.535	-0.098	0.293	0.625	-0.063	0.285	0.699	-0.313	0.539	0.938	-0.305	0.449	0.875	-0.07	0.277	0.449	0.039	0.34	0.672	-0.328	0.441	0.566	-0.297	0.395	0.5	-0.137	0.336
1.02	0	0.32	0.984	-0.172	0.43	0.539	-0.098	0.313	0.656	-0.051	0.289	0.699	-0.328	0.547	0.883	-0.324	0.488	0.77	-0.066	0.277	0.43	0.031	0.348	0.715	-0.395	0.453	0.574	-0.367	0.387	0.559	-0.18	0.316
1.035	-0.02	0.336	0.91	-0.184	0.406	0.547	-0.094	0.332	0.695	-0.043	0.293	0.703	-0.324	0.535	0.855	-0.34	0.52	0.703	-0.07	0.293	0.422	0.02	0.344	0.762	-0.449	0.469	0.59	-0.379	0.379	0.645	-0.254	0.301
1.066	-0.047	0.34	0.828	-0.191	0.398	0.566	-0.098	0.352	0.742	-0.039	0.301	0.734	-0.316	0.512	0.844	-0.344	0.539	0.688	-0.078	0.309	0.418	0	0.336	0.809	-0.473	0.477	0.625	-0.391	0.363	0.73	-0.34	0.289
1.082	-0.082	0.336	0.75	-0.195	0.395	0.605	-0.113	0.375	0.785	-0.047	0.309	0.773	-0.293	0.477	0.855	-0.336	0.543	0.66	-0.059	0.32	0.418	-0.016	0.34	0.844	-0.477	0.477	0.672	-0.395	0.34	0.797	-0.426	0.285
1.078	-0.109	0.324	0.688	-0.195	0.391	0.645	-0.129	0.402	0.824	-0.055	0.313	0.813	-0.254	0.43	0.883	-0.316	0.547	0.629	-0.039	0.32	0.426	-0.027	0.355	0.859	-0.457	0.48	0.699	-0.418	0.32	0.832	-0.512	0.285
1.039	-0.137	0.32	0.648	-0.195	0.387	0.688	-0.137	0.422	0.863	-0.063	0.316	0.836	-0.199	0.383	0.918	-0.301	0.539	0.594	-0.035	0.316	0.465	-0.047	0.367	0.855	-0.449	0.492	0.715	-0.465	0.316	0.82	-0.578	0.297
0.957	-0.176	0.34	0.625	-0.199	0.375	0.723	-0.148	0.438	0.883	-0.066	0.32	0.859	-0.133	0.336	0.945	-0.301	0.512	0.59	-0.031	0.309	0.531	-0.051	0.379	0.824	-0.449	0.512	0.719	-0.5	0.316	0.785	-0.617	0.316
0.852	-0.219	0.387	0.637	-0.203	0.371	0.754	-0.145	0.445	0.902	-0.07	0.328	0.859	-0.07	0.316	0.969	-0.281	0.488	0.563	-0.031	0.293	0.594	-0.047	0.395	0.824	-0.469	0.531	0.734	-0.523	0.313	0.766	-0.625	0.348
0.754	-0.254	0.434	0.672	-0.199	0.344	0.777	-0.137	0.445	0.945	-0.082	0.344	0.816	-0.027	0.313	0.988	-0.234	0.457	0.547	-0.043	0.289	0.695	-0.039	0.406	0.883	-0.5	0.547	0.738	-0.539	0.313	0.762	-0.625	0.379
0.684	-0.273	0.477	0.719	-0.195	0.32	0.82	-0.121	0.441	1.016	-0.09	0.344	0.766	0	0.316	0.973	-0.207	0.43	0.563	-0.074	0.289	0.789	-0.039	0.418	0.973	-0.516	0.543	0.754	-0.566	0.309	0.797	-0.633	0.426
0.652	-0.285	0.508	0.77	-0.188	0.305	0.906	-0.105	0.414	1.078	-0.105	0.344	0.715	-0.016	0.336	0.922	-0.164	0.402	0.598	-0.094	0.293	0.914	-0.055	0.418	1.047	-0.516	0.523	0.789	-0.602	0.316	0.891	-0.664	0.457
0.641	-0.277	0.504	0.805	-0.18	0.289	1.008	-0.098	0.387	1.109	-0.121	0.344	0.664	-0.039	0.348	0.859	-0.105	0.387	0.633	-0.113	0.305	1.023	-0.047	0.398	1.137	-0.492	0.5	0.859	-0.652	0.332	1.023	-0.691	0.469
0.641	-0.246	0.484	0.824	-0.156	0.277	1.082	-0.09	0.359	1.113	-0.145	0.352	0.637	-0.074	0.367	0.77	-0.07	0.383	0.66	-0.125	0.309	1.086	-0.012	0.375	1.25	-0.461	0.465	0.973	-0.695	0.328	1.152	-0.703	0.465
0.672	-0.195	0.457	0.813	-0.125	0.262	1.117	-0.094	0.352	1.098	-0.184	0.363	0.609	-0.113	0.379	0.676	-0.066	0.387	0.711	-0.117	0.316	1.078	0.031	0.352	1.355	-0.379	0.426	1.066	-0.738	0.309	1.258	-0.668	0.441
0.695	-0.148	0.43	0.781	-0.102	0.258	1.125	-0.117	0.352	1.07	-0.223	0.387	0.598	-0.164	0.391	0.617	-0.082	0.402	0.758	-0.105	0.324	1.051	0.063	0.352	1.355	-0.277	0.41	1.152	-0.762	0.293	1.324	-0.566	0.422
0.746	-0.098	0.406	0.738	-0.074	0.254	1.125	-0.156	0.367	1.031	-0.27	0.418	0.594	-0.207	0.383	0.582	-0.105	0.406	0.813	-0.105	0.332	1.059	0.082	0.352	1.246	-0.188	0.414	1.191	-0.754	0.273	1.305	-0.438	0.402
0.789	-0.047	0.391	0.707	-0.055	0.254	1.105	-0.191	0.395	0.969	-0.305	0.449	0.59	-0.234	0.375	0.551	-0.145	0.414	0.879	-0.098	0.344	1.105	0.066	0.344	1.125	-0.137	0.414	1.227	-0.68	0.281	1.25	-0.293	0.395
0.852	-0.008	0.375	0.68	-0.055	0.262	1.066	-0.234	0.43	0.895	-0.332	0.484	0.602	-0.25	0.359	0.523	-0.184	0.418	0.941	-0.086	0.352	1.156	0.027	0.344	1.023	-0.125	0.422	1.23	-0.551	0.293	1.137	-0.176	0.406
0.891	0.012	0.375	0.648	-0.055	0.281	1.008	-0.262	0.461	0.824	-0.352	0.512	0.602	-0.258	0.348	0.508	-0.223	0.422	0.969	-0.063	0.355	1.207	-0.031	0.344	0.961	-0.125	0.418	1.211	-0.398	0.309	1.023	-0.117	0.43
0.898	0.02	0.379	0.613	-0.063	0.301	0.945	-0.285	0.48	0.734	-0.355	0.535	0.598	-0.27	0.348	0.504	-0.246	0.406	0.98	-0.047	0.371	1.254	-0.102	0.34	0.953	-0.145	0.414	1.145	-0.262	0.324	0.949	-0.105	0.438
0.871	0.008	0.379	0.586	-0.082	0.309	0.906	-0.289	0.488	0.688	-0.34	0.547	0.586	-0.281	0.359	0.508	-0.27	0.391	1.02	-0.031	0.375	1.289	-0.184	0.34	0.988	-0.184	0.398	1.039	-0.176	0.332	0.938	-0.113	0.426
0.828	-0.008	0.379	0.57	-0.102	0.316	0.879	-0.293	0.492	0.66	-0.32	0.547	0.582	-0.301	0.375	0.516	-0.301	0.391	1.074	-0.012	0.367	1.324	-0.254	0.348	1.074	-0.215	0.379	0.957	-0.145	0.344	0.977	-0.129	0.402
0.777	-0.039	0.395	0.551	-0.117	0.32	0.848	-0.305	0.496	0.66	-0.281	0.539	0.578	-0.313	0.395	0.527	-0.332	0.395	1.129	0.012	0.352	1.266	-0.352	0.371	1.141	-0.25	0.355	0.922	-0.148	0.344	1.055	-0.164	0.379
0.723	-0.074	0.406	0.555	-0.129	0.316	0.844	-0.309	0.488	0.703	-0.234	0.523	0.574	-0.316	0.41	0.551	-0.363	0.398	1.172	0.023	0.34	1.195	-0.387	0.383	1.172	-0.273	0.324	0.938	-0.168	0.336	1.152	-0.199	0.355
0.668	-0.113	0.418	0.57	-0.133	0.316	0.844	-0.301	0.48	0.766	-0.18	0.496	0.582	-0.328	0.43	0.57	-0.391	0.406	1.18	0.031	0.324	1.117	-0.418	0.402	1.121	-0.266	0.309	0.996	-0.211	0.34	1.215	-0.266	0.34
0.641	-0.133	0.434	0.574	-0.133	0.316	0.867	-0.293	0.477	0.84	-0.121	0.48	0.621	-0.34	0.445	0.586	-0.406	0.422	1.164	0.004	0.32	1.055	-0.434	0.426	1.023	-0.262	0.297	1.098	-0.266	0.359	1.234	-0.293	0.332
0.617	-0.148	0.438	0.582	-0.133	0.309	0.891	-0.281	0.453	0.883	-0.066	0.469	0.676	-0.359	0.457	0.609	-0.414	0.438	1.152	-0.055	0.332	1	-0.422	0.461	0.949	-0.258	0.309	1.23	-0.305	0.379	1.137	-0.305	0.328
0.598	-0.156	0.422	0.598	-0.129	0.313	0.926	-0.266	0.438	0.887	-0.043	0.465	0.73	-0.379	0.465	0.652	-0.418	0.453	1.109	-0.125	0.344	0.957	-0.402	0.508	0.902	-0.23	0.316	1.266	-0.313	0.391	1	-0.297	0.324
0.594	-0.168	0.414	0.609	-0.117	0.316	0.945	-0.23	0.422	0.84	-0.031	0.473	0.781	-0.383	0.477	0.711	-0.434	0.469	1.039	-0.211	0.383	0.949	-0.387	0.535	0.863	-0.16	0.313	1.18	-0.289	0.395	0.949	-0.227	0.316
0.594	-0.18	0.402	0.625	-0.113	0.324	0.938	-0.191	0.414	0.758	-0.051	0.484	0.797	-0.375	0.477	0.762	-0.43	0.477	0.934	-0.305	0.434	0.949	-0.355	0.555	0.801	-0.109	0.316	1.074	-0.258	0.383	0.891	-0.156	0.32
0.59	-0.188	0.395	0.637	-0.105	0.34	0.898	-0.152	0.398	0.68	-0.082	0.484	0.813	-0.355	0.473	0.797	-0.41	0.473	0.844	-0.367	0.473	0.938	-0.344	0.563	0.766	-0.066	0.316	0.98	-0.219	0.359	0.816	-0.117	0.328
0.598	-0.188	0.387	0.648	-0.094	0.348	0.852	-0.105	0.395	0.621	-0.102	0.48	0.848	-0.332	0.477	0.809	-0.391	0.473	0.809	-0.41	0.516	0.918	-0.316	0.547	0.746	-0.043	0.32	0.914	-0.148	0.328	0.754	-0.082	0.328
0.605	-0.176	0.371	0.668	-0.082	0.355	0.797	-0.055	0.387	0.57	-0.113	0.469	0.922	-0.324	0.496	0.824	-0.363	0.477	0.801	-0.438	0.547	0.898	-0.262	0.496	0.738	-0.027	0.316	0.848	-0.082	0.301	0.723	-0.047	0.32
0.598	-0.164	0.363	0.695	-0.07	0.367	0.738	-0.02	0.379	0.535	-0.109	0.457	1.004	-0.32	0.5	0.883	-0.359	0.492	0.813	-0.449	0.574	0.871	-0.199	0.438	0.727	-0.008	0.309	0.781	-0.02	0.277	0.688	-0.008	0.316
0.594	-0.145	0.359	0.746	-0.059	0.367	0.703	-0.023	0.367	0.508	-0.117	0.434	1.063	-0.305	0.504	0.98	-0.363	0.512	0.836	-0.449	0.59	0.813	-0.117	0.367	0.699	0.004	0.293	0.727	0.031	0.277	0.672	0.012	0.32
0.594	-0.137	0.359	0.809	-0.047	0.367	0.672	-0.051	0.355	0.473	-0.137	0.426	1.09	-0.293	0.512	1.09	-0.371	0.516	0.871	-0.449	0.594	0.758	-0.031	0.313	0.664	-0.004	0.277	0.695	0.051	0.301	0.668	0.023	0.316
0.605	-0.133	0.363	0.863	-0.039	0.375	0.648	-0.086	0.355	0.457	-0.164	0.418	1.133	-0.293	0.508	1.191	-0.367	0.516	0.906	-0.422	0.574	0.688	0.023	0.293	0.641	0.023	0.262	0.68	0.039	0.332	0.672	0.016	0.313
0.625	-0.141	0.375	0.895	-0.035	0.379	0.625	-0.121	0.355	0.449	-0.199	0.414	1.156	-0.285	0.508	1.293	-0.371	0.5	0.938	-0.383	0.543	0.629	0.051	0.305	0.621	0.016	0.258	0.703	0.012	0.348	0.707	-0.008	0.301
0.66	-0.156	0.383	0.914	-0.047	0.395	0.602	-0.168	0.363	0.453	-0.23	0.414	1.137	-0.27	0.5	1.348	-0.359	0.48	0.945	-0.344	0.504	0.574	0.016	0.32	0.625	-0.016	0.266	0.703	-0.031	0.363	0.758	-0.039	0.305
0.703	-0.168	0.383	0.945	-0.059	0.406	0.605	-0.195	0.359	0.465	-0.246	0.414	1.102	-0.258	0.492	1.313	-0.316	0.449	0.918	-0.285	0.461	0.531	-0.039	0.34	0.664	-0.035	0.277	0.707	-0.047	0.359	0.816	-0.07	0.305
0.754	-0.184	0.387	1.012	-0.078	0.41	0.613	-0.219	0.352	0.48	-0.254	0.406	1.055	-0.234	0.477	1.199	-0.277	0.438	0.867	-0.203	0.422	0.496	-0.098	0.355	0.715	-0.063	0.289	0.719	-0.066	0.352	0.883	-0.094	0.301
0.793	-0.207	0.391	1.086	-0.094	0.41	0.621	-0.238	0.348	0.5	-0.25	0.395	1	-0.215	0.469	1.059	-0.242	0.434	0.813	-0.137	0.395	0.465	-0.152	0.367	0.773	-0.086	0.309	0.758	-0.082	0.352	0.965	-0.105	0.285
0.828	-0.223	0.395	1.102	-0.117	0.41	0.625	-0.254	0.336	0.512	-0.25	0.391	0.93	-0.203	0.461	0.91	-0.215	0.438	0.754	-0.082	0.387	0.449	-0.195	0.363	0.871	-0.102	0.324	0.793	-0.09	0.367	1.047	-0.121	0.281
0.848	-0.234	0.395	1.086	-0.129	0.414	0.617	-0.273	0.34	0.52	-0.266	0.391	0.875	-0.191	0.449	0.793	-0.195	0.434	0.695	-0.047	0.375	0.445	-0.23	0.355	0.965	-0.121	0.348	0.867	-0.102	0.383	1.109	-0.117	0.27
0.863	-0.242	0.391	1.078	-0.141	0.41	0.598	-0.293	0.348	0.535	-0.281	0.387	0.84	-0.188	0.434	0.719	-0.188	0.434	0.645	-0.051	0.379	0.449	-0.266	0.348	1.023	-0.141	0.371	0.969	-0.117	0.402	1.18	-0.047	0.262
0.863	-0.234	0.391	1.07	-0.168	0.41	0.586	-0.293	0.355	0.547	-0.301	0.387	0.828	-0.195	0.422	0.703	-0.191	0.426	0.605	-0.074	0.383	0.477	-0.309	0.332	1.066	-0.145	0.379	1.086	-0.133	0.398	1.176	0.07	0.27
0.883	-0.211	0.391	1.055	-0.199	0.426	0.59	-0.297	0.367	0.574	-0.313	0.402	0.828	-0.207	0.406	0.723	-0.199	0.41	0.574	-0.113	0.383	0.504	-0.352	0.336	1.07	-0.125	0.379	1.188	-0.125	0.383	1.133	0.18	0.305
0.926	-0.203	0.395	1.012	-0.234	0.449	0.59	-0.305	0.391	0.625	-0.32	0.41	0.848	-0.219	0.395	0.789	-0.215	0.383	0.555	-0.152	0.383	0.523	-0.395	0.352	1.047	-0.078	0.379	1.23	-0.082	0.363	1.098	0.258	0.344
0.988	-0.199	0.402	0.949	-0.25	0.469	0.605	-0.309	0.41	0.684	-0.344	0.426	0.887	-0.227	0.379	0.855	-0.211	0.352	0.551	-0.191	0.383	0.559	-0.438	0.371	1.02	-0.031	0.383	1.191	-0.02	0.363	1.094	0.301	0.371
1.047	-0.199	0.406	0.875	-0.266	0.488	0.629	-0.316	0.438	0.746	-0.367	0.441	0.922	-0.242	0.367	0.918	-0.203	0.32	0.555	-0.227	0.371	0.605	-0.477	0.383	1.027	0.02	0.379	1.137	0.043	0.359	1.129	0.316	0.391
1.078	-0.211	0.41	0.793	-0.27	0.512	0.672	-0.324	0.453	0.801	-0.375	0.445	0.941	-0.23	0.352	0.945	-0.23	0.316	0.574	-0.254	0.348	0.652	-0.516	0.395	1.012	0.059	0.355	1.098	0.082	0.355	1.145	0.301	0.391
1.105	-0.223	0.402	0.719	-0.277	0.527	0.719	-0.34	0.457	0.855	-0.344	0.438	0.918	-0.227	0.348	0.969	-0.223	0.309	0.605	-0.277	0.324	0.707	-0.523	0.41	1.016	0.07	0.332	1.066	0.078	0.355	1.156	0.219	0.383
1.129	-0.234	0.391	0.656	-0.285	0.543	0.758	-0.355	0.473	0.91	-0.309	0.426	0.883	-0.219	0.34	0.988	-0.176	0.289	0.641	-0.301	0.309	0.742	-0.516	0.418	1.02	0.059	0.316	1.082	0.063	0.34	1.172	0.102	0.359
1.102	-0.23	0.379	0.629	-0.301	0.555	0.785	-0.367	0.488	0.984	-0.285	0.43	0.844	-0.188	0.324	0.961	-0.113	0.27	0.688	-0.332	0.297	0.773	-0.492	0.422	1.043	0.016	0.289	1.094	0.039	0.32	1.188	-0.035	0.313
1.031	-0.215	0.379	0.641	-0.297	0.563	0.813	-0.367	0.488	1.055	-0.27	0.438	0.797	-0.152	0.316	0.902	-0.07	0.254	0.742	-0.352	0.289	0.789	-0.457	0.426	1.055	-0.035	0.27	1.082	0.016	0.309	1.191	-0.176	0.27
0.945	-0.199	0.383	0.68	-0.281	0.559	0.836	-0.348	0.496	1.117	-0.25	0.445	0.746	-0.129	0.301	0.836	-0.035	0.25	0.793	-0.387	0.297	0.793	-0.418	0.434	1.066	-0.109	0.277	1.055	-0.039	0.313	1.199	-0.289	0.258
0.859	-0.176	0.387	0.75	-0.242	0.531	0.879	-0.328	0.5	1.188	-0.238	0.465	0.684	-0.102	0.289	0.762	-0.016	0.254	0.824	-0.414	0.309	0.793	-0.383	0.449	1.008	-0.203	0.289	1.004	-0.117	0.32	1.117	-0.344	0.254
0.773	-0.16	0.387	0.816	-0.176	0.492	0.945	-0.313	0.504	1.266	-0.238	0.48	0.613	-0.09	0.289	0.695	-0.004	0.27	0.832	-0.441	0.32	0.836	-0.375	0.477	0.949	-0.281	0.332	0.906	-0.172	0.332	1.066	-0.355	0.277
0.703	-0.145	0.398	0.891	-0.102	0.461	0.992	-0.313	0.508	1.297	-0.246	0.48	0.574	-0.086	0.289	0.656	0.008	0.281	0.816	-0.457	0.348	0.922	-0.387	0.5	0.902	-0.379	0.387	0.836	-0.234	0.363	1.016	-0.371	0.316
0.648	-0.137	0.406	0.922	-0.039	0.438	1.016	-0.297	0.508	1.227	-0.23	0.465	0.539	-0.074	0.297	0.637	0.02	0.285	0.801	-0.465	0.363	1.027	-0.406	0.531	0.898	-0.473	0.449	0.793	-0.285	0.406	1	-0.375	0.367
0.605	-0.133	0.402	0.914	0.004	0.422	1.035	-0.277	0.508	1.102	-0.199	0.453	0.504	-0.078	0.301	0.621	0.012	0.293	0.785	-0.477	0.387	1.152	-0.441	0.551	0.918	-0.543	0.508	0.715	-0.34	0.441	0.984	-0.383	0.441
0.586	-0.129	0.398	0.883	0.031	0.418	1.063	-0.273	0.504	0.953	-0.16	0.43	0.484	-0.078	0.301	0.598	-0.004	0.297	0.805	-0.5	0.41	1.297	-0.469	0.555	0.949	-0.586	0.543	0.711	-0.387	0.48	0.996	-0.387	0.508
0.598	-0.129	0.387	0.824	0.031	0.418	1.109	-0.266	0.488	0.805	-0.137	0.43	0.473	-0.078	0.297	0.59	-0.023	0.293	0.84	-0.543	0.441	1.445	-0.457	0.539	0.984	-0.582	0.563	0.754	-0.41	0.516	1.012	-0.402	0.563
0.621	-0.137	0.379	0.781	0.016	0.414	1.133	-0.246	0.473	0.68	-0.129	0.434	0.461	-0.094	0.289	0.578	-0.059	0.305	0.875	-0.602	0.488	1.496	-0.398	0.488	1.051	-0.551	0.57	0.816	-0.422	0.539	1.063	-0.445	0.602
0.656	-0.141	0.363	0.746	-0.012	0.414	1.086	-0.211	0.457	0.594	-0.129	0.441	0.461	-0.098	0.281	0.594	-0.09	0.301	0.91	-0.676	0.539	1.434	-0.32	0.453	1.082	-0.516	0.559	0.887	-0.438	0.539	1.066	-0.488	0.609
0.695	-0.133	0.355	0.691	-0.051	0.414	1.012	-0.18	0.438	0.551	-0.145	0.441	0.453	-0.105	0.277	0.605	-0.125	0.313	0.945	-0.715	0.563	1.281	-0.27	0.445	1.063	-0.457	0.516	0.961	-0.465	0.52	1.078	-0.5	0.594
0.746	-0.117	0.332	0.648	-0.09	0.414	0.918	-0.156	0.426	0.566	-0.168	0.426	0.461	-0.105	0.277	0.629	-0.148	0.316	1.02	-0.711	0.559	1.129	-0.227	0.449	1.074	-0.395	0.473	1.039	-0.496	0.496	1.031	-0.5	0.551
0.805	-0.09	0.316	0.613	-0.117	0.402	0.824	-0.141	0.414	0.609	-0.195	0.418	0.488	-0.113	0.293	0.668	-0.156	0.32	1.117	-0.66	0.531	1.02	-0.215	0.465	1.012	-0.328	0.414	1.098	-0.512	0.465	0.918	-0.469	0.488
0.855	-0.063	0.293	0.578	-0.145	0.395	0.758	-0.133	0.406	0.668	-0.219	0.395	0.527	-0.117	0.305	0.719	-0.141	0.32	1.227	-0.555	0.496	0.965	-0.199	0.473	0.934	-0.227	0.355	1.109	-0.496	0.434	0.82	-0.348	0.406
0.883	-0.035	0.277	0.539	-0.176	0.391	0.719	-0.145	0.406	0.73	-0.238	0.375	0.57	-0.125	0.328	0.781	-0.129	0.32	1.254	-0.414	0.461	0.957	-0.195	0.461	0.82	-0.18	0.348	1.09	-0.391	0.391	0.707	-0.219	0.348
0.875	-0.012	0.266	0.504	-0.207	0.391	0.715	-0.168	0.402	0.793	-0.254	0.355	0.613	-0.129	0.34	0.852	-0.117	0.32	1.18	-0.297	0.453	0.996	-0.18	0.445	0.707	-0.121	0.348	1.023	-0.316	0.367	0.586	-0.043	0.324
0.84	0.004	0.258	0.488	-0.23	0.387	0.723	-0.195	0.395	0.844	-0.246	0.332	0.672	-0.129	0.344	0.902	-0.098	0.328	1.047	-0.211	0.461	1.043	-0.191	0.426	0.633	-0.055	0.352	0.91	-0.227	0.348	0.469	0.145	0.34
0.805	0.012	0.254	0.477	-0.25	0.387	0.738	-0.207	0.383	0.855	-0.234	0.316	0.742	-0.125	0.348	0.941	-0.063	0.328	0.922	-0.16	0.469	1.082	-0.223	0.406	0.563	-0.059	0.375	0.809	-0.121	0.328	0.367	0.18	0.383
0.785	0.016	0.25	0.465	-0.254	0.391	0.781	-0.227	0.371	0.848	-0.207	0.313	0.813	-0.105	0.344	0.961	-0.031	0.332	0.859	-0.141	0.465	1.117	-0.234	0.379	0.531	-0.082	0.398	0.734	-0.066	0.32	0.32	0.086	0.449
0.766	0.004	0.254	0.469	-0.25	0.391	0.852	-0.266	0.359	0.809	-0.16	0.297	0.863	-0.09	0.344	0.969	0	0.328	0.848	-0.145	0.469	1.125	-0.203	0.34	0.512	-0.098	0.418	0.668	-0.059	0.324	0.305	-0.043	0.527
0.762	-0.004	0.27	0.477	-0.242	0.387	0.918	-0.297	0.344	0.758	-0.102	0.285	0.887	-0.078	0.348	0.965	0.023	0.324	0.891	-0.156	0.465	1.09	-0.152	0.316	0.523	-0.102	0.41	0.602	-0.102	0.34	0.336	-0.129	0.586
0.746	-0.027	0.281	0.496	-0.223	0.383	0.965	-0.305	0.324	0.707	-0.063	0.285	0.91	-0.051	0.363	0.953	0.047	0.328	0.949	-0.164	0.453	0.996	-0.098	0.305	0.531	-0.102	0.391	0.539	-0.156	0.348	0.375	-0.203	0.629
0.742	-0.031	0.273	0.516	-0.219	0.387	1.004	-0.289	0.305	0.652	-0.043	0.289	0.969	-0.027	0.363	0.977	0.063	0.32	1.023	-0.168	0.426	0.898	-0.066	0.301	0.543	-0.125	0.375	0.504	-0.207	0.355	0.41	-0.273	0.641
0.723	-0.035	0.266	0.547	-0.227	0.391	1.023	-0.242	0.273	0.605	-0.031	0.301	1.027	-0.004	0.344	1	0.055	0.313	1.07	-0.168	0.391	0.82	-0.047	0.293	0.563	-0.164	0.359	0.523	-0.262	0.355	0.465	-0.328	0.621
0.699	-0.047	0.258	0.57	-0.242	0.406	0.953	-0.188	0.254	0.566	-0.027	0.309	1.063	0.016	0.324	1.031	0.035	0.316	1.074	-0.191	0.367	0.758	-0.035	0.281	0.59	-0.199	0.34	0.566	-0.305	0.352	0.52	-0.383	0.59
0.68	-0.059	0.258	0.598	-0.266	0.418	0.895	-0.141	0.23	0.539	-0.043	0.324	1.082	0.02	0.32	1.074	-0.004	0.316	1.031	-0.211	0.348	0.703	-0.02	0.281	0.625	-0.254	0.324	0.609	-0.352	0.352	0.574	-0.434	0.539
0.664	-0.066	0.262	0.629	-0.281	0.434	0.844	-0.102	0.227	0.512	-0.055	0.332	1.098	-0.02	0.32	1.133	-0.082	0.316	0.984	-0.203	0.34	0.652	-0.016	0.297	0.676	-0.316	0.316	0.66	-0.402	0.359	0.637	-0.469	0.484
0.656	-0.074	0.27	0.672	-0.289	0.445	0.797	-0.09	0.242	0.508	-0.074	0.328	1.102	-0.063	0.32	1.152	-0.156	0.328	0.914	-0.191	0.344	0.625	-0.012	0.309	0.723	-0.375	0.316	0.711	-0.441	0.363	0.676	-0.465	0.438
0.645	-0.074	0.281	0.719	-0.297	0.445	0.773	-0.086	0.262	0.531	-0.094	0.32	1.098	-0.125	0.336	1.129	-0.23	0.344	0.883	-0.156	0.348	0.598	0	0.305	0.773	-0.441	0.316	0.75	-0.453	0.375	0.699	-0.449	0.398
0.633	-0.07	0.281	0.762	-0.293	0.445	0.75	-0.086	0.277	0.559	-0.121	0.313	1.074	-0.188	0.355	1.031	-0.305	0.371	0.859	-0.117	0.344	0.578	0.016	0.289	0.832	-0.512	0.332	0.766	-0.453	0.387	0.707	-0.426	0.371
0.621	-0.051	0.281	0.809	-0.289	0.445	0.699	-0.082	0.277	0.594	-0.137	0.301	0.992	-0.242	0.391	0.945	-0.352	0.406	0.816	-0.074	0.332	0.578	0.02	0.277	0.867	-0.559	0.344	0.777	-0.453	0.398	0.727	-0.406	0.367
0.621	-0.031	0.277	0.832	-0.273	0.445	0.668	-0.078	0.266	0.613	-0.137	0.293	0.914	-0.285	0.418	0.852	-0.387	0.445	0.766	-0.055	0.32	0.586	0	0.273	0.871	-0.578	0.359	0.793	-0.438	0.41	0.773	-0.398	0.383
0.629	-0.02	0.277	0.852	-0.254	0.453	0.645	-0.078	0.254	0.613	-0.125	0.277	0.863	-0.324	0.445	0.813	-0.383	0.484	0.703	-0.063	0.313	0.59	-0.027	0.273	0.82	-0.574	0.387	0.809	-0.41	0.406	0.871	-0.41	0.41
0.66	-0.016	0.281	0.879	-0.223	0.457	0.609	-0.09	0.25	0.609	-0.102	0.273	0.836	-0.34	0.469	0.781	-0.402	0.52	0.66	-0.066	0.313	0.602	-0.066	0.285	0.773	-0.57	0.426	0.828	-0.375	0.387	1.02	-0.438	0.426
0.707	-0.02	0.289	0.938	-0.203	0.473	0.59	-0.102	0.25	0.621	-0.078	0.281	0.832	-0.359	0.488	0.793	-0.391	0.543	0.645	-0.066	0.313	0.621	-0.094	0.285	0.773	-0.59	0.457	0.863	-0.379	0.391	1.207	-0.484	0.41
0.762	-0.035	0.293	1.027	-0.195	0.484	0.574	-0.113	0.254	0.656	-0.063	0.293	0.84	-0.379	0.516	0.824	-0.375	0.547	0.648	-0.059	0.297	0.652	-0.105	0.293	0.828	-0.625	0.492	0.922	-0.414	0.406	1.359	-0.543	0.379
0.809	-0.047	0.293	1.082	-0.195	0.496	0.566	-0.125	0.27	0.695	-0.063	0.309	0.859	-0.387	0.531	0.844	-0.363	0.547	0.652	-0.055	0.285	0.684	-0.102	0.297	0.914	-0.66	0.523	1	-0.477	0.422	1.461	-0.602	0.34
0.844	-0.055	0.293	1.086	-0.184	0.504	0.555	-0.129	0.297	0.738	-0.066	0.324	0.883	-0.387	0.539	0.848	-0.355	0.535	0.656	-0.059	0.285	0.742	-0.102	0.305	1.027	-0.688	0.539	1.059	-0.523	0.418	1.52	-0.629	0.309
0.863	-0.055	0.285	1.09	-0.199	0.504	0.543	-0.133	0.316	0.785	-0.082	0.34	0.914	-0.363	0.539	0.848	-0.328	0.508	0.68	-0.066	0.285	0.82	-0.098	0.316	1.195	-0.676	0.531	1.098	-0.535	0.414	1.516	-0.613	0.285
0.863	-0.059	0.285	1.109	-0.223	0.504	0.523	-0.129	0.332	0.836	-0.086	0.344	0.906	-0.328	0.516	0.859	-0.281	0.473	0.707	-0.074	0.285	0.883	-0.098	0.34	1.371	-0.598	0.504	1.133	-0.535	0.406	1.48	-0.547	0.285
0.863	-0.059	0.285	1.102	-0.246	0.492	0.539	-0.121	0.34	0.875	-0.086	0.34	0.91	-0.242	0.48	0.855	-0.219	0.43	0.75	-0.094	0.285	0.93	-0.09	0.348	1.426	-0.453	0.445	1.18	-0.523	0.398	1.406	-0.449	0.305
0.887	-0.063	0.293	1.055	-0.254	0.484	0.563	-0.117	0.344	0.898	-0.074	0.344	0.879	-0.156	0.438	0.84	-0.133	0.391	0.793	-0.102	0.297	0.992	-0.074	0.355	1.348	-0.289	0.41	1.184	-0.527	0.414	1.328	-0.348	0.336
0.922	-0.066	0.313	0.992	-0.242	0.48	0.594	-0.113	0.359	0.914	-0.066	0.348	0.836	-0.098	0.418	0.809	-0.051	0.363	0.824	-0.102	0.309	1.012	-0.055	0.352	1.207	-0.172	0.41	1.16	-0.512	0.426	1.262	-0.254	0.359
0.957	-0.082	0.324	0.914	-0.234	0.469	0.637	-0.121	0.375	0.961	-0.063	0.348	0.766	-0.039	0.41	0.766	0.008	0.359	0.906	-0.102	0.324	0.996	-0.02	0.344	1.074	-0.133	0.418	1.117	-0.484	0.441	1.207	-0.176	0.359
0.996	-0.105	0.332	0.828	-0.223	0.457	0.691	-0.125	0.383	1.035	-0.07	0.348	0.695	0	0.422	0.715	0.02	0.375	0.965	-0.102	0.336	0.973	0.004	0.332	0.984	-0.133	0.418	1.047	-0.465	0.449	1.18	-0.125	0.352
1.051	-0.121	0.336	0.75	-0.219	0.449	0.738	-0.137	0.398	1.105	-0.086	0.348	0.652	0.035	0.441	0.68	0.023	0.395	1.023	-0.094	0.344	0.98	0.035	0.324	0.934	-0.137	0.422	0.992	-0.449	0.449	1.18	-0.113	0.34
1.078	-0.148	0.344	0.695	-0.215	0.438	0.766	-0.137	0.41	1.164	-0.098	0.352	0.625	0.043	0.469	0.645	-0.012	0.414	1.039	-0.07	0.344	0.992	0.051	0.32	0.922	-0.152	0.406	0.965	-0.434	0.43	1.188	-0.121	0.34
1.105	-0.176	0.363	0.648	-0.207	0.43	0.781	-0.125	0.414	1.18	-0.129	0.359	0.625	0.047	0.48	0.617	-0.055	0.426	0.992	-0.043	0.348	1.039	0.043	0.32	0.949	-0.176	0.395	0.969	-0.395	0.398	1.203	-0.137	0.355
1.102	-0.215	0.398	0.637	-0.199	0.414	0.797	-0.109	0.418	1.16	-0.16	0.367	0.59	-0.008	0.48	0.598	-0.113	0.434	0.941	-0.012	0.355	1.086	0.035	0.316	1	-0.219	0.383	1.004	-0.352	0.363	1.195	-0.18	0.367
1.063	-0.258	0.445	0.625	-0.199	0.402	0.813	-0.09	0.414	1.117	-0.191	0.375	0.59	-0.051	0.461	0.605	-0.16	0.422	0.918	0.02	0.363	1.117	-0.008	0.316	1.043	-0.27	0.371	1.055	-0.297	0.34	1.141	-0.199	0.367
0.996	-0.301	0.492	0.633	-0.195	0.383	0.855	-0.07	0.41	1.055	-0.23	0.398	0.555	-0.172	0.449	0.609	-0.203	0.406	0.965	0.023	0.355	1.133	-0.07	0.316	1.059	-0.32	0.367	1.102	-0.246	0.344	1.027	-0.18	0.344
0.914	-0.355	0.543	0.648	-0.199	0.371	0.918	-0.051	0.387	0.973	-0.258	0.426	0.523	-0.316	0.449	0.613	-0.234	0.391	0.988	0.023	0.344	1.113	-0.141	0.336	1.027	-0.352	0.359	1.094	-0.195	0.359	0.91	-0.137	0.309
0.844	-0.363	0.566	0.684	-0.203	0.359	0.965	-0.043	0.371	0.891	-0.273	0.457	0.539	-0.402	0.43	0.605	-0.262	0.379	1	0.004	0.332	1.094	-0.227	0.363	0.953	-0.328	0.344	1.031	-0.152	0.352	0.797	-0.098	0.289
0.773	-0.344	0.559	0.727	-0.199	0.352	1.004	-0.047	0.359	0.813	-0.297	0.484	0.555	-0.414	0.387	0.613	-0.301	0.383	1.004	-0.027	0.328	1	-0.332	0.406	0.887	-0.27	0.324	0.984	-0.102	0.332	0.68	-0.078	0.289
0.73	-0.281	0.535	0.773	-0.195	0.344	1.047	-0.066	0.352	0.73	-0.316	0.52	0.563	-0.418	0.34	0.625	-0.344	0.398	1.004	-0.07	0.316	0.938	-0.402	0.461	0.816	-0.219	0.316	0.93	-0.082	0.328	0.617	-0.078	0.305
0.691	-0.195	0.488	0.828	-0.18	0.32	1.07	-0.109	0.359	0.672	-0.34	0.551	0.574	-0.441	0.32	0.641	-0.375	0.414	1.012	-0.133	0.313	0.902	-0.473	0.535	0.797	-0.156	0.316	0.867	-0.066	0.332	0.574	-0.078	0.34
0.695	-0.094	0.445	0.863	-0.148	0.305	1.07	-0.164	0.371	0.652	-0.332	0.559	0.578	-0.492	0.309	0.66	-0.398	0.43	0.965	-0.211	0.316	0.906	-0.523	0.59	0.75	-0.09	0.313	0.836	-0.039	0.316	0.527	-0.09	0.375
0.738	0.02	0.398	0.883	-0.113	0.293	1.039	-0.219	0.387	0.668	-0.313	0.563	0.586	-0.531	0.316	0.68	-0.41	0.434	0.891	-0.262	0.344	0.918	-0.535	0.629	0.707	-0.051	0.309	0.801	-0.004	0.297	0.496	-0.102	0.387
0.789	0.105	0.359	0.852	-0.078	0.277	0.965	-0.27	0.41	0.703	-0.273	0.547	0.594	-0.555	0.34	0.695	-0.41	0.441	0.824	-0.324	0.395	0.945	-0.52	0.648	0.684	-0.008	0.297	0.723	0.035	0.277	0.48	-0.074	0.387
0.832	0.16	0.352	0.805	-0.047	0.273	0.891	-0.309	0.438	0.758	-0.223	0.523	0.633	-0.547	0.359	0.719	-0.422	0.449	0.789	-0.379	0.449	0.953	-0.48	0.641	0.66	0.023	0.285	0.664	0.023	0.293	0.473	-0.051	0.367
0.848	0.16	0.352	0.762	-0.031	0.273	0.836	-0.336	0.465	0.809	-0.172	0.496	0.684	-0.527	0.383	0.738	-0.434	0.465	0.785	-0.418	0.504	0.961	-0.445	0.617	0.637	0.035	0.281	0.629	-0.004	0.316	0.461	-0.039	0.355
0.844	0.133	0.355	0.719	-0.023	0.281	0.809	-0.352	0.492	0.855	-0.117	0.477	0.73	-0.492	0.391	0.754	-0.438	0.488	0.793	-0.441	0.559	0.988	-0.402	0.574	0.641	0.035	0.285	0.621	-0.039	0.332	0.469	-0.051	0.352
0.848	0.09	0.359	0.688	-0.027	0.289	0.781	-0.371	0.52	0.859	-0.086	0.465	0.77	-0.453	0.402	0.758	-0.43	0.5	0.82	-0.449	0.598	0.977	-0.332	0.523	0.672	0.012	0.297	0.625	-0.055	0.328	0.484	-0.063	0.352
0.84	0.035	0.352	0.656	-0.031	0.301	0.781	-0.379	0.531	0.82	-0.063	0.461	0.805	-0.41	0.418	0.77	-0.395	0.512	0.863	-0.422	0.594	0.953	-0.242	0.473	0.711	-0.012	0.297	0.633	-0.063	0.332	0.512	-0.074	0.352
0.813	-0.027	0.344	0.625	-0.051	0.313	0.809	-0.371	0.527	0.758	-0.047	0.461	0.832	-0.379	0.438	0.801	-0.352	0.52	0.926	-0.379	0.578	0.93	-0.148	0.422	0.758	-0.035	0.301	0.641	-0.055	0.328	0.563	-0.086	0.352
0.781	-0.094	0.344	0.605	-0.066	0.309	0.844	-0.355	0.52	0.691	-0.047	0.457	0.891	-0.344	0.457	0.883	-0.324	0.527	0.961	-0.352	0.543	0.879	-0.039	0.398	0.805	-0.051	0.293	0.652	-0.051	0.324	0.621	-0.094	0.34
0.75	-0.156	0.352	0.598	-0.082	0.305	0.859	-0.348	0.504	0.633	-0.055	0.453	0.992	-0.316	0.457	0.984	-0.301	0.543	1.031	-0.297	0.496	0.773	0.047	0.395	0.863	-0.059	0.297	0.684	-0.031	0.309	0.719	-0.098	0.328
0.711	-0.199	0.352	0.594	-0.09	0.293	0.879	-0.313	0.48	0.59	-0.063	0.449	1.098	-0.285	0.449	1.086	-0.297	0.551	1.066	-0.242	0.441	0.668	0.066	0.414	0.895	-0.086	0.305	0.719	-0.043	0.316	0.805	-0.082	0.32
0.664	-0.23	0.359	0.598	-0.098	0.289	0.906	-0.281	0.453	0.559	-0.074	0.441	1.156	-0.242	0.441	1.188	-0.313	0.555	1.039	-0.156	0.395	0.574	0.047	0.434	0.941	-0.098	0.32	0.773	-0.059	0.316	0.871	-0.066	0.316
0.633	-0.25	0.371	0.609	-0.105	0.285	0.906	-0.223	0.434	0.516	-0.098	0.438	1.195	-0.219	0.441	1.289	-0.316	0.547	0.969	-0.09	0.367	0.512	0.023	0.445	1.031	-0.105	0.328	0.836	-0.063	0.328	0.898	-0.047	0.313
0.602	-0.25	0.375	0.625	-0.113	0.285	0.898	-0.16	0.414	0.469	-0.137	0.434	1.215	-0.223	0.43	1.328	-0.305	0.516	0.883	-0.055	0.371	0.449	-0.031	0.457	1.109	-0.086	0.332	0.902	-0.039	0.34	0.93	-0.035	0.316
0.586	-0.258	0.379	0.633	-0.113	0.285	0.855	-0.113	0.41	0.434	-0.184	0.441	1.215	-0.223	0.418	1.262	-0.266	0.484	0.793	-0.031	0.398	0.418	-0.082	0.473	1.184	-0.066	0.328	0.953	-0.02	0.348	0.918	-0.016	0.324
0.578	-0.262	0.383	0.633	-0.105	0.285	0.805	-0.051	0.402	0.434	-0.219	0.445	1.172	-0.223	0.406	1.141	-0.23	0.461	0.73	-0.023	0.422	0.426	-0.133	0.48	1.184	0	0.32	0.992	0.016	0.352	0.887	-0.004	0.34
0.57	-0.266	0.387	0.629	-0.086	0.305	0.75	-0.008	0.402	0.434	-0.25	0.438	1.113	-0.223	0.402	1.008	-0.211	0.449	0.695	-0.035	0.434	0.453	-0.176	0.469	1.129	0.094	0.316	1.027	0.051	0.367	0.891	0.004	0.348
0.559	-0.27	0.379	0.629	-0.074	0.313	0.707	0.016	0.402	0.43	-0.281	0.434	1.027	-0.211	0.391	0.898	-0.199	0.445	0.668	-0.047	0.434	0.484	-0.227	0.461	1.098	0.191	0.324	1.063	0.082	0.375	0.918	0.012	0.336
0.566	-0.262	0.367	0.633	-0.066	0.32	0.668	0.012	0.406	0.426	-0.301	0.422	0.941	-0.219	0.391	0.809	-0.195	0.441	0.637	-0.09	0.438	0.523	-0.281	0.453	1.121	0.27	0.34	1.059	0.094	0.379	0.969	0.012	0.336
0.563	-0.258	0.352	0.66	-0.063	0.336	0.645	-0.027	0.41	0.426	-0.316	0.414	0.871	-0.219	0.383	0.758	-0.195	0.434	0.609	-0.16	0.445	0.555	-0.34	0.449	1.156	0.297	0.34	1.047	0.09	0.383	1.039	-0.012	0.324
0.57	-0.238	0.336	0.695	-0.059	0.348	0.629	-0.074	0.406	0.445	-0.324	0.406	0.824	-0.195	0.363	0.742	-0.207	0.43	0.609	-0.219	0.438	0.594	-0.402	0.449	1.188	0.273	0.324	1.07	0.063	0.383	1.125	-0.059	0.309
0.586	-0.223	0.324	0.73	-0.059	0.352	0.621	-0.113	0.41	0.469	-0.332	0.391	0.805	-0.191	0.352	0.77	-0.219	0.41	0.633	-0.25	0.402	0.633	-0.465	0.445	1.207	0.195	0.313	1.109	0.047	0.379	1.207	-0.109	0.285
0.602	-0.203	0.32	0.766	-0.063	0.352	0.629	-0.164	0.402	0.523	-0.332	0.387	0.785	-0.203	0.34	0.824	-0.23	0.395	0.668	-0.25	0.348	0.668	-0.523	0.453	1.184	0.078	0.297	1.109	0.02	0.383	1.27	-0.172	0.262
0.609	-0.203	0.313	0.797	-0.066	0.363	0.633	-0.207	0.406	0.59	-0.34	0.387	0.789	-0.184	0.32	0.906	-0.25	0.375	0.707	-0.262	0.313	0.711	-0.574	0.469	1.137	-0.078	0.301	1.09	-0.039	0.391	1.336	-0.23	0.254
0.625	-0.211	0.316	0.824	-0.082	0.375	0.637	-0.254	0.41	0.66	-0.355	0.387	0.809	-0.18	0.309	0.969	-0.238	0.34	0.723	-0.301	0.316	0.738	-0.594	0.484	1.078	-0.227	0.297	1.105	-0.109	0.395	1.355	-0.309	0.262
0.641	-0.207	0.316	0.84	-0.09	0.391	0.637	-0.293	0.414	0.734	-0.355	0.395	0.832	-0.184	0.293	0.98	-0.238	0.324	0.766	-0.371	0.332	0.742	-0.574	0.492	1.031	-0.332	0.305	1.109	-0.176	0.402	1.371	-0.391	0.281
0.68	-0.207	0.316	0.879	-0.098	0.406	0.625	-0.324	0.414	0.805	-0.355	0.387	0.848	-0.172	0.277	0.93	-0.211	0.316	0.797	-0.445	0.355	0.754	-0.539	0.508	0.879	-0.426	0.344	1.105	-0.25	0.438	1.309	-0.492	0.336
0.719	-0.211	0.316	0.938	-0.109	0.414	0.613	-0.344	0.414	0.855	-0.336	0.379	0.859	-0.164	0.262	0.891	-0.152	0.309	0.824	-0.516	0.371	0.762	-0.492	0.527	0.789	-0.457	0.379	1.066	-0.305	0.457	1.242	-0.551	0.395
0.758	-0.215	0.313	0.988	-0.117	0.41	0.613	-0.352	0.422	0.875	-0.309	0.379	0.855	-0.16	0.254	0.855	-0.098	0.289	0.844	-0.57	0.379	0.781	-0.441	0.535	0.77	-0.453	0.438	1.078	-0.32	0.477	1.176	-0.617	0.465
0.785	-0.23	0.32	1.012	-0.117	0.402	0.625	-0.367	0.426	0.906	-0.285	0.387	0.824	-0.152	0.254	0.82	-0.059	0.27	0.832	-0.609	0.387	0.844	-0.406	0.551	0.77	-0.449	0.504	1.086	-0.359	0.512	1.137	-0.652	0.531
0.801	-0.238	0.32	1.023	-0.117	0.406	0.633	-0.375	0.438	0.984	-0.277	0.402	0.793	-0.145	0.254	0.789	-0.016	0.254	0.801	-0.637	0.395	0.953	-0.383	0.563	0.785	-0.449	0.578	1.098	-0.395	0.547	1.078	-0.68	0.598
0.832	-0.242	0.32	1.051	-0.129	0.406	0.645	-0.383	0.457	1.09	-0.281	0.426	0.75	-0.125	0.254	0.758	0.008	0.254	0.754	-0.645	0.398	1.098	-0.363	0.57	0.855	-0.434	0.629	1.121	-0.426	0.59	1.051	-0.668	0.625
0.887	-0.246	0.328	1.07	-0.16	0.414	0.664	-0.402	0.477	1.191	-0.293	0.445	0.695	-0.105	0.25	0.738	0.023	0.262	0.711	-0.629	0.395	1.227	-0.34	0.551	0.914	-0.43	0.66	1.16	-0.461	0.625	1.047	-0.633	0.625
0.957	-0.234	0.324	1.078	-0.203	0.434	0.703	-0.422	0.492	1.27	-0.316	0.453	0.652	-0.09	0.25	0.715	0.043	0.262	0.703	-0.621	0.402	1.375	-0.305	0.52	0.973	-0.414	0.652	1.18	-0.477	0.645	0.977	-0.605	0.59
1.004	-0.23	0.324	1.063	-0.254	0.469	0.738	-0.438	0.516	1.32	-0.34	0.453	0.613	-0.074	0.254	0.703	0.051	0.266	0.758	-0.633	0.43	1.473	-0.262	0.477	0.973	-0.391	0.602	1.203	-0.453	0.637	0.949	-0.531	0.52
1.039	-0.234	0.324	1.012	-0.305	0.504	0.762	-0.438	0.531	1.289	-0.344	0.434	0.602	-0.066	0.27	0.676	0.051	0.266	0.859	-0.637	0.445	1.477	-0.203	0.445	0.988	-0.316	0.539	1.238	-0.406	0.613	0.879	-0.398	0.414
1.066	-0.242	0.324	0.941	-0.34	0.543	0.781	-0.41	0.539	1.176	-0.324	0.418	0.578	-0.074	0.277	0.656	0.035	0.266	0.992	-0.617	0.453	1.398	-0.156	0.434	1	-0.242	0.469	1.176	-0.352	0.586	0.793	-0.242	0.305
1.094	-0.25	0.32	0.852	-0.367	0.574	0.809	-0.367	0.539	1.012	-0.289	0.41	0.559	-0.078	0.281	0.645	0.004	0.273	1.137	-0.578	0.434	1.266	-0.148	0.441	0.969	-0.16	0.379	1.074	-0.301	0.566	0.641	-0.113	0.262
1.109	-0.238	0.313	0.773	-0.387	0.602	0.855	-0.316	0.539	0.871	-0.246	0.402	0.535	-0.074	0.281	0.633	-0.031	0.285	1.266	-0.508	0.414	1.117	-0.148	0.457	0.891	-0.082	0.34	0.98	-0.188	0.535	0.484	0.02	0.254
1.09	-0.227	0.305	0.73	-0.391	0.621	0.957	-0.273	0.539	0.738	-0.211	0.406	0.516	-0.082	0.277	0.645	-0.059	0.285	1.336	-0.395	0.395	0.992	-0.172	0.465	0.828	-0.012	0.348	0.871	-0.074	0.527	0.371	0.113	0.281
1.02	-0.207	0.297	0.699	-0.359	0.621	1.063	-0.223	0.535	0.621	-0.191	0.41	0.492	-0.082	0.277	0.664	-0.059	0.285	1.313	-0.289	0.398	0.93	-0.188	0.445	0.762	0.043	0.363	0.723	0.063	0.52	0.32	0.121	0.328
0.922	-0.188	0.293	0.703	-0.309	0.594	1.133	-0.199	0.527	0.559	-0.191	0.414	0.484	-0.082	0.277	0.688	-0.07	0.289	1.215	-0.215	0.41	0.906	-0.203	0.418	0.703	0.059	0.375	0.559	0.133	0.543	0.309	0.082	0.375
0.816	-0.164	0.301	0.738	-0.23	0.563	1.188	-0.199	0.535	0.531	-0.191	0.41	0.484	-0.082	0.273	0.719	-0.09	0.293	1.09	-0.172	0.43	0.91	-0.223	0.391	0.672	0.031	0.387	0.457	0.129	0.57	0.324	0.051	0.398
0.719	-0.148	0.309	0.797	-0.141	0.52	1.207	-0.219	0.535	0.566	-0.207	0.402	0.5	-0.086	0.277	0.758	-0.117	0.313	0.977	-0.141	0.438	0.953	-0.242	0.359	0.637	-0.043	0.402	0.375	0.09	0.582	0.367	0.008	0.426
0.637	-0.133	0.316	0.867	-0.043	0.477	1.184	-0.227	0.523	0.629	-0.223	0.387	0.504	-0.094	0.297	0.816	-0.133	0.332	0.883	-0.148	0.449	1.016	-0.27	0.332	0.613	-0.09	0.418	0.332	0.031	0.578	0.426	-0.035	0.441
0.602	-0.113	0.328	0.914	0.031	0.453	1.137	-0.219	0.504	0.691	-0.242	0.375	0.539	-0.105	0.316	0.879	-0.137	0.348	0.832	-0.172	0.457	1.07	-0.313	0.32	0.621	-0.109	0.418	0.324	-0.008	0.543	0.5	-0.086	0.441
0.602	-0.094	0.324	0.918	0.082	0.438	1.07	-0.199	0.488	0.762	-0.25	0.352	0.594	-0.125	0.34	0.902	-0.137	0.363	0.84	-0.211	0.449	1.07	-0.34	0.316	0.684	-0.137	0.406	0.332	-0.055	0.508	0.574	-0.145	0.414
0.633	-0.07	0.316	0.879	0.098	0.434	0.996	-0.176	0.461	0.82	-0.23	0.332	0.672	-0.145	0.355	0.895	-0.129	0.367	0.902	-0.262	0.426	0.98	-0.34	0.32	0.742	-0.18	0.383	0.375	-0.102	0.484	0.648	-0.215	0.375
0.684	-0.047	0.297	0.824	0.078	0.422	0.918	-0.16	0.445	0.859	-0.195	0.309	0.742	-0.148	0.359	0.871	-0.113	0.375	1.016	-0.324	0.406	0.914	-0.27	0.297	0.809	-0.234	0.363	0.406	-0.148	0.465	0.707	-0.316	0.336
0.719	-0.035	0.281	0.773	0.055	0.406	0.844	-0.16	0.43	0.871	-0.148	0.285	0.793	-0.145	0.359	0.844	-0.086	0.379	1.152	-0.379	0.383	0.816	-0.203	0.289	0.852	-0.293	0.363	0.434	-0.207	0.453	0.762	-0.426	0.305
0.758	-0.039	0.262	0.727	0.023	0.387	0.793	-0.16	0.414	0.848	-0.102	0.277	0.82	-0.133	0.371	0.848	-0.059	0.383	1.289	-0.414	0.355	0.727	-0.16	0.289	0.867	-0.355	0.363	0.445	-0.258	0.453	0.793	-0.535	0.273
0.801	-0.047	0.246	0.672	-0.023	0.371	0.77	-0.164	0.41	0.809	-0.066	0.277	0.832	-0.117	0.375	0.902	-0.039	0.383	1.305	-0.379	0.328	0.668	-0.117	0.285	0.871	-0.414	0.379	0.477	-0.309	0.457	0.77	-0.609	0.262
0.82	-0.055	0.227	0.621	-0.07	0.359	0.75	-0.176	0.395	0.77	-0.035	0.281	0.836	-0.105	0.387	0.988	-0.031	0.363	1.227	-0.316	0.313	0.621	-0.074	0.285	0.875	-0.469	0.391	0.531	-0.352	0.465	0.734	-0.645	0.254
0.813	-0.059	0.223	0.578	-0.105	0.352	0.758	-0.18	0.375	0.738	-0.016	0.285	0.875	-0.09	0.387	1.027	-0.016	0.348	1.168	-0.211	0.297	0.59	-0.035	0.289	0.895	-0.504	0.402	0.605	-0.387	0.473	0.727	-0.617	0.254
0.797	-0.051	0.215	0.555	-0.141	0.352	0.773	-0.172	0.355	0.707	0.004	0.293	0.965	-0.07	0.375	1.051	-0.02	0.332	1.121	-0.113	0.293	0.559	0	0.289	0.934	-0.523	0.406	0.703	-0.41	0.461	0.766	-0.559	0.266
0.781	-0.039	0.227	0.527	-0.176	0.34	0.801	-0.156	0.324	0.672	-0.008	0.309	1.047	-0.055	0.355	1.094	-0.031	0.313	1.027	-0.066	0.285	0.527	0.012	0.301	0.949	-0.539	0.422	0.785	-0.406	0.449	0.828	-0.523	0.297
0.754	-0.031	0.23	0.508	-0.203	0.34	0.844	-0.164	0.313	0.645	-0.031	0.313	1.105	-0.051	0.34	1.098	-0.078	0.309	0.965	-0.004	0.25	0.512	0.008	0.301	0.922	-0.551	0.441	0.828	-0.379	0.434	0.945	-0.551	0.348
0.727	-0.027	0.238	0.5	-0.219	0.344	0.887	-0.156	0.301	0.629	-0.047	0.316	1.145	-0.055	0.328	1.066	-0.129	0.316	0.906	0.039	0.234	0.508	0.004	0.301	0.871	-0.57	0.457	0.805	-0.348	0.422	1.066	-0.609	0.395
0.715	-0.027	0.254	0.496	-0.238	0.348	0.922	-0.141	0.277	0.621	-0.055	0.313	1.176	-0.07	0.336	1.004	-0.188	0.34	0.844	0.043	0.258	0.52	-0.02	0.301	0.859	-0.621	0.473	0.746	-0.324	0.41	1.148	-0.695	0.43
0.699	-0.039	0.27	0.484	-0.25	0.352	0.91	-0.117	0.25	0.605	-0.074	0.309	1.18	-0.109	0.348	0.934	-0.242	0.375	0.82	0.031	0.285	0.539	-0.031	0.305	0.895	-0.68	0.48	0.719	-0.348	0.418	1.199	-0.785	0.434
0.699	-0.055	0.289	0.465	-0.258	0.359	0.879	-0.105	0.234	0.586	-0.094	0.305	1.145	-0.16	0.383	0.871	-0.297	0.418	0.777	0.023	0.293	0.559	-0.039	0.305	0.93	-0.723	0.465	0.797	-0.441	0.457	1.234	-0.824	0.398
0.688	-0.086	0.301	0.461	-0.258	0.363	0.844	-0.086	0.223	0.574	-0.113	0.305	1.09	-0.23	0.41	0.828	-0.352	0.469	0.723	0.02	0.289	0.586	-0.039	0.297	0.961	-0.73	0.434	0.949	-0.574	0.504	1.266	-0.781	0.344
0.676	-0.094	0.301	0.48	-0.246	0.363	0.801	-0.059	0.219	0.566	-0.137	0.313	1.008	-0.289	0.449	0.816	-0.391	0.508	0.688	0	0.285	0.613	-0.055	0.309	1.035	-0.668	0.398	1.129	-0.703	0.531	1.293	-0.629	0.305
0.664	-0.102	0.293	0.5	-0.234	0.355	0.754	-0.039	0.219	0.582	-0.148	0.316	0.961	-0.328	0.473	0.816	-0.402	0.531	0.664	-0.016	0.266	0.684	-0.082	0.32	1.113	-0.559	0.371	1.289	-0.805	0.527	1.254	-0.438	0.289
0.656	-0.098	0.273	0.523	-0.234	0.355	0.711	-0.012	0.223	0.605	-0.141	0.316	0.93	-0.355	0.496	0.832	-0.41	0.535	0.652	-0.023	0.262	0.789	-0.09	0.34	1.172	-0.426	0.363	1.375	-0.816	0.469	1.18	-0.277	0.297
0.652	-0.094	0.27	0.543	-0.246	0.367	0.672	0	0.227	0.633	-0.125	0.32	0.918	-0.371	0.516	0.844	-0.395	0.516	0.66	-0.035	0.262	0.891	-0.098	0.348	1.141	-0.297	0.387	1.426	-0.711	0.398	1.098	-0.191	0.316
0.66	-0.09	0.27	0.57	-0.258	0.379	0.648	0	0.238	0.652	-0.105	0.328	0.91	-0.387	0.52	0.852	-0.371	0.492	0.672	-0.063	0.277	0.945	-0.082	0.355	1.039	-0.215	0.426	1.406	-0.543	0.359	1.031	-0.152	0.34
0.668	-0.09	0.281	0.609	-0.27	0.383	0.629	-0.012	0.246	0.672	-0.098	0.328	0.914	-0.387	0.523	0.879	-0.352	0.48	0.707	-0.086	0.293	0.992	-0.063	0.352	0.941	-0.164	0.445	1.336	-0.359	0.375	1.055	-0.16	0.359
0.691	-0.09	0.293	0.648	-0.289	0.398	0.617	-0.023	0.254	0.715	-0.086	0.328	0.93	-0.371	0.52	0.887	-0.336	0.465	0.754	-0.098	0.301	1.047	-0.023	0.34	0.891	-0.145	0.445	1.199	-0.203	0.422	1.156	-0.188	0.371
0.703	-0.082	0.309	0.699	-0.301	0.406	0.613	-0.031	0.246	0.762	-0.074	0.332	0.938	-0.352	0.5	0.906	-0.297	0.445	0.797	-0.102	0.305	1.09	0.012	0.324	0.887	-0.141	0.43	1.063	-0.102	0.465	1.258	-0.219	0.375
0.707	-0.066	0.313	0.762	-0.305	0.414	0.621	-0.035	0.242	0.797	-0.063	0.34	0.938	-0.305	0.473	0.895	-0.254	0.422	0.816	-0.102	0.309	1.078	0.047	0.32	0.898	-0.152	0.402	0.969	-0.016	0.477	1.301	-0.242	0.367
0.707	-0.055	0.313	0.836	-0.297	0.41	0.633	-0.031	0.23	0.82	-0.059	0.34	0.945	-0.25	0.449	0.855	-0.199	0.406	0.828	-0.09	0.316	1.066	0.07	0.324	0.945	-0.18	0.371	0.93	0.035	0.469	1.27	-0.246	0.363
0.715	-0.039	0.309	0.887	-0.285	0.41	0.648	-0.051	0.234	0.848	-0.055	0.348	0.945	-0.195	0.43	0.828	-0.117	0.383	0.828	-0.074	0.328	1.078	0.078	0.32	1.023	-0.234	0.344	0.926	0.043	0.453	1.211	-0.188	0.34
0.727	-0.035	0.309	0.898	-0.25	0.406	0.688	-0.066	0.25	0.859	-0.055	0.352	0.906	-0.133	0.414	0.766	-0.074	0.379	0.809	-0.07	0.348	1.094	0.078	0.309	1.102	-0.273	0.324	0.953	0.012	0.43	1.121	-0.102	0.336
0.746	-0.027	0.301	0.906	-0.215	0.41	0.727	-0.082	0.266	0.883	-0.055	0.359	0.871	-0.059	0.398	0.684	-0.063	0.387	0.766	-0.066	0.375	1.102	0.07	0.297	1.156	-0.316	0.309	1	-0.051	0.402	1.047	-0.098	0.355
0.77	-0.031	0.293	0.93	-0.188	0.422	0.738	-0.094	0.281	0.926	-0.059	0.371	0.801	0.008	0.387	0.609	-0.086	0.402	0.738	-0.066	0.398	1.137	0.035	0.293	1.18	-0.332	0.297	1.035	-0.133	0.387	0.996	-0.086	0.355
0.809	-0.035	0.289	0.98	-0.18	0.438	0.727	-0.098	0.305	0.992	-0.063	0.367	0.723	0.043	0.379	0.57	-0.117	0.414	0.758	-0.066	0.406	1.152	-0.023	0.289	1.125	-0.293	0.297	1.035	-0.215	0.371	0.902	-0.043	0.336
0.848	-0.035	0.289	1.016	-0.176	0.449	0.691	-0.094	0.32	1.051	-0.07	0.363	0.645	0.039	0.387	0.516	-0.164	0.426	0.82	-0.063	0.391	1.152	-0.098	0.301	1.051	-0.254	0.301	1.02	-0.293	0.359	0.797	0	0.32
0.871	-0.039	0.285	1.004	-0.18	0.457	0.688	-0.09	0.332	1.109	-0.094	0.359	0.59	0.012	0.398	0.484	-0.211	0.434	0.867	-0.039	0.363	1.148	-0.195	0.316	0.996	-0.207	0.301	0.984	-0.34	0.359	0.715	0.023	0.332
0.891	-0.055	0.297	1.016	-0.203	0.469	0.703	-0.082	0.348	1.168	-0.129	0.367	0.539	-0.039	0.414	0.48	-0.25	0.441	0.863	-0.016	0.344	1.109	-0.305	0.352	0.957	-0.148	0.305	0.922	-0.348	0.363	0.668	0.016	0.348
0.914	-0.074	0.301	1.074	-0.242	0.469	0.73	-0.066	0.352	1.215	-0.176	0.379	0.504	-0.094	0.426	0.512	-0.285	0.445	0.883	-0.031	0.32	1.078	-0.395	0.406	0.906	-0.098	0.305	0.852	-0.348	0.371	0.645	-0.012	0.355
0.961	-0.098	0.309	1.105	-0.277	0.461	0.77	-0.051	0.367	1.227	-0.227	0.387	0.496	-0.145	0.434	0.543	-0.313	0.441	0.898	-0.07	0.301	0.984	-0.508	0.488	0.859	-0.055	0.313	0.82	-0.277	0.348	0.594	-0.043	0.352
1.023	-0.109	0.301	1.086	-0.305	0.453	0.824	-0.039	0.375	1.172	-0.281	0.41	0.5	-0.199	0.441	0.563	-0.332	0.426	0.898	-0.129	0.309	0.969	-0.57	0.57	0.82	-0.031	0.313	0.77	-0.184	0.336	0.563	-0.051	0.332
1.066	-0.117	0.285	1.02	-0.301	0.449	0.871	-0.031	0.383	1.063	-0.309	0.438	0.512	-0.258	0.441	0.57	-0.355	0.418	0.902	-0.219	0.332	0.984	-0.629	0.645	0.797	-0.008	0.309	0.691	-0.148	0.34	0.547	-0.039	0.32
1.074	-0.113	0.277	0.934	-0.277	0.43	0.898	-0.031	0.395	0.934	-0.32	0.477	0.531	-0.309	0.438	0.566	-0.379	0.43	0.891	-0.332	0.379	1.016	-0.66	0.691	0.793	0.008	0.301	0.648	-0.133	0.344	0.559	-0.055	0.313
1.082	-0.117	0.281	0.824	-0.246	0.418	0.91	-0.051	0.418	0.805	-0.328	0.516	0.547	-0.344	0.434	0.566	-0.41	0.438	0.879	-0.438	0.438	1.039	-0.652	0.699	0.805	-0.012	0.309	0.621	-0.105	0.34	0.586	-0.086	0.313
1.098	-0.129	0.281	0.727	-0.215	0.418	0.941	-0.055	0.43	0.707	-0.332	0.555	0.563	-0.383	0.438	0.574	-0.43	0.453	0.887	-0.531	0.496	1.066	-0.598	0.676	0.84	-0.055	0.316	0.605	-0.074	0.34	0.645	-0.121	0.324
1.09	-0.152	0.293	0.648	-0.195	0.418	0.969	-0.063	0.426	0.629	-0.309	0.57	0.598	-0.391	0.434	0.602	-0.449	0.477	0.891	-0.605	0.543	1.016	-0.527	0.617	0.906	-0.086	0.32	0.582	-0.055	0.348	0.727	-0.16	0.336
1.043	-0.164	0.309	0.613	-0.184	0.426	0.984	-0.066	0.414	0.582	-0.305	0.59	0.625	-0.387	0.438	0.637	-0.461	0.48	0.902	-0.621	0.582	1.004	-0.418	0.527	0.945	-0.113	0.32	0.578	-0.043	0.332	0.824	-0.176	0.34
0.965	-0.168	0.328	0.621	-0.18	0.414	0.988	-0.074	0.395	0.609	-0.289	0.582	0.645	-0.379	0.445	0.676	-0.453	0.488	0.941	-0.594	0.598	0.992	-0.27	0.43	0.945	-0.145	0.336	0.578	-0.031	0.309	0.977	-0.195	0.328
0.883	-0.168	0.34	0.66	-0.172	0.41	0.996	-0.098	0.383	0.676	-0.262	0.555	0.66	-0.363	0.457	0.723	-0.445	0.496	0.977	-0.523	0.586	0.906	-0.141	0.363	0.996	-0.18	0.344	0.586	-0.031	0.297	1.078	-0.199	0.32
0.797	-0.164	0.355	0.707	-0.188	0.395	1.023	-0.141	0.375	0.77	-0.234	0.512	0.68	-0.367	0.473	0.754	-0.43	0.5	1.035	-0.465	0.566	0.82	0.004	0.336	1.102	-0.191	0.348	0.602	-0.039	0.297	1.133	-0.164	0.297
0.727	-0.168	0.379	0.758	-0.191	0.379	1.051	-0.195	0.379	0.828	-0.18	0.457	0.703	-0.375	0.484	0.762	-0.402	0.5	1.121	-0.41	0.543	0.738	0.148	0.359	1.215	-0.176	0.328	0.645	-0.047	0.313	1.195	-0.102	0.262
0.676	-0.184	0.391	0.809	-0.195	0.367	1.059	-0.242	0.391	0.855	-0.113	0.414	0.734	-0.363	0.492	0.789	-0.363	0.504	1.188	-0.359	0.496	0.633	0.211	0.402	1.273	-0.109	0.313	0.699	-0.09	0.34	1.254	-0.02	0.238
0.66	-0.168	0.395	0.859	-0.203	0.348	1.012	-0.293	0.434	0.852	-0.055	0.379	0.773	-0.355	0.496	0.863	-0.34	0.508	1.191	-0.293	0.457	0.559	0.188	0.441	1.254	-0.016	0.313	0.789	-0.129	0.375	1.238	0.039	0.242
0.648	-0.156	0.391	0.902	-0.191	0.32	0.938	-0.348	0.504	0.816	-0.016	0.367	0.805	-0.344	0.504	0.973	-0.324	0.504	1.129	-0.223	0.406	0.504	0.141	0.465	1.223	0.09	0.316	0.883	-0.137	0.402	1.195	0.074	0.266
0.645	-0.141	0.387	0.922	-0.16	0.297	0.871	-0.387	0.559	0.75	-0.004	0.371	0.828	-0.328	0.508	1.07	-0.305	0.504	1	-0.168	0.387	0.477	0.094	0.457	1.203	0.164	0.324	0.973	-0.141	0.418	1.16	0.078	0.297
0.664	-0.113	0.379	0.906	-0.121	0.289	0.809	-0.41	0.594	0.68	-0.023	0.383	0.84	-0.305	0.516	1.164	-0.293	0.504	0.848	-0.125	0.383	0.449	0.039	0.457	1.168	0.219	0.344	1.094	-0.102	0.402	1.125	0.066	0.309
0.691	-0.086	0.363	0.867	-0.082	0.277	0.758	-0.395	0.605	0.625	-0.063	0.387	0.875	-0.281	0.512	1.273	-0.301	0.492	0.715	-0.078	0.391	0.449	-0.004	0.434	1.121	0.246	0.359	1.164	-0.051	0.379	1.102	0.059	0.316
0.727	-0.063	0.355	0.813	-0.051	0.273	0.73	-0.375	0.598	0.586	-0.094	0.395	0.934	-0.266	0.512	1.363	-0.313	0.473	0.621	-0.07	0.418	0.461	-0.063	0.414	1.098	0.234	0.375	1.23	0.023	0.34	1.078	0.023	0.32
0.762	-0.043	0.344	0.77	-0.035	0.281	0.738	-0.328	0.582	0.551	-0.125	0.402	0.977	-0.25	0.504	1.371	-0.293	0.445	0.586	-0.082	0.422	0.484	-0.113	0.395	1.078	0.195	0.371	1.25	0.074	0.324	1.07	-0.035	0.316
0.793	-0.035	0.348	0.73	-0.027	0.301	0.734	-0.281	0.559	0.516	-0.164	0.41	1.004	-0.234	0.496	1.27	-0.262	0.422	0.551	-0.098	0.426	0.508	-0.184	0.375	1.051	0.145	0.359	1.234	0.109	0.316	1.055	-0.117	0.316
0.82	-0.031	0.352	0.691	-0.035	0.309	0.754	-0.223	0.531	0.508	-0.188	0.414	1.043	-0.234	0.488	1.109	-0.238	0.41	0.527	-0.125	0.426	0.543	-0.266	0.363	1.016	0.074	0.34	1.242	0.133	0.293	1.059	-0.203	0.328
0.844	-0.031	0.363	0.66	-0.043	0.32	0.809	-0.156	0.492	0.492	-0.219	0.414	1.109	-0.25	0.48	0.949	-0.215	0.398	0.539	-0.145	0.414	0.586	-0.359	0.359	0.965	-0.027	0.316	1.266	0.145	0.266	0.988	-0.293	0.32
0.855	-0.043	0.375	0.629	-0.059	0.316	0.879	-0.086	0.461	0.492	-0.25	0.41	1.176	-0.258	0.457	0.824	-0.199	0.398	0.574	-0.164	0.387	0.625	-0.461	0.367	0.941	-0.117	0.297	1.246	0.125	0.25	0.945	-0.344	0.328
0.844	-0.059	0.383	0.609	-0.063	0.309	0.914	-0.016	0.438	0.508	-0.277	0.41	1.211	-0.25	0.438	0.734	-0.195	0.402	0.609	-0.18	0.363	0.656	-0.547	0.379	0.91	-0.23	0.301	1.242	0.047	0.25	0.91	-0.387	0.348
0.82	-0.078	0.395	0.598	-0.078	0.305	0.934	0.043	0.41	0.531	-0.289	0.398	1.184	-0.242	0.422	0.707	-0.203	0.402	0.625	-0.219	0.34	0.664	-0.621	0.395	0.844	-0.316	0.297	1.211	-0.039	0.277	0.91	-0.434	0.387
0.789	-0.109	0.395	0.582	-0.102	0.293	0.902	0.066	0.395	0.539	-0.301	0.395	1.066	-0.234	0.398	0.715	-0.215	0.391	0.637	-0.273	0.344	0.703	-0.656	0.41	0.773	-0.379	0.328	1.156	-0.141	0.324	0.898	-0.48	0.418
0.77	-0.133	0.395	0.586	-0.117	0.289	0.859	0.066	0.387	0.543	-0.305	0.395	0.922	-0.227	0.387	0.777	-0.223	0.379	0.672	-0.328	0.348	0.734	-0.664	0.426	0.715	-0.387	0.363	1.082	-0.223	0.383	0.887	-0.516	0.457
0.738	-0.148	0.406	0.602	-0.125	0.285	0.82	0.035	0.375	0.551	-0.301	0.395	0.797	-0.215	0.375	0.855	-0.246	0.367	0.695	-0.402	0.359	0.75	-0.637	0.43	0.672	-0.398	0.418	1.02	-0.273	0.426	0.871	-0.547	0.48
0.715	-0.152	0.41	0.602	-0.117	0.281	0.777	-0.02	0.367	0.555	-0.289	0.402	0.723	-0.203	0.371	0.918	-0.277	0.355	0.707	-0.477	0.375	0.742	-0.594	0.441	0.656	-0.414	0.492	0.957	-0.305	0.434	0.871	-0.551	0.504
0.707	-0.148	0.414	0.613	-0.102	0.273	0.742	-0.082	0.367	0.582	-0.297	0.41	0.684	-0.207	0.371	0.977	-0.258	0.328	0.703	-0.547	0.387	0.746	-0.547	0.449	0.676	-0.438	0.574	0.934	-0.305	0.43	0.867	-0.547	0.504
0.695	-0.141	0.41	0.617	-0.082	0.277	0.707	-0.137	0.359	0.621	-0.293	0.422	0.691	-0.223	0.371	1.008	-0.207	0.297	0.707	-0.594	0.391	0.809	-0.512	0.465	0.715	-0.449	0.637	0.93	-0.305	0.414	0.887	-0.512	0.477
0.688	-0.133	0.398	0.629	-0.063	0.281	0.676	-0.188	0.355	0.68	-0.305	0.438	0.723	-0.227	0.363	0.977	-0.156	0.281	0.73	-0.609	0.387	0.941	-0.496	0.484	0.785	-0.449	0.66	0.945	-0.313	0.414	0.938	-0.449	0.418
0.676	-0.125	0.387	0.648	-0.047	0.285	0.652	-0.223	0.359	0.746	-0.309	0.441	0.766	-0.234	0.348	0.926	-0.109	0.27	0.766	-0.609	0.391	1.105	-0.496	0.492	0.848	-0.434	0.656	0.988	-0.34	0.43	0.91	-0.379	0.359
0.668	-0.125	0.379	0.68	-0.043	0.293	0.625	-0.25	0.355	0.805	-0.305	0.445	0.813	-0.258	0.328	0.84	-0.082	0.27	0.773	-0.598	0.406	1.273	-0.477	0.484	0.883	-0.402	0.613	1.043	-0.367	0.461	0.82	-0.332	0.324
0.656	-0.121	0.371	0.711	-0.039	0.297	0.609	-0.266	0.352	0.848	-0.281	0.449	0.855	-0.25	0.301	0.785	-0.059	0.277	0.781	-0.602	0.426	1.41	-0.434	0.453	0.945	-0.359	0.523	1.086	-0.398	0.508	0.691	-0.289	0.309
0.652	-0.113	0.359	0.75	-0.039	0.301	0.594	-0.277	0.344	0.859	-0.254	0.449	0.887	-0.254	0.289	0.738	-0.039	0.281	0.813	-0.613	0.445	1.457	-0.332	0.414	1.043	-0.293	0.422	1.102	-0.414	0.527	0.59	-0.223	0.309
0.645	-0.117	0.363	0.781	-0.039	0.313	0.602	-0.27	0.352	0.863	-0.215	0.445	0.898	-0.238	0.277	0.711	-0.008	0.301	0.891	-0.613	0.453	1.383	-0.219	0.387	1.008	-0.238	0.316	1.09	-0.41	0.535	0.504	-0.203	0.332
0.641	-0.121	0.367	0.797	-0.039	0.316	0.594	-0.27	0.363	0.91	-0.184	0.449	0.906	-0.199	0.262	0.68	0.004	0.316	0.988	-0.574	0.449	1.242	-0.137	0.383	0.984	-0.137	0.27	1.063	-0.359	0.504	0.461	-0.199	0.371
0.629	-0.156	0.371	0.801	-0.035	0.324	0.59	-0.27	0.375	0.98	-0.188	0.469	0.875	-0.16	0.254	0.652	0.012	0.316	1.078	-0.496	0.434	1.102	-0.105	0.406	0.922	-0.055	0.27	0.941	-0.305	0.453	0.43	-0.195	0.395
0.629	-0.188	0.379	0.809	-0.039	0.32	0.582	-0.262	0.383	1.059	-0.195	0.477	0.82	-0.121	0.258	0.629	0.004	0.316	1.188	-0.406	0.418	0.984	-0.113	0.43	0.863	-0.012	0.316	0.84	-0.27	0.418	0.43	-0.188	0.398
0.625	-0.211	0.371	0.82	-0.047	0.328	0.57	-0.258	0.383	1.078	-0.215	0.488	0.758	-0.098	0.258	0.613	-0.016	0.316	1.277	-0.324	0.414	0.906	-0.133	0.441	0.813	-0.031	0.359	0.773	-0.184	0.379	0.438	-0.172	0.387
0.625	-0.219	0.363	0.84	-0.055	0.344	0.563	-0.258	0.395	1.094	-0.238	0.492	0.711	-0.07	0.262	0.594	-0.027	0.313	1.297	-0.238	0.41	0.867	-0.141	0.441	0.781	-0.066	0.391	0.688	-0.098	0.367	0.445	-0.16	0.371
0.637	-0.223	0.359	0.891	-0.066	0.359	0.574	-0.277	0.41	1.109	-0.281	0.492	0.688	-0.043	0.27	0.582	-0.031	0.305	1.23	-0.176	0.418	0.859	-0.172	0.422	0.746	-0.105	0.414	0.609	-0.063	0.367	0.461	-0.18	0.348
0.648	-0.23	0.355	0.953	-0.09	0.355	0.59	-0.301	0.438	1.113	-0.313	0.484	0.676	-0.039	0.281	0.566	-0.047	0.305	1.137	-0.152	0.434	0.895	-0.219	0.402	0.715	-0.145	0.43	0.559	-0.102	0.379	0.48	-0.211	0.324
0.676	-0.246	0.352	1.004	-0.102	0.359	0.625	-0.328	0.457	1.09	-0.309	0.477	0.66	-0.035	0.297	0.555	-0.063	0.309	1.047	-0.145	0.441	0.953	-0.258	0.375	0.707	-0.156	0.434	0.527	-0.184	0.391	0.508	-0.262	0.32
0.711	-0.258	0.352	1.031	-0.113	0.363	0.656	-0.352	0.473	1.027	-0.293	0.457	0.648	-0.035	0.301	0.57	-0.07	0.313	0.98	-0.137	0.426	1.039	-0.293	0.348	0.699	-0.199	0.426	0.516	-0.246	0.383	0.531	-0.332	0.32
0.758	-0.266	0.348	1.055	-0.129	0.363	0.695	-0.367	0.484	0.945	-0.27	0.449	0.641	-0.043	0.297	0.598	-0.09	0.32	0.941	-0.152	0.414	1.078	-0.309	0.32	0.703	-0.242	0.414	0.527	-0.277	0.359	0.559	-0.398	0.324
0.789	-0.266	0.348	1.086	-0.148	0.367	0.727	-0.371	0.488	0.852	-0.242	0.441	0.633	-0.039	0.293	0.621	-0.121	0.336	0.922	-0.18	0.398	1.07	-0.332	0.313	0.719	-0.289	0.391	0.535	-0.301	0.332	0.609	-0.461	0.328
0.82	-0.25	0.332	1.105	-0.176	0.371	0.754	-0.359	0.48	0.762	-0.219	0.438	0.617	-0.059	0.301	0.656	-0.129	0.355	0.941	-0.23	0.391	1.012	-0.313	0.309	0.73	-0.34	0.379	0.551	-0.313	0.316	0.656	-0.504	0.336
0.84	-0.234	0.324	1.102	-0.215	0.383	0.805	-0.336	0.477	0.691	-0.199	0.434	0.602	-0.074	0.305	0.707	-0.121	0.363	1	-0.293	0.395	0.941	-0.258	0.293	0.734	-0.391	0.379	0.57	-0.328	0.309	0.703	-0.512	0.332
0.867	-0.219	0.32	1.078	-0.246	0.406	0.875	-0.324	0.469	0.641	-0.191	0.43	0.586	-0.09	0.32	0.754	-0.105	0.359	1.082	-0.352	0.379	0.867	-0.184	0.297	0.758	-0.438	0.379	0.574	-0.375	0.328	0.715	-0.496	0.332
0.922	-0.215	0.324	1.008	-0.258	0.438	0.969	-0.305	0.473	0.621	-0.195	0.422	0.57	-0.109	0.336	0.809	-0.082	0.355	1.164	-0.387	0.363	0.785	-0.137	0.301	0.797	-0.453	0.383	0.594	-0.438	0.363	0.699	-0.484	0.344
0.973	-0.223	0.332	0.906	-0.277	0.473	1.051	-0.281	0.473	0.645	-0.191	0.41	0.566	-0.121	0.352	0.832	-0.066	0.355	1.145	-0.438	0.375	0.734	-0.102	0.313	0.848	-0.461	0.371	0.633	-0.504	0.387	0.715	-0.484	0.352
0.988	-0.227	0.336	0.813	-0.285	0.512	1.113	-0.254	0.473	0.691	-0.199	0.395	0.586	-0.121	0.363	0.836	-0.047	0.352	1.105	-0.395	0.363	0.711	-0.07	0.324	0.887	-0.465	0.367	0.684	-0.547	0.398	0.785	-0.504	0.352
1.004	-0.238	0.34	0.727	-0.301	0.551	1.164	-0.25	0.473	0.742	-0.215	0.383	0.617	-0.121	0.363	0.836	-0.035	0.352	1.039	-0.324	0.355	0.688	-0.039	0.32	0.902	-0.473	0.387	0.754	-0.566	0.387	0.902	-0.574	0.352
1.023	-0.238	0.328	0.66	-0.313	0.582	1.176	-0.219	0.461	0.805	-0.219	0.371	0.66	-0.117	0.379	0.871	-0.023	0.344	0.969	-0.238	0.363	0.668	-0.012	0.316	0.887	-0.484	0.41	0.805	-0.574	0.375	1.043	-0.688	0.359
1.023	-0.25	0.324	0.609	-0.305	0.602	1.148	-0.195	0.449	0.859	-0.207	0.348	0.715	-0.121	0.383	0.93	-0.027	0.348	0.914	-0.148	0.363	0.664	0.008	0.305	0.863	-0.516	0.441	0.809	-0.578	0.391	1.191	-0.785	0.359
1	-0.246	0.324	0.602	-0.281	0.59	1.098	-0.168	0.434	0.867	-0.176	0.328	0.773	-0.117	0.387	1.02	-0.035	0.332	0.855	-0.094	0.352	0.641	0	0.301	0.875	-0.563	0.465	0.824	-0.605	0.422	1.316	-0.863	0.348
0.957	-0.234	0.328	0.625	-0.238	0.566	1.043	-0.145	0.422	0.848	-0.152	0.32	0.828	-0.117	0.402	1.094	-0.047	0.316	0.82	-0.023	0.316	0.641	-0.023	0.297	0.918	-0.605	0.477	0.844	-0.617	0.453	1.32	-0.859	0.328
0.91	-0.211	0.324	0.68	-0.18	0.527	0.969	-0.145	0.414	0.805	-0.098	0.301	0.867	-0.117	0.414	1.148	-0.066	0.313	0.758	0.031	0.273	0.656	-0.039	0.301	0.973	-0.637	0.469	0.867	-0.621	0.484	1.289	-0.766	0.289
0.859	-0.195	0.328	0.742	-0.109	0.488	0.891	-0.164	0.414	0.777	-0.051	0.293	0.895	-0.109	0.43	1.188	-0.105	0.305	0.656	0.051	0.273	0.668	-0.055	0.297	1.063	-0.645	0.453	0.906	-0.613	0.504	1.23	-0.625	0.262
0.797	-0.164	0.32	0.816	-0.035	0.453	0.82	-0.191	0.406	0.738	-0.027	0.301	0.918	-0.105	0.438	1.195	-0.16	0.313	0.598	0.035	0.285	0.684	-0.082	0.305	1.164	-0.625	0.422	0.949	-0.609	0.5	1.168	-0.469	0.25
0.746	-0.133	0.316	0.855	0.02	0.422	0.777	-0.215	0.395	0.688	-0.008	0.301	0.957	-0.086	0.434	1.16	-0.219	0.324	0.559	0.02	0.301	0.711	-0.113	0.316	1.242	-0.559	0.391	1.031	-0.582	0.48	1.086	-0.352	0.254
0.703	-0.102	0.316	0.859	0.051	0.406	0.766	-0.25	0.379	0.637	0	0.305	1.012	-0.066	0.41	1.078	-0.281	0.348	0.551	0.008	0.309	0.773	-0.129	0.324	1.215	-0.457	0.387	1.172	-0.555	0.473	1.012	-0.289	0.262
0.672	-0.078	0.316	0.828	0.051	0.398	0.766	-0.266	0.352	0.59	-0.004	0.313	1.051	-0.043	0.383	0.969	-0.332	0.391	0.547	-0.004	0.309	0.879	-0.133	0.344	1.105	-0.371	0.406	1.309	-0.535	0.469	0.957	-0.254	0.27
0.656	-0.07	0.313	0.793	0.027	0.391	0.77	-0.27	0.332	0.574	-0.012	0.316	1.078	-0.023	0.359	0.891	-0.359	0.43	0.563	-0.008	0.293	0.977	-0.113	0.352	0.973	-0.309	0.434	1.406	-0.48	0.473	0.914	-0.234	0.277
0.664	-0.07	0.313	0.754	-0.004	0.391	0.805	-0.289	0.32	0.563	-0.035	0.316	1.109	-0.027	0.348	0.836	-0.375	0.477	0.586	-0.016	0.289	1.063	-0.105	0.359	0.875	-0.254	0.445	1.359	-0.383	0.48	0.898	-0.23	0.281
0.691	-0.078	0.309	0.719	-0.039	0.383	0.867	-0.293	0.305	0.555	-0.063	0.316	1.137	-0.063	0.348	0.809	-0.387	0.52	0.617	-0.043	0.293	1.117	-0.074	0.363	0.816	-0.219	0.445	1.258	-0.285	0.477	0.898	-0.23	0.277
0.723	-0.082	0.293	0.676	-0.082	0.383	0.938	-0.297	0.293	0.566	-0.086	0.313	1.129	-0.117	0.363	0.801	-0.387	0.543	0.668	-0.07	0.309	1.145	-0.035	0.34	0.805	-0.203	0.43	1.168	-0.211	0.457	0.918	-0.238	0.27
0.766	-0.09	0.285	0.641	-0.121	0.383	0.98	-0.277	0.285	0.578	-0.098	0.313	1.09	-0.18	0.391	0.82	-0.387	0.559	0.734	-0.094	0.316	1.141	0.023	0.32	0.84	-0.207	0.406	1.113	-0.176	0.434	0.945	-0.258	0.262
0.805	-0.098	0.273	0.598	-0.16	0.383	1.004	-0.25	0.281	0.586	-0.109	0.309	0.996	-0.25	0.441	0.867	-0.391	0.547	0.813	-0.125	0.324	1.07	0.094	0.316	0.922	-0.234	0.391	1.094	-0.176	0.406	0.918	-0.234	0.238
0.82	-0.09	0.258	0.574	-0.195	0.387	1.004	-0.207	0.27	0.594	-0.113	0.305	0.867	-0.316	0.488	0.906	-0.387	0.527	0.918	-0.141	0.34	1.016	0.137	0.328	1.043	-0.27	0.383	1.102	-0.195	0.391	0.871	-0.184	0.227
0.813	-0.082	0.254	0.551	-0.238	0.387	0.938	-0.168	0.254	0.602	-0.117	0.297	0.789	-0.363	0.535	0.926	-0.359	0.492	1.012	-0.129	0.348	1.02	0.125	0.336	1.152	-0.273	0.352	1.145	-0.215	0.371	0.813	-0.148	0.215
0.789	-0.07	0.25	0.539	-0.254	0.395	0.863	-0.141	0.234	0.609	-0.105	0.297	0.742	-0.391	0.559	0.945	-0.309	0.438	1.07	-0.113	0.348	1.047	0.102	0.336	1.191	-0.242	0.32	1.188	-0.25	0.359	0.742	-0.109	0.207
0.762	-0.051	0.246	0.543	-0.273	0.391	0.789	-0.113	0.242	0.637	-0.09	0.305	0.73	-0.398	0.578	0.938	-0.246	0.391	1.074	-0.094	0.352	1.043	0.07	0.336	1.148	-0.191	0.301	1.191	-0.277	0.355	0.656	-0.07	0.219
0.73	-0.043	0.25	0.543	-0.27	0.395	0.742	-0.082	0.246	0.684	-0.074	0.313	0.754	-0.398	0.582	0.887	-0.176	0.355	1.023	-0.063	0.359	1.031	0.027	0.332	1.043	-0.164	0.305	1.148	-0.301	0.367	0.602	-0.039	0.23
0.711	-0.035	0.258	0.555	-0.262	0.395	0.695	-0.07	0.254	0.746	-0.066	0.313	0.805	-0.395	0.586	0.828	-0.086	0.328	0.984	-0.031	0.375	1.031	-0.035	0.332	0.965	-0.105	0.297	1.078	-0.313	0.379	0.57	-0.012	0.246
0.68	-0.051	0.273	0.57	-0.246	0.387	0.652	-0.066	0.27	0.828	-0.066	0.316	0.855	-0.379	0.574	0.746	-0.023	0.328	1.012	0	0.383	1.027	-0.117	0.332	0.891	-0.078	0.309	1.016	-0.293	0.359	0.559	-0.004	0.27
0.672	-0.066	0.293	0.578	-0.223	0.375	0.621	-0.063	0.27	0.898	-0.059	0.309	0.891	-0.344	0.555	0.656	0.02	0.355	1.047	0.008	0.371	0.992	-0.184	0.32	0.852	-0.07	0.336	0.941	-0.211	0.324	0.57	-0.004	0.277
0.691	-0.078	0.297	0.59	-0.207	0.363	0.598	-0.055	0.266	0.934	-0.059	0.313	0.91	-0.281	0.504	0.602	0.023	0.383	1.094	0.016	0.348	0.98	-0.234	0.332	0.848	-0.043	0.344	0.875	-0.152	0.281	0.582	-0.008	0.285
0.703	-0.086	0.297	0.605	-0.203	0.355	0.559	-0.063	0.258	0.941	-0.059	0.32	0.949	-0.203	0.457	0.555	-0.012	0.414	1.125	0.004	0.336	0.895	-0.309	0.359	0.816	-0.027	0.344	0.816	-0.113	0.266	0.633	-0.023	0.293
0.699	-0.09	0.293	0.617	-0.207	0.359	0.539	-0.066	0.254	0.934	-0.063	0.34	0.93	-0.121	0.418	0.531	-0.055	0.434	1.137	-0.027	0.328	0.848	-0.34	0.387	0.781	-0.043	0.332	0.766	-0.09	0.258	0.68	-0.031	0.301
0.695	-0.094	0.285	0.648	-0.215	0.371	0.52	-0.07	0.25	0.969	-0.066	0.348	0.879	-0.059	0.402	0.52	-0.102	0.445	1.129	-0.086	0.32	0.844	-0.375	0.438	0.742	-0.043	0.32	0.707	-0.074	0.266	0.734	-0.027	0.309
0.68	-0.094	0.273	0.691	-0.223	0.379	0.52	-0.074	0.246	1.059	-0.074	0.344	0.805	-0.012	0.406	0.504	-0.133	0.426	1.102	-0.152	0.336	0.859	-0.418	0.488	0.754	-0.059	0.313	0.648	-0.059	0.273	0.828	-0.031	0.313
0.668	-0.094	0.277	0.742	-0.242	0.391	0.52	-0.082	0.25	1.152	-0.086	0.336	0.73	0.016	0.418	0.516	-0.156	0.406	1.012	-0.223	0.348	0.883	-0.469	0.547	0.785	-0.063	0.316	0.613	-0.031	0.277	0.91	-0.023	0.316
0.664	-0.082	0.281	0.785	-0.262	0.406	0.523	-0.098	0.254	1.211	-0.098	0.332	0.672	0.016	0.426	0.535	-0.176	0.379	0.934	-0.27	0.398	0.934	-0.492	0.594	0.828	-0.086	0.328	0.59	-0.035	0.281	1.02	0.004	0.309
0.66	-0.074	0.285	0.824	-0.281	0.418	0.547	-0.113	0.27	1.254	-0.117	0.336	0.641	-0.004	0.434	0.559	-0.199	0.359	0.813	-0.336	0.457	0.992	-0.508	0.613	0.883	-0.109	0.328	0.578	-0.043	0.289	1.059	0.031	0.309
0.656	-0.074	0.297	0.852	-0.289	0.434	0.582	-0.117	0.293	1.27	-0.152	0.352	0.617	-0.043	0.434	0.574	-0.23	0.352	0.762	-0.355	0.516	1.047	-0.492	0.613	0.926	-0.113	0.32	0.563	-0.035	0.285	1.086	0.063	0.297
0.668	-0.07	0.309	0.863	-0.289	0.441	0.621	-0.117	0.309	1.238	-0.195	0.383	0.598	-0.086	0.43	0.594	-0.281	0.367	0.734	-0.391	0.574	1.051	-0.465	0.586	0.957	-0.129	0.324	0.555	-0.035	0.285	1.098	0.105	0.301
0.68	-0.066	0.316	0.879	-0.277	0.449	0.66	-0.125	0.328	1.156	-0.234	0.422	0.594	-0.121	0.418	0.609	-0.332	0.395	0.738	-0.402	0.609	1.066	-0.418	0.547	1.023	-0.164	0.34	0.574	-0.043	0.285	1.145	0.172	0.313
0.695	-0.063	0.32	0.922	-0.262	0.457	0.703	-0.137	0.355	1.043	-0.27	0.465	0.594	-0.16	0.406	0.621	-0.398	0.426	0.766	-0.398	0.629	1.023	-0.34	0.48	1.137	-0.168	0.344	0.629	-0.043	0.289	1.195	0.234	0.324
0.707	-0.066	0.32	0.977	-0.254	0.473	0.77	-0.152	0.371	0.898	-0.301	0.512	0.59	-0.215	0.391	0.648	-0.457	0.461	0.824	-0.395	0.648	0.949	-0.266	0.422	1.215	-0.117	0.336	0.691	-0.066	0.301	1.184	0.285	0.344
0.719	-0.07	0.328	1.031	-0.238	0.48	0.824	-0.148	0.383	0.789	-0.297	0.543	0.598	-0.246	0.383	0.676	-0.5	0.488	0.902	-0.398	0.66	0.867	-0.191	0.383	1.242	-0.035	0.336	0.77	-0.082	0.309	1.172	0.285	0.359
0.742	-0.066	0.34	1.02	-0.223	0.484	0.859	-0.133	0.391	0.699	-0.293	0.57	0.586	-0.285	0.383	0.703	-0.523	0.516	1.004	-0.395	0.637	0.762	-0.098	0.367	1.27	0.051	0.332	0.848	-0.094	0.313	1.211	0.25	0.348
0.77	-0.063	0.336	1.008	-0.219	0.484	0.871	-0.109	0.387	0.613	-0.285	0.59	0.582	-0.301	0.391	0.73	-0.535	0.52	1.059	-0.359	0.563	0.652	-0.031	0.387	1.277	0.141	0.336	0.914	-0.105	0.336	1.258	0.203	0.332
0.805	-0.055	0.332	1.02	-0.219	0.484	0.875	-0.066	0.383	0.57	-0.262	0.602	0.582	-0.313	0.387	0.738	-0.512	0.516	1.059	-0.289	0.484	0.574	-0.004	0.406	1.234	0.219	0.336	0.949	-0.082	0.363	1.227	0.117	0.301
0.84	-0.043	0.332	1.031	-0.223	0.469	0.891	-0.031	0.383	0.555	-0.242	0.586	0.582	-0.328	0.395	0.738	-0.48	0.512	0.992	-0.18	0.414	0.5	-0.023	0.438	1.168	0.262	0.352	0.965	-0.043	0.367	1.277	0.074	0.258
0.867	-0.035	0.328	1.004	-0.211	0.461	0.949	0	0.375	0.594	-0.199	0.566	0.586	-0.34	0.406	0.746	-0.453	0.516	0.902	-0.074	0.383	0.453	-0.078	0.465	1.141	0.277	0.371	1.008	0.016	0.355	1.309	-0.027	0.227
0.887	-0.043	0.332	0.953	-0.195	0.449	1.02	0.008	0.363	0.664	-0.156	0.531	0.602	-0.359	0.426	0.777	-0.438	0.535	0.801	-0.004	0.395	0.414	-0.113	0.48	1.121	0.246	0.371	1.035	0.063	0.336	1.301	-0.133	0.199
0.914	-0.051	0.336	0.883	-0.176	0.426	1.059	0.004	0.367	0.723	-0.129	0.508	0.625	-0.375	0.438	0.887	-0.414	0.547	0.711	0.031	0.422	0.402	-0.145	0.473	1.09	0.176	0.359	1.047	0.102	0.324	1.305	-0.211	0.176
0.965	-0.063	0.332	0.809	-0.145	0.414	1.082	-0.008	0.371	0.789	-0.086	0.477	0.656	-0.379	0.445	1	-0.387	0.551	0.637	0.02	0.449	0.438	-0.156	0.449	1.043	0.109	0.344	1.051	0.121	0.324	1.32	-0.254	0.16
1.031	-0.066	0.328	0.738	-0.133	0.41	1.109	-0.035	0.371	0.813	-0.055	0.445	0.699	-0.383	0.453	1.082	-0.355	0.555	0.582	-0.027	0.473	0.484	-0.168	0.426	0.988	0.02	0.313	1.074	0.117	0.316	1.266	-0.32	0.172
1.055	-0.07	0.32	0.672	-0.129	0.402	1.137	-0.074	0.371	0.793	-0.039	0.422	0.734	-0.387	0.465	1.152	-0.34	0.559	0.559	-0.066	0.484	0.539	-0.199	0.41	0.93	-0.074	0.277	1.098	0.113	0.297	1.234	-0.367	0.184
1.063	-0.078	0.316	0.648	-0.125	0.395	1.148	-0.133	0.371	0.746	-0.043	0.418	0.762	-0.387	0.457	1.242	-0.344	0.563	0.531	-0.109	0.492	0.594	-0.238	0.41	0.93	-0.16	0.273	1.109	0.094	0.285	1.184	-0.438	0.219
1.078	-0.086	0.316	0.645	-0.125	0.391	1.141	-0.184	0.375	0.695	-0.063	0.414	0.77	-0.375	0.457	1.324	-0.316	0.543	0.504	-0.18	0.512	0.645	-0.297	0.41	0.848	-0.258	0.281	1.129	0.047	0.266	1.141	-0.484	0.25
1.074	-0.098	0.309	0.664	-0.137	0.383	1.078	-0.238	0.387	0.645	-0.094	0.41	0.773	-0.363	0.465	1.34	-0.27	0.527	0.52	-0.234	0.508	0.695	-0.355	0.422	0.793	-0.32	0.309	1.172	-0.035	0.254	1.082	-0.523	0.27
1.047	-0.117	0.316	0.695	-0.148	0.367	0.977	-0.293	0.41	0.605	-0.121	0.422	0.813	-0.355	0.465	1.27	-0.223	0.508	0.555	-0.25	0.48	0.734	-0.402	0.422	0.746	-0.352	0.355	1.195	-0.137	0.258	1.039	-0.523	0.266
0.988	-0.148	0.328	0.742	-0.164	0.355	0.883	-0.324	0.449	0.57	-0.148	0.426	0.902	-0.355	0.469	1.16	-0.188	0.488	0.602	-0.25	0.438	0.758	-0.453	0.43	0.742	-0.383	0.414	1.184	-0.254	0.266	0.98	-0.496	0.254
0.906	-0.18	0.359	0.797	-0.18	0.34	0.813	-0.34	0.48	0.543	-0.18	0.426	1.004	-0.359	0.473	1.016	-0.164	0.469	0.637	-0.25	0.406	0.77	-0.484	0.441	0.77	-0.426	0.477	1.188	-0.367	0.297	0.945	-0.449	0.234
0.828	-0.203	0.395	0.859	-0.191	0.32	0.75	-0.359	0.496	0.531	-0.219	0.426	1.086	-0.363	0.484	0.883	-0.184	0.473	0.684	-0.262	0.391	0.789	-0.496	0.465	0.836	-0.469	0.539	1.117	-0.484	0.344	0.914	-0.41	0.223
0.754	-0.219	0.426	0.918	-0.191	0.297	0.699	-0.359	0.52	0.527	-0.262	0.434	1.152	-0.379	0.488	0.789	-0.246	0.469	0.727	-0.297	0.395	0.801	-0.477	0.477	0.902	-0.516	0.59	1.059	-0.555	0.391	0.867	-0.34	0.195
0.703	-0.227	0.441	0.957	-0.176	0.277	0.699	-0.344	0.527	0.531	-0.305	0.434	1.191	-0.387	0.484	0.766	-0.301	0.457	0.781	-0.355	0.406	0.781	-0.434	0.484	0.988	-0.539	0.617	1.074	-0.602	0.453	0.809	-0.277	0.188
0.668	-0.242	0.461	0.938	-0.141	0.258	0.723	-0.324	0.516	0.551	-0.32	0.426	1.195	-0.383	0.48	0.801	-0.297	0.414	0.844	-0.434	0.422	0.766	-0.406	0.492	1.074	-0.543	0.613	1.098	-0.625	0.504	0.73	-0.223	0.191
0.645	-0.254	0.469	0.875	-0.102	0.242	0.758	-0.293	0.488	0.566	-0.313	0.398	1.164	-0.348	0.465	0.855	-0.27	0.355	0.891	-0.523	0.438	0.785	-0.414	0.516	1.129	-0.508	0.578	1.113	-0.648	0.551	0.672	-0.176	0.207
0.645	-0.246	0.461	0.82	-0.074	0.242	0.816	-0.25	0.445	0.57	-0.313	0.379	1.102	-0.309	0.449	0.914	-0.258	0.305	0.906	-0.586	0.441	0.867	-0.449	0.531	1.168	-0.422	0.543	1.133	-0.691	0.566	0.59	-0.145	0.211
0.656	-0.211	0.445	0.766	-0.055	0.25	0.879	-0.203	0.402	0.555	-0.313	0.355	1.02	-0.277	0.434	0.969	-0.254	0.273	0.887	-0.605	0.445	0.969	-0.477	0.539	1.164	-0.344	0.488	1.141	-0.723	0.555	0.527	-0.148	0.219
0.684	-0.148	0.43	0.715	-0.039	0.262	0.934	-0.141	0.363	0.551	-0.316	0.352	0.922	-0.254	0.43	1.004	-0.293	0.258	0.832	-0.605	0.461	1.078	-0.5	0.539	1.082	-0.258	0.418	1.121	-0.707	0.504	0.477	-0.16	0.219
0.719	-0.082	0.406	0.676	-0.043	0.281	0.961	-0.078	0.328	0.539	-0.316	0.352	0.836	-0.227	0.422	1.063	-0.293	0.234	0.777	-0.582	0.48	1.188	-0.504	0.516	0.973	-0.152	0.371	1.051	-0.656	0.453	0.438	-0.191	0.215
0.762	-0.023	0.383	0.645	-0.047	0.297	0.938	-0.035	0.313	0.543	-0.324	0.363	0.773	-0.207	0.414	1.051	-0.27	0.195	0.734	-0.555	0.496	1.289	-0.457	0.473	0.836	-0.051	0.344	0.941	-0.547	0.406	0.406	-0.219	0.199
0.797	0.016	0.375	0.625	-0.051	0.309	0.91	0.016	0.309	0.582	-0.328	0.375	0.738	-0.207	0.406	0.977	-0.25	0.172	0.758	-0.543	0.52	1.309	-0.359	0.422	0.715	0.047	0.348	0.871	-0.379	0.359	0.406	-0.25	0.188
0.824	0.035	0.375	0.602	-0.055	0.297	0.852	0.047	0.324	0.633	-0.332	0.383	0.73	-0.207	0.391	0.883	-0.215	0.156	0.836	-0.539	0.535	1.25	-0.254	0.402	0.645	0.09	0.352	0.809	-0.234	0.34	0.43	-0.301	0.18
0.844	0.035	0.379	0.59	-0.066	0.289	0.828	0.055	0.34	0.68	-0.332	0.387	0.734	-0.223	0.379	0.813	-0.195	0.16	0.926	-0.531	0.535	1.152	-0.176	0.406	0.594	0.031	0.391	0.746	-0.109	0.344	0.469	-0.363	0.176
0.859	0.02	0.387	0.594	-0.078	0.277	0.813	0.039	0.348	0.73	-0.332	0.395	0.766	-0.227	0.355	0.77	-0.18	0.18	1.043	-0.504	0.523	1.059	-0.145	0.418	0.578	-0.039	0.414	0.691	0.02	0.363	0.512	-0.43	0.176
0.859	0	0.387	0.59	-0.09	0.27	0.805	0.039	0.359	0.758	-0.328	0.402	0.809	-0.23	0.332	0.727	-0.156	0.199	1.184	-0.477	0.5	0.996	-0.145	0.438	0.59	-0.09	0.426	0.617	0.066	0.387	0.539	-0.477	0.172
0.832	-0.039	0.387	0.59	-0.094	0.266	0.762	0	0.367	0.766	-0.309	0.402	0.848	-0.238	0.32	0.703	-0.125	0.215	1.316	-0.414	0.465	0.961	-0.145	0.438	0.605	-0.129	0.422	0.566	0.063	0.414	0.559	-0.508	0.16
0.793	-0.086	0.402	0.598	-0.094	0.266	0.707	-0.066	0.375	0.789	-0.281	0.41	0.871	-0.258	0.313	0.668	-0.094	0.223	1.34	-0.324	0.438	0.949	-0.145	0.43	0.625	-0.18	0.406	0.527	0.012	0.434	0.566	-0.535	0.156
0.75	-0.121	0.414	0.613	-0.082	0.266	0.664	-0.133	0.383	0.855	-0.25	0.414	0.887	-0.234	0.297	0.621	-0.07	0.227	1.242	-0.234	0.438	0.949	-0.16	0.406	0.645	-0.242	0.398	0.496	-0.051	0.441	0.57	-0.543	0.148
0.715	-0.164	0.426	0.625	-0.07	0.266	0.641	-0.195	0.383	0.941	-0.234	0.426	0.867	-0.188	0.281	0.582	-0.059	0.238	1.094	-0.184	0.453	0.969	-0.188	0.391	0.66	-0.332	0.398	0.469	-0.105	0.434	0.559	-0.547	0.148
0.699	-0.188	0.422	0.648	-0.051	0.27	0.625	-0.246	0.379	1.023	-0.23	0.43	0.824	-0.148	0.273	0.523	-0.066	0.246	0.98	-0.156	0.465	1.012	-0.23	0.379	0.668	-0.422	0.406	0.469	-0.148	0.406	0.566	-0.566	0.148
0.688	-0.191	0.414	0.656	-0.035	0.273	0.621	-0.289	0.371	1.094	-0.223	0.43	0.777	-0.117	0.273	0.496	-0.066	0.254	0.891	-0.152	0.465	1.055	-0.277	0.355	0.688	-0.504	0.41	0.488	-0.184	0.383	0.617	-0.574	0.145
0.676	-0.199	0.402	0.652	-0.031	0.273	0.633	-0.32	0.371	1.145	-0.242	0.434	0.73	-0.09	0.266	0.473	-0.074	0.273	0.84	-0.16	0.457	1.055	-0.301	0.336	0.715	-0.551	0.395	0.531	-0.234	0.363	0.684	-0.578	0.145
0.672	-0.199	0.387	0.656	-0.031	0.281	0.645	-0.336	0.359	1.203	-0.27	0.441	0.715	-0.066	0.266	0.461	-0.105	0.301	0.801	-0.176	0.449	0.98	-0.316	0.332	0.758	-0.578	0.379	0.574	-0.281	0.348	0.754	-0.594	0.156
0.672	-0.199	0.379	0.684	-0.031	0.293	0.645	-0.348	0.363	1.223	-0.305	0.434	0.691	-0.039	0.27	0.449	-0.141	0.32	0.789	-0.211	0.438	0.918	-0.305	0.328	0.785	-0.602	0.363	0.629	-0.336	0.336	0.867	-0.617	0.16
0.664	-0.195	0.375	0.711	-0.031	0.289	0.641	-0.352	0.355	1.172	-0.316	0.434	0.684	-0.016	0.273	0.469	-0.176	0.332	0.828	-0.258	0.422	0.867	-0.242	0.316	0.797	-0.602	0.352	0.668	-0.398	0.336	0.992	-0.633	0.168
0.652	-0.195	0.371	0.754	-0.031	0.297	0.641	-0.34	0.367	1.063	-0.313	0.434	0.688	0	0.281	0.516	-0.176	0.324	0.941	-0.305	0.402	0.801	-0.168	0.305	0.781	-0.578	0.348	0.699	-0.441	0.336	1.105	-0.621	0.164
0.652	-0.184	0.363	0.785	-0.035	0.297	0.637	-0.336	0.375	0.949	-0.285	0.438	0.68	-0.008	0.281	0.578	-0.191	0.316	1.07	-0.332	0.379	0.734	-0.125	0.301	0.754	-0.543	0.336	0.723	-0.48	0.344	1.184	-0.609	0.156
0.648	-0.184	0.367	0.82	-0.043	0.309	0.637	-0.336	0.398	0.836	-0.25	0.434	0.66	-0.016	0.285	0.656	-0.199	0.324	1.172	-0.371	0.371	0.691	-0.09	0.305	0.734	-0.527	0.324	0.738	-0.516	0.355	1.227	-0.586	0.164
0.645	-0.18	0.367	0.84	-0.059	0.32	0.645	-0.355	0.438	0.738	-0.223	0.426	0.645	-0.023	0.285	0.734	-0.211	0.34	1.238	-0.332	0.348	0.652	-0.051	0.301	0.758	-0.559	0.34	0.754	-0.555	0.375	1.254	-0.531	0.18
0.652	-0.176	0.359	0.859	-0.078	0.336	0.668	-0.367	0.461	0.672	-0.203	0.43	0.633	-0.035	0.281	0.797	-0.207	0.367	1.191	-0.246	0.328	0.625	-0.027	0.305	0.828	-0.621	0.359	0.762	-0.57	0.395	1.254	-0.465	0.207
0.664	-0.172	0.355	0.891	-0.094	0.344	0.707	-0.371	0.477	0.648	-0.199	0.426	0.633	-0.039	0.285	0.801	-0.207	0.383	1.109	-0.156	0.301	0.594	-0.023	0.305	0.914	-0.676	0.371	0.75	-0.574	0.414	1.207	-0.402	0.238
0.66	-0.184	0.355	0.945	-0.117	0.352	0.754	-0.371	0.484	0.645	-0.199	0.414	0.625	-0.063	0.289	0.801	-0.195	0.402	1.004	-0.098	0.289	0.578	-0.016	0.293	0.98	-0.676	0.359	0.723	-0.566	0.43	1.148	-0.348	0.258
0.66	-0.191	0.359	1	-0.137	0.355	0.793	-0.367	0.492	0.668	-0.199	0.402	0.625	-0.078	0.293	0.797	-0.172	0.434	0.898	-0.066	0.289	0.574	-0.012	0.285	1.086	-0.625	0.348	0.715	-0.57	0.457	1.098	-0.313	0.262
0.66	-0.207	0.367	1.027	-0.156	0.352	0.82	-0.348	0.5	0.707	-0.207	0.391	0.621	-0.098	0.309	0.789	-0.156	0.461	0.805	-0.039	0.301	0.57	-0.008	0.289	1.184	-0.547	0.332	0.781	-0.586	0.488	1.066	-0.309	0.258
0.676	-0.211	0.363	1.051	-0.164	0.359	0.82	-0.324	0.5	0.773	-0.219	0.383	0.625	-0.113	0.332	0.805	-0.133	0.461	0.781	-0.035	0.32	0.578	-0.016	0.301	1.246	-0.445	0.352	0.883	-0.586	0.5	1.051	-0.309	0.246
0.707	-0.211	0.367	1.086	-0.18	0.371	0.855	-0.293	0.504	0.848	-0.211	0.367	0.652	-0.141	0.355	0.844	-0.098	0.43	0.758	-0.023	0.332	0.594	-0.031	0.313	1.25	-0.34	0.379	0.996	-0.574	0.496	1.07	-0.313	0.227
0.742	-0.215	0.367	1.113	-0.203	0.379	0.895	-0.27	0.508	0.887	-0.184	0.348	0.707	-0.16	0.375	0.883	-0.066	0.387	0.727	-0.012	0.336	0.617	-0.051	0.316	1.195	-0.266	0.402	1.133	-0.543	0.484	1.133	-0.301	0.195
0.77	-0.211	0.367	1.125	-0.223	0.395	0.938	-0.246	0.512	0.898	-0.125	0.328	0.77	-0.168	0.395	0.918	-0.063	0.348	0.711	-0.012	0.32	0.672	-0.086	0.316	1.117	-0.215	0.422	1.285	-0.477	0.461	1.148	-0.293	0.184
0.793	-0.203	0.367	1.09	-0.25	0.426	0.973	-0.223	0.516	0.871	-0.082	0.316	0.828	-0.18	0.406	0.953	-0.09	0.332	0.707	-0.012	0.297	0.742	-0.098	0.32	1.031	-0.191	0.422	1.355	-0.379	0.441	1.164	-0.273	0.18
0.816	-0.195	0.363	1.016	-0.281	0.469	1.047	-0.23	0.523	0.824	-0.043	0.301	0.859	-0.168	0.418	0.973	-0.133	0.344	0.664	-0.035	0.289	0.809	-0.109	0.324	0.984	-0.188	0.406	1.309	-0.27	0.434	1.125	-0.258	0.18
0.844	-0.188	0.363	0.941	-0.328	0.527	1.113	-0.25	0.523	0.762	-0.004	0.289	0.875	-0.16	0.422	0.961	-0.227	0.375	0.629	-0.051	0.281	0.875	-0.113	0.328	0.973	-0.211	0.391	1.195	-0.203	0.438	1.07	-0.219	0.18
0.875	-0.184	0.367	0.848	-0.367	0.586	1.164	-0.27	0.508	0.699	0.016	0.289	0.91	-0.141	0.418	0.953	-0.305	0.406	0.637	-0.07	0.281	0.945	-0.105	0.336	1.008	-0.246	0.367	1.059	-0.184	0.445	1.008	-0.16	0.176
0.926	-0.184	0.363	0.785	-0.402	0.629	1.172	-0.258	0.484	0.645	0.027	0.293	0.953	-0.117	0.418	0.898	-0.395	0.453	0.652	-0.098	0.297	1.02	-0.094	0.344	1.078	-0.285	0.359	0.941	-0.191	0.445	0.941	-0.105	0.176
0.965	-0.191	0.363	0.73	-0.43	0.648	1.137	-0.242	0.457	0.602	0.027	0.305	1.016	-0.098	0.418	0.828	-0.449	0.488	0.691	-0.098	0.305	1.09	-0.059	0.352	1.172	-0.34	0.359	0.879	-0.195	0.434	0.879	-0.051	0.176
0.973	-0.207	0.371	0.703	-0.395	0.629	1.055	-0.23	0.445	0.563	0.012	0.316	1.07	-0.078	0.414	0.789	-0.477	0.516	0.754	-0.125	0.324	1.113	0	0.34	1.273	-0.395	0.367	0.875	-0.207	0.422	0.832	0	0.184
0.965	-0.219	0.371	0.715	-0.316	0.582	0.941	-0.207	0.426	0.531	-0.016	0.332	1.082	-0.063	0.398	0.773	-0.48	0.527	0.828	-0.145	0.348	1.09	0.063	0.348	1.285	-0.414	0.371	0.914	-0.219	0.398	0.793	0.031	0.191
0.969	-0.223	0.371	0.746	-0.215	0.523	0.836	-0.18	0.418	0.523	-0.059	0.34	1.109	-0.039	0.383	0.773	-0.465	0.531	0.914	-0.141	0.355	1.094	0.109	0.355	1.227	-0.398	0.359	0.98	-0.234	0.367	0.762	0.035	0.199
0.98	-0.234	0.371	0.793	-0.102	0.473	0.77	-0.176	0.414	0.539	-0.082	0.336	1.156	-0.039	0.375	0.805	-0.438	0.535	0.984	-0.117	0.359	1.121	0.125	0.352	1.164	-0.34	0.352	1.066	-0.25	0.34	0.734	0.031	0.203
0.969	-0.242	0.371	0.836	0.004	0.438	0.758	-0.164	0.406	0.555	-0.105	0.332	1.176	-0.07	0.371	0.848	-0.426	0.531	1.02	-0.102	0.355	1.121	0.117	0.34	1.113	-0.246	0.344	1.117	-0.277	0.324	0.699	0.016	0.215
0.934	-0.246	0.379	0.875	0.078	0.418	0.777	-0.168	0.395	0.566	-0.121	0.32	1.164	-0.113	0.375	0.902	-0.43	0.516	1.027	-0.078	0.352	1.102	0.094	0.332	1.012	-0.16	0.336	1.129	-0.301	0.32	0.684	0	0.23
0.891	-0.23	0.379	0.883	0.121	0.41	0.793	-0.156	0.371	0.578	-0.137	0.316	1.125	-0.156	0.387	0.953	-0.422	0.496	0.984	-0.055	0.348	1.102	0.047	0.324	0.938	-0.102	0.328	1.105	-0.277	0.313	0.703	-0.02	0.238
0.848	-0.207	0.371	0.859	0.117	0.41	0.836	-0.129	0.336	0.582	-0.133	0.316	1.004	-0.23	0.41	0.988	-0.414	0.477	0.945	-0.02	0.348	1.102	-0.031	0.32	0.855	-0.051	0.313	1.063	-0.234	0.313	0.746	-0.02	0.254
0.813	-0.176	0.359	0.828	0.098	0.406	0.895	-0.113	0.297	0.594	-0.129	0.313	0.906	-0.277	0.441	0.98	-0.398	0.449	0.926	0.012	0.352	1.102	-0.125	0.352	0.781	-0.008	0.301	1.016	-0.18	0.293	0.793	-0.016	0.277
0.777	-0.152	0.355	0.793	0.063	0.395	0.938	-0.148	0.281	0.609	-0.113	0.316	0.813	-0.309	0.477	0.953	-0.34	0.414	0.934	0.035	0.348	1.074	-0.238	0.402	0.711	0.016	0.305	0.934	-0.129	0.285	0.844	0.004	0.309
0.75	-0.121	0.348	0.742	0.016	0.391	0.973	-0.164	0.254	0.633	-0.098	0.32	0.766	-0.32	0.492	0.871	-0.281	0.395	0.98	0.047	0.332	0.98	-0.336	0.457	0.664	0.023	0.32	0.855	-0.086	0.281	0.91	0.023	0.34
0.734	-0.094	0.344	0.691	-0.039	0.383	1.004	-0.18	0.215	0.68	-0.086	0.324	0.738	-0.32	0.504	0.785	-0.234	0.387	0.953	0.043	0.32	0.922	-0.402	0.52	0.668	0.023	0.324	0.797	-0.07	0.285	0.941	0.031	0.375
0.719	-0.074	0.336	0.637	-0.094	0.375	0.988	-0.172	0.176	0.738	-0.078	0.32	0.738	-0.32	0.504	0.711	-0.172	0.387	0.949	0.047	0.309	0.887	-0.457	0.578	0.668	0.02	0.316	0.742	-0.063	0.297	0.988	0.055	0.387
0.711	-0.063	0.332	0.594	-0.141	0.375	0.926	-0.164	0.16	0.801	-0.07	0.324	0.754	-0.309	0.492	0.645	-0.137	0.398	0.961	0.02	0.293	0.871	-0.465	0.598	0.645	0.016	0.301	0.707	-0.063	0.305	1.031	0.086	0.383
0.711	-0.059	0.328	0.559	-0.18	0.371	0.883	-0.152	0.145	0.863	-0.063	0.32	0.777	-0.297	0.473	0.586	-0.125	0.41	0.945	-0.035	0.285	0.895	-0.43	0.602	0.621	0	0.301	0.68	-0.055	0.297	1.098	0.148	0.355
0.727	-0.051	0.32	0.531	-0.207	0.363	0.824	-0.156	0.152	0.906	-0.059	0.313	0.813	-0.285	0.445	0.535	-0.141	0.426	0.918	-0.113	0.293	0.945	-0.402	0.602	0.617	-0.02	0.301	0.66	-0.047	0.301	1.184	0.219	0.324
0.754	-0.059	0.316	0.504	-0.219	0.363	0.77	-0.18	0.168	0.914	-0.059	0.316	0.84	-0.266	0.422	0.52	-0.156	0.438	0.906	-0.188	0.309	1.016	-0.391	0.617	0.637	-0.043	0.309	0.652	-0.055	0.305	1.234	0.266	0.301
0.785	-0.063	0.313	0.484	-0.23	0.367	0.73	-0.16	0.168	0.914	-0.055	0.328	0.852	-0.242	0.391	0.5	-0.184	0.445	0.848	-0.262	0.344	1.086	-0.398	0.641	0.668	-0.07	0.305	0.676	-0.063	0.309	1.242	0.289	0.289
0.809	-0.059	0.293	0.48	-0.238	0.371	0.688	-0.137	0.172	0.945	-0.059	0.332	0.848	-0.223	0.355	0.5	-0.215	0.445	0.809	-0.34	0.402	1.152	-0.43	0.641	0.711	-0.086	0.301	0.711	-0.086	0.309	1.23	0.266	0.293
0.82	-0.063	0.285	0.469	-0.238	0.375	0.656	-0.125	0.172	1.012	-0.063	0.328	0.844	-0.168	0.332	0.523	-0.242	0.441	0.801	-0.414	0.469	1.18	-0.402	0.609	0.738	-0.082	0.309	0.754	-0.098	0.316	1.23	0.254	0.277
0.813	-0.066	0.273	0.48	-0.234	0.375	0.625	-0.117	0.176	1.07	-0.066	0.32	0.801	-0.152	0.32	0.547	-0.27	0.434	0.844	-0.469	0.535	1.129	-0.332	0.566	0.766	-0.098	0.32	0.797	-0.109	0.328	1.234	0.234	0.254
0.801	-0.063	0.273	0.496	-0.219	0.367	0.594	-0.117	0.184	1.094	-0.078	0.316	0.754	-0.137	0.328	0.563	-0.316	0.422	0.887	-0.527	0.582	1.016	-0.254	0.512	0.832	-0.098	0.344	0.855	-0.105	0.34	1.234	0.207	0.223
0.781	-0.063	0.27	0.508	-0.191	0.348	0.57	-0.117	0.18	1.129	-0.098	0.313	0.715	-0.125	0.332	0.574	-0.34	0.414	0.941	-0.566	0.617	0.891	-0.141	0.469	0.914	-0.082	0.348	0.898	-0.09	0.348	1.246	0.156	0.188
0.754	-0.066	0.273	0.527	-0.168	0.332	0.543	-0.117	0.188	1.145	-0.125	0.313	0.688	-0.141	0.352	0.57	-0.367	0.41	1.004	-0.582	0.629	0.75	-0.027	0.445	0.992	-0.059	0.348	0.973	-0.078	0.355	1.25	0.055	0.172
0.727	-0.074	0.273	0.539	-0.148	0.324	0.527	-0.113	0.199	1.137	-0.168	0.324	0.66	-0.172	0.371	0.555	-0.414	0.418	1.066	-0.566	0.609	0.621	0.043	0.441	1.02	-0.047	0.348	1.039	-0.07	0.375	1.227	-0.063	0.152
0.711	-0.082	0.281	0.551	-0.148	0.328	0.508	-0.113	0.211	1.082	-0.219	0.359	0.633	-0.207	0.387	0.559	-0.445	0.434	1.066	-0.527	0.563	0.52	0.074	0.449	0.984	-0.031	0.352	1.086	-0.063	0.398	1.211	-0.188	0.148
0.703	-0.09	0.281	0.57	-0.16	0.344	0.496	-0.121	0.223	0.996	-0.266	0.402	0.602	-0.242	0.402	0.59	-0.477	0.445	1.035	-0.457	0.512	0.473	0.059	0.465	0.949	-0.008	0.363	1.129	-0.043	0.422	1.141	-0.273	0.152
0.691	-0.086	0.281	0.602	-0.172	0.355	0.504	-0.129	0.238	0.879	-0.297	0.438	0.578	-0.27	0.398	0.637	-0.492	0.453	1.016	-0.367	0.449	0.453	0.02	0.473	0.965	-0.004	0.359	1.145	0.004	0.422	1.059	-0.316	0.152
0.668	-0.094	0.273	0.648	-0.184	0.371	0.531	-0.125	0.25	0.758	-0.32	0.48	0.574	-0.281	0.387	0.688	-0.484	0.449	0.918	-0.27	0.398	0.445	-0.023	0.465	1.02	0.004	0.344	1.148	0.043	0.418	1.008	-0.359	0.18
0.648	-0.098	0.27	0.699	-0.195	0.379	0.563	-0.109	0.262	0.691	-0.332	0.52	0.582	-0.285	0.383	0.734	-0.461	0.441	0.824	-0.148	0.379	0.449	-0.066	0.445	1.059	0	0.324	1.141	0.082	0.418	0.965	-0.406	0.207
0.641	-0.102	0.27	0.754	-0.199	0.383	0.59	-0.113	0.273	0.621	-0.344	0.551	0.586	-0.293	0.387	0.77	-0.441	0.441	0.711	-0.047	0.379	0.453	-0.109	0.434	1.102	-0.023	0.313	1.145	0.117	0.402	0.957	-0.449	0.25
0.641	-0.109	0.273	0.816	-0.207	0.383	0.633	-0.121	0.293	0.598	-0.328	0.566	0.582	-0.309	0.391	0.805	-0.426	0.445	0.637	0.035	0.395	0.477	-0.141	0.398	1.148	-0.07	0.293	1.164	0.133	0.371	0.98	-0.504	0.281
0.645	-0.109	0.281	0.855	-0.219	0.395	0.699	-0.129	0.309	0.605	-0.32	0.566	0.578	-0.324	0.406	0.855	-0.418	0.453	0.594	0.066	0.414	0.484	-0.18	0.363	1.168	-0.137	0.293	1.152	0.133	0.352	1.027	-0.551	0.309
0.648	-0.105	0.285	0.891	-0.223	0.402	0.754	-0.133	0.32	0.668	-0.293	0.559	0.582	-0.336	0.426	0.926	-0.418	0.469	0.555	0.004	0.449	0.516	-0.219	0.328	1.16	-0.219	0.316	1.148	0.094	0.332	1.047	-0.586	0.309
0.66	-0.105	0.285	0.922	-0.219	0.418	0.785	-0.133	0.32	0.746	-0.25	0.527	0.602	-0.348	0.445	1.008	-0.426	0.492	0.547	-0.059	0.484	0.547	-0.254	0.305	1.148	-0.309	0.336	1.188	0.031	0.324	1.09	-0.574	0.301
0.668	-0.086	0.285	0.969	-0.219	0.43	0.797	-0.109	0.324	0.848	-0.203	0.496	0.625	-0.352	0.461	1.082	-0.422	0.504	0.543	-0.121	0.5	0.594	-0.301	0.293	1.109	-0.395	0.363	1.207	-0.055	0.32	1.102	-0.551	0.285
0.668	-0.078	0.285	1.035	-0.227	0.441	0.801	-0.09	0.324	0.93	-0.156	0.473	0.664	-0.355	0.469	1.18	-0.43	0.523	0.543	-0.168	0.5	0.648	-0.363	0.289	1.074	-0.461	0.402	1.207	-0.168	0.336	1.027	-0.52	0.266
0.66	-0.074	0.293	1.086	-0.227	0.457	0.813	-0.063	0.328	0.938	-0.113	0.457	0.73	-0.355	0.461	1.289	-0.426	0.512	0.582	-0.207	0.477	0.703	-0.426	0.297	1.039	-0.52	0.453	1.137	-0.25	0.336	0.938	-0.441	0.227
0.648	-0.07	0.301	1.094	-0.246	0.465	0.848	-0.023	0.324	0.883	-0.074	0.453	0.777	-0.359	0.457	1.383	-0.418	0.496	0.629	-0.242	0.449	0.746	-0.469	0.309	1.035	-0.543	0.496	1.039	-0.301	0.344	0.859	-0.352	0.234
0.645	-0.074	0.309	1.113	-0.285	0.473	0.926	0.004	0.32	0.824	-0.031	0.449	0.813	-0.379	0.465	1.383	-0.383	0.477	0.672	-0.27	0.426	0.77	-0.504	0.316	1.035	-0.543	0.535	0.938	-0.348	0.371	0.738	-0.277	0.25
0.645	-0.078	0.313	1.141	-0.324	0.465	1.02	0.016	0.313	0.742	-0.016	0.449	0.816	-0.395	0.48	1.273	-0.328	0.457	0.711	-0.305	0.406	0.773	-0.52	0.328	1.039	-0.516	0.551	0.879	-0.383	0.406	0.613	-0.195	0.273
0.664	-0.074	0.32	1.133	-0.344	0.453	1.051	0.023	0.309	0.676	-0.02	0.449	0.781	-0.406	0.484	1.117	-0.273	0.445	0.766	-0.34	0.391	0.754	-0.52	0.336	1.043	-0.469	0.559	0.875	-0.414	0.441	0.531	-0.145	0.305
0.703	-0.086	0.324	1.078	-0.328	0.43	1.059	0.023	0.309	0.617	-0.051	0.461	0.777	-0.41	0.488	0.973	-0.227	0.426	0.809	-0.379	0.379	0.727	-0.512	0.359	1.004	-0.422	0.547	0.891	-0.434	0.48	0.512	-0.09	0.332
0.754	-0.098	0.328	0.992	-0.305	0.41	1.082	0	0.313	0.582	-0.09	0.461	0.832	-0.422	0.5	0.863	-0.188	0.414	0.855	-0.426	0.375	0.738	-0.523	0.387	0.988	-0.391	0.516	0.914	-0.449	0.504	0.48	-0.07	0.363
0.805	-0.105	0.34	0.879	-0.27	0.391	1.098	-0.043	0.328	0.559	-0.125	0.465	0.926	-0.445	0.523	0.805	-0.172	0.406	0.875	-0.453	0.387	0.797	-0.559	0.418	0.965	-0.359	0.488	0.93	-0.457	0.504	0.457	-0.074	0.395
0.844	-0.121	0.348	0.766	-0.23	0.383	1.113	-0.117	0.359	0.543	-0.164	0.453	1.023	-0.465	0.543	0.801	-0.176	0.398	0.863	-0.477	0.395	0.898	-0.586	0.438	0.949	-0.316	0.445	0.93	-0.5	0.484	0.453	-0.078	0.41
0.867	-0.133	0.355	0.664	-0.184	0.387	1.109	-0.195	0.391	0.512	-0.191	0.449	1.133	-0.473	0.555	0.84	-0.191	0.391	0.816	-0.48	0.402	0.984	-0.617	0.445	0.879	-0.281	0.41	0.938	-0.523	0.438	0.48	-0.086	0.418
0.895	-0.133	0.355	0.598	-0.152	0.398	1.07	-0.273	0.426	0.508	-0.223	0.445	1.211	-0.473	0.555	0.926	-0.191	0.375	0.754	-0.48	0.414	1.078	-0.648	0.445	0.809	-0.23	0.379	0.953	-0.512	0.383	0.535	-0.082	0.395
0.922	-0.133	0.355	0.566	-0.125	0.41	1.008	-0.344	0.473	0.508	-0.246	0.434	1.27	-0.441	0.539	1.02	-0.168	0.352	0.715	-0.48	0.434	1.184	-0.641	0.418	0.742	-0.156	0.348	0.965	-0.465	0.348	0.59	-0.109	0.383
0.965	-0.117	0.352	0.59	-0.102	0.41	0.961	-0.375	0.508	0.508	-0.27	0.426	1.266	-0.371	0.508	1.07	-0.176	0.34	0.719	-0.488	0.449	1.324	-0.566	0.383	0.664	-0.125	0.348	0.902	-0.406	0.309	0.645	-0.168	0.383
1.027	-0.105	0.344	0.629	-0.074	0.402	0.91	-0.398	0.535	0.5	-0.281	0.418	1.219	-0.27	0.484	1.094	-0.188	0.32	0.781	-0.52	0.477	1.387	-0.441	0.359	0.594	-0.109	0.355	0.832	-0.289	0.281	0.684	-0.242	0.379
1.055	-0.098	0.344	0.672	-0.059	0.387	0.859	-0.414	0.559	0.5	-0.289	0.418	1.137	-0.176	0.465	1.066	-0.152	0.289	0.871	-0.555	0.488	1.34	-0.293	0.359	0.539	-0.102	0.367	0.77	-0.195	0.273	0.727	-0.301	0.371
1.051	-0.094	0.344	0.707	-0.059	0.375	0.809	-0.434	0.574	0.496	-0.301	0.43	1.043	-0.117	0.449	0.961	-0.113	0.258	0.961	-0.57	0.484	1.195	-0.188	0.391	0.508	-0.121	0.375	0.688	-0.121	0.285	0.746	-0.359	0.359
1.055	-0.094	0.348	0.758	-0.066	0.355	0.797	-0.43	0.586	0.512	-0.316	0.438	0.961	-0.082	0.438	0.836	-0.07	0.246	1.078	-0.57	0.465	1.047	-0.117	0.422	0.48	-0.137	0.383	0.621	-0.074	0.285	0.766	-0.402	0.344
1.059	-0.102	0.352	0.82	-0.074	0.336	0.82	-0.406	0.574	0.527	-0.32	0.445	0.902	-0.078	0.441	0.707	-0.051	0.246	1.219	-0.543	0.445	0.957	-0.094	0.438	0.48	-0.16	0.387	0.547	-0.07	0.301	0.785	-0.453	0.352
1.051	-0.121	0.359	0.891	-0.074	0.297	0.832	-0.352	0.547	0.547	-0.32	0.449	0.859	-0.094	0.438	0.633	-0.043	0.266	1.344	-0.48	0.414	0.938	-0.09	0.434	0.5	-0.188	0.402	0.465	-0.098	0.32	0.797	-0.492	0.387
1.004	-0.152	0.363	0.926	-0.066	0.27	0.855	-0.293	0.504	0.586	-0.32	0.445	0.844	-0.102	0.43	0.602	-0.039	0.285	1.391	-0.383	0.402	0.949	-0.086	0.414	0.527	-0.23	0.41	0.43	-0.148	0.352	0.824	-0.543	0.434
0.945	-0.168	0.375	0.918	-0.043	0.258	0.891	-0.191	0.461	0.629	-0.32	0.449	0.828	-0.113	0.418	0.563	-0.023	0.301	1.313	-0.289	0.402	0.984	-0.102	0.391	0.563	-0.281	0.41	0.438	-0.207	0.371	0.855	-0.598	0.496
0.891	-0.168	0.383	0.875	-0.027	0.246	0.918	-0.098	0.418	0.688	-0.32	0.449	0.828	-0.133	0.41	0.551	-0.012	0.316	1.172	-0.219	0.414	1.043	-0.141	0.363	0.602	-0.352	0.426	0.473	-0.262	0.379	0.906	-0.637	0.535
0.824	-0.172	0.391	0.828	-0.031	0.246	0.91	-0.004	0.398	0.738	-0.316	0.449	0.859	-0.176	0.41	0.535	-0.023	0.316	1.031	-0.184	0.426	1.125	-0.191	0.344	0.648	-0.43	0.441	0.535	-0.293	0.363	0.977	-0.684	0.566
0.77	-0.188	0.402	0.793	-0.039	0.258	0.875	0.059	0.395	0.793	-0.305	0.449	0.918	-0.219	0.402	0.52	-0.031	0.316	0.93	-0.172	0.438	1.172	-0.258	0.344	0.695	-0.488	0.457	0.602	-0.328	0.336	1.078	-0.719	0.578
0.719	-0.195	0.422	0.766	-0.051	0.273	0.828	0.09	0.402	0.84	-0.281	0.449	0.988	-0.262	0.391	0.52	-0.051	0.301	0.879	-0.184	0.441	1.188	-0.301	0.34	0.75	-0.555	0.473	0.668	-0.367	0.32	1.176	-0.727	0.555
0.684	-0.191	0.422	0.723	-0.063	0.293	0.773	0.086	0.406	0.918	-0.266	0.457	1.063	-0.25	0.352	0.527	-0.055	0.285	0.875	-0.199	0.441	1.086	-0.301	0.344	0.793	-0.594	0.477	0.719	-0.402	0.301	1.301	-0.66	0.516
0.668	-0.191	0.426	0.688	-0.078	0.313	0.73	0.066	0.41	1.008	-0.25	0.469	1.074	-0.203	0.301	0.527	-0.074	0.27	0.906	-0.238	0.438	0.949	-0.281	0.348	0.809	-0.59	0.469	0.762	-0.441	0.297	1.363	-0.547	0.465
0.668	-0.176	0.418	0.66	-0.094	0.316	0.684	0.035	0.41	1.063	-0.23	0.473	1.004	-0.141	0.262	0.539	-0.09	0.262	0.965	-0.254	0.418	0.855	-0.242	0.344	0.801	-0.555	0.461	0.793	-0.461	0.293	1.328	-0.375	0.43
0.68	-0.148	0.41	0.637	-0.117	0.316	0.633	-0.012	0.406	1.117	-0.207	0.465	0.91	-0.074	0.238	0.559	-0.098	0.258	1.047	-0.258	0.379	0.781	-0.18	0.336	0.797	-0.52	0.469	0.824	-0.461	0.293	1.258	-0.219	0.41
0.699	-0.125	0.398	0.637	-0.141	0.316	0.594	-0.059	0.398	1.172	-0.199	0.461	0.832	-0.023	0.23	0.582	-0.098	0.262	1.094	-0.285	0.359	0.73	-0.125	0.336	0.793	-0.492	0.488	0.844	-0.457	0.293	1.18	-0.094	0.395
0.734	-0.105	0.391	0.641	-0.152	0.305	0.566	-0.113	0.395	1.211	-0.199	0.453	0.77	0.008	0.234	0.598	-0.066	0.258	1.07	-0.301	0.367	0.691	-0.09	0.352	0.824	-0.48	0.512	0.828	-0.457	0.309	1.121	-0.023	0.395
0.77	-0.09	0.387	0.641	-0.164	0.301	0.555	-0.164	0.387	1.191	-0.195	0.445	0.715	0.023	0.23	0.613	-0.043	0.254	0.992	-0.297	0.359	0.656	-0.074	0.367	0.906	-0.492	0.539	0.801	-0.461	0.34	1.086	-0.012	0.387
0.793	-0.086	0.383	0.641	-0.164	0.301	0.547	-0.215	0.387	1.117	-0.188	0.434	0.664	0.016	0.254	0.633	-0.027	0.262	0.934	-0.242	0.352	0.641	-0.059	0.371	1.008	-0.516	0.539	0.805	-0.473	0.367	1.066	-0.02	0.383
0.809	-0.074	0.383	0.633	-0.148	0.289	0.539	-0.281	0.391	1.02	-0.172	0.422	0.625	0	0.273	0.668	-0.027	0.266	0.906	-0.164	0.332	0.625	-0.043	0.355	1.105	-0.512	0.539	0.875	-0.512	0.395	1.07	-0.047	0.367
0.805	-0.07	0.383	0.629	-0.117	0.289	0.539	-0.324	0.406	0.914	-0.16	0.414	0.609	-0.02	0.27	0.73	-0.023	0.27	0.875	-0.086	0.305	0.609	-0.055	0.344	1.199	-0.492	0.523	0.953	-0.566	0.406	1.074	-0.102	0.355
0.797	-0.074	0.383	0.625	-0.082	0.293	0.539	-0.359	0.422	0.82	-0.145	0.414	0.609	-0.035	0.266	0.789	-0.023	0.27	0.816	-0.02	0.293	0.617	-0.063	0.336	1.285	-0.457	0.496	1.023	-0.617	0.414	1.066	-0.164	0.355
0.777	-0.086	0.391	0.617	-0.059	0.289	0.559	-0.383	0.441	0.742	-0.145	0.41	0.59	-0.055	0.258	0.828	-0.02	0.27	0.758	0.012	0.289	0.645	-0.078	0.34	1.316	-0.387	0.469	1.09	-0.652	0.414	1.016	-0.246	0.367
0.746	-0.105	0.398	0.613	-0.039	0.301	0.574	-0.402	0.457	0.695	-0.145	0.41	0.57	-0.078	0.25	0.84	-0.027	0.285	0.723	0.023	0.293	0.676	-0.105	0.336	1.262	-0.324	0.457	1.168	-0.652	0.398	0.961	-0.254	0.352
0.715	-0.121	0.398	0.621	-0.035	0.309	0.586	-0.406	0.465	0.688	-0.148	0.406	0.563	-0.105	0.25	0.836	-0.043	0.309	0.699	0.027	0.301	0.703	-0.113	0.34	1.172	-0.281	0.457	1.266	-0.59	0.383	0.902	-0.23	0.328
0.695	-0.137	0.395	0.629	-0.035	0.316	0.602	-0.406	0.477	0.703	-0.164	0.395	0.539	-0.133	0.258	0.832	-0.066	0.34	0.688	0.027	0.305	0.746	-0.121	0.344	1.059	-0.262	0.453	1.309	-0.48	0.383	0.832	-0.211	0.32
0.684	-0.152	0.395	0.648	-0.043	0.32	0.625	-0.41	0.484	0.723	-0.172	0.379	0.523	-0.152	0.266	0.883	-0.086	0.352	0.668	0.012	0.301	0.813	-0.125	0.348	0.961	-0.23	0.449	1.25	-0.359	0.398	0.773	-0.172	0.32
0.676	-0.156	0.395	0.68	-0.051	0.32	0.668	-0.402	0.48	0.75	-0.188	0.371	0.523	-0.164	0.297	0.949	-0.098	0.355	0.652	-0.004	0.301	0.914	-0.125	0.352	0.898	-0.227	0.441	1.117	-0.266	0.426	0.73	-0.141	0.316
0.664	-0.16	0.391	0.711	-0.039	0.316	0.723	-0.391	0.484	0.797	-0.184	0.352	0.555	-0.176	0.332	1.004	-0.102	0.355	0.66	-0.031	0.301	1.027	-0.121	0.367	0.863	-0.23	0.426	0.988	-0.199	0.441	0.656	-0.102	0.301
0.664	-0.168	0.387	0.738	-0.035	0.316	0.77	-0.375	0.48	0.848	-0.168	0.324	0.594	-0.172	0.348	1.066	-0.098	0.34	0.664	-0.051	0.305	1.117	-0.094	0.355	0.871	-0.25	0.414	0.926	-0.168	0.445	0.602	-0.066	0.289
0.668	-0.168	0.383	0.762	-0.031	0.309	0.797	-0.352	0.48	0.871	-0.148	0.297	0.641	-0.152	0.359	1.129	-0.113	0.332	0.656	-0.063	0.297	1.176	-0.063	0.348	0.918	-0.285	0.398	0.926	-0.152	0.422	0.574	-0.035	0.285
0.66	-0.168	0.383	0.781	-0.035	0.309	0.809	-0.324	0.48	0.863	-0.129	0.289	0.695	-0.152	0.367	1.172	-0.156	0.332	0.668	-0.07	0.293	1.199	-0.008	0.32	1.02	-0.328	0.391	0.969	-0.148	0.391	0.555	-0.016	0.289
0.656	-0.164	0.383	0.813	-0.047	0.313	0.82	-0.297	0.484	0.836	-0.102	0.277	0.758	-0.145	0.359	1.203	-0.215	0.348	0.684	-0.102	0.297	1.168	0.043	0.309	1.145	-0.363	0.383	1.031	-0.172	0.367	0.543	-0.012	0.285
0.648	-0.152	0.383	0.855	-0.066	0.316	0.883	-0.277	0.488	0.793	-0.066	0.273	0.805	-0.133	0.355	1.191	-0.289	0.363	0.723	-0.121	0.313	1.09	0.086	0.309	1.203	-0.355	0.367	1.105	-0.207	0.34	0.551	-0.016	0.289
0.652	-0.148	0.383	0.934	-0.074	0.316	0.965	-0.266	0.5	0.75	-0.043	0.281	0.809	-0.109	0.352	1.141	-0.359	0.398	0.777	-0.133	0.328	0.992	0.117	0.32	1.172	-0.328	0.355	1.141	-0.262	0.34	0.602	-0.031	0.281
0.648	-0.156	0.387	0.996	-0.09	0.309	1.047	-0.234	0.5	0.707	-0.023	0.285	0.797	-0.094	0.363	1.059	-0.398	0.438	0.84	-0.125	0.336	0.949	0.129	0.32	1.121	-0.25	0.328	1.145	-0.301	0.344	0.676	-0.055	0.285
0.645	-0.16	0.387	1.031	-0.098	0.305	1.105	-0.203	0.5	0.66	-0.012	0.297	0.789	-0.082	0.371	0.98	-0.414	0.477	0.902	-0.109	0.344	0.945	0.141	0.309	1.012	-0.148	0.301	1.086	-0.301	0.344	0.766	-0.078	0.281
0.648	-0.176	0.391	1.051	-0.121	0.313	1.16	-0.18	0.492	0.617	-0.008	0.305	0.813	-0.066	0.379	0.914	-0.418	0.516	0.945	-0.094	0.344	0.922	0.141	0.297	0.895	-0.086	0.289	0.984	-0.273	0.336	0.875	-0.105	0.297
0.645	-0.188	0.395	1.074	-0.145	0.313	1.188	-0.152	0.473	0.586	-0.02	0.316	0.875	-0.047	0.363	0.883	-0.422	0.547	0.973	-0.074	0.34	0.891	0.109	0.289	0.813	-0.043	0.281	0.918	-0.25	0.336	1	-0.125	0.301
0.656	-0.199	0.395	1.094	-0.195	0.34	1.16	-0.133	0.449	0.563	-0.031	0.32	0.934	-0.035	0.344	0.863	-0.414	0.566	0.953	-0.055	0.34	0.895	0.051	0.277	0.754	0.004	0.285	0.887	-0.16	0.313	1.078	-0.105	0.293
0.664	-0.203	0.387	1.094	-0.273	0.398	1.098	-0.129	0.438	0.539	-0.059	0.332	0.977	-0.031	0.336	0.898	-0.406	0.566	0.918	-0.035	0.332	0.906	-0.027	0.27	0.707	0.031	0.297	0.836	-0.102	0.309	1.125	-0.055	0.277
0.688	-0.207	0.383	1.07	-0.379	0.488	1.02	-0.125	0.418	0.543	-0.07	0.324	1.023	-0.035	0.324	0.926	-0.375	0.566	0.906	-0.008	0.332	0.91	-0.113	0.258	0.684	0.043	0.313	0.789	-0.055	0.297	1.145	0.023	0.266
0.723	-0.211	0.375	1.023	-0.488	0.582	0.945	-0.125	0.406	0.563	-0.09	0.328	1.043	-0.063	0.336	0.965	-0.324	0.547	0.922	0.016	0.316	0.93	-0.207	0.27	0.688	0.035	0.324	0.754	-0.023	0.289	1.172	0.113	0.266
0.762	-0.219	0.375	0.969	-0.574	0.645	0.855	-0.133	0.395	0.578	-0.102	0.328	1.039	-0.117	0.355	1.004	-0.254	0.508	0.969	0.027	0.297	0.902	-0.34	0.301	0.699	0.016	0.328	0.727	-0.004	0.285	1.234	0.211	0.266
0.801	-0.227	0.375	0.898	-0.621	0.664	0.785	-0.148	0.387	0.59	-0.117	0.32	1.012	-0.188	0.383	0.988	-0.18	0.465	0.977	0.039	0.277	0.875	-0.445	0.348	0.723	0.004	0.316	0.715	0.016	0.293	1.285	0.285	0.277
0.832	-0.246	0.379	0.828	-0.605	0.641	0.746	-0.164	0.387	0.602	-0.113	0.316	0.949	-0.262	0.418	0.949	-0.098	0.43	1.004	0.027	0.27	0.844	-0.551	0.41	0.742	0	0.293	0.719	0.027	0.301	1.324	0.332	0.273
0.848	-0.242	0.383	0.789	-0.527	0.586	0.738	-0.184	0.375	0.609	-0.09	0.309	0.867	-0.344	0.477	0.848	-0.035	0.406	1.047	-0.02	0.262	0.848	-0.609	0.477	0.758	-0.031	0.285	0.738	0.02	0.305	1.375	0.363	0.246
0.844	-0.234	0.375	0.738	-0.398	0.504	0.758	-0.188	0.355	0.609	-0.074	0.313	0.824	-0.414	0.527	0.734	-0.004	0.398	1.078	-0.078	0.262	0.875	-0.645	0.551	0.777	-0.07	0.301	0.762	0.004	0.301	1.375	0.352	0.219
0.867	-0.219	0.379	0.734	-0.238	0.414	0.773	-0.215	0.336	0.625	-0.066	0.316	0.801	-0.477	0.578	0.652	0	0.406	1.074	-0.156	0.27	0.93	-0.641	0.613	0.832	-0.07	0.32	0.785	-0.02	0.305	1.344	0.281	0.203
0.922	-0.211	0.379	0.734	-0.063	0.344	0.801	-0.25	0.328	0.652	-0.063	0.328	0.801	-0.531	0.613	0.582	-0.023	0.414	1.086	-0.234	0.297	1	-0.621	0.652	0.895	-0.066	0.355	0.813	-0.039	0.305	1.336	0.176	0.184
0.973	-0.207	0.387	0.746	0.098	0.309	0.852	-0.246	0.301	0.688	-0.066	0.344	0.832	-0.555	0.621	0.551	-0.047	0.43	1.02	-0.344	0.336	1.094	-0.574	0.66	0.969	-0.063	0.395	0.867	-0.059	0.313	1.328	0.063	0.168
0.984	-0.203	0.387	0.758	0.191	0.313	0.914	-0.242	0.285	0.719	-0.074	0.352	0.879	-0.539	0.598	0.512	-0.09	0.441	0.98	-0.422	0.391	1.102	-0.508	0.625	1.023	-0.063	0.426	0.934	-0.07	0.316	1.258	-0.066	0.16
0.969	-0.195	0.383	0.762	0.23	0.34	0.969	-0.234	0.277	0.762	-0.086	0.363	0.906	-0.496	0.563	0.488	-0.137	0.449	0.949	-0.5	0.445	1.117	-0.441	0.563	1.074	-0.059	0.438	1.004	-0.07	0.316	1.172	-0.18	0.176
0.965	-0.203	0.375	0.762	0.23	0.375	0.984	-0.203	0.258	0.809	-0.086	0.367	0.93	-0.426	0.496	0.48	-0.18	0.445	0.949	-0.535	0.5	1.121	-0.344	0.477	1.117	-0.035	0.422	1.043	-0.066	0.328	1.105	-0.273	0.211
0.98	-0.219	0.379	0.777	0.203	0.402	0.98	-0.16	0.25	0.848	-0.09	0.367	0.977	-0.328	0.438	0.48	-0.215	0.434	0.949	-0.527	0.543	1.031	-0.23	0.375	1.137	0.035	0.379	1.07	-0.039	0.332	1.047	-0.332	0.285
0.992	-0.227	0.379	0.793	0.176	0.41	0.938	-0.133	0.246	0.879	-0.094	0.359	0.953	-0.215	0.387	0.484	-0.246	0.418	0.965	-0.504	0.563	0.895	-0.137	0.328	1.094	0.121	0.344	1.082	0.012	0.34	0.926	-0.379	0.336
0.98	-0.215	0.375	0.793	0.133	0.41	0.891	-0.102	0.242	0.906	-0.09	0.359	0.926	-0.125	0.367	0.504	-0.262	0.398	0.977	-0.48	0.57	0.77	0.008	0.32	1.016	0.188	0.32	1.098	0.07	0.328	0.883	-0.387	0.395
0.945	-0.203	0.371	0.785	0.074	0.395	0.836	-0.066	0.238	0.957	-0.094	0.367	0.848	-0.047	0.383	0.516	-0.297	0.395	0.98	-0.457	0.563	0.629	0.129	0.336	0.988	0.227	0.309	1.094	0.121	0.324	0.883	-0.418	0.445
0.891	-0.188	0.359	0.754	-0.004	0.383	0.793	-0.023	0.238	1.027	-0.098	0.352	0.77	0.004	0.406	0.535	-0.324	0.387	0.953	-0.43	0.543	0.516	0.148	0.383	0.992	0.211	0.297	1.098	0.164	0.324	0.918	-0.438	0.465
0.828	-0.168	0.355	0.711	-0.07	0.363	0.754	0.008	0.246	1.105	-0.109	0.352	0.691	0.027	0.438	0.543	-0.348	0.387	0.938	-0.391	0.504	0.469	0.102	0.426	0.98	0.148	0.293	1.137	0.191	0.32	0.961	-0.453	0.473
0.766	-0.145	0.352	0.66	-0.141	0.355	0.711	0.016	0.25	1.156	-0.117	0.352	0.637	0.027	0.465	0.563	-0.375	0.402	0.898	-0.293	0.461	0.453	0.055	0.453	1.004	0.066	0.293	1.195	0.199	0.309	1.008	-0.453	0.461
0.719	-0.125	0.352	0.621	-0.211	0.348	0.676	0.004	0.262	1.207	-0.137	0.352	0.582	0.004	0.477	0.602	-0.391	0.422	0.828	-0.207	0.418	0.434	0.008	0.469	1.039	-0.035	0.281	1.191	0.199	0.293	1.012	-0.445	0.449
0.684	-0.102	0.355	0.59	-0.254	0.344	0.656	-0.008	0.266	1.238	-0.168	0.355	0.543	-0.047	0.488	0.66	-0.391	0.438	0.777	-0.086	0.383	0.422	-0.027	0.484	1.066	-0.133	0.27	1.164	0.16	0.293	0.969	-0.41	0.434
0.672	-0.078	0.352	0.535	-0.273	0.348	0.637	-0.027	0.27	1.227	-0.207	0.375	0.523	-0.094	0.484	0.711	-0.391	0.445	0.719	0.047	0.355	0.438	-0.078	0.492	1.086	-0.215	0.281	1.145	0.074	0.289	0.91	-0.383	0.426
0.684	-0.063	0.348	0.496	-0.285	0.359	0.629	-0.051	0.273	1.18	-0.254	0.398	0.527	-0.137	0.469	0.742	-0.387	0.445	0.672	0.133	0.352	0.473	-0.141	0.5	1.07	-0.289	0.297	1.133	-0.035	0.285	0.809	-0.328	0.406
0.707	-0.063	0.34	0.488	-0.266	0.359	0.625	-0.07	0.277	1.098	-0.289	0.422	0.543	-0.176	0.453	0.762	-0.387	0.457	0.594	0.129	0.371	0.527	-0.199	0.512	1.004	-0.336	0.305	1.109	-0.156	0.281	0.727	-0.25	0.395
0.723	-0.055	0.332	0.48	-0.266	0.379	0.613	-0.094	0.281	0.988	-0.309	0.445	0.563	-0.207	0.434	0.789	-0.375	0.453	0.547	0.066	0.41	0.586	-0.273	0.508	0.969	-0.391	0.332	1.066	-0.254	0.281	0.621	-0.184	0.402
0.746	-0.039	0.32	0.469	-0.262	0.391	0.609	-0.109	0.289	0.867	-0.328	0.477	0.582	-0.238	0.41	0.805	-0.352	0.457	0.523	-0.012	0.43	0.637	-0.344	0.492	0.953	-0.441	0.367	1.02	-0.328	0.293	0.504	-0.133	0.406
0.781	-0.043	0.309	0.477	-0.25	0.391	0.609	-0.121	0.301	0.777	-0.352	0.516	0.605	-0.254	0.395	0.844	-0.328	0.469	0.535	-0.07	0.438	0.695	-0.414	0.477	0.945	-0.465	0.41	0.914	-0.379	0.348	0.453	-0.051	0.414
0.816	-0.047	0.293	0.488	-0.227	0.379	0.617	-0.121	0.309	0.684	-0.375	0.547	0.613	-0.27	0.387	0.926	-0.316	0.48	0.559	-0.098	0.441	0.758	-0.473	0.461	0.945	-0.473	0.453	0.813	-0.406	0.398	0.441	0.004	0.43
0.84	-0.035	0.27	0.496	-0.203	0.363	0.641	-0.113	0.313	0.625	-0.375	0.559	0.609	-0.281	0.383	1.023	-0.305	0.484	0.586	-0.141	0.438	0.813	-0.527	0.449	0.965	-0.457	0.5	0.805	-0.414	0.469	0.449	0.023	0.441
0.855	-0.023	0.25	0.512	-0.191	0.352	0.66	-0.094	0.32	0.59	-0.355	0.555	0.594	-0.313	0.395	1.129	-0.293	0.484	0.605	-0.188	0.422	0.852	-0.57	0.449	1.023	-0.441	0.531	0.824	-0.441	0.535	0.469	-0.027	0.469
0.852	-0.012	0.242	0.531	-0.195	0.348	0.672	-0.074	0.32	0.602	-0.316	0.523	0.574	-0.355	0.43	1.23	-0.285	0.48	0.637	-0.246	0.41	0.863	-0.582	0.465	1.07	-0.441	0.559	0.867	-0.473	0.594	0.504	-0.07	0.488
0.824	-0.008	0.242	0.563	-0.203	0.352	0.691	-0.066	0.324	0.648	-0.27	0.488	0.57	-0.391	0.465	1.313	-0.285	0.469	0.672	-0.305	0.402	0.848	-0.566	0.48	1.094	-0.441	0.566	0.914	-0.504	0.641	0.547	-0.09	0.48
0.793	-0.016	0.246	0.586	-0.223	0.367	0.73	-0.059	0.336	0.715	-0.215	0.445	0.602	-0.41	0.492	1.324	-0.273	0.453	0.711	-0.359	0.391	0.824	-0.52	0.496	1.09	-0.426	0.547	0.961	-0.539	0.66	0.605	-0.121	0.465
0.766	-0.027	0.25	0.617	-0.242	0.379	0.773	-0.055	0.336	0.785	-0.16	0.41	0.645	-0.414	0.504	1.258	-0.254	0.438	0.75	-0.414	0.391	0.816	-0.488	0.508	1.02	-0.395	0.496	1	-0.563	0.648	0.664	-0.156	0.438
0.742	-0.035	0.25	0.66	-0.27	0.398	0.82	-0.039	0.332	0.82	-0.121	0.391	0.699	-0.418	0.516	1.148	-0.234	0.43	0.785	-0.457	0.395	0.852	-0.473	0.539	0.914	-0.324	0.453	0.977	-0.543	0.605	0.707	-0.215	0.426
0.719	-0.059	0.266	0.707	-0.293	0.406	0.848	-0.031	0.336	0.828	-0.074	0.387	0.754	-0.414	0.523	1.023	-0.211	0.422	0.816	-0.484	0.406	0.918	-0.477	0.559	0.832	-0.254	0.398	0.914	-0.488	0.543	0.758	-0.289	0.422
0.711	-0.074	0.273	0.762	-0.301	0.41	0.844	-0.023	0.332	0.773	-0.055	0.391	0.793	-0.41	0.523	0.918	-0.195	0.418	0.836	-0.488	0.43	1.004	-0.457	0.57	0.719	-0.148	0.355	0.832	-0.391	0.445	0.805	-0.363	0.414
0.691	-0.082	0.277	0.797	-0.293	0.41	0.844	-0.016	0.332	0.707	-0.066	0.406	0.813	-0.406	0.535	0.844	-0.18	0.414	0.852	-0.473	0.438	1.078	-0.414	0.555	0.629	-0.031	0.34	0.762	-0.219	0.359	0.824	-0.426	0.406
0.676	-0.094	0.277	0.813	-0.285	0.41	0.871	-0.012	0.336	0.648	-0.094	0.414	0.832	-0.387	0.535	0.801	-0.184	0.406	0.844	-0.453	0.438	1.164	-0.363	0.523	0.574	0.051	0.34	0.691	-0.047	0.336	0.805	-0.473	0.41
0.652	-0.102	0.285	0.824	-0.262	0.41	0.914	-0.02	0.332	0.598	-0.129	0.422	0.863	-0.363	0.535	0.801	-0.184	0.387	0.824	-0.43	0.438	1.254	-0.305	0.484	0.539	0.027	0.375	0.602	0.109	0.359	0.797	-0.516	0.426
0.652	-0.102	0.289	0.859	-0.227	0.41	0.938	-0.039	0.332	0.563	-0.18	0.418	0.926	-0.332	0.543	0.832	-0.211	0.375	0.797	-0.426	0.441	1.309	-0.262	0.449	0.527	-0.016	0.406	0.551	0.219	0.41	0.809	-0.539	0.457
0.648	-0.102	0.289	0.93	-0.199	0.414	0.953	-0.059	0.34	0.535	-0.219	0.402	1.016	-0.309	0.551	0.898	-0.207	0.359	0.773	-0.434	0.461	1.301	-0.223	0.441	0.531	-0.051	0.422	0.512	0.23	0.469	0.832	-0.566	0.5
0.648	-0.094	0.289	1.012	-0.188	0.414	0.973	-0.082	0.348	0.504	-0.277	0.391	1.102	-0.293	0.563	0.957	-0.203	0.332	0.781	-0.461	0.492	1.223	-0.203	0.445	0.539	-0.063	0.422	0.523	0.164	0.527	0.871	-0.609	0.566
0.645	-0.082	0.293	1.086	-0.168	0.426	1.02	-0.113	0.352	0.477	-0.344	0.383	1.18	-0.289	0.566	1	-0.227	0.328	0.836	-0.477	0.523	1.137	-0.184	0.438	0.555	-0.063	0.41	0.539	0.102	0.547	0.926	-0.66	0.613
0.645	-0.07	0.289	1.148	-0.168	0.422	1.055	-0.156	0.367	0.48	-0.406	0.371	1.254	-0.301	0.563	1.008	-0.227	0.32	0.93	-0.473	0.527	1.07	-0.168	0.426	0.59	-0.086	0.387	0.547	0.039	0.543	0.992	-0.691	0.625
0.652	-0.059	0.297	1.176	-0.188	0.418	1.082	-0.199	0.375	0.488	-0.469	0.352	1.285	-0.289	0.531	0.98	-0.199	0.297	1.008	-0.441	0.52	1.023	-0.156	0.402	0.641	-0.117	0.367	0.555	-0.016	0.512	1.055	-0.715	0.617
0.664	-0.059	0.305	1.152	-0.199	0.406	1.078	-0.25	0.398	0.48	-0.516	0.336	1.246	-0.258	0.496	0.902	-0.152	0.285	1.094	-0.391	0.5	1.004	-0.16	0.383	0.688	-0.168	0.355	0.574	-0.078	0.484	1.156	-0.703	0.582
0.691	-0.059	0.313	1.109	-0.188	0.387	1.027	-0.297	0.426	0.492	-0.551	0.309	1.133	-0.234	0.469	0.801	-0.105	0.262	1.203	-0.344	0.484	1.02	-0.168	0.363	0.746	-0.238	0.34	0.613	-0.156	0.465	1.262	-0.68	0.52
0.707	-0.063	0.324	1.039	-0.16	0.371	0.965	-0.328	0.461	0.488	-0.602	0.289	0.996	-0.207	0.449	0.719	-0.059	0.254	1.285	-0.293	0.461	1.074	-0.199	0.352	0.82	-0.32	0.344	0.66	-0.242	0.445	1.34	-0.574	0.469
0.715	-0.066	0.328	0.965	-0.145	0.359	0.918	-0.344	0.484	0.457	-0.664	0.277	0.863	-0.176	0.441	0.656	-0.043	0.262	1.285	-0.234	0.438	1.137	-0.246	0.34	0.898	-0.422	0.355	0.707	-0.34	0.434	1.336	-0.438	0.434
0.723	-0.063	0.34	0.887	-0.137	0.352	0.863	-0.367	0.512	0.457	-0.719	0.258	0.758	-0.164	0.434	0.613	-0.035	0.277	1.195	-0.191	0.434	1.172	-0.277	0.344	0.93	-0.5	0.371	0.766	-0.434	0.434	1.27	-0.297	0.418
0.734	-0.063	0.34	0.785	-0.148	0.363	0.824	-0.383	0.539	0.434	-0.785	0.234	0.68	-0.168	0.434	0.586	-0.02	0.285	1.07	-0.176	0.438	1.117	-0.305	0.348	0.898	-0.563	0.387	0.809	-0.52	0.438	1.172	-0.184	0.418
0.758	-0.055	0.344	0.707	-0.156	0.383	0.805	-0.375	0.551	0.41	-0.816	0.215	0.633	-0.191	0.43	0.578	-0.004	0.289	0.957	-0.168	0.434	1.035	-0.316	0.348	0.848	-0.598	0.414	0.848	-0.559	0.441	1.063	-0.125	0.418
0.777	-0.047	0.344	0.656	-0.176	0.398	0.813	-0.348	0.543	0.418	-0.84	0.199	0.637	-0.199	0.414	0.578	0.016	0.289	0.867	-0.152	0.438	0.977	-0.285	0.336	0.813	-0.609	0.449	0.879	-0.555	0.434	0.992	-0.105	0.422
0.809	-0.039	0.348	0.645	-0.199	0.41	0.816	-0.305	0.523	0.426	-0.863	0.184	0.664	-0.215	0.398	0.578	0.012	0.277	0.809	-0.156	0.43	0.91	-0.227	0.32	0.805	-0.621	0.492	0.875	-0.535	0.43	0.965	-0.105	0.414
0.844	-0.043	0.348	0.648	-0.215	0.41	0.848	-0.254	0.492	0.438	-0.883	0.168	0.719	-0.227	0.371	0.566	0	0.277	0.793	-0.16	0.422	0.832	-0.164	0.316	0.793	-0.645	0.543	0.844	-0.52	0.441	0.98	-0.117	0.406
0.859	-0.039	0.348	0.668	-0.223	0.398	0.895	-0.191	0.461	0.465	-0.926	0.152	0.785	-0.23	0.352	0.559	-0.02	0.277	0.82	-0.191	0.414	0.758	-0.125	0.316	0.836	-0.676	0.578	0.801	-0.535	0.457	1.047	-0.129	0.391
0.867	-0.039	0.352	0.699	-0.219	0.375	0.957	-0.129	0.434	0.488	-0.973	0.137	0.84	-0.25	0.328	0.551	-0.047	0.281	0.879	-0.215	0.41	0.711	-0.086	0.316	0.879	-0.695	0.59	0.82	-0.574	0.48	1.16	-0.156	0.371
0.875	-0.055	0.352	0.746	-0.223	0.352	0.984	-0.07	0.41	0.512	-1	0.125	0.879	-0.234	0.301	0.563	-0.059	0.289	0.957	-0.246	0.391	0.668	-0.063	0.336	0.922	-0.676	0.57	0.898	-0.633	0.492	1.273	-0.172	0.336
0.898	-0.074	0.352	0.801	-0.223	0.336	0.969	-0.02	0.402	0.508	-1.02	0.105	0.887	-0.199	0.285	0.594	-0.066	0.289	1.031	-0.281	0.375	0.656	-0.031	0.359	1.027	-0.629	0.535	1.004	-0.688	0.492	1.277	-0.152	0.297
0.941	-0.09	0.355	0.848	-0.223	0.313	0.914	0.016	0.402	0.527	-1.027	0.066	0.855	-0.184	0.266	0.641	-0.063	0.285	1.051	-0.281	0.348	0.629	-0.027	0.375	1.18	-0.535	0.484	1.09	-0.73	0.469	1.168	-0.133	0.273
0.973	-0.102	0.352	0.879	-0.199	0.281	0.848	0.035	0.395	0.563	-1.066	0.035	0.816	-0.152	0.254	0.684	-0.066	0.297	0.992	-0.238	0.328	0.621	-0.012	0.359	1.293	-0.367	0.441	1.176	-0.715	0.422	1.035	-0.113	0.258
0.988	-0.109	0.348	0.859	-0.172	0.281	0.777	0.035	0.387	0.598	-1.074	-0.012	0.789	-0.121	0.25	0.73	-0.066	0.305	0.902	-0.211	0.324	0.633	0.023	0.32	1.266	-0.211	0.418	1.262	-0.641	0.379	0.887	-0.098	0.25
0.992	-0.117	0.348	0.82	-0.133	0.273	0.707	0.008	0.383	0.645	-1.063	-0.055	0.77	-0.094	0.246	0.813	-0.07	0.313	0.875	-0.152	0.316	0.621	0.035	0.293	1.129	-0.102	0.422	1.316	-0.508	0.355	0.762	-0.086	0.262
1	-0.129	0.352	0.77	-0.098	0.273	0.641	-0.027	0.383	0.625	-1.078	-0.09	0.742	-0.07	0.25	0.883	-0.066	0.313	0.824	-0.094	0.313	0.598	0.031	0.27	0.965	-0.07	0.445	1.285	-0.355	0.375	0.668	-0.07	0.277
1.016	-0.145	0.352	0.73	-0.078	0.281	0.602	-0.063	0.379	0.598	-1.117	-0.125	0.723	-0.055	0.258	0.934	-0.066	0.324	0.766	-0.043	0.309	0.582	0.016	0.262	0.863	-0.078	0.457	1.18	-0.223	0.418	0.629	-0.063	0.297
1.023	-0.156	0.352	0.691	-0.066	0.293	0.555	-0.105	0.375	0.59	-1.148	-0.164	0.711	-0.047	0.273	0.961	-0.066	0.336	0.723	-0.012	0.293	0.59	-0.004	0.27	0.82	-0.102	0.461	1.055	-0.125	0.445	0.605	-0.035	0.297
1.012	-0.176	0.367	0.668	-0.066	0.309	0.523	-0.152	0.379	0.586	-1.125	-0.203	0.688	-0.055	0.285	0.953	-0.059	0.355	0.68	-0.008	0.289	0.617	-0.043	0.293	0.82	-0.137	0.457	0.973	-0.082	0.461	0.578	-0.008	0.289
0.98	-0.191	0.375	0.648	-0.063	0.316	0.504	-0.199	0.387	0.574	-1.055	-0.215	0.66	-0.074	0.285	0.938	-0.059	0.367	0.645	-0.012	0.285	0.668	-0.086	0.324	0.855	-0.184	0.453	0.926	-0.07	0.461	0.582	0	0.277
0.945	-0.207	0.387	0.633	-0.07	0.32	0.496	-0.246	0.395	0.504	-0.969	-0.195	0.645	-0.086	0.285	0.953	-0.055	0.375	0.613	-0.012	0.293	0.738	-0.125	0.371	0.957	-0.25	0.438	0.926	-0.086	0.438	0.582	-0.023	0.266
0.895	-0.215	0.402	0.629	-0.086	0.324	0.496	-0.285	0.398	0.426	-0.891	-0.184	0.625	-0.098	0.281	1.004	-0.055	0.367	0.602	-0.027	0.305	0.852	-0.16	0.402	1.082	-0.305	0.414	0.957	-0.117	0.414	0.629	-0.027	0.254
0.844	-0.211	0.41	0.637	-0.094	0.316	0.5	-0.309	0.391	0.363	-0.816	-0.18	0.605	-0.098	0.273	1.055	-0.043	0.355	0.605	-0.047	0.305	0.957	-0.176	0.418	1.211	-0.352	0.379	1.012	-0.184	0.387	0.672	-0.055	0.254
0.793	-0.219	0.43	0.641	-0.102	0.309	0.504	-0.316	0.391	0.305	-0.754	-0.188	0.594	-0.102	0.277	1.086	-0.039	0.34	0.598	-0.059	0.301	1.016	-0.16	0.418	1.27	-0.391	0.348	1.051	-0.254	0.363	0.754	-0.066	0.254
0.758	-0.219	0.441	0.641	-0.105	0.309	0.512	-0.316	0.391	0.242	-0.699	-0.188	0.586	-0.105	0.277	1.102	-0.035	0.324	0.641	-0.086	0.305	1.043	-0.125	0.402	1.23	-0.355	0.316	1.094	-0.316	0.34	0.809	-0.066	0.266
0.727	-0.203	0.445	0.641	-0.102	0.301	0.523	-0.316	0.398	0.176	-0.668	-0.184	0.598	-0.109	0.285	1.129	-0.055	0.32	0.676	-0.098	0.309	1.035	-0.09	0.398	1.129	-0.258	0.297	1.102	-0.348	0.332	0.867	-0.07	0.293
0.719	-0.156	0.438	0.641	-0.094	0.301	0.539	-0.324	0.41	0.105	-0.629	-0.188	0.617	-0.125	0.301	1.133	-0.094	0.32	0.711	-0.113	0.313	1.039	-0.055	0.406	1.016	-0.223	0.316	1.051	-0.352	0.324	0.941	-0.086	0.316
0.711	-0.109	0.422	0.641	-0.086	0.297	0.57	-0.32	0.426	0.066	-0.617	-0.191	0.652	-0.129	0.313	1.109	-0.156	0.328	0.793	-0.117	0.316	1.07	-0.023	0.406	1.008	-0.145	0.336	0.977	-0.34	0.32	1.02	-0.094	0.336
0.715	-0.047	0.406	0.645	-0.07	0.305	0.598	-0.316	0.438	0.004	-0.629	-0.188	0.684	-0.125	0.324	1.051	-0.219	0.352	0.859	-0.098	0.316	1.082	0.02	0.395	0.98	-0.082	0.344	0.93	-0.309	0.316	1.09	-0.063	0.344
0.738	0	0.387	0.648	-0.059	0.309	0.637	-0.313	0.445	-0.051	-0.637	-0.176	0.73	-0.125	0.328	0.965	-0.285	0.379	0.941	-0.082	0.32	1.063	0.043	0.391	0.914	-0.012	0.332	0.891	-0.254	0.316	1.125	0	0.352
0.773	0.031	0.375	0.66	-0.051	0.313	0.68	-0.309	0.453	-0.09	-0.609	-0.168	0.781	-0.117	0.34	0.887	-0.336	0.426	1.043	-0.066	0.328	1.035	0.039	0.387	0.848	0.035	0.309	0.816	-0.191	0.32	1.137	0.082	0.344
0.816	0.047	0.371	0.668	-0.043	0.316	0.734	-0.309	0.457	-0.121	-0.531	-0.137	0.844	-0.121	0.348	0.832	-0.367	0.473	1.125	-0.07	0.332	1.043	0.004	0.387	0.793	0.051	0.309	0.758	-0.141	0.324	1.148	0.172	0.348
0.844	0.039	0.375	0.691	-0.047	0.332	0.777	-0.309	0.469	-0.156	-0.461	-0.109	0.883	-0.125	0.359	0.797	-0.398	0.516	1.184	-0.051	0.32	1.043	-0.051	0.379	0.746	0.039	0.32	0.707	-0.09	0.324	1.176	0.246	0.352
0.859	0.012	0.383	0.711	-0.051	0.336	0.813	-0.297	0.477	-0.211	-0.402	-0.09	0.871	-0.125	0.375	0.797	-0.406	0.531	1.176	-0.012	0.305	1.031	-0.113	0.375	0.727	0.016	0.32	0.672	-0.051	0.32	1.188	0.281	0.367
0.859	-0.016	0.383	0.75	-0.059	0.34	0.855	-0.285	0.48	-0.25	-0.34	-0.051	0.855	-0.113	0.375	0.82	-0.379	0.539	1.113	0.023	0.305	1.035	-0.195	0.391	0.727	0	0.316	0.641	-0.031	0.313	1.215	0.285	0.367
0.832	-0.043	0.379	0.797	-0.063	0.34	0.91	-0.277	0.496	-0.301	-0.309	-0.012	0.855	-0.09	0.383	0.863	-0.355	0.531	1.078	0.043	0.301	0.961	-0.281	0.406	0.738	-0.02	0.313	0.625	-0.012	0.305	1.25	0.277	0.34
0.789	-0.074	0.375	0.836	-0.074	0.348	0.992	-0.273	0.504	-0.328	-0.258	0.031	0.902	-0.074	0.383	0.898	-0.332	0.512	1.082	0.055	0.305	0.918	-0.34	0.441	0.734	-0.059	0.324	0.617	-0.012	0.305	1.281	0.285	0.301
0.742	-0.102	0.375	0.871	-0.074	0.352	1.063	-0.27	0.516	-0.352	-0.227	0.066	0.953	-0.066	0.375	0.906	-0.316	0.492	1.078	0.059	0.301	0.902	-0.402	0.496	0.75	-0.109	0.34	0.633	-0.027	0.305	1.313	0.273	0.27
0.699	-0.125	0.375	0.879	-0.086	0.352	1.121	-0.266	0.527	-0.375	-0.199	0.098	0.984	-0.051	0.371	0.902	-0.281	0.473	1.051	0.055	0.305	0.934	-0.449	0.547	0.773	-0.152	0.344	0.672	-0.043	0.305	1.316	0.211	0.258
0.66	-0.137	0.383	0.887	-0.086	0.348	1.18	-0.266	0.52	-0.402	-0.191	0.125	1.012	-0.051	0.359	0.891	-0.223	0.438	1.055	0.012	0.301	0.953	-0.504	0.594	0.824	-0.184	0.348	0.719	-0.051	0.305	1.32	0.078	0.266
0.641	-0.152	0.383	0.91	-0.082	0.348	1.238	-0.262	0.504	-0.461	-0.211	0.156	1.043	-0.055	0.367	0.895	-0.145	0.402	1.051	-0.035	0.301	1.004	-0.531	0.621	0.895	-0.211	0.359	0.762	-0.051	0.313	1.316	-0.074	0.258
0.637	-0.156	0.387	0.957	-0.078	0.34	1.258	-0.242	0.484	-0.504	-0.215	0.184	1.051	-0.09	0.379	0.844	-0.078	0.367	1.012	-0.098	0.313	1.066	-0.523	0.637	0.965	-0.215	0.371	0.789	-0.063	0.324	1.277	-0.184	0.254
0.621	-0.164	0.383	0.988	-0.07	0.332	1.211	-0.211	0.465	-0.563	-0.223	0.207	1.043	-0.141	0.402	0.777	-0.023	0.352	0.949	-0.168	0.328	1.113	-0.5	0.637	1.039	-0.203	0.379	0.867	-0.074	0.34	1.199	-0.258	0.262
0.617	-0.176	0.383	1	-0.066	0.332	1.141	-0.184	0.438	-0.609	-0.219	0.215	1	-0.203	0.434	0.695	0.012	0.352	0.891	-0.23	0.363	1.094	-0.457	0.621	1.086	-0.156	0.395	0.996	-0.078	0.359	1.168	-0.309	0.277
0.613	-0.172	0.375	1.02	-0.074	0.332	1.043	-0.148	0.418	-0.641	-0.211	0.203	0.926	-0.266	0.473	0.645	0.016	0.363	0.793	-0.297	0.41	1.059	-0.402	0.578	1.113	-0.102	0.402	1.18	-0.07	0.371	1.148	-0.371	0.309
0.609	-0.172	0.379	1.051	-0.102	0.344	0.918	-0.137	0.418	-0.668	-0.207	0.211	0.848	-0.316	0.512	0.617	-0.004	0.383	0.766	-0.32	0.445	1	-0.309	0.523	1.086	-0.023	0.406	1.316	-0.051	0.375	1.117	-0.426	0.352
0.602	-0.164	0.375	1.066	-0.141	0.344	0.813	-0.129	0.414	-0.711	-0.199	0.23	0.777	-0.355	0.547	0.586	-0.039	0.387	0.766	-0.359	0.492	0.895	-0.207	0.48	1.027	0.063	0.402	1.359	-0.012	0.359	1.109	-0.465	0.402
0.59	-0.156	0.371	1.055	-0.18	0.363	0.73	-0.125	0.418	-0.75	-0.199	0.242	0.73	-0.379	0.598	0.578	-0.09	0.402	0.797	-0.383	0.531	0.777	-0.141	0.469	1	0.129	0.391	1.305	0.027	0.348	1.129	-0.504	0.461
0.582	-0.148	0.363	1.016	-0.227	0.391	0.676	-0.141	0.418	-0.785	-0.203	0.258	0.723	-0.41	0.629	0.574	-0.125	0.398	0.848	-0.387	0.559	0.695	-0.055	0.453	1.016	0.168	0.375	1.219	0.078	0.336	1.168	-0.559	0.516
0.586	-0.141	0.363	0.938	-0.266	0.43	0.664	-0.141	0.41	-0.809	-0.215	0.258	0.75	-0.414	0.645	0.582	-0.16	0.387	0.898	-0.387	0.574	0.625	0.012	0.453	1.035	0.184	0.344	1.152	0.117	0.32	1.211	-0.617	0.551
0.602	-0.137	0.363	0.855	-0.293	0.465	0.695	-0.152	0.398	-0.863	-0.219	0.242	0.789	-0.402	0.637	0.602	-0.199	0.371	0.945	-0.391	0.586	0.582	0.039	0.457	1.02	0.172	0.313	1.074	0.133	0.32	1.219	-0.645	0.539
0.633	-0.133	0.371	0.777	-0.305	0.5	0.746	-0.164	0.375	-0.938	-0.242	0.242	0.832	-0.359	0.609	0.613	-0.23	0.352	0.984	-0.379	0.586	0.566	0.051	0.449	0.969	0.133	0.281	1.004	0.121	0.32	1.18	-0.625	0.512
0.66	-0.133	0.375	0.703	-0.316	0.52	0.785	-0.18	0.348	-0.992	-0.242	0.246	0.879	-0.297	0.57	0.629	-0.258	0.332	0.977	-0.359	0.574	0.566	0.031	0.43	0.93	0.059	0.254	0.949	0.09	0.324	1.039	-0.535	0.426
0.699	-0.148	0.375	0.656	-0.324	0.535	0.836	-0.184	0.32	-1.027	-0.23	0.238	0.91	-0.23	0.52	0.637	-0.305	0.332	0.938	-0.328	0.535	0.551	-0.008	0.418	0.926	-0.039	0.266	0.938	0.031	0.328	0.914	-0.422	0.336
0.746	-0.16	0.379	0.645	-0.324	0.535	0.883	-0.184	0.305	-1.027	-0.234	0.238	0.926	-0.148	0.469	0.648	-0.34	0.34	0.883	-0.262	0.504	0.563	-0.047	0.398	0.863	-0.18	0.273	0.961	-0.047	0.324	0.781	-0.328	0.277
0.789	-0.176	0.379	0.648	-0.316	0.531	0.906	-0.184	0.289	-1.066	-0.262	0.246	0.902	-0.09	0.441	0.676	-0.367	0.355	0.797	-0.184	0.461	0.598	-0.078	0.367	0.863	-0.285	0.289	0.965	-0.141	0.32	0.645	-0.203	0.258
0.813	-0.188	0.387	0.66	-0.281	0.504	0.898	-0.168	0.273	-1.09	-0.297	0.254	0.848	-0.051	0.426	0.695	-0.395	0.375	0.711	-0.117	0.426	0.641	-0.098	0.336	0.816	-0.379	0.32	0.965	-0.223	0.313	0.52	-0.105	0.273
0.832	-0.199	0.383	0.707	-0.227	0.48	0.84	-0.152	0.27	-1.113	-0.324	0.27	0.789	-0.023	0.43	0.711	-0.41	0.391	0.652	-0.031	0.402	0.684	-0.133	0.316	0.73	-0.445	0.352	0.977	-0.281	0.316	0.461	-0.059	0.309
0.84	-0.195	0.383	0.77	-0.164	0.461	0.785	-0.129	0.262	-1.129	-0.332	0.281	0.723	-0.027	0.434	0.715	-0.422	0.406	0.605	0.035	0.387	0.738	-0.176	0.297	0.699	-0.496	0.379	0.922	-0.363	0.34	0.457	-0.063	0.34
0.84	-0.203	0.395	0.844	-0.086	0.434	0.746	-0.09	0.262	-1.121	-0.316	0.289	0.66	-0.043	0.434	0.73	-0.43	0.414	0.566	0.063	0.379	0.777	-0.242	0.277	0.707	-0.551	0.395	0.879	-0.414	0.371	0.492	-0.066	0.352
0.848	-0.195	0.402	0.883	-0.027	0.426	0.703	-0.066	0.254	-1.121	-0.281	0.301	0.605	-0.074	0.441	0.746	-0.434	0.426	0.551	0.059	0.375	0.809	-0.313	0.266	0.727	-0.57	0.402	0.848	-0.488	0.43	0.492	-0.066	0.352
0.875	-0.195	0.406	0.891	0.027	0.418	0.664	-0.047	0.262	-1.152	-0.234	0.305	0.566	-0.098	0.43	0.746	-0.434	0.438	0.543	0.027	0.379	0.816	-0.391	0.258	0.746	-0.566	0.406	0.855	-0.559	0.5	0.5	-0.078	0.344
0.93	-0.195	0.41	0.863	0.051	0.418	0.641	-0.027	0.262	-1.199	-0.227	0.313	0.531	-0.133	0.418	0.73	-0.418	0.441	0.559	-0.016	0.375	0.82	-0.477	0.254	0.773	-0.539	0.406	0.891	-0.625	0.57	0.527	-0.109	0.332
0.961	-0.199	0.406	0.828	0.059	0.418	0.621	-0.027	0.266	-1.215	-0.258	0.313	0.523	-0.156	0.406	0.727	-0.395	0.453	0.598	-0.059	0.371	0.82	-0.566	0.262	0.809	-0.496	0.414	0.941	-0.668	0.641	0.566	-0.164	0.316
0.988	-0.199	0.398	0.793	0.059	0.414	0.613	-0.027	0.27	-1.195	-0.309	0.34	0.516	-0.188	0.391	0.758	-0.371	0.465	0.633	-0.102	0.352	0.816	-0.625	0.281	0.871	-0.465	0.418	1.012	-0.684	0.684	0.625	-0.223	0.293
1.031	-0.207	0.387	0.754	0.023	0.41	0.598	-0.051	0.27	-1.168	-0.371	0.363	0.508	-0.23	0.387	0.84	-0.367	0.484	0.672	-0.141	0.348	0.785	-0.656	0.301	0.957	-0.414	0.391	1.027	-0.66	0.684	0.691	-0.281	0.266
1.074	-0.215	0.371	0.715	-0.016	0.41	0.602	-0.059	0.262	-1.121	-0.43	0.371	0.512	-0.262	0.383	0.938	-0.371	0.516	0.699	-0.18	0.336	0.742	-0.668	0.328	1.055	-0.375	0.367	0.984	-0.625	0.641	0.77	-0.34	0.258
1.086	-0.219	0.359	0.672	-0.07	0.406	0.594	-0.066	0.262	-1.059	-0.441	0.375	0.508	-0.289	0.391	1.004	-0.375	0.527	0.73	-0.223	0.328	0.727	-0.688	0.359	1.039	-0.375	0.352	0.969	-0.531	0.539	0.84	-0.398	0.25
1.059	-0.203	0.352	0.625	-0.113	0.406	0.582	-0.074	0.262	-1.008	-0.438	0.367	0.523	-0.316	0.395	1.051	-0.367	0.539	0.746	-0.281	0.332	0.762	-0.715	0.391	0.965	-0.34	0.328	0.953	-0.387	0.41	0.871	-0.453	0.25
0.996	-0.18	0.348	0.594	-0.156	0.41	0.566	-0.078	0.262	-0.973	-0.434	0.344	0.563	-0.352	0.406	1.133	-0.371	0.543	0.77	-0.332	0.344	0.836	-0.727	0.41	0.887	-0.293	0.313	0.859	-0.246	0.32	0.828	-0.516	0.27
0.914	-0.145	0.328	0.57	-0.191	0.41	0.555	-0.07	0.262	-0.961	-0.402	0.32	0.594	-0.395	0.43	1.219	-0.367	0.527	0.813	-0.387	0.367	0.922	-0.734	0.418	0.758	-0.285	0.328	0.746	-0.047	0.281	0.75	-0.566	0.305
0.828	-0.098	0.32	0.551	-0.223	0.41	0.551	-0.066	0.266	-0.938	-0.344	0.289	0.629	-0.453	0.469	1.281	-0.324	0.496	0.863	-0.43	0.387	0.996	-0.727	0.406	0.633	-0.258	0.359	0.605	0.109	0.297	0.676	-0.609	0.359
0.73	-0.07	0.316	0.535	-0.242	0.41	0.582	-0.074	0.289	-0.906	-0.297	0.242	0.656	-0.512	0.512	1.277	-0.273	0.477	0.902	-0.461	0.406	1.105	-0.684	0.383	0.543	-0.258	0.391	0.508	0.156	0.34	0.668	-0.641	0.422
0.656	-0.039	0.316	0.531	-0.246	0.406	0.652	-0.098	0.305	-0.891	-0.273	0.215	0.672	-0.563	0.551	1.203	-0.234	0.469	0.898	-0.473	0.43	1.215	-0.594	0.359	0.484	-0.258	0.422	0.469	0.094	0.395	0.719	-0.68	0.473
0.609	-0.023	0.328	0.531	-0.25	0.402	0.73	-0.113	0.316	-0.898	-0.289	0.227	0.684	-0.594	0.566	1.086	-0.211	0.457	0.855	-0.473	0.441	1.281	-0.445	0.328	0.469	-0.262	0.441	0.438	0.023	0.441	0.809	-0.73	0.504
0.594	-0.02	0.34	0.531	-0.238	0.398	0.781	-0.105	0.32	-0.926	-0.324	0.258	0.684	-0.598	0.57	0.984	-0.199	0.457	0.813	-0.461	0.449	1.25	-0.293	0.324	0.48	-0.25	0.449	0.418	-0.035	0.473	0.914	-0.773	0.508
0.598	-0.031	0.336	0.531	-0.227	0.391	0.816	-0.09	0.328	-0.953	-0.336	0.289	0.68	-0.578	0.566	0.922	-0.191	0.453	0.797	-0.457	0.461	1.137	-0.188	0.355	0.516	-0.234	0.441	0.43	-0.07	0.477	1.047	-0.785	0.484
0.621	-0.051	0.328	0.543	-0.211	0.383	0.852	-0.07	0.324	-0.977	-0.309	0.301	0.676	-0.527	0.543	0.871	-0.199	0.449	0.828	-0.484	0.477	0.996	-0.129	0.383	0.543	-0.211	0.414	0.477	-0.09	0.465	1.203	-0.738	0.418
0.664	-0.063	0.309	0.555	-0.207	0.387	0.871	-0.043	0.328	-0.98	-0.262	0.293	0.688	-0.469	0.535	0.848	-0.215	0.445	0.891	-0.52	0.492	0.898	-0.113	0.414	0.563	-0.207	0.391	0.512	-0.125	0.43	1.352	-0.602	0.348
0.719	-0.074	0.293	0.574	-0.215	0.383	0.887	-0.02	0.336	-0.977	-0.211	0.301	0.777	-0.418	0.535	0.867	-0.23	0.43	0.953	-0.523	0.488	0.875	-0.121	0.418	0.598	-0.227	0.379	0.543	-0.164	0.395	1.402	-0.426	0.305
0.781	-0.07	0.27	0.602	-0.223	0.387	0.898	-0.012	0.359	-0.973	-0.16	0.309	0.918	-0.367	0.523	0.906	-0.25	0.406	1.027	-0.512	0.48	0.887	-0.125	0.418	0.621	-0.273	0.383	0.582	-0.238	0.355	1.324	-0.266	0.305
0.848	-0.066	0.254	0.641	-0.238	0.398	0.941	-0.012	0.375	-0.969	-0.133	0.324	1.063	-0.316	0.504	0.945	-0.27	0.387	1.129	-0.484	0.465	0.93	-0.148	0.414	0.645	-0.32	0.387	0.617	-0.359	0.332	1.16	-0.168	0.336
0.887	-0.063	0.238	0.684	-0.25	0.406	1.016	-0.02	0.379	-0.973	-0.098	0.332	1.188	-0.262	0.484	0.988	-0.281	0.363	1.246	-0.43	0.449	1	-0.176	0.426	0.672	-0.371	0.398	0.648	-0.469	0.324	1.012	-0.125	0.367
0.906	-0.047	0.227	0.73	-0.262	0.41	1.066	-0.02	0.379	-0.965	-0.055	0.344	1.285	-0.238	0.469	0.996	-0.262	0.352	1.289	-0.355	0.43	1.066	-0.199	0.43	0.715	-0.406	0.406	0.688	-0.547	0.32	0.922	-0.129	0.391
0.906	-0.035	0.215	0.777	-0.27	0.418	1.078	-0.012	0.371	-0.941	-0.035	0.359	1.324	-0.234	0.465	0.957	-0.277	0.348	1.219	-0.293	0.434	1.105	-0.219	0.406	0.766	-0.426	0.406	0.746	-0.574	0.313	0.902	-0.16	0.406
0.895	-0.016	0.207	0.82	-0.273	0.418	1.086	-0.008	0.359	-0.953	-0.07	0.395	1.285	-0.23	0.453	0.926	-0.207	0.332	1.078	-0.254	0.453	1.094	-0.234	0.379	0.809	-0.445	0.418	0.824	-0.574	0.313	0.945	-0.18	0.395
0.863	-0.016	0.215	0.84	-0.266	0.426	1.09	-0.031	0.352	-0.969	-0.117	0.418	1.211	-0.219	0.457	0.887	-0.156	0.313	0.934	-0.238	0.469	1.031	-0.254	0.363	0.84	-0.473	0.445	0.887	-0.547	0.32	1.031	-0.223	0.383
0.836	-0.027	0.223	0.855	-0.25	0.438	1.09	-0.07	0.352	-1.008	-0.191	0.434	1.129	-0.203	0.453	0.863	-0.102	0.289	0.828	-0.238	0.477	0.945	-0.273	0.355	0.891	-0.523	0.477	0.895	-0.5	0.348	1.148	-0.281	0.367
0.805	-0.031	0.234	0.863	-0.23	0.453	1.078	-0.129	0.363	-1.078	-0.309	0.41	1.031	-0.188	0.449	0.797	-0.051	0.27	0.762	-0.25	0.477	0.883	-0.262	0.352	0.961	-0.574	0.516	0.875	-0.461	0.367	1.195	-0.309	0.352
0.773	-0.047	0.258	0.898	-0.211	0.465	1.043	-0.203	0.379	-1.109	-0.383	0.402	0.93	-0.18	0.457	0.723	-0.016	0.258	0.719	-0.254	0.469	0.816	-0.242	0.359	1.047	-0.617	0.547	0.891	-0.453	0.395	1.156	-0.328	0.34
0.738	-0.074	0.273	0.945	-0.207	0.477	0.965	-0.273	0.41	-1.121	-0.379	0.375	0.848	-0.16	0.445	0.668	-0.012	0.262	0.699	-0.277	0.457	0.758	-0.203	0.375	1.133	-0.664	0.563	0.957	-0.477	0.402	1.113	-0.313	0.32
0.715	-0.09	0.289	0.969	-0.223	0.48	0.863	-0.316	0.449	-1.148	-0.344	0.348	0.809	-0.156	0.422	0.629	-0.004	0.277	0.719	-0.309	0.445	0.719	-0.176	0.387	1.199	-0.68	0.566	1.055	-0.512	0.402	1.063	-0.293	0.32
0.707	-0.098	0.289	1	-0.242	0.484	0.785	-0.34	0.48	-1.16	-0.313	0.324	0.793	-0.176	0.406	0.613	0.004	0.281	0.777	-0.344	0.434	0.711	-0.156	0.395	1.258	-0.684	0.563	1.164	-0.551	0.402	1.027	-0.238	0.324
0.715	-0.109	0.289	1.035	-0.277	0.488	0.723	-0.355	0.508	-1.152	-0.234	0.324	0.797	-0.191	0.387	0.594	0.004	0.285	0.867	-0.367	0.41	0.715	-0.129	0.398	1.305	-0.652	0.531	1.281	-0.566	0.383	1.012	-0.16	0.32
0.711	-0.113	0.285	1.094	-0.309	0.484	0.688	-0.363	0.531	-1.164	-0.141	0.336	0.828	-0.207	0.355	0.57	0	0.281	0.961	-0.359	0.379	0.723	-0.109	0.391	1.301	-0.574	0.508	1.352	-0.531	0.363	0.977	-0.078	0.32
0.703	-0.113	0.289	1.113	-0.32	0.473	0.672	-0.367	0.543	-1.223	-0.094	0.352	0.867	-0.238	0.328	0.555	-0.012	0.281	1.023	-0.332	0.355	0.691	-0.113	0.379	1.234	-0.457	0.488	1.316	-0.457	0.355	0.91	-0.047	0.313
0.691	-0.113	0.301	1.094	-0.301	0.453	0.684	-0.352	0.547	-1.246	-0.09	0.367	0.898	-0.262	0.313	0.555	-0.027	0.281	1.051	-0.273	0.332	0.695	-0.109	0.355	1.117	-0.355	0.484	1.223	-0.383	0.379	0.855	-0.004	0.293
0.691	-0.105	0.309	1.023	-0.273	0.438	0.719	-0.316	0.543	-1.242	-0.129	0.375	0.918	-0.301	0.309	0.559	-0.043	0.277	0.992	-0.203	0.316	0.695	-0.105	0.336	1.004	-0.266	0.477	1.121	-0.328	0.41	0.813	0.031	0.273
0.691	-0.094	0.309	0.938	-0.234	0.422	0.781	-0.281	0.539	-1.242	-0.176	0.379	0.934	-0.316	0.305	0.57	-0.059	0.285	0.918	-0.113	0.297	0.695	-0.102	0.324	0.922	-0.203	0.469	1.031	-0.297	0.441	0.77	0.035	0.27
0.699	-0.078	0.313	0.84	-0.207	0.414	0.84	-0.25	0.516	-1.238	-0.227	0.395	0.945	-0.289	0.293	0.594	-0.078	0.289	0.855	-0.051	0.289	0.707	-0.109	0.316	0.883	-0.168	0.457	0.977	-0.27	0.449	0.754	0.023	0.266
0.703	-0.07	0.316	0.758	-0.18	0.414	0.887	-0.211	0.496	-1.227	-0.27	0.426	0.93	-0.234	0.277	0.629	-0.09	0.301	0.813	-0.008	0.289	0.738	-0.121	0.313	0.887	-0.148	0.434	0.945	-0.262	0.438	0.746	0.008	0.266
0.707	-0.055	0.32	0.695	-0.16	0.414	0.902	-0.16	0.473	-1.238	-0.293	0.441	0.891	-0.176	0.258	0.668	-0.086	0.313	0.785	0.035	0.293	0.773	-0.125	0.328	0.934	-0.133	0.406	0.961	-0.242	0.406	0.777	-0.016	0.27
0.703	-0.039	0.316	0.656	-0.141	0.406	0.879	-0.09	0.449	-1.266	-0.297	0.457	0.848	-0.129	0.254	0.75	-0.094	0.32	0.754	0.063	0.289	0.871	-0.133	0.355	1.008	-0.141	0.391	0.977	-0.27	0.375	0.82	-0.039	0.277
0.695	-0.023	0.32	0.637	-0.125	0.395	0.828	-0.031	0.426	-1.32	-0.305	0.445	0.797	-0.086	0.25	0.828	-0.098	0.344	0.727	0.07	0.293	0.988	-0.145	0.387	1.09	-0.156	0.367	1.016	-0.297	0.367	0.852	-0.055	0.281
0.68	-0.012	0.316	0.652	-0.117	0.379	0.754	0.008	0.41	-1.355	-0.305	0.434	0.75	-0.055	0.25	0.902	-0.109	0.355	0.734	0.066	0.293	1.102	-0.148	0.422	1.141	-0.18	0.344	1.016	-0.344	0.363	0.879	-0.07	0.289
0.684	0	0.32	0.684	-0.113	0.363	0.684	0.023	0.406	-1.348	-0.293	0.418	0.715	-0.039	0.254	0.957	-0.105	0.367	0.738	0.051	0.297	1.203	-0.137	0.438	1.156	-0.156	0.324	0.98	-0.371	0.367	0.902	-0.066	0.289
0.703	0.008	0.316	0.742	-0.109	0.344	0.637	0.016	0.402	-1.344	-0.277	0.406	0.676	-0.031	0.266	0.953	-0.094	0.375	0.738	0.02	0.289	1.277	-0.109	0.441	1.055	-0.141	0.32	0.926	-0.344	0.352	0.945	-0.047	0.285
0.734	0.004	0.316	0.805	-0.102	0.324	0.605	-0.004	0.391	-1.34	-0.285	0.398	0.629	-0.039	0.273	0.934	-0.074	0.387	0.734	-0.008	0.281	1.301	-0.031	0.426	0.934	-0.109	0.305	0.863	-0.293	0.336	0.961	-0.008	0.277
0.766	-0.004	0.324	0.863	-0.09	0.297	0.59	-0.035	0.379	-1.316	-0.301	0.391	0.586	-0.055	0.281	0.965	-0.059	0.395	0.734	-0.023	0.273	1.285	0.074	0.422	0.828	-0.078	0.289	0.801	-0.215	0.324	0.969	0.027	0.293
0.789	-0.023	0.332	0.91	-0.07	0.273	0.566	-0.078	0.375	-1.266	-0.301	0.367	0.543	-0.082	0.289	1.012	-0.035	0.383	0.734	-0.043	0.27	1.25	0.18	0.41	0.727	-0.039	0.285	0.746	-0.141	0.32	1.043	0.051	0.297
0.809	-0.047	0.34	0.914	-0.051	0.25	0.535	-0.117	0.367	-1.215	-0.293	0.352	0.52	-0.094	0.285	1.07	-0.02	0.363	0.711	-0.051	0.27	1.23	0.254	0.379	0.633	-0.012	0.285	0.699	-0.07	0.32	1.129	0.063	0.309
0.82	-0.063	0.344	0.891	-0.031	0.242	0.543	-0.152	0.359	-1.172	-0.277	0.32	0.488	-0.09	0.281	1.086	-0.012	0.352	0.695	-0.063	0.277	1.195	0.285	0.359	0.582	0	0.297	0.664	-0.02	0.328	1.18	0.063	0.328
0.824	-0.082	0.348	0.84	-0.016	0.23	0.555	-0.188	0.355	-1.125	-0.262	0.297	0.477	-0.094	0.281	1.117	-0.035	0.352	0.688	-0.086	0.297	1.137	0.273	0.352	0.535	0.016	0.301	0.645	0.02	0.324	1.168	0.066	0.352
0.84	-0.09	0.344	0.781	-0.004	0.227	0.57	-0.219	0.352	-1.074	-0.246	0.289	0.48	-0.09	0.289	1.145	-0.082	0.352	0.738	-0.094	0.313	1.109	0.207	0.352	0.5	0.012	0.309	0.613	0.027	0.316	1.137	0.098	0.383
0.875	-0.105	0.348	0.742	-0.004	0.227	0.586	-0.25	0.348	-1.031	-0.258	0.285	0.484	-0.094	0.309	1.137	-0.148	0.371	0.797	-0.086	0.328	1.066	0.086	0.375	0.508	0.02	0.309	0.598	0.059	0.297	1.117	0.137	0.398
0.918	-0.113	0.344	0.715	0.004	0.238	0.605	-0.277	0.348	-1.004	-0.258	0.285	0.492	-0.082	0.32	1.102	-0.215	0.395	0.879	-0.09	0.344	1.043	-0.059	0.398	0.527	0.012	0.301	0.586	0.07	0.297	1.121	0.148	0.398
0.973	-0.121	0.328	0.688	-0.012	0.246	0.617	-0.305	0.352	-0.98	-0.238	0.281	0.508	-0.07	0.324	0.996	-0.277	0.434	0.969	-0.086	0.34	0.977	-0.203	0.418	0.543	0	0.297	0.578	0.051	0.309	1.172	0.137	0.387
1.027	-0.121	0.32	0.66	-0.023	0.258	0.625	-0.324	0.359	-0.98	-0.188	0.266	0.543	-0.051	0.34	0.887	-0.32	0.469	1.02	-0.074	0.332	0.879	-0.313	0.426	0.613	-0.043	0.305	0.574	0.031	0.324	1.23	0.098	0.332
1.102	-0.117	0.313	0.652	-0.039	0.27	0.625	-0.344	0.379	-0.988	-0.121	0.242	0.574	-0.055	0.359	0.793	-0.363	0.516	1.012	-0.066	0.34	0.766	-0.395	0.438	0.68	-0.094	0.309	0.586	-0.004	0.328	1.266	0.066	0.262
1.16	-0.129	0.305	0.617	-0.059	0.277	0.645	-0.363	0.395	-1.008	-0.066	0.219	0.621	-0.063	0.379	0.738	-0.371	0.547	1	-0.055	0.348	0.695	-0.441	0.469	0.762	-0.141	0.316	0.633	-0.035	0.34	1.281	0.004	0.211
1.18	-0.176	0.324	0.594	-0.074	0.281	0.672	-0.387	0.418	-1.031	-0.043	0.199	0.68	-0.07	0.398	0.727	-0.371	0.566	1.055	-0.047	0.352	0.68	-0.469	0.512	0.883	-0.188	0.34	0.699	-0.074	0.359	1.313	-0.098	0.223
1.148	-0.23	0.367	0.582	-0.086	0.285	0.711	-0.406	0.434	-1.023	-0.035	0.188	0.73	-0.074	0.418	0.746	-0.344	0.57	1.102	-0.051	0.352	0.684	-0.484	0.543	1.039	-0.211	0.348	0.785	-0.098	0.375	1.254	-0.219	0.297
1.078	-0.281	0.434	0.578	-0.109	0.289	0.75	-0.414	0.445	-1.004	-0.051	0.191	0.758	-0.082	0.426	0.789	-0.313	0.57	1.145	-0.059	0.355	0.695	-0.508	0.547	1.168	-0.211	0.348	0.914	-0.117	0.383	1.117	-0.34	0.371
0.984	-0.316	0.492	0.59	-0.121	0.297	0.777	-0.43	0.453	-0.977	-0.066	0.215	0.77	-0.09	0.43	0.855	-0.297	0.563	1.172	-0.078	0.359	0.723	-0.527	0.547	1.25	-0.18	0.348	1.063	-0.137	0.398	1.051	-0.402	0.445
0.887	-0.344	0.531	0.598	-0.133	0.305	0.793	-0.418	0.453	-0.969	-0.09	0.242	0.785	-0.078	0.418	0.91	-0.273	0.531	1.191	-0.117	0.371	0.785	-0.52	0.539	1.254	-0.117	0.328	1.219	-0.129	0.395	1.008	-0.469	0.52
0.793	-0.332	0.535	0.613	-0.129	0.305	0.813	-0.395	0.453	-0.977	-0.102	0.277	0.824	-0.078	0.406	0.941	-0.254	0.5	1.168	-0.176	0.391	0.867	-0.488	0.516	1.227	-0.023	0.324	1.328	-0.094	0.375	1	-0.48	0.563
0.734	-0.277	0.508	0.617	-0.121	0.305	0.828	-0.363	0.449	-0.98	-0.121	0.313	0.871	-0.078	0.391	0.957	-0.219	0.461	1.117	-0.246	0.426	0.984	-0.43	0.477	1.176	0.09	0.324	1.395	-0.023	0.355	0.996	-0.48	0.578
0.723	-0.195	0.465	0.629	-0.102	0.305	0.852	-0.32	0.449	-0.984	-0.156	0.34	0.93	-0.098	0.395	0.938	-0.18	0.426	1.012	-0.313	0.477	1.121	-0.371	0.418	1.105	0.188	0.324	1.441	0.039	0.352	1.012	-0.438	0.551
0.711	-0.105	0.418	0.641	-0.098	0.313	0.887	-0.281	0.453	-0.98	-0.18	0.363	1.012	-0.117	0.395	0.895	-0.141	0.406	0.902	-0.348	0.531	1.176	-0.281	0.359	1.078	0.242	0.324	1.461	0.105	0.379	0.957	-0.387	0.496
0.727	-0.008	0.367	0.645	-0.082	0.32	0.945	-0.25	0.465	-0.996	-0.191	0.363	1.113	-0.145	0.406	0.848	-0.121	0.391	0.824	-0.355	0.57	1.094	-0.223	0.32	1.09	0.25	0.309	1.48	0.207	0.391	0.949	-0.293	0.426
0.754	0.074	0.324	0.66	-0.074	0.328	0.984	-0.227	0.473	-0.996	-0.172	0.355	1.188	-0.207	0.426	0.809	-0.117	0.395	0.777	-0.355	0.609	0.973	-0.156	0.316	1.102	0.227	0.293	1.48	0.328	0.355	0.941	-0.234	0.359
0.785	0.129	0.297	0.68	-0.07	0.324	1.008	-0.211	0.48	-0.992	-0.152	0.352	1.227	-0.273	0.445	0.758	-0.137	0.402	0.75	-0.375	0.633	0.828	-0.129	0.34	1.078	0.172	0.281	1.402	0.402	0.313	0.934	-0.156	0.313
0.789	0.148	0.297	0.703	-0.063	0.32	1.039	-0.219	0.488	-0.984	-0.16	0.352	1.211	-0.344	0.469	0.707	-0.172	0.406	0.762	-0.363	0.648	0.688	-0.098	0.375	1.059	0.078	0.273	1.285	0.348	0.277	0.895	-0.125	0.281
0.789	0.133	0.313	0.734	-0.055	0.316	1.07	-0.234	0.484	-1.008	-0.211	0.332	1.156	-0.371	0.484	0.668	-0.203	0.414	0.785	-0.34	0.66	0.59	-0.098	0.418	1.047	-0.043	0.266	1.203	0.211	0.254	0.84	-0.117	0.289
0.805	0.105	0.332	0.777	-0.043	0.316	1.078	-0.258	0.477	-1.055	-0.27	0.32	1.082	-0.395	0.5	0.645	-0.23	0.414	0.824	-0.309	0.645	0.527	-0.098	0.441	1.012	-0.152	0.262	1.145	0.023	0.234	0.797	-0.137	0.309
0.824	0.078	0.344	0.824	-0.031	0.316	1.055	-0.266	0.465	-1.074	-0.301	0.313	1.012	-0.402	0.516	0.625	-0.258	0.414	0.871	-0.262	0.621	0.508	-0.113	0.453	0.988	-0.25	0.273	1.055	-0.172	0.227	0.777	-0.191	0.328
0.848	0.031	0.348	0.863	-0.031	0.328	1.004	-0.258	0.445	-1.098	-0.316	0.293	0.957	-0.402	0.543	0.598	-0.281	0.406	0.895	-0.203	0.578	0.504	-0.125	0.465	0.879	-0.336	0.285	0.996	-0.383	0.273	0.77	-0.246	0.336
0.859	-0.008	0.352	0.898	-0.039	0.34	0.93	-0.242	0.434	-1.129	-0.313	0.277	0.941	-0.395	0.563	0.602	-0.293	0.398	0.883	-0.133	0.508	0.52	-0.133	0.457	0.797	-0.355	0.297	0.875	-0.551	0.324	0.75	-0.289	0.336
0.824	-0.039	0.352	0.922	-0.051	0.359	0.84	-0.227	0.418	-1.168	-0.258	0.246	0.902	-0.391	0.578	0.609	-0.305	0.379	0.855	-0.059	0.457	0.539	-0.137	0.438	0.758	-0.371	0.324	0.781	-0.602	0.379	0.715	-0.289	0.313
0.773	-0.074	0.352	0.953	-0.07	0.375	0.758	-0.227	0.398	-1.199	-0.184	0.215	0.898	-0.367	0.59	0.617	-0.316	0.367	0.801	0.008	0.426	0.57	-0.156	0.418	0.734	-0.398	0.367	0.734	-0.648	0.438	0.688	-0.285	0.289
0.734	-0.098	0.359	1	-0.086	0.371	0.699	-0.227	0.387	-1.215	-0.133	0.199	0.941	-0.332	0.578	0.613	-0.344	0.371	0.746	0.035	0.41	0.602	-0.188	0.414	0.754	-0.418	0.422	0.707	-0.668	0.496	0.672	-0.273	0.266
0.699	-0.117	0.363	1.043	-0.102	0.371	0.672	-0.23	0.375	-1.215	-0.109	0.199	0.957	-0.316	0.559	0.605	-0.383	0.395	0.684	0.023	0.41	0.637	-0.238	0.422	0.781	-0.438	0.469	0.73	-0.668	0.535	0.656	-0.285	0.246
0.672	-0.129	0.371	1.074	-0.117	0.371	0.672	-0.242	0.359	-1.207	-0.145	0.211	0.961	-0.277	0.523	0.617	-0.418	0.414	0.621	-0.004	0.41	0.668	-0.301	0.441	0.832	-0.449	0.516	0.797	-0.648	0.547	0.652	-0.305	0.223
0.656	-0.141	0.375	1.109	-0.145	0.363	0.688	-0.262	0.336	-1.199	-0.234	0.234	0.926	-0.234	0.484	0.633	-0.449	0.434	0.59	-0.035	0.414	0.711	-0.375	0.453	0.891	-0.465	0.551	0.883	-0.621	0.523	0.656	-0.324	0.211
0.641	-0.16	0.383	1.137	-0.176	0.371	0.723	-0.27	0.305	-1.199	-0.32	0.254	0.871	-0.176	0.441	0.656	-0.48	0.449	0.563	-0.078	0.414	0.773	-0.445	0.457	0.926	-0.469	0.555	0.957	-0.57	0.469	0.688	-0.332	0.211
0.629	-0.168	0.387	1.145	-0.207	0.383	0.77	-0.27	0.281	-1.215	-0.359	0.27	0.789	-0.121	0.402	0.695	-0.488	0.453	0.527	-0.121	0.414	0.84	-0.5	0.457	0.922	-0.449	0.535	0.996	-0.504	0.406	0.711	-0.371	0.215
0.617	-0.18	0.391	1.105	-0.242	0.398	0.828	-0.285	0.27	-1.238	-0.352	0.281	0.715	-0.07	0.379	0.73	-0.496	0.457	0.508	-0.16	0.41	0.883	-0.547	0.449	0.902	-0.414	0.484	0.98	-0.441	0.332	0.746	-0.414	0.23
0.602	-0.184	0.391	1.027	-0.258	0.418	0.883	-0.285	0.258	-1.281	-0.32	0.301	0.652	-0.031	0.367	0.758	-0.488	0.449	0.508	-0.207	0.406	0.867	-0.574	0.457	0.887	-0.355	0.43	0.922	-0.352	0.258	0.77	-0.449	0.246
0.586	-0.188	0.391	0.934	-0.266	0.445	0.938	-0.27	0.238	-1.309	-0.277	0.32	0.594	-0.027	0.363	0.797	-0.48	0.449	0.539	-0.238	0.395	0.816	-0.563	0.477	0.832	-0.277	0.371	0.852	-0.211	0.211	0.785	-0.48	0.254
0.578	-0.188	0.391	0.848	-0.281	0.477	0.969	-0.234	0.219	-1.313	-0.25	0.348	0.563	-0.039	0.359	0.805	-0.473	0.453	0.574	-0.262	0.371	0.801	-0.551	0.508	0.75	-0.211	0.324	0.742	-0.094	0.219	0.797	-0.496	0.273
0.57	-0.18	0.395	0.773	-0.277	0.504	0.957	-0.207	0.207	-1.313	-0.258	0.371	0.527	-0.055	0.363	0.797	-0.441	0.461	0.613	-0.281	0.359	0.852	-0.551	0.531	0.684	-0.121	0.316	0.617	0.02	0.27	0.801	-0.508	0.285
0.555	-0.172	0.395	0.715	-0.27	0.523	0.914	-0.176	0.199	-1.313	-0.305	0.379	0.504	-0.09	0.359	0.789	-0.422	0.477	0.66	-0.309	0.363	0.93	-0.551	0.543	0.621	-0.023	0.336	0.531	0.09	0.332	0.793	-0.523	0.297
0.535	-0.164	0.395	0.68	-0.266	0.535	0.863	-0.145	0.195	-1.293	-0.363	0.383	0.484	-0.145	0.367	0.836	-0.422	0.5	0.691	-0.355	0.371	1.004	-0.539	0.547	0.57	0.016	0.391	0.496	0.078	0.391	0.785	-0.535	0.309
0.535	-0.16	0.391	0.66	-0.262	0.539	0.816	-0.125	0.199	-1.238	-0.398	0.398	0.48	-0.191	0.363	0.906	-0.426	0.508	0.707	-0.41	0.387	1.055	-0.512	0.52	0.551	0.016	0.438	0.496	0.031	0.434	0.801	-0.574	0.332
0.543	-0.156	0.391	0.691	-0.238	0.516	0.777	-0.094	0.203	-1.168	-0.41	0.422	0.484	-0.227	0.348	0.98	-0.418	0.52	0.73	-0.453	0.406	1.133	-0.473	0.496	0.555	-0.027	0.48	0.488	-0.008	0.457	0.852	-0.645	0.355
0.559	-0.168	0.402	0.738	-0.191	0.484	0.738	-0.078	0.215	-1.113	-0.391	0.438	0.488	-0.258	0.332	1.055	-0.418	0.512	0.762	-0.48	0.422	1.23	-0.441	0.461	0.574	-0.051	0.52	0.488	-0.023	0.461	0.926	-0.711	0.371
0.586	-0.18	0.402	0.785	-0.129	0.441	0.715	-0.063	0.23	-1.094	-0.387	0.441	0.496	-0.293	0.32	1.141	-0.418	0.5	0.801	-0.492	0.43	1.32	-0.398	0.434	0.598	-0.078	0.543	0.488	-0.055	0.457	0.992	-0.766	0.371
0.629	-0.191	0.41	0.832	-0.07	0.418	0.688	-0.066	0.242	-1.082	-0.383	0.434	0.488	-0.34	0.305	1.207	-0.395	0.473	0.848	-0.488	0.426	1.344	-0.348	0.426	0.629	-0.109	0.563	0.492	-0.113	0.449	1.051	-0.773	0.352
0.688	-0.199	0.41	0.852	-0.027	0.398	0.676	-0.074	0.25	-1.051	-0.367	0.418	0.492	-0.371	0.316	1.238	-0.355	0.453	0.883	-0.469	0.422	1.273	-0.293	0.438	0.652	-0.16	0.57	0.496	-0.172	0.449	1.09	-0.715	0.313
0.75	-0.211	0.41	0.855	0	0.391	0.66	-0.078	0.25	-1.008	-0.348	0.395	0.512	-0.398	0.332	1.211	-0.324	0.43	0.891	-0.457	0.422	1.199	-0.254	0.449	0.656	-0.227	0.57	0.527	-0.246	0.445	1.109	-0.586	0.277
0.813	-0.219	0.418	0.832	-0.012	0.391	0.645	-0.082	0.25	-0.969	-0.324	0.355	0.539	-0.426	0.344	1.141	-0.285	0.414	0.871	-0.426	0.422	1.148	-0.211	0.449	0.668	-0.281	0.555	0.566	-0.328	0.445	1.129	-0.453	0.273
0.852	-0.227	0.426	0.801	-0.023	0.398	0.625	-0.086	0.254	-0.938	-0.305	0.313	0.578	-0.465	0.359	1.047	-0.254	0.398	0.836	-0.402	0.434	1.129	-0.195	0.43	0.688	-0.348	0.543	0.609	-0.402	0.445	1.094	-0.336	0.293
0.879	-0.219	0.426	0.758	-0.055	0.402	0.605	-0.098	0.254	-0.91	-0.293	0.285	0.617	-0.496	0.363	0.957	-0.227	0.395	0.863	-0.391	0.449	1.145	-0.188	0.418	0.719	-0.406	0.523	0.637	-0.457	0.441	1.055	-0.254	0.316
0.883	-0.211	0.426	0.719	-0.086	0.41	0.602	-0.098	0.258	-0.891	-0.297	0.277	0.66	-0.527	0.363	0.895	-0.215	0.391	0.934	-0.402	0.465	1.203	-0.191	0.402	0.766	-0.469	0.512	0.664	-0.488	0.434	1.027	-0.215	0.336
0.898	-0.199	0.438	0.684	-0.113	0.41	0.605	-0.105	0.273	-0.871	-0.305	0.277	0.707	-0.555	0.371	0.867	-0.223	0.383	1.016	-0.41	0.477	1.254	-0.215	0.383	0.805	-0.52	0.5	0.699	-0.496	0.418	1.035	-0.207	0.348
0.957	-0.191	0.445	0.656	-0.141	0.41	0.617	-0.102	0.281	-0.887	-0.324	0.301	0.707	-0.555	0.375	0.875	-0.234	0.375	1.082	-0.414	0.477	1.301	-0.242	0.363	0.832	-0.539	0.492	0.727	-0.465	0.418	1.09	-0.215	0.348
1.035	-0.188	0.449	0.633	-0.164	0.41	0.629	-0.113	0.297	-0.895	-0.332	0.332	0.75	-0.523	0.371	0.914	-0.258	0.367	1.133	-0.414	0.477	1.281	-0.254	0.352	0.836	-0.539	0.492	0.723	-0.43	0.426	1.168	-0.234	0.328
1.086	-0.172	0.445	0.629	-0.176	0.402	0.664	-0.117	0.313	-0.895	-0.32	0.352	0.754	-0.492	0.371	0.996	-0.273	0.359	1.184	-0.406	0.465	1.184	-0.242	0.352	0.855	-0.52	0.5	0.715	-0.402	0.434	1.254	-0.254	0.316
1.102	-0.172	0.434	0.613	-0.188	0.398	0.695	-0.113	0.324	-0.891	-0.293	0.363	0.82	-0.445	0.375	1.105	-0.258	0.344	1.203	-0.367	0.445	1.109	-0.258	0.359	0.922	-0.48	0.496	0.723	-0.398	0.453	1.336	-0.27	0.297
1.121	-0.188	0.418	0.602	-0.195	0.398	0.738	-0.109	0.332	-0.879	-0.258	0.359	0.922	-0.426	0.387	1.172	-0.262	0.336	1.148	-0.32	0.434	1.07	-0.223	0.352	1.027	-0.441	0.48	0.785	-0.41	0.469	1.336	-0.293	0.289
1.121	-0.211	0.406	0.586	-0.199	0.395	0.777	-0.102	0.336	-0.852	-0.215	0.355	1.043	-0.406	0.395	1.195	-0.238	0.328	1.035	-0.277	0.434	1.004	-0.16	0.336	1.125	-0.391	0.449	0.898	-0.43	0.477	1.32	-0.289	0.305
1.082	-0.238	0.395	0.57	-0.199	0.391	0.813	-0.09	0.332	-0.82	-0.16	0.355	1.156	-0.391	0.398	1.191	-0.164	0.297	0.914	-0.258	0.441	0.914	-0.121	0.332	1.223	-0.348	0.426	1.031	-0.445	0.473	1.285	-0.25	0.301
1.008	-0.246	0.379	0.563	-0.195	0.387	0.828	-0.078	0.328	-0.809	-0.156	0.348	1.25	-0.375	0.414	1.121	-0.094	0.277	0.82	-0.246	0.449	0.832	-0.102	0.32	1.309	-0.316	0.406	1.137	-0.445	0.457	1.211	-0.219	0.309
0.926	-0.223	0.355	0.555	-0.191	0.383	0.828	-0.066	0.328	-0.793	-0.18	0.34	1.313	-0.355	0.414	1.023	-0.051	0.254	0.766	-0.238	0.449	0.77	-0.078	0.313	1.391	-0.281	0.383	1.246	-0.438	0.449	1.16	-0.129	0.309
0.852	-0.188	0.336	0.566	-0.184	0.383	0.832	-0.047	0.328	-0.73	-0.184	0.355	1.313	-0.336	0.41	0.926	-0.027	0.254	0.766	-0.234	0.445	0.707	-0.059	0.301	1.426	-0.234	0.363	1.332	-0.422	0.438	1.055	-0.059	0.305
0.793	-0.168	0.324	0.578	-0.18	0.387	0.848	-0.031	0.324	-0.688	-0.211	0.383	1.258	-0.297	0.406	0.875	-0.012	0.266	0.777	-0.242	0.43	0.664	-0.043	0.289	1.398	-0.215	0.367	1.418	-0.406	0.438	0.93	-0.02	0.281
0.746	-0.148	0.32	0.59	-0.168	0.387	0.887	-0.027	0.316	-0.684	-0.262	0.41	1.168	-0.266	0.406	0.832	0.012	0.281	0.805	-0.258	0.414	0.645	-0.023	0.285	1.266	-0.211	0.391	1.422	-0.371	0.441	0.84	-0.004	0.258
0.703	-0.137	0.336	0.59	-0.172	0.391	0.91	-0.023	0.313	-0.68	-0.27	0.43	1.063	-0.234	0.406	0.809	0.035	0.293	0.863	-0.273	0.383	0.637	-0.012	0.27	1.074	-0.23	0.422	1.348	-0.336	0.445	0.762	0.02	0.234
0.672	-0.129	0.348	0.582	-0.176	0.391	0.922	-0.027	0.305	-0.676	-0.246	0.438	0.945	-0.211	0.406	0.789	0.043	0.293	0.93	-0.285	0.363	0.637	-0.004	0.258	0.902	-0.254	0.449	1.215	-0.309	0.453	0.715	0.02	0.242
0.652	-0.129	0.355	0.59	-0.188	0.391	0.945	-0.039	0.301	-0.672	-0.199	0.418	0.828	-0.195	0.41	0.742	0.031	0.289	0.977	-0.297	0.34	0.645	-0.023	0.258	0.805	-0.277	0.449	1.082	-0.285	0.457	0.719	-0.008	0.27
0.641	-0.129	0.355	0.617	-0.195	0.391	0.969	-0.074	0.301	-0.68	-0.164	0.387	0.75	-0.172	0.391	0.707	0.023	0.289	0.98	-0.289	0.324	0.672	-0.043	0.266	0.766	-0.285	0.434	0.977	-0.27	0.449	0.734	-0.047	0.277
0.652	-0.137	0.348	0.648	-0.203	0.395	0.992	-0.113	0.309	-0.703	-0.148	0.348	0.703	-0.176	0.379	0.684	-0.008	0.285	0.961	-0.266	0.324	0.711	-0.066	0.281	0.777	-0.281	0.402	0.926	-0.25	0.426	0.742	-0.07	0.27
0.68	-0.141	0.332	0.684	-0.219	0.398	1.008	-0.168	0.324	-0.734	-0.145	0.313	0.664	-0.199	0.371	0.664	-0.027	0.293	0.898	-0.25	0.32	0.773	-0.105	0.301	0.82	-0.289	0.375	0.902	-0.223	0.387	0.777	-0.09	0.258
0.715	-0.133	0.316	0.738	-0.23	0.402	1.023	-0.238	0.355	-0.762	-0.152	0.285	0.688	-0.219	0.363	0.613	-0.063	0.305	0.824	-0.199	0.32	0.852	-0.113	0.305	0.863	-0.313	0.348	0.93	-0.211	0.375	0.816	-0.082	0.242
0.75	-0.137	0.309	0.785	-0.242	0.41	1	-0.301	0.391	-0.773	-0.156	0.25	0.75	-0.234	0.34	0.602	-0.094	0.309	0.793	-0.141	0.32	0.941	-0.117	0.305	0.895	-0.336	0.324	0.965	-0.238	0.371	0.84	-0.086	0.227
0.785	-0.133	0.297	0.824	-0.242	0.414	0.977	-0.352	0.441	-0.781	-0.16	0.23	0.82	-0.25	0.32	0.59	-0.098	0.309	0.773	-0.078	0.316	1.051	-0.113	0.301	0.902	-0.332	0.297	1.02	-0.258	0.352	0.855	-0.082	0.219
0.816	-0.125	0.289	0.848	-0.238	0.41	0.961	-0.379	0.473	-0.766	-0.141	0.215	0.867	-0.25	0.305	0.594	-0.102	0.309	0.738	-0.035	0.316	1.141	-0.098	0.289	0.879	-0.301	0.262	1.039	-0.258	0.332	0.871	-0.086	0.227
0.816	-0.109	0.281	0.867	-0.23	0.41	0.941	-0.402	0.492	-0.75	-0.133	0.18	0.879	-0.242	0.281	0.609	-0.113	0.309	0.711	-0.016	0.316	1.203	-0.066	0.281	0.836	-0.234	0.25	0.965	-0.23	0.313	0.926	-0.074	0.242
0.797	-0.094	0.281	0.922	-0.23	0.422	0.91	-0.414	0.508	-0.746	-0.121	0.168	0.855	-0.215	0.254	0.637	-0.117	0.324	0.684	-0.023	0.32	1.242	-0.023	0.262	0.773	-0.195	0.254	0.863	-0.191	0.293	0.992	-0.066	0.277
0.77	-0.078	0.273	0.977	-0.234	0.418	0.887	-0.398	0.508	-0.711	-0.121	0.145	0.797	-0.18	0.238	0.703	-0.117	0.336	0.672	-0.016	0.316	1.25	0.031	0.254	0.73	-0.148	0.27	0.773	-0.152	0.281	1.047	-0.063	0.32
0.746	-0.066	0.273	1.008	-0.242	0.426	0.875	-0.359	0.5	-0.648	-0.113	0.121	0.734	-0.148	0.23	0.727	-0.102	0.348	0.66	-0.004	0.309	1.203	0.074	0.27	0.723	-0.109	0.289	0.676	-0.113	0.285	1.09	-0.047	0.359
0.73	-0.063	0.281	1.035	-0.254	0.426	0.879	-0.301	0.488	-0.594	-0.137	0.105	0.691	-0.105	0.227	0.738	-0.078	0.352	0.652	-0.035	0.309	1.168	0.113	0.293	0.715	-0.047	0.285	0.609	-0.078	0.285	1.145	0.012	0.379
0.711	-0.059	0.285	1.082	-0.27	0.43	0.887	-0.242	0.473	-0.551	-0.164	0.082	0.664	-0.066	0.227	0.738	-0.066	0.359	0.648	-0.055	0.313	1.125	0.137	0.305	0.699	0.016	0.266	0.563	-0.051	0.297	1.203	0.094	0.379
0.695	-0.063	0.285	1.133	-0.293	0.426	0.918	-0.18	0.449	-0.492	-0.211	0.031	0.648	-0.039	0.234	0.73	-0.055	0.371	0.656	-0.074	0.316	1.055	0.148	0.313	0.664	0.066	0.25	0.535	-0.043	0.305	1.254	0.199	0.359
0.68	-0.063	0.285	1.137	-0.293	0.418	0.949	-0.117	0.43	-0.43	-0.293	-0.027	0.629	-0.02	0.25	0.742	-0.043	0.371	0.691	-0.09	0.316	0.98	0.141	0.313	0.629	0.102	0.25	0.527	-0.039	0.313	1.277	0.32	0.328
0.668	-0.07	0.285	1.086	-0.277	0.41	0.945	-0.055	0.414	-0.344	-0.391	-0.082	0.613	-0.023	0.266	0.773	-0.031	0.371	0.711	-0.098	0.313	0.945	0.102	0.301	0.621	0.117	0.254	0.539	-0.031	0.316	1.254	0.418	0.289
0.664	-0.078	0.281	1	-0.242	0.395	0.914	-0.008	0.406	-0.266	-0.504	-0.125	0.602	-0.035	0.273	0.816	-0.012	0.348	0.734	-0.098	0.316	0.906	0.043	0.289	0.648	0.117	0.258	0.563	-0.023	0.316	1.223	0.43	0.25
0.66	-0.09	0.285	0.895	-0.195	0.379	0.855	0.016	0.398	-0.191	-0.633	-0.191	0.605	-0.051	0.277	0.836	0	0.324	0.77	-0.113	0.32	0.855	-0.027	0.293	0.695	0.109	0.258	0.602	-0.023	0.301	1.203	0.332	0.238
0.656	-0.098	0.285	0.793	-0.152	0.359	0.785	0.027	0.391	-0.09	-0.766	-0.273	0.609	-0.063	0.285	0.848	-0.008	0.313	0.828	-0.105	0.332	0.832	-0.117	0.313	0.723	0.078	0.262	0.645	-0.02	0.297	1.199	0.156	0.238
0.66	-0.102	0.289	0.699	-0.121	0.355	0.738	0.012	0.379	-0.027	-0.93	-0.379	0.609	-0.082	0.285	0.926	-0.027	0.313	0.91	-0.09	0.344	0.773	-0.211	0.324	0.766	0.039	0.277	0.688	-0.035	0.305	1.223	-0.031	0.25
0.648	-0.105	0.301	0.645	-0.086	0.352	0.707	-0.031	0.375	0.023	-1.051	-0.418	0.602	-0.094	0.285	0.992	-0.078	0.32	0.992	-0.102	0.363	0.754	-0.258	0.359	0.828	-0.008	0.301	0.73	-0.066	0.328	1.258	-0.203	0.27
0.648	-0.102	0.305	0.629	-0.074	0.348	0.684	-0.074	0.371	0.074	-1.121	-0.387	0.59	-0.105	0.285	1.078	-0.145	0.336	1.09	-0.074	0.371	0.746	-0.309	0.414	0.93	-0.039	0.313	0.805	-0.102	0.355	1.223	-0.309	0.305
0.652	-0.09	0.313	0.648	-0.074	0.34	0.656	-0.121	0.363	0.164	-1.074	-0.32	0.59	-0.105	0.285	1.141	-0.227	0.344	1.137	-0.039	0.375	0.789	-0.352	0.465	1.031	-0.059	0.32	0.895	-0.129	0.379	1.188	-0.34	0.328
0.664	-0.078	0.324	0.688	-0.086	0.324	0.633	-0.164	0.367	0.285	-0.992	-0.246	0.609	-0.113	0.293	1.172	-0.305	0.355	1.129	0.012	0.379	0.852	-0.398	0.523	1.125	-0.066	0.328	0.973	-0.145	0.402	1.152	-0.371	0.359
0.668	-0.082	0.336	0.723	-0.094	0.316	0.625	-0.211	0.367	0.383	-0.863	-0.148	0.625	-0.121	0.301	1.133	-0.367	0.379	1.102	0.055	0.375	0.945	-0.445	0.566	1.211	-0.063	0.324	1.066	-0.148	0.414	1.137	-0.398	0.391
0.672	-0.086	0.344	0.754	-0.109	0.309	0.613	-0.258	0.367	0.469	-0.762	-0.043	0.645	-0.125	0.32	1.098	-0.414	0.414	1.051	0.105	0.363	1.023	-0.496	0.609	1.273	-0.043	0.316	1.168	-0.133	0.41	1.133	-0.434	0.426
0.691	-0.078	0.336	0.793	-0.117	0.285	0.59	-0.297	0.371	0.52	-0.676	0.035	0.676	-0.125	0.336	1.07	-0.453	0.453	1.035	0.117	0.348	1.086	-0.539	0.645	1.277	0.012	0.313	1.266	-0.09	0.395	1.129	-0.461	0.441
0.711	-0.078	0.344	0.816	-0.109	0.27	0.563	-0.324	0.371	0.535	-0.641	0.082	0.711	-0.121	0.348	1.051	-0.473	0.504	1.02	0.117	0.328	1.148	-0.559	0.66	1.234	0.086	0.32	1.32	-0.02	0.371	1.129	-0.488	0.453
0.75	-0.07	0.34	0.828	-0.098	0.254	0.551	-0.336	0.375	0.566	-0.617	0.105	0.754	-0.121	0.359	1.035	-0.484	0.555	0.988	0.09	0.316	1.16	-0.551	0.66	1.176	0.164	0.34	1.281	0.07	0.344	1.129	-0.496	0.422
0.777	-0.066	0.34	0.813	-0.082	0.246	0.535	-0.336	0.383	0.656	-0.625	0.105	0.805	-0.113	0.363	1.055	-0.492	0.598	0.977	0.051	0.305	1.125	-0.488	0.637	1.141	0.234	0.352	1.207	0.152	0.332	1.133	-0.465	0.383
0.809	-0.063	0.348	0.781	-0.066	0.242	0.531	-0.328	0.395	0.781	-0.629	0.109	0.848	-0.102	0.363	1.105	-0.496	0.625	1.004	-0.02	0.293	1.09	-0.379	0.59	1.125	0.258	0.355	1.152	0.219	0.32	1.059	-0.418	0.336
0.836	-0.055	0.355	0.758	-0.043	0.234	0.535	-0.32	0.402	0.918	-0.57	0.105	0.871	-0.09	0.367	1.133	-0.508	0.617	1.023	-0.113	0.285	0.996	-0.266	0.535	1.125	0.191	0.355	1.129	0.242	0.313	0.996	-0.359	0.32
0.875	-0.063	0.375	0.734	-0.023	0.234	0.547	-0.316	0.418	1.086	-0.527	0.109	0.871	-0.078	0.375	1.164	-0.465	0.574	1.012	-0.203	0.285	0.891	-0.145	0.512	1.172	0.066	0.352	1.098	0.242	0.293	0.922	-0.332	0.348
0.91	-0.055	0.383	0.711	-0.016	0.242	0.563	-0.32	0.426	1.18	-0.559	0.137	0.867	-0.066	0.383	1.152	-0.391	0.504	0.984	-0.27	0.285	0.773	-0.031	0.496	1.211	-0.09	0.336	1.07	0.199	0.289	0.844	-0.309	0.371
0.965	-0.055	0.387	0.703	-0.012	0.25	0.605	-0.316	0.43	1.242	-0.609	0.16	0.902	-0.047	0.383	1.059	-0.285	0.414	0.957	-0.328	0.301	0.672	0.047	0.508	1.223	-0.227	0.32	1.066	0.102	0.281	0.773	-0.273	0.387
1.039	-0.055	0.383	0.684	-0.035	0.266	0.652	-0.305	0.426	1.25	-0.66	0.168	0.961	-0.035	0.367	0.984	-0.184	0.34	0.883	-0.391	0.344	0.59	0.09	0.531	1.191	-0.336	0.305	1.066	-0.035	0.281	0.699	-0.25	0.371
1.094	-0.055	0.379	0.668	-0.051	0.281	0.707	-0.305	0.426	1.199	-0.695	0.176	1.016	-0.027	0.348	0.875	-0.113	0.297	0.859	-0.438	0.395	0.559	0.113	0.539	1.066	-0.406	0.297	1.059	-0.188	0.305	0.629	-0.223	0.336
1.109	-0.047	0.383	0.652	-0.078	0.293	0.754	-0.297	0.434	1.125	-0.691	0.172	1.086	-0.031	0.332	0.766	-0.078	0.293	0.871	-0.492	0.449	0.547	0.09	0.543	0.965	-0.461	0.336	1.078	-0.32	0.324	0.586	-0.246	0.313
1.121	-0.055	0.387	0.637	-0.098	0.293	0.785	-0.301	0.438	1.031	-0.629	0.168	1.152	-0.051	0.324	0.699	-0.066	0.309	0.91	-0.535	0.508	0.566	0.074	0.535	0.895	-0.477	0.406	1.063	-0.43	0.371	0.563	-0.281	0.301
1.121	-0.074	0.391	0.621	-0.117	0.301	0.805	-0.297	0.445	0.883	-0.578	0.18	1.195	-0.09	0.324	0.645	-0.086	0.332	0.953	-0.559	0.563	0.605	0.055	0.504	0.836	-0.48	0.473	0.953	-0.52	0.434	0.531	-0.316	0.285
1.09	-0.102	0.391	0.617	-0.125	0.301	0.816	-0.285	0.449	0.734	-0.508	0.195	1.199	-0.141	0.332	0.605	-0.125	0.359	1.031	-0.559	0.582	0.66	0.016	0.469	0.84	-0.441	0.535	0.883	-0.559	0.5	0.516	-0.32	0.266
1.035	-0.129	0.402	0.613	-0.125	0.305	0.855	-0.262	0.453	0.633	-0.449	0.238	1.172	-0.203	0.355	0.574	-0.168	0.379	1.102	-0.535	0.574	0.715	-0.043	0.438	0.844	-0.426	0.59	0.859	-0.566	0.555	0.52	-0.316	0.238
0.98	-0.156	0.43	0.605	-0.129	0.313	0.926	-0.242	0.457	0.59	-0.391	0.266	1.086	-0.273	0.398	0.559	-0.199	0.375	1.129	-0.496	0.535	0.766	-0.109	0.398	0.887	-0.398	0.621	0.844	-0.563	0.605	0.527	-0.316	0.227
0.914	-0.18	0.449	0.609	-0.121	0.316	0.992	-0.227	0.465	0.578	-0.332	0.273	0.973	-0.332	0.449	0.566	-0.215	0.363	1.113	-0.438	0.473	0.801	-0.203	0.367	0.918	-0.367	0.621	0.859	-0.559	0.641	0.508	-0.379	0.234
0.84	-0.207	0.473	0.625	-0.117	0.32	1.035	-0.211	0.461	0.574	-0.316	0.254	0.883	-0.367	0.496	0.57	-0.219	0.336	1.051	-0.336	0.391	0.828	-0.313	0.348	0.926	-0.32	0.594	0.91	-0.551	0.637	0.496	-0.48	0.258
0.762	-0.234	0.492	0.645	-0.105	0.32	1.082	-0.215	0.461	0.566	-0.375	0.242	0.805	-0.379	0.527	0.574	-0.234	0.316	0.949	-0.219	0.324	0.832	-0.426	0.328	0.945	-0.289	0.547	0.938	-0.512	0.605	0.492	-0.594	0.285
0.699	-0.234	0.508	0.652	-0.102	0.332	1.133	-0.234	0.457	0.555	-0.488	0.246	0.746	-0.379	0.551	0.594	-0.254	0.293	0.797	-0.113	0.297	0.836	-0.523	0.324	0.957	-0.223	0.457	0.914	-0.457	0.555	0.516	-0.688	0.305
0.652	-0.219	0.504	0.664	-0.094	0.34	1.16	-0.25	0.449	0.563	-0.602	0.242	0.734	-0.375	0.566	0.609	-0.289	0.293	0.664	0.012	0.289	0.836	-0.598	0.324	0.914	-0.148	0.367	0.895	-0.379	0.48	0.586	-0.738	0.313
0.633	-0.184	0.492	0.664	-0.082	0.344	1.16	-0.254	0.445	0.555	-0.656	0.227	0.73	-0.355	0.559	0.621	-0.336	0.289	0.559	0.113	0.32	0.832	-0.648	0.332	0.813	-0.07	0.32	0.891	-0.285	0.391	0.688	-0.742	0.297
0.637	-0.145	0.477	0.676	-0.07	0.352	1.121	-0.242	0.438	0.539	-0.668	0.203	0.742	-0.324	0.547	0.629	-0.387	0.309	0.488	0.148	0.359	0.836	-0.676	0.355	0.711	0.031	0.305	0.848	-0.152	0.316	0.793	-0.703	0.27
0.648	-0.105	0.461	0.703	-0.066	0.352	1.043	-0.23	0.422	0.504	-0.648	0.191	0.773	-0.285	0.516	0.645	-0.441	0.332	0.465	0.129	0.402	0.828	-0.672	0.383	0.605	0.113	0.32	0.789	-0.012	0.285	0.863	-0.648	0.25
0.684	-0.066	0.445	0.742	-0.059	0.352	0.949	-0.215	0.414	0.484	-0.613	0.176	0.816	-0.246	0.484	0.668	-0.496	0.355	0.453	0.094	0.43	0.805	-0.676	0.426	0.547	0.141	0.34	0.703	0.113	0.293	0.859	-0.609	0.25
0.73	-0.035	0.434	0.785	-0.059	0.355	0.855	-0.203	0.41	0.477	-0.57	0.172	0.859	-0.172	0.445	0.703	-0.539	0.375	0.457	0.063	0.441	0.797	-0.707	0.445	0.5	0.098	0.375	0.613	0.176	0.324	0.863	-0.602	0.262
0.785	-0.02	0.422	0.832	-0.063	0.355	0.781	-0.199	0.402	0.504	-0.52	0.168	0.84	-0.117	0.418	0.734	-0.551	0.391	0.465	0.027	0.434	0.809	-0.754	0.457	0.492	0.039	0.406	0.535	0.18	0.359	0.93	-0.629	0.273
0.828	-0.02	0.418	0.871	-0.066	0.355	0.734	-0.199	0.398	0.551	-0.48	0.168	0.809	-0.059	0.402	0.746	-0.57	0.398	0.492	0.004	0.41	0.824	-0.766	0.441	0.484	-0.012	0.426	0.484	0.137	0.383	1.063	-0.656	0.262
0.844	-0.031	0.414	0.895	-0.066	0.359	0.723	-0.203	0.391	0.625	-0.449	0.16	0.742	-0.004	0.395	0.738	-0.57	0.398	0.531	-0.02	0.387	0.84	-0.727	0.41	0.484	-0.051	0.438	0.449	0.082	0.402	1.203	-0.652	0.234
0.832	-0.031	0.414	0.918	-0.066	0.367	0.73	-0.223	0.383	0.695	-0.414	0.152	0.699	0.031	0.391	0.73	-0.555	0.395	0.574	-0.063	0.355	0.898	-0.648	0.367	0.488	-0.09	0.438	0.438	0.004	0.426	1.34	-0.633	0.219
0.797	-0.043	0.406	0.934	-0.074	0.367	0.766	-0.246	0.379	0.754	-0.395	0.16	0.652	0.039	0.391	0.734	-0.539	0.402	0.613	-0.117	0.332	1.016	-0.531	0.348	0.523	-0.129	0.422	0.449	-0.078	0.449	1.367	-0.605	0.207
0.758	-0.059	0.398	0.988	-0.078	0.363	0.809	-0.266	0.359	0.785	-0.395	0.188	0.617	0.008	0.387	0.777	-0.52	0.422	0.66	-0.184	0.32	1.141	-0.398	0.344	0.578	-0.164	0.406	0.48	-0.148	0.461	1.32	-0.555	0.211
0.719	-0.082	0.395	1.051	-0.082	0.348	0.859	-0.25	0.34	0.816	-0.398	0.211	0.578	-0.035	0.395	0.863	-0.504	0.441	0.707	-0.266	0.316	1.207	-0.27	0.352	0.633	-0.203	0.371	0.531	-0.227	0.473	1.238	-0.488	0.238
0.684	-0.109	0.395	1.098	-0.094	0.328	0.891	-0.266	0.316	0.867	-0.398	0.23	0.563	-0.09	0.398	0.949	-0.48	0.453	0.742	-0.355	0.328	1.18	-0.164	0.379	0.695	-0.23	0.336	0.59	-0.316	0.484	1.164	-0.43	0.27
0.664	-0.133	0.395	1.117	-0.109	0.32	0.902	-0.242	0.301	0.957	-0.328	0.242	0.551	-0.137	0.391	1.066	-0.445	0.473	0.77	-0.457	0.344	1.098	-0.121	0.402	0.754	-0.266	0.301	0.645	-0.41	0.5	1.129	-0.383	0.301
0.648	-0.145	0.402	1.121	-0.109	0.316	0.914	-0.211	0.293	1.02	-0.242	0.25	0.543	-0.195	0.391	1.203	-0.402	0.469	0.785	-0.535	0.367	1.008	-0.121	0.41	0.824	-0.313	0.281	0.668	-0.488	0.504	1.125	-0.344	0.309
0.641	-0.168	0.406	1.117	-0.129	0.313	0.906	-0.176	0.285	1.055	-0.164	0.262	0.547	-0.246	0.395	1.328	-0.328	0.453	0.82	-0.574	0.387	0.973	-0.141	0.398	0.891	-0.363	0.277	0.648	-0.547	0.496	1.145	-0.32	0.301
0.641	-0.191	0.402	1.094	-0.152	0.324	0.863	-0.133	0.277	1.094	-0.086	0.289	0.559	-0.297	0.395	1.379	-0.234	0.438	0.848	-0.574	0.41	0.969	-0.176	0.387	0.941	-0.414	0.297	0.633	-0.543	0.469	1.199	-0.316	0.277
0.648	-0.215	0.402	1.043	-0.18	0.344	0.816	-0.09	0.266	1.152	-0.023	0.293	0.57	-0.34	0.398	1.34	-0.164	0.438	0.836	-0.551	0.418	1	-0.215	0.367	0.957	-0.469	0.32	0.637	-0.488	0.438	1.281	-0.316	0.266
0.664	-0.23	0.402	0.969	-0.203	0.367	0.766	-0.055	0.258	1.184	-0.043	0.297	0.582	-0.371	0.402	1.246	-0.137	0.445	0.797	-0.531	0.434	1.066	-0.266	0.355	0.918	-0.516	0.363	0.676	-0.414	0.422	1.344	-0.332	0.266
0.672	-0.227	0.402	0.883	-0.215	0.383	0.707	-0.047	0.266	1.18	-0.102	0.27	0.602	-0.398	0.406	1.137	-0.137	0.453	0.762	-0.539	0.461	1.16	-0.305	0.332	0.84	-0.555	0.414	0.719	-0.359	0.414	1.375	-0.348	0.266
0.672	-0.215	0.391	0.793	-0.223	0.402	0.66	-0.047	0.281	1.145	-0.16	0.246	0.625	-0.414	0.41	1.047	-0.137	0.453	0.754	-0.57	0.496	1.262	-0.332	0.309	0.797	-0.602	0.465	0.742	-0.328	0.434	1.352	-0.375	0.277
0.668	-0.191	0.387	0.723	-0.227	0.426	0.637	-0.059	0.301	1.051	-0.168	0.25	0.637	-0.422	0.414	0.973	-0.156	0.457	0.793	-0.613	0.523	1.293	-0.328	0.301	0.828	-0.652	0.512	0.777	-0.32	0.453	1.301	-0.344	0.277
0.648	-0.172	0.375	0.68	-0.23	0.438	0.641	-0.063	0.309	0.945	-0.152	0.281	0.641	-0.422	0.426	0.934	-0.188	0.469	0.871	-0.633	0.523	1.234	-0.32	0.305	0.887	-0.707	0.547	0.871	-0.336	0.469	1.246	-0.266	0.277
0.641	-0.148	0.367	0.652	-0.234	0.449	0.633	-0.063	0.305	0.836	-0.129	0.309	0.648	-0.418	0.441	0.941	-0.238	0.473	0.965	-0.625	0.496	1.168	-0.305	0.309	0.961	-0.738	0.559	1.016	-0.359	0.461	1.172	-0.191	0.285
0.633	-0.141	0.367	0.645	-0.223	0.449	0.617	-0.066	0.301	0.785	-0.098	0.344	0.668	-0.418	0.457	0.996	-0.277	0.457	1.105	-0.535	0.449	1.102	-0.258	0.313	1.066	-0.73	0.543	1.164	-0.398	0.445	1.078	-0.137	0.293
0.633	-0.145	0.367	0.66	-0.207	0.445	0.613	-0.07	0.293	0.719	-0.098	0.402	0.703	-0.418	0.465	1.086	-0.301	0.422	1.238	-0.391	0.379	1.035	-0.199	0.313	1.223	-0.633	0.484	1.285	-0.441	0.422	0.957	-0.098	0.289
0.645	-0.148	0.375	0.699	-0.176	0.43	0.602	-0.078	0.297	0.676	-0.109	0.426	0.742	-0.41	0.469	1.184	-0.277	0.367	1.277	-0.238	0.34	0.953	-0.129	0.316	1.363	-0.461	0.414	1.32	-0.492	0.402	0.855	-0.043	0.27
0.66	-0.16	0.379	0.75	-0.141	0.418	0.602	-0.078	0.305	0.703	-0.07	0.418	0.773	-0.402	0.477	1.262	-0.27	0.32	1.199	-0.121	0.336	0.891	-0.086	0.32	1.402	-0.273	0.375	1.285	-0.527	0.395	0.805	0.027	0.246
0.676	-0.18	0.379	0.789	-0.105	0.398	0.629	-0.074	0.297	0.715	-0.066	0.395	0.789	-0.379	0.477	1.246	-0.207	0.305	1.047	-0.078	0.363	0.855	-0.07	0.328	1.305	-0.129	0.379	1.191	-0.5	0.387	0.754	0.047	0.266
0.695	-0.195	0.379	0.816	-0.074	0.391	0.66	-0.066	0.293	0.742	-0.051	0.363	0.82	-0.352	0.473	1.184	-0.207	0.313	0.934	-0.078	0.391	0.836	-0.051	0.324	1.137	-0.055	0.41	1.082	-0.445	0.387	0.723	0	0.301
0.727	-0.211	0.383	0.816	-0.047	0.387	0.688	-0.07	0.305	0.785	-0.039	0.332	0.84	-0.324	0.465	1.125	-0.199	0.297	0.879	-0.105	0.414	0.82	-0.027	0.313	0.996	-0.035	0.438	0.973	-0.375	0.402	0.73	-0.035	0.313
0.758	-0.227	0.383	0.793	-0.043	0.391	0.703	-0.078	0.316	0.82	-0.035	0.301	0.895	-0.301	0.465	1.066	-0.148	0.266	0.871	-0.133	0.422	0.805	-0.031	0.313	0.922	-0.051	0.445	0.898	-0.324	0.426	0.723	-0.059	0.305
0.789	-0.246	0.383	0.758	-0.043	0.395	0.73	-0.07	0.328	0.84	-0.023	0.277	0.965	-0.301	0.465	0.996	-0.078	0.219	0.898	-0.164	0.418	0.809	-0.055	0.32	0.891	-0.074	0.438	0.863	-0.285	0.441	0.699	-0.059	0.285
0.82	-0.254	0.383	0.727	-0.059	0.406	0.762	-0.07	0.34	0.836	0	0.27	1.027	-0.305	0.469	0.891	-0.035	0.215	0.945	-0.191	0.402	0.828	-0.078	0.332	0.906	-0.094	0.418	0.871	-0.254	0.426	0.664	-0.059	0.266
0.848	-0.258	0.383	0.691	-0.074	0.41	0.816	-0.074	0.348	0.809	-0.016	0.277	1.059	-0.313	0.473	0.805	-0.031	0.23	1.016	-0.234	0.375	0.855	-0.094	0.344	0.945	-0.137	0.418	0.93	-0.234	0.387	0.648	-0.063	0.258
0.898	-0.258	0.387	0.66	-0.102	0.41	0.883	-0.078	0.352	0.781	-0.035	0.293	1.098	-0.336	0.469	0.758	-0.051	0.258	1.074	-0.277	0.348	0.887	-0.082	0.344	1.039	-0.176	0.402	1	-0.23	0.348	0.66	-0.078	0.262
0.98	-0.266	0.395	0.648	-0.125	0.414	0.938	-0.078	0.355	0.742	-0.063	0.309	1.16	-0.355	0.461	0.703	-0.043	0.273	1.113	-0.324	0.324	0.906	-0.082	0.348	1.145	-0.23	0.383	1.063	-0.246	0.316	0.691	-0.086	0.277
1.035	-0.27	0.406	0.633	-0.145	0.418	0.965	-0.074	0.352	0.734	-0.086	0.316	1.191	-0.359	0.449	0.672	-0.035	0.281	1.109	-0.344	0.32	0.938	-0.105	0.355	1.219	-0.27	0.359	1.082	-0.266	0.305	0.723	-0.09	0.293
1.051	-0.277	0.41	0.621	-0.168	0.418	0.957	-0.063	0.344	0.688	-0.133	0.328	1.168	-0.344	0.434	0.629	-0.035	0.277	1.063	-0.352	0.336	0.992	-0.121	0.363	1.152	-0.301	0.352	1.063	-0.277	0.305	0.762	-0.09	0.309
1.055	-0.277	0.406	0.609	-0.188	0.418	0.949	-0.043	0.344	0.645	-0.164	0.332	1.098	-0.32	0.414	0.609	-0.035	0.262	1.059	-0.328	0.344	1.082	-0.137	0.359	1.016	-0.297	0.34	0.988	-0.266	0.309	0.82	-0.098	0.324
1.059	-0.281	0.395	0.598	-0.199	0.418	0.973	-0.035	0.336	0.625	-0.184	0.328	0.988	-0.281	0.395	0.578	-0.035	0.254	1.055	-0.246	0.324	1.176	-0.117	0.344	0.898	-0.258	0.328	0.914	-0.23	0.313	0.879	-0.086	0.328
1.066	-0.289	0.391	0.594	-0.207	0.422	1.027	-0.031	0.324	0.617	-0.195	0.332	0.871	-0.246	0.383	0.539	-0.035	0.246	1	-0.156	0.316	1.223	-0.086	0.332	0.805	-0.207	0.328	0.824	-0.188	0.313	0.895	-0.066	0.332
1.043	-0.285	0.391	0.594	-0.203	0.418	1.047	-0.031	0.316	0.613	-0.219	0.336	0.777	-0.227	0.375	0.516	-0.043	0.246	0.914	-0.098	0.309	1.219	-0.043	0.32	0.77	-0.133	0.332	0.75	-0.133	0.313	0.891	-0.043	0.332
1	-0.266	0.387	0.582	-0.195	0.414	1.063	-0.035	0.313	0.605	-0.254	0.348	0.707	-0.207	0.371	0.504	-0.059	0.246	0.844	-0.043	0.305	1.184	0.008	0.316	0.699	-0.098	0.344	0.699	-0.078	0.316	0.891	-0.016	0.336
0.957	-0.246	0.383	0.582	-0.191	0.41	1.074	-0.055	0.305	0.605	-0.305	0.355	0.676	-0.207	0.375	0.508	-0.063	0.242	0.785	0	0.301	1.152	0.055	0.313	0.66	-0.059	0.328	0.66	-0.047	0.32	0.875	-0.004	0.348
0.895	-0.211	0.371	0.586	-0.18	0.406	1.082	-0.078	0.305	0.617	-0.332	0.348	0.676	-0.215	0.367	0.527	-0.055	0.246	0.746	0.012	0.305	1.105	0.102	0.316	0.637	-0.016	0.309	0.641	-0.023	0.32	0.875	-0.008	0.359
0.82	-0.184	0.371	0.59	-0.18	0.406	1.059	-0.121	0.32	0.625	-0.379	0.336	0.707	-0.207	0.344	0.551	-0.043	0.25	0.73	0.004	0.316	1.043	0.141	0.316	0.609	0.016	0.297	0.621	-0.012	0.324	0.914	-0.035	0.367
0.758	-0.16	0.375	0.59	-0.188	0.41	1.012	-0.164	0.348	0.609	-0.422	0.328	0.746	-0.23	0.328	0.57	-0.027	0.25	0.754	-0.02	0.32	1	0.168	0.301	0.594	0.023	0.305	0.629	0.004	0.32	0.961	-0.047	0.352
0.707	-0.133	0.375	0.598	-0.195	0.414	0.93	-0.215	0.371	0.602	-0.426	0.32	0.809	-0.242	0.305	0.625	-0.012	0.258	0.777	-0.027	0.313	0.953	0.184	0.277	0.613	-0.004	0.313	0.637	0	0.316	0.965	-0.039	0.328
0.676	-0.105	0.363	0.621	-0.199	0.414	0.84	-0.25	0.398	0.582	-0.422	0.309	0.867	-0.246	0.289	0.68	-0.012	0.273	0.777	-0.043	0.301	0.883	0.168	0.258	0.648	-0.027	0.313	0.648	-0.008	0.32	0.961	-0.047	0.305
0.648	-0.082	0.352	0.652	-0.219	0.414	0.766	-0.273	0.43	0.547	-0.434	0.293	0.91	-0.227	0.273	0.73	-0.023	0.281	0.758	-0.051	0.301	0.805	0.113	0.246	0.719	-0.055	0.313	0.68	-0.047	0.336	0.953	-0.082	0.281
0.66	-0.059	0.332	0.688	-0.234	0.418	0.703	-0.285	0.453	0.508	-0.418	0.281	0.922	-0.199	0.262	0.75	-0.047	0.301	0.766	-0.063	0.305	0.797	0.043	0.242	0.793	-0.078	0.309	0.734	-0.086	0.352	0.961	-0.121	0.262
0.672	-0.035	0.316	0.727	-0.254	0.422	0.676	-0.297	0.477	0.504	-0.402	0.27	0.914	-0.172	0.246	0.75	-0.066	0.316	0.813	-0.059	0.293	0.754	-0.066	0.246	0.875	-0.078	0.305	0.805	-0.117	0.363	0.961	-0.191	0.258
0.691	-0.027	0.297	0.766	-0.254	0.418	0.664	-0.297	0.492	0.543	-0.402	0.27	0.887	-0.145	0.246	0.766	-0.074	0.332	0.852	-0.063	0.285	0.754	-0.145	0.246	0.953	-0.094	0.293	0.875	-0.145	0.383	0.988	-0.289	0.27
0.707	-0.066	0.297	0.805	-0.25	0.418	0.68	-0.289	0.5	0.605	-0.41	0.277	0.84	-0.113	0.246	0.809	-0.078	0.344	0.863	-0.074	0.273	0.723	-0.238	0.266	1.043	-0.094	0.285	0.949	-0.16	0.398	1.023	-0.395	0.289
0.73	-0.117	0.301	0.82	-0.23	0.414	0.719	-0.277	0.5	0.68	-0.414	0.281	0.777	-0.074	0.246	0.875	-0.078	0.332	0.871	-0.074	0.281	0.715	-0.301	0.293	1.156	-0.086	0.273	1.031	-0.152	0.398	1.074	-0.496	0.316
0.773	-0.164	0.293	0.82	-0.207	0.414	0.77	-0.262	0.488	0.734	-0.426	0.289	0.742	-0.039	0.246	0.938	-0.078	0.32	0.891	-0.074	0.289	0.707	-0.371	0.34	1.246	-0.07	0.266	1.133	-0.121	0.398	1.066	-0.59	0.359
0.828	-0.18	0.273	0.832	-0.195	0.422	0.816	-0.25	0.48	0.789	-0.41	0.301	0.707	-0.012	0.254	0.984	-0.078	0.301	0.914	-0.066	0.309	0.738	-0.441	0.395	1.309	-0.012	0.254	1.219	-0.078	0.387	1.09	-0.625	0.391
0.836	-0.168	0.254	0.891	-0.188	0.43	0.859	-0.223	0.457	0.813	-0.402	0.313	0.68	0.004	0.258	1.051	-0.09	0.289	0.957	-0.066	0.328	0.801	-0.508	0.449	1.32	0.055	0.25	1.289	0	0.359	1.105	-0.645	0.426
0.813	-0.156	0.238	0.957	-0.191	0.43	0.891	-0.188	0.434	0.828	-0.391	0.32	0.66	0.008	0.273	1.117	-0.125	0.277	0.992	-0.055	0.344	0.871	-0.555	0.496	1.289	0.133	0.254	1.285	0.098	0.332	1.133	-0.645	0.445
0.793	-0.141	0.23	0.988	-0.203	0.426	0.91	-0.137	0.414	0.867	-0.383	0.34	0.641	-0.004	0.281	1.16	-0.184	0.293	0.977	-0.035	0.352	0.953	-0.605	0.543	1.227	0.195	0.27	1.238	0.195	0.316	1.129	-0.625	0.453
0.785	-0.133	0.227	1.012	-0.219	0.426	0.891	-0.09	0.398	0.93	-0.383	0.348	0.633	-0.02	0.285	1.184	-0.266	0.324	0.945	-0.027	0.355	1.047	-0.629	0.559	1.16	0.234	0.293	1.168	0.273	0.313	1.164	-0.574	0.449
0.77	-0.141	0.242	1.055	-0.246	0.426	0.852	-0.059	0.402	0.992	-0.387	0.371	0.617	-0.043	0.289	1.176	-0.352	0.367	0.945	-0.02	0.352	1.141	-0.617	0.555	1.125	0.246	0.305	1.113	0.309	0.316	1.125	-0.559	0.43
0.766	-0.141	0.25	1.098	-0.266	0.418	0.797	-0.043	0.41	1.066	-0.402	0.379	0.609	-0.059	0.289	1.141	-0.43	0.43	0.953	-0.004	0.328	1.184	-0.586	0.527	1.102	0.227	0.301	1.074	0.297	0.316	1.098	-0.512	0.387
0.746	-0.137	0.254	1.102	-0.273	0.41	0.754	-0.051	0.414	1.129	-0.434	0.387	0.602	-0.074	0.305	1.086	-0.496	0.492	0.941	0	0.305	1.215	-0.527	0.492	1.074	0.16	0.293	1.059	0.273	0.309	1.039	-0.48	0.344
0.738	-0.117	0.254	1.078	-0.246	0.395	0.723	-0.074	0.43	1.164	-0.473	0.391	0.602	-0.09	0.316	1.035	-0.535	0.555	0.922	-0.012	0.293	1.168	-0.449	0.43	1.066	0.055	0.273	1.047	0.207	0.301	0.914	-0.41	0.313
0.727	-0.105	0.25	1.004	-0.207	0.375	0.68	-0.105	0.434	1.203	-0.477	0.375	0.605	-0.113	0.324	1.004	-0.551	0.609	0.926	-0.047	0.285	1.086	-0.336	0.383	1.055	-0.055	0.254	1.051	0.102	0.289	0.789	-0.313	0.273
0.711	-0.105	0.242	0.91	-0.164	0.359	0.652	-0.152	0.438	1.168	-0.434	0.355	0.629	-0.129	0.34	0.996	-0.555	0.633	0.949	-0.09	0.277	0.98	-0.242	0.336	1.02	-0.16	0.242	1.008	-0.043	0.285	0.656	-0.246	0.262
0.688	-0.109	0.246	0.809	-0.133	0.355	0.648	-0.199	0.43	1.063	-0.375	0.336	0.656	-0.156	0.363	0.984	-0.547	0.648	0.98	-0.141	0.289	0.848	-0.172	0.344	1	-0.262	0.254	1.016	-0.172	0.277	0.547	-0.176	0.258
0.676	-0.117	0.25	0.734	-0.109	0.348	0.645	-0.223	0.422	0.953	-0.313	0.328	0.691	-0.176	0.383	0.996	-0.539	0.648	0.922	-0.219	0.309	0.73	-0.086	0.348	0.977	-0.34	0.293	1.047	-0.285	0.273	0.469	-0.129	0.277
0.664	-0.133	0.262	0.691	-0.094	0.352	0.641	-0.254	0.422	0.844	-0.27	0.32	0.746	-0.172	0.402	1.012	-0.488	0.629	0.902	-0.246	0.328	0.648	-0.023	0.375	0.961	-0.387	0.348	1.027	-0.359	0.277	0.43	-0.109	0.297
0.652	-0.152	0.273	0.676	-0.09	0.352	0.645	-0.254	0.418	0.758	-0.227	0.324	0.801	-0.168	0.406	0.996	-0.43	0.598	0.883	-0.281	0.379	0.602	0	0.398	0.938	-0.426	0.434	0.984	-0.422	0.301	0.438	-0.133	0.316
0.645	-0.16	0.281	0.691	-0.086	0.344	0.641	-0.254	0.414	0.707	-0.199	0.328	0.844	-0.148	0.414	0.969	-0.324	0.539	0.887	-0.316	0.438	0.559	-0.051	0.445	0.898	-0.445	0.492	0.93	-0.457	0.332	0.48	-0.16	0.332
0.641	-0.156	0.285	0.723	-0.094	0.324	0.637	-0.246	0.422	0.695	-0.199	0.332	0.859	-0.129	0.422	0.914	-0.203	0.477	0.895	-0.367	0.516	0.547	-0.09	0.484	0.902	-0.441	0.531	0.91	-0.484	0.387	0.527	-0.227	0.359
0.645	-0.145	0.293	0.758	-0.098	0.32	0.637	-0.242	0.438	0.73	-0.176	0.332	0.859	-0.109	0.426	0.871	-0.082	0.438	0.914	-0.434	0.566	0.574	-0.105	0.5	0.914	-0.391	0.527	0.914	-0.531	0.453	0.598	-0.305	0.367
0.641	-0.129	0.297	0.789	-0.105	0.316	0.641	-0.254	0.461	0.793	-0.164	0.328	0.844	-0.094	0.434	0.793	0.023	0.426	0.953	-0.488	0.594	0.613	-0.121	0.492	0.938	-0.352	0.516	0.961	-0.598	0.539	0.645	-0.367	0.348
0.641	-0.113	0.305	0.816	-0.109	0.301	0.641	-0.285	0.488	0.852	-0.168	0.324	0.852	-0.074	0.441	0.723	0.078	0.434	1.004	-0.523	0.582	0.621	-0.152	0.48	0.969	-0.34	0.5	1.035	-0.672	0.609	0.684	-0.418	0.316
0.645	-0.102	0.309	0.828	-0.105	0.285	0.641	-0.316	0.508	0.914	-0.164	0.285	0.895	-0.063	0.434	0.652	0.094	0.441	1.031	-0.539	0.551	0.629	-0.188	0.457	1.09	-0.301	0.457	1.113	-0.715	0.66	0.68	-0.473	0.281
0.66	-0.094	0.316	0.852	-0.09	0.266	0.641	-0.34	0.523	0.926	-0.145	0.25	0.957	-0.055	0.406	0.609	0.078	0.445	1.035	-0.512	0.5	0.648	-0.227	0.445	1.125	-0.266	0.391	1.141	-0.723	0.656	0.652	-0.547	0.254
0.668	-0.09	0.316	0.828	-0.074	0.258	0.648	-0.363	0.539	0.906	-0.129	0.215	1.012	-0.047	0.375	0.574	0.035	0.445	1.02	-0.473	0.438	0.68	-0.273	0.426	1.113	-0.199	0.348	1.129	-0.656	0.609	0.625	-0.586	0.23
0.703	-0.082	0.316	0.805	-0.047	0.254	0.672	-0.383	0.543	0.863	-0.117	0.199	1.066	-0.051	0.355	0.543	-0.008	0.438	0.992	-0.355	0.371	0.738	-0.32	0.414	1.02	-0.152	0.32	0.973	-0.563	0.516	0.609	-0.617	0.219
0.738	-0.074	0.316	0.773	-0.027	0.254	0.711	-0.387	0.535	0.813	-0.113	0.188	1.117	-0.074	0.336	0.52	-0.059	0.422	0.93	-0.246	0.324	0.809	-0.375	0.402	0.883	-0.105	0.316	0.832	-0.367	0.383	0.645	-0.637	0.219
0.773	-0.066	0.32	0.746	-0.023	0.258	0.746	-0.371	0.527	0.754	-0.113	0.188	1.133	-0.113	0.34	0.52	-0.102	0.402	0.836	-0.148	0.301	0.871	-0.438	0.395	0.754	-0.098	0.316	0.789	-0.164	0.273	0.699	-0.641	0.234
0.797	-0.066	0.316	0.715	-0.027	0.27	0.781	-0.348	0.52	0.695	-0.121	0.195	1.105	-0.164	0.348	0.516	-0.164	0.379	0.777	-0.043	0.293	0.902	-0.477	0.395	0.652	-0.125	0.344	0.684	0.055	0.234	0.734	-0.648	0.285
0.813	-0.063	0.32	0.684	-0.031	0.277	0.813	-0.316	0.512	0.664	-0.117	0.215	1.043	-0.223	0.371	0.523	-0.242	0.367	0.699	-0.004	0.309	0.898	-0.484	0.395	0.586	-0.152	0.371	0.555	0.262	0.27	0.816	-0.66	0.316
0.832	-0.059	0.316	0.656	-0.043	0.293	0.871	-0.289	0.508	0.645	-0.117	0.234	0.953	-0.281	0.406	0.531	-0.32	0.355	0.629	0.012	0.32	0.867	-0.473	0.395	0.559	-0.152	0.375	0.469	0.367	0.324	0.914	-0.68	0.336
0.871	-0.055	0.324	0.625	-0.07	0.301	0.965	-0.289	0.504	0.625	-0.125	0.25	0.867	-0.332	0.449	0.543	-0.395	0.352	0.609	-0.012	0.332	0.84	-0.465	0.406	0.559	-0.125	0.367	0.457	0.313	0.391	1.023	-0.707	0.344
0.934	-0.055	0.32	0.613	-0.09	0.305	1.051	-0.301	0.523	0.594	-0.137	0.266	0.82	-0.367	0.484	0.563	-0.461	0.355	0.59	-0.055	0.344	0.848	-0.488	0.43	0.555	-0.086	0.34	0.453	0.23	0.43	1.133	-0.754	0.332
0.977	-0.059	0.32	0.613	-0.102	0.301	1.109	-0.316	0.523	0.582	-0.137	0.262	0.813	-0.395	0.508	0.586	-0.52	0.367	0.578	-0.105	0.348	0.898	-0.535	0.457	0.566	-0.059	0.313	0.441	0.164	0.445	1.246	-0.766	0.309
0.992	-0.063	0.316	0.609	-0.109	0.301	1.168	-0.32	0.527	0.57	-0.133	0.258	0.824	-0.395	0.523	0.602	-0.566	0.383	0.582	-0.16	0.352	0.961	-0.582	0.473	0.59	-0.066	0.277	0.445	0.121	0.441	1.348	-0.695	0.277
1.023	-0.063	0.301	0.613	-0.113	0.293	1.223	-0.305	0.512	0.547	-0.137	0.254	0.855	-0.391	0.52	0.637	-0.602	0.414	0.613	-0.199	0.328	1.031	-0.633	0.477	0.633	-0.082	0.254	0.469	0.074	0.418	1.449	-0.555	0.258
1.051	-0.066	0.289	0.613	-0.117	0.301	1.246	-0.27	0.488	0.543	-0.148	0.258	0.887	-0.363	0.5	0.672	-0.617	0.422	0.652	-0.238	0.305	1.137	-0.621	0.457	0.684	-0.133	0.234	0.516	0.035	0.383	1.445	-0.41	0.262
1.055	-0.086	0.297	0.605	-0.121	0.309	1.223	-0.223	0.461	0.543	-0.156	0.27	0.902	-0.332	0.477	0.699	-0.613	0.418	0.688	-0.266	0.273	1.238	-0.57	0.418	0.734	-0.195	0.215	0.566	-0.008	0.336	1.371	-0.301	0.289
1.039	-0.117	0.305	0.605	-0.117	0.309	1.164	-0.18	0.441	0.543	-0.164	0.281	0.918	-0.297	0.449	0.723	-0.582	0.406	0.707	-0.316	0.258	1.289	-0.473	0.395	0.793	-0.277	0.219	0.609	-0.07	0.297	1.277	-0.25	0.309
1.02	-0.152	0.328	0.617	-0.105	0.309	1.078	-0.156	0.422	0.543	-0.16	0.285	0.941	-0.246	0.414	0.734	-0.539	0.395	0.719	-0.363	0.262	1.23	-0.359	0.391	0.828	-0.387	0.223	0.656	-0.16	0.27	1.215	-0.219	0.32
0.992	-0.195	0.359	0.621	-0.102	0.316	0.973	-0.141	0.418	0.555	-0.145	0.281	0.965	-0.188	0.391	0.738	-0.5	0.398	0.711	-0.402	0.273	1.117	-0.277	0.406	0.852	-0.477	0.223	0.711	-0.273	0.266	1.199	-0.203	0.309
0.953	-0.227	0.379	0.633	-0.105	0.324	0.875	-0.129	0.418	0.566	-0.125	0.285	0.938	-0.125	0.363	0.758	-0.469	0.41	0.715	-0.438	0.293	1	-0.227	0.426	0.855	-0.543	0.219	0.758	-0.387	0.262	1.203	-0.203	0.289
0.918	-0.238	0.395	0.637	-0.109	0.332	0.797	-0.141	0.41	0.57	-0.121	0.297	0.879	-0.082	0.359	0.828	-0.445	0.434	0.742	-0.473	0.32	0.918	-0.199	0.438	0.871	-0.594	0.23	0.793	-0.473	0.262	1.215	-0.211	0.27
0.879	-0.246	0.406	0.656	-0.117	0.34	0.773	-0.125	0.398	0.582	-0.117	0.309	0.801	-0.039	0.359	0.945	-0.414	0.441	0.781	-0.523	0.355	0.871	-0.172	0.418	0.879	-0.637	0.25	0.793	-0.523	0.266	1.238	-0.223	0.266
0.828	-0.246	0.414	0.688	-0.117	0.344	0.773	-0.125	0.375	0.621	-0.117	0.32	0.723	-0.008	0.367	1.078	-0.387	0.441	0.82	-0.578	0.371	0.855	-0.152	0.387	0.871	-0.656	0.277	0.77	-0.531	0.285	1.188	-0.254	0.273
0.77	-0.234	0.418	0.723	-0.109	0.34	0.805	-0.109	0.352	0.676	-0.117	0.34	0.652	-0.016	0.371	1.188	-0.348	0.441	0.844	-0.605	0.379	0.875	-0.148	0.355	0.836	-0.672	0.305	0.73	-0.512	0.32	1.145	-0.234	0.277
0.734	-0.219	0.414	0.77	-0.102	0.34	0.859	-0.102	0.328	0.719	-0.113	0.348	0.598	-0.043	0.379	1.27	-0.313	0.426	0.824	-0.613	0.367	0.926	-0.176	0.348	0.805	-0.691	0.344	0.73	-0.496	0.367	1.063	-0.223	0.281
0.723	-0.188	0.402	0.809	-0.094	0.336	0.922	-0.121	0.316	0.734	-0.105	0.352	0.551	-0.086	0.379	1.293	-0.281	0.418	0.77	-0.598	0.355	1.012	-0.223	0.348	0.82	-0.723	0.363	0.785	-0.516	0.41	0.973	-0.184	0.277
0.738	-0.148	0.398	0.848	-0.094	0.32	1.008	-0.117	0.293	0.738	-0.102	0.367	0.523	-0.113	0.383	1.266	-0.254	0.418	0.711	-0.598	0.359	1.121	-0.266	0.348	0.898	-0.719	0.367	0.898	-0.555	0.438	0.875	-0.141	0.27
0.773	-0.109	0.391	0.879	-0.098	0.316	1.047	-0.082	0.266	0.754	-0.094	0.375	0.52	-0.156	0.379	1.199	-0.238	0.422	0.703	-0.621	0.383	1.164	-0.273	0.34	1.035	-0.695	0.352	1.008	-0.586	0.453	0.793	-0.098	0.266
0.801	-0.066	0.379	0.891	-0.102	0.328	1.016	-0.063	0.242	0.789	-0.098	0.371	0.531	-0.191	0.379	1.121	-0.227	0.43	0.785	-0.637	0.414	1.086	-0.273	0.352	1.199	-0.656	0.332	1.125	-0.621	0.453	0.738	-0.055	0.258
0.836	-0.023	0.359	0.922	-0.105	0.34	0.957	-0.039	0.227	0.867	-0.102	0.359	0.547	-0.215	0.363	1.027	-0.219	0.43	0.914	-0.613	0.426	0.988	-0.234	0.336	1.375	-0.57	0.324	1.23	-0.633	0.422	0.68	-0.02	0.258
0.859	0.008	0.352	0.977	-0.121	0.348	0.883	-0.031	0.223	0.961	-0.109	0.336	0.551	-0.238	0.363	0.945	-0.211	0.418	1.055	-0.563	0.43	0.926	-0.191	0.328	1.449	-0.445	0.324	1.281	-0.613	0.391	0.633	0.004	0.262
0.855	0.023	0.348	1.047	-0.133	0.348	0.832	-0.016	0.223	1.035	-0.117	0.32	0.551	-0.254	0.355	0.891	-0.211	0.41	1.199	-0.484	0.422	0.863	-0.117	0.32	1.355	-0.332	0.352	1.254	-0.547	0.367	0.59	0.012	0.27
0.836	0.027	0.34	1.102	-0.125	0.34	0.801	0.008	0.227	1.07	-0.141	0.305	0.563	-0.266	0.352	0.859	-0.234	0.406	1.336	-0.395	0.406	0.793	-0.066	0.32	1.172	-0.258	0.387	1.164	-0.434	0.367	0.551	0	0.277
0.809	0.012	0.34	1.121	-0.109	0.32	0.785	0.031	0.227	1.102	-0.172	0.293	0.594	-0.281	0.352	0.867	-0.262	0.395	1.359	-0.293	0.391	0.758	-0.027	0.324	1.02	-0.223	0.406	1.047	-0.32	0.379	0.543	-0.012	0.285
0.773	-0.012	0.34	1.105	-0.094	0.301	0.758	0.051	0.227	1.129	-0.203	0.293	0.613	-0.305	0.352	0.926	-0.277	0.371	1.277	-0.203	0.398	0.723	-0.016	0.32	0.938	-0.207	0.41	0.918	-0.246	0.402	0.555	-0.039	0.297
0.742	-0.043	0.348	1.074	-0.102	0.289	0.727	0.043	0.242	1.141	-0.242	0.297	0.641	-0.332	0.371	0.977	-0.309	0.359	1.141	-0.156	0.41	0.676	-0.008	0.324	0.914	-0.207	0.395	0.828	-0.207	0.414	0.598	-0.047	0.301
0.719	-0.078	0.348	1.031	-0.133	0.301	0.703	0.027	0.25	1.121	-0.289	0.316	0.664	-0.367	0.395	1.004	-0.352	0.359	1.02	-0.137	0.43	0.641	0.012	0.328	0.953	-0.207	0.367	0.797	-0.172	0.398	0.66	-0.074	0.301
0.691	-0.113	0.352	0.977	-0.184	0.324	0.68	0.004	0.254	1.055	-0.328	0.348	0.691	-0.406	0.422	1.051	-0.34	0.348	0.934	-0.137	0.441	0.625	0.008	0.324	1.047	-0.234	0.359	0.801	-0.184	0.367	0.719	-0.105	0.316
0.664	-0.152	0.359	0.918	-0.23	0.367	0.66	-0.023	0.262	0.98	-0.352	0.375	0.715	-0.441	0.449	1.078	-0.293	0.328	0.914	-0.145	0.449	0.621	-0.008	0.328	1.184	-0.27	0.344	0.859	-0.195	0.348	0.813	-0.133	0.328
0.645	-0.18	0.363	0.836	-0.277	0.41	0.645	-0.051	0.266	0.922	-0.375	0.402	0.73	-0.465	0.469	1.063	-0.223	0.309	0.926	-0.156	0.445	0.629	-0.016	0.328	1.336	-0.281	0.313	0.957	-0.223	0.328	0.934	-0.164	0.344
0.633	-0.203	0.367	0.77	-0.309	0.445	0.641	-0.078	0.27	0.875	-0.391	0.43	0.746	-0.473	0.488	1.02	-0.156	0.293	0.977	-0.18	0.434	0.641	-0.035	0.32	1.406	-0.27	0.289	1.039	-0.258	0.32	1.051	-0.184	0.355
0.625	-0.207	0.367	0.703	-0.32	0.469	0.641	-0.09	0.277	0.82	-0.398	0.453	0.766	-0.469	0.5	0.98	-0.098	0.273	1.066	-0.207	0.41	0.645	-0.047	0.313	1.301	-0.23	0.281	1.074	-0.281	0.324	1.145	-0.191	0.359
0.617	-0.207	0.359	0.66	-0.32	0.48	0.66	-0.102	0.277	0.789	-0.398	0.461	0.781	-0.457	0.504	0.918	-0.051	0.254	1.176	-0.234	0.379	0.668	-0.063	0.305	1.145	-0.156	0.273	1.063	-0.273	0.32	1.219	-0.168	0.344
0.613	-0.207	0.355	0.629	-0.316	0.48	0.652	-0.121	0.293	0.797	-0.391	0.465	0.809	-0.441	0.523	0.855	0.004	0.25	1.27	-0.25	0.344	0.711	-0.082	0.32	1.035	-0.074	0.273	0.992	-0.234	0.32	1.289	-0.102	0.324
0.613	-0.219	0.355	0.613	-0.293	0.48	0.641	-0.148	0.305	0.809	-0.359	0.457	0.859	-0.438	0.539	0.801	0.051	0.25	1.242	-0.25	0.32	0.781	-0.086	0.324	0.949	-0.055	0.32	0.926	-0.199	0.32	1.336	0.008	0.297
0.621	-0.223	0.359	0.625	-0.266	0.473	0.629	-0.164	0.313	0.832	-0.316	0.441	0.926	-0.438	0.551	0.746	0.07	0.254	1.141	-0.242	0.309	0.887	-0.109	0.336	0.926	0.02	0.332	0.855	-0.129	0.32	1.316	0.117	0.293
0.629	-0.219	0.363	0.664	-0.219	0.461	0.629	-0.145	0.316	0.852	-0.277	0.422	1.016	-0.418	0.559	0.699	0.074	0.27	1.047	-0.242	0.293	1.008	-0.121	0.352	0.883	0.055	0.336	0.77	-0.078	0.324	1.23	0.191	0.301
0.629	-0.211	0.371	0.723	-0.176	0.449	0.645	-0.113	0.316	0.871	-0.223	0.406	1.102	-0.395	0.555	0.648	0.063	0.281	0.969	-0.211	0.293	1.121	-0.117	0.359	0.836	0.105	0.301	0.715	-0.047	0.34	1.164	0.234	0.281
0.641	-0.215	0.379	0.785	-0.125	0.438	0.672	-0.078	0.313	0.867	-0.168	0.398	1.195	-0.367	0.539	0.617	0.035	0.293	0.895	-0.164	0.285	1.223	-0.09	0.355	0.797	0.137	0.254	0.691	-0.016	0.348	1.109	0.242	0.262
0.656	-0.207	0.387	0.816	-0.09	0.422	0.703	-0.055	0.316	0.828	-0.105	0.402	1.285	-0.32	0.5	0.574	-0.004	0.301	0.84	-0.117	0.293	1.293	-0.063	0.344	0.734	0.137	0.246	0.68	0.012	0.348	1.039	0.203	0.25
0.672	-0.219	0.402	0.832	-0.07	0.414	0.734	-0.035	0.316	0.777	-0.027	0.391	1.285	-0.258	0.469	0.566	-0.027	0.297	0.773	-0.078	0.301	1.313	-0.016	0.336	0.707	0.078	0.254	0.688	0.027	0.352	0.969	0.109	0.234
0.703	-0.242	0.422	0.809	-0.051	0.41	0.758	-0.016	0.316	0.727	0.027	0.383	1.215	-0.176	0.441	0.574	-0.051	0.289	0.723	-0.059	0.313	1.313	0.051	0.344	0.703	0.023	0.262	0.699	0.031	0.352	0.922	0	0.223
0.742	-0.262	0.441	0.773	-0.051	0.418	0.777	-0.004	0.324	0.68	0.047	0.383	1.098	-0.133	0.43	0.547	-0.086	0.273	0.688	-0.063	0.316	1.313	0.125	0.348	0.691	-0.008	0.254	0.738	-0.004	0.363	0.895	-0.117	0.203
0.789	-0.281	0.449	0.738	-0.066	0.414	0.793	0.008	0.328	0.613	0.016	0.402	0.973	-0.109	0.418	0.543	-0.105	0.27	0.664	-0.055	0.301	1.297	0.191	0.332	0.652	-0.043	0.25	0.781	-0.039	0.363	0.832	-0.195	0.199
0.832	-0.289	0.457	0.703	-0.09	0.422	0.824	0.004	0.332	0.582	-0.027	0.418	0.871	-0.098	0.422	0.566	-0.113	0.262	0.664	-0.055	0.289	1.238	0.223	0.324	0.637	-0.078	0.25	0.848	-0.066	0.371	0.777	-0.234	0.191
0.879	-0.285	0.465	0.668	-0.121	0.434	0.879	-0.008	0.336	0.559	-0.094	0.434	0.777	-0.113	0.426	0.594	-0.117	0.266	0.664	-0.059	0.281	1.16	0.188	0.324	0.668	-0.094	0.254	0.914	-0.094	0.379	0.73	-0.266	0.195
0.906	-0.262	0.457	0.637	-0.141	0.434	0.945	-0.027	0.34	0.559	-0.148	0.43	0.727	-0.125	0.422	0.664	-0.121	0.285	0.68	-0.066	0.27	1.129	0.102	0.328	0.746	-0.102	0.266	0.992	-0.117	0.367	0.746	-0.289	0.211
0.926	-0.223	0.441	0.613	-0.152	0.434	0.988	-0.047	0.34	0.551	-0.191	0.418	0.711	-0.152	0.414	0.746	-0.145	0.305	0.68	-0.086	0.262	1.094	-0.016	0.332	0.848	-0.141	0.277	1.086	-0.109	0.355	0.773	-0.344	0.23
0.93	-0.172	0.422	0.582	-0.164	0.43	1.027	-0.07	0.336	0.543	-0.238	0.402	0.73	-0.191	0.406	0.848	-0.156	0.32	0.68	-0.102	0.262	1.035	-0.16	0.348	0.957	-0.16	0.285	1.18	-0.086	0.348	0.832	-0.426	0.262
0.961	-0.141	0.414	0.566	-0.176	0.422	1.066	-0.098	0.332	0.543	-0.273	0.391	0.785	-0.207	0.383	0.906	-0.16	0.324	0.688	-0.109	0.266	0.961	-0.297	0.395	1.074	-0.133	0.285	1.262	-0.055	0.344	0.914	-0.508	0.297
0.98	-0.137	0.41	0.566	-0.188	0.414	1.098	-0.121	0.336	0.543	-0.305	0.371	0.859	-0.223	0.363	0.902	-0.172	0.328	0.723	-0.113	0.277	0.813	-0.383	0.422	1.125	-0.086	0.285	1.305	-0.008	0.336	1.008	-0.551	0.332
0.973	-0.148	0.418	0.57	-0.191	0.41	1.109	-0.164	0.348	0.543	-0.336	0.363	0.922	-0.227	0.344	0.875	-0.156	0.328	0.77	-0.125	0.301	0.742	-0.406	0.449	1.105	-0.043	0.297	1.309	0.039	0.332	1.078	-0.555	0.363
0.988	-0.168	0.414	0.578	-0.195	0.398	1.113	-0.211	0.371	0.551	-0.352	0.359	0.969	-0.227	0.328	0.871	-0.141	0.336	0.844	-0.129	0.324	0.707	-0.414	0.48	1.07	0.016	0.305	1.301	0.098	0.324	1.129	-0.547	0.418
1.031	-0.188	0.414	0.594	-0.199	0.391	1.094	-0.246	0.398	0.57	-0.359	0.363	0.98	-0.219	0.316	0.922	-0.117	0.332	0.949	-0.129	0.344	0.711	-0.41	0.52	1.035	0.078	0.32	1.27	0.16	0.324	1.137	-0.57	0.461
1.082	-0.191	0.41	0.594	-0.203	0.387	1.043	-0.273	0.426	0.586	-0.367	0.371	0.969	-0.188	0.293	0.996	-0.098	0.32	1.008	-0.117	0.352	0.734	-0.418	0.539	1	0.117	0.352	1.23	0.199	0.32	1.121	-0.574	0.484
1.098	-0.184	0.395	0.594	-0.195	0.375	0.992	-0.301	0.457	0.602	-0.363	0.383	0.918	-0.141	0.273	1.055	-0.066	0.309	1.043	-0.094	0.352	0.781	-0.43	0.547	1.008	0.121	0.375	1.219	0.199	0.309	1.012	-0.578	0.469
1.09	-0.168	0.383	0.59	-0.195	0.379	0.953	-0.309	0.48	0.621	-0.363	0.398	0.836	-0.109	0.262	1.086	-0.043	0.301	1.059	-0.055	0.34	0.836	-0.457	0.551	1.055	0.113	0.367	1.176	0.168	0.293	0.836	-0.555	0.43
1.039	-0.145	0.359	0.59	-0.195	0.379	0.898	-0.316	0.516	0.656	-0.363	0.43	0.793	-0.074	0.258	1.113	-0.051	0.293	1.039	-0.004	0.32	0.91	-0.477	0.551	1.086	0.082	0.355	1.113	0.113	0.293	0.688	-0.43	0.359
0.969	-0.117	0.352	0.602	-0.199	0.383	0.852	-0.32	0.535	0.703	-0.379	0.457	0.77	-0.051	0.262	1.113	-0.086	0.289	0.988	0.043	0.313	0.977	-0.461	0.516	1.094	0.035	0.336	1.07	0.023	0.281	0.574	-0.309	0.297
0.879	-0.09	0.344	0.617	-0.215	0.383	0.832	-0.313	0.559	0.75	-0.391	0.48	0.738	-0.039	0.266	1.098	-0.125	0.297	0.949	0.086	0.305	1.027	-0.387	0.465	1.078	-0.031	0.313	1.035	-0.086	0.273	0.438	-0.23	0.273
0.797	-0.07	0.34	0.641	-0.227	0.383	0.824	-0.281	0.555	0.785	-0.391	0.484	0.73	-0.035	0.27	1.051	-0.176	0.309	0.945	0.121	0.281	1.059	-0.309	0.418	1.082	-0.113	0.297	1.004	-0.191	0.266	0.348	-0.117	0.285
0.75	-0.059	0.348	0.672	-0.238	0.383	0.832	-0.246	0.539	0.809	-0.383	0.48	0.699	-0.031	0.27	1	-0.234	0.336	0.938	0.145	0.262	1.008	-0.215	0.371	1.035	-0.199	0.285	0.957	-0.277	0.258	0.344	-0.023	0.305
0.719	-0.059	0.359	0.703	-0.25	0.391	0.859	-0.199	0.52	0.824	-0.387	0.492	0.668	-0.031	0.266	0.914	-0.305	0.395	0.891	0.156	0.258	0.914	-0.137	0.359	1.008	-0.242	0.289	0.891	-0.328	0.266	0.367	-0.004	0.355
0.711	-0.043	0.359	0.734	-0.25	0.395	0.898	-0.141	0.496	0.863	-0.406	0.52	0.633	-0.035	0.258	0.855	-0.367	0.457	0.875	0.117	0.254	0.809	-0.102	0.383	0.984	-0.313	0.332	0.824	-0.359	0.301	0.449	-0.043	0.414
0.711	-0.031	0.344	0.758	-0.246	0.395	0.902	-0.09	0.477	0.949	-0.457	0.551	0.613	-0.043	0.262	0.848	-0.43	0.512	0.891	0.059	0.254	0.711	-0.07	0.414	0.984	-0.371	0.383	0.781	-0.367	0.352	0.555	-0.059	0.449
0.723	-0.035	0.324	0.777	-0.227	0.387	0.891	-0.043	0.457	1.063	-0.477	0.566	0.59	-0.055	0.266	0.855	-0.473	0.551	0.902	-0.027	0.262	0.633	-0.078	0.441	1.023	-0.438	0.441	0.75	-0.395	0.406	0.633	-0.086	0.457
0.754	-0.043	0.297	0.789	-0.219	0.387	0.848	-0.008	0.449	1.164	-0.453	0.551	0.582	-0.066	0.266	0.879	-0.469	0.563	0.895	-0.141	0.273	0.586	-0.102	0.461	1.086	-0.516	0.484	0.742	-0.402	0.461	0.688	-0.105	0.445
0.793	-0.043	0.273	0.809	-0.207	0.391	0.797	0.008	0.441	1.238	-0.414	0.535	0.582	-0.07	0.27	0.926	-0.43	0.547	0.883	-0.227	0.285	0.574	-0.109	0.465	1.129	-0.566	0.523	0.758	-0.43	0.523	0.727	-0.152	0.422
0.824	-0.055	0.25	0.852	-0.215	0.395	0.738	-0.008	0.441	1.297	-0.371	0.5	0.574	-0.07	0.266	0.957	-0.395	0.508	0.832	-0.324	0.316	0.539	-0.172	0.492	1.18	-0.578	0.543	0.816	-0.469	0.578	0.742	-0.203	0.406
0.844	-0.066	0.234	0.906	-0.227	0.402	0.695	-0.023	0.434	1.316	-0.289	0.469	0.582	-0.063	0.273	0.996	-0.355	0.469	0.789	-0.418	0.359	0.527	-0.211	0.488	1.227	-0.566	0.543	0.926	-0.52	0.605	0.73	-0.293	0.391
0.859	-0.066	0.211	0.953	-0.25	0.41	0.656	-0.055	0.422	1.293	-0.219	0.438	0.613	-0.063	0.285	1	-0.32	0.422	0.785	-0.512	0.414	0.543	-0.238	0.469	1.242	-0.539	0.531	1.031	-0.566	0.598	0.715	-0.371	0.375
0.855	-0.066	0.215	0.992	-0.27	0.414	0.617	-0.082	0.418	1.211	-0.168	0.426	0.676	-0.063	0.297	0.996	-0.285	0.383	0.816	-0.57	0.48	0.563	-0.25	0.434	1.227	-0.492	0.508	1.074	-0.563	0.527	0.703	-0.441	0.359
0.836	-0.074	0.215	1.031	-0.285	0.418	0.59	-0.121	0.414	1.078	-0.129	0.422	0.738	-0.059	0.297	0.973	-0.234	0.348	0.879	-0.617	0.535	0.59	-0.266	0.398	1.148	-0.418	0.477	1.051	-0.473	0.43	0.719	-0.508	0.355
0.801	-0.07	0.219	1.066	-0.309	0.426	0.578	-0.164	0.41	0.941	-0.094	0.418	0.777	-0.047	0.293	0.93	-0.188	0.328	0.945	-0.633	0.582	0.605	-0.281	0.383	1.063	-0.328	0.453	0.949	-0.32	0.309	0.762	-0.57	0.379
0.777	-0.07	0.219	1.074	-0.316	0.426	0.555	-0.207	0.41	0.844	-0.074	0.414	0.797	-0.035	0.301	0.871	-0.148	0.328	1.02	-0.621	0.613	0.609	-0.316	0.383	0.98	-0.246	0.422	0.824	-0.141	0.223	0.816	-0.609	0.414
0.75	-0.066	0.223	1.063	-0.301	0.418	0.531	-0.266	0.418	0.773	-0.059	0.406	0.813	-0.031	0.313	0.816	-0.109	0.336	1.086	-0.59	0.605	0.625	-0.363	0.391	0.855	-0.152	0.395	0.711	0.02	0.219	0.922	-0.645	0.453
0.727	-0.063	0.223	1.012	-0.262	0.402	0.52	-0.305	0.43	0.727	-0.039	0.371	0.832	-0.035	0.328	0.762	-0.07	0.344	1.098	-0.531	0.59	0.668	-0.422	0.402	0.734	-0.051	0.375	0.551	0.172	0.254	1.008	-0.691	0.477
0.691	-0.063	0.23	0.945	-0.219	0.391	0.516	-0.336	0.438	0.711	-0.016	0.355	0.871	-0.047	0.359	0.688	-0.066	0.352	1.102	-0.477	0.551	0.73	-0.477	0.414	0.668	0.039	0.367	0.461	0.27	0.309	1.082	-0.738	0.496
0.676	-0.063	0.238	0.871	-0.18	0.383	0.512	-0.352	0.449	0.711	-0.027	0.352	0.93	-0.066	0.375	0.633	-0.078	0.367	1.031	-0.422	0.5	0.813	-0.516	0.414	0.574	0.023	0.383	0.441	0.289	0.371	1.145	-0.777	0.496
0.656	-0.07	0.246	0.809	-0.152	0.375	0.531	-0.359	0.453	0.766	-0.051	0.328	1.012	-0.074	0.363	0.586	-0.109	0.379	0.934	-0.316	0.441	0.852	-0.543	0.414	0.543	-0.02	0.402	0.473	0.234	0.422	1.23	-0.789	0.473
0.641	-0.086	0.25	0.77	-0.133	0.375	0.559	-0.359	0.457	0.793	-0.113	0.313	1.051	-0.07	0.352	0.574	-0.152	0.379	0.82	-0.23	0.406	0.836	-0.543	0.414	0.523	-0.051	0.402	0.504	0.164	0.453	1.328	-0.738	0.426
0.621	-0.105	0.258	0.738	-0.129	0.375	0.594	-0.352	0.457	0.844	-0.164	0.277	1.063	-0.066	0.348	0.574	-0.195	0.371	0.723	-0.125	0.395	0.785	-0.523	0.414	0.527	-0.055	0.387	0.551	0.105	0.449	1.418	-0.605	0.379
0.613	-0.117	0.254	0.742	-0.121	0.363	0.621	-0.336	0.465	0.887	-0.195	0.242	1.09	-0.066	0.34	0.586	-0.227	0.359	0.641	0.008	0.391	0.746	-0.496	0.418	0.535	-0.063	0.363	0.594	0.055	0.422	1.457	-0.41	0.34
0.605	-0.125	0.273	0.754	-0.109	0.348	0.637	-0.324	0.465	0.871	-0.195	0.215	1.109	-0.094	0.344	0.605	-0.234	0.336	0.57	0.094	0.402	0.777	-0.492	0.438	0.563	-0.082	0.332	0.648	0.023	0.371	1.387	-0.254	0.344
0.613	-0.129	0.281	0.773	-0.102	0.344	0.648	-0.313	0.469	0.848	-0.176	0.199	1.113	-0.145	0.363	0.625	-0.242	0.316	0.512	0.117	0.438	0.883	-0.5	0.441	0.59	-0.109	0.297	0.699	-0.02	0.309	1.273	-0.148	0.367
0.617	-0.129	0.289	0.793	-0.102	0.336	0.66	-0.309	0.473	0.793	-0.164	0.188	1.094	-0.215	0.391	0.637	-0.25	0.297	0.488	0.125	0.461	1.008	-0.504	0.457	0.633	-0.152	0.262	0.77	-0.07	0.246	1.156	-0.094	0.383
0.633	-0.121	0.293	0.82	-0.098	0.328	0.691	-0.309	0.48	0.738	-0.152	0.18	1.035	-0.281	0.426	0.641	-0.27	0.289	0.48	0.094	0.473	1.129	-0.531	0.469	0.688	-0.207	0.234	0.848	-0.145	0.191	1.105	-0.074	0.379
0.645	-0.105	0.293	0.84	-0.094	0.32	0.727	-0.313	0.492	0.703	-0.145	0.172	0.961	-0.332	0.473	0.652	-0.297	0.297	0.512	0.066	0.477	1.25	-0.543	0.453	0.754	-0.281	0.199	0.914	-0.223	0.156	1.117	-0.066	0.367
0.66	-0.09	0.293	0.836	-0.078	0.309	0.758	-0.313	0.492	0.68	-0.117	0.16	0.906	-0.363	0.512	0.66	-0.336	0.309	0.563	0.047	0.461	1.352	-0.508	0.422	0.816	-0.367	0.18	0.945	-0.305	0.141	1.16	-0.066	0.344
0.676	-0.082	0.301	0.82	-0.059	0.297	0.813	-0.309	0.488	0.656	-0.09	0.16	0.867	-0.383	0.543	0.676	-0.375	0.328	0.613	0.02	0.43	1.363	-0.41	0.387	0.859	-0.457	0.172	0.961	-0.379	0.16	1.195	-0.102	0.324
0.691	-0.074	0.309	0.785	-0.051	0.289	0.902	-0.293	0.484	0.637	-0.078	0.168	0.828	-0.391	0.57	0.703	-0.398	0.348	0.656	-0.023	0.395	1.285	-0.293	0.375	0.875	-0.551	0.18	0.965	-0.445	0.195	1.195	-0.148	0.332
0.723	-0.066	0.313	0.738	-0.043	0.285	1.004	-0.277	0.477	0.621	-0.078	0.168	0.809	-0.387	0.582	0.73	-0.418	0.359	0.699	-0.098	0.359	1.152	-0.215	0.379	0.859	-0.629	0.199	0.961	-0.488	0.238	1.141	-0.168	0.328
0.758	-0.051	0.316	0.695	-0.039	0.285	1.094	-0.258	0.469	0.609	-0.102	0.176	0.816	-0.371	0.59	0.746	-0.43	0.371	0.738	-0.188	0.328	1.043	-0.172	0.402	0.813	-0.668	0.223	0.941	-0.508	0.285	1.039	-0.168	0.316
0.793	-0.039	0.309	0.66	-0.035	0.285	1.164	-0.234	0.465	0.59	-0.121	0.188	0.824	-0.336	0.578	0.746	-0.438	0.387	0.773	-0.289	0.297	0.984	-0.152	0.422	0.773	-0.695	0.262	0.902	-0.523	0.336	0.945	-0.16	0.305
0.816	-0.027	0.309	0.625	-0.035	0.289	1.242	-0.227	0.453	0.57	-0.133	0.195	0.852	-0.277	0.559	0.742	-0.445	0.406	0.801	-0.391	0.289	0.965	-0.137	0.41	0.727	-0.711	0.313	0.859	-0.547	0.391	0.852	-0.137	0.289
0.828	-0.027	0.316	0.594	-0.051	0.293	1.289	-0.219	0.445	0.559	-0.137	0.223	0.906	-0.211	0.527	0.727	-0.457	0.426	0.813	-0.492	0.289	0.984	-0.125	0.395	0.719	-0.73	0.355	0.879	-0.594	0.422	0.77	-0.121	0.285
0.828	-0.031	0.332	0.574	-0.059	0.293	1.273	-0.203	0.43	0.543	-0.152	0.246	0.965	-0.125	0.488	0.738	-0.473	0.441	0.805	-0.574	0.301	1.031	-0.117	0.371	0.738	-0.766	0.406	0.906	-0.652	0.434	0.684	-0.098	0.297
0.828	-0.035	0.348	0.563	-0.07	0.293	1.215	-0.172	0.422	0.52	-0.16	0.277	0.973	-0.063	0.461	0.789	-0.484	0.457	0.801	-0.617	0.316	1.109	-0.137	0.34	0.785	-0.816	0.445	0.945	-0.715	0.43	0.672	-0.078	0.309
0.844	-0.039	0.352	0.547	-0.082	0.289	1.133	-0.145	0.414	0.516	-0.16	0.293	0.941	-0.008	0.445	0.879	-0.512	0.48	0.754	-0.617	0.348	1.211	-0.176	0.313	0.848	-0.836	0.457	1.012	-0.785	0.406	0.66	-0.055	0.324
0.879	-0.051	0.352	0.539	-0.098	0.285	1.031	-0.113	0.406	0.527	-0.152	0.293	0.879	0.016	0.434	0.969	-0.547	0.508	0.719	-0.594	0.375	1.238	-0.215	0.293	0.945	-0.816	0.441	1.098	-0.805	0.379	0.664	-0.035	0.328
0.891	-0.059	0.344	0.543	-0.102	0.281	0.922	-0.109	0.398	0.543	-0.16	0.305	0.809	0.02	0.422	1.059	-0.566	0.52	0.695	-0.582	0.414	1.145	-0.258	0.305	1.09	-0.742	0.41	1.137	-0.762	0.371	0.656	-0.02	0.316
0.891	-0.078	0.344	0.559	-0.113	0.281	0.855	-0.102	0.395	0.57	-0.176	0.32	0.742	0	0.414	1.172	-0.559	0.516	0.719	-0.582	0.457	1.031	-0.301	0.328	1.262	-0.602	0.355	1.137	-0.645	0.387	0.633	-0.02	0.305
0.898	-0.094	0.34	0.57	-0.109	0.27	0.824	-0.102	0.383	0.609	-0.188	0.34	0.68	-0.043	0.406	1.266	-0.516	0.492	0.785	-0.617	0.5	0.953	-0.309	0.34	1.402	-0.387	0.293	1.047	-0.504	0.422	0.625	-0.031	0.289
0.93	-0.117	0.348	0.586	-0.102	0.258	0.824	-0.109	0.367	0.66	-0.191	0.363	0.656	-0.07	0.395	1.305	-0.426	0.469	0.867	-0.656	0.539	0.883	-0.27	0.348	1.391	-0.191	0.281	0.949	-0.367	0.449	0.625	-0.031	0.273
0.965	-0.148	0.352	0.602	-0.09	0.254	0.855	-0.117	0.355	0.699	-0.195	0.375	0.645	-0.098	0.379	1.258	-0.309	0.441	0.934	-0.691	0.547	0.801	-0.223	0.352	1.234	-0.055	0.309	0.855	-0.266	0.465	0.641	-0.031	0.27
0.996	-0.188	0.352	0.625	-0.078	0.262	0.91	-0.121	0.336	0.738	-0.191	0.387	0.637	-0.133	0.363	1.145	-0.203	0.445	1.012	-0.691	0.52	0.723	-0.168	0.352	1.07	0.004	0.34	0.816	-0.188	0.461	0.688	-0.039	0.262
0.992	-0.215	0.367	0.641	-0.07	0.266	0.965	-0.129	0.316	0.781	-0.168	0.383	0.633	-0.18	0.355	1.012	-0.148	0.453	1.09	-0.645	0.457	0.66	-0.121	0.352	0.949	-0.004	0.371	0.801	-0.141	0.441	0.738	-0.066	0.277
0.957	-0.227	0.375	0.645	-0.082	0.27	1.051	-0.145	0.293	0.797	-0.152	0.383	0.609	-0.262	0.363	0.926	-0.125	0.465	1.23	-0.504	0.375	0.629	-0.086	0.348	0.883	-0.027	0.383	0.82	-0.121	0.395	0.801	-0.082	0.27
0.918	-0.227	0.383	0.656	-0.09	0.285	1.098	-0.141	0.262	0.797	-0.129	0.383	0.586	-0.336	0.375	0.871	-0.121	0.477	1.328	-0.328	0.301	0.598	-0.07	0.336	0.875	-0.055	0.383	0.879	-0.125	0.359	0.887	-0.063	0.266
0.867	-0.227	0.395	0.684	-0.105	0.305	1.063	-0.121	0.238	0.797	-0.105	0.383	0.574	-0.387	0.387	0.844	-0.137	0.48	1.34	-0.152	0.289	0.574	-0.059	0.344	0.902	-0.098	0.379	0.953	-0.141	0.332	0.969	-0.031	0.266
0.828	-0.234	0.418	0.703	-0.125	0.316	0.984	-0.109	0.23	0.832	-0.09	0.367	0.547	-0.43	0.398	0.848	-0.152	0.48	1.215	-0.039	0.324	0.555	-0.059	0.352	0.988	-0.16	0.383	1.023	-0.164	0.332	1.012	0.012	0.281
0.809	-0.246	0.445	0.742	-0.137	0.328	0.91	-0.082	0.227	0.898	-0.074	0.336	0.531	-0.445	0.398	0.887	-0.195	0.469	1.066	0	0.375	0.559	-0.063	0.348	1.137	-0.238	0.371	1.074	-0.195	0.352	1.039	0.051	0.301
0.793	-0.258	0.469	0.781	-0.148	0.344	0.816	-0.063	0.223	0.961	-0.066	0.305	0.535	-0.441	0.395	0.965	-0.242	0.453	0.945	-0.027	0.418	0.574	-0.063	0.348	1.289	-0.289	0.352	1.105	-0.238	0.375	1.02	0.09	0.313
0.777	-0.262	0.484	0.844	-0.152	0.352	0.758	-0.043	0.23	1.008	-0.082	0.285	0.531	-0.43	0.391	1.059	-0.273	0.434	0.871	-0.066	0.441	0.598	-0.059	0.332	1.281	-0.297	0.328	1.082	-0.258	0.383	0.969	0.109	0.324
0.797	-0.258	0.484	0.91	-0.156	0.348	0.691	-0.027	0.238	1.051	-0.117	0.277	0.535	-0.418	0.391	1.148	-0.246	0.387	0.844	-0.105	0.449	0.633	-0.055	0.316	1.172	-0.285	0.316	0.992	-0.219	0.379	0.918	0.09	0.336
0.824	-0.238	0.477	0.957	-0.152	0.348	0.66	-0.02	0.258	1.07	-0.176	0.281	0.563	-0.406	0.395	1.188	-0.207	0.363	0.863	-0.137	0.445	0.703	-0.059	0.309	1.051	-0.258	0.309	0.867	-0.156	0.379	0.934	0.051	0.344
0.859	-0.199	0.465	0.977	-0.141	0.348	0.656	-0.016	0.277	1.047	-0.242	0.297	0.613	-0.406	0.406	1.152	-0.18	0.348	0.918	-0.188	0.438	0.789	-0.066	0.313	0.961	-0.227	0.305	0.789	-0.117	0.395	1	0.016	0.34
0.906	-0.148	0.453	0.98	-0.133	0.352	0.637	-0.02	0.281	1.008	-0.309	0.324	0.672	-0.402	0.41	1.086	-0.16	0.336	0.996	-0.234	0.41	0.891	-0.066	0.32	0.898	-0.168	0.309	0.758	-0.082	0.398	1.074	-0.012	0.324
0.945	-0.102	0.441	1.004	-0.129	0.352	0.613	-0.031	0.281	0.941	-0.355	0.355	0.727	-0.398	0.41	0.992	-0.117	0.32	1.066	-0.285	0.379	1.004	-0.066	0.328	0.824	-0.129	0.328	0.719	-0.043	0.387	1.117	-0.047	0.316
0.957	-0.039	0.422	1.043	-0.129	0.352	0.578	-0.043	0.281	0.855	-0.391	0.391	0.758	-0.387	0.41	0.918	-0.066	0.289	1.102	-0.332	0.359	1.121	-0.063	0.332	0.797	-0.086	0.328	0.684	-0.02	0.359	1.121	-0.105	0.316
0.922	0.008	0.406	1.074	-0.133	0.359	0.563	-0.055	0.289	0.816	-0.406	0.426	0.75	-0.371	0.406	0.824	-0.016	0.281	1.055	-0.336	0.348	1.203	-0.027	0.324	0.785	-0.027	0.316	0.656	0.008	0.328	1.137	-0.168	0.316
0.867	0.023	0.391	1.09	-0.145	0.363	0.531	-0.09	0.313	0.789	-0.422	0.461	0.773	-0.34	0.406	0.75	0	0.293	0.953	-0.313	0.336	1.223	0.016	0.32	0.762	0.016	0.297	0.645	0.031	0.313	1.117	-0.207	0.32
0.805	0.02	0.395	1.109	-0.156	0.367	0.512	-0.117	0.34	0.773	-0.418	0.477	0.855	-0.32	0.414	0.711	0	0.301	0.879	-0.301	0.34	1.211	0.055	0.32	0.742	0.035	0.281	0.656	0.027	0.301	1.113	-0.277	0.355
0.742	0	0.398	1.133	-0.176	0.371	0.5	-0.141	0.359	0.777	-0.398	0.488	0.969	-0.309	0.418	0.688	0.004	0.293	0.84	-0.223	0.324	1.172	0.094	0.336	0.723	0.035	0.266	0.695	-0.004	0.305	1.055	-0.328	0.406
0.691	-0.031	0.398	1.125	-0.199	0.375	0.496	-0.148	0.367	0.805	-0.379	0.48	1.098	-0.297	0.422	0.652	0.016	0.289	0.785	-0.152	0.324	1.133	0.121	0.352	0.707	0.012	0.258	0.73	-0.039	0.313	1.008	-0.352	0.453
0.656	-0.059	0.395	1.09	-0.23	0.383	0.496	-0.137	0.359	0.828	-0.348	0.465	1.215	-0.301	0.426	0.613	0.012	0.266	0.73	-0.113	0.336	1.102	0.117	0.371	0.715	0	0.254	0.781	-0.066	0.313	1.008	-0.391	0.527
0.633	-0.074	0.387	1.027	-0.254	0.406	0.512	-0.133	0.355	0.855	-0.332	0.453	1.305	-0.313	0.426	0.574	0.004	0.246	0.711	-0.074	0.332	1.07	0.098	0.367	0.75	-0.039	0.273	0.84	-0.105	0.316	1.008	-0.441	0.586
0.617	-0.098	0.375	0.941	-0.277	0.438	0.539	-0.121	0.352	0.902	-0.305	0.441	1.316	-0.32	0.418	0.547	-0.008	0.23	0.688	-0.035	0.32	1.031	0.07	0.355	0.793	-0.074	0.301	0.914	-0.129	0.313	1.043	-0.469	0.637
0.605	-0.117	0.371	0.848	-0.285	0.465	0.57	-0.125	0.363	0.922	-0.258	0.426	1.27	-0.309	0.414	0.535	-0.023	0.234	0.66	-0.02	0.316	0.996	0.031	0.336	0.855	-0.125	0.332	0.973	-0.129	0.305	1.066	-0.5	0.676
0.598	-0.137	0.363	0.762	-0.289	0.492	0.602	-0.129	0.379	0.918	-0.211	0.43	1.184	-0.293	0.41	0.539	-0.051	0.23	0.648	-0.016	0.301	0.961	-0.035	0.32	0.938	-0.176	0.348	1.027	-0.117	0.309	1.094	-0.492	0.684
0.598	-0.172	0.359	0.684	-0.273	0.5	0.641	-0.129	0.398	0.895	-0.156	0.43	1.082	-0.285	0.41	0.578	-0.074	0.242	0.648	-0.02	0.293	0.922	-0.094	0.309	0.977	-0.199	0.367	1.066	-0.109	0.32	1.082	-0.473	0.668
0.598	-0.188	0.359	0.625	-0.25	0.504	0.688	-0.133	0.41	0.836	-0.098	0.434	0.965	-0.262	0.414	0.625	-0.105	0.254	0.656	-0.027	0.281	0.895	-0.16	0.293	0.98	-0.195	0.363	1.133	-0.078	0.336	1.039	-0.445	0.641
0.594	-0.195	0.359	0.598	-0.223	0.5	0.734	-0.133	0.41	0.766	-0.051	0.43	0.859	-0.25	0.422	0.676	-0.125	0.254	0.672	-0.043	0.273	0.875	-0.219	0.289	1.031	-0.172	0.352	1.211	-0.004	0.34	0.984	-0.383	0.582
0.582	-0.188	0.363	0.605	-0.18	0.48	0.785	-0.129	0.414	0.684	-0.02	0.43	0.789	-0.242	0.414	0.758	-0.125	0.258	0.695	-0.051	0.27	0.867	-0.289	0.313	1.074	-0.125	0.348	1.246	0.098	0.328	0.93	-0.258	0.504
0.578	-0.184	0.367	0.648	-0.129	0.457	0.832	-0.125	0.418	0.633	-0.016	0.426	0.773	-0.242	0.398	0.82	-0.145	0.277	0.738	-0.059	0.262	0.84	-0.348	0.34	1.109	-0.07	0.344	1.227	0.211	0.316	0.867	-0.145	0.457
0.578	-0.188	0.375	0.695	-0.074	0.426	0.867	-0.109	0.43	0.598	-0.043	0.43	0.785	-0.25	0.379	0.879	-0.168	0.297	0.781	-0.074	0.258	0.863	-0.395	0.375	1.117	0.012	0.34	1.176	0.301	0.316	0.738	-0.059	0.426
0.582	-0.191	0.387	0.754	-0.016	0.398	0.887	-0.102	0.422	0.578	-0.082	0.426	0.824	-0.246	0.352	0.93	-0.156	0.297	0.82	-0.074	0.262	0.902	-0.449	0.414	1.086	0.121	0.344	1.125	0.34	0.316	0.652	0.039	0.426
0.605	-0.203	0.387	0.785	0.02	0.379	0.906	-0.09	0.414	0.551	-0.141	0.43	0.883	-0.246	0.324	0.938	-0.129	0.301	0.879	-0.066	0.266	0.957	-0.492	0.461	1.059	0.227	0.352	1.102	0.301	0.313	0.594	0.094	0.422
0.629	-0.207	0.391	0.781	0.035	0.359	0.949	-0.074	0.395	0.512	-0.215	0.449	0.926	-0.277	0.309	0.898	-0.102	0.309	0.93	-0.07	0.285	1.027	-0.516	0.488	1.063	0.289	0.352	1.086	0.23	0.309	0.574	0.098	0.41
0.66	-0.219	0.398	0.77	0.027	0.355	1.004	-0.074	0.379	0.496	-0.289	0.457	0.969	-0.277	0.281	0.875	-0.078	0.32	0.996	-0.07	0.297	1.125	-0.512	0.504	1.074	0.293	0.355	1.105	0.129	0.301	0.551	0.063	0.402
0.695	-0.23	0.406	0.746	0.008	0.355	1.023	-0.074	0.371	0.5	-0.34	0.461	0.984	-0.25	0.266	0.895	-0.059	0.332	1.063	-0.063	0.313	1.207	-0.496	0.508	1.07	0.242	0.34	1.145	-0.023	0.289	0.551	0.051	0.391
0.734	-0.25	0.414	0.711	-0.02	0.352	1.043	-0.094	0.363	0.504	-0.375	0.457	0.965	-0.238	0.266	0.949	-0.047	0.344	1.105	-0.055	0.328	1.262	-0.457	0.484	1.059	0.148	0.316	1.176	-0.191	0.297	0.566	0.016	0.379
0.797	-0.258	0.426	0.68	-0.047	0.359	1.078	-0.121	0.367	0.496	-0.395	0.453	0.926	-0.195	0.266	1.008	-0.039	0.332	1.105	-0.039	0.344	1.285	-0.402	0.457	1.086	0.016	0.305	1.18	-0.332	0.309	0.605	-0.039	0.371
0.844	-0.27	0.434	0.656	-0.074	0.359	1.109	-0.16	0.371	0.5	-0.395	0.441	0.867	-0.156	0.262	1.039	-0.023	0.32	1.086	-0.035	0.363	1.203	-0.34	0.426	1.063	-0.141	0.305	1.129	-0.41	0.332	0.645	-0.117	0.348
0.883	-0.25	0.434	0.633	-0.09	0.355	1.102	-0.203	0.383	0.508	-0.391	0.422	0.813	-0.121	0.262	1.047	-0.027	0.313	1.074	-0.031	0.371	1.102	-0.246	0.395	1.016	-0.242	0.301	1.074	-0.434	0.359	0.684	-0.18	0.32
0.895	-0.227	0.434	0.605	-0.113	0.363	1.074	-0.254	0.406	0.52	-0.383	0.41	0.766	-0.074	0.258	1.055	-0.051	0.316	1.09	-0.031	0.359	0.945	-0.191	0.387	0.977	-0.316	0.301	1.02	-0.449	0.402	0.723	-0.238	0.281
0.91	-0.203	0.43	0.59	-0.137	0.367	1.02	-0.285	0.43	0.531	-0.383	0.41	0.742	-0.039	0.254	1.047	-0.098	0.328	1.086	-0.031	0.34	0.77	-0.117	0.395	0.922	-0.352	0.32	0.988	-0.461	0.457	0.777	-0.309	0.254
0.938	-0.172	0.426	0.574	-0.16	0.379	0.957	-0.309	0.445	0.551	-0.387	0.402	0.719	-0.008	0.254	1.004	-0.172	0.352	1.066	-0.02	0.328	0.648	-0.039	0.398	0.906	-0.391	0.359	0.961	-0.477	0.516	0.82	-0.375	0.223
0.977	-0.152	0.434	0.555	-0.191	0.383	0.891	-0.316	0.453	0.586	-0.387	0.406	0.695	0	0.25	0.941	-0.242	0.383	1.059	-0.023	0.316	0.559	0.016	0.418	0.922	-0.434	0.422	0.961	-0.488	0.555	0.859	-0.441	0.223
0.977	-0.133	0.43	0.547	-0.215	0.391	0.84	-0.316	0.465	0.645	-0.387	0.406	0.664	0	0.242	0.84	-0.348	0.434	1.063	-0.039	0.309	0.516	-0.008	0.449	0.961	-0.48	0.48	1.008	-0.496	0.578	0.871	-0.504	0.234
0.957	-0.117	0.422	0.539	-0.238	0.395	0.801	-0.316	0.461	0.703	-0.383	0.406	0.652	-0.02	0.246	0.793	-0.391	0.484	1.059	-0.082	0.32	0.516	-0.027	0.461	1.008	-0.539	0.539	1.016	-0.504	0.582	0.832	-0.543	0.254
0.973	-0.129	0.422	0.543	-0.25	0.398	0.781	-0.305	0.453	0.746	-0.375	0.391	0.637	-0.027	0.246	0.758	-0.434	0.523	0.977	-0.172	0.359	0.535	-0.031	0.465	1.031	-0.582	0.574	1.035	-0.477	0.559	0.77	-0.543	0.281
0.992	-0.148	0.422	0.547	-0.262	0.395	0.754	-0.289	0.449	0.781	-0.367	0.387	0.617	-0.039	0.246	0.766	-0.43	0.535	0.906	-0.215	0.387	0.539	-0.031	0.434	1.043	-0.602	0.586	1.078	-0.418	0.5	0.719	-0.531	0.301
1	-0.16	0.418	0.543	-0.258	0.387	0.742	-0.266	0.449	0.809	-0.363	0.387	0.621	-0.07	0.246	0.781	-0.406	0.531	0.828	-0.27	0.438	0.559	-0.043	0.406	1.047	-0.586	0.578	1.051	-0.316	0.406	0.691	-0.512	0.328
0.98	-0.156	0.41	0.547	-0.258	0.383	0.773	-0.23	0.441	0.855	-0.375	0.398	0.621	-0.086	0.242	0.82	-0.363	0.512	0.781	-0.301	0.484	0.586	-0.059	0.371	1	-0.52	0.543	0.973	-0.172	0.332	0.715	-0.527	0.363
0.941	-0.148	0.402	0.535	-0.258	0.379	0.844	-0.199	0.438	0.938	-0.402	0.395	0.617	-0.094	0.25	0.875	-0.316	0.48	0.746	-0.324	0.535	0.621	-0.094	0.336	0.914	-0.445	0.488	0.922	-0.035	0.301	0.801	-0.578	0.395
0.895	-0.148	0.391	0.539	-0.262	0.379	0.902	-0.184	0.426	1.016	-0.43	0.402	0.625	-0.102	0.25	0.918	-0.27	0.449	0.742	-0.352	0.574	0.664	-0.148	0.32	0.836	-0.316	0.43	0.801	0.086	0.32	0.926	-0.629	0.406
0.832	-0.141	0.383	0.539	-0.277	0.379	0.941	-0.156	0.434	1.078	-0.426	0.395	0.645	-0.113	0.262	0.941	-0.238	0.414	0.754	-0.367	0.598	0.715	-0.211	0.309	0.797	-0.195	0.363	0.668	0.172	0.363	1.059	-0.656	0.395
0.77	-0.133	0.375	0.555	-0.297	0.383	0.926	-0.113	0.426	1.105	-0.414	0.387	0.664	-0.125	0.27	0.957	-0.203	0.379	0.781	-0.359	0.609	0.766	-0.285	0.301	0.742	-0.066	0.332	0.578	0.199	0.406	1.152	-0.684	0.375
0.723	-0.121	0.371	0.586	-0.324	0.395	0.855	-0.078	0.434	1.125	-0.418	0.379	0.688	-0.125	0.281	0.941	-0.172	0.355	0.824	-0.336	0.594	0.797	-0.367	0.297	0.691	0.063	0.32	0.496	0.152	0.449	1.23	-0.672	0.352
0.688	-0.117	0.367	0.637	-0.344	0.398	0.773	-0.047	0.43	1.145	-0.418	0.375	0.727	-0.117	0.301	0.895	-0.133	0.344	0.848	-0.297	0.559	0.809	-0.438	0.305	0.645	0.184	0.324	0.438	0.082	0.473	1.258	-0.602	0.324
0.68	-0.113	0.363	0.707	-0.355	0.406	0.699	-0.02	0.418	1.129	-0.41	0.379	0.781	-0.105	0.301	0.844	-0.121	0.344	0.855	-0.254	0.527	0.797	-0.5	0.313	0.602	0.219	0.348	0.402	0.004	0.488	1.238	-0.473	0.316
0.676	-0.105	0.355	0.785	-0.363	0.406	0.652	-0.02	0.414	1.094	-0.375	0.371	0.832	-0.09	0.309	0.785	-0.121	0.359	0.859	-0.211	0.48	0.789	-0.551	0.328	0.59	0.184	0.371	0.395	-0.059	0.48	1.184	-0.352	0.336
0.691	-0.109	0.344	0.848	-0.355	0.398	0.621	-0.051	0.414	1.035	-0.336	0.363	0.855	-0.066	0.309	0.742	-0.129	0.375	0.855	-0.16	0.438	0.777	-0.578	0.363	0.605	0.156	0.383	0.441	-0.121	0.457	1.113	-0.254	0.367
0.711	-0.113	0.332	0.883	-0.324	0.398	0.594	-0.086	0.414	0.965	-0.309	0.355	0.852	-0.051	0.309	0.684	-0.145	0.395	0.82	-0.117	0.414	0.754	-0.598	0.391	0.617	0.125	0.371	0.5	-0.172	0.426	1.008	-0.203	0.406
0.75	-0.109	0.32	0.906	-0.273	0.395	0.582	-0.117	0.414	0.906	-0.27	0.348	0.852	-0.039	0.316	0.633	-0.172	0.41	0.758	-0.082	0.406	0.727	-0.609	0.426	0.637	0.066	0.371	0.563	-0.219	0.406	0.934	-0.172	0.426
0.801	-0.105	0.309	0.914	-0.23	0.398	0.578	-0.16	0.422	0.836	-0.25	0.352	0.895	-0.035	0.34	0.617	-0.199	0.41	0.719	-0.07	0.41	0.711	-0.637	0.465	0.699	0.02	0.344	0.621	-0.266	0.395	0.902	-0.16	0.414
0.848	-0.105	0.293	0.969	-0.199	0.414	0.574	-0.195	0.426	0.789	-0.227	0.344	0.961	-0.039	0.348	0.594	-0.227	0.41	0.688	-0.066	0.418	0.719	-0.684	0.512	0.766	-0.031	0.305	0.668	-0.313	0.371	0.918	-0.141	0.379
0.879	-0.09	0.27	1.016	-0.184	0.434	0.574	-0.234	0.434	0.766	-0.211	0.34	1.027	-0.047	0.344	0.578	-0.262	0.418	0.656	-0.066	0.414	0.777	-0.707	0.551	0.848	-0.09	0.258	0.703	-0.363	0.336	0.953	-0.133	0.332
0.891	-0.07	0.258	1.023	-0.195	0.453	0.566	-0.254	0.43	0.762	-0.219	0.336	1.055	-0.043	0.336	0.59	-0.281	0.418	0.629	-0.082	0.418	0.875	-0.707	0.563	0.93	-0.172	0.211	0.742	-0.43	0.301	1	-0.152	0.305
0.883	-0.043	0.246	1.031	-0.219	0.461	0.555	-0.273	0.426	0.773	-0.215	0.328	1.063	-0.035	0.324	0.602	-0.301	0.418	0.617	-0.105	0.418	1.004	-0.656	0.551	0.992	-0.27	0.172	0.797	-0.5	0.273	1.047	-0.195	0.293
0.855	-0.023	0.242	1.074	-0.242	0.457	0.547	-0.281	0.426	0.805	-0.215	0.32	1.078	-0.043	0.328	0.613	-0.313	0.414	0.641	-0.125	0.41	1.172	-0.551	0.508	0.996	-0.379	0.156	0.844	-0.57	0.238	1.043	-0.23	0.297
0.824	-0.016	0.23	1.105	-0.273	0.438	0.539	-0.293	0.438	0.836	-0.215	0.301	1.082	-0.074	0.34	0.625	-0.332	0.414	0.664	-0.152	0.41	1.324	-0.395	0.449	0.969	-0.488	0.148	0.871	-0.637	0.23	1.004	-0.254	0.297
0.801	0.004	0.23	1.094	-0.277	0.418	0.531	-0.309	0.457	0.871	-0.211	0.277	1.078	-0.121	0.359	0.656	-0.348	0.43	0.691	-0.18	0.406	1.348	-0.23	0.418	0.934	-0.574	0.156	0.828	-0.711	0.227	0.938	-0.262	0.309
0.777	0.004	0.234	1.035	-0.266	0.398	0.531	-0.32	0.469	0.879	-0.188	0.254	1.07	-0.195	0.383	0.676	-0.379	0.453	0.727	-0.219	0.395	1.254	-0.094	0.414	0.945	-0.645	0.18	0.766	-0.789	0.223	0.867	-0.25	0.316
0.75	-0.008	0.242	0.957	-0.266	0.395	0.551	-0.32	0.488	0.855	-0.164	0.234	1.02	-0.258	0.41	0.703	-0.402	0.473	0.762	-0.246	0.387	1.145	-0.039	0.43	0.973	-0.684	0.215	0.77	-0.848	0.211	0.813	-0.223	0.324
0.723	-0.02	0.25	0.871	-0.246	0.391	0.582	-0.32	0.508	0.805	-0.141	0.227	0.957	-0.301	0.445	0.727	-0.418	0.488	0.785	-0.285	0.391	1.07	-0.039	0.445	0.934	-0.723	0.254	0.836	-0.895	0.203	0.742	-0.172	0.324
0.707	-0.031	0.254	0.781	-0.215	0.383	0.621	-0.328	0.523	0.746	-0.121	0.223	0.906	-0.324	0.469	0.754	-0.434	0.5	0.809	-0.336	0.406	1.016	-0.059	0.449	0.891	-0.766	0.285	0.938	-0.941	0.188	0.684	-0.113	0.324
0.684	-0.047	0.258	0.715	-0.18	0.383	0.66	-0.336	0.535	0.699	-0.105	0.23	0.863	-0.328	0.492	0.793	-0.441	0.5	0.801	-0.398	0.441	0.996	-0.082	0.445	0.867	-0.828	0.313	1.027	-0.977	0.172	0.656	-0.066	0.32
0.672	-0.066	0.262	0.676	-0.168	0.379	0.719	-0.336	0.539	0.664	-0.09	0.238	0.832	-0.34	0.516	0.801	-0.441	0.504	0.797	-0.453	0.477	1.016	-0.102	0.426	0.891	-0.883	0.336	1.094	-0.98	0.145	0.648	-0.035	0.316
0.66	-0.094	0.273	0.652	-0.16	0.379	0.758	-0.328	0.539	0.637	-0.086	0.25	0.816	-0.352	0.551	0.801	-0.426	0.5	0.801	-0.488	0.492	1.09	-0.133	0.426	0.969	-0.914	0.344	1.145	-0.941	0.129	0.645	-0.008	0.309
0.648	-0.105	0.273	0.656	-0.156	0.371	0.785	-0.32	0.539	0.621	-0.078	0.27	0.824	-0.352	0.566	0.777	-0.406	0.492	0.828	-0.484	0.5	1.211	-0.195	0.414	1.055	-0.926	0.34	1.176	-0.859	0.137	0.656	0	0.305
0.645	-0.113	0.27	0.668	-0.152	0.355	0.809	-0.305	0.535	0.602	-0.082	0.281	0.867	-0.344	0.578	0.758	-0.398	0.5	0.848	-0.469	0.484	1.355	-0.273	0.391	1.141	-0.875	0.332	1.184	-0.73	0.168	0.691	-0.008	0.301
0.633	-0.109	0.262	0.691	-0.148	0.336	0.859	-0.273	0.523	0.59	-0.074	0.277	0.91	-0.328	0.57	0.801	-0.402	0.523	0.855	-0.457	0.484	1.375	-0.305	0.375	1.23	-0.734	0.324	1.172	-0.602	0.191	0.75	-0.027	0.301
0.633	-0.105	0.27	0.715	-0.152	0.309	0.938	-0.246	0.527	0.578	-0.066	0.273	0.93	-0.285	0.539	0.91	-0.414	0.535	0.824	-0.453	0.496	1.254	-0.344	0.383	1.254	-0.523	0.305	1.141	-0.516	0.195	0.816	-0.047	0.301
0.625	-0.102	0.277	0.758	-0.16	0.289	1.031	-0.246	0.531	0.551	-0.078	0.266	0.941	-0.219	0.508	1.02	-0.438	0.539	0.785	-0.441	0.508	1.164	-0.348	0.383	1.188	-0.313	0.297	1.137	-0.465	0.184	0.91	-0.066	0.305
0.625	-0.094	0.289	0.805	-0.16	0.273	1.094	-0.246	0.527	0.531	-0.086	0.254	0.926	-0.137	0.461	1.105	-0.449	0.539	0.773	-0.418	0.523	1.086	-0.305	0.359	1.051	-0.172	0.316	1.188	-0.457	0.156	1.023	-0.094	0.293
0.633	-0.074	0.305	0.848	-0.145	0.254	1.137	-0.242	0.523	0.516	-0.09	0.254	0.887	-0.07	0.418	1.191	-0.461	0.539	0.813	-0.414	0.531	1.012	-0.23	0.348	0.93	-0.09	0.332	1.254	-0.477	0.137	1.164	-0.094	0.262
0.641	-0.066	0.313	0.844	-0.129	0.25	1.176	-0.242	0.508	0.5	-0.102	0.258	0.828	-0.016	0.395	1.273	-0.445	0.504	0.883	-0.41	0.535	0.918	-0.152	0.336	0.891	-0.078	0.336	1.355	-0.551	0.121	1.32	-0.066	0.242
0.664	-0.055	0.316	0.824	-0.102	0.234	1.191	-0.242	0.488	0.48	-0.117	0.273	0.785	0.035	0.371	1.281	-0.391	0.465	0.973	-0.422	0.531	0.848	-0.109	0.328	0.926	-0.102	0.336	1.441	-0.633	0.121	1.398	0.004	0.23
0.703	-0.043	0.313	0.785	-0.07	0.227	1.18	-0.227	0.465	0.5	-0.113	0.281	0.738	0.039	0.367	1.215	-0.32	0.449	1.074	-0.434	0.527	0.797	-0.082	0.32	1.012	-0.164	0.359	1.508	-0.703	0.117	1.391	0.055	0.254
0.75	-0.035	0.313	0.738	-0.047	0.223	1.129	-0.207	0.453	0.52	-0.129	0.297	0.703	0.023	0.375	1.102	-0.266	0.434	1.195	-0.445	0.512	0.738	-0.043	0.309	1.117	-0.219	0.352	1.543	-0.742	0.117	1.402	0.137	0.266
0.797	-0.023	0.313	0.699	-0.027	0.23	1.066	-0.188	0.445	0.555	-0.133	0.301	0.672	-0.008	0.379	0.984	-0.227	0.434	1.277	-0.426	0.484	0.684	-0.031	0.301	1.223	-0.262	0.348	1.555	-0.77	0.094	1.418	0.234	0.277
0.844	-0.023	0.313	0.672	-0.027	0.246	0.973	-0.164	0.434	0.59	-0.133	0.309	0.668	-0.051	0.379	0.887	-0.203	0.434	1.27	-0.379	0.465	0.637	-0.016	0.293	1.273	-0.297	0.348	1.512	-0.754	0.059	1.379	0.313	0.324
0.875	-0.016	0.316	0.645	-0.039	0.262	0.871	-0.148	0.422	0.625	-0.129	0.313	0.66	-0.09	0.375	0.828	-0.195	0.438	1.172	-0.324	0.453	0.621	-0.008	0.285	1.238	-0.316	0.352	1.414	-0.742	0.02	1.258	0.316	0.395
0.895	-0.027	0.316	0.621	-0.055	0.273	0.777	-0.141	0.414	0.668	-0.129	0.316	0.648	-0.129	0.367	0.813	-0.203	0.422	1.039	-0.281	0.453	0.617	-0.031	0.285	1.09	-0.355	0.379	1.332	-0.742	0.004	1.211	0.27	0.457
0.906	-0.027	0.328	0.605	-0.07	0.281	0.723	-0.141	0.41	0.727	-0.129	0.32	0.648	-0.168	0.355	0.848	-0.223	0.406	0.934	-0.242	0.461	0.629	-0.035	0.281	1.016	-0.34	0.391	1.254	-0.777	0.02	1.195	0.223	0.488
0.941	-0.031	0.34	0.594	-0.102	0.281	0.703	-0.137	0.391	0.773	-0.129	0.32	0.656	-0.195	0.344	0.898	-0.25	0.375	0.871	-0.223	0.457	0.637	-0.039	0.277	1.016	-0.27	0.379	1.203	-0.852	0.063	1.176	0.203	0.465
0.992	-0.027	0.34	0.598	-0.121	0.285	0.711	-0.137	0.371	0.801	-0.129	0.332	0.676	-0.207	0.328	0.977	-0.27	0.34	0.828	-0.211	0.449	0.66	-0.078	0.281	0.973	-0.137	0.355	1.164	-0.906	0.094	1.156	0.191	0.414
1.027	-0.031	0.344	0.598	-0.141	0.301	0.73	-0.129	0.34	0.82	-0.133	0.348	0.703	-0.23	0.32	1.059	-0.266	0.309	0.824	-0.203	0.445	0.691	-0.109	0.281	0.859	-0.07	0.375	1.094	-0.91	0.094	1.133	0.145	0.355
1.043	-0.043	0.348	0.586	-0.168	0.313	0.734	-0.145	0.32	0.836	-0.129	0.352	0.719	-0.258	0.32	1.121	-0.277	0.289	0.859	-0.215	0.43	0.734	-0.125	0.289	0.844	-0.066	0.41	1.035	-0.883	0.074	1.168	0.074	0.289
1.066	-0.055	0.344	0.582	-0.188	0.316	0.746	-0.145	0.305	0.875	-0.125	0.348	0.719	-0.293	0.328	1.141	-0.293	0.289	0.941	-0.227	0.406	0.797	-0.129	0.297	0.859	-0.07	0.406	0.938	-0.824	0.023	1.164	-0.031	0.25
1.086	-0.082	0.336	0.582	-0.191	0.32	0.766	-0.141	0.289	0.93	-0.109	0.328	0.719	-0.324	0.352	1.168	-0.234	0.27	1.039	-0.23	0.371	0.879	-0.129	0.305	0.852	-0.031	0.348	0.809	-0.785	-0.035	1.148	-0.145	0.242
1.086	-0.109	0.336	0.59	-0.18	0.328	0.789	-0.145	0.273	0.965	-0.113	0.32	0.719	-0.352	0.375	1.094	-0.16	0.242	1.117	-0.234	0.328	0.961	-0.109	0.305	0.84	0.027	0.258	0.719	-0.762	-0.07	1.09	-0.254	0.266
1.063	-0.145	0.355	0.602	-0.16	0.34	0.797	-0.152	0.266	1.008	-0.113	0.313	0.723	-0.375	0.406	0.98	-0.098	0.23	1.148	-0.215	0.297	1.055	-0.09	0.297	0.836	0.09	0.219	0.684	-0.75	-0.102	1.059	-0.359	0.313
1.016	-0.172	0.379	0.609	-0.141	0.348	0.773	-0.16	0.258	1.066	-0.141	0.313	0.73	-0.395	0.418	0.895	-0.055	0.227	1.086	-0.219	0.297	1.137	-0.066	0.301	0.809	0.074	0.223	0.641	-0.793	-0.121	1.02	-0.473	0.379
0.961	-0.223	0.426	0.617	-0.133	0.355	0.746	-0.148	0.246	1.121	-0.176	0.316	0.746	-0.41	0.441	0.816	-0.012	0.238	1.02	-0.219	0.293	1.207	-0.02	0.293	0.859	0.023	0.23	0.59	-0.875	-0.129	0.984	-0.543	0.445
0.887	-0.281	0.477	0.637	-0.113	0.359	0.711	-0.137	0.238	1.152	-0.227	0.328	0.762	-0.438	0.457	0.75	0.02	0.258	1.004	-0.168	0.285	1.219	0.027	0.305	0.91	-0.004	0.207	0.547	-0.93	-0.109	0.914	-0.594	0.516
0.82	-0.305	0.531	0.664	-0.102	0.355	0.676	-0.137	0.242	1.133	-0.297	0.355	0.766	-0.461	0.469	0.711	0.039	0.273	0.953	-0.117	0.281	1.191	0.078	0.336	0.922	0.008	0.156	0.477	-0.914	-0.086	0.902	-0.598	0.57
0.758	-0.336	0.57	0.695	-0.082	0.352	0.664	-0.113	0.242	1.074	-0.34	0.383	0.77	-0.477	0.48	0.695	0.035	0.285	0.879	-0.082	0.281	1.188	0.117	0.352	0.93	0.043	0.121	0.359	-0.887	-0.059	0.934	-0.582	0.59
0.711	-0.367	0.586	0.727	-0.07	0.344	0.637	-0.102	0.246	1	-0.355	0.41	0.766	-0.457	0.488	0.672	0.027	0.289	0.797	-0.047	0.285	1.18	0.141	0.352	0.945	0.066	0.121	0.234	-0.813	-0.035	0.957	-0.551	0.57
0.676	-0.367	0.582	0.766	-0.051	0.348	0.605	-0.086	0.246	0.918	-0.367	0.438	0.758	-0.426	0.496	0.652	0	0.293	0.754	-0.023	0.293	1.145	0.137	0.352	0.941	0.051	0.16	0.152	-0.691	0	0.984	-0.441	0.516
0.676	-0.336	0.563	0.805	-0.039	0.348	0.582	-0.09	0.25	0.832	-0.383	0.469	0.805	-0.391	0.496	0.629	-0.027	0.293	0.719	-0.02	0.297	1.125	0.113	0.355	0.969	0.043	0.207	0.07	-0.602	0.035	0.984	-0.309	0.441
0.695	-0.262	0.516	0.832	-0.047	0.355	0.563	-0.09	0.258	0.77	-0.402	0.496	0.883	-0.348	0.504	0.605	-0.043	0.289	0.676	-0.027	0.297	1.125	0.059	0.348	1.047	0.035	0.25	-0.008	-0.566	0.09	0.953	-0.195	0.355
0.738	-0.16	0.469	0.852	-0.059	0.371	0.547	-0.094	0.27	0.75	-0.402	0.504	0.949	-0.313	0.508	0.617	-0.063	0.289	0.656	-0.027	0.289	1.109	-0.004	0.336	1.109	0.027	0.273	-0.094	-0.555	0.168	0.91	-0.098	0.301
0.781	-0.066	0.43	0.867	-0.066	0.383	0.543	-0.098	0.273	0.738	-0.391	0.504	1.02	-0.289	0.512	0.621	-0.09	0.289	0.645	-0.031	0.285	1.063	-0.074	0.328	1.121	0.016	0.297	-0.18	-0.512	0.285	0.836	-0.043	0.266
0.816	0.012	0.406	0.902	-0.09	0.391	0.535	-0.109	0.281	0.758	-0.348	0.492	1.094	-0.277	0.516	0.621	-0.121	0.293	0.645	-0.043	0.277	1.051	-0.152	0.328	1.09	0.004	0.305	-0.266	-0.406	0.398	0.699	-0.012	0.262
0.832	0.07	0.395	0.969	-0.113	0.383	0.527	-0.113	0.285	0.832	-0.309	0.473	1.16	-0.27	0.5	0.652	-0.141	0.301	0.672	-0.063	0.281	0.953	-0.246	0.352	1.023	-0.004	0.313	-0.297	-0.305	0.473	0.613	0.027	0.297
0.824	0.102	0.395	1.02	-0.137	0.387	0.531	-0.121	0.285	0.891	-0.27	0.449	1.168	-0.238	0.473	0.688	-0.137	0.309	0.691	-0.082	0.285	0.879	-0.309	0.379	0.992	-0.012	0.324	-0.348	-0.23	0.535	0.574	0.023	0.324
0.801	0.102	0.398	1.047	-0.152	0.379	0.543	-0.121	0.285	0.926	-0.219	0.422	1.09	-0.203	0.453	0.727	-0.133	0.32	0.703	-0.102	0.289	0.836	-0.367	0.426	1.008	0.008	0.32	-0.348	-0.195	0.566	0.551	-0.004	0.348
0.789	0.09	0.395	1.09	-0.172	0.379	0.559	-0.121	0.289	0.902	-0.172	0.414	0.973	-0.184	0.441	0.793	-0.125	0.32	0.719	-0.117	0.297	0.844	-0.414	0.473	1.023	0.031	0.301	-0.324	-0.125	0.586	0.535	-0.055	0.352
0.777	0.063	0.379	1.129	-0.195	0.383	0.586	-0.129	0.293	0.836	-0.125	0.41	0.863	-0.164	0.43	0.852	-0.113	0.336	0.77	-0.141	0.309	0.867	-0.465	0.516	1.004	0.051	0.289	-0.313	-0.047	0.559	0.527	-0.09	0.332
0.746	0.016	0.379	1.141	-0.223	0.395	0.613	-0.141	0.309	0.77	-0.09	0.41	0.758	-0.16	0.422	0.891	-0.102	0.332	0.855	-0.148	0.316	0.891	-0.516	0.555	0.973	0.031	0.273	-0.293	0.043	0.641	0.535	-0.117	0.305
0.715	-0.047	0.379	1.117	-0.25	0.406	0.645	-0.148	0.324	0.703	-0.07	0.406	0.688	-0.172	0.426	0.895	-0.07	0.332	0.93	-0.145	0.332	0.918	-0.555	0.578	0.949	-0.012	0.258	-0.551	0.043	0.676	0.563	-0.148	0.27
0.699	-0.098	0.375	1.066	-0.289	0.426	0.68	-0.141	0.34	0.652	-0.055	0.41	0.656	-0.191	0.426	0.852	-0.043	0.332	1.023	-0.117	0.336	0.957	-0.566	0.578	0.934	-0.086	0.25	-0.598	0.059	0.715	0.602	-0.195	0.234
0.68	-0.133	0.375	0.988	-0.301	0.445	0.719	-0.141	0.344	0.617	-0.066	0.406	0.652	-0.215	0.418	0.813	-0.008	0.332	1.063	-0.082	0.34	0.988	-0.531	0.559	0.941	-0.172	0.254	-0.535	0.055	0.758	0.652	-0.266	0.219
0.648	-0.16	0.367	0.902	-0.316	0.469	0.77	-0.137	0.352	0.59	-0.102	0.41	0.684	-0.234	0.414	0.813	0.012	0.344	1.059	-0.059	0.348	0.98	-0.484	0.527	0.898	-0.305	0.258	-0.582	0.055	0.77	0.695	-0.332	0.219
0.609	-0.18	0.363	0.824	-0.34	0.488	0.824	-0.125	0.352	0.563	-0.137	0.414	0.754	-0.254	0.391	0.848	0.016	0.34	1.031	-0.035	0.348	0.977	-0.41	0.477	0.859	-0.402	0.293	-0.672	0.07	0.766	0.738	-0.387	0.234
0.586	-0.191	0.355	0.758	-0.332	0.5	0.867	-0.117	0.352	0.531	-0.188	0.422	0.84	-0.277	0.363	0.871	0	0.324	1	-0.004	0.352	0.969	-0.313	0.434	0.832	-0.477	0.344	-0.738	0.125	0.711	0.77	-0.418	0.254
0.578	-0.203	0.352	0.711	-0.309	0.504	0.895	-0.094	0.352	0.504	-0.242	0.43	0.922	-0.281	0.328	0.91	-0.008	0.313	0.992	0.035	0.348	0.934	-0.215	0.383	0.813	-0.527	0.402	-0.738	0.199	0.648	0.75	-0.438	0.262
0.574	-0.215	0.352	0.668	-0.293	0.504	0.926	-0.063	0.352	0.473	-0.293	0.441	0.973	-0.293	0.316	0.941	-0.023	0.301	1.039	0.055	0.324	0.859	-0.16	0.367	0.832	-0.563	0.477	-0.684	0.215	0.637	0.703	-0.426	0.262
0.574	-0.227	0.352	0.672	-0.258	0.496	0.98	-0.043	0.352	0.469	-0.328	0.445	0.996	-0.289	0.301	0.984	-0.063	0.289	1.051	0.074	0.305	0.824	-0.113	0.379	0.895	-0.59	0.539	-0.703	0.148	0.684	0.684	-0.406	0.285
0.586	-0.223	0.348	0.699	-0.203	0.469	1.035	-0.035	0.352	0.465	-0.363	0.445	0.98	-0.25	0.281	1.016	-0.109	0.285	1.027	0.086	0.293	0.793	-0.086	0.383	0.984	-0.605	0.59	-0.762	0.07	0.75	0.652	-0.41	0.32
0.59	-0.211	0.34	0.738	-0.152	0.453	1.066	-0.027	0.355	0.461	-0.359	0.43	0.938	-0.199	0.273	1.031	-0.176	0.289	1.02	0.055	0.285	0.754	-0.09	0.398	1.117	-0.617	0.605	-0.813	0.027	0.781	0.641	-0.426	0.355
0.598	-0.195	0.332	0.781	-0.09	0.426	1.082	-0.039	0.359	0.457	-0.355	0.414	0.895	-0.16	0.266	1.012	-0.254	0.309	1.035	0	0.277	0.73	-0.121	0.406	1.223	-0.586	0.574	-0.875	0.012	0.77	0.672	-0.453	0.375
0.602	-0.188	0.34	0.816	-0.039	0.406	1.117	-0.063	0.371	0.461	-0.363	0.41	0.855	-0.125	0.258	0.969	-0.332	0.348	1.035	-0.086	0.285	0.727	-0.152	0.414	1.254	-0.52	0.516	-0.938	-0.008	0.727	0.742	-0.496	0.391
0.609	-0.18	0.344	0.832	0.004	0.395	1.148	-0.094	0.375	0.469	-0.375	0.406	0.824	-0.098	0.262	0.914	-0.395	0.398	1.004	-0.184	0.309	0.723	-0.176	0.398	1.188	-0.43	0.438	-0.922	-0.004	0.688	0.832	-0.551	0.387
0.609	-0.176	0.348	0.82	0.02	0.387	1.18	-0.145	0.395	0.488	-0.391	0.406	0.789	-0.07	0.266	0.879	-0.441	0.445	0.949	-0.277	0.344	0.723	-0.188	0.379	1.094	-0.305	0.352	-0.887	0.027	0.645	0.941	-0.602	0.375
0.613	-0.18	0.352	0.781	0.016	0.391	1.188	-0.207	0.414	0.527	-0.41	0.422	0.762	-0.047	0.262	0.852	-0.477	0.492	0.867	-0.348	0.402	0.73	-0.207	0.359	0.992	-0.133	0.297	-0.855	0.055	0.59	1.066	-0.621	0.359
0.633	-0.188	0.359	0.738	-0.008	0.383	1.156	-0.277	0.453	0.582	-0.422	0.434	0.73	-0.039	0.273	0.859	-0.48	0.531	0.785	-0.414	0.469	0.75	-0.23	0.336	0.824	-0.027	0.297	-0.855	0.059	0.516	1.195	-0.594	0.328
0.656	-0.191	0.375	0.695	-0.035	0.379	1.086	-0.336	0.488	0.652	-0.402	0.43	0.707	-0.055	0.277	0.883	-0.465	0.551	0.785	-0.461	0.543	0.77	-0.262	0.324	0.656	0.098	0.324	-0.84	0.082	0.477	1.281	-0.508	0.313
0.691	-0.207	0.379	0.652	-0.066	0.375	0.988	-0.359	0.523	0.719	-0.383	0.422	0.711	-0.055	0.266	0.918	-0.449	0.551	0.801	-0.523	0.613	0.793	-0.305	0.32	0.57	0.164	0.367	-0.828	0.109	0.484	1.305	-0.391	0.316
0.734	-0.211	0.387	0.621	-0.102	0.367	0.898	-0.383	0.559	0.77	-0.363	0.414	0.727	-0.066	0.266	0.957	-0.441	0.547	0.863	-0.551	0.664	0.805	-0.367	0.332	0.566	0.18	0.387	-0.828	0.094	0.5	1.227	-0.289	0.344
0.773	-0.211	0.395	0.598	-0.133	0.367	0.809	-0.406	0.594	0.793	-0.344	0.41	0.723	-0.086	0.262	0.973	-0.43	0.512	0.922	-0.559	0.68	0.82	-0.426	0.344	0.566	0.125	0.402	-0.828	0.109	0.52	1.117	-0.234	0.371
0.809	-0.215	0.402	0.582	-0.164	0.367	0.742	-0.414	0.617	0.836	-0.332	0.422	0.73	-0.102	0.262	0.969	-0.375	0.48	1	-0.523	0.668	0.828	-0.477	0.348	0.563	0.035	0.422	-0.809	0.148	0.547	1.059	-0.203	0.387
0.844	-0.207	0.414	0.563	-0.191	0.367	0.715	-0.391	0.617	0.926	-0.348	0.438	0.734	-0.113	0.273	0.938	-0.309	0.438	1.004	-0.457	0.629	0.828	-0.52	0.355	0.555	-0.008	0.418	-0.824	0.203	0.563	1.035	-0.195	0.383
0.891	-0.195	0.422	0.543	-0.227	0.379	0.703	-0.336	0.598	1.035	-0.379	0.445	0.719	-0.125	0.281	0.895	-0.215	0.398	0.996	-0.383	0.578	0.805	-0.566	0.375	0.578	-0.055	0.395	-0.824	0.227	0.582	1.063	-0.199	0.348
0.969	-0.18	0.422	0.527	-0.25	0.387	0.73	-0.254	0.559	1.152	-0.402	0.457	0.707	-0.133	0.305	0.844	-0.133	0.367	1	-0.305	0.504	0.758	-0.594	0.391	0.621	-0.098	0.352	-0.832	0.262	0.609	1.113	-0.219	0.316
1.039	-0.156	0.422	0.531	-0.262	0.387	0.781	-0.168	0.504	1.246	-0.414	0.453	0.707	-0.129	0.32	0.789	-0.027	0.363	0.941	-0.195	0.426	0.727	-0.605	0.406	0.664	-0.129	0.297	-0.879	0.293	0.617	1.156	-0.254	0.297
1.066	-0.141	0.422	0.531	-0.27	0.395	0.84	-0.074	0.449	1.297	-0.434	0.453	0.738	-0.133	0.348	0.746	0.035	0.375	0.859	-0.086	0.387	0.699	-0.629	0.426	0.711	-0.172	0.246	-0.949	0.289	0.637	1.188	-0.297	0.293
1.094	-0.141	0.426	0.527	-0.27	0.406	0.863	0.008	0.422	1.301	-0.43	0.449	0.785	-0.133	0.371	0.699	0.043	0.391	0.797	0.027	0.375	0.68	-0.652	0.449	0.781	-0.242	0.203	-1.047	0.258	0.668	1.168	-0.32	0.301
1.113	-0.152	0.422	0.523	-0.266	0.41	0.84	0.066	0.406	1.238	-0.395	0.438	0.836	-0.129	0.379	0.664	0.016	0.406	0.734	0.113	0.391	0.691	-0.691	0.473	0.855	-0.32	0.172	-1.16	0.25	0.723	1.156	-0.301	0.301
1.105	-0.16	0.414	0.52	-0.25	0.41	0.797	0.102	0.406	1.148	-0.34	0.426	0.879	-0.113	0.383	0.629	-0.039	0.426	0.684	0.121	0.414	0.742	-0.723	0.496	0.918	-0.414	0.148	-1.258	0.281	0.777	1.109	-0.281	0.309
1.066	-0.164	0.406	0.523	-0.23	0.406	0.742	0.105	0.406	1.051	-0.293	0.41	0.91	-0.094	0.383	0.605	-0.105	0.434	0.66	0.07	0.434	0.824	-0.734	0.496	0.945	-0.523	0.152	-1.309	0.297	0.813	1.082	-0.23	0.316
1.016	-0.164	0.398	0.547	-0.223	0.41	0.695	0.094	0.398	0.941	-0.246	0.398	0.91	-0.07	0.383	0.602	-0.152	0.43	0.641	0.027	0.441	0.949	-0.711	0.473	0.957	-0.629	0.172	-1.359	0.289	0.828	1.027	-0.164	0.32
0.961	-0.16	0.391	0.563	-0.227	0.414	0.652	0.066	0.395	0.84	-0.207	0.383	0.891	-0.047	0.402	0.617	-0.199	0.422	0.621	-0.004	0.426	1.125	-0.648	0.438	0.941	-0.711	0.211	-1.469	0.262	0.84	0.965	-0.094	0.324
0.898	-0.164	0.395	0.594	-0.242	0.43	0.605	0.027	0.379	0.773	-0.176	0.371	0.887	-0.047	0.43	0.629	-0.242	0.41	0.621	-0.039	0.41	1.285	-0.516	0.398	0.895	-0.762	0.25	-1.605	0.215	0.848	0.898	-0.031	0.316
0.832	-0.164	0.402	0.633	-0.25	0.434	0.578	-0.008	0.359	0.73	-0.164	0.355	0.918	-0.051	0.445	0.637	-0.285	0.41	0.641	-0.07	0.391	1.363	-0.34	0.371	0.824	-0.793	0.293	-1.719	0.129	0.852	0.836	-0.012	0.316
0.77	-0.172	0.406	0.656	-0.258	0.441	0.543	-0.051	0.344	0.719	-0.176	0.332	0.969	-0.047	0.438	0.645	-0.348	0.41	0.664	-0.121	0.367	1.281	-0.199	0.375	0.766	-0.816	0.34	-1.766	0.074	0.824	0.785	0.008	0.301
0.719	-0.172	0.402	0.691	-0.262	0.438	0.516	-0.098	0.34	0.727	-0.188	0.313	1.02	-0.035	0.422	0.637	-0.391	0.414	0.691	-0.164	0.336	1.133	-0.129	0.402	0.773	-0.848	0.383	-1.773	0.051	0.793	0.75	0.02	0.293
0.684	-0.16	0.395	0.723	-0.262	0.438	0.488	-0.145	0.344	0.738	-0.203	0.289	1.059	-0.039	0.406	0.633	-0.426	0.43	0.719	-0.211	0.305	0.996	-0.105	0.426	0.805	-0.879	0.402	-1.75	0.047	0.762	0.734	0.031	0.297
0.672	-0.133	0.379	0.758	-0.262	0.434	0.469	-0.207	0.348	0.758	-0.211	0.27	1.102	-0.055	0.398	0.629	-0.465	0.449	0.738	-0.262	0.285	0.902	-0.121	0.449	0.871	-0.875	0.41	-1.715	0.031	0.715	0.758	0.02	0.305
0.668	-0.105	0.355	0.789	-0.258	0.438	0.461	-0.262	0.375	0.77	-0.223	0.25	1.105	-0.105	0.398	0.637	-0.508	0.473	0.758	-0.328	0.273	0.875	-0.145	0.457	0.961	-0.82	0.395	-1.664	0.035	0.703	0.824	-0.012	0.313
0.664	-0.098	0.34	0.828	-0.23	0.441	0.469	-0.324	0.406	0.793	-0.227	0.23	1.074	-0.172	0.406	0.664	-0.535	0.496	0.766	-0.387	0.277	0.902	-0.168	0.457	1.102	-0.703	0.367	-1.621	0.055	0.699	0.898	-0.051	0.324
0.691	-0.109	0.344	0.867	-0.211	0.445	0.488	-0.383	0.457	0.801	-0.234	0.211	0.992	-0.238	0.434	0.699	-0.547	0.516	0.77	-0.461	0.297	0.992	-0.203	0.445	1.297	-0.492	0.332	-1.555	0.082	0.68	0.969	-0.098	0.34
0.746	-0.137	0.34	0.93	-0.207	0.449	0.523	-0.426	0.508	0.785	-0.23	0.195	0.875	-0.293	0.465	0.73	-0.551	0.516	0.762	-0.527	0.328	1.129	-0.238	0.418	1.41	-0.273	0.301	-1.484	0.094	0.645	1.035	-0.117	0.34
0.797	-0.152	0.336	0.988	-0.215	0.457	0.559	-0.449	0.543	0.77	-0.219	0.18	0.777	-0.32	0.5	0.754	-0.547	0.504	0.762	-0.578	0.359	1.277	-0.27	0.367	1.359	-0.063	0.32	-1.391	0.113	0.605	1.125	-0.133	0.344
0.836	-0.141	0.32	1.023	-0.215	0.469	0.578	-0.449	0.563	0.746	-0.184	0.172	0.711	-0.324	0.527	0.766	-0.535	0.492	0.773	-0.594	0.379	1.352	-0.27	0.316	1.172	0.043	0.352	-1.324	0.109	0.539	1.227	-0.133	0.344
0.863	-0.113	0.301	1.047	-0.23	0.469	0.586	-0.438	0.566	0.719	-0.148	0.172	0.688	-0.332	0.551	0.762	-0.508	0.473	0.77	-0.605	0.402	1.277	-0.262	0.297	1.023	0.055	0.391	-1.258	0.086	0.473	1.313	-0.098	0.34
0.867	-0.074	0.281	1.078	-0.258	0.469	0.586	-0.414	0.566	0.699	-0.125	0.18	0.676	-0.336	0.566	0.766	-0.473	0.477	0.762	-0.598	0.41	1.184	-0.262	0.289	0.953	0	0.398	-1.16	0.086	0.43	1.371	-0.035	0.336
0.855	-0.039	0.27	1.117	-0.281	0.457	0.598	-0.363	0.547	0.66	-0.105	0.191	0.699	-0.336	0.57	0.832	-0.445	0.48	0.723	-0.586	0.43	1.125	-0.258	0.297	0.949	-0.051	0.402	-1.063	0.102	0.418	1.41	0.059	0.336
0.82	-0.016	0.254	1.109	-0.289	0.449	0.625	-0.305	0.523	0.633	-0.105	0.215	0.754	-0.316	0.563	0.957	-0.426	0.496	0.672	-0.578	0.449	1.07	-0.234	0.305	0.969	-0.129	0.395	-0.949	0.145	0.438	1.43	0.176	0.332
0.793	-0.016	0.254	1.055	-0.285	0.441	0.676	-0.246	0.5	0.602	-0.105	0.23	0.801	-0.293	0.531	1.102	-0.395	0.492	0.672	-0.574	0.473	1.023	-0.18	0.305	1.063	-0.191	0.379	-0.859	0.195	0.445	1.379	0.273	0.336
0.758	-0.027	0.25	0.98	-0.266	0.434	0.723	-0.195	0.477	0.578	-0.105	0.242	0.852	-0.277	0.488	1.207	-0.355	0.492	0.75	-0.566	0.488	0.961	-0.133	0.313	1.195	-0.27	0.359	-0.789	0.23	0.441	1.313	0.332	0.355
0.727	-0.035	0.254	0.902	-0.246	0.426	0.773	-0.164	0.461	0.547	-0.113	0.254	0.883	-0.238	0.445	1.289	-0.324	0.48	0.855	-0.543	0.492	0.902	-0.109	0.316	1.27	-0.324	0.336	-0.727	0.246	0.465	1.273	0.332	0.363
0.707	-0.039	0.254	0.816	-0.227	0.418	0.816	-0.141	0.453	0.516	-0.113	0.25	0.902	-0.188	0.402	1.324	-0.289	0.473	0.965	-0.496	0.477	0.859	-0.094	0.313	1.219	-0.344	0.332	-0.691	0.258	0.508	1.234	0.309	0.371
0.684	-0.047	0.258	0.742	-0.207	0.414	0.871	-0.133	0.449	0.504	-0.109	0.254	0.871	-0.141	0.363	1.277	-0.254	0.461	1.086	-0.422	0.473	0.832	-0.07	0.289	1.055	-0.367	0.34	-0.684	0.254	0.531	1.176	0.27	0.371
0.652	-0.063	0.27	0.691	-0.195	0.41	0.945	-0.148	0.449	0.488	-0.117	0.262	0.828	-0.109	0.336	1.191	-0.227	0.449	1.199	-0.344	0.449	0.789	-0.066	0.285	0.926	-0.367	0.352	-0.676	0.281	0.551	1.125	0.215	0.355
0.645	-0.086	0.273	0.656	-0.191	0.398	1.047	-0.168	0.438	0.48	-0.133	0.277	0.777	-0.09	0.332	1.098	-0.207	0.441	1.273	-0.234	0.422	0.758	-0.063	0.281	0.859	-0.355	0.367	-0.672	0.324	0.551	1.063	0.137	0.344
0.641	-0.102	0.277	0.645	-0.195	0.387	1.121	-0.184	0.414	0.465	-0.141	0.293	0.723	-0.086	0.324	1.004	-0.191	0.434	1.254	-0.141	0.406	0.746	-0.066	0.277	0.82	-0.297	0.379	-0.66	0.344	0.547	1	0.043	0.324
0.652	-0.117	0.277	0.656	-0.195	0.371	1.164	-0.18	0.383	0.449	-0.152	0.309	0.664	-0.098	0.336	0.926	-0.188	0.422	1.168	-0.094	0.414	0.723	-0.074	0.281	0.762	-0.23	0.387	-0.648	0.363	0.535	0.965	-0.035	0.289
0.68	-0.121	0.281	0.672	-0.195	0.352	1.176	-0.188	0.344	0.461	-0.164	0.32	0.633	-0.125	0.336	0.879	-0.191	0.41	1.055	-0.094	0.43	0.715	-0.082	0.27	0.727	-0.176	0.379	-0.684	0.375	0.531	0.973	-0.133	0.27
0.703	-0.105	0.273	0.699	-0.203	0.34	1.16	-0.199	0.316	0.504	-0.18	0.336	0.621	-0.164	0.336	0.855	-0.215	0.402	0.953	-0.102	0.441	0.727	-0.074	0.254	0.715	-0.113	0.359	-0.715	0.34	0.488	0.992	-0.219	0.262
0.707	-0.086	0.266	0.734	-0.215	0.324	1.113	-0.203	0.297	0.559	-0.184	0.344	0.613	-0.199	0.336	0.844	-0.242	0.391	0.883	-0.121	0.449	0.789	-0.086	0.246	0.719	-0.063	0.336	-0.684	0.301	0.402	0.984	-0.242	0.258
0.707	-0.07	0.266	0.773	-0.219	0.309	1.051	-0.219	0.289	0.609	-0.168	0.352	0.613	-0.223	0.324	0.875	-0.277	0.383	0.844	-0.145	0.449	0.891	-0.113	0.25	0.715	-0.027	0.309	-0.664	0.273	0.391	0.977	-0.289	0.277
0.707	-0.055	0.273	0.809	-0.207	0.293	0.98	-0.223	0.293	0.672	-0.16	0.363	0.613	-0.25	0.316	0.938	-0.273	0.363	0.813	-0.172	0.434	0.938	-0.148	0.273	0.703	-0.012	0.285	-0.633	0.262	0.418	0.957	-0.344	0.316
0.719	-0.043	0.277	0.832	-0.18	0.273	0.887	-0.227	0.305	0.727	-0.152	0.363	0.613	-0.285	0.309	1.02	-0.285	0.352	0.82	-0.207	0.418	0.961	-0.18	0.328	0.719	-0.016	0.273	-0.602	0.191	0.422	0.938	-0.398	0.367
0.734	-0.043	0.281	0.832	-0.141	0.262	0.766	-0.23	0.324	0.781	-0.141	0.371	0.613	-0.313	0.301	1.086	-0.309	0.348	0.867	-0.254	0.406	1.023	-0.195	0.379	0.746	-0.027	0.262	-0.566	0.086	0.422	0.957	-0.453	0.414
0.754	-0.035	0.285	0.809	-0.105	0.254	0.656	-0.238	0.332	0.82	-0.133	0.383	0.609	-0.348	0.309	1.16	-0.285	0.324	0.961	-0.324	0.395	1.105	-0.168	0.414	0.785	-0.043	0.258	-0.504	0.02	0.422	1	-0.516	0.457
0.777	-0.031	0.285	0.781	-0.078	0.246	0.566	-0.246	0.344	0.848	-0.125	0.387	0.59	-0.387	0.332	1.148	-0.211	0.301	1.094	-0.367	0.379	1.152	-0.09	0.43	0.82	-0.051	0.254	-0.535	-0.012	0.379	1.039	-0.578	0.504
0.805	-0.02	0.285	0.734	-0.059	0.25	0.52	-0.242	0.336	0.867	-0.105	0.375	0.594	-0.418	0.355	1.055	-0.148	0.277	1.156	-0.371	0.363	1.141	0.023	0.438	0.84	-0.051	0.246	-0.563	0	0.363	1.07	-0.609	0.512
0.828	-0.016	0.277	0.703	-0.043	0.258	0.508	-0.254	0.332	0.906	-0.078	0.355	0.602	-0.453	0.363	0.961	-0.113	0.258	1.117	-0.371	0.363	1.121	0.184	0.441	0.855	-0.055	0.254	-0.555	0.043	0.367	1.102	-0.574	0.504
0.848	-0.008	0.281	0.676	-0.035	0.27	0.527	-0.27	0.316	0.965	-0.047	0.324	0.605	-0.465	0.371	0.883	-0.086	0.25	1.07	-0.305	0.332	1.125	0.344	0.434	0.898	-0.078	0.277	-0.535	0.074	0.406	1.07	-0.508	0.465
0.859	-0.012	0.293	0.648	-0.031	0.27	0.582	-0.281	0.297	1.027	-0.035	0.305	0.629	-0.457	0.375	0.813	-0.07	0.254	1.004	-0.207	0.313	1.133	0.445	0.414	0.961	-0.113	0.324	-0.523	0.066	0.484	0.98	-0.395	0.406
0.871	-0.02	0.309	0.629	-0.043	0.277	0.641	-0.293	0.277	1.082	-0.047	0.297	0.652	-0.465	0.379	0.781	-0.055	0.262	0.883	-0.148	0.297	1.145	0.449	0.387	1.063	-0.141	0.375	-0.555	0.012	0.539	0.906	-0.262	0.344
0.902	-0.027	0.316	0.609	-0.055	0.273	0.695	-0.313	0.262	1.125	-0.09	0.297	0.691	-0.465	0.398	0.766	-0.047	0.281	0.816	-0.098	0.285	1.148	0.402	0.363	1.18	-0.145	0.395	-0.566	-0.082	0.555	0.84	-0.137	0.289
0.961	-0.031	0.32	0.598	-0.074	0.27	0.754	-0.32	0.242	1.164	-0.156	0.309	0.719	-0.461	0.414	0.727	-0.043	0.297	0.77	-0.055	0.281	1.152	0.289	0.336	1.238	-0.105	0.395	-0.598	-0.195	0.527	0.754	-0.023	0.281
0.996	-0.023	0.316	0.594	-0.094	0.277	0.805	-0.313	0.23	1.18	-0.227	0.328	0.762	-0.453	0.426	0.695	-0.039	0.313	0.723	-0.027	0.285	1.156	0.121	0.324	1.188	-0.055	0.391	-0.594	-0.328	0.48	0.633	0.051	0.301
1.016	-0.02	0.316	0.586	-0.109	0.281	0.848	-0.293	0.215	1.168	-0.301	0.355	0.77	-0.43	0.441	0.652	-0.051	0.316	0.684	-0.016	0.297	1.133	-0.066	0.344	1.113	0.016	0.371	-0.566	-0.488	0.449	0.59	0.102	0.34
1.055	-0.023	0.316	0.582	-0.121	0.285	0.852	-0.258	0.203	1.09	-0.355	0.383	0.781	-0.402	0.449	0.617	-0.043	0.316	0.656	-0.004	0.301	1.043	-0.23	0.352	1.086	0.082	0.34	-0.508	-0.621	0.469	0.582	0.09	0.379
1.082	-0.043	0.324	0.586	-0.125	0.289	0.816	-0.207	0.211	0.965	-0.387	0.422	0.828	-0.383	0.461	0.605	-0.039	0.313	0.637	-0.012	0.301	0.996	-0.332	0.379	1.07	0.156	0.297	-0.426	-0.703	0.5	0.602	0.047	0.402
1.098	-0.07	0.328	0.582	-0.125	0.297	0.785	-0.16	0.207	0.863	-0.41	0.461	0.902	-0.371	0.477	0.602	-0.035	0.297	0.637	-0.031	0.301	0.902	-0.383	0.402	1.027	0.219	0.258	-0.355	-0.707	0.496	0.652	0.016	0.414
1.082	-0.109	0.344	0.59	-0.121	0.309	0.746	-0.125	0.219	0.781	-0.414	0.496	0.988	-0.379	0.496	0.598	-0.047	0.293	0.641	-0.043	0.297	0.832	-0.395	0.43	0.973	0.242	0.242	-0.293	-0.637	0.441	0.695	-0.031	0.414
1.043	-0.16	0.375	0.605	-0.109	0.313	0.715	-0.105	0.234	0.727	-0.406	0.523	1.074	-0.383	0.504	0.605	-0.066	0.301	0.637	-0.074	0.305	0.816	-0.41	0.469	0.953	0.207	0.23	-0.203	-0.543	0.371	0.742	-0.094	0.41
0.965	-0.203	0.414	0.621	-0.105	0.324	0.68	-0.098	0.258	0.703	-0.391	0.535	1.156	-0.398	0.512	0.637	-0.078	0.313	0.652	-0.102	0.313	0.82	-0.402	0.492	0.969	0.125	0.23	-0.047	-0.473	0.281	0.789	-0.188	0.406
0.871	-0.234	0.453	0.633	-0.105	0.336	0.656	-0.098	0.277	0.707	-0.363	0.531	1.242	-0.414	0.5	0.699	-0.086	0.316	0.695	-0.121	0.316	0.84	-0.406	0.504	0.98	-0.004	0.25	0.148	-0.434	0.203	0.816	-0.285	0.402
0.781	-0.258	0.492	0.66	-0.094	0.344	0.645	-0.105	0.301	0.746	-0.316	0.5	1.273	-0.414	0.492	0.762	-0.07	0.313	0.75	-0.125	0.316	0.875	-0.406	0.5	0.996	-0.141	0.285	0.391	-0.43	0.172	0.816	-0.379	0.387
0.695	-0.273	0.535	0.711	-0.09	0.359	0.641	-0.105	0.313	0.785	-0.285	0.469	1.219	-0.379	0.465	0.809	-0.059	0.316	0.813	-0.117	0.32	0.906	-0.395	0.496	0.941	-0.285	0.336	0.66	-0.469	0.141	0.785	-0.457	0.383
0.621	-0.273	0.563	0.77	-0.082	0.367	0.633	-0.102	0.313	0.859	-0.242	0.441	1.102	-0.32	0.449	0.828	-0.059	0.328	0.879	-0.105	0.32	0.934	-0.383	0.48	0.879	-0.367	0.387	0.914	-0.688	0.145	0.746	-0.492	0.367
0.582	-0.285	0.578	0.844	-0.074	0.371	0.613	-0.094	0.301	0.898	-0.207	0.414	0.973	-0.266	0.43	0.848	-0.059	0.328	0.938	-0.094	0.32	0.945	-0.359	0.469	0.809	-0.441	0.453	1.098	-1.008	0.148	0.723	-0.504	0.348
0.582	-0.285	0.582	0.898	-0.066	0.363	0.59	-0.098	0.301	0.895	-0.172	0.395	0.855	-0.227	0.422	0.859	-0.055	0.328	0.996	-0.074	0.328	0.977	-0.32	0.441	0.809	-0.48	0.52	1.32	-1.25	0.117	0.715	-0.5	0.34
0.617	-0.254	0.566	0.918	-0.063	0.367	0.574	-0.113	0.309	0.852	-0.133	0.379	0.766	-0.191	0.418	0.855	-0.039	0.328	1.035	-0.055	0.336	0.996	-0.277	0.406	0.855	-0.504	0.574	1.473	-1.277	0.113	0.73	-0.504	0.352
0.645	-0.195	0.535	0.906	-0.047	0.363	0.57	-0.129	0.324	0.801	-0.094	0.367	0.727	-0.184	0.41	0.855	-0.023	0.324	1.039	-0.023	0.324	0.984	-0.238	0.375	0.922	-0.512	0.609	1.504	-1.063	0.156	0.785	-0.504	0.387
0.703	-0.121	0.492	0.918	-0.039	0.363	0.59	-0.148	0.348	0.754	-0.066	0.359	0.707	-0.215	0.406	0.879	-0.004	0.32	1.016	0.012	0.32	0.973	-0.188	0.344	0.98	-0.512	0.637	1.508	-0.891	0.219	0.871	-0.535	0.422
0.777	-0.051	0.457	0.961	-0.035	0.363	0.629	-0.156	0.367	0.707	-0.063	0.363	0.73	-0.246	0.391	0.914	0.012	0.301	0.984	0.043	0.324	0.906	-0.172	0.332	1.031	-0.508	0.641	1.676	-0.715	0.195	0.961	-0.59	0.434
0.832	0.008	0.434	1.004	-0.051	0.367	0.684	-0.168	0.375	0.672	-0.07	0.367	0.813	-0.238	0.355	0.953	0.016	0.281	0.961	0.059	0.328	0.848	-0.176	0.344	1.066	-0.465	0.629	1.875	-0.582	0.148	1.023	-0.66	0.418
0.859	0.035	0.41	1.008	-0.07	0.371	0.742	-0.18	0.383	0.637	-0.098	0.383	0.887	-0.199	0.313	0.977	-0.004	0.266	0.957	0.074	0.324	0.797	-0.184	0.352	1.047	-0.41	0.605	2.098	-0.551	0.129	1.043	-0.711	0.379
0.855	0.047	0.402	1.004	-0.094	0.375	0.805	-0.184	0.383	0.598	-0.145	0.398	0.969	-0.16	0.266	1	-0.039	0.266	0.996	0.059	0.316	0.75	-0.199	0.363	1.012	-0.348	0.563	2.293	-0.684	0.152	1.078	-0.73	0.332
0.828	0.035	0.395	1.008	-0.113	0.379	0.867	-0.191	0.387	0.563	-0.191	0.414	1.027	-0.141	0.246	1.031	-0.086	0.258	1.016	0.055	0.309	0.723	-0.223	0.375	0.961	-0.285	0.5	2.254	-0.898	0.199	1.141	-0.719	0.301
0.797	0.016	0.387	1.012	-0.152	0.383	0.91	-0.191	0.387	0.547	-0.234	0.426	1.008	-0.141	0.238	1.055	-0.148	0.266	1.039	0.027	0.289	0.727	-0.23	0.371	0.902	-0.227	0.449	1.992	-1.051	0.25	1.191	-0.652	0.297
0.762	-0.023	0.379	1.004	-0.191	0.387	0.926	-0.176	0.406	0.512	-0.277	0.441	0.953	-0.141	0.23	1.066	-0.234	0.281	1.07	-0.027	0.281	0.73	-0.242	0.355	0.859	-0.152	0.398	1.648	-1.039	0.266	1.227	-0.504	0.324
0.73	-0.07	0.379	0.996	-0.227	0.395	0.93	-0.176	0.41	0.508	-0.309	0.445	0.914	-0.098	0.211	1.055	-0.324	0.32	1.07	-0.098	0.273	0.723	-0.262	0.344	0.781	-0.09	0.375	1.227	-0.84	0.27	1.184	-0.348	0.371
0.695	-0.113	0.383	0.969	-0.258	0.414	0.969	-0.141	0.414	0.531	-0.324	0.438	0.855	-0.051	0.191	1	-0.406	0.363	1.055	-0.176	0.277	0.711	-0.297	0.332	0.73	-0.012	0.355	0.922	-0.598	0.277	1.117	-0.238	0.426
0.684	-0.148	0.391	0.922	-0.281	0.438	1.023	-0.105	0.398	0.547	-0.344	0.426	0.789	-0.016	0.184	0.953	-0.457	0.406	1.043	-0.254	0.293	0.699	-0.352	0.336	0.695	0.055	0.336	0.789	-0.383	0.293	1.066	-0.168	0.449
0.668	-0.168	0.387	0.863	-0.293	0.461	1.078	-0.078	0.391	0.555	-0.352	0.414	0.746	-0.012	0.188	0.934	-0.492	0.445	0.969	-0.332	0.332	0.688	-0.414	0.348	0.656	0.082	0.32	0.715	-0.219	0.316	1.051	-0.141	0.434
0.641	-0.188	0.387	0.809	-0.309	0.48	1.066	-0.055	0.387	0.555	-0.352	0.414	0.691	-0.035	0.219	0.906	-0.492	0.484	0.898	-0.41	0.402	0.688	-0.484	0.375	0.625	0.059	0.316	0.723	-0.102	0.328	1.063	-0.133	0.387
0.629	-0.195	0.383	0.762	-0.316	0.496	1.051	-0.035	0.383	0.559	-0.348	0.414	0.656	-0.066	0.25	0.902	-0.469	0.508	0.867	-0.477	0.473	0.707	-0.57	0.402	0.613	0.004	0.324	0.793	-0.035	0.313	1.098	-0.145	0.344
0.629	-0.207	0.375	0.723	-0.313	0.508	1.047	-0.043	0.383	0.566	-0.355	0.422	0.625	-0.094	0.273	0.91	-0.449	0.531	0.859	-0.527	0.543	0.734	-0.637	0.43	0.641	-0.078	0.348	0.883	-0.043	0.305	1.168	-0.199	0.32
0.625	-0.215	0.367	0.691	-0.289	0.508	1.035	-0.063	0.395	0.59	-0.367	0.434	0.617	-0.105	0.281	0.926	-0.418	0.539	0.891	-0.547	0.602	0.75	-0.668	0.438	0.68	-0.176	0.375	0.902	-0.055	0.262	1.234	-0.242	0.309
0.617	-0.207	0.355	0.688	-0.25	0.504	1.027	-0.117	0.406	0.629	-0.367	0.441	0.613	-0.117	0.289	0.965	-0.398	0.527	0.934	-0.551	0.633	0.758	-0.66	0.43	0.738	-0.258	0.387	0.93	-0.129	0.234	1.23	-0.273	0.309
0.613	-0.184	0.352	0.711	-0.207	0.484	0.984	-0.172	0.41	0.676	-0.367	0.445	0.598	-0.125	0.289	0.992	-0.355	0.504	0.984	-0.535	0.629	0.75	-0.637	0.418	0.789	-0.352	0.398	0.91	-0.219	0.203	1.184	-0.27	0.313
0.602	-0.168	0.344	0.746	-0.148	0.465	0.906	-0.23	0.426	0.719	-0.371	0.445	0.602	-0.133	0.305	1.008	-0.297	0.469	1.008	-0.488	0.605	0.738	-0.617	0.422	0.828	-0.434	0.395	0.898	-0.32	0.172	1.129	-0.246	0.313
0.586	-0.156	0.336	0.793	-0.102	0.441	0.82	-0.273	0.445	0.754	-0.383	0.453	0.602	-0.141	0.309	0.98	-0.223	0.422	1.012	-0.43	0.555	0.73	-0.605	0.438	0.871	-0.504	0.379	0.879	-0.426	0.133	1.039	-0.211	0.316
0.586	-0.145	0.328	0.848	-0.059	0.422	0.742	-0.293	0.469	0.781	-0.379	0.457	0.594	-0.156	0.313	0.945	-0.137	0.387	1.004	-0.352	0.484	0.738	-0.625	0.48	0.898	-0.551	0.363	0.871	-0.504	0.109	0.949	-0.18	0.324
0.602	-0.145	0.324	0.875	-0.027	0.414	0.695	-0.305	0.477	0.797	-0.371	0.469	0.586	-0.164	0.301	0.883	-0.082	0.375	0.977	-0.242	0.406	0.82	-0.648	0.516	0.895	-0.566	0.348	0.863	-0.563	0.074	0.891	-0.137	0.328
0.617	-0.152	0.332	0.867	-0.02	0.41	0.656	-0.289	0.48	0.832	-0.363	0.473	0.586	-0.137	0.281	0.813	-0.031	0.375	0.902	-0.117	0.344	0.938	-0.641	0.516	0.863	-0.555	0.336	0.844	-0.613	0.07	0.816	-0.109	0.336
0.637	-0.18	0.344	0.832	-0.023	0.406	0.637	-0.266	0.477	0.91	-0.367	0.477	0.605	-0.113	0.27	0.734	-0.023	0.395	0.816	0.047	0.32	1.059	-0.609	0.496	0.82	-0.52	0.34	0.797	-0.68	0.133	0.758	-0.09	0.34
0.664	-0.191	0.348	0.789	-0.031	0.395	0.648	-0.238	0.465	1	-0.371	0.488	0.621	-0.094	0.277	0.676	-0.035	0.402	0.746	0.172	0.316	1.184	-0.574	0.469	0.789	-0.496	0.359	0.727	-0.754	0.234	0.727	-0.07	0.336
0.695	-0.215	0.359	0.734	-0.051	0.387	0.684	-0.191	0.441	1.082	-0.363	0.488	0.629	-0.082	0.297	0.625	-0.063	0.406	0.672	0.203	0.348	1.313	-0.508	0.445	0.77	-0.516	0.398	0.676	-0.805	0.34	0.703	-0.047	0.324
0.742	-0.238	0.363	0.688	-0.07	0.375	0.734	-0.148	0.422	1.152	-0.371	0.48	0.641	-0.094	0.332	0.57	-0.117	0.426	0.625	0.16	0.379	1.383	-0.43	0.422	0.781	-0.555	0.441	0.648	-0.813	0.402	0.723	-0.047	0.313
0.785	-0.254	0.375	0.645	-0.098	0.367	0.789	-0.117	0.402	1.227	-0.363	0.473	0.672	-0.109	0.371	0.547	-0.16	0.426	0.613	0.113	0.395	1.344	-0.348	0.426	0.82	-0.617	0.477	0.629	-0.801	0.414	0.766	-0.051	0.297
0.824	-0.266	0.383	0.605	-0.129	0.367	0.855	-0.094	0.387	1.258	-0.352	0.453	0.695	-0.125	0.402	0.547	-0.191	0.414	0.59	0.035	0.406	1.238	-0.289	0.434	0.883	-0.668	0.48	0.664	-0.777	0.414	0.797	-0.066	0.297
0.844	-0.27	0.383	0.578	-0.152	0.363	0.883	-0.082	0.383	1.219	-0.32	0.43	0.707	-0.148	0.43	0.563	-0.227	0.402	0.582	-0.031	0.414	1.137	-0.246	0.449	0.941	-0.684	0.465	0.793	-0.75	0.414	0.82	-0.078	0.289
0.852	-0.266	0.391	0.551	-0.176	0.367	0.867	-0.07	0.375	1.133	-0.285	0.41	0.734	-0.148	0.434	0.578	-0.27	0.391	0.582	-0.086	0.406	1.043	-0.223	0.465	1.027	-0.68	0.438	1.004	-0.707	0.402	0.84	-0.09	0.285
0.867	-0.25	0.402	0.543	-0.203	0.371	0.816	-0.059	0.375	1.031	-0.246	0.395	0.762	-0.156	0.441	0.582	-0.324	0.387	0.598	-0.137	0.391	0.996	-0.227	0.477	1.168	-0.633	0.402	1.207	-0.637	0.383	0.906	-0.082	0.277
0.883	-0.234	0.41	0.547	-0.234	0.379	0.766	-0.055	0.371	0.922	-0.215	0.387	0.801	-0.176	0.438	0.586	-0.383	0.391	0.602	-0.184	0.363	1	-0.25	0.492	1.301	-0.535	0.375	1.324	-0.523	0.383	0.996	-0.074	0.273
0.918	-0.215	0.418	0.551	-0.254	0.379	0.703	-0.059	0.367	0.848	-0.199	0.371	0.871	-0.184	0.422	0.582	-0.441	0.406	0.621	-0.238	0.344	1.059	-0.285	0.484	1.371	-0.398	0.367	1.27	-0.422	0.395	1.109	-0.094	0.281
0.965	-0.227	0.426	0.563	-0.266	0.387	0.652	-0.07	0.367	0.781	-0.203	0.375	0.941	-0.184	0.387	0.582	-0.492	0.43	0.648	-0.293	0.336	1.137	-0.313	0.469	1.301	-0.277	0.383	1.148	-0.34	0.402	1.238	-0.078	0.273
0.996	-0.242	0.43	0.57	-0.27	0.383	0.609	-0.086	0.371	0.746	-0.207	0.371	1.008	-0.168	0.352	0.59	-0.539	0.449	0.676	-0.355	0.336	1.219	-0.348	0.438	1.152	-0.203	0.426	1.082	-0.297	0.402	1.313	-0.035	0.27
1.031	-0.258	0.43	0.574	-0.254	0.383	0.582	-0.109	0.375	0.742	-0.207	0.355	1.07	-0.164	0.324	0.613	-0.563	0.461	0.711	-0.414	0.348	1.273	-0.375	0.406	1.027	-0.195	0.465	1.078	-0.27	0.391	1.336	0.043	0.277
1.078	-0.277	0.426	0.586	-0.238	0.383	0.555	-0.125	0.383	0.758	-0.211	0.336	1.129	-0.172	0.313	0.641	-0.566	0.477	0.746	-0.465	0.367	1.238	-0.387	0.391	0.945	-0.195	0.477	1.109	-0.277	0.383	1.328	0.109	0.289
1.094	-0.289	0.418	0.602	-0.227	0.387	0.543	-0.145	0.379	0.793	-0.211	0.32	1.164	-0.199	0.316	0.676	-0.555	0.488	0.785	-0.508	0.387	1.215	-0.32	0.359	0.926	-0.188	0.469	1.184	-0.32	0.383	1.301	0.191	0.301
1.043	-0.297	0.41	0.609	-0.227	0.398	0.555	-0.16	0.371	0.836	-0.23	0.316	1.152	-0.25	0.336	0.707	-0.531	0.48	0.824	-0.52	0.406	1.148	-0.285	0.363	0.938	-0.184	0.43	1.305	-0.352	0.367	1.238	0.27	0.324
0.953	-0.281	0.41	0.617	-0.234	0.406	0.57	-0.195	0.375	0.883	-0.242	0.301	1.129	-0.293	0.359	0.723	-0.477	0.477	0.852	-0.508	0.422	1.125	-0.219	0.359	0.992	-0.184	0.383	1.41	-0.391	0.355	1.16	0.324	0.359
0.859	-0.25	0.41	0.625	-0.242	0.414	0.586	-0.227	0.375	0.93	-0.25	0.273	1.055	-0.32	0.391	0.73	-0.414	0.469	0.836	-0.477	0.43	1.094	-0.141	0.344	1.094	-0.203	0.34	1.473	-0.395	0.328	1.105	0.336	0.375
0.777	-0.219	0.41	0.645	-0.25	0.43	0.582	-0.254	0.383	0.965	-0.254	0.25	0.988	-0.332	0.418	0.758	-0.355	0.477	0.793	-0.438	0.43	1.012	-0.07	0.32	1.219	-0.234	0.305	1.453	-0.41	0.309	1.09	0.328	0.375
0.715	-0.184	0.406	0.684	-0.258	0.434	0.586	-0.266	0.391	0.941	-0.223	0.223	0.91	-0.336	0.453	0.852	-0.313	0.492	0.75	-0.41	0.43	0.926	-0.027	0.289	1.262	-0.266	0.293	1.43	-0.434	0.316	1.059	0.281	0.359
0.664	-0.152	0.395	0.715	-0.262	0.441	0.59	-0.277	0.391	0.863	-0.211	0.223	0.84	-0.344	0.473	0.984	-0.297	0.5	0.738	-0.414	0.453	0.863	0.008	0.262	1.18	-0.285	0.301	1.379	-0.367	0.305	1.008	0.195	0.332
0.648	-0.145	0.387	0.758	-0.262	0.445	0.59	-0.293	0.406	0.816	-0.184	0.215	0.82	-0.336	0.488	1.113	-0.281	0.496	0.785	-0.453	0.473	0.805	0.027	0.258	1.039	-0.289	0.305	1.297	-0.313	0.324	0.988	0.074	0.309
0.66	-0.145	0.383	0.793	-0.258	0.441	0.598	-0.32	0.422	0.781	-0.148	0.199	0.816	-0.324	0.488	1.234	-0.281	0.488	0.859	-0.492	0.488	0.762	0.031	0.254	0.926	-0.277	0.313	1.219	-0.297	0.371	1.039	-0.047	0.266
0.691	-0.145	0.371	0.82	-0.25	0.441	0.602	-0.344	0.449	0.746	-0.105	0.203	0.805	-0.316	0.48	1.34	-0.293	0.477	0.941	-0.527	0.484	0.727	0.027	0.254	0.836	-0.238	0.316	1.215	-0.297	0.398	1.066	-0.191	0.238
0.73	-0.137	0.348	0.828	-0.246	0.441	0.625	-0.355	0.457	0.719	-0.078	0.207	0.84	-0.301	0.465	1.406	-0.305	0.453	1.059	-0.523	0.465	0.684	0.031	0.25	0.754	-0.188	0.316	1.195	-0.309	0.406	1.074	-0.293	0.246
0.77	-0.125	0.34	0.848	-0.242	0.445	0.66	-0.375	0.473	0.688	-0.07	0.223	0.875	-0.281	0.445	1.387	-0.293	0.434	1.172	-0.469	0.422	0.656	0.023	0.246	0.703	-0.133	0.305	1.164	-0.273	0.363	1.07	-0.359	0.266
0.805	-0.121	0.328	0.879	-0.227	0.445	0.715	-0.402	0.488	0.656	-0.078	0.238	0.922	-0.238	0.418	1.293	-0.277	0.418	1.234	-0.383	0.387	0.637	0.008	0.25	0.664	-0.09	0.297	1.133	-0.188	0.293	1.07	-0.434	0.309
0.844	-0.125	0.313	0.938	-0.219	0.449	0.762	-0.41	0.5	0.625	-0.078	0.242	0.934	-0.184	0.387	1.16	-0.266	0.41	1.191	-0.293	0.379	0.645	-0.008	0.25	0.641	-0.055	0.273	1.07	-0.133	0.258	1.07	-0.512	0.375
0.879	-0.121	0.297	1	-0.227	0.449	0.793	-0.41	0.504	0.594	-0.094	0.246	0.914	-0.137	0.363	1.027	-0.258	0.41	1.082	-0.215	0.383	0.66	-0.016	0.25	0.621	-0.031	0.25	1.023	-0.145	0.254	1.09	-0.586	0.461
0.898	-0.109	0.285	1.039	-0.227	0.461	0.809	-0.402	0.508	0.578	-0.102	0.246	0.871	-0.082	0.359	0.906	-0.258	0.41	0.961	-0.18	0.398	0.676	-0.039	0.262	0.594	-0.012	0.227	0.996	-0.18	0.266	1.121	-0.676	0.559
0.898	-0.094	0.277	1.07	-0.246	0.461	0.84	-0.387	0.508	0.57	-0.109	0.246	0.813	-0.063	0.363	0.836	-0.262	0.41	0.887	-0.164	0.406	0.703	-0.066	0.266	0.582	-0.004	0.195	0.984	-0.207	0.266	1.16	-0.75	0.637
0.867	-0.078	0.266	1.109	-0.258	0.457	0.91	-0.367	0.512	0.563	-0.121	0.254	0.75	-0.047	0.371	0.816	-0.27	0.395	0.848	-0.156	0.41	0.734	-0.094	0.27	0.598	0.004	0.184	0.969	-0.219	0.277	1.207	-0.773	0.66
0.832	-0.07	0.262	1.129	-0.273	0.449	1.012	-0.34	0.512	0.551	-0.125	0.266	0.699	-0.063	0.383	0.848	-0.285	0.387	0.848	-0.168	0.41	0.777	-0.098	0.277	0.633	0.008	0.18	0.969	-0.203	0.281	1.23	-0.727	0.645
0.801	-0.066	0.258	1.102	-0.273	0.445	1.102	-0.293	0.527	0.547	-0.133	0.277	0.648	-0.078	0.383	0.914	-0.293	0.367	0.867	-0.191	0.41	0.816	-0.074	0.281	0.695	-0.016	0.191	0.977	-0.188	0.281	1.164	-0.613	0.586
0.77	-0.059	0.25	1.035	-0.266	0.441	1.152	-0.258	0.531	0.566	-0.137	0.281	0.609	-0.098	0.391	1.004	-0.316	0.344	0.918	-0.234	0.41	0.848	-0.055	0.289	0.758	-0.051	0.215	0.98	-0.172	0.289	1.07	-0.469	0.492
0.734	-0.063	0.246	0.938	-0.246	0.434	1.195	-0.23	0.531	0.605	-0.133	0.285	0.574	-0.133	0.395	1.086	-0.336	0.324	1.004	-0.273	0.41	0.883	-0.039	0.297	0.871	-0.063	0.23	0.992	-0.18	0.313	0.984	-0.305	0.406
0.707	-0.066	0.25	0.84	-0.227	0.422	1.199	-0.203	0.516	0.652	-0.133	0.289	0.543	-0.18	0.406	1.094	-0.32	0.305	1.098	-0.313	0.395	0.895	-0.023	0.309	0.988	-0.07	0.23	1.027	-0.188	0.328	0.875	-0.145	0.309
0.68	-0.086	0.254	0.742	-0.203	0.418	1.156	-0.168	0.5	0.699	-0.129	0.297	0.539	-0.227	0.406	1.074	-0.277	0.27	1.168	-0.332	0.387	0.906	-0.023	0.316	1.109	-0.039	0.215	1.063	-0.133	0.332	0.719	0.023	0.313
0.664	-0.094	0.25	0.66	-0.188	0.414	1.082	-0.148	0.492	0.742	-0.125	0.309	0.539	-0.246	0.391	1.051	-0.207	0.246	1.152	-0.305	0.359	0.918	-0.016	0.336	1.211	-0.012	0.199	1.055	-0.012	0.328	0.582	0.164	0.359
0.645	-0.098	0.254	0.609	-0.184	0.41	1.008	-0.152	0.492	0.773	-0.121	0.313	0.535	-0.254	0.367	0.969	-0.141	0.223	1.094	-0.227	0.332	0.945	-0.008	0.344	1.242	0.039	0.195	1.008	0.129	0.344	0.5	0.238	0.391
0.617	-0.113	0.254	0.605	-0.18	0.402	0.93	-0.16	0.496	0.793	-0.109	0.328	0.527	-0.273	0.348	0.895	-0.082	0.207	0.98	-0.18	0.328	0.984	0	0.344	1.238	0.098	0.207	0.945	0.262	0.395	0.488	0.203	0.422
0.609	-0.117	0.254	0.617	-0.184	0.395	0.844	-0.156	0.492	0.805	-0.098	0.344	0.523	-0.285	0.336	0.832	-0.047	0.207	0.934	-0.148	0.344	1.027	0	0.328	1.227	0.164	0.219	0.855	0.336	0.438	0.504	0.172	0.43
0.617	-0.125	0.258	0.66	-0.188	0.387	0.777	-0.152	0.48	0.809	-0.086	0.352	0.543	-0.305	0.332	0.777	-0.031	0.227	0.926	-0.078	0.352	1.055	0	0.316	1.191	0.238	0.223	0.777	0.336	0.457	0.5	0.141	0.426
0.648	-0.125	0.258	0.703	-0.195	0.375	0.723	-0.156	0.465	0.805	-0.07	0.363	0.566	-0.313	0.336	0.734	-0.02	0.246	0.863	-0.023	0.359	1.047	-0.02	0.305	1.141	0.309	0.227	0.738	0.297	0.438	0.527	0.133	0.402
0.668	-0.113	0.258	0.75	-0.199	0.363	0.715	-0.172	0.453	0.82	-0.059	0.367	0.586	-0.324	0.348	0.715	-0.012	0.262	0.813	0.023	0.336	1.031	-0.051	0.305	1.098	0.363	0.223	0.734	0.262	0.375	0.578	0.102	0.367
0.676	-0.098	0.262	0.797	-0.195	0.348	0.73	-0.195	0.434	0.855	-0.055	0.363	0.598	-0.348	0.371	0.691	-0.008	0.273	0.758	0.055	0.32	1.012	-0.102	0.313	1.07	0.371	0.203	0.762	0.238	0.285	0.629	0.035	0.324
0.691	-0.078	0.27	0.84	-0.168	0.328	0.762	-0.215	0.414	0.883	-0.055	0.352	0.598	-0.355	0.391	0.668	-0.016	0.273	0.723	0.055	0.313	0.977	-0.16	0.324	1.055	0.332	0.195	0.797	0.152	0.23	0.684	-0.047	0.27
0.699	-0.07	0.281	0.867	-0.145	0.316	0.805	-0.23	0.387	0.906	-0.051	0.332	0.605	-0.355	0.41	0.641	-0.027	0.277	0.711	0.039	0.309	0.934	-0.23	0.359	1.074	0.254	0.191	0.828	0.059	0.207	0.742	-0.152	0.215
0.715	-0.066	0.297	0.867	-0.105	0.301	0.848	-0.242	0.363	0.949	-0.07	0.32	0.625	-0.371	0.434	0.621	-0.039	0.27	0.699	0.016	0.309	0.891	-0.293	0.391	1.105	0.125	0.191	0.879	-0.059	0.195	0.816	-0.289	0.184
0.727	-0.066	0.313	0.852	-0.078	0.289	0.871	-0.254	0.355	1.004	-0.109	0.316	0.668	-0.375	0.453	0.594	-0.059	0.277	0.707	-0.016	0.305	0.902	-0.344	0.441	1.125	-0.027	0.184	0.957	-0.176	0.188	0.871	-0.461	0.164
0.746	-0.059	0.316	0.824	-0.055	0.281	0.895	-0.277	0.355	1.035	-0.172	0.324	0.719	-0.375	0.465	0.582	-0.082	0.277	0.715	-0.047	0.305	0.902	-0.414	0.484	1.129	-0.188	0.215	1.027	-0.262	0.172	0.887	-0.609	0.16
0.77	-0.043	0.324	0.793	-0.043	0.277	0.926	-0.27	0.359	1.016	-0.238	0.344	0.77	-0.363	0.473	0.594	-0.094	0.281	0.688	-0.074	0.309	0.949	-0.438	0.512	1.16	-0.324	0.266	1.109	-0.309	0.152	0.816	-0.695	0.172
0.797	-0.035	0.32	0.758	-0.039	0.277	0.914	-0.223	0.348	0.957	-0.305	0.379	0.82	-0.355	0.488	0.621	-0.098	0.285	0.699	-0.105	0.313	1.008	-0.461	0.531	1.113	-0.418	0.332	1.23	-0.375	0.156	0.711	-0.73	0.176
0.828	-0.031	0.316	0.727	-0.035	0.273	0.875	-0.152	0.32	0.895	-0.355	0.422	0.887	-0.352	0.496	0.672	-0.098	0.297	0.695	-0.121	0.324	1.094	-0.461	0.539	1.078	-0.484	0.398	1.324	-0.523	0.207	0.672	-0.699	0.188
0.859	-0.023	0.316	0.699	-0.047	0.273	0.84	-0.082	0.297	0.832	-0.395	0.465	0.977	-0.355	0.512	0.719	-0.113	0.316	0.727	-0.148	0.352	1.164	-0.453	0.539	1.023	-0.539	0.473	1.543	-0.66	0.262	0.691	-0.66	0.223
0.867	-0.016	0.316	0.68	-0.063	0.27	0.801	-0.039	0.281	0.773	-0.402	0.5	1.047	-0.359	0.516	0.773	-0.117	0.336	0.82	-0.184	0.363	1.227	-0.441	0.523	1.012	-0.566	0.535	1.52	-0.738	0.301	0.738	-0.66	0.277
0.875	-0.016	0.328	0.664	-0.07	0.262	0.758	-0.008	0.27	0.742	-0.398	0.523	1.117	-0.359	0.527	0.828	-0.109	0.34	0.922	-0.184	0.371	1.246	-0.445	0.492	1.02	-0.59	0.586	1.484	-0.801	0.336	0.816	-0.715	0.352
0.887	-0.031	0.336	0.652	-0.078	0.262	0.723	0.004	0.277	0.746	-0.383	0.531	1.191	-0.363	0.523	0.906	-0.094	0.332	1.023	-0.156	0.367	1.246	-0.441	0.473	1.051	-0.609	0.645	1.523	-0.809	0.309	0.906	-0.785	0.41
0.926	-0.047	0.344	0.645	-0.09	0.254	0.684	0.008	0.281	0.781	-0.348	0.512	1.266	-0.355	0.512	0.984	-0.07	0.324	1.102	-0.125	0.355	1.195	-0.41	0.434	1.125	-0.645	0.695	1.543	-0.762	0.238	1	-0.809	0.43
0.949	-0.07	0.352	0.629	-0.098	0.254	0.645	0	0.281	0.82	-0.301	0.492	1.332	-0.328	0.48	1.035	-0.051	0.313	1.125	-0.094	0.352	1.098	-0.34	0.402	1.199	-0.652	0.719	1.492	-0.703	0.172	1.055	-0.785	0.406
0.957	-0.09	0.359	0.609	-0.102	0.262	0.617	-0.027	0.289	0.875	-0.27	0.48	1.34	-0.27	0.449	1.016	-0.027	0.297	1.09	-0.063	0.348	0.941	-0.277	0.391	1.309	-0.59	0.691	1.383	-0.633	0.109	1.109	-0.699	0.363
0.996	-0.113	0.355	0.586	-0.109	0.266	0.594	-0.055	0.297	0.949	-0.25	0.453	1.297	-0.211	0.418	0.977	-0.008	0.305	1.035	-0.016	0.332	0.797	-0.234	0.414	1.266	-0.496	0.621	1.203	-0.543	0.07	1.141	-0.559	0.328
1.047	-0.145	0.352	0.574	-0.113	0.273	0.586	-0.086	0.297	0.977	-0.207	0.426	1.195	-0.164	0.402	0.957	0.012	0.301	1.004	0.023	0.324	0.68	-0.176	0.43	1.195	-0.316	0.5	1.066	-0.504	0.066	1.152	-0.41	0.324
1.059	-0.18	0.355	0.563	-0.117	0.281	0.578	-0.109	0.289	0.957	-0.164	0.41	1.066	-0.133	0.395	0.984	0.023	0.285	1.004	0.047	0.309	0.586	-0.145	0.453	1.129	-0.18	0.41	0.918	-0.48	0.109	1.191	-0.27	0.336
1.051	-0.219	0.367	0.57	-0.117	0.285	0.578	-0.105	0.293	0.91	-0.133	0.402	0.945	-0.113	0.395	0.992	0.039	0.281	0.988	0.063	0.289	0.57	-0.133	0.469	0.906	-0.086	0.348	0.766	-0.434	0.137	1.18	-0.156	0.348
1.012	-0.25	0.387	0.594	-0.109	0.293	0.566	-0.121	0.297	0.852	-0.109	0.402	0.848	-0.082	0.387	0.992	0.027	0.27	0.934	0.059	0.285	0.535	-0.168	0.488	0.684	0.035	0.336	0.676	-0.363	0.148	1.125	-0.082	0.348
0.938	-0.27	0.406	0.605	-0.102	0.305	0.566	-0.129	0.301	0.789	-0.09	0.402	0.785	-0.043	0.375	1.012	-0.004	0.273	0.898	0.035	0.277	0.5	-0.203	0.5	0.523	0.105	0.332	0.617	-0.281	0.148	1.094	-0.066	0.352
0.844	-0.293	0.449	0.625	-0.102	0.313	0.59	-0.129	0.313	0.734	-0.082	0.402	0.75	-0.035	0.363	1.039	-0.043	0.27	0.867	-0.027	0.27	0.523	-0.219	0.492	0.473	0.063	0.355	0.59	-0.195	0.145	1.078	-0.098	0.34
0.766	-0.313	0.492	0.645	-0.102	0.324	0.633	-0.121	0.309	0.688	-0.09	0.406	0.77	-0.012	0.344	1.051	-0.094	0.27	0.879	-0.078	0.281	0.57	-0.211	0.465	0.449	-0.008	0.383	0.566	-0.148	0.137	1.117	-0.152	0.336
0.699	-0.324	0.523	0.68	-0.102	0.336	0.699	-0.094	0.297	0.656	-0.109	0.41	0.816	-0.02	0.332	1.043	-0.148	0.281	0.828	-0.164	0.293	0.605	-0.215	0.434	0.449	-0.055	0.402	0.566	-0.156	0.133	1.176	-0.223	0.336
0.633	-0.313	0.539	0.711	-0.105	0.348	0.742	-0.078	0.293	0.637	-0.121	0.402	0.859	-0.051	0.316	0.992	-0.211	0.301	0.773	-0.234	0.328	0.625	-0.238	0.414	0.457	-0.094	0.395	0.594	-0.172	0.129	1.219	-0.289	0.332
0.621	-0.285	0.539	0.738	-0.102	0.355	0.781	-0.066	0.289	0.621	-0.148	0.402	0.898	-0.063	0.289	0.918	-0.266	0.332	0.734	-0.309	0.367	0.637	-0.273	0.398	0.453	-0.137	0.375	0.645	-0.211	0.121	1.223	-0.352	0.328
0.641	-0.242	0.52	0.766	-0.086	0.352	0.797	-0.047	0.285	0.602	-0.199	0.402	0.887	-0.105	0.262	0.871	-0.313	0.383	0.75	-0.359	0.414	0.648	-0.332	0.391	0.461	-0.172	0.344	0.699	-0.266	0.109	1.148	-0.367	0.332
0.684	-0.211	0.504	0.797	-0.074	0.355	0.809	-0.023	0.277	0.578	-0.258	0.41	0.875	-0.125	0.242	0.84	-0.348	0.426	0.785	-0.41	0.457	0.672	-0.402	0.402	0.488	-0.168	0.293	0.742	-0.332	0.102	1.063	-0.328	0.336
0.742	-0.164	0.48	0.836	-0.066	0.363	0.82	-0.004	0.285	0.578	-0.297	0.414	0.844	-0.137	0.223	0.84	-0.395	0.473	0.859	-0.461	0.512	0.703	-0.477	0.41	0.547	-0.188	0.25	0.781	-0.402	0.098	1.008	-0.293	0.34
0.789	-0.125	0.465	0.879	-0.066	0.375	0.84	0.008	0.297	0.582	-0.316	0.414	0.777	-0.137	0.223	0.855	-0.438	0.504	0.965	-0.504	0.555	0.738	-0.535	0.418	0.621	-0.215	0.199	0.801	-0.449	0.074	0.93	-0.273	0.352
0.824	-0.086	0.438	0.945	-0.066	0.383	0.891	0.012	0.301	0.598	-0.332	0.41	0.723	-0.141	0.227	0.891	-0.441	0.535	1.098	-0.547	0.578	0.762	-0.578	0.434	0.688	-0.258	0.16	0.797	-0.52	0.059	0.883	-0.211	0.355
0.832	-0.047	0.41	1.012	-0.082	0.387	0.945	0.016	0.293	0.605	-0.344	0.41	0.68	-0.133	0.234	0.973	-0.445	0.547	1.223	-0.578	0.594	0.777	-0.59	0.441	0.766	-0.328	0.145	0.773	-0.586	0.035	0.813	-0.16	0.371
0.816	-0.016	0.379	1.051	-0.09	0.391	0.992	0.02	0.281	0.609	-0.371	0.41	0.645	-0.129	0.242	1.043	-0.453	0.539	1.297	-0.555	0.582	0.781	-0.57	0.441	0.836	-0.414	0.141	0.746	-0.621	0.008	0.762	-0.121	0.375
0.789	-0.008	0.363	1.063	-0.094	0.391	1.043	0.008	0.266	0.613	-0.398	0.414	0.617	-0.129	0.25	1.074	-0.457	0.531	1.305	-0.516	0.563	0.77	-0.539	0.441	0.875	-0.496	0.145	0.727	-0.641	0.004	0.742	-0.082	0.359
0.746	-0.02	0.359	1.09	-0.113	0.387	1.09	-0.02	0.254	0.609	-0.41	0.426	0.594	-0.129	0.254	1.078	-0.457	0.512	1.195	-0.445	0.535	0.762	-0.516	0.449	0.863	-0.551	0.176	0.703	-0.664	0.027	0.738	-0.043	0.336
0.715	-0.051	0.367	1.109	-0.133	0.391	1.113	-0.063	0.25	0.613	-0.414	0.441	0.582	-0.125	0.254	1.051	-0.414	0.477	1.07	-0.324	0.484	0.793	-0.516	0.469	0.82	-0.582	0.23	0.699	-0.711	0.078	0.738	-0.004	0.313
0.691	-0.09	0.371	1.102	-0.164	0.398	1.121	-0.125	0.258	0.641	-0.414	0.453	0.57	-0.121	0.25	0.996	-0.309	0.426	0.941	-0.207	0.445	0.875	-0.527	0.484	0.789	-0.578	0.301	0.699	-0.785	0.145	0.738	0.012	0.293
0.676	-0.109	0.367	1.07	-0.207	0.41	1.109	-0.184	0.273	0.676	-0.418	0.469	0.566	-0.121	0.238	0.898	-0.219	0.375	0.781	-0.086	0.43	0.961	-0.535	0.488	0.766	-0.555	0.371	0.734	-0.883	0.195	0.711	-0.016	0.301
0.66	-0.133	0.355	1.016	-0.234	0.434	1.074	-0.254	0.301	0.719	-0.414	0.473	0.551	-0.125	0.227	0.801	-0.113	0.344	0.645	0.043	0.422	1.07	-0.527	0.477	0.789	-0.551	0.434	0.813	-0.938	0.219	0.715	-0.039	0.309
0.648	-0.148	0.34	0.945	-0.262	0.453	0.984	-0.32	0.34	0.75	-0.402	0.473	0.547	-0.133	0.223	0.715	-0.043	0.363	0.578	0.141	0.434	1.191	-0.496	0.449	0.855	-0.563	0.469	0.875	-0.926	0.203	0.754	-0.063	0.316
0.633	-0.18	0.328	0.859	-0.293	0.477	0.902	-0.371	0.383	0.766	-0.383	0.477	0.539	-0.133	0.223	0.641	0.004	0.383	0.504	0.156	0.441	1.305	-0.438	0.402	0.934	-0.598	0.484	0.949	-0.875	0.184	0.836	-0.082	0.328
0.629	-0.211	0.324	0.781	-0.316	0.504	0.824	-0.402	0.43	0.766	-0.352	0.469	0.535	-0.133	0.227	0.609	-0.016	0.422	0.488	0.152	0.441	1.324	-0.359	0.379	1.008	-0.648	0.461	1.059	-0.773	0.164	0.906	-0.098	0.344
0.617	-0.234	0.328	0.738	-0.328	0.52	0.758	-0.426	0.469	0.785	-0.328	0.469	0.535	-0.117	0.23	0.59	-0.066	0.453	0.469	0.117	0.438	1.227	-0.273	0.383	1.086	-0.699	0.426	1.18	-0.66	0.148	1.008	-0.109	0.375
0.621	-0.258	0.336	0.691	-0.324	0.527	0.719	-0.438	0.5	0.863	-0.324	0.473	0.52	-0.113	0.242	0.598	-0.109	0.461	0.465	0.07	0.43	1.094	-0.223	0.398	1.18	-0.691	0.363	1.242	-0.578	0.148	1.074	-0.141	0.402
0.629	-0.262	0.328	0.668	-0.297	0.52	0.707	-0.414	0.512	0.961	-0.336	0.477	0.523	-0.109	0.254	0.625	-0.16	0.449	0.484	0.02	0.41	0.988	-0.203	0.41	1.277	-0.605	0.297	1.246	-0.496	0.152	1.137	-0.141	0.422
0.645	-0.262	0.328	0.684	-0.254	0.5	0.73	-0.383	0.5	1.031	-0.344	0.48	0.551	-0.109	0.266	0.645	-0.191	0.422	0.531	-0.016	0.375	0.934	-0.199	0.422	1.316	-0.445	0.25	1.16	-0.441	0.156	1.188	-0.09	0.398
0.66	-0.25	0.324	0.73	-0.203	0.477	0.777	-0.34	0.48	1.082	-0.352	0.484	0.598	-0.109	0.281	0.66	-0.227	0.395	0.574	-0.055	0.34	0.918	-0.199	0.41	1.273	-0.297	0.25	1.102	-0.41	0.172	1.199	-0.004	0.363
0.656	-0.242	0.32	0.773	-0.148	0.445	0.824	-0.285	0.465	1.125	-0.371	0.477	0.66	-0.117	0.305	0.668	-0.266	0.387	0.617	-0.109	0.309	0.918	-0.207	0.398	1.172	-0.176	0.285	1.07	-0.414	0.188	1.191	0.098	0.332
0.648	-0.25	0.32	0.82	-0.094	0.418	0.875	-0.211	0.422	1.156	-0.383	0.461	0.746	-0.137	0.32	0.672	-0.32	0.383	0.664	-0.18	0.285	0.953	-0.242	0.383	1.059	-0.102	0.328	1.105	-0.441	0.199	1.227	0.191	0.32
0.641	-0.25	0.328	0.852	-0.043	0.395	0.934	-0.125	0.379	1.156	-0.379	0.445	0.836	-0.148	0.34	0.672	-0.367	0.379	0.703	-0.254	0.262	1.023	-0.273	0.355	0.988	-0.055	0.352	1.203	-0.465	0.211	1.301	0.281	0.305
0.637	-0.258	0.34	0.852	-0.016	0.383	0.922	-0.047	0.355	1.105	-0.344	0.434	0.879	-0.156	0.355	0.672	-0.418	0.383	0.754	-0.336	0.25	1.113	-0.313	0.328	0.969	-0.043	0.352	1.363	-0.48	0.219	1.363	0.352	0.285
0.637	-0.277	0.355	0.836	0	0.379	0.871	0.02	0.344	1.004	-0.301	0.414	0.891	-0.148	0.375	0.684	-0.457	0.391	0.801	-0.43	0.246	1.164	-0.324	0.309	0.988	-0.039	0.34	1.566	-0.457	0.207	1.344	0.367	0.281
0.641	-0.285	0.367	0.805	0	0.375	0.805	0.051	0.348	0.887	-0.258	0.398	0.914	-0.145	0.391	0.699	-0.488	0.406	0.844	-0.512	0.254	1.117	-0.316	0.293	1.059	-0.055	0.34	1.652	-0.367	0.207	1.309	0.297	0.281
0.66	-0.297	0.379	0.766	-0.008	0.371	0.73	0.047	0.371	0.785	-0.219	0.383	0.957	-0.125	0.395	0.723	-0.516	0.426	0.898	-0.574	0.273	1.043	-0.316	0.301	1.176	-0.086	0.34	1.539	-0.289	0.215	1.305	0.16	0.289
0.691	-0.297	0.391	0.727	-0.031	0.367	0.684	0.012	0.387	0.715	-0.203	0.383	1.023	-0.102	0.379	0.746	-0.527	0.441	0.91	-0.602	0.293	1.008	-0.281	0.297	1.309	-0.109	0.324	1.434	-0.18	0.199	1.305	0	0.273
0.738	-0.293	0.398	0.684	-0.066	0.359	0.672	-0.039	0.391	0.703	-0.191	0.371	1.094	-0.063	0.344	0.746	-0.523	0.453	0.875	-0.609	0.309	0.957	-0.203	0.281	1.328	-0.113	0.313	1.301	-0.113	0.195	1.277	-0.137	0.258
0.777	-0.293	0.402	0.641	-0.086	0.355	0.645	-0.098	0.406	0.707	-0.195	0.359	1.117	-0.035	0.316	0.723	-0.504	0.449	0.832	-0.609	0.328	0.879	-0.148	0.285	1.172	-0.129	0.32	1.18	-0.063	0.203	1.223	-0.254	0.27
0.816	-0.277	0.402	0.605	-0.109	0.352	0.613	-0.16	0.41	0.73	-0.211	0.348	1.125	-0.047	0.316	0.691	-0.473	0.43	0.785	-0.629	0.371	0.836	-0.094	0.285	1	-0.148	0.328	1.055	-0.039	0.219	1.078	-0.328	0.277
0.832	-0.254	0.402	0.574	-0.137	0.348	0.598	-0.215	0.406	0.754	-0.215	0.324	1.125	-0.078	0.332	0.688	-0.449	0.422	0.746	-0.68	0.418	0.797	-0.059	0.289	0.875	-0.148	0.328	0.938	-0.039	0.234	0.984	-0.348	0.305
0.836	-0.23	0.398	0.551	-0.172	0.348	0.602	-0.262	0.406	0.789	-0.23	0.305	1.125	-0.148	0.367	0.727	-0.449	0.43	0.727	-0.766	0.48	0.766	-0.031	0.289	0.773	-0.16	0.348	0.863	-0.043	0.23	0.93	-0.352	0.336
0.855	-0.207	0.402	0.523	-0.203	0.352	0.598	-0.301	0.398	0.859	-0.246	0.293	1.086	-0.234	0.414	0.824	-0.473	0.441	0.77	-0.848	0.52	0.723	0	0.285	0.68	-0.148	0.367	0.809	-0.035	0.234	0.898	-0.363	0.379
0.898	-0.195	0.406	0.516	-0.223	0.355	0.594	-0.332	0.398	0.926	-0.234	0.273	1.012	-0.313	0.453	0.953	-0.484	0.453	0.844	-0.867	0.531	0.699	0.012	0.277	0.613	-0.113	0.371	0.785	-0.047	0.246	0.879	-0.383	0.422
0.938	-0.199	0.418	0.52	-0.242	0.359	0.594	-0.359	0.406	0.977	-0.219	0.254	0.914	-0.375	0.5	1.082	-0.477	0.457	0.895	-0.832	0.5	0.691	0.008	0.27	0.57	-0.082	0.359	0.781	-0.066	0.242	0.859	-0.402	0.477
0.941	-0.211	0.434	0.527	-0.258	0.367	0.59	-0.371	0.406	0.977	-0.191	0.227	0.844	-0.402	0.527	1.223	-0.453	0.445	0.992	-0.723	0.453	0.668	-0.02	0.27	0.555	-0.059	0.336	0.813	-0.086	0.242	0.844	-0.438	0.516
0.934	-0.234	0.445	0.543	-0.262	0.355	0.598	-0.367	0.41	0.945	-0.164	0.211	0.789	-0.418	0.535	1.332	-0.402	0.43	1.164	-0.52	0.383	0.684	-0.039	0.281	0.574	-0.051	0.313	0.813	-0.102	0.234	0.844	-0.477	0.547
0.957	-0.258	0.457	0.555	-0.266	0.355	0.617	-0.359	0.418	0.902	-0.117	0.195	0.742	-0.438	0.547	1.34	-0.324	0.414	1.301	-0.27	0.324	0.711	-0.047	0.281	0.605	-0.047	0.289	0.824	-0.102	0.227	0.859	-0.484	0.547
1	-0.293	0.469	0.566	-0.266	0.355	0.637	-0.355	0.434	0.859	-0.07	0.18	0.738	-0.434	0.559	1.27	-0.254	0.41	1.328	-0.043	0.336	0.738	-0.063	0.281	0.633	-0.055	0.262	0.848	-0.102	0.223	0.84	-0.457	0.52
1.035	-0.34	0.48	0.586	-0.27	0.359	0.664	-0.355	0.441	0.809	-0.031	0.188	0.754	-0.41	0.563	1.172	-0.199	0.418	1.227	0.07	0.371	0.766	-0.086	0.289	0.645	-0.063	0.234	0.895	-0.129	0.211	0.813	-0.398	0.465
1.035	-0.367	0.488	0.59	-0.27	0.371	0.699	-0.371	0.445	0.77	-0.012	0.195	0.762	-0.371	0.551	1.09	-0.164	0.422	1.082	0.074	0.418	0.809	-0.098	0.297	0.637	-0.066	0.219	1	-0.129	0.199	0.758	-0.328	0.402
0.984	-0.367	0.473	0.609	-0.277	0.379	0.742	-0.371	0.449	0.727	-0.012	0.219	0.789	-0.32	0.527	1.008	-0.148	0.43	0.98	0.035	0.445	0.859	-0.109	0.309	0.668	-0.055	0.203	1.121	-0.105	0.188	0.711	-0.242	0.328
0.914	-0.32	0.457	0.637	-0.285	0.391	0.777	-0.379	0.449	0.695	-0.02	0.238	0.813	-0.285	0.504	0.938	-0.156	0.438	0.914	0	0.449	0.918	-0.113	0.32	0.695	-0.07	0.207	1.234	-0.059	0.18	0.664	-0.164	0.258
0.836	-0.254	0.426	0.676	-0.289	0.402	0.801	-0.379	0.449	0.684	-0.027	0.25	0.828	-0.227	0.469	0.902	-0.18	0.441	0.875	-0.051	0.461	0.961	-0.098	0.328	0.762	-0.09	0.219	1.301	0.008	0.184	0.605	-0.051	0.246
0.754	-0.184	0.398	0.723	-0.301	0.414	0.816	-0.367	0.445	0.668	-0.035	0.262	0.832	-0.152	0.434	0.898	-0.215	0.438	0.879	-0.09	0.461	1.02	-0.082	0.344	0.859	-0.094	0.23	1.254	0.098	0.223	0.566	0.051	0.254
0.676	-0.125	0.379	0.777	-0.297	0.414	0.832	-0.344	0.441	0.648	-0.059	0.266	0.797	-0.098	0.41	0.938	-0.246	0.418	0.906	-0.137	0.457	1.074	-0.031	0.348	0.973	-0.07	0.227	1.188	0.16	0.27	0.531	0.09	0.285
0.621	-0.082	0.363	0.832	-0.285	0.414	0.871	-0.324	0.441	0.637	-0.07	0.266	0.746	-0.047	0.391	1.004	-0.273	0.398	0.957	-0.207	0.445	1.094	0.02	0.348	1.074	0	0.223	1.133	0.191	0.301	0.504	0.035	0.336
0.602	-0.063	0.355	0.871	-0.266	0.422	0.945	-0.305	0.445	0.621	-0.078	0.27	0.684	-0.008	0.375	1.086	-0.297	0.375	1.02	-0.27	0.418	1.063	0.094	0.352	1.117	0.086	0.238	1.063	0.16	0.324	0.523	-0.031	0.383
0.621	-0.063	0.352	0.891	-0.25	0.418	1.016	-0.297	0.453	0.602	-0.098	0.277	0.629	0.008	0.375	1.152	-0.328	0.352	1.082	-0.348	0.398	1.016	0.164	0.352	1.098	0.18	0.27	1.012	0.102	0.348	0.551	-0.094	0.426
0.664	-0.066	0.336	0.918	-0.223	0.426	1.059	-0.273	0.469	0.594	-0.113	0.293	0.59	-0.016	0.371	1.148	-0.332	0.336	1.082	-0.406	0.387	0.996	0.203	0.352	1.086	0.254	0.316	0.957	0.043	0.352	0.609	-0.176	0.473
0.727	-0.066	0.324	0.965	-0.203	0.438	1.086	-0.23	0.477	0.586	-0.125	0.316	0.563	-0.055	0.379	1.098	-0.305	0.324	1.016	-0.426	0.379	1.008	0.207	0.34	1.113	0.277	0.34	0.953	0.02	0.344	0.676	-0.262	0.496
0.797	-0.07	0.316	1.02	-0.203	0.449	1.125	-0.191	0.465	0.609	-0.137	0.352	0.551	-0.086	0.379	1.039	-0.254	0.316	0.984	-0.395	0.367	1.012	0.172	0.336	1.145	0.27	0.352	0.934	0.039	0.313	0.727	-0.332	0.484
0.875	-0.074	0.293	1.043	-0.219	0.457	1.137	-0.164	0.449	0.629	-0.156	0.387	0.547	-0.129	0.387	0.973	-0.176	0.305	0.945	-0.324	0.363	1.035	0.109	0.328	1.172	0.25	0.336	0.859	0.023	0.293	0.762	-0.375	0.461
0.945	-0.07	0.273	1.047	-0.238	0.469	1.125	-0.152	0.43	0.652	-0.16	0.402	0.547	-0.176	0.387	0.914	-0.113	0.293	0.902	-0.246	0.363	1.078	0.016	0.316	1.164	0.211	0.32	0.832	0	0.25	0.793	-0.406	0.43
0.965	-0.059	0.25	1.066	-0.273	0.477	1.094	-0.148	0.418	0.676	-0.145	0.41	0.563	-0.223	0.391	0.855	-0.059	0.273	0.875	-0.172	0.363	1.105	-0.094	0.309	1.172	0.133	0.305	0.789	-0.066	0.195	0.82	-0.426	0.402
0.949	-0.055	0.238	1.086	-0.301	0.473	1.051	-0.164	0.402	0.707	-0.133	0.398	0.57	-0.27	0.395	0.793	-0.02	0.262	0.82	-0.109	0.348	1.109	-0.211	0.313	1.207	0.008	0.281	0.773	-0.113	0.133	0.859	-0.43	0.383
0.934	-0.027	0.215	1.07	-0.313	0.465	0.984	-0.188	0.395	0.734	-0.125	0.391	0.574	-0.32	0.402	0.723	-0.004	0.27	0.766	-0.063	0.316	1.113	-0.313	0.324	1.238	-0.137	0.293	0.766	-0.199	0.094	0.902	-0.434	0.375
0.926	0.004	0.199	1.031	-0.293	0.453	0.91	-0.211	0.387	0.746	-0.125	0.387	0.574	-0.352	0.41	0.68	-0.004	0.281	0.715	-0.039	0.297	1.039	-0.422	0.363	1.281	-0.242	0.297	0.758	-0.309	0.094	0.938	-0.445	0.379
0.898	0.02	0.195	0.973	-0.27	0.441	0.832	-0.223	0.379	0.766	-0.109	0.387	0.574	-0.387	0.41	0.645	-0.004	0.281	0.672	-0.043	0.289	0.965	-0.465	0.406	1.25	-0.324	0.336	0.77	-0.453	0.121	0.941	-0.465	0.402
0.859	0.031	0.203	0.906	-0.242	0.426	0.762	-0.25	0.363	0.766	-0.105	0.395	0.566	-0.395	0.43	0.609	-0.004	0.285	0.652	-0.055	0.285	0.922	-0.504	0.457	1.195	-0.383	0.379	0.785	-0.621	0.172	0.914	-0.488	0.441
0.824	0.031	0.211	0.836	-0.215	0.41	0.723	-0.266	0.348	0.75	-0.102	0.414	0.57	-0.406	0.445	0.59	-0.008	0.273	0.648	-0.063	0.285	0.91	-0.523	0.504	1.133	-0.426	0.43	0.813	-0.758	0.238	0.949	-0.539	0.469
0.793	0.016	0.219	0.777	-0.184	0.398	0.715	-0.266	0.324	0.746	-0.094	0.434	0.578	-0.422	0.465	0.578	-0.012	0.266	0.68	-0.063	0.285	0.898	-0.512	0.547	1.102	-0.445	0.492	0.844	-0.813	0.32	1.039	-0.594	0.465
0.754	-0.012	0.23	0.742	-0.172	0.398	0.719	-0.277	0.305	0.773	-0.09	0.441	0.602	-0.434	0.477	0.57	-0.02	0.258	0.711	-0.059	0.27	0.938	-0.477	0.57	1.094	-0.473	0.539	0.934	-0.824	0.395	1.129	-0.672	0.449
0.727	-0.027	0.227	0.73	-0.164	0.395	0.754	-0.254	0.277	0.824	-0.094	0.43	0.648	-0.434	0.48	0.574	-0.039	0.258	0.719	-0.063	0.258	0.977	-0.422	0.586	1.078	-0.48	0.566	1.066	-0.793	0.445	1.18	-0.746	0.426
0.699	-0.051	0.227	0.73	-0.156	0.379	0.789	-0.238	0.262	0.871	-0.102	0.418	0.707	-0.426	0.477	0.586	-0.051	0.262	0.719	-0.07	0.262	0.996	-0.367	0.582	1.082	-0.465	0.574	1.203	-0.695	0.449	1.203	-0.781	0.395
0.676	-0.074	0.223	0.734	-0.156	0.359	0.836	-0.219	0.246	0.934	-0.125	0.395	0.758	-0.41	0.473	0.617	-0.063	0.266	0.75	-0.066	0.266	1.035	-0.309	0.566	1.102	-0.441	0.57	1.332	-0.59	0.418	1.234	-0.734	0.352
0.648	-0.102	0.223	0.754	-0.145	0.336	0.867	-0.203	0.23	1.012	-0.164	0.379	0.785	-0.391	0.473	0.672	-0.063	0.273	0.809	-0.059	0.266	1.066	-0.242	0.527	1.105	-0.41	0.551	1.402	-0.52	0.355	1.266	-0.629	0.32
0.641	-0.121	0.223	0.762	-0.141	0.32	0.895	-0.203	0.227	1.063	-0.215	0.367	0.809	-0.367	0.473	0.734	-0.047	0.277	0.867	-0.059	0.277	1.059	-0.172	0.477	1.113	-0.363	0.516	1.398	-0.469	0.305	1.262	-0.48	0.328
0.629	-0.133	0.227	0.773	-0.148	0.316	0.918	-0.176	0.211	1.09	-0.289	0.371	0.828	-0.328	0.477	0.793	-0.07	0.297	0.91	-0.039	0.285	1.02	-0.094	0.422	1.074	-0.273	0.465	1.293	-0.379	0.273	1.199	-0.348	0.371
0.613	-0.148	0.242	0.789	-0.168	0.313	0.875	-0.145	0.207	1.086	-0.363	0.387	0.879	-0.293	0.48	0.859	-0.074	0.309	0.949	-0.02	0.305	0.941	-0.047	0.395	1.012	-0.184	0.406	1.102	-0.328	0.258	1.117	-0.258	0.41
0.617	-0.152	0.25	0.805	-0.184	0.313	0.84	-0.113	0.207	1.02	-0.426	0.422	0.961	-0.262	0.477	0.914	-0.063	0.309	0.984	0	0.324	0.852	0.004	0.387	0.965	-0.129	0.367	0.914	-0.293	0.254	1.063	-0.195	0.438
0.633	-0.145	0.254	0.82	-0.172	0.301	0.816	-0.051	0.195	0.941	-0.453	0.453	1.047	-0.238	0.477	0.957	-0.047	0.305	1.023	-0.004	0.332	0.793	0.027	0.391	0.871	-0.035	0.344	0.746	-0.289	0.266	1.035	-0.172	0.43
0.645	-0.125	0.266	0.809	-0.156	0.285	0.785	0.004	0.191	0.887	-0.477	0.477	1.113	-0.23	0.48	0.961	-0.031	0.309	1.039	0	0.34	0.723	-0.004	0.402	0.742	0.059	0.348	0.594	-0.289	0.273	1.035	-0.16	0.406
0.645	-0.109	0.273	0.785	-0.125	0.27	0.75	0.047	0.191	0.852	-0.496	0.504	1.184	-0.242	0.484	0.957	-0.016	0.316	0.992	0.012	0.344	0.68	-0.047	0.406	0.629	0.09	0.355	0.504	-0.285	0.297	1.07	-0.176	0.367
0.641	-0.102	0.285	0.758	-0.109	0.266	0.73	0.063	0.188	0.82	-0.492	0.523	1.246	-0.262	0.477	0.988	-0.016	0.324	0.957	0.023	0.34	0.648	-0.082	0.402	0.543	0.082	0.383	0.461	-0.297	0.32	1.113	-0.211	0.34
0.641	-0.102	0.289	0.734	-0.109	0.277	0.715	0.066	0.191	0.813	-0.477	0.539	1.258	-0.293	0.461	1.055	-0.02	0.316	0.969	0.035	0.324	0.602	-0.137	0.41	0.508	0.035	0.41	0.461	-0.309	0.332	1.113	-0.25	0.32
0.656	-0.098	0.301	0.727	-0.117	0.289	0.691	0.039	0.195	0.805	-0.422	0.52	1.215	-0.285	0.449	1.102	-0.012	0.309	0.973	0.031	0.305	0.574	-0.172	0.41	0.477	-0.023	0.43	0.488	-0.297	0.336	1.066	-0.266	0.316
0.684	-0.094	0.316	0.738	-0.102	0.277	0.66	-0.016	0.203	0.805	-0.363	0.488	1.125	-0.266	0.43	1.137	-0.023	0.305	0.977	0.031	0.297	0.563	-0.207	0.398	0.469	-0.063	0.43	0.539	-0.273	0.324	1	-0.273	0.313
0.715	-0.082	0.316	0.734	-0.074	0.25	0.633	-0.063	0.211	0.82	-0.293	0.453	0.992	-0.238	0.41	1.184	-0.035	0.305	0.992	0.004	0.277	0.574	-0.242	0.383	0.484	-0.094	0.414	0.594	-0.258	0.313	0.938	-0.277	0.316
0.762	-0.082	0.32	0.707	-0.059	0.23	0.621	-0.09	0.215	0.84	-0.207	0.41	0.883	-0.203	0.402	1.195	-0.078	0.313	0.992	-0.051	0.277	0.594	-0.27	0.367	0.527	-0.113	0.383	0.656	-0.258	0.285	0.898	-0.254	0.316
0.809	-0.078	0.328	0.668	-0.055	0.215	0.613	-0.113	0.215	0.867	-0.098	0.363	0.801	-0.18	0.398	1.176	-0.137	0.332	1	-0.102	0.281	0.629	-0.301	0.359	0.57	-0.129	0.352	0.703	-0.297	0.266	0.844	-0.199	0.316
0.836	-0.07	0.344	0.629	-0.07	0.207	0.609	-0.109	0.219	0.852	-0.008	0.328	0.758	-0.176	0.395	1.113	-0.211	0.355	0.988	-0.195	0.301	0.668	-0.344	0.359	0.613	-0.16	0.316	0.719	-0.363	0.238	0.766	-0.164	0.32
0.848	-0.07	0.352	0.594	-0.105	0.227	0.613	-0.113	0.219	0.828	0.059	0.313	0.758	-0.184	0.391	1.008	-0.273	0.398	0.945	-0.262	0.332	0.695	-0.402	0.371	0.648	-0.219	0.301	0.727	-0.434	0.211	0.707	-0.121	0.324
0.844	-0.066	0.363	0.57	-0.129	0.246	0.609	-0.117	0.223	0.781	0.07	0.32	0.777	-0.195	0.371	0.898	-0.324	0.449	0.922	-0.336	0.395	0.715	-0.461	0.379	0.684	-0.277	0.289	0.723	-0.48	0.172	0.672	-0.082	0.328
0.875	-0.059	0.379	0.559	-0.148	0.27	0.637	-0.109	0.223	0.73	0.047	0.328	0.797	-0.215	0.359	0.809	-0.375	0.512	0.883	-0.41	0.477	0.723	-0.496	0.383	0.715	-0.336	0.289	0.727	-0.512	0.137	0.645	-0.047	0.324
0.91	-0.051	0.383	0.566	-0.168	0.285	0.66	-0.105	0.223	0.691	0.012	0.344	0.816	-0.227	0.34	0.773	-0.41	0.57	0.879	-0.473	0.578	0.754	-0.5	0.375	0.75	-0.379	0.289	0.746	-0.555	0.121	0.625	-0.023	0.316
0.945	-0.051	0.383	0.57	-0.172	0.297	0.707	-0.102	0.223	0.66	-0.023	0.336	0.852	-0.246	0.316	0.758	-0.434	0.613	0.906	-0.527	0.668	0.773	-0.477	0.352	0.789	-0.41	0.289	0.77	-0.59	0.121	0.617	-0.012	0.301
0.965	-0.055	0.395	0.578	-0.172	0.297	0.754	-0.098	0.219	0.625	-0.066	0.332	0.863	-0.254	0.289	0.777	-0.438	0.648	0.961	-0.563	0.727	0.766	-0.469	0.336	0.813	-0.43	0.289	0.785	-0.629	0.133	0.617	-0.023	0.297
0.988	-0.059	0.391	0.594	-0.164	0.281	0.801	-0.102	0.223	0.59	-0.121	0.336	0.848	-0.25	0.273	0.809	-0.445	0.66	1.031	-0.57	0.754	0.754	-0.484	0.324	0.813	-0.441	0.301	0.809	-0.676	0.152	0.645	-0.039	0.301
1.016	-0.078	0.387	0.605	-0.152	0.277	0.836	-0.102	0.223	0.578	-0.176	0.332	0.816	-0.234	0.27	0.844	-0.426	0.648	1.074	-0.539	0.734	0.75	-0.547	0.332	0.773	-0.445	0.316	0.855	-0.734	0.156	0.707	-0.055	0.309
1.039	-0.098	0.379	0.609	-0.156	0.281	0.836	-0.105	0.223	0.563	-0.223	0.332	0.781	-0.207	0.254	0.895	-0.379	0.621	1.051	-0.465	0.688	0.793	-0.648	0.375	0.73	-0.445	0.34	0.91	-0.793	0.129	0.777	-0.105	0.336
1.035	-0.137	0.383	0.633	-0.16	0.293	0.828	-0.113	0.234	0.57	-0.266	0.34	0.738	-0.176	0.246	0.891	-0.313	0.57	1.066	-0.359	0.605	0.902	-0.762	0.438	0.75	-0.465	0.367	0.992	-0.82	0.086	0.863	-0.16	0.355
1.027	-0.168	0.387	0.648	-0.164	0.309	0.852	-0.125	0.242	0.574	-0.313	0.344	0.684	-0.156	0.242	0.891	-0.223	0.508	1.074	-0.23	0.492	1.043	-0.82	0.465	0.844	-0.516	0.395	1.121	-0.797	0.074	0.973	-0.188	0.371
0.996	-0.199	0.398	0.676	-0.176	0.32	0.906	-0.141	0.246	0.586	-0.352	0.348	0.648	-0.133	0.246	0.867	-0.113	0.453	1.031	-0.066	0.418	1.168	-0.777	0.449	0.953	-0.574	0.422	1.293	-0.719	0.09	1.098	-0.191	0.375
0.953	-0.223	0.41	0.703	-0.168	0.328	0.957	-0.145	0.246	0.598	-0.379	0.367	0.621	-0.125	0.25	0.824	-0.004	0.406	0.926	0.059	0.398	1.277	-0.633	0.41	1.039	-0.617	0.426	1.441	-0.582	0.125	1.234	-0.152	0.363
0.906	-0.242	0.422	0.723	-0.156	0.332	0.98	-0.152	0.246	0.602	-0.395	0.379	0.609	-0.105	0.254	0.789	0.066	0.391	0.828	0.156	0.414	1.34	-0.445	0.371	1.117	-0.641	0.418	1.469	-0.43	0.18	1.309	-0.07	0.336
0.859	-0.258	0.434	0.73	-0.148	0.332	1.004	-0.141	0.238	0.586	-0.406	0.391	0.578	-0.09	0.258	0.742	0.09	0.395	0.723	0.188	0.438	1.34	-0.277	0.371	1.215	-0.613	0.379	1.355	-0.313	0.238	1.305	0.047	0.313
0.801	-0.27	0.445	0.738	-0.141	0.328	1.039	-0.125	0.23	0.582	-0.406	0.406	0.555	-0.09	0.258	0.691	0.063	0.402	0.66	0.145	0.465	1.242	-0.168	0.406	1.293	-0.527	0.34	1.191	-0.258	0.281	1.289	0.184	0.297
0.758	-0.266	0.449	0.762	-0.133	0.328	1.063	-0.125	0.234	0.586	-0.41	0.41	0.555	-0.094	0.25	0.656	0.016	0.402	0.613	0.082	0.473	1.121	-0.113	0.441	1.281	-0.402	0.328	1.07	-0.234	0.281	1.297	0.328	0.289
0.723	-0.254	0.453	0.809	-0.141	0.328	1.063	-0.145	0.242	0.598	-0.418	0.422	0.563	-0.098	0.242	0.621	-0.027	0.398	0.578	0.031	0.465	1.023	-0.098	0.469	1.191	-0.285	0.359	1.008	-0.238	0.266	1.285	0.465	0.289
0.719	-0.223	0.449	0.859	-0.148	0.336	1.047	-0.184	0.266	0.621	-0.426	0.438	0.566	-0.117	0.23	0.613	-0.086	0.391	0.578	-0.012	0.453	0.98	-0.098	0.477	1.066	-0.203	0.395	0.988	-0.266	0.246	1.281	0.539	0.285
0.738	-0.18	0.438	0.891	-0.156	0.332	0.992	-0.227	0.309	0.664	-0.441	0.449	0.582	-0.129	0.227	0.605	-0.133	0.391	0.602	-0.078	0.441	0.973	-0.109	0.473	0.965	-0.152	0.41	1.055	-0.313	0.227	1.309	0.547	0.262
0.762	-0.133	0.418	0.902	-0.164	0.332	0.922	-0.27	0.348	0.707	-0.449	0.465	0.602	-0.137	0.234	0.613	-0.195	0.375	0.648	-0.148	0.426	0.988	-0.133	0.453	0.902	-0.125	0.41	1.195	-0.363	0.223	1.32	0.461	0.242
0.805	-0.082	0.398	0.934	-0.172	0.332	0.855	-0.297	0.395	0.734	-0.449	0.469	0.617	-0.125	0.23	0.637	-0.258	0.367	0.695	-0.234	0.414	1.031	-0.18	0.434	0.879	-0.113	0.395	1.395	-0.422	0.227	1.297	0.305	0.227
0.852	-0.039	0.387	0.977	-0.188	0.332	0.813	-0.301	0.426	0.758	-0.441	0.473	0.621	-0.109	0.23	0.664	-0.316	0.359	0.742	-0.313	0.395	1.105	-0.234	0.414	0.918	-0.121	0.375	1.496	-0.441	0.234	1.285	0.105	0.219
0.883	-0.008	0.383	1.012	-0.211	0.328	0.781	-0.277	0.445	0.77	-0.422	0.477	0.613	-0.113	0.242	0.695	-0.363	0.355	0.766	-0.387	0.375	1.203	-0.305	0.395	1.004	-0.152	0.355	1.414	-0.41	0.242	1.238	-0.102	0.242
0.871	0.008	0.379	1.023	-0.238	0.344	0.781	-0.25	0.461	0.801	-0.395	0.48	0.621	-0.133	0.266	0.711	-0.414	0.359	0.77	-0.453	0.375	1.281	-0.375	0.387	1.105	-0.199	0.34	1.289	-0.32	0.246	1.219	-0.262	0.246
0.84	-0.008	0.379	1.035	-0.27	0.367	0.797	-0.223	0.484	0.883	-0.367	0.48	0.656	-0.148	0.285	0.699	-0.484	0.371	0.766	-0.5	0.383	1.242	-0.383	0.371	1.164	-0.23	0.316	1.184	-0.219	0.25	1.117	-0.355	0.254
0.801	-0.031	0.379	1.02	-0.289	0.395	0.816	-0.223	0.5	0.996	-0.34	0.477	0.703	-0.156	0.305	0.707	-0.527	0.395	0.75	-0.539	0.398	1.141	-0.336	0.348	1.117	-0.23	0.305	1.102	-0.137	0.254	1.047	-0.387	0.285
0.75	-0.051	0.379	0.973	-0.293	0.406	0.879	-0.227	0.5	1.082	-0.305	0.492	0.738	-0.156	0.324	0.715	-0.551	0.406	0.758	-0.547	0.418	1.063	-0.254	0.324	1.02	-0.23	0.309	1.016	-0.07	0.258	0.98	-0.406	0.324
0.703	-0.066	0.379	0.922	-0.285	0.414	0.941	-0.211	0.484	1.148	-0.297	0.488	0.77	-0.16	0.344	0.715	-0.555	0.418	0.766	-0.547	0.434	1.008	-0.148	0.305	0.941	-0.211	0.313	0.938	-0.004	0.254	0.945	-0.422	0.383
0.668	-0.086	0.371	0.863	-0.289	0.434	0.938	-0.191	0.473	1.219	-0.309	0.484	0.801	-0.168	0.363	0.727	-0.563	0.422	0.781	-0.52	0.441	0.918	-0.082	0.309	0.887	-0.203	0.324	0.883	0.055	0.262	0.922	-0.422	0.438
0.652	-0.105	0.371	0.813	-0.273	0.457	0.926	-0.148	0.453	1.262	-0.301	0.469	0.805	-0.176	0.391	0.734	-0.574	0.418	0.77	-0.512	0.453	0.832	-0.039	0.309	0.859	-0.176	0.34	0.809	0.078	0.281	0.91	-0.414	0.484
0.629	-0.129	0.367	0.793	-0.262	0.473	0.918	-0.078	0.426	1.238	-0.281	0.453	0.801	-0.172	0.43	0.746	-0.574	0.414	0.738	-0.504	0.465	0.773	-0.027	0.309	0.836	-0.133	0.348	0.773	0.055	0.305	0.926	-0.426	0.52
0.613	-0.145	0.363	0.785	-0.258	0.488	0.863	-0.031	0.395	1.152	-0.25	0.438	0.852	-0.168	0.441	0.742	-0.574	0.41	0.703	-0.488	0.465	0.746	0.004	0.316	0.781	-0.086	0.359	0.742	0	0.332	0.973	-0.461	0.543
0.605	-0.168	0.359	0.797	-0.242	0.5	0.793	0.016	0.387	1.035	-0.23	0.422	0.914	-0.172	0.445	0.715	-0.543	0.402	0.688	-0.473	0.465	0.707	0.016	0.336	0.734	-0.07	0.355	0.762	-0.051	0.332	1.023	-0.48	0.535
0.598	-0.18	0.363	0.828	-0.211	0.492	0.719	0.031	0.383	0.906	-0.219	0.414	0.973	-0.164	0.438	0.707	-0.5	0.41	0.727	-0.465	0.461	0.699	0.012	0.344	0.711	-0.066	0.34	0.785	-0.094	0.328	1.09	-0.484	0.5
0.586	-0.199	0.367	0.863	-0.164	0.469	0.656	0.008	0.379	0.789	-0.207	0.406	1.027	-0.156	0.418	0.754	-0.461	0.418	0.82	-0.465	0.453	0.703	0	0.336	0.703	-0.039	0.316	0.801	-0.117	0.313	1.117	-0.465	0.449
0.59	-0.215	0.371	0.902	-0.113	0.445	0.617	-0.035	0.383	0.711	-0.211	0.41	1.07	-0.148	0.398	0.84	-0.426	0.426	0.922	-0.449	0.441	0.715	-0.016	0.32	0.695	-0.02	0.285	0.82	-0.125	0.289	1.051	-0.395	0.379
0.598	-0.223	0.375	0.914	-0.066	0.418	0.598	-0.066	0.379	0.684	-0.234	0.406	1.102	-0.156	0.387	0.945	-0.387	0.418	1.008	-0.422	0.422	0.727	-0.047	0.313	0.684	-0.02	0.262	0.852	-0.141	0.27	0.957	-0.289	0.316
0.605	-0.215	0.371	0.891	-0.035	0.391	0.57	-0.105	0.379	0.719	-0.234	0.379	1.098	-0.195	0.391	1.031	-0.352	0.422	1.117	-0.371	0.402	0.781	-0.074	0.316	0.68	-0.016	0.246	0.918	-0.148	0.258	0.852	-0.156	0.273
0.605	-0.203	0.363	0.848	-0.031	0.387	0.563	-0.156	0.375	0.762	-0.219	0.336	1.082	-0.254	0.41	1.117	-0.324	0.426	1.207	-0.32	0.391	0.867	-0.105	0.316	0.695	-0.012	0.238	1	-0.16	0.262	0.77	0	0.289
0.609	-0.195	0.363	0.797	-0.043	0.367	0.566	-0.195	0.375	0.813	-0.211	0.305	1.039	-0.309	0.449	1.215	-0.313	0.418	1.238	-0.266	0.391	0.926	-0.133	0.328	0.742	-0.035	0.25	1.051	-0.16	0.281	0.668	0.125	0.324
0.621	-0.191	0.359	0.75	-0.074	0.363	0.578	-0.234	0.367	0.863	-0.23	0.281	0.988	-0.348	0.492	1.285	-0.297	0.41	1.191	-0.223	0.402	1.016	-0.152	0.328	0.816	-0.059	0.273	1.098	-0.148	0.273	0.563	0.18	0.379
0.633	-0.203	0.367	0.723	-0.109	0.367	0.578	-0.277	0.359	0.938	-0.25	0.262	0.922	-0.375	0.531	1.293	-0.281	0.41	1.121	-0.207	0.422	1.074	-0.145	0.332	0.898	-0.07	0.297	1.156	-0.098	0.266	0.508	0.117	0.434
0.641	-0.219	0.371	0.684	-0.145	0.363	0.578	-0.316	0.363	1	-0.285	0.242	0.875	-0.395	0.559	1.23	-0.266	0.422	1.047	-0.199	0.434	1.113	-0.129	0.336	0.98	-0.07	0.305	1.16	-0.031	0.254	0.5	0.031	0.504
0.656	-0.242	0.387	0.648	-0.176	0.355	0.578	-0.34	0.371	1.023	-0.297	0.219	0.848	-0.398	0.566	1.125	-0.25	0.43	0.973	-0.191	0.43	1.133	-0.102	0.332	1.027	-0.047	0.305	1.141	0.039	0.242	0.504	-0.055	0.566
0.668	-0.262	0.398	0.602	-0.207	0.363	0.578	-0.363	0.383	0.961	-0.277	0.199	0.848	-0.383	0.574	1.012	-0.234	0.434	0.926	-0.18	0.414	1.152	-0.059	0.32	1.078	0.008	0.293	1.094	0.094	0.238	0.52	-0.129	0.602
0.695	-0.281	0.406	0.574	-0.23	0.359	0.574	-0.371	0.402	0.906	-0.23	0.184	0.867	-0.359	0.57	0.914	-0.234	0.434	0.895	-0.188	0.391	1.141	-0.02	0.316	1.125	0.07	0.289	1.035	0.125	0.25	0.586	-0.211	0.605
0.727	-0.289	0.41	0.559	-0.25	0.355	0.578	-0.383	0.43	0.836	-0.199	0.188	0.887	-0.332	0.555	0.859	-0.258	0.434	0.895	-0.215	0.359	1.113	0.023	0.316	1.148	0.121	0.289	0.977	0.129	0.25	0.652	-0.246	0.574
0.766	-0.285	0.414	0.555	-0.266	0.352	0.598	-0.406	0.449	0.781	-0.164	0.199	0.91	-0.285	0.539	0.859	-0.297	0.426	0.926	-0.254	0.348	1.078	0.047	0.324	1.137	0.16	0.305	0.906	0.117	0.246	0.719	-0.273	0.512
0.793	-0.277	0.418	0.559	-0.281	0.355	0.629	-0.418	0.469	0.754	-0.125	0.199	0.957	-0.223	0.512	0.895	-0.336	0.426	1.012	-0.313	0.336	1.051	0.063	0.328	1.129	0.215	0.316	0.84	0.094	0.234	0.777	-0.313	0.457
0.809	-0.27	0.414	0.566	-0.289	0.355	0.676	-0.438	0.48	0.727	-0.082	0.195	0.965	-0.16	0.477	0.965	-0.371	0.418	1.109	-0.348	0.332	1.043	0.078	0.32	1.145	0.262	0.328	0.785	0.055	0.215	0.816	-0.352	0.406
0.824	-0.25	0.414	0.563	-0.293	0.355	0.734	-0.445	0.484	0.699	-0.051	0.195	0.93	-0.082	0.441	1.07	-0.398	0.406	1.137	-0.367	0.328	1.004	0.082	0.309	1.16	0.281	0.328	0.766	-0.008	0.207	0.828	-0.395	0.367
0.863	-0.223	0.414	0.563	-0.289	0.359	0.777	-0.43	0.48	0.668	-0.035	0.203	0.855	-0.023	0.406	1.191	-0.414	0.379	1.109	-0.352	0.32	0.938	0.066	0.289	1.184	0.266	0.32	0.711	-0.09	0.188	0.816	-0.43	0.348
0.934	-0.207	0.414	0.566	-0.281	0.371	0.805	-0.406	0.473	0.637	-0.043	0.199	0.789	0.016	0.391	1.199	-0.391	0.359	1.059	-0.324	0.313	0.895	0.02	0.285	1.184	0.215	0.316	0.82	-0.117	0.168	0.789	-0.457	0.336
0.98	-0.215	0.414	0.586	-0.273	0.367	0.828	-0.344	0.457	0.602	-0.059	0.207	0.715	0.027	0.375	1.141	-0.352	0.355	0.996	-0.27	0.297	0.848	-0.043	0.277	1.184	0.137	0.309	0.809	-0.16	0.18	0.77	-0.477	0.344
1.004	-0.227	0.418	0.609	-0.273	0.367	0.863	-0.297	0.449	0.578	-0.066	0.211	0.656	0.008	0.367	1.109	-0.277	0.352	0.934	-0.195	0.289	0.828	-0.109	0.289	1.191	0.023	0.293	0.793	-0.215	0.184	0.77	-0.477	0.359
1.02	-0.234	0.43	0.633	-0.281	0.375	0.953	-0.266	0.453	0.57	-0.07	0.219	0.613	-0.031	0.367	1.043	-0.188	0.336	0.871	-0.137	0.281	0.789	-0.199	0.309	1.188	-0.109	0.297	0.836	-0.258	0.195	0.777	-0.473	0.391
1.047	-0.25	0.43	0.66	-0.297	0.387	1.043	-0.246	0.465	0.555	-0.082	0.223	0.59	-0.066	0.363	0.988	-0.098	0.313	0.832	-0.09	0.285	0.746	-0.258	0.336	1.211	-0.223	0.281	0.891	-0.336	0.23	0.828	-0.508	0.434
1.059	-0.258	0.43	0.691	-0.309	0.395	1.086	-0.23	0.48	0.543	-0.09	0.227	0.578	-0.098	0.359	0.938	-0.027	0.285	0.797	-0.059	0.281	0.727	-0.324	0.383	1.184	-0.32	0.297	0.973	-0.441	0.273	0.93	-0.563	0.465
1.043	-0.258	0.422	0.727	-0.316	0.391	1.113	-0.223	0.496	0.531	-0.098	0.242	0.563	-0.125	0.344	0.867	0.012	0.262	0.762	-0.02	0.281	0.758	-0.379	0.422	1.113	-0.398	0.332	1.098	-0.566	0.328	1.051	-0.625	0.48
1.004	-0.25	0.418	0.766	-0.32	0.387	1.16	-0.223	0.5	0.535	-0.113	0.266	0.547	-0.164	0.332	0.801	0.039	0.27	0.746	0.004	0.27	0.805	-0.434	0.457	1.031	-0.426	0.359	1.211	-0.668	0.383	1.113	-0.668	0.484
0.945	-0.23	0.406	0.805	-0.309	0.379	1.203	-0.223	0.484	0.547	-0.133	0.293	0.539	-0.223	0.32	0.758	0.035	0.289	0.73	0.02	0.262	0.871	-0.488	0.484	0.965	-0.438	0.406	1.289	-0.73	0.422	1.129	-0.68	0.469
0.871	-0.207	0.398	0.844	-0.281	0.367	1.207	-0.207	0.457	0.57	-0.137	0.309	0.559	-0.254	0.309	0.738	0.031	0.301	0.73	0	0.27	0.938	-0.52	0.484	0.949	-0.445	0.453	1.375	-0.742	0.438	1.184	-0.652	0.422
0.801	-0.184	0.391	0.852	-0.246	0.371	1.152	-0.188	0.434	0.613	-0.133	0.316	0.582	-0.277	0.301	0.711	0.02	0.309	0.738	-0.047	0.285	1	-0.504	0.465	0.949	-0.457	0.504	1.453	-0.73	0.434	1.258	-0.578	0.375
0.738	-0.164	0.383	0.863	-0.219	0.383	1.059	-0.18	0.418	0.66	-0.133	0.324	0.609	-0.309	0.309	0.688	-0.004	0.309	0.754	-0.078	0.301	1.004	-0.457	0.445	0.984	-0.469	0.539	1.438	-0.727	0.41	1.301	-0.461	0.359
0.707	-0.145	0.371	0.902	-0.211	0.402	0.949	-0.168	0.402	0.703	-0.137	0.34	0.617	-0.348	0.316	0.656	-0.023	0.305	0.766	-0.102	0.313	1	-0.395	0.422	1.031	-0.477	0.566	1.313	-0.629	0.352	1.273	-0.34	0.383
0.691	-0.133	0.355	0.965	-0.227	0.414	0.844	-0.156	0.391	0.762	-0.129	0.348	0.613	-0.387	0.332	0.629	-0.039	0.305	0.789	-0.125	0.328	1.027	-0.328	0.395	1.066	-0.453	0.563	1.16	-0.516	0.285	1.199	-0.246	0.422
0.699	-0.121	0.344	1.016	-0.246	0.418	0.777	-0.152	0.387	0.805	-0.113	0.352	0.598	-0.414	0.359	0.637	-0.055	0.305	0.824	-0.145	0.34	1.031	-0.266	0.375	1.102	-0.402	0.539	0.992	-0.363	0.25	1.133	-0.188	0.457
0.715	-0.133	0.332	1.043	-0.258	0.414	0.738	-0.176	0.383	0.828	-0.105	0.363	0.602	-0.434	0.379	0.637	-0.086	0.313	0.859	-0.168	0.348	1.008	-0.223	0.375	1.059	-0.336	0.488	0.789	-0.246	0.25	1.102	-0.156	0.461
0.742	-0.133	0.32	1.086	-0.289	0.41	0.727	-0.18	0.379	0.859	-0.09	0.363	0.625	-0.453	0.395	0.66	-0.129	0.324	0.906	-0.172	0.352	0.953	-0.195	0.379	0.977	-0.211	0.418	0.602	-0.203	0.27	1.113	-0.141	0.43
0.77	-0.129	0.305	1.121	-0.316	0.402	0.742	-0.195	0.375	0.906	-0.07	0.355	0.656	-0.48	0.418	0.723	-0.148	0.328	0.969	-0.156	0.355	0.867	-0.18	0.398	0.902	-0.117	0.355	0.484	-0.109	0.293	1.145	-0.133	0.383
0.801	-0.121	0.293	1.141	-0.336	0.391	0.77	-0.211	0.363	0.984	-0.039	0.336	0.688	-0.496	0.43	0.746	-0.148	0.328	1.035	-0.141	0.363	0.824	-0.145	0.414	0.848	-0.02	0.316	0.426	-0.02	0.316	1.176	-0.164	0.34
0.84	-0.109	0.277	1.09	-0.32	0.379	0.824	-0.219	0.352	1.047	-0.02	0.316	0.727	-0.5	0.438	0.777	-0.121	0.324	1.105	-0.109	0.363	0.766	-0.141	0.422	0.766	0.105	0.309	0.418	0.055	0.352	1.191	-0.199	0.324
0.859	-0.105	0.258	1.004	-0.293	0.371	0.891	-0.23	0.332	1.082	-0.012	0.297	0.746	-0.492	0.438	0.813	-0.082	0.316	1.172	-0.074	0.359	0.707	-0.148	0.434	0.664	0.156	0.328	0.453	0.086	0.383	1.176	-0.238	0.313
0.848	-0.098	0.25	0.906	-0.266	0.367	0.934	-0.223	0.313	1.117	-0.016	0.289	0.758	-0.477	0.441	0.84	-0.063	0.316	1.18	-0.016	0.359	0.668	-0.18	0.441	0.621	0.133	0.355	0.508	0.082	0.402	1.109	-0.25	0.313
0.82	-0.086	0.238	0.816	-0.25	0.367	0.934	-0.223	0.297	1.145	-0.051	0.297	0.766	-0.453	0.445	0.852	-0.051	0.324	1.137	0.039	0.363	0.641	-0.18	0.426	0.605	0.082	0.371	0.578	0.047	0.422	1.023	-0.246	0.305
0.785	-0.078	0.227	0.742	-0.25	0.371	0.934	-0.191	0.27	1.148	-0.105	0.309	0.797	-0.414	0.453	0.844	-0.039	0.34	1.113	0.094	0.355	0.637	-0.176	0.414	0.605	0.027	0.387	0.641	0	0.414	0.957	-0.219	0.305
0.754	-0.086	0.238	0.715	-0.242	0.363	0.898	-0.148	0.254	1.137	-0.164	0.316	0.867	-0.371	0.465	0.813	-0.031	0.348	1.133	0.133	0.348	0.648	-0.172	0.402	0.59	-0.027	0.391	0.703	-0.043	0.391	0.883	-0.195	0.305
0.742	-0.082	0.242	0.715	-0.242	0.355	0.855	-0.105	0.242	1.066	-0.223	0.34	0.957	-0.336	0.469	0.789	-0.012	0.359	1.098	0.156	0.336	0.684	-0.188	0.391	0.578	-0.078	0.387	0.762	-0.117	0.371	0.816	-0.168	0.313
0.727	-0.082	0.246	0.738	-0.242	0.332	0.84	-0.063	0.234	0.973	-0.285	0.379	1.027	-0.285	0.469	0.816	-0.004	0.352	1.063	0.141	0.332	0.703	-0.219	0.387	0.613	-0.102	0.355	0.82	-0.219	0.352	0.75	-0.137	0.316
0.703	-0.094	0.246	0.77	-0.258	0.313	0.836	-0.012	0.23	0.891	-0.344	0.422	1.094	-0.254	0.473	0.84	-0.004	0.336	1.039	0.113	0.328	0.707	-0.262	0.391	0.645	-0.137	0.32	0.867	-0.336	0.328	0.707	-0.094	0.32
0.676	-0.094	0.25	0.816	-0.262	0.281	0.813	0.02	0.23	0.832	-0.402	0.465	1.16	-0.234	0.465	0.848	-0.008	0.324	1.008	0.059	0.32	0.703	-0.301	0.395	0.676	-0.172	0.285	0.906	-0.461	0.316	0.68	-0.059	0.324
0.648	-0.098	0.25	0.867	-0.25	0.262	0.777	0.023	0.238	0.793	-0.441	0.504	1.199	-0.227	0.453	0.852	-0.031	0.316	0.965	-0.031	0.324	0.719	-0.355	0.402	0.711	-0.227	0.27	0.918	-0.566	0.293	0.656	-0.031	0.32
0.625	-0.102	0.258	0.895	-0.25	0.254	0.738	0.004	0.25	0.766	-0.457	0.535	1.199	-0.227	0.449	0.887	-0.07	0.313	0.918	-0.121	0.324	0.746	-0.41	0.41	0.742	-0.297	0.273	0.926	-0.645	0.293	0.625	-0.02	0.313
