# Supplementary material for: “What Is a Step?” Differences in How a Step Is Detected among Three Popular Activity Monitors That Have Impacted Physical Activity Research
Source: Sensors (Basel). 2018 Apr 15;18(4):1206. doi: 10.3390/s18041206 (PMC5948774; doi:10.3390/s18041206)
Supplement: Supplementary file 1 [file sensors-18-01206-s001.zip › Supplementary material/Clean dataset GT9X wrist/WSS20.csv]

2			2.2			2.4			2.6			2.8			3			3.2			3.4			3.6			3.8			4
x	y	z	x	y	z	x	y	z	x	y	z	x	y	z	x	y	z	x	y	z	x	y	z	x	y	z	x	y	z	x	y	z
-0.828	-0.125	0.41	-1.18	0.078	0.352	-1.102	-0.086	-0.012	-1.082	-0.027	0.352	-1.301	-0.063	0.332	-1.098	0.012	0.289	-1.188	0.152	0.391	-1.414	0.02	0.832	-0.852	-0.148	0.898	-1.238	-0.008	0.461	-1.828	-0.074	0.668
-0.824	-0.137	0.395	-1.223	0.063	0.375	-1.113	-0.082	0	-1.094	-0.047	0.332	-1.207	-0.066	0.324	-1.148	0.039	0.336	-1.223	0.098	0.375	-1.418	0.004	0.82	-0.863	-0.211	0.863	-1.277	0.008	0.48	-1.754	0	0.637
-0.824	-0.152	0.379	-1.266	0.031	0.398	-1.121	-0.082	0.008	-1.113	-0.066	0.32	-1.148	-0.055	0.332	-1.199	0.055	0.367	-1.266	0.051	0.367	-1.465	0.004	0.805	-0.813	-0.109	0.859	-1.293	0.039	0.508	-1.699	0.027	0.625
-0.844	-0.168	0.363	-1.301	0	0.418	-1.133	-0.082	0.016	-1.133	-0.078	0.309	-1.133	-0.031	0.34	-1.223	0.055	0.383	-1.328	0	0.344	-1.574	0.012	0.789	-0.781	-0.02	0.871	-1.305	0.051	0.539	-1.684	-0.008	0.629
-0.871	-0.184	0.352	-1.316	-0.012	0.426	-1.145	-0.074	0.02	-1.156	-0.086	0.297	-1.145	-0.004	0.348	-1.234	0.043	0.406	-1.395	-0.043	0.324	-1.68	0.008	0.777	-0.781	-0.113	1.043	-1.324	0.016	0.559	-1.652	-0.051	0.637
-0.914	-0.195	0.348	-1.309	-0.023	0.43	-1.148	-0.066	0.035	-1.184	-0.098	0.293	-1.176	0.016	0.359	-1.238	0.02	0.434	-1.41	-0.074	0.313	-1.641	0.012	0.762	-0.773	-0.23	1.141	-1.375	-0.063	0.578	-1.52	-0.086	0.656
-0.988	-0.227	0.34	-1.285	-0.027	0.426	-1.164	-0.051	0.047	-1.223	-0.105	0.293	-1.203	0.016	0.371	-1.238	0.004	0.445	-1.379	-0.105	0.316	-1.48	0.012	0.742	-0.898	-0.27	1.129	-1.441	-0.16	0.598	-1.332	-0.09	0.684
-1.07	-0.254	0.328	-1.258	-0.02	0.41	-1.172	-0.031	0.055	-1.262	-0.121	0.297	-1.234	0.004	0.391	-1.242	-0.012	0.438	-1.34	-0.145	0.336	-1.352	0.012	0.715	-0.891	-0.227	1.055	-1.516	-0.254	0.609	-1.211	-0.066	0.676
-1.148	-0.27	0.324	-1.234	0.004	0.41	-1.176	-0.016	0.063	-1.305	-0.133	0.313	-1.277	-0.02	0.418	-1.227	-0.016	0.422	-1.305	-0.176	0.363	-1.301	0.031	0.688	-0.801	-0.094	1.035	-1.613	-0.336	0.605	-1.211	-0.016	0.645
-1.234	-0.281	0.324	-1.207	0.023	0.414	-1.176	-0.004	0.063	-1.34	-0.145	0.332	-1.324	-0.035	0.453	-1.207	-0.023	0.41	-1.27	-0.191	0.391	-1.32	0.059	0.66	-0.723	0.059	1.066	-1.723	-0.387	0.613	-1.309	0.059	0.609
-1.336	-0.285	0.344	-1.191	0.031	0.414	-1.18	0.012	0.07	-1.375	-0.152	0.352	-1.363	-0.043	0.477	-1.199	-0.039	0.395	-1.262	-0.188	0.406	-1.371	0.082	0.633	-0.68	0.191	1.125	-1.805	-0.398	0.629	-1.445	0.129	0.559
-1.43	-0.281	0.383	-1.18	0.035	0.418	-1.172	0.016	0.07	-1.406	-0.156	0.355	-1.375	-0.043	0.496	-1.203	-0.055	0.375	-1.254	-0.156	0.422	-1.426	0.109	0.59	-0.676	0.289	1.188	-1.836	-0.375	0.652	-1.559	0.184	0.52
-1.492	-0.254	0.395	-1.168	0.027	0.422	-1.164	0.02	0.078	-1.43	-0.156	0.352	-1.363	-0.031	0.5	-1.219	-0.059	0.363	-1.246	-0.117	0.418	-1.477	0.141	0.543	-0.715	0.324	1.223	-1.824	-0.328	0.668	-1.652	0.219	0.492
-1.492	-0.199	0.391	-1.156	0.023	0.426	-1.156	0.023	0.086	-1.426	-0.152	0.348	-1.332	-0.008	0.492	-1.234	-0.055	0.367	-1.23	-0.082	0.414	-1.543	0.164	0.527	-0.777	0.293	1.258	-1.77	-0.273	0.691	-1.762	0.242	0.484
-1.449	-0.172	0.363	-1.148	0.016	0.43	-1.156	0.023	0.09	-1.426	-0.16	0.344	-1.297	0.012	0.484	-1.262	-0.039	0.371	-1.207	-0.043	0.414	-1.637	0.18	0.496	-0.844	0.211	1.297	-1.711	-0.25	0.691	-1.863	0.258	0.465
-1.391	-0.168	0.305	-1.148	0.012	0.438	-1.172	0.027	0.098	-1.426	-0.164	0.336	-1.285	0.031	0.473	-1.277	-0.02	0.383	-1.18	0	0.414	-1.676	0.176	0.484	-0.914	0.137	1.371	-1.617	-0.227	0.688	-1.926	0.273	0.43
-1.355	-0.164	0.246	-1.145	0.02	0.441	-1.223	0.023	0.109	-1.441	-0.164	0.34	-1.273	0.059	0.465	-1.313	0.004	0.379	-1.152	0.035	0.414	-1.645	0.152	0.473	-0.957	0.055	1.414	-1.535	-0.234	0.668	-1.914	0.27	0.402
-1.34	-0.141	0.203	-1.129	0.035	0.445	-1.293	0.016	0.117	-1.465	-0.145	0.34	-1.254	0.07	0.449	-1.32	0.023	0.391	-1.121	0.07	0.418	-1.543	0.105	0.465	-0.996	0	1.406	-1.484	-0.254	0.645	-1.836	0.258	0.371
-1.316	-0.113	0.188	-1.121	0.047	0.445	-1.344	0.012	0.141	-1.48	-0.137	0.34	-1.234	0.074	0.438	-1.332	0.035	0.398	-1.105	0.09	0.422	-1.426	0.047	0.477	-1.023	0.012	1.348	-1.496	-0.297	0.637	-1.719	0.227	0.359
-1.258	-0.09	0.191	-1.113	0.055	0.438	-1.371	0.023	0.164	-1.477	-0.125	0.34	-1.215	0.078	0.43	-1.344	0.031	0.391	-1.094	0.094	0.414	-1.328	-0.012	0.484	-0.98	0.105	1.262	-1.578	-0.34	0.637	-1.578	0.18	0.367
-1.199	-0.094	0.207	-1.102	0.059	0.438	-1.355	0.027	0.184	-1.453	-0.105	0.344	-1.195	0.066	0.441	-1.352	0.023	0.383	-1.086	0.102	0.41	-1.238	-0.043	0.508	-0.891	0.207	1.164	-1.605	-0.367	0.637	-1.469	0.121	0.379
-1.156	-0.098	0.219	-1.098	0.059	0.434	-1.332	0.031	0.207	-1.395	-0.102	0.348	-1.184	0.059	0.465	-1.367	0.004	0.367	-1.109	0.074	0.406	-1.172	-0.059	0.523	-0.805	0.27	1.086	-1.477	-0.355	0.629	-1.398	0.063	0.398
-1.129	-0.086	0.234	-1.094	0.055	0.434	-1.332	0.031	0.234	-1.305	-0.078	0.34	-1.18	0.051	0.477	-1.379	-0.035	0.348	-1.137	0.055	0.406	-1.133	-0.051	0.543	-0.75	0.242	1.027	-1.289	-0.316	0.609	-1.359	0.023	0.426
-1.121	-0.074	0.246	-1.094	0.035	0.438	-1.359	0.051	0.27	-1.207	-0.055	0.336	-1.18	0.059	0.484	-1.387	-0.086	0.309	-1.176	0.023	0.418	-1.109	-0.027	0.551	-0.715	0.152	1	-1.176	-0.262	0.578	-1.352	0.008	0.453
-1.145	-0.063	0.266	-1.105	0.023	0.438	-1.402	0.09	0.301	-1.121	-0.031	0.324	-1.176	0.082	0.477	-1.391	-0.141	0.273	-1.223	0	0.418	-1.102	0.012	0.559	-0.684	0.051	0.98	-1.184	-0.219	0.555	-1.355	0.035	0.477
-1.172	-0.051	0.281	-1.129	0.016	0.438	-1.434	0.125	0.328	-1.07	0	0.316	-1.172	0.094	0.473	-1.398	-0.203	0.242	-1.289	-0.023	0.426	-1.098	0.059	0.563	-0.648	-0.023	0.949	-1.27	-0.191	0.539	-1.379	0.09	0.484
-1.191	-0.043	0.297	-1.168	0	0.441	-1.434	0.133	0.344	-1.063	0.027	0.316	-1.168	0.102	0.461	-1.422	-0.258	0.238	-1.367	-0.047	0.422	-1.09	0.105	0.563	-0.621	-0.063	0.914	-1.383	-0.164	0.535	-1.398	0.164	0.48
-1.203	-0.051	0.305	-1.207	-0.012	0.441	-1.418	0.121	0.355	-1.098	0.055	0.324	-1.16	0.098	0.438	-1.453	-0.281	0.254	-1.445	-0.063	0.414	-1.086	0.145	0.559	-0.594	-0.086	0.867	-1.48	-0.125	0.527	-1.418	0.227	0.488
-1.195	-0.063	0.309	-1.25	-0.023	0.441	-1.375	0.09	0.352	-1.152	0.07	0.352	-1.141	0.098	0.414	-1.477	-0.285	0.277	-1.5	-0.066	0.414	-1.078	0.18	0.563	-0.59	-0.105	0.824	-1.57	-0.07	0.531	-1.473	0.281	0.48
-1.176	-0.086	0.313	-1.297	-0.031	0.445	-1.34	0.059	0.352	-1.199	0.086	0.379	-1.113	0.082	0.395	-1.484	-0.273	0.305	-1.504	-0.066	0.418	-1.074	0.211	0.563	-0.598	-0.113	0.777	-1.68	-0.008	0.551	-1.547	0.32	0.48
-1.156	-0.109	0.301	-1.34	-0.035	0.445	-1.328	0.004	0.359	-1.254	0.09	0.406	-1.094	0.066	0.387	-1.488	-0.25	0.324	-1.465	-0.051	0.41	-1.074	0.223	0.563	-0.617	-0.113	0.738	-1.82	0.047	0.563	-1.617	0.352	0.477
-1.137	-0.125	0.305	-1.363	-0.043	0.445	-1.328	-0.027	0.387	-1.297	0.074	0.434	-1.102	0.055	0.387	-1.496	-0.215	0.344	-1.453	-0.043	0.398	-1.086	0.227	0.566	-0.637	-0.109	0.73	-1.953	0.113	0.551	-1.664	0.383	0.461
-1.109	-0.141	0.301	-1.359	-0.039	0.438	-1.313	-0.039	0.414	-1.336	0.063	0.457	-1.125	0.039	0.398	-1.5	-0.16	0.348	-1.484	-0.02	0.398	-1.105	0.195	0.57	-0.68	-0.117	0.734	-2.039	0.191	0.492	-1.668	0.395	0.438
-1.09	-0.148	0.289	-1.355	-0.035	0.426	-1.301	-0.035	0.434	-1.352	0.066	0.473	-1.16	0.02	0.406	-1.523	-0.105	0.355	-1.527	0.035	0.406	-1.141	0.156	0.574	-0.75	-0.133	0.727	-2.02	0.25	0.406	-1.664	0.371	0.363
-1.086	-0.148	0.281	-1.367	-0.031	0.414	-1.293	-0.02	0.445	-1.367	0.066	0.477	-1.203	0.004	0.418	-1.582	-0.07	0.352	-1.523	0.109	0.426	-1.188	0.113	0.57	-0.824	-0.145	0.719	-1.902	0.273	0.355	-1.625	0.348	0.156
-1.082	-0.145	0.281	-1.395	-0.031	0.41	-1.281	0.008	0.457	-1.355	0.066	0.473	-1.242	-0.008	0.418	-1.645	-0.051	0.34	-1.449	0.168	0.414	-1.238	0.074	0.555	-0.91	-0.141	0.684	-1.773	0.262	0.34	-1.586	0.402	-0.141
-1.078	-0.133	0.281	-1.418	-0.023	0.395	-1.246	0.027	0.48	-1.348	0.066	0.469	-1.254	-0.02	0.406	-1.629	-0.043	0.328	-1.32	0.184	0.375	-1.285	0.027	0.535	-0.934	-0.16	0.68	-1.648	0.195	0.379	-1.469	0.551	-0.309
-1.078	-0.121	0.277	-1.441	-0.016	0.391	-1.223	0	0.516	-1.332	0.066	0.465	-1.242	-0.031	0.391	-1.516	-0.063	0.301	-1.215	0.164	0.313	-1.309	-0.023	0.508	-1.008	-0.211	0.648	-1.594	0.133	0.391	-1.332	0.641	-0.324
-1.082	-0.105	0.281	-1.445	-0.012	0.387	-1.191	-0.043	0.555	-1.305	0.074	0.453	-1.219	-0.051	0.371	-1.371	-0.098	0.277	-1.148	0.148	0.254	-1.313	-0.066	0.48	-1.027	-0.246	0.652	-1.5	0.121	0.414	-1.297	0.547	-0.262
-1.082	-0.102	0.281	-1.402	0	0.375	-1.152	-0.074	0.59	-1.277	0.074	0.453	-1.219	-0.059	0.363	-1.234	-0.109	0.254	-1.133	0.164	0.227	-1.301	-0.094	0.445	-1.023	-0.273	0.645	-1.395	0.129	0.434	-1.359	0.34	-0.137
-1.082	-0.109	0.285	-1.328	0.012	0.344	-1.117	-0.086	0.602	-1.254	0.063	0.449	-1.27	-0.063	0.367	-1.148	-0.102	0.246	-1.148	0.203	0.227	-1.266	-0.105	0.402	-1.02	-0.281	0.609	-1.293	0.148	0.449	-1.48	0.273	-0.023
-1.086	-0.125	0.285	-1.223	0.023	0.301	-1.078	-0.07	0.594	-1.234	0.059	0.445	-1.348	-0.051	0.398	-1.125	-0.086	0.238	-1.18	0.23	0.262	-1.254	-0.109	0.34	-1	-0.238	0.555	-1.199	0.152	0.473	-1.484	0.324	0.035
-1.086	-0.137	0.285	-1.129	0.027	0.254	-1.047	-0.051	0.57	-1.23	0.055	0.461	-1.383	-0.02	0.43	-1.152	-0.066	0.242	-1.203	0.23	0.305	-1.305	-0.102	0.289	-0.984	-0.215	0.422	-1.148	0.164	0.492	-1.34	0.383	0.016
-1.094	-0.152	0.285	-1.035	0.047	0.215	-1.023	-0.035	0.547	-1.23	0.051	0.469	-1.324	0	0.434	-1.199	-0.039	0.258	-1.219	0.203	0.348	-1.383	-0.063	0.25	-0.977	-0.23	0.258	-1.16	0.191	0.492	-1.207	0.383	-0.02
-1.113	-0.156	0.273	-0.98	0.055	0.199	-1.008	-0.016	0.52	-1.227	0.047	0.48	-1.234	-0.008	0.398	-1.25	-0.012	0.289	-1.227	0.176	0.375	-1.395	0.027	0.199	-0.988	-0.215	0.172	-1.203	0.246	0.5	-1.215	0.332	0.008
-1.117	-0.164	0.262	-0.98	0.059	0.215	-1.012	-0.016	0.492	-1.207	0.055	0.492	-1.133	-0.02	0.363	-1.32	0.012	0.324	-1.23	0.164	0.387	-1.293	0.129	0.168	-0.984	-0.172	0.141	-1.285	0.305	0.5	-1.352	0.254	0.066
-1.125	-0.172	0.254	-1.016	0.059	0.254	-1.027	-0.016	0.484	-1.172	0.055	0.504	-1.078	-0.035	0.328	-1.406	0.035	0.371	-1.227	0.152	0.391	-1.156	0.188	0.145	-1.016	-0.148	0.121	-1.355	0.355	0.492	-1.516	0.16	0.145
-1.133	-0.18	0.246	-1.082	0.055	0.301	-1.027	-0.02	0.477	-1.141	0.063	0.516	-1.098	-0.027	0.313	-1.48	0.063	0.41	-1.211	0.133	0.391	-1.059	0.219	0.125	-1.059	-0.051	0.133	-1.406	0.395	0.484	-1.602	0.117	0.23
-1.145	-0.184	0.234	-1.141	0.051	0.344	-1.012	-0.023	0.477	-1.121	0.07	0.512	-1.16	-0.02	0.313	-1.531	0.09	0.441	-1.168	0.105	0.383	-1.023	0.242	0.125	-1.129	0.066	0.16	-1.43	0.445	0.461	-1.637	0.109	0.305
-1.164	-0.191	0.234	-1.18	0.039	0.375	-0.992	-0.031	0.473	-1.102	0.078	0.512	-1.211	-0.008	0.328	-1.547	0.098	0.465	-1.117	0.082	0.379	-1.09	0.27	0.137	-1.242	0.098	0.203	-1.441	0.488	0.422	-1.668	0.125	0.355
-1.184	-0.195	0.23	-1.191	0.031	0.395	-0.977	-0.027	0.469	-1.098	0.09	0.508	-1.254	-0.02	0.344	-1.531	0.098	0.469	-1.074	0.063	0.363	-1.203	0.281	0.156	-1.355	0.242	0.242	-1.496	0.516	0.352	-1.684	0.172	0.418
-1.207	-0.199	0.223	-1.195	0.023	0.391	-0.977	-0.023	0.457	-1.09	0.094	0.5	-1.289	-0.039	0.359	-1.512	0.094	0.457	-1.047	0.035	0.352	-1.277	0.285	0.199	-1.391	0.285	0.301	-1.609	0.465	0.258	-1.715	0.223	0.441
-1.234	-0.207	0.223	-1.191	0.008	0.383	-0.996	-0.02	0.449	-1.086	0.098	0.484	-1.309	-0.055	0.375	-1.473	0.086	0.438	-1.035	0.012	0.352	-1.301	0.27	0.262	-1.52	0.285	0.305	-1.715	0.402	0.176	-1.738	0.262	0.445
-1.258	-0.215	0.242	-1.172	-0.016	0.363	-1.031	-0.027	0.438	-1.086	0.094	0.473	-1.32	-0.047	0.398	-1.426	0.09	0.418	-1.039	0.012	0.352	-1.305	0.242	0.328	-1.621	0.258	0.348	-1.77	0.363	0.105	-1.711	0.246	0.453
-1.293	-0.207	0.258	-1.152	-0.027	0.34	-1.059	-0.027	0.434	-1.098	0.082	0.461	-1.316	-0.035	0.418	-1.391	0.086	0.395	-1.051	0.008	0.352	-1.336	0.234	0.379	-1.762	0.156	0.383	-1.703	0.336	0.086	-1.68	0.16	0.488
-1.328	-0.203	0.273	-1.133	-0.043	0.324	-1.074	-0.031	0.434	-1.105	0.066	0.449	-1.293	-0.012	0.414	-1.359	0.066	0.375	-1.086	0.004	0.359	-1.367	0.25	0.41	-1.918	0.063	0.414	-1.535	0.281	0.113	-1.668	0.043	0.512
-1.383	-0.199	0.289	-1.121	-0.055	0.313	-1.07	-0.031	0.43	-1.117	0.063	0.438	-1.258	0.008	0.398	-1.324	0.031	0.371	-1.113	-0.012	0.367	-1.363	0.27	0.438	-1.984	0.051	0.465	-1.391	0.172	0.172	-1.656	-0.039	0.543
-1.43	-0.191	0.289	-1.121	-0.047	0.301	-1.055	-0.043	0.43	-1.145	0.051	0.43	-1.195	0.023	0.371	-1.293	-0.027	0.414	-1.141	-0.031	0.383	-1.332	0.27	0.457	-2.02	0.086	0.469	-1.371	0.105	0.207	-1.582	-0.055	0.555
-1.461	-0.176	0.285	-1.113	-0.027	0.305	-1.07	-0.051	0.43	-1.199	0.035	0.418	-1.156	0.023	0.34	-1.273	-0.082	0.449	-1.156	-0.055	0.391	-1.293	0.242	0.473	-1.93	0.184	0.496	-1.406	0.152	0.207	-1.449	0.012	0.559
-1.461	-0.156	0.281	-1.105	-0.02	0.313	-1.125	-0.055	0.441	-1.266	0.023	0.418	-1.098	0.02	0.316	-1.27	-0.102	0.469	-1.191	-0.074	0.387	-1.262	0.195	0.48	-1.891	0.199	0.512	-1.301	0.246	0.18	-1.398	0.09	0.512
-1.457	-0.141	0.262	-1.098	-0.008	0.32	-1.184	-0.039	0.449	-1.313	0.02	0.414	-1.051	0.016	0.301	-1.273	-0.086	0.48	-1.223	-0.09	0.395	-1.242	0.152	0.492	-1.82	0.211	0.523	-1.094	0.313	0.176	-1.426	0.172	0.477
-1.449	-0.125	0.254	-1.109	-0.012	0.328	-1.25	-0.027	0.461	-1.328	0.004	0.406	-1.02	0.016	0.285	-1.266	-0.059	0.496	-1.266	-0.102	0.379	-1.25	0.113	0.504	-1.762	0.207	0.512	-0.953	0.293	0.199	-1.484	0.199	0.465
-1.457	-0.125	0.242	-1.113	-0.016	0.328	-1.277	-0.031	0.488	-1.34	-0.004	0.391	-0.996	0.016	0.285	-1.242	-0.023	0.512	-1.32	-0.113	0.359	-1.273	0.074	0.523	-1.691	0.246	0.504	-0.953	0.207	0.242	-1.48	0.188	0.488
-1.453	-0.125	0.23	-1.117	-0.023	0.332	-1.277	-0.039	0.504	-1.363	-0.027	0.379	-0.984	0.023	0.289	-1.227	0.012	0.52	-1.371	-0.121	0.348	-1.301	0.055	0.547	-1.633	0.293	0.484	-1.039	0.145	0.285	-1.473	0.105	0.516
-1.422	-0.141	0.23	-1.113	-0.043	0.332	-1.285	-0.055	0.5	-1.43	-0.047	0.379	-0.98	0.023	0.305	-1.219	0.051	0.516	-1.406	-0.141	0.328	-1.316	0.043	0.563	-1.59	0.328	0.477	-1.125	0.125	0.324	-1.492	-0.023	0.535
-1.383	-0.164	0.234	-1.109	-0.063	0.332	-1.305	-0.063	0.48	-1.504	-0.043	0.391	-1	0.027	0.316	-1.219	0.094	0.504	-1.449	-0.164	0.305	-1.332	0.055	0.574	-1.563	0.32	0.48	-1.195	0.137	0.34	-1.516	-0.133	0.566
-1.336	-0.176	0.242	-1.102	-0.07	0.324	-1.344	-0.059	0.453	-1.504	-0.012	0.406	-1.031	0.035	0.328	-1.219	0.129	0.488	-1.492	-0.191	0.27	-1.355	0.07	0.582	-1.508	0.277	0.508	-1.262	0.141	0.355	-1.547	-0.238	0.605
-1.285	-0.184	0.25	-1.102	-0.078	0.313	-1.383	-0.039	0.418	-1.398	0.016	0.391	-1.07	0.035	0.34	-1.215	0.145	0.473	-1.539	-0.227	0.25	-1.391	0.07	0.59	-1.469	0.188	0.52	-1.324	0.098	0.375	-1.539	-0.309	0.645
-1.23	-0.18	0.254	-1.098	-0.082	0.313	-1.434	-0.02	0.391	-1.258	0	0.348	-1.109	0.027	0.348	-1.223	0.148	0.461	-1.59	-0.254	0.246	-1.438	0.055	0.59	-1.391	0.102	0.52	-1.371	0.012	0.41	-1.547	-0.363	0.676
-1.18	-0.164	0.254	-1.098	-0.082	0.309	-1.477	-0.008	0.371	-1.156	-0.039	0.297	-1.156	0	0.363	-1.246	0.137	0.453	-1.621	-0.262	0.254	-1.461	0.023	0.598	-1.336	0.004	0.52	-1.387	-0.102	0.461	-1.613	-0.375	0.703
-1.145	-0.137	0.262	-1.102	-0.094	0.305	-1.5	0.008	0.359	-1.09	-0.059	0.266	-1.188	-0.027	0.367	-1.266	0.117	0.449	-1.605	-0.258	0.254	-1.438	-0.012	0.602	-1.281	-0.09	0.535	-1.375	-0.215	0.512	-1.648	-0.34	0.738
-1.129	-0.098	0.262	-1.109	-0.098	0.305	-1.488	0.02	0.367	-1.074	-0.055	0.266	-1.219	-0.051	0.359	-1.285	0.094	0.449	-1.598	-0.254	0.246	-1.504	-0.07	0.574	-1.285	-0.203	0.547	-1.32	-0.316	0.566	-1.66	-0.254	0.738
-1.152	-0.055	0.266	-1.129	-0.105	0.309	-1.465	0.023	0.367	-1.094	-0.027	0.281	-1.238	-0.074	0.352	-1.285	0.074	0.449	-1.586	-0.23	0.242	-1.555	-0.129	0.551	-1.277	-0.301	0.566	-1.281	-0.422	0.59	-1.621	-0.125	0.742
-1.172	-0.012	0.273	-1.141	-0.109	0.309	-1.426	0.016	0.359	-1.125	-0.008	0.293	-1.266	-0.098	0.344	-1.254	0.066	0.434	-1.566	-0.184	0.25	-1.523	-0.168	0.543	-1.309	-0.391	0.59	-1.191	-0.48	0.602	-1.539	-0.02	0.738
-1.203	0.008	0.297	-1.16	-0.105	0.305	-1.395	-0.012	0.355	-1.141	-0.008	0.301	-1.297	-0.109	0.328	-1.227	0.059	0.402	-1.574	-0.129	0.254	-1.445	-0.211	0.555	-1.352	-0.449	0.629	-1.156	-0.473	0.555	-1.473	0.043	0.734
-1.242	0.012	0.316	-1.172	-0.113	0.305	-1.379	-0.035	0.352	-1.137	-0.023	0.301	-1.332	-0.129	0.32	-1.25	0.047	0.387	-1.641	-0.098	0.27	-1.418	-0.301	0.594	-1.434	-0.465	0.664	-1.148	-0.41	0.48	-1.496	0.07	0.719
-1.301	0.004	0.34	-1.18	-0.117	0.301	-1.348	-0.047	0.352	-1.129	-0.043	0.309	-1.375	-0.137	0.309	-1.316	0.035	0.398	-1.68	-0.094	0.277	-1.465	-0.406	0.652	-1.512	-0.418	0.688	-1.141	-0.301	0.422	-1.625	0.078	0.715
-1.363	-0.008	0.367	-1.188	-0.121	0.309	-1.316	-0.059	0.348	-1.145	-0.047	0.324	-1.422	-0.148	0.309	-1.375	0.055	0.414	-1.629	-0.105	0.289	-1.523	-0.492	0.719	-1.512	-0.32	0.715	-1.172	-0.176	0.371	-1.75	0.078	0.707
-1.434	-0.023	0.398	-1.195	-0.121	0.309	-1.281	-0.082	0.352	-1.172	-0.035	0.348	-1.441	-0.156	0.305	-1.344	0.082	0.426	-1.48	-0.125	0.285	-1.563	-0.539	0.766	-1.457	-0.227	0.75	-1.238	-0.047	0.34	-1.688	0.086	0.691
-1.48	-0.016	0.43	-1.211	-0.117	0.309	-1.238	-0.094	0.352	-1.172	-0.012	0.363	-1.441	-0.16	0.293	-1.258	0.078	0.406	-1.324	-0.148	0.258	-1.555	-0.563	0.793	-1.426	-0.172	0.781	-1.316	0.055	0.328	-1.512	0.066	0.688
-1.492	-0.004	0.457	-1.234	-0.125	0.309	-1.199	-0.094	0.359	-1.148	0.004	0.367	-1.422	-0.164	0.285	-1.16	0.031	0.367	-1.207	-0.148	0.23	-1.539	-0.555	0.805	-1.391	-0.105	0.813	-1.387	0.152	0.352	-1.414	0.035	0.672
-1.473	0	0.469	-1.25	-0.129	0.313	-1.156	-0.09	0.355	-1.129	0.008	0.355	-1.398	-0.16	0.285	-1.094	-0.008	0.328	-1.137	-0.129	0.195	-1.543	-0.539	0.797	-1.402	-0.035	0.816	-1.477	0.203	0.391	-1.43	0.031	0.633
-1.441	-0.004	0.465	-1.258	-0.133	0.313	-1.113	-0.09	0.355	-1.102	0	0.352	-1.391	-0.141	0.289	-1.082	-0.016	0.316	-1.129	-0.113	0.16	-1.551	-0.5	0.773	-1.484	0.047	0.801	-1.582	0.188	0.438	-1.523	0.047	0.574
-1.41	-0.012	0.453	-1.27	-0.133	0.324	-1.082	-0.09	0.355	-1.078	-0.008	0.348	-1.438	-0.113	0.305	-1.102	0.008	0.309	-1.156	-0.09	0.148	-1.566	-0.449	0.746	-1.613	0.105	0.773	-1.641	0.129	0.5	-1.641	0.063	0.516
-1.379	-0.012	0.438	-1.285	-0.141	0.332	-1.059	-0.09	0.348	-1.063	-0.016	0.348	-1.535	-0.082	0.309	-1.125	0.035	0.316	-1.191	-0.066	0.168	-1.605	-0.395	0.727	-1.688	0.152	0.734	-1.664	0.043	0.578	-1.746	0.059	0.484
-1.332	0.004	0.434	-1.332	-0.145	0.352	-1.051	-0.094	0.348	-1.055	-0.016	0.344	-1.602	-0.055	0.32	-1.152	0.047	0.34	-1.234	-0.039	0.203	-1.594	-0.332	0.703	-1.645	0.184	0.699	-1.672	-0.055	0.648	-1.836	0.059	0.477
-1.277	0.012	0.438	-1.402	-0.145	0.367	-1.031	-0.094	0.34	-1.055	-0.023	0.344	-1.563	-0.039	0.316	-1.172	0.035	0.348	-1.301	-0.012	0.242	-1.473	-0.246	0.68	-1.539	0.176	0.66	-1.699	-0.156	0.711	-1.949	0.078	0.469
-1.203	0.023	0.445	-1.473	-0.133	0.387	-1.008	-0.098	0.332	-1.063	-0.027	0.34	-1.445	-0.059	0.285	-1.195	0.02	0.367	-1.375	0.02	0.289	-1.336	-0.152	0.66	-1.473	0.133	0.613	-1.766	-0.254	0.746	-2.082	0.109	0.461
-1.137	0.027	0.445	-1.504	-0.125	0.402	-0.973	-0.102	0.316	-1.078	-0.035	0.34	-1.313	-0.086	0.262	-1.219	0.008	0.379	-1.438	0.055	0.332	-1.23	-0.07	0.641	-1.469	0.086	0.555	-1.793	-0.301	0.766	-2.16	0.176	0.465
-1.086	0.023	0.445	-1.488	-0.121	0.391	-0.949	-0.117	0.305	-1.082	-0.039	0.336	-1.199	-0.086	0.254	-1.246	-0.004	0.398	-1.465	0.078	0.363	-1.176	0.027	0.621	-1.504	0.031	0.488	-1.77	-0.281	0.781	-2.168	0.219	0.422
-1.066	0.012	0.449	-1.426	-0.125	0.367	-0.93	-0.121	0.313	-1.102	-0.035	0.336	-1.141	-0.066	0.254	-1.258	-0.012	0.406	-1.469	0.082	0.371	-1.188	0.117	0.586	-1.574	-0.008	0.414	-1.684	-0.23	0.789	-2.109	0.227	0.387
-1.066	0.008	0.449	-1.332	-0.125	0.344	-0.914	-0.129	0.328	-1.125	-0.031	0.336	-1.133	-0.031	0.266	-1.246	-0.012	0.406	-1.445	0.066	0.375	-1.25	0.188	0.551	-1.668	-0.027	0.352	-1.574	-0.184	0.781	-2.047	0.191	0.379
-1.07	0.016	0.457	-1.234	-0.113	0.328	-0.918	-0.141	0.336	-1.145	-0.02	0.344	-1.168	-0.004	0.277	-1.23	-0.02	0.402	-1.406	0.043	0.383	-1.348	0.25	0.516	-1.797	-0.023	0.305	-1.512	-0.148	0.766	-1.996	0.148	0.391
-1.063	0.027	0.461	-1.152	-0.078	0.316	-0.914	-0.152	0.367	-1.168	-0.016	0.348	-1.207	0.012	0.293	-1.211	-0.031	0.387	-1.367	0.023	0.379	-1.441	0.297	0.496	-1.957	0.008	0.266	-1.551	-0.152	0.746	-1.941	0.148	0.395
-1.055	0.035	0.457	-1.086	-0.043	0.316	-0.93	-0.18	0.379	-1.199	-0.023	0.355	-1.246	0.023	0.305	-1.191	-0.047	0.371	-1.336	0	0.375	-1.555	0.344	0.473	-2.086	0.063	0.238	-1.707	-0.176	0.734	-1.891	0.152	0.422
-1.055	0.039	0.449	-1.059	-0.02	0.32	-0.949	-0.188	0.383	-1.223	-0.027	0.348	-1.277	0.027	0.316	-1.184	-0.059	0.363	-1.316	-0.023	0.375	-1.684	0.379	0.445	-2.156	0.137	0.211	-1.797	-0.199	0.715	-1.852	0.168	0.434
-1.078	0.035	0.438	-1.07	0	0.336	-0.984	-0.188	0.391	-1.242	-0.039	0.336	-1.305	0.02	0.328	-1.184	-0.063	0.355	-1.301	-0.043	0.375	-1.785	0.398	0.418	-2.18	0.203	0.172	-1.633	-0.207	0.676	-1.785	0.219	0.434
-1.113	0.035	0.43	-1.117	0	0.355	-1.023	-0.184	0.402	-1.266	-0.043	0.32	-1.34	0.012	0.352	-1.195	-0.063	0.352	-1.289	-0.055	0.383	-1.836	0.387	0.398	-2.176	0.234	0.152	-1.352	-0.242	0.633	-1.719	0.27	0.43
-1.148	0.039	0.418	-1.164	-0.004	0.383	-1.059	-0.18	0.414	-1.293	-0.027	0.297	-1.352	0.004	0.375	-1.207	-0.043	0.352	-1.281	-0.063	0.426	-1.844	0.332	0.391	-2.129	0.23	0.156	-1.152	-0.277	0.613	-1.664	0.324	0.43
-1.184	0.043	0.41	-1.207	-0.02	0.398	-1.09	-0.168	0.43	-1.324	0.012	0.277	-1.352	0.004	0.383	-1.23	-0.031	0.352	-1.289	-0.059	0.445	-1.793	0.254	0.387	-2.043	0.199	0.188	-1.105	-0.281	0.605	-1.625	0.359	0.43
-1.219	0.031	0.398	-1.254	-0.035	0.418	-1.125	-0.164	0.445	-1.359	0.012	0.262	-1.348	-0.012	0.387	-1.258	-0.023	0.355	-1.281	-0.055	0.473	-1.711	0.195	0.383	-1.902	0.141	0.246	-1.195	-0.254	0.594	-1.59	0.391	0.43
-1.27	0	0.387	-1.297	-0.043	0.441	-1.168	-0.156	0.461	-1.387	-0.027	0.273	-1.32	0	0.387	-1.281	-0.023	0.359	-1.285	-0.047	0.492	-1.617	0.164	0.391	-1.727	0.09	0.316	-1.34	-0.207	0.582	-1.566	0.426	0.441
-1.34	-0.027	0.387	-1.32	-0.035	0.457	-1.211	-0.145	0.477	-1.398	-0.086	0.281	-1.281	0.012	0.387	-1.309	-0.02	0.367	-1.32	-0.043	0.5	-1.527	0.137	0.402	-1.523	0.043	0.422	-1.473	-0.141	0.57	-1.563	0.445	0.449
-1.414	-0.047	0.391	-1.336	-0.02	0.461	-1.262	-0.129	0.488	-1.402	-0.148	0.285	-1.25	0.023	0.383	-1.34	-0.023	0.359	-1.367	-0.02	0.508	-1.441	0.102	0.43	-1.371	0.008	0.52	-1.586	-0.07	0.559	-1.582	0.453	0.453
-1.449	-0.059	0.395	-1.32	-0.016	0.473	-1.316	-0.121	0.516	-1.406	-0.184	0.285	-1.227	0.035	0.379	-1.363	-0.035	0.355	-1.383	0.027	0.516	-1.367	0.07	0.449	-1.254	0.035	0.586	-1.699	0.016	0.531	-1.617	0.453	0.449
-1.445	-0.063	0.387	-1.293	-0.008	0.477	-1.379	-0.109	0.535	-1.41	-0.211	0.281	-1.199	0.031	0.375	-1.379	-0.051	0.355	-1.371	0.078	0.512	-1.293	0.059	0.473	-1.176	0.102	0.621	-1.82	0.07	0.492	-1.656	0.441	0.422
-1.434	-0.082	0.387	-1.266	0	0.473	-1.441	-0.109	0.551	-1.41	-0.207	0.273	-1.176	0.039	0.383	-1.387	-0.063	0.352	-1.379	0.113	0.492	-1.223	0.051	0.5	-1.152	0.145	0.625	-1.898	0.105	0.449	-1.625	0.445	0.379
-1.449	-0.109	0.391	-1.242	0.016	0.477	-1.484	-0.098	0.559	-1.43	-0.195	0.262	-1.156	0.039	0.391	-1.402	-0.086	0.348	-1.402	0.148	0.465	-1.176	0.082	0.504	-1.156	0.188	0.602	-1.914	0.117	0.406	-1.543	0.449	0.289
-1.438	-0.109	0.402	-1.227	0.027	0.469	-1.469	-0.078	0.547	-1.473	-0.176	0.254	-1.16	0.035	0.402	-1.41	-0.109	0.316	-1.426	0.191	0.445	-1.16	0.137	0.512	-1.16	0.23	0.551	-1.883	0.105	0.375	-1.504	0.441	0.148
-1.398	-0.09	0.398	-1.219	0.031	0.461	-1.398	-0.07	0.508	-1.523	-0.148	0.254	-1.16	0.039	0.41	-1.43	-0.133	0.293	-1.445	0.238	0.422	-1.156	0.211	0.508	-1.129	0.254	0.488	-1.836	0.078	0.363	-1.441	0.441	-0.02
-1.332	-0.09	0.371	-1.211	0.027	0.457	-1.324	-0.063	0.473	-1.547	-0.125	0.254	-1.172	0.035	0.426	-1.457	-0.164	0.273	-1.449	0.27	0.402	-1.148	0.285	0.496	-1.055	0.293	0.426	-1.773	0.047	0.355	-1.309	0.445	-0.172
-1.254	-0.105	0.336	-1.203	0.027	0.449	-1.273	-0.027	0.445	-1.508	-0.102	0.254	-1.176	0.035	0.434	-1.488	-0.195	0.27	-1.402	0.305	0.383	-1.137	0.355	0.477	-1	0.309	0.379	-1.719	0.012	0.344	-1.121	0.426	-0.223
-1.184	-0.102	0.293	-1.188	0.023	0.449	-1.258	0.027	0.426	-1.441	-0.086	0.25	-1.191	0.031	0.441	-1.516	-0.219	0.277	-1.328	0.336	0.352	-1.102	0.402	0.453	-0.973	0.316	0.359	-1.641	-0.012	0.363	-0.934	0.355	-0.152
-1.129	-0.09	0.254	-1.184	0.023	0.449	-1.273	0.09	0.43	-1.344	-0.082	0.266	-1.199	0.043	0.453	-1.52	-0.234	0.285	-1.27	0.359	0.305	-1.035	0.41	0.406	-0.992	0.324	0.355	-1.555	-0.035	0.387	-0.852	0.258	-0.027
-1.07	-0.07	0.219	-1.18	0.023	0.465	-1.293	0.121	0.449	-1.23	-0.07	0.273	-1.195	0.051	0.453	-1.5	-0.238	0.297	-1.293	0.375	0.25	-1.016	0.375	0.32	-1.059	0.32	0.352	-1.48	-0.035	0.406	-0.918	0.18	0.09
-1.02	-0.047	0.199	-1.184	0.027	0.469	-1.309	0.121	0.477	-1.148	-0.063	0.281	-1.184	0.059	0.449	-1.48	-0.227	0.305	-1.395	0.383	0.262	-1.055	0.336	0.273	-1.109	0.316	0.352	-1.387	0.02	0.422	-1.008	0.098	0.184
-0.977	-0.043	0.203	-1.172	0.027	0.477	-1.34	0.09	0.496	-1.098	-0.047	0.277	-1.16	0.063	0.438	-1.488	-0.191	0.313	-1.406	0.406	0.332	-1.121	0.316	0.277	-1.125	0.301	0.363	-1.32	0.055	0.445	-1.016	0.051	0.234
-0.938	-0.051	0.211	-1.156	0.035	0.477	-1.375	0.07	0.52	-1.074	-0.035	0.285	-1.148	0.055	0.43	-1.547	-0.137	0.32	-1.309	0.375	0.398	-1.188	0.289	0.301	-1.105	0.277	0.387	-1.297	0.07	0.465	-1.031	0.035	0.281
-0.93	-0.059	0.227	-1.137	0.031	0.48	-1.402	0.063	0.531	-1.09	-0.035	0.305	-1.145	0.059	0.422	-1.633	-0.086	0.328	-1.191	0.289	0.414	-1.277	0.234	0.301	-1.066	0.23	0.41	-1.277	0.105	0.477	-1.094	0.051	0.316
-0.941	-0.063	0.25	-1.121	0.031	0.473	-1.414	0.066	0.531	-1.141	-0.023	0.328	-1.16	0.063	0.426	-1.664	-0.047	0.328	-1.141	0.18	0.379	-1.367	0.164	0.285	-1.027	0.168	0.434	-1.273	0.152	0.48	-1.203	0.098	0.352
-0.965	-0.055	0.277	-1.105	0.031	0.469	-1.398	0.074	0.527	-1.199	-0.016	0.359	-1.207	0.063	0.43	-1.578	-0.031	0.316	-1.18	0.125	0.316	-1.414	0.094	0.266	-1.012	0.09	0.449	-1.297	0.18	0.477	-1.301	0.156	0.359
-0.996	-0.043	0.301	-1.098	0.02	0.465	-1.355	0.07	0.512	-1.262	-0.012	0.383	-1.262	0.055	0.438	-1.434	-0.051	0.289	-1.277	0.129	0.273	-1.402	0.031	0.227	-1.063	0.023	0.453	-1.324	0.188	0.465	-1.391	0.207	0.34
-1.008	-0.035	0.324	-1.09	0.016	0.461	-1.301	0.066	0.492	-1.32	-0.004	0.418	-1.316	0.047	0.434	-1.297	-0.082	0.273	-1.348	0.16	0.246	-1.371	-0.016	0.18	-1.133	0.012	0.441	-1.336	0.188	0.449	-1.477	0.246	0.336
-1.023	-0.035	0.328	-1.086	0.016	0.457	-1.258	0.063	0.477	-1.359	0.012	0.457	-1.383	0.035	0.438	-1.191	-0.078	0.266	-1.371	0.164	0.238	-1.422	-0.051	0.16	-1.133	0.043	0.422	-1.324	0.176	0.434	-1.512	0.293	0.355
-1.039	-0.047	0.332	-1.082	0.008	0.457	-1.215	0.063	0.461	-1.383	0.031	0.484	-1.406	0.031	0.438	-1.137	-0.066	0.266	-1.375	0.141	0.242	-1.539	-0.035	0.176	-1.039	0.078	0.41	-1.32	0.16	0.414	-1.566	0.289	0.375
-1.063	-0.063	0.328	-1.094	0.004	0.449	-1.188	0.063	0.453	-1.387	0.059	0.512	-1.391	0.027	0.426	-1.133	-0.043	0.27	-1.363	0.109	0.258	-1.574	0.004	0.199	-0.926	0.074	0.41	-1.324	0.148	0.387	-1.645	0.223	0.406
-1.082	-0.078	0.324	-1.102	-0.008	0.434	-1.16	0.059	0.457	-1.379	0.082	0.523	-1.391	0.02	0.41	-1.164	-0.031	0.277	-1.359	0.09	0.285	-1.484	0.023	0.234	-0.895	0.043	0.414	-1.328	0.16	0.324	-1.707	0.148	0.449
-1.105	-0.098	0.313	-1.109	-0.016	0.422	-1.133	0.055	0.465	-1.363	0.098	0.52	-1.422	0.031	0.41	-1.199	-0.012	0.293	-1.352	0.094	0.316	-1.371	0.016	0.273	-0.945	0.031	0.422	-1.352	0.191	0.215	-1.711	0.09	0.484
-1.129	-0.113	0.313	-1.117	-0.027	0.418	-1.113	0.055	0.473	-1.348	0.117	0.492	-1.457	0.066	0.418	-1.238	0.008	0.313	-1.328	0.094	0.344	-1.336	-0.016	0.305	-1.031	0.047	0.43	-1.363	0.254	0.102	-1.68	0.07	0.496
-1.141	-0.125	0.301	-1.137	-0.035	0.434	-1.105	0.051	0.473	-1.328	0.137	0.473	-1.438	0.109	0.418	-1.297	0.02	0.34	-1.281	0.094	0.363	-1.387	-0.027	0.332	-1.102	0.09	0.445	-1.328	0.305	0.012	-1.637	0.086	0.488
-1.156	-0.133	0.289	-1.164	-0.035	0.441	-1.105	0.047	0.48	-1.297	0.148	0.445	-1.359	0.125	0.398	-1.371	0.031	0.375	-1.227	0.074	0.375	-1.465	0.004	0.359	-1.16	0.133	0.449	-1.266	0.301	-0.055	-1.574	0.152	0.48
-1.172	-0.129	0.285	-1.195	-0.039	0.453	-1.117	0.047	0.484	-1.281	0.148	0.438	-1.238	0.109	0.359	-1.434	0.039	0.406	-1.188	0.043	0.359	-1.527	0.047	0.371	-1.246	0.152	0.453	-1.258	0.258	-0.066	-1.629	0.117	0.457
-1.195	-0.121	0.285	-1.211	-0.035	0.453	-1.137	0.055	0.496	-1.258	0.141	0.434	-1.109	0.086	0.301	-1.469	0.043	0.426	-1.18	0.004	0.34	-1.512	0.082	0.379	-1.332	0.148	0.465	-1.34	0.262	-0.023	-1.617	0.152	0.477
-1.215	-0.105	0.289	-1.211	-0.039	0.449	-1.141	0.059	0.496	-1.242	0.129	0.445	-1.035	0.07	0.246	-1.488	0.035	0.43	-1.188	-0.039	0.34	-1.477	0.098	0.402	-1.41	0.137	0.469	-1.398	0.277	0.004	-1.621	0.188	0.469
-1.223	-0.086	0.285	-1.215	-0.047	0.434	-1.129	0.063	0.492	-1.223	0.121	0.465	-1.047	0.074	0.215	-1.488	0.031	0.426	-1.195	-0.07	0.344	-1.465	0.086	0.422	-1.449	0.125	0.457	-1.336	0.25	0.023	-1.645	0.223	0.48
-1.23	-0.082	0.285	-1.223	-0.051	0.422	-1.105	0.063	0.48	-1.195	0.121	0.477	-1.102	0.094	0.227	-1.465	0.035	0.418	-1.207	-0.09	0.348	-1.449	0.059	0.453	-1.457	0.121	0.453	-1.27	0.188	0.059	-1.645	0.227	0.512
-1.23	-0.094	0.273	-1.238	-0.043	0.418	-1.09	0.055	0.465	-1.172	0.121	0.488	-1.148	0.117	0.258	-1.438	0.047	0.41	-1.215	-0.105	0.371	-1.402	0.039	0.473	-1.438	0.117	0.457	-1.293	0.113	0.102	-1.688	0.211	0.52
-1.23	-0.105	0.27	-1.266	-0.039	0.422	-1.074	0.051	0.453	-1.156	0.117	0.5	-1.207	0.117	0.289	-1.418	0.059	0.395	-1.215	-0.105	0.387	-1.313	0.031	0.488	-1.461	0.082	0.449	-1.383	0.055	0.125	-1.766	0.203	0.5
-1.227	-0.121	0.262	-1.309	-0.047	0.438	-1.07	0.055	0.438	-1.141	0.109	0.508	-1.254	0.09	0.316	-1.391	0.066	0.402	-1.219	-0.102	0.402	-1.207	0.016	0.496	-1.488	0.043	0.445	-1.473	0.043	0.156	-1.809	0.148	0.512
-1.219	-0.145	0.258	-1.336	-0.039	0.441	-1.094	0.047	0.43	-1.121	0.113	0.508	-1.27	0.07	0.336	-1.367	0.059	0.398	-1.238	-0.098	0.402	-1.113	-0.004	0.508	-1.539	-0.012	0.445	-1.547	0.059	0.211	-1.84	0.023	0.547
-1.215	-0.168	0.254	-1.344	-0.035	0.438	-1.133	0.035	0.43	-1.105	0.113	0.512	-1.262	0.059	0.359	-1.355	0.043	0.402	-1.277	-0.094	0.387	-1.02	-0.016	0.52	-1.59	-0.039	0.453	-1.613	0.043	0.281	-1.891	-0.148	0.594
-1.207	-0.18	0.254	-1.328	-0.039	0.43	-1.18	0.02	0.438	-1.09	0.109	0.5	-1.238	0.047	0.371	-1.367	0.035	0.41	-1.316	-0.105	0.359	-1	-0.063	0.523	-1.625	-0.023	0.453	-1.656	0.031	0.348	-1.918	-0.309	0.641
-1.188	-0.184	0.25	-1.285	-0.039	0.406	-1.23	0.008	0.453	-1.086	0.098	0.492	-1.199	0.035	0.379	-1.363	0.016	0.426	-1.355	-0.125	0.328	-0.961	-0.055	0.531	-1.656	0.016	0.449	-1.664	0.02	0.398	-1.906	-0.375	0.691
-1.164	-0.18	0.246	-1.238	-0.027	0.387	-1.277	-0.016	0.469	-1.102	0.086	0.48	-1.156	0.031	0.371	-1.352	0	0.457	-1.398	-0.16	0.289	-0.953	-0.016	0.527	-1.664	0.063	0.453	-1.656	0.012	0.426	-1.875	-0.398	0.734
-1.148	-0.168	0.242	-1.195	-0.02	0.371	-1.313	-0.02	0.477	-1.117	0.074	0.469	-1.117	0.031	0.348	-1.332	-0.004	0.473	-1.449	-0.199	0.258	-0.953	0.031	0.516	-1.66	0.09	0.461	-1.645	0.012	0.426	-1.859	-0.363	0.758
-1.156	-0.164	0.238	-1.148	-0.023	0.367	-1.316	-0.016	0.477	-1.129	0.066	0.457	-1.09	0.02	0.332	-1.293	0.004	0.496	-1.488	-0.238	0.23	-0.961	0.07	0.512	-1.645	0.094	0.473	-1.625	0.02	0.406	-1.832	-0.281	0.77
-1.176	-0.156	0.246	-1.125	-0.023	0.371	-1.305	-0.02	0.457	-1.141	0.055	0.441	-1.066	0.004	0.32	-1.242	0.008	0.484	-1.508	-0.273	0.195	-0.996	0.09	0.508	-1.609	0.094	0.488	-1.602	0.039	0.379	-1.793	-0.168	0.77
-1.215	-0.148	0.254	-1.125	-0.023	0.371	-1.297	-0.016	0.441	-1.156	0.035	0.441	-1.059	-0.012	0.316	-1.199	0.004	0.441	-1.516	-0.305	0.18	-1.047	0.105	0.508	-1.574	0.078	0.5	-1.598	0.051	0.383	-1.699	-0.047	0.754
-1.266	-0.145	0.273	-1.145	-0.016	0.379	-1.324	-0.008	0.422	-1.184	0.027	0.426	-1.063	-0.023	0.316	-1.199	-0.004	0.418	-1.531	-0.324	0.164	-1.105	0.117	0.516	-1.535	0.039	0.512	-1.613	0.027	0.422	-1.59	0.059	0.734
-1.305	-0.145	0.293	-1.168	-0.016	0.383	-1.379	0.012	0.418	-1.211	0.012	0.406	-1.07	-0.016	0.328	-1.195	0.008	0.426	-1.559	-0.332	0.16	-1.16	0.109	0.523	-1.504	-0.008	0.539	-1.633	-0.008	0.473	-1.527	0.109	0.711
-1.34	-0.145	0.313	-1.199	-0.02	0.391	-1.406	0.047	0.426	-1.223	0	0.395	-1.074	-0.008	0.336	-1.176	0.043	0.438	-1.574	-0.305	0.18	-1.227	0.063	0.539	-1.492	-0.063	0.563	-1.629	-0.016	0.516	-1.504	0.105	0.684
-1.367	-0.145	0.324	-1.23	-0.02	0.395	-1.391	0.086	0.41	-1.238	-0.012	0.387	-1.078	-0.008	0.355	-1.18	0.063	0.438	-1.563	-0.27	0.195	-1.289	0.008	0.57	-1.543	-0.141	0.602	-1.605	-0.016	0.539	-1.523	0.066	0.68
-1.375	-0.152	0.324	-1.246	-0.02	0.398	-1.328	0.09	0.395	-1.262	-0.016	0.387	-1.09	-0.008	0.371	-1.199	0.07	0.461	-1.527	-0.223	0.219	-1.363	-0.047	0.598	-1.613	-0.199	0.664	-1.586	-0.004	0.547	-1.48	0.02	0.691
-1.379	-0.156	0.324	-1.262	-0.023	0.395	-1.246	0.078	0.375	-1.309	-0.027	0.387	-1.117	-0.012	0.371	-1.23	0.086	0.492	-1.488	-0.176	0.246	-1.445	-0.102	0.617	-1.738	-0.242	0.711	-1.598	0.008	0.543	-1.352	-0.012	0.711
-1.379	-0.16	0.32	-1.273	-0.027	0.391	-1.156	0.082	0.352	-1.387	-0.031	0.402	-1.152	-0.02	0.359	-1.27	0.105	0.527	-1.453	-0.129	0.27	-1.496	-0.145	0.633	-1.781	-0.215	0.77	-1.625	-0.008	0.543	-1.227	-0.063	0.715
-1.391	-0.152	0.32	-1.266	-0.035	0.387	-1.094	0.09	0.313	-1.461	-0.027	0.422	-1.199	-0.027	0.352	-1.305	0.117	0.547	-1.473	-0.098	0.281	-1.52	-0.18	0.652	-1.742	-0.164	0.82	-1.645	-0.07	0.555	-1.18	-0.082	0.703
-1.418	-0.141	0.332	-1.238	-0.043	0.379	-1.07	0.098	0.281	-1.473	0	0.434	-1.234	-0.047	0.348	-1.301	0.117	0.523	-1.547	-0.078	0.301	-1.527	-0.207	0.664	-1.66	-0.121	0.848	-1.668	-0.16	0.594	-1.254	-0.059	0.664
-1.426	-0.133	0.332	-1.215	-0.043	0.367	-1.074	0.098	0.273	-1.418	0.012	0.426	-1.25	-0.059	0.336	-1.266	0.105	0.469	-1.598	-0.082	0.328	-1.551	-0.223	0.676	-1.531	-0.094	0.855	-1.684	-0.246	0.641	-1.371	-0.004	0.621
-1.414	-0.129	0.324	-1.184	-0.039	0.359	-1.078	0.098	0.281	-1.328	-0.004	0.391	-1.25	-0.078	0.316	-1.227	0.078	0.395	-1.547	-0.105	0.344	-1.59	-0.242	0.68	-1.469	-0.094	0.84	-1.68	-0.297	0.684	-1.453	0.059	0.566
-1.395	-0.129	0.324	-1.152	-0.027	0.352	-1.102	0.086	0.293	-1.242	-0.027	0.348	-1.25	-0.094	0.297	-1.195	0.039	0.344	-1.422	-0.141	0.332	-1.602	-0.234	0.672	-1.531	-0.102	0.816	-1.656	-0.305	0.719	-1.527	0.102	0.535
-1.367	-0.129	0.324	-1.141	-0.023	0.352	-1.148	0.063	0.316	-1.195	-0.039	0.316	-1.258	-0.113	0.289	-1.227	0	0.34	-1.297	-0.164	0.309	-1.59	-0.191	0.652	-1.691	-0.117	0.766	-1.598	-0.262	0.73	-1.637	0.141	0.512
-1.336	-0.121	0.336	-1.125	-0.016	0.344	-1.188	0.047	0.332	-1.184	-0.031	0.297	-1.266	-0.121	0.281	-1.281	-0.02	0.371	-1.207	-0.152	0.273	-1.57	-0.152	0.625	-1.703	-0.094	0.719	-1.59	-0.227	0.719	-1.77	0.184	0.484
-1.285	-0.109	0.344	-1.121	-0.012	0.348	-1.223	0.031	0.348	-1.184	-0.016	0.305	-1.281	-0.133	0.273	-1.273	-0.008	0.402	-1.184	-0.113	0.254	-1.551	-0.113	0.621	-1.543	-0.07	0.676	-1.641	-0.199	0.691	-1.91	0.242	0.461
-1.227	-0.094	0.348	-1.121	-0.016	0.355	-1.25	0.004	0.348	-1.18	0	0.309	-1.32	-0.145	0.258	-1.203	-0.016	0.387	-1.219	-0.082	0.238	-1.574	-0.082	0.617	-1.367	-0.07	0.629	-1.598	-0.172	0.672	-1.996	0.285	0.422
-1.156	-0.078	0.348	-1.117	-0.02	0.359	-1.242	-0.016	0.336	-1.184	0	0.313	-1.363	-0.152	0.262	-1.105	-0.047	0.336	-1.258	-0.066	0.242	-1.605	-0.059	0.633	-1.281	-0.094	0.582	-1.512	-0.168	0.676	-2.008	0.289	0.391
-1.094	-0.051	0.348	-1.113	-0.016	0.367	-1.215	-0.047	0.309	-1.184	-0.008	0.324	-1.406	-0.156	0.273	-1.02	-0.078	0.262	-1.301	-0.051	0.258	-1.625	-0.059	0.633	-1.289	-0.102	0.539	-1.441	-0.207	0.695	-1.969	0.277	0.367
-1.055	-0.02	0.344	-1.121	-0.031	0.375	-1.172	-0.074	0.277	-1.188	-0.008	0.336	-1.445	-0.156	0.281	-0.988	-0.094	0.188	-1.355	-0.039	0.289	-1.465	-0.051	0.641	-1.383	-0.086	0.496	-1.363	-0.266	0.734	-1.887	0.23	0.355
-1.055	0.02	0.352	-1.125	-0.047	0.379	-1.125	-0.094	0.258	-1.188	-0.008	0.352	-1.457	-0.156	0.289	-1.008	-0.082	0.156	-1.434	-0.02	0.324	-1.273	-0.051	0.645	-1.496	-0.063	0.461	-1.34	-0.344	0.793	-1.785	0.207	0.355
-1.086	0.039	0.375	-1.125	-0.059	0.379	-1.09	-0.109	0.242	-1.199	0.016	0.363	-1.438	-0.148	0.297	-1.043	-0.063	0.176	-1.531	0.004	0.363	-1.133	-0.047	0.633	-1.586	-0.02	0.43	-1.426	-0.391	0.82	-1.691	0.16	0.379
-1.129	0.051	0.398	-1.117	-0.063	0.367	-1.063	-0.117	0.234	-1.191	0.023	0.359	-1.43	-0.145	0.297	-1.09	-0.043	0.223	-1.613	0.023	0.406	-1.078	-0.027	0.617	-1.66	0.031	0.414	-1.512	-0.371	0.801	-1.621	0.113	0.398
-1.18	0.051	0.422	-1.105	-0.066	0.367	-1.059	-0.129	0.246	-1.172	0.031	0.348	-1.461	-0.129	0.301	-1.156	-0.031	0.258	-1.652	0.039	0.434	-1.109	-0.012	0.598	-1.75	0.09	0.395	-1.453	-0.293	0.734	-1.516	0.098	0.438
-1.23	0.047	0.438	-1.098	-0.07	0.363	-1.055	-0.137	0.258	-1.145	0.027	0.336	-1.563	-0.094	0.32	-1.227	-0.031	0.313	-1.652	0.047	0.445	-1.203	0.004	0.586	-1.832	0.141	0.375	-1.313	-0.203	0.66	-1.434	0.098	0.469
-1.27	0.043	0.461	-1.09	-0.063	0.363	-1.066	-0.141	0.266	-1.117	0.008	0.32	-1.645	-0.059	0.344	-1.289	-0.035	0.352	-1.602	0.047	0.438	-1.273	0.023	0.563	-1.887	0.184	0.352	-1.242	-0.145	0.605	-1.371	0.137	0.488
-1.316	0.031	0.48	-1.086	-0.055	0.363	-1.07	-0.137	0.258	-1.094	-0.02	0.313	-1.621	-0.047	0.34	-1.316	-0.051	0.375	-1.539	0.055	0.422	-1.324	0.043	0.547	-1.898	0.188	0.332	-1.285	-0.121	0.582	-1.367	0.148	0.512
-1.348	0.027	0.5	-1.082	-0.051	0.359	-1.074	-0.145	0.254	-1.086	-0.031	0.309	-1.496	-0.063	0.301	-1.305	-0.066	0.383	-1.48	0.063	0.414	-1.41	0.066	0.543	-1.891	0.152	0.328	-1.406	-0.113	0.566	-1.395	0.172	0.516
-1.371	0.027	0.527	-1.07	-0.055	0.355	-1.074	-0.152	0.254	-1.074	-0.035	0.309	-1.348	-0.09	0.266	-1.277	-0.102	0.379	-1.426	0.07	0.398	-1.547	0.074	0.527	-1.855	0.094	0.34	-1.527	-0.109	0.551	-1.438	0.223	0.508
-1.375	0.027	0.535	-1.066	-0.055	0.352	-1.07	-0.156	0.258	-1.078	-0.035	0.313	-1.219	-0.098	0.258	-1.238	-0.137	0.355	-1.367	0.074	0.383	-1.695	0.066	0.516	-1.813	0.027	0.363	-1.613	-0.109	0.547	-1.508	0.281	0.492
-1.359	0.027	0.539	-1.074	-0.063	0.355	-1.078	-0.16	0.277	-1.082	-0.027	0.32	-1.141	-0.07	0.258	-1.207	-0.16	0.332	-1.313	0.07	0.395	-1.746	0.07	0.508	-1.773	-0.023	0.391	-1.695	-0.094	0.539	-1.582	0.328	0.473
-1.332	0.031	0.535	-1.082	-0.066	0.355	-1.094	-0.164	0.301	-1.09	-0.027	0.336	-1.133	-0.043	0.262	-1.188	-0.152	0.301	-1.277	0.059	0.398	-1.738	0.07	0.473	-1.727	-0.055	0.43	-1.805	-0.059	0.52	-1.637	0.359	0.461
-1.289	0.035	0.52	-1.109	-0.074	0.359	-1.102	-0.164	0.32	-1.102	-0.027	0.348	-1.16	-0.02	0.273	-1.199	-0.113	0.273	-1.227	0.039	0.418	-1.668	0.078	0.434	-1.684	-0.051	0.461	-1.945	-0.023	0.488	-1.645	0.375	0.445
-1.258	0.031	0.504	-1.137	-0.082	0.359	-1.086	-0.172	0.328	-1.113	-0.027	0.348	-1.195	0.004	0.293	-1.211	-0.07	0.281	-1.191	0.02	0.438	-1.582	0.078	0.406	-1.633	-0.016	0.484	-2.055	0.012	0.449	-1.625	0.391	0.445
-1.234	0.027	0.484	-1.148	-0.098	0.363	-1.066	-0.176	0.32	-1.117	-0.031	0.348	-1.238	0.02	0.309	-1.242	-0.039	0.309	-1.164	0.008	0.461	-1.508	0.07	0.387	-1.578	0.043	0.492	-2.102	0.059	0.418	-1.629	0.398	0.422
-1.219	0.02	0.465	-1.16	-0.117	0.355	-1.055	-0.188	0.313	-1.129	-0.035	0.34	-1.297	0.023	0.332	-1.281	-0.02	0.32	-1.152	0	0.48	-1.414	0.09	0.395	-1.516	0.109	0.492	-2.078	0.078	0.398	-1.66	0.406	0.387
-1.207	0.004	0.453	-1.168	-0.141	0.352	-1.051	-0.191	0.316	-1.137	-0.059	0.332	-1.348	0.031	0.359	-1.313	-0.016	0.32	-1.145	0.008	0.5	-1.434	0.031	0.383	-1.469	0.176	0.496	-2.023	0.074	0.391	-1.695	0.43	0.32
-1.188	0.004	0.449	-1.195	-0.16	0.348	-1.059	-0.195	0.324	-1.141	-0.07	0.324	-1.398	0.027	0.383	-1.34	-0.02	0.336	-1.145	0.016	0.512	-1.379	0.035	0.406	-1.438	0.238	0.496	-1.957	0.063	0.395	-1.668	0.461	0.164
-1.164	0.004	0.449	-1.219	-0.164	0.363	-1.086	-0.195	0.344	-1.148	-0.09	0.324	-1.43	0.027	0.402	-1.359	-0.047	0.344	-1.145	0.031	0.508	-1.32	0.066	0.441	-1.426	0.289	0.484	-1.879	0.055	0.41	-1.539	0.5	-0.039
-1.152	0.02	0.453	-1.234	-0.164	0.395	-1.121	-0.195	0.367	-1.156	-0.109	0.32	-1.434	0.02	0.414	-1.371	-0.078	0.367	-1.156	0.051	0.5	-1.301	0.063	0.473	-1.41	0.344	0.465	-1.781	0.078	0.414	-1.328	0.492	-0.191
-1.145	0.035	0.461	-1.289	-0.16	0.434	-1.164	-0.195	0.391	-1.176	-0.133	0.316	-1.406	0.012	0.414	-1.375	-0.105	0.371	-1.176	0.078	0.492	-1.266	0.078	0.52	-1.379	0.383	0.445	-1.707	0.078	0.426	-1.121	0.426	-0.25
-1.137	0.047	0.465	-1.375	-0.172	0.457	-1.203	-0.199	0.406	-1.195	-0.148	0.32	-1.367	0.008	0.414	-1.375	-0.121	0.367	-1.203	0.098	0.48	-1.242	0.102	0.539	-1.352	0.398	0.422	-1.625	0.117	0.449	-1.016	0.336	-0.188
-1.129	0.059	0.473	-1.461	-0.156	0.465	-1.238	-0.195	0.43	-1.207	-0.152	0.313	-1.336	0.02	0.406	-1.379	-0.141	0.352	-1.258	0.094	0.465	-1.227	0.137	0.559	-1.34	0.391	0.402	-1.547	0.199	0.449	-1.055	0.285	-0.066
-1.125	0.07	0.477	-1.527	-0.129	0.449	-1.281	-0.195	0.453	-1.234	-0.137	0.313	-1.305	0.039	0.398	-1.391	-0.145	0.332	-1.328	0.094	0.434	-1.23	0.172	0.563	-1.324	0.371	0.395	-1.496	0.281	0.445	-1.09	0.234	0.082
-1.113	0.07	0.473	-1.527	-0.117	0.422	-1.336	-0.199	0.484	-1.266	-0.133	0.309	-1.281	0.055	0.398	-1.414	-0.148	0.313	-1.387	0.102	0.402	-1.258	0.207	0.555	-1.328	0.344	0.395	-1.457	0.336	0.441	-1.094	0.168	0.191
-1.102	0.07	0.469	-1.473	-0.125	0.398	-1.398	-0.199	0.531	-1.285	-0.125	0.313	-1.258	0.066	0.391	-1.441	-0.148	0.305	-1.387	0.145	0.379	-1.281	0.227	0.535	-1.332	0.32	0.395	-1.445	0.344	0.453	-1.168	0.102	0.211
-1.094	0.066	0.465	-1.395	-0.133	0.383	-1.465	-0.199	0.563	-1.301	-0.113	0.309	-1.234	0.059	0.387	-1.469	-0.152	0.309	-1.367	0.195	0.344	-1.297	0.246	0.512	-1.324	0.281	0.391	-1.473	0.313	0.469	-1.32	0.09	0.18
-1.098	0.059	0.461	-1.313	-0.105	0.379	-1.504	-0.188	0.574	-1.32	-0.121	0.313	-1.215	0.051	0.391	-1.504	-0.148	0.324	-1.328	0.25	0.297	-1.297	0.266	0.492	-1.297	0.246	0.371	-1.516	0.258	0.461	-1.426	0.145	0.156
-1.113	0.047	0.461	-1.25	-0.063	0.375	-1.473	-0.176	0.563	-1.336	-0.133	0.32	-1.195	0.043	0.406	-1.523	-0.156	0.348	-1.336	0.297	0.25	-1.313	0.262	0.484	-1.238	0.223	0.363	-1.57	0.207	0.441	-1.469	0.234	0.156
-1.141	0.035	0.453	-1.207	0	0.367	-1.406	-0.172	0.547	-1.336	-0.145	0.328	-1.184	0.039	0.43	-1.516	-0.16	0.367	-1.406	0.336	0.215	-1.363	0.246	0.488	-1.148	0.203	0.367	-1.594	0.184	0.402	-1.508	0.305	0.184
-1.176	0.031	0.449	-1.191	0.063	0.379	-1.309	-0.145	0.516	-1.332	-0.156	0.344	-1.18	0.035	0.441	-1.484	-0.16	0.375	-1.457	0.363	0.246	-1.434	0.219	0.484	-1.082	0.172	0.348	-1.613	0.199	0.344	-1.586	0.324	0.238
-1.219	0.02	0.441	-1.211	0.105	0.387	-1.199	-0.102	0.488	-1.344	-0.168	0.352	-1.176	0.043	0.457	-1.441	-0.148	0.375	-1.391	0.371	0.281	-1.488	0.211	0.469	-1.102	0.121	0.309	-1.625	0.234	0.262	-1.652	0.316	0.285
-1.27	0.004	0.438	-1.25	0.121	0.395	-1.109	-0.051	0.461	-1.406	-0.176	0.359	-1.172	0.051	0.465	-1.41	-0.121	0.363	-1.281	0.328	0.293	-1.484	0.207	0.465	-1.184	0.105	0.254	-1.617	0.258	0.188	-1.668	0.305	0.309
-1.313	-0.016	0.43	-1.297	0.113	0.391	-1.07	0	0.441	-1.504	-0.18	0.371	-1.16	0.059	0.477	-1.402	-0.094	0.363	-1.215	0.262	0.266	-1.406	0.215	0.441	-1.184	0.113	0.203	-1.594	0.254	0.129	-1.66	0.293	0.32
-1.359	-0.031	0.43	-1.316	0.074	0.395	-1.066	0.027	0.426	-1.598	-0.188	0.359	-1.141	0.066	0.465	-1.438	-0.066	0.363	-1.246	0.199	0.258	-1.301	0.195	0.414	-1.059	0.098	0.188	-1.539	0.254	0.043	-1.656	0.281	0.324
-1.383	-0.051	0.43	-1.309	0.027	0.402	-1.098	0.031	0.449	-1.605	-0.184	0.355	-1.121	0.082	0.465	-1.496	-0.043	0.367	-1.332	0.188	0.273	-1.23	0.16	0.391	-0.891	0.051	0.199	-1.445	0.305	-0.066	-1.66	0.25	0.348
-1.395	-0.063	0.434	-1.289	-0.012	0.41	-1.148	0.012	0.48	-1.508	-0.18	0.336	-1.098	0.09	0.457	-1.504	-0.043	0.359	-1.418	0.207	0.293	-1.23	0.113	0.379	-0.797	-0.004	0.227	-1.313	0.383	-0.18	-1.652	0.203	0.371
-1.418	-0.07	0.434	-1.277	-0.02	0.418	-1.191	-0.02	0.52	-1.379	-0.184	0.324	-1.078	0.098	0.453	-1.43	-0.07	0.348	-1.477	0.211	0.309	-1.277	0.098	0.363	-0.836	-0.039	0.27	-1.195	0.445	-0.227	-1.664	0.133	0.43
-1.445	-0.078	0.441	-1.262	-0.02	0.418	-1.234	-0.051	0.547	-1.25	-0.156	0.32	-1.082	0.102	0.449	-1.32	-0.105	0.324	-1.508	0.172	0.324	-1.273	0.102	0.363	-0.973	-0.039	0.32	-1.203	0.477	-0.152	-1.652	0.074	0.508
-1.457	-0.074	0.441	-1.246	-0.012	0.422	-1.266	-0.059	0.563	-1.172	-0.105	0.316	-1.09	0.094	0.445	-1.215	-0.121	0.305	-1.512	0.113	0.344	-1.184	0.098	0.375	-1.121	-0.027	0.371	-1.254	0.449	-0.027	-1.688	-0.023	0.574
-1.438	-0.07	0.422	-1.227	0.004	0.434	-1.301	-0.059	0.578	-1.148	-0.043	0.309	-1.117	0.082	0.449	-1.152	-0.109	0.309	-1.52	0.074	0.363	-1.07	0.063	0.383	-1.191	0.016	0.422	-1.211	0.406	0.07	-1.66	-0.094	0.617
-1.395	-0.078	0.395	-1.203	0.004	0.438	-1.324	-0.031	0.578	-1.164	0.008	0.309	-1.152	0.066	0.453	-1.129	-0.082	0.313	-1.52	0.059	0.379	-0.992	-0.004	0.395	-1.191	0.051	0.449	-1.16	0.355	0.137	-1.563	-0.113	0.637
-1.328	-0.082	0.359	-1.184	0.012	0.434	-1.324	-0.012	0.566	-1.191	0.023	0.324	-1.188	0.055	0.449	-1.141	-0.063	0.309	-1.496	0.063	0.379	-0.969	-0.043	0.414	-1.172	0.07	0.453	-1.207	0.313	0.176	-1.453	-0.078	0.609
-1.262	-0.082	0.332	-1.16	0.008	0.43	-1.309	-0.004	0.559	-1.215	0	0.352	-1.23	0.035	0.438	-1.148	-0.031	0.316	-1.449	0.07	0.371	-1	-0.031	0.422	-1.176	0.078	0.438	-1.289	0.316	0.215	-1.387	0	0.57
-1.207	-0.074	0.316	-1.141	-0.004	0.438	-1.289	-0.004	0.551	-1.25	-0.047	0.391	-1.258	0.02	0.43	-1.172	-0.004	0.324	-1.387	0.063	0.363	-1.047	0.012	0.426	-1.203	0.098	0.406	-1.379	0.297	0.293	-1.41	0.078	0.52
-1.168	-0.066	0.297	-1.137	-0.02	0.453	-1.277	0.004	0.547	-1.305	-0.09	0.43	-1.266	0.004	0.41	-1.219	0.02	0.332	-1.336	0.051	0.348	-1.094	0.055	0.422	-1.215	0.129	0.371	-1.449	0.242	0.367	-1.496	0.109	0.5
-1.129	-0.055	0.281	-1.133	-0.035	0.469	-1.27	0.008	0.543	-1.344	-0.105	0.465	-1.281	0.004	0.379	-1.277	0.035	0.355	-1.309	0.031	0.344	-1.133	0.086	0.418	-1.238	0.18	0.32	-1.535	0.18	0.418	-1.598	0.059	0.527
-1.105	-0.051	0.266	-1.117	-0.031	0.484	-1.258	0.012	0.539	-1.383	-0.094	0.48	-1.336	-0.004	0.359	-1.348	0.055	0.375	-1.305	0.008	0.344	-1.164	0.105	0.422	-1.266	0.23	0.293	-1.586	0.129	0.449	-1.637	-0.047	0.582
-1.086	-0.055	0.258	-1.117	-0.035	0.484	-1.25	0.02	0.539	-1.387	-0.07	0.488	-1.434	0	0.363	-1.395	0.074	0.398	-1.328	-0.02	0.359	-1.18	0.109	0.434	-1.301	0.254	0.293	-1.586	0.082	0.465	-1.66	-0.168	0.645
-1.078	-0.043	0.258	-1.121	-0.043	0.492	-1.238	0.027	0.535	-1.363	-0.035	0.492	-1.516	0.031	0.387	-1.426	0.078	0.41	-1.336	-0.055	0.391	-1.168	0.113	0.445	-1.363	0.234	0.297	-1.566	0.031	0.484	-1.68	-0.262	0.723
-1.074	-0.039	0.27	-1.121	-0.035	0.5	-1.227	0.035	0.535	-1.324	-0.004	0.492	-1.5	0.059	0.41	-1.426	0.086	0.422	-1.336	-0.078	0.414	-1.141	0.109	0.449	-1.371	0.234	0.363	-1.527	-0.031	0.496	-1.688	-0.301	0.797
-1.082	-0.035	0.289	-1.117	-0.008	0.5	-1.219	0.043	0.527	-1.293	0.02	0.484	-1.406	0.055	0.398	-1.414	0.09	0.422	-1.34	-0.09	0.434	-1.109	0.098	0.457	-1.473	0.191	0.414	-1.461	-0.074	0.496	-1.707	-0.32	0.879
-1.09	-0.031	0.309	-1.105	0.016	0.477	-1.211	0.051	0.52	-1.277	0.047	0.461	-1.289	0.02	0.352	-1.406	0.098	0.418	-1.344	-0.09	0.445	-1.086	0.07	0.457	-1.559	0.148	0.453	-1.406	-0.09	0.488	-1.75	-0.313	0.934
-1.105	-0.023	0.316	-1.102	0.027	0.449	-1.191	0.051	0.512	-1.258	0.074	0.438	-1.199	-0.008	0.293	-1.391	0.105	0.422	-1.352	-0.082	0.449	-1.059	0.027	0.469	-1.645	0.094	0.488	-1.363	-0.078	0.484	-1.793	-0.285	0.949
-1.117	-0.023	0.332	-1.082	0.039	0.438	-1.16	0.043	0.496	-1.246	0.09	0.422	-1.168	0.008	0.246	-1.359	0.117	0.418	-1.367	-0.082	0.441	-1.035	-0.016	0.477	-1.703	0.078	0.5	-1.313	-0.066	0.508	-1.766	-0.227	0.922
-1.121	-0.027	0.328	-1.063	0.043	0.43	-1.137	0.031	0.484	-1.227	0.094	0.414	-1.176	0.043	0.219	-1.336	0.105	0.418	-1.371	-0.086	0.414	-1.023	-0.043	0.488	-1.75	0.086	0.504	-1.305	-0.074	0.496	-1.668	-0.148	0.863
-1.105	-0.047	0.328	-1.066	0.039	0.438	-1.125	0.023	0.473	-1.195	0.086	0.438	-1.203	0.078	0.227	-1.309	0.094	0.418	-1.371	-0.102	0.379	-1.016	-0.035	0.496	-1.781	0.094	0.508	-1.324	-0.074	0.48	-1.578	-0.109	0.785
-1.086	-0.066	0.316	-1.074	0.035	0.461	-1.105	0.012	0.465	-1.164	0.078	0.453	-1.23	0.094	0.25	-1.277	0.074	0.43	-1.359	-0.125	0.34	-1.043	-0.047	0.512	-1.777	0.074	0.52	-1.352	-0.07	0.477	-1.516	-0.105	0.727
-1.059	-0.09	0.309	-1.078	0.035	0.488	-1.086	0	0.453	-1.141	0.07	0.484	-1.262	0.082	0.277	-1.27	0.027	0.438	-1.359	-0.16	0.313	-1.078	-0.063	0.531	-1.766	0.02	0.527	-1.395	-0.063	0.465	-1.469	-0.113	0.695
-1.02	-0.098	0.305	-1.105	0.02	0.516	-1.055	-0.012	0.43	-1.125	0.074	0.5	-1.297	0.066	0.305	-1.266	-0.008	0.449	-1.355	-0.199	0.277	-1.094	-0.027	0.523	-1.762	-0.07	0.539	-1.422	-0.027	0.453	-1.445	-0.148	0.688
-0.988	-0.113	0.313	-1.145	-0.02	0.508	-1.023	-0.016	0.402	-1.113	0.078	0.516	-1.316	0.055	0.344	-1.266	-0.035	0.457	-1.367	-0.242	0.234	-1.105	0.035	0.52	-1.746	-0.176	0.559	-1.461	0	0.457	-1.418	-0.156	0.703
-0.965	-0.105	0.316	-1.176	-0.043	0.527	-1.016	-0.02	0.391	-1.094	0.082	0.512	-1.316	0.043	0.375	-1.254	-0.047	0.469	-1.375	-0.297	0.18	-1.148	0.063	0.516	-1.75	-0.297	0.594	-1.527	-0.027	0.473	-1.348	-0.145	0.738
-0.949	-0.082	0.316	-1.195	-0.055	0.52	-1.016	-0.023	0.395	-1.078	0.07	0.5	-1.293	0.035	0.391	-1.234	-0.055	0.484	-1.395	-0.336	0.16	-1.215	0.059	0.516	-1.77	-0.422	0.66	-1.625	-0.09	0.496	-1.328	-0.113	0.75
-0.934	-0.055	0.324	-1.207	-0.051	0.504	-1.035	-0.023	0.406	-1.051	0.063	0.484	-1.254	0.027	0.387	-1.207	-0.055	0.5	-1.434	-0.352	0.168	-1.25	0.059	0.527	-1.809	-0.492	0.734	-1.703	-0.184	0.508	-1.41	-0.059	0.762
-0.934	-0.035	0.336	-1.203	-0.043	0.484	-1.059	-0.031	0.414	-1.023	0.063	0.465	-1.207	0.004	0.383	-1.188	-0.039	0.504	-1.473	-0.34	0.199	-1.316	0.039	0.531	-1.797	-0.43	0.777	-1.723	-0.316	0.523	-1.57	0.027	0.734
-0.945	-0.023	0.348	-1.195	-0.035	0.473	-1.078	-0.043	0.43	-1.016	0.063	0.453	-1.168	-0.02	0.363	-1.16	-0.016	0.504	-1.496	-0.301	0.242	-1.375	0	0.547	-1.73	-0.285	0.77	-1.719	-0.473	0.535	-1.711	0.141	0.688
-0.961	-0.027	0.363	-1.195	-0.035	0.457	-1.09	-0.059	0.441	-1.012	0.043	0.43	-1.133	-0.035	0.34	-1.145	0.016	0.488	-1.504	-0.25	0.277	-1.422	-0.047	0.566	-1.633	-0.145	0.73	-1.703	-0.602	0.566	-1.84	0.238	0.629
-0.984	-0.027	0.379	-1.191	-0.047	0.449	-1.094	-0.07	0.453	-1.023	0.027	0.402	-1.094	-0.039	0.324	-1.129	0.039	0.469	-1.504	-0.199	0.305	-1.465	-0.105	0.59	-1.57	-0.074	0.684	-1.676	-0.68	0.609	-1.969	0.324	0.563
-1.02	-0.031	0.383	-1.199	-0.059	0.434	-1.098	-0.078	0.457	-1.047	0.008	0.395	-1.07	-0.031	0.313	-1.125	0.055	0.457	-1.508	-0.141	0.332	-1.516	-0.176	0.617	-1.574	-0.047	0.641	-1.664	-0.715	0.664	-2.105	0.387	0.5
-1.047	-0.031	0.387	-1.215	-0.066	0.43	-1.105	-0.086	0.457	-1.07	0	0.391	-1.055	-0.023	0.313	-1.133	0.059	0.445	-1.535	-0.098	0.324	-1.563	-0.246	0.648	-1.672	-0.027	0.617	-1.648	-0.711	0.707	-2.219	0.484	0.434
-1.07	-0.039	0.387	-1.266	-0.078	0.418	-1.121	-0.09	0.445	-1.098	-0.02	0.398	-1.051	-0.012	0.316	-1.148	0.055	0.445	-1.605	-0.074	0.32	-1.625	-0.289	0.66	-1.852	-0.055	0.602	-1.605	-0.605	0.727	-2.289	0.527	0.348
-1.09	-0.043	0.379	-1.313	-0.078	0.422	-1.148	-0.09	0.434	-1.145	-0.043	0.41	-1.055	-0.008	0.332	-1.168	0.035	0.449	-1.656	-0.07	0.332	-1.703	-0.305	0.68	-1.832	-0.082	0.582	-1.543	-0.395	0.719	-2.281	0.512	0.281
-1.109	-0.055	0.367	-1.324	-0.07	0.414	-1.176	-0.082	0.418	-1.203	-0.066	0.43	-1.059	0.004	0.34	-1.195	0.02	0.445	-1.594	-0.086	0.348	-1.742	-0.285	0.691	-1.582	-0.121	0.594	-1.477	-0.121	0.668	-2.227	0.422	0.242
-1.121	-0.063	0.352	-1.289	-0.063	0.402	-1.211	-0.078	0.406	-1.25	-0.082	0.434	-1.074	0.008	0.348	-1.203	0.004	0.445	-1.453	-0.121	0.34	-1.719	-0.242	0.699	-1.289	-0.199	0.637	-1.445	0.117	0.613	-2.102	0.309	0.254
-1.137	-0.066	0.34	-1.227	-0.063	0.387	-1.258	-0.086	0.398	-1.281	-0.098	0.426	-1.098	0	0.352	-1.203	-0.008	0.43	-1.305	-0.148	0.313	-1.656	-0.199	0.703	-1.141	-0.254	0.637	-1.5	0.305	0.59	-1.941	0.223	0.285
-1.152	-0.074	0.332	-1.172	-0.063	0.371	-1.328	-0.082	0.41	-1.297	-0.102	0.418	-1.125	-0.004	0.355	-1.207	-0.02	0.402	-1.195	-0.145	0.281	-1.598	-0.133	0.703	-1.137	-0.246	0.613	-1.613	0.418	0.609	-1.785	0.168	0.359
-1.188	-0.09	0.324	-1.148	-0.059	0.359	-1.41	-0.082	0.43	-1.305	-0.102	0.402	-1.152	-0.016	0.352	-1.242	-0.023	0.379	-1.152	-0.121	0.254	-1.641	-0.09	0.699	-1.254	-0.164	0.57	-1.598	0.449	0.656	-1.668	0.102	0.426
-1.238	-0.098	0.324	-1.129	-0.031	0.344	-1.453	-0.059	0.445	-1.332	-0.105	0.383	-1.168	-0.031	0.34	-1.301	-0.023	0.387	-1.184	-0.102	0.23	-1.762	-0.059	0.695	-1.395	-0.055	0.527	-1.43	0.387	0.684	-1.531	0.113	0.5
-1.309	-0.105	0.324	-1.121	-0.008	0.332	-1.465	-0.035	0.453	-1.379	-0.109	0.379	-1.184	-0.051	0.328	-1.332	0	0.414	-1.246	-0.09	0.23	-1.875	-0.047	0.676	-1.473	0.059	0.496	-1.266	0.273	0.68	-1.449	0.145	0.578
-1.391	-0.113	0.328	-1.109	-0.004	0.324	-1.438	-0.023	0.441	-1.422	-0.094	0.387	-1.195	-0.07	0.32	-1.305	0.035	0.426	-1.297	-0.07	0.242	-1.813	-0.043	0.652	-1.523	0.129	0.469	-1.184	0.16	0.664	-1.383	0.219	0.637
-1.461	-0.125	0.332	-1.117	-0.016	0.332	-1.375	-0.027	0.422	-1.426	-0.063	0.387	-1.211	-0.078	0.313	-1.227	0.027	0.398	-1.371	-0.055	0.273	-1.555	-0.07	0.656	-1.645	0.137	0.441	-1.211	0.043	0.652	-1.32	0.316	0.625
-1.492	-0.133	0.348	-1.145	-0.039	0.344	-1.301	-0.02	0.402	-1.379	-0.047	0.383	-1.234	-0.094	0.297	-1.172	-0.004	0.34	-1.477	-0.031	0.313	-1.328	-0.113	0.652	-1.75	0.172	0.418	-1.305	-0.043	0.656	-1.301	0.387	0.527
-1.5	-0.141	0.359	-1.172	-0.055	0.355	-1.234	-0.012	0.371	-1.297	-0.055	0.359	-1.258	-0.098	0.289	-1.145	-0.02	0.297	-1.59	-0.004	0.363	-1.168	-0.121	0.633	-1.766	0.234	0.402	-1.422	-0.113	0.648	-1.332	0.371	0.41
-1.488	-0.152	0.355	-1.199	-0.059	0.371	-1.184	-0.004	0.34	-1.207	-0.063	0.336	-1.285	-0.105	0.285	-1.16	-0.008	0.277	-1.684	0.023	0.41	-1.086	-0.098	0.613	-1.707	0.289	0.387	-1.566	-0.152	0.641	-1.375	0.293	0.34
-1.496	-0.156	0.352	-1.207	-0.063	0.379	-1.16	-0.004	0.32	-1.137	-0.063	0.316	-1.328	-0.125	0.281	-1.191	0.023	0.281	-1.742	0.043	0.434	-1.094	-0.066	0.602	-1.613	0.293	0.363	-1.68	-0.133	0.621	-1.395	0.23	0.32
-1.531	-0.16	0.34	-1.211	-0.063	0.387	-1.16	-0.004	0.313	-1.105	-0.047	0.309	-1.379	-0.133	0.281	-1.215	0.051	0.297	-1.754	0.051	0.438	-1.188	-0.039	0.578	-1.527	0.266	0.328	-1.773	-0.066	0.586	-1.406	0.203	0.332
-1.574	-0.156	0.336	-1.203	-0.066	0.367	-1.188	-0.008	0.328	-1.094	-0.023	0.313	-1.418	-0.141	0.297	-1.227	0.059	0.316	-1.734	0.055	0.43	-1.297	0.008	0.551	-1.457	0.254	0.297	-1.855	0.035	0.559	-1.426	0.199	0.344
-1.59	-0.145	0.324	-1.195	-0.07	0.359	-1.215	-0.012	0.363	-1.105	0	0.32	-1.43	-0.137	0.305	-1.25	0.043	0.332	-1.691	0.066	0.422	-1.391	0.07	0.527	-1.402	0.254	0.27	-1.941	0.121	0.492	-1.453	0.211	0.34
-1.555	-0.148	0.305	-1.176	-0.066	0.352	-1.242	-0.023	0.402	-1.129	0.008	0.324	-1.43	-0.137	0.313	-1.27	0.031	0.348	-1.652	0.063	0.414	-1.484	0.133	0.516	-1.363	0.25	0.258	-1.969	0.18	0.449	-1.5	0.215	0.328
-1.473	-0.168	0.285	-1.148	-0.07	0.348	-1.266	-0.023	0.43	-1.145	0.004	0.332	-1.426	-0.129	0.316	-1.289	0.027	0.352	-1.613	0.063	0.398	-1.578	0.184	0.5	-1.336	0.238	0.27	-1.949	0.195	0.398	-1.543	0.23	0.309
-1.387	-0.18	0.27	-1.121	-0.07	0.352	-1.27	-0.02	0.449	-1.164	-0.008	0.344	-1.465	-0.105	0.324	-1.289	0.02	0.363	-1.559	0.059	0.414	-1.645	0.215	0.484	-1.305	0.211	0.293	-1.902	0.188	0.383	-1.559	0.285	0.262
-1.309	-0.164	0.266	-1.105	-0.07	0.352	-1.254	-0.012	0.445	-1.184	-0.02	0.352	-1.551	-0.086	0.332	-1.258	0.008	0.363	-1.508	0.031	0.422	-1.668	0.215	0.461	-1.266	0.168	0.352	-1.855	0.156	0.398	-1.512	0.352	0.203
-1.238	-0.148	0.258	-1.102	-0.066	0.344	-1.23	0	0.434	-1.195	-0.023	0.363	-1.652	-0.063	0.34	-1.223	-0.012	0.363	-1.469	0.008	0.441	-1.637	0.199	0.434	-1.289	0.063	0.418	-1.789	0.125	0.43	-1.418	0.387	0.176
-1.172	-0.121	0.254	-1.105	-0.063	0.348	-1.191	-0.008	0.398	-1.203	-0.016	0.371	-1.676	-0.043	0.344	-1.18	-0.043	0.355	-1.43	-0.016	0.469	-1.566	0.172	0.406	-1.316	-0.031	0.508	-1.742	0.105	0.453	-1.277	0.398	0.164
-1.109	-0.09	0.246	-1.121	-0.063	0.352	-1.145	-0.008	0.371	-1.199	-0.012	0.359	-1.59	-0.066	0.328	-1.141	-0.074	0.355	-1.387	-0.031	0.492	-1.484	0.148	0.387	-1.398	-0.121	0.566	-1.684	0.105	0.473	-1.16	0.367	0.172
-1.063	-0.055	0.246	-1.145	-0.066	0.363	-1.102	-0.008	0.355	-1.184	-0.012	0.348	-1.445	-0.105	0.293	-1.105	-0.105	0.352	-1.344	-0.031	0.523	-1.402	0.125	0.375	-1.48	-0.156	0.617	-1.621	0.137	0.492	-1.129	0.332	0.195
-1.035	-0.031	0.246	-1.156	-0.063	0.379	-1.078	-0.02	0.352	-1.16	-0.02	0.332	-1.297	-0.129	0.273	-1.086	-0.129	0.344	-1.309	-0.027	0.555	-1.344	0.094	0.375	-1.555	-0.125	0.629	-1.578	0.172	0.5	-1.168	0.367	0.223
-1.043	-0.012	0.254	-1.168	-0.063	0.395	-1.055	-0.016	0.352	-1.137	-0.027	0.32	-1.172	-0.113	0.262	-1.074	-0.133	0.344	-1.281	-0.023	0.563	-1.289	0.059	0.391	-1.594	-0.039	0.605	-1.539	0.227	0.496	-1.156	0.438	0.246
-1.063	0	0.273	-1.176	-0.066	0.398	-1.039	-0.008	0.359	-1.121	-0.035	0.316	-1.098	-0.074	0.262	-1.074	-0.141	0.336	-1.289	-0.012	0.563	-1.258	0.023	0.43	-1.613	0.066	0.57	-1.527	0.273	0.488	-1.043	0.5	0.285
-1.094	0	0.293	-1.164	-0.07	0.395	-1.031	-0.012	0.375	-1.102	-0.039	0.32	-1.09	-0.031	0.266	-1.09	-0.148	0.324	-1.309	0.023	0.559	-1.227	0.008	0.461	-1.652	0.156	0.516	-1.52	0.305	0.48	-0.961	0.48	0.332
-1.121	0	0.313	-1.152	-0.07	0.387	-1.035	-0.02	0.375	-1.098	-0.047	0.324	-1.129	0	0.277	-1.117	-0.152	0.32	-1.301	0.07	0.547	-1.188	0.031	0.5	-1.707	0.23	0.449	-1.5	0.316	0.457	-0.996	0.418	0.375
-1.133	-0.004	0.332	-1.141	-0.07	0.387	-1.047	-0.016	0.367	-1.09	-0.051	0.32	-1.191	0.027	0.313	-1.152	-0.16	0.336	-1.281	0.121	0.52	-1.16	0.066	0.535	-1.727	0.305	0.391	-1.473	0.293	0.449	-1.109	0.379	0.406
-1.145	-0.016	0.352	-1.125	-0.078	0.375	-1.059	-0.023	0.363	-1.105	-0.051	0.324	-1.254	0.047	0.336	-1.176	-0.156	0.359	-1.277	0.148	0.496	-1.141	0.102	0.551	-1.695	0.371	0.352	-1.453	0.262	0.445	-1.203	0.367	0.438
-1.176	-0.02	0.375	-1.113	-0.082	0.375	-1.066	-0.023	0.359	-1.125	-0.043	0.324	-1.313	0.055	0.363	-1.211	-0.156	0.383	-1.305	0.152	0.457	-1.133	0.133	0.559	-1.629	0.43	0.297	-1.441	0.223	0.434	-1.27	0.359	0.469
-1.211	-0.023	0.395	-1.113	-0.102	0.371	-1.066	-0.027	0.359	-1.145	-0.043	0.32	-1.367	0.059	0.395	-1.234	-0.141	0.402	-1.336	0.172	0.418	-1.129	0.168	0.563	-1.508	0.473	0.227	-1.461	0.195	0.402	-1.336	0.32	0.492
-1.246	-0.023	0.422	-1.113	-0.113	0.371	-1.059	-0.039	0.359	-1.164	-0.043	0.328	-1.426	0.055	0.43	-1.258	-0.121	0.414	-1.352	0.223	0.367	-1.145	0.207	0.551	-1.344	0.461	0.164	-1.484	0.164	0.34	-1.41	0.262	0.527
-1.27	-0.023	0.453	-1.098	-0.133	0.371	-1.059	-0.07	0.355	-1.176	-0.051	0.34	-1.457	0.059	0.445	-1.297	-0.105	0.418	-1.328	0.289	0.332	-1.168	0.246	0.531	-1.223	0.391	0.102	-1.523	0.145	0.227	-1.492	0.137	0.566
-1.285	-0.027	0.477	-1.105	-0.16	0.375	-1.07	-0.098	0.355	-1.188	-0.055	0.332	-1.465	0.051	0.457	-1.332	-0.102	0.414	-1.281	0.352	0.273	-1.199	0.27	0.508	-1.215	0.281	0.074	-1.504	0.176	0.117	-1.523	0.004	0.625
-1.281	-0.027	0.488	-1.121	-0.172	0.383	-1.09	-0.117	0.348	-1.199	-0.055	0.324	-1.434	0.035	0.453	-1.367	-0.109	0.402	-1.246	0.387	0.207	-1.211	0.281	0.488	-1.258	0.176	0.086	-1.445	0.215	0.047	-1.543	-0.18	0.695
-1.297	-0.031	0.5	-1.137	-0.188	0.375	-1.102	-0.125	0.34	-1.211	-0.063	0.316	-1.395	0.027	0.449	-1.375	-0.125	0.387	-1.246	0.391	0.137	-1.234	0.281	0.484	-1.223	0.086	0.137	-1.348	0.172	0.039	-1.43	-0.281	0.813
-1.297	-0.02	0.504	-1.16	-0.188	0.383	-1.113	-0.129	0.324	-1.219	-0.063	0.301	-1.352	0.023	0.438	-1.383	-0.148	0.375	-1.355	0.363	0.121	-1.281	0.258	0.488	-1.059	0.016	0.223	-1.262	0.047	0.023	-1.324	-0.301	0.922
-1.293	0	0.512	-1.172	-0.188	0.387	-1.117	-0.129	0.313	-1.234	-0.07	0.281	-1.316	0.031	0.426	-1.391	-0.18	0.363	-1.453	0.332	0.191	-1.352	0.211	0.496	-0.875	-0.039	0.254	-1.313	-0.074	-0.012	-1.293	-0.289	0.984
-1.227	-0.023	0.613	-1.176	-0.191	0.387	-1.133	-0.125	0.293	-1.25	-0.082	0.262	-1.297	0.035	0.418	-1.395	-0.203	0.375	-1.418	0.324	0.27	-1.445	0.16	0.473	-0.785	-0.047	0.215	-1.465	-0.023	-0.035	-1.254	-0.16	0.969
-1.211	-0.02	0.742	-1.172	-0.191	0.402	-1.168	-0.117	0.293	-1.254	-0.094	0.258	-1.273	0.031	0.414	-1.41	-0.219	0.371	-1.324	0.289	0.281	-1.535	0.102	0.418	-0.816	0.02	0.168	-1.449	0.148	-0.059	-1.246	-0.016	0.828
-1.328	0	0.512	-1.176	-0.195	0.414	-1.207	-0.121	0.301	-1.258	-0.102	0.246	-1.25	0.031	0.406	-1.41	-0.211	0.375	-1.266	0.238	0.234	-1.512	0.066	0.363	-0.918	0.133	0.145	-1.281	0.289	-0.035	-1.156	0.348	0.977
-1.285	0.125	0.34	-1.18	-0.191	0.422	-1.234	-0.125	0.305	-1.266	-0.125	0.234	-1.23	0.031	0.406	-1.406	-0.199	0.383	-1.273	0.207	0.199	-1.422	0.047	0.297	-1.039	0.227	0.141	-1.168	0.309	0.027	-1.191	0.438	1.023
-1.156	0.195	0.355	-1.176	-0.188	0.43	-1.262	-0.129	0.313	-1.281	-0.145	0.234	-1.223	0.031	0.414	-1.406	-0.164	0.402	-1.332	0.211	0.176	-1.332	0.016	0.234	-1.152	0.289	0.16	-1.188	0.242	0.105	-1.031	0.711	1.047
-1.148	0.133	0.422	-1.176	-0.188	0.438	-1.281	-0.145	0.316	-1.305	-0.152	0.234	-1.211	0.039	0.43	-1.441	-0.129	0.434	-1.387	0.219	0.188	-1.277	-0.031	0.223	-1.234	0.313	0.211	-1.27	0.176	0.18	-1.039	0.512	1.168
-1.223	0.02	0.457	-1.18	-0.184	0.445	-1.309	-0.156	0.316	-1.332	-0.152	0.242	-1.188	0.047	0.453	-1.527	-0.102	0.469	-1.422	0.203	0.207	-1.309	-0.059	0.246	-1.293	0.289	0.27	-1.336	0.168	0.234	-1.211	0.059	1.211
-1.227	-0.02	0.492	-1.191	-0.184	0.453	-1.34	-0.168	0.32	-1.348	-0.148	0.25	-1.168	0.055	0.469	-1.609	-0.09	0.477	-1.438	0.16	0.242	-1.41	-0.02	0.262	-1.336	0.234	0.328	-1.344	0.195	0.281	-1.188	-0.398	1.324
-1.164	0	0.523	-1.23	-0.188	0.48	-1.367	-0.172	0.32	-1.359	-0.137	0.254	-1.156	0.066	0.461	-1.621	-0.102	0.461	-1.434	0.109	0.273	-1.355	0.051	0.285	-1.344	0.18	0.371	-1.344	0.207	0.332	-1.07	-0.605	1.328
-1.133	0.031	0.516	-1.285	-0.184	0.516	-1.379	-0.172	0.32	-1.352	-0.133	0.258	-1.141	0.07	0.43	-1.52	-0.125	0.418	-1.43	0.074	0.309	-1.176	0.121	0.301	-1.313	0.129	0.398	-1.344	0.191	0.395	-0.957	-0.602	1.316
-1.133	0.066	0.496	-1.344	-0.176	0.535	-1.387	-0.168	0.305	-1.34	-0.125	0.266	-1.125	0.066	0.391	-1.371	-0.152	0.375	-1.426	0.063	0.328	-1.031	0.129	0.305	-1.277	0.078	0.422	-1.348	0.168	0.434	-0.926	-0.523	1.238
-1.125	0.094	0.477	-1.375	-0.164	0.555	-1.387	-0.16	0.293	-1.344	-0.113	0.281	-1.133	0.051	0.371	-1.238	-0.156	0.355	-1.418	0.055	0.344	-0.98	0.113	0.313	-1.238	0.043	0.434	-1.363	0.141	0.449	-0.926	-0.402	1.168
-1.113	0.102	0.465	-1.359	-0.148	0.559	-1.367	-0.152	0.285	-1.379	-0.105	0.297	-1.152	0.043	0.387	-1.152	-0.109	0.348	-1.402	0.047	0.359	-1.051	0.109	0.336	-1.188	0.027	0.461	-1.363	0.09	0.469	-0.953	-0.27	1.121
-1.113	0.078	0.457	-1.301	-0.129	0.543	-1.352	-0.156	0.277	-1.461	-0.102	0.32	-1.16	0.047	0.41	-1.125	-0.059	0.348	-1.379	0.035	0.371	-1.156	0.145	0.352	-1.191	-0.004	0.465	-1.363	0.043	0.488	-1.09	-0.148	1.07
-1.133	0.043	0.457	-1.215	-0.086	0.539	-1.367	-0.16	0.277	-1.551	-0.098	0.328	-1.16	0.039	0.426	-1.125	-0.004	0.348	-1.363	0.02	0.371	-1.242	0.195	0.371	-1.23	-0.016	0.465	-1.324	0.043	0.488	-1.141	0.012	1.055
-1.156	0.016	0.469	-1.148	-0.031	0.512	-1.406	-0.164	0.297	-1.602	-0.09	0.344	-1.16	0.027	0.43	-1.133	0.039	0.355	-1.363	-0.012	0.371	-1.27	0.23	0.398	-1.277	0.016	0.477	-1.313	0.07	0.453	-1.188	0.16	1.055
-1.176	0.012	0.469	-1.102	0.02	0.492	-1.438	-0.16	0.301	-1.555	-0.09	0.324	-1.18	0	0.422	-1.137	0.07	0.371	-1.387	-0.047	0.375	-1.277	0.227	0.434	-1.363	0.039	0.465	-1.328	0.082	0.418	-1.242	0.211	1.066
-1.203	0	0.473	-1.094	0.059	0.484	-1.453	-0.152	0.305	-1.43	-0.098	0.301	-1.195	-0.016	0.406	-1.168	0.086	0.387	-1.418	-0.09	0.398	-1.289	0.195	0.469	-1.457	0.055	0.449	-1.395	0.07	0.418	-1.273	0.184	1.074
-1.223	-0.004	0.469	-1.121	0.063	0.492	-1.426	-0.152	0.305	-1.289	-0.102	0.273	-1.215	-0.012	0.395	-1.223	0.086	0.406	-1.441	-0.125	0.422	-1.305	0.16	0.484	-1.473	0.063	0.484	-1.48	0.066	0.484	-1.285	0.141	1.07
-1.246	-0.012	0.457	-1.164	0.039	0.516	-1.367	-0.133	0.305	-1.168	-0.082	0.262	-1.227	-0.012	0.383	-1.285	0.086	0.43	-1.457	-0.137	0.445	-1.293	0.129	0.488	-1.512	0.063	0.488	-1.527	0.078	0.555	-1.34	0.129	1.051
-1.27	-0.02	0.441	-1.203	-0.008	0.535	-1.277	-0.109	0.297	-1.109	-0.039	0.254	-1.219	-0.008	0.375	-1.324	0.098	0.453	-1.469	-0.137	0.465	-1.262	0.109	0.484	-1.582	0.074	0.488	-1.582	0.059	0.559	-1.488	0.125	1.027
-1.285	-0.027	0.434	-1.234	-0.043	0.555	-1.18	-0.09	0.293	-1.102	0.016	0.246	-1.191	-0.012	0.359	-1.344	0.105	0.465	-1.5	-0.121	0.457	-1.211	0.102	0.465	-1.66	0.07	0.5	-1.629	0.027	0.539	-1.645	0.156	0.996
-1.281	-0.027	0.422	-1.262	-0.066	0.566	-1.094	-0.047	0.285	-1.129	0.051	0.254	-1.18	-0.016	0.344	-1.328	0.121	0.461	-1.523	-0.105	0.457	-1.16	0.09	0.461	-1.684	0.074	0.527	-1.672	0.004	0.543	-1.715	0.223	0.953
-1.27	-0.02	0.406	-1.285	-0.066	0.578	-1.035	-0.02	0.281	-1.164	0.063	0.27	-1.188	-0.012	0.348	-1.297	0.137	0.43	-1.551	-0.105	0.441	-1.121	0.078	0.465	-1.691	0.055	0.559	-1.723	-0.02	0.563	-1.672	0.301	0.922
-1.258	-0.02	0.387	-1.305	-0.059	0.574	-1.031	0	0.289	-1.199	0.063	0.301	-1.234	-0.016	0.359	-1.262	0.133	0.391	-1.547	-0.121	0.418	-1.125	0.047	0.48	-1.699	-0.023	0.598	-1.746	-0.059	0.586	-1.668	0.371	0.871
-1.258	-0.027	0.371	-1.316	-0.043	0.57	-1.059	0.004	0.316	-1.234	0.059	0.32	-1.301	-0.004	0.379	-1.227	0.121	0.363	-1.523	-0.156	0.379	-1.121	0.039	0.504	-1.703	-0.117	0.621	-1.766	-0.105	0.605	-1.738	0.445	0.809
-1.277	-0.043	0.367	-1.313	-0.016	0.555	-1.105	-0.004	0.348	-1.281	0.039	0.344	-1.34	0	0.379	-1.191	0.09	0.367	-1.5	-0.199	0.348	-1.137	0.023	0.531	-1.738	-0.191	0.641	-1.781	-0.156	0.625	-1.813	0.492	0.727
-1.301	-0.043	0.367	-1.289	0	0.547	-1.164	-0.023	0.379	-1.32	0.031	0.367	-1.32	-0.008	0.355	-1.152	0.055	0.395	-1.473	-0.254	0.32	-1.172	0.016	0.547	-1.785	-0.207	0.73	-1.789	-0.223	0.656	-1.793	0.48	0.672
-1.297	-0.047	0.363	-1.262	0.004	0.543	-1.242	-0.055	0.41	-1.336	0.031	0.383	-1.25	-0.039	0.313	-1.129	0.004	0.434	-1.449	-0.305	0.301	-1.211	0.031	0.555	-1.785	-0.164	0.902	-1.793	-0.273	0.676	-1.695	0.418	0.629
-1.273	-0.059	0.355	-1.223	0.012	0.543	-1.332	-0.082	0.441	-1.336	0.031	0.402	-1.156	-0.059	0.258	-1.121	-0.039	0.453	-1.441	-0.359	0.273	-1.254	0.07	0.547	-1.723	-0.125	1.066	-1.809	-0.313	0.695	-1.609	0.332	0.613
-1.25	-0.078	0.344	-1.188	0.02	0.543	-1.418	-0.094	0.488	-1.328	0.027	0.398	-1.109	-0.074	0.238	-1.117	-0.066	0.469	-1.453	-0.398	0.234	-1.305	0.102	0.52	-1.602	-0.141	1.082	-1.801	-0.32	0.719	-1.578	0.266	0.598
-1.203	-0.09	0.332	-1.156	0.039	0.531	-1.477	-0.078	0.531	-1.309	0.027	0.402	-1.117	-0.078	0.262	-1.117	-0.078	0.48	-1.453	-0.418	0.207	-1.355	0.102	0.512	-1.504	-0.211	0.926	-1.773	-0.273	0.73	-1.559	0.23	0.594
-1.145	-0.09	0.32	-1.129	0.055	0.52	-1.508	-0.055	0.551	-1.289	0.035	0.395	-1.145	-0.078	0.313	-1.125	-0.074	0.488	-1.484	-0.398	0.188	-1.371	0.086	0.508	-1.582	-0.363	0.797	-1.711	-0.199	0.723	-1.508	0.211	0.59
-1.086	-0.09	0.309	-1.102	0.074	0.512	-1.496	-0.031	0.555	-1.273	0.047	0.391	-1.176	-0.066	0.352	-1.145	-0.055	0.496	-1.508	-0.352	0.199	-1.383	0.047	0.523	-1.676	-0.488	0.809	-1.66	-0.152	0.723	-1.43	0.188	0.586
-1.035	-0.09	0.289	-1.09	0.078	0.512	-1.477	-0.016	0.535	-1.254	0.043	0.383	-1.203	-0.055	0.371	-1.164	-0.012	0.496	-1.504	-0.293	0.227	-1.406	-0.016	0.539	-1.758	-0.512	0.875	-1.617	-0.148	0.715	-1.344	0.16	0.586
-1.004	-0.082	0.273	-1.086	0.066	0.52	-1.445	0.004	0.523	-1.25	0.031	0.379	-1.227	-0.047	0.363	-1.176	0.031	0.484	-1.488	-0.25	0.25	-1.422	-0.082	0.563	-1.859	-0.453	0.887	-1.625	-0.16	0.723	-1.254	0.156	0.574
-0.992	-0.07	0.266	-1.09	0.059	0.527	-1.41	0.02	0.512	-1.25	0.02	0.383	-1.25	-0.035	0.355	-1.156	0.07	0.473	-1.484	-0.219	0.27	-1.426	-0.152	0.59	-1.785	-0.344	0.855	-1.723	-0.191	0.73	-1.164	0.168	0.555
-0.996	-0.066	0.27	-1.09	0.043	0.523	-1.391	0.023	0.512	-1.242	0.02	0.402	-1.266	-0.012	0.348	-1.133	0.082	0.457	-1.461	-0.195	0.289	-1.426	-0.215	0.605	-1.555	-0.242	0.793	-1.727	-0.191	0.734	-1.082	0.195	0.531
-1.012	-0.066	0.281	-1.086	0.043	0.512	-1.379	0.008	0.535	-1.227	0.016	0.43	-1.27	0	0.336	-1.102	0.066	0.445	-1.441	-0.184	0.301	-1.426	-0.25	0.633	-1.34	-0.172	0.711	-1.543	-0.164	0.734	-1.004	0.223	0.5
-1.043	-0.063	0.289	-1.078	0.031	0.512	-1.352	0.008	0.551	-1.211	0.012	0.457	-1.254	-0.004	0.332	-1.105	0.043	0.438	-1.461	-0.188	0.313	-1.457	-0.277	0.652	-1.262	-0.156	0.652	-1.328	-0.156	0.715	-0.945	0.25	0.465
-1.07	-0.063	0.305	-1.063	0.016	0.508	-1.32	0	0.547	-1.199	0.023	0.465	-1.223	-0.023	0.324	-1.121	0.016	0.43	-1.496	-0.184	0.328	-1.516	-0.285	0.66	-1.34	-0.125	0.613	-1.18	-0.156	0.676	-0.906	0.281	0.449
-1.098	-0.059	0.324	-1.055	0	0.508	-1.301	0.004	0.547	-1.191	0.047	0.469	-1.176	-0.035	0.316	-1.148	-0.012	0.441	-1.484	-0.164	0.355	-1.566	-0.258	0.664	-1.473	-0.082	0.602	-1.121	-0.16	0.641	-0.914	0.297	0.441
-1.137	-0.059	0.34	-1.043	-0.02	0.492	-1.273	-0.004	0.559	-1.172	0.066	0.457	-1.133	-0.047	0.313	-1.18	-0.043	0.445	-1.422	-0.145	0.367	-1.586	-0.215	0.652	-1.605	-0.02	0.582	-1.145	-0.164	0.609	-0.938	0.309	0.445
-1.172	-0.051	0.348	-1.023	-0.043	0.449	-1.242	0.008	0.574	-1.148	0.082	0.441	-1.105	-0.059	0.316	-1.211	-0.063	0.453	-1.328	-0.125	0.344	-1.578	-0.16	0.641	-1.727	0.047	0.547	-1.223	-0.16	0.582	-0.969	0.313	0.445
-1.203	-0.055	0.352	-1.02	-0.078	0.398	-1.199	0.023	0.594	-1.113	0.09	0.426	-1.078	-0.059	0.313	-1.219	-0.074	0.453	-1.238	-0.102	0.328	-1.586	-0.109	0.613	-1.832	0.121	0.516	-1.281	-0.145	0.543	-1.008	0.305	0.461
-1.234	-0.063	0.355	-1.031	-0.102	0.363	-1.172	0.027	0.586	-1.09	0.09	0.418	-1.059	-0.051	0.324	-1.215	-0.078	0.445	-1.199	-0.074	0.301	-1.645	-0.082	0.602	-1.938	0.18	0.48	-1.348	-0.125	0.504	-1.051	0.293	0.48
-1.254	-0.074	0.355	-1.059	-0.113	0.367	-1.133	0.027	0.563	-1.063	0.082	0.414	-1.047	-0.039	0.34	-1.191	-0.07	0.418	-1.223	-0.055	0.281	-1.73	-0.09	0.586	-2.027	0.223	0.445	-1.441	-0.105	0.469	-1.098	0.273	0.496
-1.25	-0.09	0.352	-1.074	-0.109	0.418	-1.102	0.008	0.523	-1.047	0.074	0.414	-1.043	-0.027	0.348	-1.184	-0.066	0.387	-1.273	-0.039	0.27	-1.715	-0.094	0.578	-2.043	0.25	0.414	-1.539	-0.082	0.449	-1.168	0.246	0.5
-1.246	-0.098	0.348	-1.102	-0.117	0.473	-1.07	-0.004	0.48	-1.035	0.063	0.406	-1.051	-0.004	0.352	-1.199	-0.066	0.371	-1.34	-0.035	0.27	-1.559	-0.113	0.574	-1.98	0.262	0.383	-1.645	-0.066	0.43	-1.254	0.207	0.512
-1.227	-0.102	0.34	-1.125	-0.141	0.531	-1.055	-0.012	0.469	-1.031	0.043	0.395	-1.055	0.016	0.348	-1.258	-0.043	0.379	-1.414	-0.039	0.27	-1.371	-0.141	0.582	-1.852	0.258	0.367	-1.703	-0.039	0.406	-1.355	0.176	0.508
-1.207	-0.098	0.34	-1.148	-0.16	0.566	-1.023	-0.012	0.477	-1.047	0.016	0.391	-1.082	0.023	0.348	-1.332	-0.016	0.391	-1.504	-0.047	0.281	-1.23	-0.141	0.586	-1.734	0.238	0.379	-1.703	-0.02	0.395	-1.48	0.156	0.48
-1.188	-0.086	0.328	-1.18	-0.172	0.559	-0.984	-0.02	0.48	-1.07	-0.016	0.402	-1.113	0.016	0.355	-1.395	0.012	0.418	-1.609	-0.055	0.301	-1.168	-0.121	0.582	-1.648	0.207	0.391	-1.668	-0.02	0.391	-1.57	0.156	0.434
-1.168	-0.07	0.332	-1.199	-0.168	0.52	-0.961	-0.043	0.465	-1.09	-0.027	0.402	-1.145	-0.016	0.371	-1.41	0.039	0.422	-1.742	-0.047	0.34	-1.188	-0.082	0.574	-1.574	0.188	0.391	-1.641	-0.027	0.406	-1.57	0.164	0.379
-1.156	-0.059	0.328	-1.227	-0.152	0.469	-0.938	-0.07	0.43	-1.113	-0.043	0.398	-1.18	-0.078	0.387	-1.375	0.055	0.418	-1.855	-0.031	0.379	-1.258	-0.051	0.57	-1.492	0.215	0.398	-1.605	-0.016	0.434	-1.477	0.188	0.328
-1.156	-0.043	0.324	-1.234	-0.133	0.414	-0.922	-0.105	0.402	-1.121	-0.055	0.391	-1.199	-0.141	0.402	-1.313	0.047	0.402	-1.918	-0.008	0.422	-1.34	-0.012	0.551	-1.43	0.223	0.406	-1.578	0.02	0.445	-1.344	0.195	0.289
-1.148	-0.035	0.324	-1.242	-0.102	0.375	-0.91	-0.121	0.387	-1.145	-0.055	0.387	-1.203	-0.188	0.398	-1.258	0.035	0.387	-1.93	0.016	0.449	-1.387	0.043	0.531	-1.371	0.227	0.422	-1.527	0.074	0.461	-1.211	0.152	0.289
-1.152	-0.035	0.32	-1.297	-0.082	0.352	-0.898	-0.117	0.398	-1.188	-0.063	0.375	-1.207	-0.215	0.391	-1.23	0.047	0.371	-1.914	0.047	0.457	-1.449	0.09	0.516	-1.316	0.238	0.441	-1.543	0.09	0.453	-1.211	0.102	0.313
-1.141	-0.043	0.316	-1.363	-0.059	0.371	-0.906	-0.109	0.418	-1.281	-0.074	0.375	-1.203	-0.215	0.371	-1.234	0.063	0.363	-1.887	0.07	0.457	-1.535	0.141	0.496	-1.277	0.246	0.465	-1.523	0.125	0.461	-1.34	0.121	0.324
-1.145	-0.051	0.316	-1.402	-0.035	0.379	-0.93	-0.121	0.438	-1.406	-0.082	0.391	-1.211	-0.203	0.359	-1.223	0.082	0.355	-1.867	0.098	0.438	-1.613	0.188	0.484	-1.25	0.266	0.461	-1.5	0.164	0.469	-1.355	0.211	0.34
-1.137	-0.055	0.32	-1.379	-0.02	0.391	-0.949	-0.129	0.445	-1.492	-0.059	0.418	-1.23	-0.172	0.359	-1.219	0.09	0.355	-1.848	0.156	0.422	-1.672	0.234	0.457	-1.242	0.273	0.457	-1.52	0.164	0.484	-1.203	0.277	0.375
-1.129	-0.059	0.324	-1.313	-0.02	0.398	-0.957	-0.141	0.438	-1.469	-0.016	0.426	-1.258	-0.137	0.359	-1.215	0.07	0.355	-1.773	0.223	0.453	-1.664	0.242	0.43	-1.227	0.27	0.457	-1.539	0.145	0.516	-1.055	0.27	0.414
-1.125	-0.063	0.32	-1.227	-0.012	0.375	-0.949	-0.133	0.414	-1.383	-0.027	0.391	-1.309	-0.109	0.375	-1.234	0.047	0.371	-1.668	0.227	0.473	-1.598	0.23	0.402	-1.219	0.258	0.457	-1.578	0.125	0.523	-1.051	0.219	0.445
-1.121	-0.07	0.316	-1.164	-0.012	0.332	-0.934	-0.129	0.387	-1.289	-0.07	0.336	-1.371	-0.09	0.395	-1.262	0.027	0.395	-1.543	0.195	0.492	-1.504	0.219	0.371	-1.199	0.254	0.453	-1.629	0.098	0.535	-1.152	0.191	0.465
-1.098	-0.078	0.293	-1.137	-0.004	0.305	-0.926	-0.121	0.371	-1.219	-0.098	0.289	-1.434	-0.078	0.41	-1.273	0.027	0.418	-1.414	0.129	0.512	-1.391	0.203	0.367	-1.168	0.238	0.453	-1.699	0.07	0.531	-1.262	0.223	0.457
-1.074	-0.086	0.277	-1.113	0	0.313	-0.934	-0.113	0.359	-1.184	-0.082	0.258	-1.473	-0.082	0.426	-1.27	0.023	0.426	-1.297	0.059	0.543	-1.324	0.16	0.359	-1.145	0.227	0.449	-1.746	0.059	0.523	-1.324	0.285	0.449
-1.051	-0.102	0.262	-1.117	0.012	0.313	-0.961	-0.109	0.367	-1.188	-0.039	0.246	-1.477	-0.09	0.438	-1.238	0.02	0.418	-1.195	0.004	0.563	-1.266	0.129	0.363	-1.145	0.211	0.445	-1.793	0.074	0.492	-1.344	0.324	0.453
-1.043	-0.113	0.246	-1.133	-0.008	0.32	-1.004	-0.109	0.375	-1.227	0.004	0.254	-1.484	-0.102	0.438	-1.199	0.016	0.402	-1.105	-0.023	0.59	-1.246	0.109	0.379	-1.184	0.18	0.43	-1.824	0.105	0.426	-1.332	0.316	0.473
-1.051	-0.121	0.238	-1.156	-0.031	0.344	-1.082	-0.117	0.398	-1.266	0.027	0.262	-1.531	-0.105	0.441	-1.145	0.012	0.395	-1.031	-0.035	0.602	-1.227	0.078	0.406	-1.238	0.148	0.391	-1.844	0.164	0.336	-1.324	0.27	0.492
-1.07	-0.125	0.234	-1.172	-0.039	0.367	-1.195	-0.125	0.445	-1.285	0.027	0.277	-1.617	-0.098	0.445	-1.098	0.008	0.383	-0.977	-0.027	0.594	-1.207	0.043	0.441	-1.297	0.125	0.328	-1.836	0.285	0.234	-1.301	0.23	0.52
-1.102	-0.141	0.238	-1.203	-0.059	0.387	-1.293	-0.121	0.477	-1.293	0.027	0.293	-1.691	-0.098	0.441	-1.07	0.004	0.375	-0.941	-0.008	0.566	-1.176	0.02	0.492	-1.301	0.117	0.254	-1.766	0.426	0.148	-1.238	0.188	0.555
-1.141	-0.145	0.246	-1.219	-0.082	0.398	-1.363	-0.109	0.477	-1.277	0.031	0.316	-1.668	-0.102	0.41	-1.059	-0.004	0.375	-0.914	0.031	0.527	-1.148	0.02	0.539	-1.266	0.117	0.176	-1.656	0.531	0.086	-1.156	0.16	0.594
-1.199	-0.156	0.262	-1.207	-0.082	0.406	-1.387	-0.102	0.457	-1.254	0.023	0.34	-1.543	-0.125	0.359	-1.055	-0.016	0.379	-0.895	0.074	0.48	-1.125	0.039	0.563	-1.195	0.113	0.141	-1.527	0.547	0.059	-1.09	0.133	0.633
-1.258	-0.164	0.285	-1.199	-0.074	0.395	-1.355	-0.109	0.449	-1.227	0.016	0.352	-1.395	-0.148	0.32	-1.066	-0.027	0.383	-0.887	0.109	0.441	-1.105	0.074	0.574	-1.145	0.082	0.141	-1.422	0.465	0.059	-1.039	0.125	0.629
-1.305	-0.168	0.309	-1.211	-0.086	0.379	-1.309	-0.113	0.449	-1.184	0.012	0.352	-1.25	-0.141	0.313	-1.082	-0.031	0.383	-0.902	0.137	0.402	-1.094	0.113	0.574	-1.23	0.051	0.172	-1.363	0.355	0.078	-1.02	0.145	0.637
-1.344	-0.16	0.328	-1.191	-0.09	0.359	-1.281	-0.094	0.449	-1.145	0.004	0.332	-1.164	-0.105	0.313	-1.109	-0.039	0.383	-0.938	0.148	0.391	-1.094	0.148	0.574	-1.379	0.094	0.219	-1.328	0.305	0.066	-0.973	0.223	0.625
-1.379	-0.16	0.348	-1.148	-0.074	0.34	-1.285	-0.074	0.469	-1.113	-0.008	0.301	-1.137	-0.066	0.316	-1.145	-0.047	0.379	-1.004	0.145	0.387	-1.105	0.184	0.563	-1.395	0.168	0.254	-1.211	0.305	0.055	-0.969	0.262	0.625
-1.426	-0.152	0.355	-1.117	-0.063	0.328	-1.297	-0.07	0.465	-1.086	-0.027	0.289	-1.156	-0.035	0.32	-1.176	-0.059	0.367	-1.059	0.137	0.391	-1.129	0.215	0.543	-1.25	0.219	0.285	-1.027	0.313	0.074	-0.977	0.316	0.629
-1.504	-0.152	0.371	-1.105	-0.066	0.32	-1.305	-0.07	0.469	-1.063	-0.039	0.285	-1.18	0	0.34	-1.207	-0.066	0.359	-1.098	0.121	0.383	-1.156	0.238	0.527	-1.102	0.195	0.305	-0.863	0.316	0.117	-0.984	0.383	0.633
-1.57	-0.133	0.387	-1.078	-0.059	0.324	-1.32	-0.07	0.477	-1.066	-0.051	0.285	-1.199	0.02	0.344	-1.223	-0.086	0.355	-1.109	0.102	0.359	-1.195	0.258	0.512	-1.094	0.145	0.316	-0.82	0.301	0.18	-1.043	0.43	0.641
-1.602	-0.125	0.387	-1.059	-0.047	0.34	-1.344	-0.059	0.488	-1.066	-0.043	0.293	-1.227	0.027	0.352	-1.219	-0.098	0.359	-1.125	0.074	0.324	-1.246	0.266	0.504	-1.195	0.121	0.324	-0.891	0.281	0.227	-1.133	0.414	0.668
-1.59	-0.133	0.379	-1.051	-0.051	0.348	-1.371	-0.035	0.5	-1.07	-0.039	0.309	-1.266	0.027	0.363	-1.219	-0.121	0.355	-1.172	0.031	0.313	-1.316	0.254	0.5	-1.293	0.148	0.332	-0.996	0.262	0.266	-1.227	0.352	0.723
-1.523	-0.145	0.363	-1.055	-0.043	0.344	-1.406	-0.016	0.516	-1.082	-0.035	0.316	-1.313	0.027	0.371	-1.227	-0.148	0.355	-1.254	0	0.324	-1.375	0.238	0.488	-1.336	0.195	0.348	-1.074	0.242	0.301	-1.309	0.242	0.777
-1.445	-0.152	0.355	-1.059	-0.031	0.344	-1.414	0	0.508	-1.102	-0.027	0.316	-1.352	0.027	0.379	-1.25	-0.176	0.359	-1.297	0	0.352	-1.402	0.223	0.473	-1.336	0.234	0.371	-1.113	0.23	0.336	-1.34	0.156	0.824
-1.359	-0.141	0.348	-1.059	-0.012	0.34	-1.406	0.008	0.504	-1.125	-0.031	0.316	-1.359	0.023	0.383	-1.277	-0.191	0.352	-1.273	0.004	0.352	-1.348	0.223	0.441	-1.313	0.242	0.395	-1.141	0.219	0.375	-1.344	0.086	0.867
-1.266	-0.113	0.336	-1.066	0.004	0.344	-1.371	0.004	0.488	-1.141	-0.031	0.313	-1.34	0.008	0.383	-1.316	-0.207	0.352	-1.227	-0.023	0.332	-1.238	0.207	0.406	-1.301	0.227	0.41	-1.176	0.203	0.398	-1.363	0.039	0.906
-1.18	-0.074	0.332	-1.074	0.004	0.34	-1.332	-0.012	0.473	-1.148	-0.039	0.316	-1.309	-0.016	0.383	-1.367	-0.219	0.348	-1.188	-0.055	0.305	-1.184	0.168	0.379	-1.297	0.203	0.422	-1.219	0.18	0.41	-1.418	-0.004	0.961
-1.098	-0.031	0.316	-1.082	-0.008	0.332	-1.285	-0.023	0.453	-1.152	-0.055	0.309	-1.277	-0.023	0.383	-1.41	-0.23	0.355	-1.18	-0.066	0.289	-1.262	0.137	0.375	-1.289	0.195	0.418	-1.246	0.145	0.41	-1.508	-0.051	1.035
-1.039	0	0.32	-1.082	-0.027	0.324	-1.242	-0.02	0.441	-1.164	-0.066	0.309	-1.254	-0.023	0.383	-1.426	-0.238	0.375	-1.219	-0.051	0.297	-1.371	0.133	0.379	-1.289	0.195	0.422	-1.246	0.117	0.422	-1.609	-0.094	1.098
-1.031	0.031	0.332	-1.082	-0.043	0.32	-1.219	-0.027	0.43	-1.164	-0.082	0.301	-1.227	-0.016	0.383	-1.43	-0.238	0.383	-1.285	-0.016	0.313	-1.379	0.148	0.395	-1.285	0.184	0.434	-1.234	0.078	0.422	-1.668	-0.113	1.129
-1.074	0.047	0.355	-1.078	-0.059	0.32	-1.207	-0.039	0.441	-1.172	-0.086	0.297	-1.211	0	0.383	-1.445	-0.23	0.395	-1.359	0.012	0.34	-1.277	0.137	0.422	-1.285	0.152	0.449	-1.23	0.027	0.43	-1.629	-0.094	1.117
-1.137	0.055	0.379	-1.082	-0.074	0.313	-1.188	-0.055	0.445	-1.176	-0.086	0.285	-1.199	0.008	0.391	-1.484	-0.199	0.406	-1.426	0.023	0.363	-1.168	0.074	0.438	-1.301	0.113	0.48	-1.223	-0.004	0.445	-1.551	-0.051	1.078
-1.191	0.051	0.398	-1.102	-0.082	0.316	-1.172	-0.066	0.449	-1.18	-0.086	0.273	-1.191	0.008	0.406	-1.559	-0.16	0.414	-1.48	0.02	0.387	-1.117	-0.02	0.438	-1.324	0.078	0.508	-1.242	-0.07	0.477	-1.512	-0.027	1.051
-1.234	0.031	0.422	-1.117	-0.09	0.309	-1.164	-0.074	0.445	-1.188	-0.086	0.258	-1.176	0.004	0.43	-1.621	-0.125	0.406	-1.52	0.008	0.406	-1.137	-0.043	0.441	-1.41	0.016	0.527	-1.277	-0.113	0.492	-1.559	-0.008	1.051
-1.266	0.016	0.441	-1.137	-0.09	0.305	-1.156	-0.09	0.438	-1.203	-0.086	0.258	-1.152	0.008	0.449	-1.602	-0.094	0.379	-1.531	0	0.414	-1.195	-0.023	0.434	-1.469	0.012	0.543	-1.348	-0.137	0.48	-1.684	0.02	1.039
-1.297	0.012	0.457	-1.156	-0.098	0.297	-1.145	-0.094	0.43	-1.234	-0.086	0.258	-1.148	0.004	0.457	-1.488	-0.074	0.332	-1.5	-0.004	0.414	-1.254	0.023	0.43	-1.527	0.031	0.555	-1.398	-0.109	0.457	-1.762	0.059	1
-1.324	0.02	0.469	-1.18	-0.102	0.293	-1.137	-0.102	0.422	-1.281	-0.09	0.27	-1.145	0.023	0.453	-1.367	-0.066	0.301	-1.457	-0.012	0.418	-1.32	0.055	0.422	-1.625	0.059	0.543	-1.441	-0.074	0.445	-1.633	0.129	0.945
-1.344	0.027	0.477	-1.211	-0.102	0.305	-1.133	-0.113	0.434	-1.32	-0.09	0.277	-1.145	0.047	0.453	-1.262	-0.031	0.297	-1.406	-0.027	0.414	-1.348	0.078	0.438	-1.711	0.098	0.531	-1.461	-0.059	0.445	-1.438	0.203	0.891
-1.352	0.035	0.484	-1.25	-0.109	0.309	-1.121	-0.125	0.434	-1.359	-0.094	0.293	-1.148	0.063	0.453	-1.191	0.02	0.289	-1.348	-0.031	0.402	-1.379	0.078	0.441	-1.785	0.148	0.52	-1.484	-0.082	0.465	-1.328	0.258	0.824
-1.352	0.035	0.492	-1.277	-0.117	0.316	-1.098	-0.145	0.434	-1.379	-0.098	0.301	-1.148	0.086	0.453	-1.145	0.066	0.301	-1.301	-0.031	0.387	-1.367	0.078	0.449	-1.824	0.195	0.531	-1.52	-0.141	0.477	-1.324	0.289	0.777
-1.348	0.031	0.484	-1.305	-0.121	0.324	-1.086	-0.156	0.418	-1.375	-0.105	0.313	-1.148	0.098	0.453	-1.133	0.094	0.313	-1.281	-0.031	0.379	-1.324	0.07	0.461	-1.836	0.211	0.559	-1.566	-0.219	0.488	-1.387	0.281	0.734
-1.352	0.016	0.465	-1.332	-0.125	0.32	-1.102	-0.18	0.41	-1.367	-0.102	0.316	-1.145	0.105	0.453	-1.141	0.109	0.332	-1.289	-0.023	0.371	-1.266	0.051	0.461	-1.816	0.168	0.613	-1.633	-0.293	0.512	-1.465	0.246	0.711
-1.352	-0.02	0.434	-1.344	-0.129	0.316	-1.117	-0.188	0.406	-1.375	-0.102	0.316	-1.133	0.102	0.453	-1.16	0.113	0.352	-1.32	-0.02	0.363	-1.199	0.035	0.469	-1.777	0.055	0.695	-1.695	-0.328	0.543	-1.531	0.219	0.707
-1.355	-0.047	0.41	-1.359	-0.129	0.32	-1.133	-0.195	0.41	-1.41	-0.09	0.32	-1.117	0.09	0.449	-1.215	0.105	0.383	-1.344	-0.008	0.371	-1.129	-0.004	0.477	-1.785	-0.129	0.805	-1.762	-0.355	0.547	-1.605	0.207	0.703
-1.348	-0.07	0.43	-1.387	-0.129	0.328	-1.141	-0.203	0.414	-1.48	-0.074	0.32	-1.105	0.074	0.445	-1.297	0.102	0.426	-1.367	0.004	0.383	-1.063	-0.047	0.488	-1.801	-0.25	0.887	-1.781	-0.348	0.559	-1.668	0.215	0.691
-1.32	-0.086	0.453	-1.438	-0.129	0.344	-1.145	-0.227	0.414	-1.566	-0.066	0.313	-1.117	0.063	0.438	-1.371	0.105	0.469	-1.383	0.016	0.391	-1	-0.086	0.512	-1.801	-0.305	0.922	-1.781	-0.332	0.582	-1.691	0.223	0.664
-1.27	-0.082	0.473	-1.477	-0.117	0.352	-1.141	-0.234	0.414	-1.609	-0.063	0.309	-1.145	0.047	0.422	-1.418	0.121	0.504	-1.398	0.004	0.398	-0.953	-0.113	0.535	-1.754	-0.285	0.941	-1.793	-0.328	0.605	-1.656	0.223	0.629
-1.234	-0.074	0.469	-1.5	-0.105	0.363	-1.141	-0.23	0.406	-1.574	-0.066	0.293	-1.184	0.031	0.414	-1.422	0.145	0.52	-1.402	-0.023	0.41	-0.93	-0.172	0.566	-1.727	-0.266	0.949	-1.805	-0.355	0.625	-1.582	0.223	0.598
-1.211	-0.051	0.453	-1.492	-0.102	0.355	-1.152	-0.211	0.402	-1.461	-0.078	0.285	-1.23	0.02	0.406	-1.379	0.145	0.508	-1.402	-0.043	0.406	-0.891	-0.152	0.578	-1.699	-0.285	0.965	-1.754	-0.391	0.641	-1.512	0.211	0.563
-1.188	-0.02	0.434	-1.445	-0.105	0.34	-1.18	-0.199	0.402	-1.324	-0.074	0.285	-1.258	0.004	0.406	-1.316	0.137	0.492	-1.387	-0.066	0.398	-0.875	-0.078	0.57	-1.641	-0.355	0.969	-1.656	-0.418	0.656	-1.449	0.219	0.531
-1.156	0.023	0.422	-1.383	-0.102	0.328	-1.211	-0.195	0.41	-1.191	-0.055	0.277	-1.258	-0.016	0.398	-1.254	0.148	0.469	-1.363	-0.094	0.383	-0.898	0.016	0.523	-1.551	-0.418	0.969	-1.57	-0.449	0.664	-1.379	0.227	0.5
-1.117	0.055	0.418	-1.301	-0.078	0.324	-1.227	-0.195	0.414	-1.098	-0.02	0.277	-1.238	-0.027	0.387	-1.207	0.152	0.438	-1.367	-0.129	0.363	-0.949	0.105	0.48	-1.516	-0.465	0.965	-1.543	-0.461	0.672	-1.313	0.242	0.484
-1.09	0.082	0.422	-1.219	-0.063	0.313	-1.234	-0.207	0.418	-1.055	0.012	0.273	-1.25	-0.051	0.383	-1.172	0.148	0.418	-1.391	-0.172	0.328	-1.031	0.164	0.445	-1.547	-0.469	0.938	-1.574	-0.457	0.676	-1.25	0.254	0.48
-1.07	0.094	0.434	-1.148	-0.043	0.305	-1.242	-0.207	0.418	-1.063	0.035	0.281	-1.313	-0.07	0.395	-1.141	0.129	0.41	-1.422	-0.219	0.297	-1.105	0.191	0.453	-1.691	-0.402	0.898	-1.547	-0.426	0.656	-1.199	0.27	0.473
-1.074	0.109	0.445	-1.105	-0.023	0.305	-1.246	-0.195	0.414	-1.109	0.055	0.309	-1.395	-0.063	0.426	-1.113	0.102	0.402	-1.461	-0.258	0.266	-1.164	0.16	0.488	-1.762	-0.27	0.844	-1.391	-0.34	0.625	-1.164	0.293	0.457
-1.074	0.113	0.449	-1.105	-0.012	0.309	-1.258	-0.18	0.402	-1.18	0.059	0.332	-1.402	-0.027	0.438	-1.094	0.074	0.406	-1.492	-0.293	0.227	-1.195	0.102	0.543	-1.656	-0.141	0.773	-1.207	-0.234	0.574	-1.152	0.313	0.461
-1.074	0.105	0.449	-1.133	0	0.32	-1.281	-0.176	0.398	-1.246	0.051	0.352	-1.324	-0.012	0.414	-1.078	0.051	0.426	-1.496	-0.301	0.227	-1.23	0.012	0.598	-1.477	-0.066	0.699	-1.082	-0.137	0.531	-1.16	0.348	0.461
-1.07	0.09	0.441	-1.188	0	0.34	-1.336	-0.176	0.395	-1.324	0.035	0.375	-1.227	-0.02	0.367	-1.074	0.035	0.453	-1.5	-0.297	0.246	-1.266	-0.059	0.637	-1.379	-0.066	0.637	-1.102	-0.07	0.496	-1.188	0.367	0.465
-1.074	0.063	0.445	-1.242	-0.004	0.355	-1.426	-0.176	0.41	-1.402	0.027	0.402	-1.148	-0.031	0.324	-1.07	0.027	0.48	-1.488	-0.262	0.266	-1.324	-0.086	0.656	-1.398	-0.051	0.582	-1.215	-0.035	0.496	-1.219	0.375	0.469
-1.063	0.039	0.438	-1.281	-0.023	0.367	-1.512	-0.172	0.414	-1.453	0.023	0.434	-1.129	-0.016	0.305	-1.078	0.027	0.508	-1.473	-0.223	0.277	-1.391	-0.105	0.672	-1.52	-0.047	0.531	-1.34	-0.012	0.504	-1.285	0.348	0.48
-1.07	0.012	0.43	-1.309	-0.043	0.387	-1.551	-0.168	0.402	-1.461	0.035	0.449	-1.172	0.023	0.313	-1.074	0.039	0.512	-1.465	-0.188	0.281	-1.484	-0.102	0.672	-1.648	-0.02	0.488	-1.445	-0.004	0.52	-1.363	0.316	0.469
-1.086	-0.008	0.426	-1.32	-0.051	0.406	-1.531	-0.18	0.383	-1.43	0.043	0.449	-1.23	0.051	0.324	-1.055	0.055	0.5	-1.445	-0.156	0.277	-1.613	-0.105	0.656	-1.762	0.023	0.461	-1.535	0.012	0.531	-1.438	0.297	0.422
-1.102	-0.023	0.418	-1.309	-0.051	0.418	-1.465	-0.18	0.367	-1.379	0.043	0.438	-1.266	0.055	0.324	-1.035	0.059	0.477	-1.438	-0.129	0.262	-1.742	-0.105	0.656	-1.883	0.078	0.441	-1.625	0.023	0.531	-1.508	0.305	0.352
-1.113	-0.039	0.41	-1.293	-0.039	0.422	-1.383	-0.145	0.355	-1.328	0.051	0.418	-1.281	0.023	0.328	-1.031	0.059	0.465	-1.469	-0.109	0.254	-1.805	-0.109	0.66	-2.027	0.148	0.43	-1.723	0.039	0.508	-1.547	0.316	0.23
-1.121	-0.047	0.398	-1.27	-0.023	0.422	-1.32	-0.09	0.359	-1.281	0.063	0.391	-1.289	-0.012	0.32	-1.039	0.059	0.453	-1.559	-0.105	0.25	-1.793	-0.105	0.664	-2.207	0.191	0.406	-1.813	0.059	0.473	-1.602	0.324	0.066
-1.129	-0.059	0.395	-1.238	0	0.426	-1.289	-0.035	0.359	-1.258	0.078	0.363	-1.293	-0.027	0.336	-1.063	0.051	0.445	-1.613	-0.109	0.262	-1.758	-0.102	0.664	-2.297	0.277	0.359	-1.84	0.063	0.445	-1.629	0.352	-0.039
-1.137	-0.078	0.387	-1.223	0.023	0.426	-1.277	0.016	0.352	-1.238	0.086	0.352	-1.297	-0.016	0.363	-1.094	0.039	0.445	-1.563	-0.121	0.27	-1.734	-0.086	0.652	-2.273	0.355	0.359	-1.793	0.035	0.441	-1.57	0.359	-0.047
-1.133	-0.086	0.379	-1.199	0.043	0.434	-1.297	0.051	0.352	-1.207	0.078	0.363	-1.266	0.008	0.387	-1.133	0.012	0.449	-1.438	-0.145	0.258	-1.781	-0.082	0.637	-2.227	0.383	0.336	-1.719	0.02	0.457	-1.438	0.336	-0.047
-1.125	-0.094	0.367	-1.184	0.055	0.434	-1.324	0.07	0.367	-1.184	0.055	0.375	-1.219	0.02	0.395	-1.195	-0.02	0.449	-1.297	-0.164	0.254	-1.863	-0.094	0.625	-2.109	0.348	0.324	-1.648	0.016	0.461	-1.277	0.258	-0.043
-1.129	-0.098	0.355	-1.176	0.055	0.441	-1.348	0.082	0.383	-1.168	0.035	0.395	-1.168	0.027	0.375	-1.258	-0.043	0.469	-1.191	-0.152	0.246	-1.953	-0.141	0.574	-1.957	0.324	0.328	-1.59	0.031	0.453	-1.211	0.184	-0.043
-1.16	-0.102	0.359	-1.176	0.047	0.445	-1.391	0.086	0.402	-1.141	0.027	0.426	-1.133	0.02	0.344	-1.309	-0.047	0.477	-1.148	-0.133	0.238	-1.777	-0.172	0.559	-1.801	0.297	0.336	-1.547	0.07	0.449	-1.305	0.203	-0.031
-1.23	-0.109	0.375	-1.168	0.039	0.445	-1.426	0.09	0.438	-1.113	0.02	0.441	-1.094	0.012	0.316	-1.336	-0.043	0.48	-1.156	-0.102	0.23	-1.508	-0.215	0.551	-1.656	0.289	0.355	-1.512	0.121	0.438	-1.34	0.281	-0.027
-1.309	-0.102	0.395	-1.156	0.031	0.441	-1.457	0.07	0.457	-1.094	0.004	0.461	-1.066	-0.008	0.297	-1.348	-0.043	0.473	-1.176	-0.07	0.238	-1.258	-0.234	0.543	-1.539	0.281	0.383	-1.48	0.184	0.43	-1.234	0.336	0.008
-1.379	-0.082	0.406	-1.152	0.023	0.441	-1.473	0.055	0.461	-1.074	-0.008	0.473	-1.039	-0.023	0.289	-1.352	-0.023	0.457	-1.219	-0.035	0.258	-1.078	-0.227	0.539	-1.441	0.242	0.402	-1.453	0.238	0.422	-1.156	0.32	0.07
-1.402	-0.066	0.402	-1.133	0.023	0.434	-1.453	0.051	0.453	-1.047	-0.008	0.48	-1.031	-0.027	0.297	-1.379	0.004	0.441	-1.293	0	0.281	-0.996	-0.184	0.527	-1.336	0.219	0.41	-1.461	0.254	0.422	-1.211	0.281	0.164
-1.371	-0.066	0.375	-1.125	0.023	0.43	-1.402	0.043	0.445	-1.027	-0.012	0.48	-1.035	-0.031	0.305	-1.457	0.016	0.441	-1.391	0.02	0.313	-1.016	-0.125	0.527	-1.262	0.219	0.41	-1.473	0.277	0.422	-1.348	0.254	0.23
-1.305	-0.078	0.332	-1.125	0.031	0.43	-1.34	0.043	0.434	-1.008	-0.027	0.48	-1.047	-0.035	0.313	-1.547	0.043	0.449	-1.492	0.031	0.352	-1.098	-0.063	0.52	-1.203	0.234	0.398	-1.5	0.281	0.43	-1.469	0.254	0.285
-1.227	-0.098	0.297	-1.125	0.031	0.426	-1.277	0.051	0.43	-0.992	-0.051	0.48	-1.059	-0.035	0.316	-1.551	0.082	0.465	-1.566	0.043	0.383	-1.207	0.023	0.512	-1.148	0.273	0.383	-1.52	0.27	0.434	-1.535	0.27	0.34
-1.137	-0.094	0.273	-1.109	0.035	0.422	-1.23	0.066	0.422	-0.984	-0.078	0.469	-1.066	-0.031	0.328	-1.438	0.109	0.438	-1.602	0.035	0.398	-1.305	0.113	0.508	-1.082	0.309	0.367	-1.539	0.246	0.441	-1.57	0.293	0.391
-1.055	-0.086	0.277	-1.082	0.039	0.418	-1.195	0.07	0.418	-0.973	-0.094	0.453	-1.078	-0.02	0.332	-1.289	0.094	0.379	-1.609	0.02	0.402	-1.391	0.199	0.504	-1.027	0.324	0.363	-1.551	0.203	0.449	-1.609	0.285	0.418
-1.008	-0.082	0.281	-1.059	0.035	0.414	-1.152	0.07	0.426	-0.973	-0.105	0.449	-1.102	-0.008	0.336	-1.16	0.07	0.32	-1.59	0.004	0.395	-1.484	0.262	0.492	-0.988	0.328	0.355	-1.555	0.164	0.453	-1.629	0.258	0.438
-1	-0.086	0.293	-1.043	0.035	0.414	-1.117	0.066	0.438	-0.977	-0.117	0.438	-1.113	0	0.336	-1.094	0.074	0.281	-1.566	-0.02	0.387	-1.551	0.285	0.477	-0.969	0.313	0.367	-1.563	0.137	0.453	-1.613	0.23	0.457
-1.027	-0.094	0.301	-1.055	0.031	0.418	-1.078	0.059	0.449	-0.984	-0.129	0.445	-1.125	0	0.34	-1.102	0.098	0.273	-1.539	-0.031	0.375	-1.563	0.273	0.453	-0.973	0.27	0.402	-1.578	0.109	0.43	-1.59	0.184	0.461
-1.09	-0.102	0.289	-1.098	0.031	0.422	-1.055	0.059	0.465	-0.996	-0.141	0.457	-1.145	-0.004	0.344	-1.137	0.117	0.289	-1.512	-0.047	0.363	-1.52	0.215	0.441	-1	0.207	0.434	-1.602	0.078	0.391	-1.551	0.133	0.48
-1.176	-0.113	0.293	-1.156	0.027	0.426	-1.047	0.047	0.473	-1.027	-0.148	0.465	-1.172	-0.016	0.348	-1.18	0.113	0.316	-1.492	-0.055	0.344	-1.441	0.129	0.434	-1.043	0.148	0.461	-1.598	0.082	0.293	-1.504	0.07	0.504
-1.254	-0.113	0.316	-1.223	0.02	0.434	-1.039	0.047	0.488	-1.063	-0.172	0.484	-1.203	-0.031	0.332	-1.207	0.086	0.344	-1.477	-0.063	0.355	-1.348	0.051	0.422	-1.066	0.117	0.469	-1.52	0.141	0.152	-1.441	0	0.531
-1.293	-0.105	0.355	-1.297	0.008	0.441	-1.039	0.055	0.496	-1.094	-0.184	0.492	-1.242	-0.051	0.324	-1.219	0.047	0.363	-1.457	-0.07	0.379	-1.262	0	0.414	-1.078	0.113	0.43	-1.414	0.242	0.008	-1.375	-0.051	0.555
-1.281	-0.098	0.375	-1.359	0	0.453	-1.039	0.063	0.504	-1.117	-0.188	0.488	-1.273	-0.066	0.316	-1.23	0.027	0.387	-1.426	-0.086	0.402	-1.191	-0.063	0.418	-1.082	0.125	0.379	-1.285	0.301	-0.086	-1.32	-0.078	0.566
-1.277	-0.113	0.383	-1.402	-0.012	0.457	-1.039	0.07	0.5	-1.133	-0.191	0.477	-1.301	-0.086	0.316	-1.227	0.012	0.41	-1.387	-0.074	0.434	-1.117	-0.086	0.441	-1.059	0.152	0.336	-1.137	0.254	-0.063	-1.273	-0.055	0.555
-1.293	-0.137	0.379	-1.414	-0.023	0.461	-1.039	0.066	0.492	-1.145	-0.191	0.457	-1.34	-0.098	0.309	-1.203	0.008	0.422	-1.355	-0.055	0.469	-1.066	-0.07	0.453	-1.043	0.16	0.32	-1.113	0.141	0.035	-1.254	0.004	0.527
-1.297	-0.152	0.371	-1.395	-0.039	0.461	-1.043	0.055	0.488	-1.18	-0.191	0.441	-1.395	-0.113	0.313	-1.164	0.012	0.414	-1.344	-0.035	0.492	-1.039	-0.031	0.473	-1.094	0.156	0.301	-1.176	0.059	0.121	-1.238	0.063	0.5
-1.285	-0.164	0.355	-1.387	-0.055	0.453	-1.043	0.043	0.484	-1.242	-0.195	0.441	-1.453	-0.125	0.316	-1.121	0.008	0.395	-1.348	0	0.504	-1.008	0.012	0.496	-1.141	0.188	0.281	-1.184	0.047	0.117	-1.234	0.094	0.48
-1.266	-0.164	0.324	-1.41	-0.066	0.453	-1.039	0.027	0.48	-1.313	-0.191	0.449	-1.492	-0.133	0.324	-1.086	0	0.375	-1.355	0.051	0.516	-0.977	0.043	0.527	-1.105	0.23	0.27	-1.105	0.078	0.074	-1.246	0.086	0.48
-1.227	-0.16	0.293	-1.445	-0.055	0.449	-1.047	0.02	0.465	-1.355	-0.164	0.461	-1.504	-0.133	0.336	-1.059	-0.02	0.352	-1.336	0.105	0.531	-0.969	0.074	0.555	-1.039	0.219	0.277	-1.051	0.129	0.055	-1.289	0.039	0.488
-1.176	-0.133	0.262	-1.453	-0.027	0.445	-1.047	0.008	0.449	-1.348	-0.129	0.449	-1.477	-0.117	0.332	-1.035	-0.031	0.34	-1.281	0.152	0.523	-0.992	0.105	0.566	-1.016	0.152	0.273	-1.09	0.172	0.074	-1.352	-0.02	0.516
-1.141	-0.094	0.254	-1.414	-0.004	0.422	-1.059	-0.004	0.441	-1.305	-0.129	0.418	-1.453	-0.098	0.324	-1.023	-0.039	0.328	-1.242	0.18	0.5	-1.039	0.141	0.563	-1.035	0.09	0.277	-1.207	0.199	0.113	-1.426	-0.102	0.555
-1.117	-0.051	0.258	-1.355	0	0.391	-1.074	-0.012	0.438	-1.246	-0.129	0.387	-1.465	-0.082	0.32	-1.02	-0.047	0.336	-1.227	0.188	0.465	-1.074	0.18	0.547	-1.141	0.078	0.281	-1.328	0.219	0.168	-1.504	-0.18	0.602
-1.098	0.004	0.285	-1.281	0.016	0.363	-1.098	-0.02	0.426	-1.203	-0.117	0.352	-1.539	-0.074	0.332	-1.035	-0.043	0.34	-1.27	0.145	0.434	-1.09	0.227	0.512	-1.242	0.105	0.297	-1.406	0.23	0.23	-1.563	-0.25	0.648
-1.094	0.039	0.32	-1.199	0.047	0.328	-1.133	-0.031	0.422	-1.184	-0.09	0.34	-1.598	-0.066	0.344	-1.051	-0.035	0.348	-1.352	0.152	0.449	-1.094	0.258	0.488	-1.32	0.109	0.344	-1.461	0.219	0.305	-1.59	-0.297	0.691
-1.094	0.059	0.352	-1.133	0.082	0.293	-1.164	-0.031	0.418	-1.184	-0.07	0.324	-1.582	-0.066	0.348	-1.066	-0.023	0.359	-1.25	0.211	0.453	-1.098	0.258	0.48	-1.383	0.063	0.398	-1.488	0.188	0.371	-1.605	-0.297	0.723
-1.094	0.066	0.383	-1.063	0.094	0.266	-1.203	-0.043	0.41	-1.184	-0.043	0.32	-1.492	-0.078	0.328	-1.086	-0.023	0.371	-1.258	0.262	0.383	-1.129	0.23	0.492	-1.438	0	0.445	-1.492	0.145	0.418	-1.625	-0.234	0.738
-1.09	0.063	0.398	-1.023	0.109	0.246	-1.215	-0.055	0.398	-1.184	-0.039	0.324	-1.359	-0.098	0.313	-1.109	-0.031	0.375	-1.344	0.238	0.27	-1.207	0.188	0.512	-1.461	-0.023	0.449	-1.457	0.105	0.441	-1.652	-0.145	0.73
-1.082	0.047	0.395	-1.008	0.125	0.238	-1.227	-0.055	0.379	-1.184	-0.051	0.332	-1.23	-0.086	0.305	-1.141	-0.031	0.383	-1.293	0.242	0.219	-1.309	0.164	0.523	-1.465	-0.004	0.414	-1.414	0.082	0.449	-1.656	-0.051	0.723
-1.066	0	0.383	-1.031	0.133	0.242	-1.219	-0.059	0.363	-1.191	-0.055	0.344	-1.145	-0.055	0.305	-1.172	-0.039	0.383	-1.203	0.246	0.195	-1.395	0.145	0.531	-1.473	0.02	0.367	-1.371	0.07	0.449	-1.645	0.004	0.699
-1.059	-0.047	0.375	-1.07	0.121	0.258	-1.23	-0.063	0.344	-1.188	-0.059	0.348	-1.113	-0.016	0.305	-1.219	-0.055	0.387	-1.215	0.191	0.18	-1.43	0.133	0.52	-1.461	0.059	0.355	-1.348	0.063	0.453	-1.613	0.004	0.656
-1.047	-0.094	0.371	-1.121	0.098	0.289	-1.27	-0.066	0.336	-1.184	-0.051	0.359	-1.117	0.016	0.313	-1.258	-0.078	0.395	-1.336	0.105	0.207	-1.379	0.117	0.5	-1.48	0.066	0.352	-1.332	0.051	0.457	-1.602	-0.027	0.609
-1.027	-0.133	0.371	-1.172	0.074	0.316	-1.34	-0.066	0.355	-1.168	-0.051	0.359	-1.145	0.039	0.316	-1.297	-0.086	0.41	-1.406	0.039	0.297	-1.297	0.086	0.48	-1.496	0.082	0.371	-1.344	0.035	0.461	-1.625	-0.051	0.555
-1.02	-0.152	0.379	-1.207	0.063	0.348	-1.406	-0.063	0.371	-1.148	-0.063	0.355	-1.168	0.055	0.324	-1.328	-0.09	0.426	-1.344	0.016	0.395	-1.25	0.043	0.465	-1.5	0.09	0.406	-1.363	0.016	0.48	-1.727	-0.07	0.508
-1.031	-0.16	0.371	-1.234	0.047	0.367	-1.426	-0.051	0.395	-1.109	-0.074	0.348	-1.195	0.047	0.34	-1.352	-0.094	0.426	-1.242	-0.004	0.418	-1.316	-0.004	0.453	-1.563	0.055	0.41	-1.41	0.004	0.5	-1.801	-0.098	0.488
-1.055	-0.164	0.359	-1.242	0.035	0.367	-1.371	-0.047	0.387	-1.086	-0.082	0.332	-1.223	0.035	0.352	-1.387	-0.094	0.426	-1.172	-0.02	0.363	-1.453	-0.008	0.441	-1.594	0.078	0.402	-1.434	0.035	0.5	-1.699	-0.117	0.512
-1.09	-0.164	0.355	-1.242	0.012	0.355	-1.281	-0.066	0.352	-1.063	-0.094	0.324	-1.262	0.02	0.375	-1.422	-0.094	0.422	-1.125	0	0.309	-1.488	0.031	0.422	-1.633	0.133	0.391	-1.461	0.074	0.496	-1.516	-0.121	0.551
-1.125	-0.152	0.367	-1.23	-0.004	0.344	-1.191	-0.066	0.313	-1.047	-0.086	0.316	-1.297	0.012	0.395	-1.461	-0.09	0.41	-1.117	0.031	0.258	-1.367	0.07	0.422	-1.676	0.172	0.395	-1.508	0.117	0.484	-1.402	-0.09	0.563
-1.164	-0.141	0.379	-1.203	-0.023	0.332	-1.133	-0.051	0.277	-1.047	-0.078	0.316	-1.313	-0.004	0.406	-1.496	-0.082	0.398	-1.141	0.078	0.227	-1.191	0.059	0.43	-1.703	0.191	0.418	-1.563	0.141	0.48	-1.406	0.008	0.543
-1.207	-0.137	0.391	-1.172	-0.027	0.324	-1.105	-0.027	0.258	-1.051	-0.078	0.316	-1.313	-0.004	0.402	-1.508	-0.082	0.383	-1.184	0.109	0.211	-1.082	0.023	0.434	-1.699	0.207	0.449	-1.605	0.121	0.484	-1.48	0.141	0.5
-1.238	-0.133	0.402	-1.145	-0.027	0.32	-1.098	-0.016	0.258	-1.063	-0.086	0.316	-1.297	-0.004	0.402	-1.488	-0.094	0.363	-1.238	0.113	0.215	-1.07	-0.008	0.418	-1.676	0.191	0.48	-1.621	0.051	0.504	-1.574	0.285	0.465
-1.27	-0.125	0.402	-1.113	-0.004	0.316	-1.113	-0.016	0.258	-1.074	-0.102	0.324	-1.266	0.004	0.395	-1.473	-0.105	0.359	-1.289	0.086	0.23	-1.133	0.016	0.414	-1.656	0.141	0.508	-1.629	-0.066	0.535	-1.652	0.418	0.426
-1.305	-0.121	0.398	-1.09	0.008	0.316	-1.16	-0.027	0.27	-1.098	-0.137	0.336	-1.25	0.031	0.387	-1.484	-0.121	0.355	-1.332	0.059	0.262	-1.211	0.063	0.414	-1.629	0.055	0.543	-1.648	-0.199	0.57	-1.711	0.523	0.383
-1.332	-0.121	0.395	-1.07	0.012	0.32	-1.211	-0.035	0.285	-1.109	-0.156	0.34	-1.246	0.047	0.387	-1.535	-0.137	0.359	-1.359	0.039	0.289	-1.258	0.102	0.414	-1.605	-0.047	0.598	-1.645	-0.34	0.617	-1.762	0.57	0.348
-1.355	-0.125	0.391	-1.051	0.031	0.328	-1.246	-0.035	0.305	-1.117	-0.168	0.348	-1.258	0.055	0.379	-1.57	-0.152	0.359	-1.363	0.023	0.32	-1.273	0.105	0.43	-1.617	-0.168	0.656	-1.609	-0.465	0.676	-1.773	0.559	0.32
-1.355	-0.129	0.391	-1.047	0.031	0.34	-1.27	-0.035	0.316	-1.121	-0.16	0.352	-1.258	0.063	0.383	-1.527	-0.156	0.328	-1.344	0.004	0.348	-1.285	0.074	0.457	-1.703	-0.344	0.73	-1.57	-0.551	0.738	-1.734	0.496	0.32
-1.359	-0.125	0.391	-1.051	0.039	0.348	-1.273	-0.023	0.324	-1.125	-0.129	0.355	-1.254	0.082	0.387	-1.402	-0.172	0.285	-1.309	-0.016	0.359	-1.289	0.047	0.473	-1.762	-0.457	0.824	-1.551	-0.555	0.773	-1.609	0.422	0.359
-1.387	-0.121	0.395	-1.055	0.043	0.352	-1.273	-0.023	0.328	-1.129	-0.105	0.367	-1.246	0.094	0.379	-1.266	-0.184	0.262	-1.266	-0.039	0.355	-1.266	0.043	0.484	-1.785	-0.477	0.934	-1.551	-0.477	0.785	-1.492	0.309	0.402
-1.434	-0.109	0.406	-1.074	0.035	0.355	-1.254	-0.02	0.32	-1.137	-0.098	0.371	-1.242	0.086	0.387	-1.148	-0.172	0.27	-1.254	-0.063	0.332	-1.211	0.059	0.488	-1.781	-0.395	1.012	-1.566	-0.348	0.77	-1.375	0.199	0.445
-1.469	-0.105	0.402	-1.082	0.031	0.355	-1.238	-0.031	0.305	-1.145	-0.109	0.367	-1.219	0.063	0.41	-1.078	-0.133	0.277	-1.262	-0.102	0.316	-1.145	0.074	0.488	-1.793	-0.266	1.027	-1.559	-0.211	0.738	-1.301	0.094	0.48
-1.473	-0.102	0.391	-1.086	0.012	0.355	-1.211	-0.051	0.289	-1.148	-0.129	0.367	-1.199	0.039	0.441	-1.063	-0.074	0.305	-1.27	-0.148	0.32	-1.098	0.07	0.473	-1.727	-0.113	1.004	-1.539	-0.133	0.691	-1.23	0.09	0.488
-1.438	-0.109	0.367	-1.09	-0.008	0.359	-1.18	-0.07	0.281	-1.152	-0.148	0.367	-1.199	0.027	0.449	-1.074	-0.035	0.34	-1.273	-0.184	0.336	-1.012	0.09	0.477	-1.633	0.004	0.938	-1.547	-0.121	0.652	-1.164	0.102	0.488
-1.371	-0.121	0.352	-1.094	-0.023	0.363	-1.145	-0.07	0.266	-1.168	-0.18	0.367	-1.207	0.035	0.445	-1.086	-0.004	0.355	-1.285	-0.195	0.348	-0.961	0.07	0.48	-1.594	0.039	0.859	-1.629	-0.172	0.633	-1.09	0.137	0.473
-1.301	-0.121	0.352	-1.109	-0.039	0.355	-1.121	-0.066	0.258	-1.188	-0.199	0.375	-1.184	0.051	0.449	-1.113	0.031	0.352	-1.313	-0.195	0.355	-0.941	0.063	0.488	-1.586	0.008	0.813	-1.688	-0.234	0.629	-1.02	0.172	0.473
-1.234	-0.109	0.352	-1.133	-0.051	0.355	-1.109	-0.051	0.262	-1.219	-0.211	0.383	-1.156	0.059	0.445	-1.168	0.051	0.344	-1.332	-0.172	0.355	-0.941	0.066	0.492	-1.582	-0.039	0.816	-1.59	-0.285	0.629	-0.977	0.203	0.473
-1.191	-0.082	0.352	-1.164	-0.063	0.363	-1.102	-0.039	0.273	-1.238	-0.207	0.395	-1.133	0.059	0.438	-1.23	0.059	0.34	-1.348	-0.16	0.352	-0.965	0.086	0.5	-1.617	-0.09	0.855	-1.406	-0.32	0.629	-0.988	0.223	0.473
-1.156	-0.055	0.34	-1.195	-0.078	0.355	-1.098	-0.023	0.281	-1.258	-0.203	0.406	-1.121	0.066	0.418	-1.301	0.055	0.348	-1.363	-0.16	0.34	-0.996	0.102	0.504	-1.633	-0.102	0.883	-1.273	-0.332	0.625	-1.055	0.223	0.484
-1.125	-0.035	0.34	-1.234	-0.094	0.352	-1.09	-0.008	0.289	-1.266	-0.195	0.402	-1.105	0.066	0.406	-1.355	0.051	0.363	-1.379	-0.168	0.32	-1.039	0.094	0.508	-1.512	-0.07	0.887	-1.258	-0.289	0.602	-1.176	0.223	0.492
-1.105	-0.016	0.332	-1.27	-0.102	0.352	-1.082	-0.008	0.301	-1.273	-0.188	0.395	-1.098	0.059	0.402	-1.375	0.035	0.375	-1.398	-0.184	0.305	-1.082	0.074	0.523	-1.363	-0.039	0.836	-1.352	-0.223	0.57	-1.324	0.207	0.52
-1.105	-0.004	0.332	-1.313	-0.117	0.348	-1.082	-0.012	0.301	-1.281	-0.191	0.387	-1.105	0.051	0.402	-1.371	0.008	0.379	-1.395	-0.199	0.289	-1.125	0.055	0.535	-1.305	-0.012	0.75	-1.496	-0.145	0.543	-1.535	0.191	0.547
-1.133	-0.004	0.336	-1.352	-0.125	0.348	-1.078	-0.023	0.309	-1.301	-0.191	0.391	-1.121	0.035	0.406	-1.324	-0.012	0.387	-1.395	-0.219	0.289	-1.188	0.035	0.555	-1.328	0.016	0.664	-1.645	-0.086	0.523	-1.793	0.172	0.516
-1.176	-0.004	0.344	-1.379	-0.133	0.332	-1.086	-0.031	0.313	-1.332	-0.188	0.41	-1.148	0.02	0.41	-1.281	-0.023	0.398	-1.398	-0.227	0.285	-1.246	0	0.57	-1.41	0.066	0.574	-1.77	-0.027	0.488	-1.941	0.184	0.5
-1.211	-0.012	0.348	-1.406	-0.137	0.324	-1.098	-0.043	0.309	-1.395	-0.191	0.457	-1.188	0	0.414	-1.238	-0.012	0.406	-1.402	-0.242	0.289	-1.289	-0.039	0.594	-1.516	0.102	0.5	-1.871	0.008	0.484	-2.023	0.172	0.426
-1.238	-0.023	0.352	-1.422	-0.145	0.32	-1.105	-0.063	0.301	-1.453	-0.184	0.492	-1.23	-0.016	0.422	-1.199	-0.004	0.406	-1.414	-0.246	0.297	-1.336	-0.086	0.617	-1.613	0.129	0.457	-1.949	0.027	0.469	-2.008	0.137	0.34
-1.27	-0.031	0.359	-1.422	-0.156	0.316	-1.113	-0.086	0.293	-1.484	-0.164	0.496	-1.262	-0.027	0.426	-1.176	0.004	0.41	-1.426	-0.254	0.293	-1.395	-0.145	0.648	-1.719	0.156	0.445	-1.977	0.039	0.453	-1.965	0.094	0.238
-1.289	-0.043	0.371	-1.418	-0.16	0.313	-1.117	-0.094	0.285	-1.461	-0.152	0.465	-1.262	-0.027	0.422	-1.164	0.004	0.398	-1.453	-0.266	0.309	-1.453	-0.188	0.676	-1.867	0.176	0.441	-1.949	0.02	0.426	-1.906	0.086	0.133
-1.309	-0.039	0.383	-1.406	-0.16	0.305	-1.133	-0.094	0.285	-1.371	-0.141	0.414	-1.242	-0.016	0.41	-1.16	0	0.391	-1.477	-0.266	0.328	-1.512	-0.211	0.695	-2.043	0.199	0.445	-1.875	0.004	0.398	-1.789	0.145	0.051
-1.332	-0.039	0.402	-1.402	-0.152	0.301	-1.16	-0.094	0.285	-1.254	-0.133	0.379	-1.23	-0.008	0.387	-1.148	-0.008	0.406	-1.492	-0.254	0.359	-1.547	-0.219	0.711	-2.184	0.242	0.438	-1.777	-0.016	0.383	-1.621	0.207	0
-1.355	-0.039	0.422	-1.41	-0.145	0.309	-1.18	-0.098	0.285	-1.164	-0.09	0.359	-1.266	0	0.379	-1.148	-0.02	0.418	-1.48	-0.234	0.379	-1.59	-0.207	0.719	-2.25	0.258	0.43	-1.672	-0.023	0.371	-1.434	0.238	0
-1.371	-0.031	0.441	-1.445	-0.141	0.305	-1.199	-0.102	0.273	-1.129	-0.02	0.352	-1.34	0.012	0.391	-1.152	-0.023	0.445	-1.477	-0.207	0.391	-1.629	-0.184	0.711	-2.23	0.227	0.422	-1.586	-0.035	0.375	-1.359	0.215	0.031
-1.371	-0.023	0.449	-1.48	-0.133	0.305	-1.219	-0.113	0.281	-1.133	0.047	0.352	-1.406	0.027	0.406	-1.168	-0.016	0.473	-1.473	-0.164	0.395	-1.645	-0.133	0.699	-2.156	0.168	0.422	-1.512	-0.016	0.387	-1.414	0.219	0.105
-1.352	-0.016	0.453	-1.48	-0.129	0.305	-1.242	-0.113	0.297	-1.172	0.098	0.367	-1.422	0.039	0.41	-1.164	0	0.488	-1.477	-0.133	0.387	-1.605	-0.07	0.68	-2.039	0.098	0.434	-1.441	0	0.406	-1.383	0.258	0.156
-1.313	-0.008	0.449	-1.453	-0.133	0.297	-1.281	-0.113	0.309	-1.223	0.125	0.387	-1.359	0.035	0.387	-1.16	0.012	0.504	-1.5	-0.125	0.367	-1.555	-0.023	0.66	-1.918	0.059	0.445	-1.395	0.031	0.434	-1.16	0.277	0.219
-1.277	-0.004	0.449	-1.387	-0.137	0.289	-1.328	-0.105	0.316	-1.258	0.137	0.402	-1.27	0.012	0.34	-1.152	0.023	0.504	-1.563	-0.133	0.367	-1.527	0.008	0.645	-1.805	0.051	0.457	-1.387	0.055	0.461	-0.938	0.25	0.246
-1.207	-0.035	0.52	-1.293	-0.137	0.289	-1.367	-0.098	0.32	-1.289	0.129	0.418	-1.211	0	0.293	-1.141	0.027	0.492	-1.605	-0.148	0.375	-1.543	0.023	0.625	-1.699	0.063	0.473	-1.383	0.078	0.484	-0.871	0.172	0.207
-1.18	0.016	0.59	-1.203	-0.109	0.273	-1.395	-0.09	0.316	-1.313	0.105	0.43	-1.199	0.008	0.273	-1.133	0.023	0.484	-1.57	-0.176	0.379	-1.625	0.02	0.621	-1.594	0.109	0.473	-1.391	0.121	0.504	-0.902	0.133	0.215
-1.25	0.02	0.422	-1.117	-0.078	0.258	-1.406	-0.09	0.316	-1.332	0.09	0.441	-1.234	0.031	0.273	-1.129	0.008	0.465	-1.457	-0.207	0.363	-1.664	0.016	0.609	-1.496	0.176	0.461	-1.398	0.156	0.527	-1	0.145	0.25
-1.211	0.098	0.344	-1.031	-0.051	0.246	-1.422	-0.094	0.32	-1.34	0.09	0.438	-1.27	0.047	0.285	-1.141	-0.016	0.453	-1.316	-0.223	0.332	-1.566	-0.016	0.609	-1.391	0.227	0.453	-1.43	0.184	0.535	-1.078	0.219	0.297
-1.098	0.125	0.391	-0.984	-0.031	0.25	-1.441	-0.094	0.332	-1.32	0.094	0.422	-1.293	0.039	0.301	-1.152	-0.031	0.445	-1.219	-0.199	0.32	-1.391	-0.059	0.625	-1.305	0.266	0.449	-1.496	0.188	0.535	-1.129	0.297	0.332
-1.078	0.07	0.438	-0.969	-0.02	0.266	-1.492	-0.09	0.34	-1.289	0.082	0.406	-1.316	0.012	0.309	-1.18	-0.043	0.438	-1.191	-0.156	0.309	-1.25	-0.09	0.633	-1.246	0.309	0.449	-1.57	0.184	0.516	-1.184	0.336	0.367
-1.121	0.004	0.453	-1.012	-0.012	0.297	-1.559	-0.074	0.352	-1.242	0.059	0.391	-1.332	0	0.316	-1.203	-0.055	0.441	-1.227	-0.098	0.313	-1.188	-0.094	0.637	-1.215	0.348	0.441	-1.629	0.184	0.477	-1.23	0.336	0.414
-1.109	0	0.469	-1.082	-0.02	0.32	-1.602	-0.07	0.355	-1.191	0.047	0.383	-1.336	0.004	0.34	-1.234	-0.063	0.441	-1.289	-0.039	0.297	-1.223	-0.074	0.633	-1.207	0.375	0.438	-1.633	0.188	0.422	-1.266	0.316	0.445
-1.063	0.027	0.477	-1.152	-0.023	0.355	-1.594	-0.066	0.348	-1.168	0.035	0.379	-1.313	0.02	0.359	-1.262	-0.078	0.434	-1.359	0.004	0.277	-1.305	-0.035	0.609	-1.207	0.398	0.422	-1.582	0.188	0.359	-1.293	0.293	0.465
-1.047	0.051	0.48	-1.234	-0.043	0.391	-1.535	-0.082	0.332	-1.152	0.02	0.383	-1.273	0.027	0.375	-1.27	-0.082	0.414	-1.453	0.039	0.277	-1.375	0.016	0.578	-1.215	0.395	0.418	-1.52	0.164	0.301	-1.305	0.27	0.473
-1.043	0.059	0.473	-1.32	-0.059	0.426	-1.438	-0.094	0.32	-1.141	0	0.387	-1.219	0.031	0.371	-1.262	-0.074	0.387	-1.566	0.063	0.301	-1.414	0.066	0.547	-1.219	0.387	0.414	-1.477	0.137	0.238	-1.305	0.246	0.473
-1.031	0.051	0.461	-1.418	-0.055	0.445	-1.336	-0.094	0.305	-1.125	-0.023	0.402	-1.16	0.023	0.359	-1.238	-0.063	0.363	-1.672	0.078	0.32	-1.438	0.113	0.527	-1.223	0.355	0.418	-1.422	0.137	0.195	-1.332	0.207	0.484
-1.02	0.016	0.449	-1.492	-0.027	0.461	-1.23	-0.078	0.289	-1.102	-0.051	0.414	-1.113	0.008	0.344	-1.227	-0.047	0.344	-1.723	0.098	0.348	-1.484	0.141	0.504	-1.25	0.309	0.414	-1.328	0.145	0.188	-1.363	0.168	0.5
-1.023	-0.016	0.441	-1.52	-0.004	0.477	-1.148	-0.059	0.281	-1.086	-0.082	0.43	-1.07	-0.008	0.328	-1.258	-0.027	0.34	-1.719	0.105	0.371	-1.508	0.152	0.5	-1.285	0.254	0.391	-1.191	0.113	0.168	-1.402	0.152	0.516
-1.051	-0.035	0.434	-1.508	0.008	0.477	-1.098	-0.027	0.285	-1.074	-0.105	0.445	-1.035	-0.023	0.32	-1.293	0.012	0.355	-1.668	0.105	0.379	-1.512	0.148	0.477	-1.305	0.199	0.348	-1.137	0.016	0.129	-1.438	0.168	0.52
-1.07	-0.055	0.445	-1.477	0.016	0.477	-1.094	0.004	0.297	-1.078	-0.105	0.457	-1.008	-0.02	0.324	-1.277	0.051	0.367	-1.609	0.094	0.367	-1.48	0.137	0.461	-1.293	0.148	0.293	-1.215	-0.008	0.09	-1.453	0.188	0.504
-1.094	-0.055	0.449	-1.438	0.023	0.465	-1.125	0.031	0.309	-1.078	-0.098	0.469	-0.996	-0.008	0.336	-1.215	0.063	0.359	-1.555	0.094	0.359	-1.426	0.129	0.449	-1.227	0.117	0.238	-1.242	0.059	0.063	-1.48	0.203	0.496
-1.105	-0.055	0.457	-1.398	0.031	0.473	-1.176	0.047	0.32	-1.066	-0.074	0.469	-0.996	-0.004	0.34	-1.156	0.055	0.34	-1.504	0.102	0.371	-1.363	0.117	0.438	-1.121	0.094	0.207	-1.148	0.156	0.066	-1.539	0.191	0.5
-1.113	-0.059	0.473	-1.363	0.031	0.469	-1.234	0.051	0.34	-1.063	-0.066	0.473	-1.012	0.004	0.352	-1.121	0.051	0.324	-1.461	0.129	0.355	-1.305	0.102	0.43	-1.039	0.055	0.195	-1.055	0.207	0.09	-1.613	0.133	0.527
-1.121	-0.066	0.477	-1.332	0.023	0.477	-1.289	0.043	0.375	-1.051	-0.059	0.457	-1.027	0.012	0.363	-1.125	0.063	0.324	-1.406	0.129	0.34	-1.25	0.086	0.43	-1.063	0.016	0.207	-1.043	0.219	0.133	-1.672	0.035	0.57
-1.133	-0.066	0.469	-1.293	0.02	0.477	-1.328	0.035	0.398	-1.051	-0.055	0.449	-1.051	0.016	0.367	-1.168	0.09	0.34	-1.344	0.004	0.34	-1.23	0.055	0.441	-1.16	0.051	0.234	-1.137	0.219	0.176	-1.715	-0.082	0.617
-1.152	-0.066	0.457	-1.258	0.02	0.48	-1.359	0.031	0.422	-1.047	-0.059	0.445	-1.066	0.02	0.367	-1.199	0.113	0.359	-1.324	-0.168	0.375	-1.211	0.051	0.453	-1.141	0.117	0.281	-1.23	0.254	0.199	-1.73	-0.184	0.652
-1.172	-0.066	0.441	-1.234	0.02	0.488	-1.375	0.031	0.434	-1.051	-0.066	0.445	-1.074	0.016	0.359	-1.23	0.125	0.375	-1.313	-0.266	0.449	-1.199	0.066	0.465	-0.992	0.168	0.32	-1.266	0.301	0.199	-1.727	-0.266	0.664
-1.184	-0.066	0.43	-1.215	0.031	0.488	-1.375	0.043	0.438	-1.051	-0.086	0.449	-1.078	0.012	0.352	-1.258	0.121	0.383	-1.32	-0.273	0.477	-1.18	0.078	0.492	-0.875	0.172	0.348	-1.262	0.336	0.211	-1.703	-0.344	0.684
-1.188	-0.074	0.414	-1.199	0.055	0.488	-1.367	0.055	0.43	-1.055	-0.098	0.453	-1.07	-0.004	0.344	-1.289	0.113	0.387	-1.332	-0.211	0.457	-1.164	0.102	0.512	-0.879	0.152	0.359	-1.25	0.332	0.242	-1.672	-0.41	0.711
-1.199	-0.078	0.406	-1.188	0.074	0.488	-1.352	0.063	0.422	-1.074	-0.113	0.461	-1.07	-0.02	0.328	-1.301	0.098	0.387	-1.293	-0.141	0.445	-1.156	0.117	0.535	-0.988	0.145	0.359	-1.258	0.285	0.297	-1.664	-0.422	0.734
-1.23	-0.082	0.406	-1.168	0.09	0.48	-1.332	0.074	0.414	-1.094	-0.121	0.469	-1.078	-0.035	0.32	-1.301	0.094	0.379	-1.23	-0.078	0.441	-1.164	0.141	0.543	-1.113	0.168	0.371	-1.273	0.227	0.348	-1.68	-0.371	0.738
-1.301	-0.078	0.422	-1.156	0.098	0.48	-1.305	0.078	0.414	-1.121	-0.125	0.473	-1.082	-0.055	0.313	-1.258	0.078	0.371	-1.188	-0.023	0.441	-1.172	0.164	0.547	-1.191	0.199	0.387	-1.277	0.18	0.395	-1.664	-0.254	0.719
-1.379	-0.07	0.457	-1.148	0.098	0.477	-1.281	0.074	0.414	-1.141	-0.125	0.473	-1.102	-0.063	0.305	-1.207	0.066	0.359	-1.148	0.039	0.434	-1.176	0.188	0.547	-1.25	0.215	0.402	-1.281	0.125	0.422	-1.586	-0.109	0.688
-1.441	-0.043	0.469	-1.141	0.09	0.473	-1.266	0.07	0.41	-1.156	-0.121	0.461	-1.137	-0.078	0.301	-1.152	0.055	0.352	-1.109	0.094	0.422	-1.172	0.207	0.543	-1.293	0.203	0.434	-1.277	0.074	0.438	-1.531	0.004	0.672
-1.477	-0.02	0.473	-1.129	0.074	0.457	-1.266	0.059	0.418	-1.172	-0.117	0.457	-1.191	-0.094	0.289	-1.113	0.051	0.348	-1.074	0.141	0.414	-1.168	0.219	0.516	-1.313	0.164	0.445	-1.277	0.02	0.438	-1.543	0.078	0.68
-1.469	-0.004	0.449	-1.117	0.07	0.449	-1.262	0.059	0.434	-1.176	-0.109	0.445	-1.254	-0.109	0.293	-1.09	0.039	0.344	-1.074	0.16	0.402	-1.164	0.234	0.492	-1.32	0.121	0.457	-1.285	-0.027	0.441	-1.637	0.109	0.703
-1.41	0.008	0.406	-1.102	0.063	0.426	-1.27	0.055	0.441	-1.172	-0.105	0.43	-1.316	-0.121	0.309	-1.074	0.027	0.348	-1.105	0.164	0.406	-1.18	0.23	0.484	-1.336	0.09	0.457	-1.328	-0.078	0.445	-1.75	0.082	0.703
-1.336	0.008	0.348	-1.098	0.051	0.414	-1.266	0.059	0.453	-1.184	-0.098	0.418	-1.383	-0.129	0.316	-1.082	0.004	0.352	-1.156	0.148	0.414	-1.215	0.219	0.48	-1.348	0.07	0.457	-1.414	-0.133	0.465	-1.715	0.027	0.691
-1.258	-0.012	0.277	-1.098	0.035	0.395	-1.258	0.066	0.473	-1.234	-0.105	0.422	-1.426	-0.129	0.34	-1.09	-0.012	0.359	-1.199	0.129	0.426	-1.254	0.191	0.473	-1.355	0.063	0.465	-1.531	-0.184	0.508	-1.508	-0.055	0.699
-1.207	-0.047	0.223	-1.105	0.02	0.379	-1.242	0.066	0.477	-1.316	-0.113	0.434	-1.453	-0.133	0.352	-1.113	-0.027	0.367	-1.215	0.098	0.441	-1.281	0.152	0.453	-1.391	0.051	0.457	-1.637	-0.246	0.574	-1.305	-0.117	0.703
-1.184	-0.078	0.207	-1.125	0.004	0.375	-1.227	0.07	0.477	-1.387	-0.102	0.445	-1.465	-0.133	0.352	-1.141	-0.035	0.375	-1.203	0.066	0.438	-1.305	0.109	0.418	-1.414	0.07	0.457	-1.707	-0.313	0.672	-1.254	-0.121	0.684
-1.16	-0.125	0.238	-1.156	-0.02	0.375	-1.207	0.082	0.477	-1.398	-0.074	0.441	-1.48	-0.129	0.355	-1.168	-0.047	0.367	-1.203	0.027	0.41	-1.285	0.078	0.387	-1.434	0.051	0.504	-1.742	-0.387	0.777	-1.336	-0.066	0.645
-1.133	-0.172	0.293	-1.188	-0.027	0.383	-1.188	0.09	0.473	-1.348	-0.063	0.422	-1.551	-0.117	0.367	-1.199	-0.059	0.363	-1.262	-0.008	0.383	-1.234	0.059	0.359	-1.527	-0.02	0.492	-1.742	-0.457	0.852	-1.48	0.016	0.574
-1.102	-0.191	0.328	-1.223	-0.027	0.395	-1.164	0.102	0.465	-1.258	-0.066	0.398	-1.66	-0.086	0.379	-1.227	-0.063	0.363	-1.367	-0.016	0.395	-1.176	0.043	0.328	-1.617	0.016	0.5	-1.754	-0.523	0.875	-1.645	0.082	0.492
-1.082	-0.176	0.332	-1.238	-0.031	0.418	-1.152	0.105	0.469	-1.199	-0.063	0.371	-1.719	-0.059	0.383	-1.25	-0.066	0.363	-1.418	0.012	0.418	-1.129	0.027	0.309	-1.711	0.055	0.5	-1.75	-0.57	0.871	-1.754	0.125	0.434
-1.078	-0.145	0.309	-1.223	-0.031	0.422	-1.145	0.098	0.465	-1.188	-0.039	0.352	-1.66	-0.055	0.352	-1.273	-0.066	0.359	-1.367	0.047	0.418	-1.191	0.012	0.313	-1.777	0.125	0.523	-1.738	-0.566	0.848	-1.84	0.184	0.379
-1.098	-0.102	0.273	-1.203	-0.027	0.406	-1.141	0.09	0.469	-1.219	-0.008	0.348	-1.508	-0.082	0.305	-1.297	-0.078	0.363	-1.262	0.023	0.391	-1.344	0.035	0.328	-1.844	0.207	0.492	-1.699	-0.52	0.828	-1.91	0.25	0.328
-1.121	-0.047	0.242	-1.219	-0.02	0.395	-1.133	0.074	0.461	-1.238	0.02	0.352	-1.328	-0.102	0.27	-1.328	-0.086	0.355	-1.172	-0.027	0.336	-1.422	0.09	0.344	-1.941	0.277	0.469	-1.633	-0.461	0.809	-1.918	0.332	0.324
-1.145	-0.02	0.242	-1.27	-0.008	0.391	-1.133	0.063	0.449	-1.25	0.02	0.352	-1.184	-0.09	0.258	-1.348	-0.086	0.352	-1.145	-0.055	0.289	-1.34	0.133	0.355	-1.945	0.289	0.488	-1.559	-0.406	0.813	-1.898	0.332	0.297
-1.148	-0.012	0.25	-1.344	0	0.406	-1.125	0.051	0.438	-1.25	-0.008	0.348	-1.102	-0.055	0.266	-1.367	-0.09	0.34	-1.168	-0.051	0.273	-1.203	0.117	0.348	-1.871	0.234	0.543	-1.535	-0.371	0.832	-1.844	0.258	0.309
-1.141	-0.016	0.258	-1.41	0.012	0.414	-1.121	0.035	0.418	-1.246	-0.023	0.348	-1.086	-0.016	0.277	-1.387	-0.105	0.328	-1.215	-0.027	0.258	-1.129	0.07	0.336	-1.82	0.121	0.59	-1.555	-0.324	0.848	-1.793	0.172	0.332
-1.129	-0.035	0.277	-1.434	0.012	0.426	-1.125	0.016	0.41	-1.25	-0.031	0.348	-1.121	0.023	0.293	-1.391	-0.109	0.32	-1.238	0	0.266	-1.156	0.031	0.332	-1.801	-0.016	0.648	-1.578	-0.246	0.859	-1.734	0.105	0.367
-1.109	-0.047	0.285	-1.402	0	0.418	-1.141	0.012	0.41	-1.258	-0.031	0.348	-1.184	0.055	0.309	-1.398	-0.125	0.309	-1.246	0.016	0.277	-1.242	0.027	0.34	-1.766	-0.152	0.715	-1.578	-0.137	0.883	-1.672	0.051	0.438
-1.098	-0.055	0.297	-1.324	-0.008	0.391	-1.164	0.004	0.414	-1.238	-0.016	0.348	-1.246	0.07	0.324	-1.391	-0.129	0.309	-1.246	0.027	0.289	-1.328	0.035	0.348	-1.738	-0.27	0.766	-1.535	-0.039	0.91	-1.602	0.043	0.504
-1.098	-0.066	0.309	-1.25	0.004	0.359	-1.195	-0.004	0.418	-1.203	-0.012	0.344	-1.305	0.078	0.352	-1.383	-0.125	0.309	-1.246	0.027	0.309	-1.375	0.055	0.359	-1.758	-0.352	0.781	-1.477	0.023	0.941	-1.535	0.082	0.543
-1.105	-0.078	0.324	-1.191	0.016	0.332	-1.223	-0.012	0.41	-1.156	-0.02	0.328	-1.371	0.074	0.387	-1.379	-0.105	0.309	-1.242	0.031	0.324	-1.383	0.059	0.383	-1.762	-0.375	0.766	-1.484	0.059	0.957	-1.512	0.141	0.551
-1.113	-0.078	0.34	-1.145	0.035	0.309	-1.242	-0.023	0.395	-1.113	-0.031	0.316	-1.43	0.066	0.422	-1.379	-0.07	0.309	-1.223	0.023	0.344	-1.379	0.055	0.414	-1.73	-0.332	0.73	-1.621	0.074	0.957	-1.512	0.219	0.527
-1.117	-0.07	0.348	-1.109	0.055	0.293	-1.246	-0.027	0.367	-1.063	-0.043	0.309	-1.461	0.055	0.441	-1.395	-0.012	0.289	-1.191	-0.008	0.359	-1.371	0.051	0.445	-1.684	-0.27	0.695	-1.711	0.078	0.934	-1.512	0.297	0.492
-1.125	-0.055	0.359	-1.098	0.063	0.289	-1.242	-0.027	0.344	-1.023	-0.063	0.313	-1.441	0.043	0.441	-1.445	0.031	0.266	-1.16	-0.031	0.375	-1.348	0.063	0.469	-1.609	-0.238	0.691	-1.586	0.09	0.895	-1.508	0.363	0.461
-1.133	-0.039	0.371	-1.113	0.063	0.305	-1.25	-0.035	0.328	-1	-0.078	0.309	-1.391	0.031	0.418	-1.547	0.063	0.254	-1.133	-0.051	0.371	-1.301	0.082	0.484	-1.547	-0.234	0.691	-1.371	0.094	0.844	-1.504	0.418	0.43
-1.133	-0.008	0.391	-1.137	0.047	0.324	-1.289	-0.043	0.324	-1	-0.086	0.313	-1.332	0.02	0.398	-1.637	0.082	0.258	-1.121	-0.066	0.359	-1.234	0.105	0.488	-1.566	-0.254	0.699	-1.195	0.098	0.789	-1.484	0.457	0.414
-1.137	0.02	0.414	-1.164	0.043	0.352	-1.363	-0.043	0.352	-1.004	-0.082	0.316	-1.273	0.027	0.375	-1.641	0.078	0.277	-1.121	-0.07	0.348	-1.168	0.113	0.492	-1.68	-0.254	0.711	-1.145	0.129	0.719	-1.457	0.449	0.422
-1.125	0.047	0.43	-1.195	0.043	0.379	-1.418	-0.031	0.387	-1.008	-0.082	0.328	-1.234	0.035	0.367	-1.535	0.063	0.281	-1.129	-0.066	0.332	-1.09	0.113	0.5	-1.688	-0.195	0.715	-1.238	0.164	0.656	-1.457	0.387	0.43
-1.117	0.066	0.434	-1.219	0.031	0.402	-1.422	-0.016	0.406	-1.016	-0.086	0.332	-1.207	0.035	0.367	-1.383	0.035	0.27	-1.152	-0.066	0.332	-1.051	0.07	0.508	-1.52	-0.145	0.691	-1.379	0.164	0.598	-1.461	0.297	0.414
-1.105	0.066	0.418	-1.234	0.023	0.398	-1.379	-0.035	0.402	-1.027	-0.086	0.344	-1.188	0.031	0.367	-1.23	0.02	0.254	-1.18	-0.059	0.34	-1.027	0.035	0.5	-1.328	-0.105	0.656	-1.547	0.121	0.559	-1.453	0.219	0.363
-1.102	0.066	0.395	-1.234	0.016	0.402	-1.301	-0.043	0.363	-1.047	-0.086	0.348	-1.168	0.02	0.379	-1.137	0.035	0.234	-1.223	-0.039	0.348	-0.988	0.027	0.5	-1.223	-0.07	0.605	-1.723	0.078	0.547	-1.43	0.18	0.266
-1.098	0.07	0.367	-1.219	0.004	0.395	-1.219	-0.035	0.313	-1.066	-0.102	0.355	-1.148	0.012	0.387	-1.082	0.063	0.215	-1.266	-0.035	0.355	-0.996	0.008	0.5	-1.215	-0.043	0.566	-1.871	0.023	0.539	-1.422	0.203	0.156
-1.094	0.078	0.344	-1.195	-0.012	0.395	-1.172	-0.004	0.27	-1.086	-0.105	0.363	-1.133	0.004	0.398	-1.074	0.102	0.207	-1.313	-0.031	0.371	-1	0.023	0.5	-1.273	0.012	0.523	-1.945	-0.027	0.543	-1.434	0.262	0.055
-1.102	0.078	0.32	-1.164	-0.027	0.395	-1.121	0.023	0.254	-1.102	-0.113	0.371	-1.137	0.008	0.41	-1.094	0.125	0.219	-1.363	-0.039	0.387	-1.027	0.051	0.5	-1.371	0.051	0.5	-1.945	-0.055	0.543	-1.426	0.301	0.004
-1.121	0.059	0.313	-1.145	-0.035	0.402	-1.078	0.039	0.254	-1.113	-0.121	0.375	-1.129	0.02	0.422	-1.133	0.145	0.234	-1.414	-0.047	0.379	-1.078	0.074	0.496	-1.469	0.082	0.492	-1.875	-0.082	0.523	-1.359	0.289	0.012
-1.133	0.035	0.301	-1.141	-0.039	0.391	-1.059	0.039	0.266	-1.121	-0.129	0.375	-1.109	0.039	0.43	-1.195	0.156	0.266	-1.457	-0.059	0.375	-1.117	0.086	0.516	-1.551	0.094	0.492	-1.73	-0.086	0.547	-1.25	0.211	0.023
-1.141	-0.008	0.293	-1.137	-0.031	0.383	-1.078	0.031	0.285	-1.133	-0.125	0.367	-1.086	0.059	0.43	-1.281	0.16	0.301	-1.492	-0.09	0.375	-1.188	0.055	0.527	-1.629	0.121	0.484	-1.656	-0.102	0.5	-1.199	0.125	0.035
-1.156	-0.055	0.281	-1.133	-0.023	0.383	-1.133	0.031	0.305	-1.152	-0.121	0.363	-1.055	0.082	0.43	-1.367	0.176	0.348	-1.531	-0.129	0.367	-1.234	0.016	0.543	-1.723	0.156	0.48	-1.59	-0.09	0.48	-1.293	0.16	0.066
-1.184	-0.102	0.285	-1.125	-0.016	0.387	-1.207	0.027	0.328	-1.172	-0.117	0.367	-1.027	0.09	0.43	-1.41	0.199	0.391	-1.543	-0.18	0.355	-1.258	-0.023	0.566	-1.805	0.18	0.469	-1.563	-0.09	0.457	-1.371	0.262	0.117
-1.211	-0.137	0.289	-1.117	-0.004	0.387	-1.27	0.027	0.348	-1.188	-0.117	0.371	-1.012	0.098	0.422	-1.402	0.219	0.41	-1.547	-0.223	0.316	-1.305	-0.066	0.594	-1.848	0.195	0.453	-1.551	-0.074	0.449	-1.297	0.332	0.176
-1.23	-0.164	0.309	-1.102	0.012	0.387	-1.297	0.027	0.363	-1.207	-0.121	0.379	-1.016	0.098	0.41	-1.367	0.23	0.418	-1.547	-0.262	0.285	-1.371	-0.109	0.617	-1.852	0.199	0.426	-1.523	-0.047	0.457	-1.188	0.316	0.242
-1.258	-0.184	0.324	-1.098	0.02	0.383	-1.301	0.016	0.367	-1.219	-0.125	0.379	-1.027	0.098	0.41	-1.309	0.227	0.414	-1.559	-0.305	0.25	-1.438	-0.133	0.641	-1.816	0.199	0.398	-1.504	-0.008	0.461	-1.164	0.23	0.293
-1.285	-0.199	0.348	-1.094	0.027	0.383	-1.273	-0.004	0.375	-1.234	-0.125	0.383	-1.051	0.086	0.414	-1.25	0.227	0.406	-1.578	-0.352	0.23	-1.496	-0.145	0.656	-1.773	0.188	0.379	-1.48	0.051	0.453	-1.211	0.168	0.332
-1.313	-0.211	0.367	-1.105	0.035	0.383	-1.234	-0.016	0.363	-1.246	-0.125	0.383	-1.078	0.074	0.422	-1.227	0.219	0.391	-1.598	-0.379	0.234	-1.563	-0.168	0.676	-1.723	0.184	0.355	-1.465	0.109	0.465	-1.23	0.188	0.348
-1.332	-0.211	0.367	-1.121	0.027	0.375	-1.18	-0.027	0.352	-1.242	-0.121	0.375	-1.113	0.059	0.422	-1.227	0.199	0.379	-1.594	-0.391	0.23	-1.609	-0.184	0.691	-1.664	0.145	0.363	-1.449	0.176	0.473	-1.223	0.273	0.336
-1.348	-0.207	0.359	-1.137	0.008	0.371	-1.133	-0.031	0.336	-1.238	-0.125	0.375	-1.156	0.039	0.43	-1.23	0.172	0.359	-1.566	-0.379	0.227	-1.645	-0.188	0.695	-1.621	0.125	0.371	-1.457	0.23	0.48	-1.219	0.363	0.32
-1.371	-0.199	0.34	-1.152	-0.016	0.359	-1.102	-0.031	0.324	-1.227	-0.129	0.379	-1.199	0.02	0.422	-1.23	0.145	0.355	-1.512	-0.352	0.234	-1.633	-0.164	0.684	-1.578	0.129	0.383	-1.477	0.281	0.473	-1.234	0.418	0.328
-1.402	-0.18	0.332	-1.168	-0.039	0.352	-1.078	-0.023	0.32	-1.238	-0.129	0.383	-1.246	0.004	0.43	-1.219	0.109	0.355	-1.453	-0.301	0.242	-1.59	-0.125	0.672	-1.504	0.168	0.402	-1.5	0.309	0.465	-1.273	0.43	0.34
-1.445	-0.156	0.332	-1.184	-0.063	0.348	-1.07	-0.027	0.316	-1.281	-0.125	0.402	-1.281	-0.004	0.434	-1.191	0.078	0.367	-1.43	-0.242	0.254	-1.523	-0.078	0.656	-1.445	0.172	0.434	-1.52	0.309	0.465	-1.316	0.414	0.371
-1.48	-0.141	0.316	-1.203	-0.074	0.344	-1.063	-0.027	0.316	-1.355	-0.113	0.422	-1.305	-0.016	0.434	-1.172	0.047	0.395	-1.469	-0.188	0.273	-1.504	-0.039	0.621	-1.387	0.168	0.473	-1.527	0.285	0.453	-1.34	0.387	0.402
-1.492	-0.129	0.313	-1.242	-0.09	0.336	-1.066	-0.031	0.324	-1.434	-0.105	0.438	-1.305	-0.023	0.43	-1.156	0.035	0.418	-1.57	-0.145	0.305	-1.563	0.008	0.574	-1.355	0.184	0.504	-1.531	0.25	0.441	-1.355	0.355	0.441
-1.473	-0.137	0.301	-1.273	-0.102	0.336	-1.07	-0.035	0.324	-1.492	-0.098	0.445	-1.297	-0.031	0.41	-1.141	0.027	0.434	-1.641	-0.141	0.336	-1.684	0.027	0.523	-1.332	0.203	0.523	-1.527	0.215	0.418	-1.371	0.309	0.477
-1.43	-0.156	0.289	-1.309	-0.121	0.332	-1.078	-0.059	0.313	-1.5	-0.098	0.43	-1.305	-0.035	0.398	-1.133	0.027	0.445	-1.605	-0.168	0.352	-1.664	0.016	0.504	-1.316	0.238	0.539	-1.512	0.184	0.387	-1.395	0.246	0.508
-1.367	-0.164	0.281	-1.332	-0.133	0.328	-1.09	-0.078	0.297	-1.445	-0.09	0.402	-1.355	-0.039	0.402	-1.125	0.035	0.457	-1.473	-0.223	0.336	-1.461	-0.039	0.535	-1.305	0.277	0.527	-1.492	0.164	0.348	-1.414	0.188	0.539
-1.301	-0.148	0.273	-1.352	-0.137	0.332	-1.09	-0.082	0.297	-1.355	-0.078	0.391	-1.438	-0.035	0.406	-1.117	0.047	0.473	-1.328	-0.258	0.305	-1.266	-0.094	0.57	-1.277	0.305	0.512	-1.465	0.148	0.313	-1.434	0.129	0.551
-1.234	-0.121	0.266	-1.379	-0.141	0.34	-1.094	-0.094	0.301	-1.266	-0.047	0.387	-1.48	-0.012	0.41	-1.113	0.055	0.469	-1.227	-0.246	0.277	-1.148	-0.102	0.586	-1.258	0.332	0.5	-1.398	0.141	0.289	-1.5	0.09	0.535
-1.176	-0.078	0.27	-1.402	-0.141	0.336	-1.102	-0.098	0.32	-1.199	0.004	0.383	-1.438	0.016	0.398	-1.105	0.059	0.461	-1.188	-0.195	0.258	-1.125	-0.078	0.594	-1.262	0.34	0.484	-1.309	0.121	0.262	-1.566	0.078	0.531
-1.113	-0.035	0.273	-1.426	-0.137	0.328	-1.113	-0.105	0.34	-1.176	0.043	0.387	-1.348	0.02	0.355	-1.121	0.063	0.457	-1.199	-0.145	0.25	-1.195	-0.051	0.602	-1.277	0.336	0.469	-1.219	0.066	0.254	-1.629	0.105	0.523
-1.066	0.008	0.27	-1.445	-0.133	0.32	-1.117	-0.109	0.359	-1.176	0.066	0.383	-1.242	0.023	0.313	-1.141	0.063	0.453	-1.242	-0.102	0.25	-1.309	-0.039	0.598	-1.301	0.316	0.445	-1.207	-0.008	0.25	-1.699	0.137	0.527
-1.055	0.043	0.277	-1.445	-0.129	0.32	-1.133	-0.105	0.352	-1.191	0.07	0.398	-1.164	0.039	0.277	-1.18	0.063	0.445	-1.301	-0.051	0.273	-1.402	-0.016	0.59	-1.309	0.297	0.402	-1.293	-0.016	0.242	-1.738	0.145	0.535
-1.051	0.063	0.285	-1.438	-0.121	0.316	-1.156	-0.094	0.332	-1.219	0.055	0.406	-1.137	0.063	0.258	-1.242	0.051	0.438	-1.391	0	0.309	-1.473	0.023	0.578	-1.313	0.277	0.332	-1.25	0.07	0.266	-1.754	0.121	0.547
-1.078	0.066	0.301	-1.438	-0.117	0.32	-1.176	-0.086	0.301	-1.262	0.031	0.422	-1.148	0.102	0.258	-1.277	0.051	0.438	-1.492	0.039	0.352	-1.551	0.07	0.566	-1.289	0.258	0.234	-1.105	0.121	0.309	-1.758	0.047	0.555
-1.117	0.063	0.328	-1.465	-0.113	0.336	-1.199	-0.07	0.281	-1.301	0.02	0.438	-1.176	0.125	0.262	-1.309	0.051	0.434	-1.586	0.078	0.387	-1.633	0.102	0.551	-1.23	0.258	0.168	-0.988	0.117	0.363	-1.762	-0.055	0.566
-1.16	0.043	0.352	-1.484	-0.117	0.344	-1.215	-0.051	0.277	-1.32	0.016	0.457	-1.223	0.141	0.258	-1.313	0.047	0.418	-1.641	0.105	0.402	-1.699	0.117	0.523	-1.168	0.242	0.129	-0.961	0.098	0.398	-1.746	-0.172	0.586
-1.199	0.016	0.379	-1.48	-0.105	0.332	-1.238	-0.055	0.285	-1.309	0.004	0.469	-1.258	0.137	0.27	-1.305	0.047	0.398	-1.656	0.105	0.41	-1.719	0.102	0.5	-1.203	0.195	0.133	-1.012	0.109	0.406	-1.723	-0.285	0.617
-1.23	-0.008	0.398	-1.438	-0.102	0.32	-1.297	-0.051	0.289	-1.273	-0.008	0.461	-1.277	0.125	0.297	-1.328	0.051	0.387	-1.648	0.086	0.406	-1.676	0.078	0.488	-1.324	0.199	0.184	-1.043	0.176	0.391	-1.734	-0.391	0.648
-1.25	-0.027	0.422	-1.375	-0.098	0.309	-1.371	-0.043	0.305	-1.234	-0.012	0.453	-1.301	0.117	0.336	-1.41	0.051	0.402	-1.625	0.063	0.395	-1.602	0.055	0.473	-1.344	0.211	0.227	-1.027	0.25	0.367	-1.695	-0.434	0.688
-1.277	-0.031	0.438	-1.305	-0.086	0.305	-1.453	-0.039	0.316	-1.203	0.008	0.438	-1.301	0.117	0.371	-1.488	0.082	0.434	-1.59	0.043	0.379	-1.508	0.035	0.469	-1.215	0.215	0.262	-1.004	0.293	0.355	-1.715	-0.484	0.707
-1.305	-0.035	0.449	-1.219	-0.07	0.301	-1.535	-0.039	0.336	-1.172	0.031	0.422	-1.281	0.125	0.387	-1.496	0.133	0.449	-1.555	0.02	0.387	-1.426	0.031	0.469	-1.066	0.176	0.266	-1	0.293	0.359	-1.652	-0.434	0.703
-1.328	-0.039	0.465	-1.141	-0.047	0.293	-1.574	-0.039	0.344	-1.152	0.051	0.418	-1.258	0.129	0.371	-1.414	0.168	0.422	-1.535	-0.012	0.371	-1.355	0.043	0.469	-1.051	0.129	0.254	-1.004	0.266	0.387	-1.563	-0.313	0.684
-1.344	-0.035	0.477	-1.082	-0.035	0.289	-1.574	-0.035	0.344	-1.129	0.051	0.41	-1.227	0.133	0.344	-1.285	0.156	0.359	-1.492	-0.027	0.383	-1.324	0.008	0.48	-1.152	0.117	0.254	-1.004	0.227	0.406	-1.539	-0.207	0.637
-1.344	-0.031	0.488	-1.047	-0.012	0.289	-1.555	-0.035	0.336	-1.105	0.035	0.414	-1.191	0.125	0.32	-1.176	0.129	0.289	-1.449	-0.035	0.395	-1.289	0.016	0.496	-1.254	0.156	0.266	-1.012	0.188	0.43	-1.52	-0.102	0.621
-1.332	-0.023	0.488	-1.055	0.004	0.297	-1.535	-0.035	0.324	-1.094	0.023	0.426	-1.172	0.117	0.301	-1.145	0.113	0.234	-1.387	-0.035	0.406	-1.273	0.063	0.504	-1.305	0.203	0.289	-1.023	0.152	0.449	-1.566	-0.035	0.629
-1.305	-0.016	0.488	-1.102	0.012	0.32	-1.531	-0.039	0.32	-1.094	0.016	0.438	-1.156	0.105	0.277	-1.184	0.129	0.23	-1.34	-0.039	0.41	-1.254	0.137	0.496	-1.313	0.227	0.324	-1.047	0.102	0.453	-1.688	-0.027	0.637
-1.281	-0.012	0.484	-1.164	0.023	0.336	-1.551	-0.055	0.328	-1.09	-0.004	0.449	-1.152	0.098	0.273	-1.23	0.16	0.27	-1.316	-0.051	0.43	-1.227	0.199	0.492	-1.309	0.219	0.371	-1.086	0.055	0.465	-1.695	-0.031	0.645
-1.258	0.004	0.469	-1.234	0.02	0.355	-1.535	-0.07	0.328	-1.086	-0.016	0.461	-1.148	0.094	0.289	-1.262	0.164	0.316	-1.316	-0.051	0.449	-1.195	0.234	0.492	-1.316	0.199	0.402	-1.152	-0.012	0.504	-1.57	-0.035	0.668
-1.234	0.012	0.453	-1.301	0.02	0.379	-1.492	-0.09	0.324	-1.086	-0.016	0.465	-1.152	0.086	0.313	-1.281	0.152	0.344	-1.297	-0.016	0.477	-1.172	0.27	0.477	-1.316	0.176	0.43	-1.223	-0.098	0.559	-1.441	-0.027	0.688
-1.215	0.02	0.438	-1.367	0.008	0.406	-1.426	-0.105	0.316	-1.07	-0.016	0.465	-1.148	0.074	0.348	-1.281	0.125	0.371	-1.258	0.027	0.488	-1.172	0.301	0.469	-1.293	0.156	0.441	-1.281	-0.211	0.652	-1.406	0	0.672
-1.191	0.023	0.434	-1.418	-0.004	0.434	-1.359	-0.102	0.313	-1.063	-0.016	0.469	-1.133	0.051	0.371	-1.27	0.113	0.391	-1.215	0.059	0.488	-1.191	0.316	0.445	-1.258	0.129	0.441	-1.398	-0.398	0.766	-1.477	0.043	0.629
-1.18	0.023	0.43	-1.434	-0.012	0.445	-1.297	-0.082	0.309	-1.055	-0.023	0.461	-1.121	0.02	0.379	-1.246	0.113	0.406	-1.184	0.078	0.473	-1.207	0.344	0.426	-1.223	0.098	0.441	-1.469	-0.5	0.813	-1.551	0.086	0.582
-1.176	0.027	0.438	-1.418	-0.016	0.445	-1.223	-0.074	0.301	-1.051	-0.031	0.457	-1.117	-0.012	0.375	-1.219	0.113	0.406	-1.164	0.098	0.453	-1.215	0.352	0.418	-1.195	0.066	0.461	-1.516	-0.457	0.766	-1.59	0.117	0.547
-1.176	0.027	0.449	-1.391	-0.016	0.449	-1.148	-0.063	0.293	-1.047	-0.039	0.457	-1.121	-0.035	0.363	-1.184	0.105	0.391	-1.168	0.109	0.441	-1.203	0.336	0.422	-1.191	0.039	0.457	-1.637	-0.355	0.672	-1.605	0.141	0.516
-1.18	0.047	0.469	-1.355	-0.008	0.449	-1.082	-0.047	0.289	-1.047	-0.051	0.457	-1.125	-0.055	0.355	-1.145	0.078	0.367	-1.18	0.121	0.426	-1.195	0.297	0.438	-1.219	0.031	0.469	-1.773	-0.137	0.652	-1.641	0.168	0.496
-1.18	0.059	0.48	-1.332	0.008	0.453	-1.059	-0.023	0.301	-1.055	-0.066	0.465	-1.125	-0.07	0.352	-1.098	0.051	0.34	-1.18	0.121	0.406	-1.191	0.254	0.465	-1.281	0	0.484	-1.855	0.223	0.621	-1.688	0.199	0.48
-1.176	0.066	0.48	-1.301	0.023	0.449	-1.055	0.012	0.305	-1.059	-0.082	0.469	-1.125	-0.086	0.344	-1.066	0.031	0.32	-1.164	0.125	0.391	-1.211	0.207	0.48	-1.328	0.012	0.492	-1.949	0.637	0.629	-1.734	0.238	0.469
-1.16	0.078	0.477	-1.262	0.039	0.449	-1.094	0.047	0.316	-1.082	-0.098	0.477	-1.129	-0.094	0.336	-1.039	0.02	0.293	-1.152	0.117	0.375	-1.254	0.172	0.496	-1.371	0.047	0.492	-1.953	0.945	0.688	-1.75	0.301	0.441
-1.156	0.086	0.473	-1.23	0.043	0.453	-1.152	0.07	0.34	-1.109	-0.109	0.477	-1.133	-0.098	0.332	-1.016	0.016	0.289	-1.141	0.102	0.367	-1.293	0.133	0.516	-1.422	0.078	0.488	-1.949	0.906	0.781	-1.723	0.336	0.418
-1.152	0.09	0.465	-1.203	0.047	0.453	-1.215	0.086	0.344	-1.133	-0.113	0.484	-1.145	-0.098	0.328	-1.004	0.027	0.285	-1.117	0.098	0.352	-1.32	0.102	0.5	-1.477	0.102	0.488	-1.902	0.605	0.914	-1.684	0.336	0.395
-1.148	0.082	0.457	-1.18	0.051	0.449	-1.273	0.078	0.367	-1.156	-0.117	0.496	-1.172	-0.102	0.32	-1.004	0.043	0.293	-1.094	0.086	0.332	-1.301	0.066	0.469	-1.547	0.129	0.488	-1.809	0.199	1.043	-1.633	0.316	0.383
-1.152	0.066	0.449	-1.168	0.055	0.449	-1.316	0.066	0.387	-1.172	-0.121	0.504	-1.219	-0.113	0.32	-1.023	0.047	0.305	-1.125	0.063	0.324	-1.238	0.035	0.414	-1.613	0.137	0.48	-1.703	-0.195	1.184	-1.574	0.297	0.391
-1.16	0.051	0.445	-1.168	0.059	0.453	-1.348	0.055	0.398	-1.18	-0.125	0.504	-1.273	-0.113	0.324	-1.059	0.035	0.313	-1.215	0.047	0.344	-1.203	-0.027	0.297	-1.699	0.145	0.488	-1.566	-0.484	1.32	-1.504	0.277	0.402
-1.176	0.027	0.434	-1.164	0.059	0.461	-1.363	0.043	0.402	-1.18	-0.121	0.492	-1.344	-0.105	0.332	-1.102	0.02	0.316	-1.273	0.059	0.395	-1.227	-0.039	0.168	-1.773	0.102	0.52	-1.457	-0.633	1.418	-1.43	0.258	0.43
-1.199	0.008	0.43	-1.164	0.063	0.473	-1.352	0.047	0.398	-1.18	-0.113	0.469	-1.406	-0.102	0.344	-1.148	-0.004	0.316	-1.266	0.078	0.41	-1.273	0.063	0.035	-1.844	0.035	0.559	-1.371	-0.656	1.434	-1.371	0.234	0.453
-1.234	-0.016	0.422	-1.152	0.063	0.477	-1.336	0.051	0.391	-1.18	-0.105	0.445	-1.441	-0.102	0.348	-1.191	-0.023	0.316	-1.219	0.063	0.383	-1.188	0.23	-0.082	-1.891	-0.043	0.609	-1.297	-0.508	1.371	-1.316	0.219	0.484
-1.27	-0.035	0.418	-1.137	0.07	0.48	-1.305	0.055	0.391	-1.199	-0.098	0.438	-1.449	-0.102	0.359	-1.23	-0.051	0.32	-1.18	0.027	0.316	-1.105	0.352	-0.156	-1.898	-0.129	0.668	-1.273	-0.289	1.281	-1.301	0.207	0.512
-1.297	-0.051	0.414	-1.125	0.074	0.48	-1.285	0.059	0.391	-1.25	-0.086	0.449	-1.457	-0.109	0.363	-1.262	-0.074	0.316	-1.18	0.012	0.273	-1.078	0.406	-0.117	-1.898	-0.207	0.727	-1.352	-0.098	1.18	-1.32	0.227	0.516
-1.324	-0.066	0.41	-1.113	0.074	0.469	-1.266	0.059	0.387	-1.313	-0.07	0.48	-1.488	-0.102	0.371	-1.277	-0.094	0.313	-1.219	0.031	0.262	-1.086	0.402	0.012	-1.879	-0.242	0.785	-1.379	0.145	1.113	-1.34	0.262	0.504
-1.336	-0.082	0.402	-1.121	0.063	0.457	-1.238	0.055	0.383	-1.367	-0.051	0.492	-1.566	-0.09	0.375	-1.281	-0.113	0.301	-1.258	0.063	0.273	-1.203	0.352	0.121	-1.828	-0.223	0.809	-1.492	0.301	1.047	-1.363	0.301	0.488
-1.34	-0.082	0.391	-1.145	0.051	0.461	-1.223	0.035	0.375	-1.375	-0.031	0.477	-1.637	-0.07	0.375	-1.277	-0.121	0.301	-1.297	0.066	0.297	-1.438	0.293	0.141	-1.734	-0.176	0.793	-1.516	0.371	0.988	-1.383	0.332	0.48
-1.348	-0.086	0.383	-1.168	0.043	0.461	-1.211	0.02	0.379	-1.336	-0.031	0.438	-1.629	-0.059	0.352	-1.281	-0.129	0.281	-1.328	0.059	0.309	-1.656	0.25	0.148	-1.633	-0.141	0.75	-1.387	0.363	0.953	-1.43	0.355	0.473
-1.379	-0.082	0.383	-1.184	0.039	0.465	-1.188	0	0.395	-1.277	-0.031	0.395	-1.531	-0.066	0.309	-1.301	-0.129	0.273	-1.344	0.051	0.328	-1.758	0.23	0.195	-1.559	-0.141	0.688	-1.234	0.32	0.91	-1.477	0.395	0.465
-1.406	-0.074	0.375	-1.207	0.031	0.465	-1.164	-0.02	0.41	-1.238	-0.012	0.367	-1.398	-0.086	0.285	-1.332	-0.129	0.27	-1.367	0.035	0.348	-1.809	0.18	0.258	-1.523	-0.18	0.645	-1.152	0.262	0.863	-1.523	0.445	0.434
-1.414	-0.066	0.367	-1.238	0.027	0.473	-1.145	-0.031	0.414	-1.219	0.012	0.363	-1.254	-0.094	0.27	-1.363	-0.121	0.273	-1.359	0.031	0.352	-1.844	0.086	0.32	-1.555	-0.238	0.617	-1.195	0.223	0.809	-1.578	0.492	0.352
-1.387	-0.063	0.348	-1.273	0.023	0.469	-1.145	-0.02	0.406	-1.219	0.023	0.367	-1.152	-0.074	0.266	-1.387	-0.113	0.277	-1.336	0.02	0.348	-1.863	-0.008	0.328	-1.617	-0.281	0.605	-1.316	0.176	0.758	-1.633	0.504	0.207
-1.332	-0.063	0.313	-1.316	0.02	0.465	-1.141	-0.004	0.398	-1.215	0.02	0.379	-1.105	-0.039	0.277	-1.391	-0.109	0.277	-1.305	0.004	0.348	-1.813	-0.043	0.32	-1.648	-0.293	0.609	-1.441	0.141	0.695	-1.711	0.508	0.035
-1.273	-0.07	0.285	-1.363	0.008	0.461	-1.129	0.012	0.391	-1.215	0.004	0.383	-1.105	0	0.281	-1.383	-0.094	0.285	-1.281	-0.012	0.34	-1.688	-0.02	0.316	-1.512	-0.266	0.613	-1.535	0.121	0.66	-1.758	0.523	-0.078
-1.199	-0.063	0.266	-1.395	0.004	0.461	-1.113	0.023	0.391	-1.215	-0.02	0.383	-1.145	0.031	0.301	-1.391	-0.074	0.293	-1.254	-0.027	0.328	-1.582	-0.004	0.32	-1.297	-0.238	0.613	-1.648	0.09	0.656	-1.652	0.516	-0.063
-1.121	-0.051	0.246	-1.422	-0.012	0.465	-1.105	0.02	0.375	-1.215	-0.027	0.379	-1.184	0.055	0.313	-1.422	-0.047	0.309	-1.23	-0.043	0.32	-1.492	0.012	0.332	-1.129	-0.211	0.594	-1.781	0.066	0.633	-1.473	0.395	0.063
-1.051	-0.039	0.234	-1.457	-0.016	0.477	-1.094	0.02	0.363	-1.219	-0.02	0.383	-1.227	0.059	0.324	-1.512	-0.035	0.332	-1.219	-0.063	0.316	-1.43	-0.02	0.367	-1.07	-0.16	0.559	-1.852	0.066	0.617	-1.402	0.199	0.176
-0.992	-0.031	0.227	-1.457	-0.012	0.48	-1.078	0.008	0.355	-1.227	-0.012	0.383	-1.27	0.047	0.344	-1.602	-0.031	0.355	-1.219	-0.086	0.316	-1.387	-0.074	0.426	-1.113	-0.082	0.512	-1.832	0.074	0.578	-1.496	0.109	0.242
-0.973	-0.02	0.223	-1.426	0.004	0.465	-1.074	0.004	0.352	-1.219	0	0.383	-1.316	0.031	0.375	-1.633	-0.023	0.355	-1.23	-0.094	0.32	-1.355	-0.102	0.488	-1.215	0.012	0.473	-1.727	0.086	0.543	-1.508	0.184	0.219
-0.984	-0.016	0.223	-1.371	-0.008	0.422	-1.082	0.004	0.352	-1.18	0.004	0.371	-1.367	0.023	0.391	-1.559	-0.023	0.34	-1.254	-0.098	0.316	-1.336	-0.102	0.543	-1.328	0.078	0.441	-1.613	0.039	0.52	-1.332	0.305	0.164
-1.031	-0.004	0.238	-1.305	-0.023	0.379	-1.102	0	0.359	-1.137	0	0.359	-1.398	0.023	0.406	-1.426	-0.043	0.305	-1.277	-0.098	0.32	-1.301	-0.086	0.586	-1.406	0.137	0.422	-1.496	0.008	0.5	-1.113	0.363	0.152
-1.074	0.004	0.262	-1.234	-0.027	0.34	-1.141	0.004	0.363	-1.082	0	0.352	-1.406	0.016	0.41	-1.285	-0.055	0.293	-1.309	-0.098	0.316	-1.215	-0.031	0.629	-1.473	0.184	0.414	-1.402	0.02	0.469	-1.008	0.348	0.156
-1.105	0	0.293	-1.152	-0.012	0.305	-1.18	0	0.367	-1.035	-0.004	0.352	-1.383	0.02	0.395	-1.18	-0.039	0.285	-1.332	-0.094	0.313	-1.152	-0.004	0.621	-1.582	0.227	0.41	-1.336	0.031	0.457	-1.031	0.305	0.188
-1.117	0.004	0.313	-1.082	0.012	0.273	-1.227	0	0.367	-1.012	-0.012	0.348	-1.352	0.023	0.387	-1.145	-0.004	0.285	-1.363	-0.09	0.305	-1.129	0.016	0.586	-1.688	0.262	0.418	-1.273	0.051	0.453	-1.121	0.293	0.23
-1.133	-0.004	0.324	-1.02	0.023	0.242	-1.277	0	0.367	-1.004	-0.012	0.359	-1.316	0.031	0.379	-1.152	0.027	0.297	-1.395	-0.094	0.301	-1.121	0.055	0.539	-1.777	0.277	0.414	-1.219	0.082	0.457	-1.207	0.309	0.285
-1.141	-0.016	0.328	-0.98	0.035	0.211	-1.316	0	0.363	-1.016	-0.016	0.367	-1.289	0.039	0.371	-1.176	0.043	0.316	-1.422	-0.113	0.293	-1.148	0.086	0.496	-1.836	0.258	0.418	-1.176	0.105	0.477	-1.254	0.316	0.332
-1.145	-0.027	0.332	-0.969	0.051	0.195	-1.344	-0.004	0.352	-1.027	-0.027	0.379	-1.27	0.043	0.363	-1.207	0.066	0.34	-1.438	-0.145	0.281	-1.18	0.09	0.477	-1.863	0.215	0.414	-1.164	0.129	0.496	-1.285	0.301	0.383
-1.145	-0.047	0.328	-0.98	0.07	0.191	-1.355	-0.016	0.336	-1.043	-0.043	0.387	-1.246	0.039	0.375	-1.234	0.082	0.367	-1.457	-0.184	0.266	-1.219	0.059	0.484	-1.855	0.152	0.414	-1.172	0.156	0.527	-1.324	0.258	0.43
-1.137	-0.07	0.32	-1.031	0.082	0.207	-1.387	-0.027	0.332	-1.059	-0.063	0.391	-1.23	0.031	0.383	-1.27	0.078	0.387	-1.469	-0.223	0.254	-1.258	0.012	0.531	-1.816	0.105	0.422	-1.215	0.184	0.551	-1.355	0.211	0.461
-1.105	-0.086	0.316	-1.082	0.086	0.234	-1.445	-0.035	0.348	-1.074	-0.078	0.387	-1.211	0.02	0.395	-1.313	0.07	0.402	-1.496	-0.246	0.25	-1.297	-0.07	0.609	-1.762	0.063	0.422	-1.281	0.211	0.559	-1.363	0.168	0.473
-1.09	-0.094	0.313	-1.109	0.078	0.266	-1.492	-0.031	0.363	-1.078	-0.086	0.387	-1.191	0.02	0.41	-1.34	0.07	0.426	-1.547	-0.262	0.246	-1.328	-0.16	0.691	-1.68	0.043	0.434	-1.355	0.219	0.566	-1.348	0.137	0.48
-1.078	-0.086	0.309	-1.141	0.059	0.289	-1.504	0.008	0.371	-1.078	-0.09	0.391	-1.18	0.023	0.434	-1.344	0.074	0.438	-1.613	-0.27	0.238	-1.359	-0.227	0.762	-1.598	0.031	0.457	-1.441	0.207	0.551	-1.316	0.141	0.504
-1.07	-0.074	0.309	-1.164	0.039	0.305	-1.445	0.023	0.355	-1.082	-0.086	0.387	-1.168	0.031	0.453	-1.324	0.07	0.441	-1.668	-0.262	0.246	-1.406	-0.258	0.813	-1.531	0.027	0.477	-1.5	0.191	0.492	-1.363	0.078	0.488
-1.078	-0.059	0.313	-1.18	0.016	0.309	-1.348	0.012	0.32	-1.074	-0.086	0.387	-1.152	0.039	0.461	-1.293	0.066	0.441	-1.688	-0.262	0.25	-1.441	-0.25	0.844	-1.438	0.063	0.504	-1.582	0.164	0.395	-1.375	0.039	0.492
-1.086	-0.047	0.324	-1.188	0.004	0.297	-1.234	-0.004	0.281	-1.07	-0.09	0.383	-1.145	0.055	0.469	-1.25	0.07	0.43	-1.652	-0.254	0.25	-1.508	-0.199	0.848	-1.379	0.098	0.527	-1.688	0.16	0.25	-1.355	0.074	0.496
-1.105	-0.039	0.34	-1.184	-0.008	0.289	-1.164	0	0.246	-1.07	-0.09	0.379	-1.129	0.063	0.469	-1.207	0.074	0.418	-1.578	-0.246	0.25	-1.59	-0.16	0.824	-1.332	0.137	0.531	-1.695	0.188	0.063	-1.375	0.094	0.48
-1.113	-0.035	0.348	-1.176	-0.023	0.285	-1.117	0.031	0.23	-1.086	-0.09	0.371	-1.109	0.082	0.461	-1.176	0.082	0.402	-1.496	-0.223	0.25	-1.633	-0.129	0.777	-1.293	0.176	0.535	-1.605	0.262	-0.078	-1.398	0.098	0.496
-1.117	-0.035	0.348	-1.172	-0.031	0.277	-1.086	0.063	0.223	-1.117	-0.074	0.379	-1.086	0.094	0.453	-1.164	0.086	0.391	-1.438	-0.191	0.238	-1.621	-0.117	0.707	-1.273	0.219	0.531	-1.438	0.34	-0.156	-1.406	0.094	0.512
-1.129	-0.043	0.348	-1.164	-0.027	0.281	-1.078	0.074	0.23	-1.156	-0.063	0.391	-1.063	0.098	0.441	-1.145	0.078	0.395	-1.438	-0.16	0.23	-1.574	-0.109	0.641	-1.289	0.266	0.516	-1.23	0.348	-0.176	-1.496	0.125	0.488
-1.133	-0.047	0.352	-1.156	0	0.281	-1.078	0.082	0.25	-1.199	-0.063	0.398	-1.051	0.09	0.438	-1.137	0.07	0.398	-1.508	-0.141	0.23	-1.543	-0.117	0.578	-1.316	0.313	0.492	-1.094	0.215	-0.191	-1.609	0.16	0.469
-1.141	-0.055	0.355	-1.152	0.008	0.289	-1.102	0.09	0.273	-1.242	-0.066	0.41	-1.051	0.078	0.434	-1.129	0.059	0.414	-1.586	-0.133	0.246	-1.594	-0.125	0.539	-1.34	0.352	0.48	-1.141	0.027	-0.195	-1.656	0.18	0.48
-1.156	-0.063	0.348	-1.148	0.008	0.309	-1.141	0.09	0.289	-1.273	-0.09	0.418	-1.063	0.066	0.43	-1.125	0.047	0.43	-1.551	-0.164	0.262	-1.707	-0.141	0.535	-1.355	0.379	0.461	-1.301	-0.031	-0.156	-1.703	0.137	0.488
-1.168	-0.07	0.336	-1.137	0.004	0.328	-1.172	0.09	0.309	-1.285	-0.109	0.422	-1.086	0.047	0.434	-1.121	0.035	0.441	-1.398	-0.191	0.258	-1.746	-0.145	0.551	-1.375	0.387	0.434	-1.367	0.035	-0.133	-1.723	0.031	0.527
-1.168	-0.078	0.328	-1.145	-0.008	0.359	-1.195	0.082	0.32	-1.297	-0.117	0.414	-1.133	0.035	0.426	-1.109	0.023	0.449	-1.234	-0.207	0.238	-1.602	-0.152	0.563	-1.41	0.359	0.414	-1.309	0.141	-0.121	-1.719	-0.086	0.574
-1.168	-0.09	0.32	-1.148	-0.02	0.371	-1.215	0.07	0.32	-1.309	-0.105	0.398	-1.188	0.02	0.426	-1.102	0.02	0.453	-1.117	-0.188	0.23	-1.387	-0.168	0.57	-1.469	0.328	0.375	-1.285	0.195	-0.074	-1.691	-0.168	0.621
-1.164	-0.098	0.313	-1.148	-0.023	0.379	-1.211	0.059	0.316	-1.324	-0.102	0.387	-1.25	0	0.43	-1.105	0.012	0.457	-1.066	-0.145	0.23	-1.23	-0.16	0.566	-1.539	0.293	0.324	-1.395	0.207	-0.004	-1.676	-0.234	0.664
-1.176	-0.102	0.305	-1.145	-0.02	0.383	-1.191	0.043	0.309	-1.336	-0.094	0.379	-1.293	-0.016	0.43	-1.105	0.004	0.453	-1.105	-0.09	0.234	-1.207	-0.125	0.57	-1.566	0.273	0.273	-1.566	0.227	0.078	-1.691	-0.297	0.723
-1.195	-0.113	0.301	-1.148	-0.016	0.383	-1.168	0.016	0.293	-1.359	-0.086	0.375	-1.297	-0.023	0.426	-1.098	-0.004	0.453	-1.176	-0.051	0.25	-1.316	-0.078	0.563	-1.496	0.27	0.258	-1.68	0.238	0.164	-1.715	-0.305	0.777
-1.219	-0.117	0.301	-1.141	-0.016	0.383	-1.133	-0.008	0.281	-1.402	-0.082	0.387	-1.273	-0.023	0.395	-1.086	0.012	0.445	-1.242	-0.016	0.285	-1.492	-0.031	0.563	-1.422	0.203	0.27	-1.715	0.219	0.254	-1.68	-0.227	0.801
-1.25	-0.125	0.301	-1.137	-0.027	0.383	-1.102	-0.02	0.273	-1.473	-0.078	0.41	-1.258	-0.031	0.367	-1.086	0.008	0.434	-1.324	0.023	0.32	-1.688	0.012	0.551	-1.445	0.094	0.305	-1.707	0.168	0.332	-1.602	-0.094	0.797
-1.266	-0.133	0.305	-1.129	-0.051	0.383	-1.082	-0.02	0.27	-1.551	-0.07	0.422	-1.27	-0.031	0.348	-1.109	-0.004	0.422	-1.43	0.051	0.359	-1.855	0.059	0.523	-1.512	0.051	0.324	-1.684	0.137	0.387	-1.508	0.043	0.762
-1.281	-0.141	0.305	-1.133	-0.066	0.387	-1.074	-0.02	0.27	-1.613	-0.055	0.414	-1.328	-0.016	0.352	-1.137	-0.012	0.426	-1.535	0.074	0.402	-2.008	0.109	0.508	-1.449	0.09	0.324	-1.645	0.129	0.418	-1.453	0.137	0.719
-1.285	-0.145	0.301	-1.148	-0.074	0.383	-1.066	-0.02	0.281	-1.605	-0.039	0.402	-1.383	0.012	0.355	-1.164	-0.023	0.434	-1.625	0.086	0.441	-2.156	0.168	0.465	-1.266	0.125	0.32	-1.602	0.113	0.445	-1.473	0.152	0.688
-1.301	-0.148	0.293	-1.184	-0.09	0.379	-1.063	-0.02	0.293	-1.523	-0.027	0.375	-1.387	0.055	0.355	-1.211	-0.035	0.441	-1.664	0.09	0.457	-2.234	0.199	0.43	-1.109	0.105	0.32	-1.555	0.078	0.457	-1.578	0.117	0.656
-1.313	-0.148	0.305	-1.227	-0.102	0.363	-1.059	-0.023	0.309	-1.414	-0.008	0.352	-1.32	0.074	0.332	-1.238	-0.035	0.453	-1.668	0.078	0.461	-2.238	0.215	0.383	-1.059	0.094	0.305	-1.484	0.023	0.473	-1.668	0.051	0.656
-1.328	-0.145	0.309	-1.266	-0.113	0.355	-1.063	-0.031	0.313	-1.301	0.02	0.332	-1.238	0.063	0.305	-1.254	-0.02	0.461	-1.648	0.055	0.453	-2.16	0.195	0.344	-1.066	0.121	0.301	-1.406	-0.035	0.496	-1.625	-0.016	0.68
-1.332	-0.141	0.313	-1.297	-0.133	0.352	-1.066	-0.031	0.324	-1.215	0.055	0.316	-1.18	0.043	0.289	-1.266	0.008	0.449	-1.605	0.043	0.43	-2.027	0.172	0.316	-1.094	0.188	0.309	-1.332	-0.07	0.516	-1.484	-0.066	0.73
-1.336	-0.137	0.309	-1.332	-0.148	0.344	-1.078	-0.035	0.316	-1.16	0.09	0.297	-1.172	0.051	0.277	-1.262	0.043	0.414	-1.559	0.035	0.398	-1.883	0.117	0.316	-1.109	0.242	0.32	-1.273	-0.105	0.527	-1.363	-0.094	0.773
-1.332	-0.137	0.309	-1.375	-0.16	0.332	-1.094	-0.043	0.313	-1.117	0.105	0.289	-1.199	0.078	0.285	-1.32	0.043	0.379	-1.508	0.035	0.402	-1.754	0.074	0.332	-1.098	0.266	0.348	-1.227	-0.125	0.535	-1.375	-0.105	0.766
-1.332	-0.141	0.305	-1.422	-0.168	0.328	-1.109	-0.051	0.293	-1.102	0.109	0.285	-1.227	0.098	0.301	-1.453	0.039	0.402	-1.473	0.02	0.383	-1.617	0.066	0.34	-1.082	0.273	0.379	-1.184	-0.121	0.547	-1.473	-0.07	0.707
-1.316	-0.141	0.305	-1.461	-0.168	0.332	-1.137	-0.059	0.289	-1.102	0.121	0.301	-1.242	0.102	0.313	-1.527	0.063	0.469	-1.445	0.008	0.379	-1.488	0.082	0.367	-1.059	0.262	0.422	-1.168	-0.086	0.555	-1.594	0.008	0.633
-1.309	-0.137	0.305	-1.496	-0.172	0.332	-1.156	-0.074	0.285	-1.117	0.121	0.32	-1.254	0.09	0.32	-1.449	0.098	0.52	-1.414	0.004	0.391	-1.367	0.086	0.402	-1.027	0.254	0.441	-1.191	-0.027	0.535	-1.699	0.082	0.547
-1.324	-0.129	0.305	-1.508	-0.172	0.328	-1.172	-0.086	0.273	-1.145	0.125	0.344	-1.27	0.063	0.336	-1.309	0.09	0.492	-1.387	-0.012	0.406	-1.258	0.094	0.43	-0.996	0.234	0.453	-1.238	0.047	0.492	-1.754	0.148	0.484
-1.375	-0.125	0.313	-1.516	-0.164	0.324	-1.176	-0.098	0.27	-1.168	0.113	0.375	-1.293	0.043	0.348	-1.188	0.027	0.43	-1.355	-0.008	0.43	-1.148	0.109	0.469	-0.973	0.199	0.457	-1.293	0.094	0.449	-1.793	0.215	0.445
-1.414	-0.121	0.32	-1.555	-0.164	0.32	-1.199	-0.102	0.266	-1.191	0.109	0.398	-1.301	0.035	0.359	-1.105	0.004	0.383	-1.336	-0.008	0.441	-1.074	0.137	0.496	-0.949	0.156	0.457	-1.344	0.063	0.441	-1.832	0.273	0.418
-1.422	-0.129	0.316	-1.602	-0.152	0.324	-1.227	-0.102	0.258	-1.207	0.117	0.41	-1.281	0.031	0.367	-1.113	0.035	0.352	-1.328	-0.012	0.453	-1.031	0.172	0.504	-0.941	0.125	0.445	-1.391	-0.031	0.465	-1.848	0.305	0.398
-1.402	-0.137	0.316	-1.613	-0.129	0.316	-1.266	-0.117	0.246	-1.203	0.121	0.422	-1.25	0.023	0.371	-1.184	0.09	0.352	-1.336	-0.008	0.469	-1.035	0.199	0.516	-0.953	0.117	0.434	-1.422	-0.152	0.508	-1.816	0.297	0.383
-1.363	-0.141	0.309	-1.57	-0.121	0.301	-1.313	-0.117	0.242	-1.188	0.113	0.418	-1.211	0.012	0.367	-1.246	0.117	0.367	-1.336	0.012	0.473	-1.09	0.23	0.52	-0.984	0.086	0.441	-1.496	-0.277	0.555	-1.754	0.273	0.371
-1.293	-0.137	0.301	-1.488	-0.129	0.285	-1.352	-0.125	0.234	-1.184	0.105	0.426	-1.176	0.004	0.359	-1.266	0.105	0.371	-1.313	0.043	0.477	-1.141	0.273	0.559	-1.047	0.055	0.441	-1.578	-0.363	0.605	-1.656	0.234	0.379
-1.23	-0.117	0.293	-1.383	-0.145	0.277	-1.387	-0.137	0.238	-1.18	0.102	0.418	-1.145	-0.008	0.359	-1.262	0.055	0.375	-1.281	0.066	0.457	-1.152	0.313	0.598	-1.109	0.051	0.441	-1.641	-0.402	0.66	-1.559	0.18	0.395
-1.16	-0.086	0.285	-1.27	-0.145	0.27	-1.43	-0.145	0.246	-1.18	0.102	0.406	-1.121	-0.016	0.359	-1.27	-0.004	0.371	-1.27	0.078	0.449	-1.109	0.363	0.621	-1.203	0.055	0.445	-1.676	-0.414	0.715	-1.512	0.117	0.426
-1.105	-0.059	0.285	-1.164	-0.133	0.266	-1.469	-0.145	0.258	-1.176	0.098	0.402	-1.102	-0.027	0.363	-1.273	-0.02	0.363	-1.289	0.09	0.426	-1.078	0.41	0.605	-1.309	0.063	0.445	-1.719	-0.398	0.742	-1.508	0.066	0.453
-1.07	-0.035	0.281	-1.07	-0.125	0.254	-1.492	-0.156	0.258	-1.168	0.086	0.41	-1.09	-0.023	0.367	-1.258	-0.027	0.363	-1.313	0.105	0.406	-1.113	0.445	0.516	-1.406	0.09	0.449	-1.758	-0.34	0.738	-1.5	0.047	0.477
-1.059	-0.02	0.285	-1.012	-0.109	0.242	-1.496	-0.156	0.262	-1.16	0.07	0.426	-1.086	-0.02	0.359	-1.215	-0.023	0.355	-1.332	0.133	0.379	-1.109	0.449	0.418	-1.512	0.109	0.453	-1.754	-0.254	0.723	-1.473	0.059	0.5
-1.086	0.004	0.301	-0.98	-0.082	0.246	-1.496	-0.152	0.266	-1.148	0.051	0.438	-1.086	-0.016	0.363	-1.168	-0.023	0.344	-1.324	0.156	0.352	-1.055	0.445	0.336	-1.621	0.117	0.461	-1.695	-0.156	0.699	-1.473	0.086	0.504
-1.141	0.012	0.324	-0.996	-0.066	0.25	-1.508	-0.145	0.266	-1.145	0.035	0.453	-1.094	-0.016	0.355	-1.125	-0.023	0.328	-1.301	0.18	0.324	-0.984	0.402	0.301	-1.73	0.109	0.473	-1.621	-0.102	0.684	-1.492	0.148	0.492
-1.199	0.012	0.348	-1.047	-0.047	0.27	-1.563	-0.137	0.277	-1.137	0.035	0.469	-1.105	-0.012	0.352	-1.098	-0.02	0.32	-1.258	0.199	0.309	-0.957	0.301	0.289	-1.82	0.07	0.508	-1.586	-0.102	0.68	-1.512	0.207	0.477
-1.258	-0.008	0.375	-1.113	-0.035	0.289	-1.637	-0.121	0.281	-1.125	0.035	0.461	-1.133	-0.02	0.344	-1.09	-0.027	0.32	-1.207	0.223	0.289	-0.926	0.195	0.305	-1.902	0.02	0.543	-1.637	-0.148	0.691	-1.543	0.254	0.477
-1.301	-0.02	0.398	-1.176	-0.031	0.313	-1.641	-0.109	0.281	-1.117	0.039	0.457	-1.16	-0.035	0.344	-1.09	-0.031	0.332	-1.164	0.234	0.25	-0.883	0.117	0.309	-1.961	-0.027	0.586	-1.727	-0.203	0.68	-1.59	0.289	0.48
-1.332	-0.039	0.418	-1.242	-0.031	0.344	-1.563	-0.109	0.27	-1.113	0.043	0.449	-1.18	-0.051	0.348	-1.109	-0.031	0.328	-1.168	0.223	0.211	-0.863	0.066	0.309	-1.953	-0.066	0.633	-1.664	-0.258	0.652	-1.633	0.32	0.477
-1.359	-0.047	0.438	-1.301	-0.023	0.363	-1.465	-0.121	0.258	-1.109	0.035	0.449	-1.203	-0.066	0.348	-1.137	-0.031	0.316	-1.25	0.188	0.223	-0.906	0.016	0.313	-1.922	-0.109	0.68	-1.438	-0.289	0.633	-1.637	0.352	0.473
-1.371	-0.039	0.453	-1.352	-0.02	0.387	-1.348	-0.125	0.246	-1.098	0.031	0.449	-1.23	-0.078	0.336	-1.164	-0.031	0.316	-1.313	0.141	0.297	-0.996	-0.027	0.324	-1.902	-0.148	0.727	-1.207	-0.301	0.602	-1.613	0.359	0.484
-1.375	-0.031	0.465	-1.395	-0.008	0.402	-1.242	-0.105	0.238	-1.078	0.027	0.441	-1.254	-0.094	0.332	-1.18	-0.031	0.32	-1.262	0.117	0.375	-1.051	-0.043	0.363	-1.871	-0.16	0.762	-1.078	-0.289	0.57	-1.586	0.355	0.473
-1.359	-0.012	0.473	-1.438	-0.012	0.426	-1.152	-0.074	0.23	-1.063	0.012	0.438	-1.281	-0.105	0.316	-1.172	-0.023	0.34	-1.176	0.09	0.391	-1.02	-0.051	0.395	-1.805	-0.145	0.77	-1.082	-0.234	0.543	-1.594	0.352	0.422
-1.336	0.004	0.469	-1.469	-0.012	0.434	-1.074	-0.047	0.223	-1.059	0.004	0.426	-1.301	-0.109	0.297	-1.172	-0.035	0.352	-1.141	0.066	0.363	-0.984	-0.059	0.41	-1.703	-0.121	0.738	-1.203	-0.195	0.531	-1.621	0.352	0.301
-1.301	0.02	0.469	-1.469	-0.012	0.434	-1.047	-0.031	0.223	-1.074	-0.004	0.426	-1.32	-0.121	0.289	-1.16	-0.035	0.352	-1.16	0.066	0.34	-1	-0.078	0.41	-1.629	-0.129	0.672	-1.371	-0.16	0.527	-1.602	0.383	0.121
-1.266	0.035	0.465	-1.457	-0.008	0.441	-1.063	-0.016	0.242	-1.102	-0.008	0.43	-1.336	-0.125	0.285	-1.148	-0.051	0.352	-1.195	0.09	0.328	-1.047	-0.09	0.414	-1.582	-0.152	0.613	-1.516	-0.117	0.531	-1.527	0.422	-0.039
-1.242	0.043	0.449	-1.434	-0.008	0.445	-1.117	-0.004	0.27	-1.133	-0.012	0.441	-1.367	-0.133	0.277	-1.141	-0.063	0.34	-1.238	0.113	0.324	-1.137	-0.098	0.41	-1.559	-0.18	0.559	-1.621	-0.051	0.52	-1.379	0.445	-0.125
-1.238	0.039	0.445	-1.406	-0.008	0.441	-1.18	0.008	0.297	-1.164	-0.016	0.457	-1.402	-0.137	0.281	-1.141	-0.086	0.328	-1.254	0.121	0.328	-1.23	-0.109	0.406	-1.59	-0.223	0.527	-1.723	0.012	0.516	-1.223	0.379	-0.117
-1.242	0.035	0.445	-1.379	0	0.441	-1.246	0.016	0.313	-1.203	-0.016	0.473	-1.434	-0.141	0.289	-1.141	-0.102	0.316	-1.258	0.105	0.34	-1.309	-0.117	0.41	-1.711	-0.277	0.512	-1.82	0.063	0.516	-1.137	0.246	-0.039
-1.238	0.031	0.453	-1.355	0	0.441	-1.309	0.023	0.34	-1.25	0	0.48	-1.441	-0.141	0.293	-1.145	-0.113	0.313	-1.281	0.082	0.336	-1.375	-0.117	0.434	-1.664	-0.266	0.535	-1.895	0.086	0.512	-1.203	0.148	0.051
-1.219	0.031	0.461	-1.34	-0.008	0.438	-1.359	0.027	0.359	-1.297	0.039	0.473	-1.422	-0.133	0.293	-1.168	-0.113	0.313	-1.328	0.063	0.344	-1.457	-0.113	0.465	-1.457	-0.211	0.566	-1.91	0.094	0.492	-1.301	0.117	0.078
-1.191	0.027	0.461	-1.32	-0.008	0.434	-1.391	0.035	0.375	-1.336	0.086	0.457	-1.402	-0.121	0.297	-1.211	-0.117	0.324	-1.359	0.051	0.348	-1.555	-0.109	0.5	-1.254	-0.16	0.59	-1.875	0.105	0.469	-1.258	0.141	0.051
-1.168	0.027	0.469	-1.293	0.004	0.434	-1.398	0.043	0.383	-1.352	0.137	0.43	-1.398	-0.105	0.309	-1.258	-0.117	0.328	-1.379	0.047	0.348	-1.637	-0.133	0.531	-1.152	-0.102	0.609	-1.809	0.102	0.449	-1.156	0.191	0.016
-1.148	0.035	0.473	-1.266	0.023	0.438	-1.395	0.047	0.379	-1.32	0.164	0.406	-1.441	-0.078	0.32	-1.301	-0.125	0.336	-1.391	0.035	0.363	-1.617	-0.094	0.555	-1.168	-0.043	0.609	-1.727	0.105	0.43	-1.145	0.238	0.023
-1.141	0.047	0.469	-1.234	0.035	0.449	-1.379	0.055	0.371	-1.32	0.164	0.387	-1.52	-0.039	0.32	-1.34	-0.129	0.348	-1.395	0	0.383	-1.609	-0.074	0.566	-1.25	0.039	0.605	-1.641	0.09	0.438	-1.238	0.293	0.063
-1.125	0.051	0.465	-1.199	0.039	0.461	-1.371	0.059	0.367	-1.406	0.137	0.379	-1.578	-0.008	0.316	-1.379	-0.121	0.367	-1.402	-0.039	0.406	-1.59	-0.098	0.582	-1.359	0.137	0.594	-1.586	0.07	0.43	-1.348	0.34	0.117
-1.109	0.051	0.457	-1.176	0.055	0.473	-1.355	0.059	0.359	-1.539	0.148	0.41	-1.535	0	0.313	-1.414	-0.109	0.387	-1.414	-0.086	0.43	-1.57	-0.105	0.539	-1.445	0.262	0.586	-1.52	0.07	0.441	-1.406	0.375	0.168
-1.094	0.047	0.461	-1.176	0.066	0.477	-1.352	0.051	0.367	-1.586	0.199	0.449	-1.434	-0.012	0.293	-1.449	-0.09	0.402	-1.43	-0.129	0.441	-1.43	0.02	0.516	-1.508	0.379	0.574	-1.465	0.102	0.457	-1.426	0.375	0.238
-1.082	0.039	0.461	-1.164	0.094	0.473	-1.344	0.039	0.375	-1.504	0.227	0.43	-1.297	-0.039	0.277	-1.504	-0.074	0.414	-1.449	-0.16	0.441	-1.422	0.059	0.48	-1.563	0.516	0.547	-1.41	0.152	0.48	-1.422	0.344	0.309
-1.082	0.027	0.457	-1.137	0.113	0.465	-1.324	0.027	0.387	-1.379	0.203	0.363	-1.184	-0.051	0.289	-1.582	-0.063	0.43	-1.473	-0.184	0.418	-1.434	0.078	0.445	-1.66	0.613	0.484	-1.387	0.195	0.512	-1.43	0.281	0.367
-1.086	0	0.453	-1.121	0.117	0.457	-1.316	0.012	0.398	-1.254	0.16	0.289	-1.117	-0.047	0.305	-1.648	-0.055	0.426	-1.473	-0.168	0.395	-1.379	0.164	0.43	-1.738	0.668	0.41	-1.367	0.262	0.547	-1.434	0.227	0.406
-1.082	-0.02	0.453	-1.102	0.113	0.453	-1.305	0	0.418	-1.18	0.148	0.219	-1.121	-0.039	0.313	-1.648	-0.043	0.398	-1.473	-0.125	0.367	-1.355	0.246	0.418	-1.793	0.605	0.32	-1.359	0.332	0.566	-1.43	0.184	0.438
-1.094	-0.039	0.449	-1.094	0.102	0.453	-1.293	-0.004	0.434	-1.172	0.168	0.191	-1.156	-0.02	0.316	-1.559	-0.055	0.355	-1.469	-0.086	0.348	-1.344	0.289	0.426	-1.781	0.461	0.254	-1.379	0.391	0.547	-1.418	0.148	0.457
-1.121	-0.059	0.453	-1.105	0.086	0.453	-1.27	0.008	0.445	-1.188	0.195	0.188	-1.195	-0.008	0.328	-1.422	-0.082	0.316	-1.465	-0.066	0.336	-1.34	0.289	0.441	-1.723	0.266	0.211	-1.414	0.406	0.504	-1.41	0.125	0.461
-1.148	-0.074	0.457	-1.125	0.078	0.449	-1.246	0.02	0.449	-1.211	0.211	0.211	-1.246	0.004	0.332	-1.281	-0.086	0.297	-1.434	-0.059	0.324	-1.336	0.266	0.465	-1.656	0.066	0.195	-1.457	0.371	0.453	-1.426	0.074	0.461
-1.18	-0.086	0.457	-1.156	0.063	0.449	-1.219	0.035	0.453	-1.227	0.195	0.25	-1.293	0.012	0.344	-1.172	-0.055	0.289	-1.414	-0.078	0.309	-1.363	0.227	0.484	-1.613	-0.094	0.227	-1.469	0.297	0.406	-1.438	0.031	0.477
-1.215	-0.102	0.469	-1.191	0.043	0.449	-1.176	0.059	0.453	-1.238	0.164	0.305	-1.352	0.012	0.367	-1.113	-0.02	0.277	-1.387	-0.113	0.281	-1.414	0.172	0.5	-1.543	-0.148	0.289	-1.5	0.195	0.336	-1.469	-0.008	0.504
-1.223	-0.109	0.457	-1.227	0.023	0.438	-1.148	0.082	0.445	-1.25	0.137	0.363	-1.395	0.008	0.395	-1.086	0.016	0.281	-1.391	-0.145	0.266	-1.461	0.121	0.52	-1.465	-0.113	0.359	-1.566	0.145	0.246	-1.52	-0.023	0.523
-1.223	-0.125	0.449	-1.262	-0.004	0.422	-1.129	0.098	0.434	-1.254	0.121	0.41	-1.43	-0.004	0.422	-1.09	0.047	0.285	-1.41	-0.176	0.262	-1.488	0.047	0.551	-1.438	-0.082	0.406	-1.586	0.18	0.129	-1.566	-0.008	0.523
-1.215	-0.129	0.43	-1.289	-0.027	0.402	-1.105	0.113	0.418	-1.238	0.109	0.43	-1.434	0	0.438	-1.117	0.066	0.305	-1.445	-0.203	0.262	-1.508	-0.031	0.582	-1.418	-0.039	0.469	-1.559	0.273	0.008	-1.594	0.027	0.523
-1.219	-0.133	0.402	-1.309	-0.055	0.387	-1.094	0.109	0.418	-1.219	0.082	0.418	-1.418	0.012	0.441	-1.168	0.07	0.324	-1.484	-0.219	0.266	-1.52	-0.117	0.613	-1.402	-0.027	0.563	-1.52	0.363	-0.109	-1.645	0.039	0.531
-1.223	-0.129	0.383	-1.34	-0.078	0.363	-1.09	0.094	0.414	-1.195	0.059	0.391	-1.387	0.023	0.445	-1.23	0.059	0.359	-1.527	-0.227	0.27	-1.527	-0.18	0.652	-1.418	-0.059	0.648	-1.438	0.379	-0.203	-1.723	0.039	0.547
-1.258	-0.121	0.363	-1.379	-0.09	0.363	-1.086	0.074	0.41	-1.168	0.035	0.363	-1.352	0.043	0.438	-1.305	0.059	0.402	-1.551	-0.227	0.273	-1.52	-0.234	0.684	-1.48	-0.039	0.668	-1.332	0.293	-0.242	-1.813	0	0.574
-1.313	-0.113	0.371	-1.402	-0.098	0.359	-1.098	0.063	0.41	-1.141	0.02	0.355	-1.32	0.055	0.426	-1.359	0.051	0.438	-1.551	-0.215	0.277	-1.508	-0.258	0.703	-1.531	0.047	0.609	-1.273	0.129	-0.242	-1.863	-0.059	0.613
-1.359	-0.105	0.379	-1.387	-0.098	0.352	-1.129	0.043	0.398	-1.125	0.016	0.352	-1.293	0.07	0.418	-1.383	0.047	0.453	-1.527	-0.188	0.273	-1.523	-0.25	0.711	-1.551	0.148	0.535	-1.363	0.02	-0.195	-1.844	-0.105	0.684
-1.383	-0.098	0.383	-1.348	-0.098	0.336	-1.184	0.031	0.395	-1.102	0.02	0.34	-1.262	0.074	0.422	-1.391	0.059	0.438	-1.5	-0.172	0.262	-1.547	-0.215	0.719	-1.539	0.262	0.465	-1.438	0.074	-0.148	-1.867	-0.16	0.75
-1.355	-0.094	0.371	-1.273	-0.102	0.297	-1.238	0.012	0.398	-1.086	0.02	0.348	-1.227	0.078	0.426	-1.367	0.07	0.422	-1.465	-0.156	0.258	-1.559	-0.164	0.715	-1.527	0.355	0.422	-1.375	0.16	-0.133	-1.914	-0.195	0.816
-1.316	-0.098	0.352	-1.199	-0.098	0.242	-1.289	0.004	0.398	-1.07	0.023	0.348	-1.195	0.078	0.43	-1.316	0.09	0.422	-1.43	-0.145	0.254	-1.543	-0.109	0.691	-1.523	0.43	0.41	-1.309	0.199	-0.117	-1.914	-0.156	0.922
-1.262	-0.098	0.328	-1.133	-0.082	0.195	-1.324	-0.008	0.395	-1.066	0.031	0.352	-1.16	0.086	0.441	-1.277	0.09	0.414	-1.41	-0.133	0.258	-1.5	-0.043	0.676	-1.52	0.477	0.426	-1.359	0.188	-0.051	-1.871	-0.066	0.969
-1.215	-0.086	0.305	-1.086	-0.07	0.168	-1.324	-0.023	0.383	-1.063	0.035	0.355	-1.129	0.09	0.445	-1.25	0.082	0.414	-1.441	-0.113	0.258	-1.516	-0.012	0.652	-1.539	0.488	0.438	-1.492	0.176	0.027	-1.797	0.02	0.969
-1.172	-0.074	0.285	-1.043	-0.066	0.16	-1.32	-0.035	0.355	-1.047	0.043	0.352	-1.105	0.086	0.461	-1.219	0.063	0.414	-1.516	-0.102	0.254	-1.594	0.008	0.637	-1.559	0.461	0.422	-1.617	0.191	0.113	-1.746	0.008	0.91
-1.133	-0.07	0.281	-1.012	-0.063	0.164	-1.34	-0.051	0.34	-1.051	0.035	0.348	-1.09	0.09	0.461	-1.188	0.031	0.418	-1.563	-0.098	0.246	-1.68	0.02	0.621	-1.504	0.441	0.383	-1.676	0.215	0.184	-1.746	-0.086	0.816
-1.109	-0.074	0.281	-1.02	-0.055	0.18	-1.402	-0.055	0.344	-1.051	0.023	0.344	-1.07	0.09	0.473	-1.168	0.004	0.43	-1.531	-0.109	0.23	-1.641	0.016	0.602	-1.426	0.422	0.316	-1.691	0.223	0.258	-1.707	-0.203	0.758
-1.09	-0.074	0.273	-1.047	-0.039	0.211	-1.469	-0.051	0.359	-1.066	0.004	0.344	-1.051	0.09	0.469	-1.148	-0.02	0.438	-1.441	-0.137	0.207	-1.461	-0.016	0.594	-1.332	0.383	0.246	-1.68	0.215	0.32	-1.613	-0.305	0.758
-1.086	-0.074	0.281	-1.086	-0.02	0.227	-1.484	-0.012	0.375	-1.086	-0.016	0.352	-1.043	0.074	0.461	-1.133	-0.027	0.445	-1.359	-0.152	0.195	-1.289	-0.055	0.578	-1.238	0.324	0.207	-1.68	0.199	0.375	-1.586	-0.418	0.789
-1.098	-0.074	0.285	-1.113	0	0.258	-1.426	0.004	0.344	-1.102	-0.027	0.352	-1.031	0.066	0.453	-1.129	-0.031	0.457	-1.332	-0.125	0.176	-1.168	-0.086	0.57	-1.238	0.246	0.195	-1.664	0.191	0.414	-1.609	-0.469	0.84
-1.113	-0.066	0.297	-1.141	0.02	0.281	-1.328	-0.02	0.289	-1.121	-0.039	0.352	-1.016	0.063	0.438	-1.109	-0.023	0.457	-1.391	-0.074	0.152	-1.133	-0.094	0.566	-1.348	0.184	0.203	-1.621	0.176	0.438	-1.648	-0.434	0.84
-1.129	-0.059	0.313	-1.176	0.008	0.305	-1.215	-0.031	0.23	-1.141	-0.047	0.34	-1.012	0.055	0.426	-1.102	-0.004	0.457	-1.535	-0.02	0.125	-1.176	-0.086	0.555	-1.391	0.152	0.219	-1.547	0.145	0.449	-1.574	-0.332	0.801
-1.129	-0.055	0.316	-1.199	-0.012	0.32	-1.141	-0.035	0.18	-1.172	-0.051	0.324	-1.023	0.039	0.418	-1.09	0.02	0.457	-1.715	0.043	0.113	-1.25	-0.078	0.547	-1.266	0.117	0.25	-1.461	0.094	0.461	-1.434	-0.223	0.754
-1.129	-0.055	0.316	-1.207	-0.031	0.336	-1.102	-0.016	0.16	-1.203	-0.051	0.309	-1.035	0.023	0.41	-1.082	0.035	0.445	-1.914	0.102	0.129	-1.332	-0.059	0.543	-1.121	0.078	0.289	-1.383	0.043	0.477	-1.352	-0.129	0.707
-1.125	-0.051	0.316	-1.203	-0.043	0.34	-1.09	0	0.156	-1.227	-0.051	0.309	-1.059	-0.004	0.41	-1.07	0.055	0.438	-2.125	0.16	0.164	-1.438	-0.016	0.531	-1.043	0.039	0.297	-1.313	-0.016	0.5	-1.355	-0.023	0.656
-1.113	-0.051	0.316	-1.188	-0.07	0.328	-1.094	0.008	0.168	-1.254	-0.063	0.313	-1.098	-0.027	0.41	-1.051	0.063	0.422	-2.328	0.203	0.168	-1.555	0.039	0.516	-1.031	0.023	0.293	-1.262	-0.059	0.512	-1.418	0.086	0.598
-1.105	-0.063	0.32	-1.176	-0.094	0.332	-1.105	0	0.18	-1.285	-0.082	0.32	-1.148	-0.043	0.414	-1.031	0.059	0.41	-2.348	0.254	0.199	-1.684	0.094	0.5	-1.047	0.063	0.301	-1.23	-0.086	0.527	-1.488	0.184	0.543
-1.094	-0.074	0.32	-1.16	-0.102	0.328	-1.133	-0.004	0.195	-1.316	-0.102	0.324	-1.195	-0.055	0.414	-1.039	0.055	0.41	-2.254	0.223	0.207	-1.766	0.145	0.48	-1.059	0.121	0.309	-1.207	-0.074	0.531	-1.551	0.246	0.508
-1.078	-0.082	0.32	-1.145	-0.109	0.32	-1.152	-0.004	0.219	-1.332	-0.117	0.328	-1.215	-0.059	0.414	-1.066	0.055	0.41	-2.129	0.047	0.23	-1.789	0.156	0.445	-1.078	0.18	0.313	-1.203	-0.047	0.527	-1.633	0.289	0.484
-1.074	-0.09	0.324	-1.133	-0.105	0.32	-1.168	-0.008	0.242	-1.348	-0.125	0.324	-1.223	-0.07	0.406	-1.113	0.039	0.414	-2.063	-0.25	0.293	-1.73	0.137	0.414	-1.078	0.219	0.332	-1.223	0.004	0.516	-1.734	0.32	0.461
-1.07	-0.082	0.332	-1.117	-0.098	0.32	-1.172	0.008	0.27	-1.348	-0.117	0.32	-1.223	-0.074	0.391	-1.176	0.031	0.418	-1.895	-0.449	0.324	-1.629	0.117	0.391	-1.063	0.23	0.363	-1.281	0.043	0.492	-1.844	0.375	0.414
-1.066	-0.078	0.328	-1.105	-0.074	0.32	-1.18	0.012	0.281	-1.348	-0.105	0.32	-1.23	-0.07	0.383	-1.238	0.008	0.426	-1.754	-0.375	0.297	-1.516	0.09	0.363	-1.035	0.234	0.391	-1.359	0.055	0.48	-1.883	0.418	0.395
-1.07	-0.07	0.328	-1.102	-0.047	0.324	-1.176	0.02	0.277	-1.363	-0.098	0.332	-1.266	-0.07	0.379	-1.301	-0.004	0.438	-1.645	-0.047	0.23	-1.418	0.074	0.355	-1.02	0.227	0.406	-1.465	0.023	0.484	-1.883	0.422	0.348
-1.078	-0.066	0.332	-1.102	-0.012	0.336	-1.16	0.016	0.27	-1.418	-0.098	0.34	-1.332	-0.063	0.387	-1.328	-0.016	0.441	-1.488	0.289	0.211	-1.328	0.066	0.367	-1.008	0.207	0.426	-1.574	-0.055	0.512	-1.852	0.363	0.336
-1.094	-0.047	0.336	-1.105	0.016	0.348	-1.125	-0.004	0.262	-1.492	-0.086	0.355	-1.379	-0.043	0.402	-1.332	-0.023	0.434	-1.258	0.43	0.258	-1.262	0.066	0.398	-1.004	0.188	0.438	-1.668	-0.156	0.555	-1.797	0.289	0.352
-1.109	-0.039	0.348	-1.105	0.031	0.352	-1.098	-0.023	0.258	-1.563	-0.078	0.363	-1.355	-0.012	0.398	-1.32	-0.031	0.422	-1.121	0.367	0.324	-1.199	0.078	0.449	-0.996	0.164	0.445	-1.754	-0.273	0.617	-1.742	0.219	0.367
-1.129	-0.035	0.359	-1.094	0.035	0.355	-1.082	-0.043	0.258	-1.578	-0.059	0.359	-1.289	0	0.383	-1.363	-0.047	0.426	-0.906	0.238	0.414	-1.152	0.109	0.492	-1	0.133	0.441	-1.816	-0.359	0.68	-1.672	0.176	0.402
-1.145	-0.039	0.359	-1.09	0.035	0.355	-1.082	-0.043	0.254	-1.508	-0.043	0.34	-1.215	-0.02	0.363	-1.422	-0.031	0.441	-0.852	0.137	0.426	-1.121	0.125	0.543	-0.992	0.129	0.453	-1.82	-0.398	0.715	-1.605	0.145	0.441
-1.168	-0.043	0.359	-1.094	0.023	0.355	-1.086	-0.035	0.254	-1.406	-0.035	0.324	-1.168	-0.016	0.344	-1.441	0	0.465	-0.762	0.121	0.426	-1.102	0.125	0.598	-1.031	0.105	0.449	-1.785	-0.398	0.738	-1.551	0.133	0.477
-1.184	-0.055	0.359	-1.109	0.004	0.355	-1.105	-0.031	0.25	-1.297	-0.02	0.316	-1.156	-0.008	0.34	-1.383	0.035	0.453	-0.68	0.133	0.383	-1.133	0.125	0.621	-1.086	0.094	0.453	-1.746	-0.391	0.742	-1.508	0.141	0.496
-1.199	-0.063	0.363	-1.133	-0.016	0.352	-1.117	-0.023	0.254	-1.207	0.012	0.324	-1.195	0.008	0.348	-1.266	0.031	0.406	-0.613	0.125	0.332	-1.18	0.125	0.613	-1.164	0.07	0.473	-1.73	-0.352	0.746	-1.477	0.168	0.504
-1.215	-0.07	0.359	-1.176	-0.039	0.352	-1.121	-0.02	0.254	-1.168	0.043	0.336	-1.219	0.023	0.355	-1.152	-0.004	0.348	-0.539	0.117	0.316	-1.199	0.168	0.578	-1.258	0.063	0.484	-1.715	-0.289	0.738	-1.453	0.211	0.5
-1.219	-0.07	0.359	-1.223	-0.059	0.352	-1.121	-0.027	0.258	-1.172	0.07	0.344	-1.234	0.023	0.359	-1.098	-0.023	0.305	-0.484	0.094	0.316	-1.191	0.223	0.535	-1.363	0.059	0.484	-1.68	-0.203	0.754	-1.449	0.262	0.488
-1.227	-0.074	0.355	-1.27	-0.074	0.352	-1.121	-0.031	0.273	-1.203	0.086	0.355	-1.254	0.008	0.363	-1.121	-0.016	0.293	-0.461	0.047	0.332	-1.168	0.266	0.504	-1.457	0.063	0.484	-1.625	-0.113	0.77	-1.469	0.313	0.473
-1.234	-0.086	0.352	-1.313	-0.094	0.348	-1.121	-0.035	0.285	-1.234	0.094	0.367	-1.285	-0.016	0.383	-1.176	0.012	0.316	-0.48	0.023	0.379	-1.184	0.285	0.477	-1.543	0.059	0.484	-1.566	-0.043	0.777	-1.5	0.363	0.441
-1.246	-0.09	0.34	-1.352	-0.121	0.336	-1.121	-0.035	0.293	-1.258	0.086	0.375	-1.313	-0.016	0.398	-1.238	0.027	0.348	-0.484	0.043	0.441	-1.223	0.277	0.461	-1.621	0.047	0.496	-1.555	0	0.777	-1.492	0.406	0.418
-1.258	-0.098	0.34	-1.387	-0.145	0.328	-1.129	-0.039	0.301	-1.273	0.078	0.383	-1.336	-0.008	0.406	-1.285	0.023	0.371	-0.504	0.051	0.496	-1.27	0.258	0.453	-1.719	0.008	0.523	-1.59	0.004	0.773	-1.445	0.426	0.395
-1.258	-0.098	0.332	-1.414	-0.164	0.316	-1.133	-0.051	0.297	-1.281	0.066	0.398	-1.328	-0.004	0.402	-1.313	0.004	0.379	-0.508	0.066	0.48	-1.297	0.223	0.449	-1.844	-0.039	0.547	-1.559	-0.016	0.746	-1.445	0.398	0.387
-1.266	-0.113	0.324	-1.445	-0.176	0.305	-1.133	-0.059	0.289	-1.281	0.066	0.422	-1.293	-0.008	0.387	-1.328	-0.012	0.387	-0.504	0.035	0.512	-1.289	0.188	0.453	-1.941	-0.086	0.59	-1.398	-0.047	0.707	-1.492	0.355	0.379
-1.262	-0.121	0.316	-1.469	-0.191	0.301	-1.145	-0.066	0.285	-1.273	0.066	0.434	-1.254	-0.016	0.371	-1.328	-0.016	0.402	-0.559	-0.059	0.547	-1.277	0.145	0.461	-2.016	-0.148	0.633	-1.23	-0.078	0.664	-1.555	0.324	0.348
-1.258	-0.125	0.305	-1.469	-0.199	0.289	-1.164	-0.078	0.281	-1.246	0.063	0.441	-1.215	-0.023	0.355	-1.297	-0.008	0.402	-0.609	-0.137	0.555	-1.258	0.102	0.477	-2.074	-0.207	0.66	-1.141	-0.105	0.641	-1.605	0.328	0.297
-1.254	-0.125	0.305	-1.469	-0.195	0.285	-1.191	-0.082	0.27	-1.215	0.063	0.445	-1.184	-0.027	0.352	-1.25	-0.012	0.391	-0.652	-0.219	0.52	-1.246	0.055	0.492	-2.098	-0.254	0.699	-1.168	-0.105	0.621	-1.605	0.352	0.27
-1.25	-0.129	0.297	-1.477	-0.199	0.285	-1.223	-0.086	0.262	-1.184	0.063	0.438	-1.152	-0.02	0.34	-1.203	-0.016	0.359	-0.672	-0.301	0.48	-1.227	0.02	0.516	-2.055	-0.27	0.719	-1.301	-0.102	0.594	-1.523	0.379	0.258
-1.242	-0.133	0.305	-1.508	-0.184	0.285	-1.258	-0.086	0.254	-1.16	0.063	0.422	-1.117	-0.004	0.344	-1.148	-0.027	0.332	-0.68	-0.371	0.449	-1.211	-0.004	0.531	-1.934	-0.242	0.73	-1.457	-0.105	0.574	-1.449	0.371	0.238
-1.23	-0.133	0.305	-1.551	-0.164	0.305	-1.301	-0.094	0.258	-1.141	0.063	0.418	-1.094	0.008	0.344	-1.102	-0.031	0.301	-0.711	-0.422	0.418	-1.238	-0.016	0.555	-1.781	-0.188	0.734	-1.578	-0.082	0.543	-1.375	0.316	0.219
-1.234	-0.133	0.305	-1.566	-0.133	0.313	-1.355	-0.109	0.262	-1.113	0.047	0.418	-1.082	0.016	0.344	-1.07	-0.039	0.285	-0.766	-0.457	0.398	-1.336	-0.004	0.547	-1.656	-0.129	0.719	-1.688	-0.047	0.516	-1.336	0.27	0.207
-1.238	-0.133	0.305	-1.52	-0.113	0.301	-1.418	-0.121	0.273	-1.105	0.023	0.426	-1.078	0.02	0.336	-1.043	-0.047	0.289	-0.824	-0.5	0.371	-1.387	0.016	0.539	-1.617	-0.074	0.672	-1.832	-0.027	0.496	-1.371	0.273	0.219
-1.254	-0.133	0.313	-1.441	-0.105	0.281	-1.473	-0.137	0.285	-1.094	0	0.434	-1.086	0.023	0.332	-1.02	-0.047	0.301	-0.867	-0.547	0.336	-1.309	0.031	0.527	-1.664	-0.016	0.625	-1.984	0	0.484	-1.348	0.305	0.242
-1.266	-0.133	0.309	-1.348	-0.113	0.27	-1.508	-0.141	0.293	-1.09	-0.012	0.441	-1.102	0.027	0.332	-1.016	-0.035	0.313	-0.887	-0.602	0.285	-1.152	0.031	0.539	-1.754	0.02	0.574	-2.109	-0.012	0.461	-1.195	0.313	0.289
-1.273	-0.137	0.297	-1.254	-0.113	0.266	-1.516	-0.141	0.297	-1.082	-0.008	0.449	-1.121	0.02	0.332	-1.016	-0.031	0.316	-0.879	-0.629	0.246	-1.031	-0.004	0.543	-1.773	-0.012	0.523	-2.152	-0.027	0.426	-1.039	0.273	0.34
-1.27	-0.141	0.293	-1.176	-0.105	0.258	-1.512	-0.145	0.301	-1.078	0.004	0.457	-1.137	0.008	0.328	-1.023	-0.027	0.313	-0.871	-0.645	0.207	-0.988	-0.023	0.535	-1.574	-0.086	0.523	-2.113	-0.063	0.395	-1.004	0.188	0.348
-1.258	-0.137	0.293	-1.105	-0.094	0.254	-1.52	-0.137	0.309	-1.07	0.016	0.461	-1.148	-0.016	0.328	-1.043	-0.027	0.313	-0.875	-0.66	0.188	-0.996	-0.004	0.508	-1.324	-0.172	0.543	-2.016	-0.094	0.371	-1.055	0.121	0.313
-1.258	-0.133	0.305	-1.051	-0.082	0.246	-1.551	-0.121	0.309	-1.066	0.035	0.461	-1.164	-0.039	0.32	-1.07	-0.023	0.316	-0.867	-0.66	0.18	-1.039	0.043	0.473	-1.113	-0.227	0.57	-1.938	-0.129	0.359	-1.098	0.117	0.281
-1.285	-0.129	0.313	-1.02	-0.07	0.246	-1.605	-0.102	0.309	-1.066	0.047	0.453	-1.16	-0.055	0.313	-1.098	-0.027	0.316	-0.863	-0.672	0.199	-1.063	0.086	0.449	-1.016	-0.25	0.578	-1.832	-0.102	0.355	-1.113	0.164	0.281
-1.34	-0.125	0.316	-1.016	-0.059	0.25	-1.629	-0.082	0.309	-1.063	0.051	0.445	-1.164	-0.074	0.309	-1.109	-0.043	0.324	-0.855	-0.684	0.211	-1.078	0.105	0.445	-1.043	-0.219	0.563	-1.723	-0.039	0.359	-1.121	0.227	0.32
-1.398	-0.121	0.324	-1.047	-0.043	0.27	-1.602	-0.074	0.293	-1.051	0.051	0.438	-1.176	-0.086	0.293	-1.105	-0.066	0.328	-0.844	-0.688	0.234	-1.098	0.09	0.461	-1.125	-0.148	0.535	-1.605	0.051	0.379	-1.16	0.262	0.379
-1.434	-0.113	0.328	-1.105	-0.031	0.281	-1.527	-0.086	0.27	-1.051	0.039	0.422	-1.188	-0.098	0.289	-1.113	-0.102	0.332	-0.824	-0.684	0.238	-1.113	0.074	0.48	-1.203	-0.051	0.512	-1.504	0.121	0.402	-1.223	0.258	0.434
-1.422	-0.121	0.32	-1.156	-0.016	0.309	-1.434	-0.094	0.258	-1.059	0.027	0.414	-1.207	-0.109	0.285	-1.117	-0.137	0.34	-0.824	-0.695	0.23	-1.105	0.074	0.492	-1.277	0.043	0.488	-1.402	0.199	0.438	-1.281	0.227	0.523
-1.371	-0.129	0.316	-1.215	-0.008	0.332	-1.324	-0.094	0.254	-1.074	0.012	0.414	-1.246	-0.121	0.273	-1.133	-0.168	0.34	-0.797	-0.703	0.238	-1.094	0.066	0.504	-1.359	0.129	0.473	-1.328	0.277	0.465	-1.289	0.18	0.648
-1.301	-0.129	0.313	-1.27	-0.004	0.352	-1.219	-0.078	0.25	-1.098	0.004	0.41	-1.297	-0.129	0.27	-1.152	-0.184	0.34	-0.762	-0.688	0.246	-1.086	0.066	0.504	-1.453	0.199	0.461	-1.297	0.336	0.48	-1.289	0.051	0.727
-1.215	-0.105	0.305	-1.32	0.008	0.375	-1.125	-0.059	0.246	-1.117	0	0.414	-1.355	-0.137	0.27	-1.188	-0.195	0.344	-0.703	-0.668	0.246	-1.07	0.063	0.508	-1.543	0.254	0.441	-1.285	0.375	0.496	-1.32	-0.102	0.777
-1.152	-0.074	0.305	-1.375	0.008	0.387	-1.051	-0.031	0.242	-1.141	-0.004	0.414	-1.391	-0.137	0.281	-1.238	-0.191	0.363	-0.641	-0.621	0.234	-1.043	0.074	0.5	-1.59	0.277	0.418	-1.32	0.375	0.512	-1.297	-0.215	0.801
-1.117	-0.043	0.297	-1.418	0.012	0.406	-1.031	-0.004	0.242	-1.172	-0.008	0.418	-1.41	-0.137	0.289	-1.27	-0.172	0.395	-0.59	-0.566	0.234	-1.02	0.09	0.492	-1.586	0.266	0.402	-1.383	0.359	0.516	-1.227	-0.316	0.863
-1.117	-0.016	0.305	-1.449	0	0.418	-1.059	0.012	0.254	-1.203	-0.012	0.414	-1.41	-0.137	0.305	-1.301	-0.152	0.41	-0.543	-0.512	0.25	-1	0.102	0.5	-1.551	0.215	0.402	-1.441	0.324	0.496	-1.289	-0.285	0.801
-1.148	0.012	0.313	-1.469	-0.008	0.43	-1.105	0.023	0.281	-1.246	-0.023	0.418	-1.395	-0.133	0.309	-1.328	-0.141	0.418	-0.5	-0.457	0.273	-0.992	0.102	0.496	-1.5	0.152	0.406	-1.484	0.281	0.465	-1.266	-0.117	0.754
-1.195	0.031	0.328	-1.449	-0.008	0.43	-1.168	0.035	0.313	-1.273	-0.027	0.422	-1.383	-0.121	0.309	-1.348	-0.129	0.43	-0.477	-0.426	0.305	-1.02	0.094	0.5	-1.457	0.09	0.414	-1.535	0.23	0.43	-1.281	0.012	0.715
-1.238	0.039	0.359	-1.43	-0.012	0.434	-1.23	0.035	0.34	-1.277	-0.031	0.418	-1.406	-0.098	0.313	-1.375	-0.117	0.434	-0.461	-0.41	0.332	-1.059	0.078	0.504	-1.406	0.055	0.422	-1.563	0.184	0.391	-1.242	0.121	0.703
-1.281	0.043	0.387	-1.402	-0.008	0.43	-1.285	0.031	0.367	-1.27	-0.031	0.402	-1.484	-0.078	0.316	-1.43	-0.094	0.438	-0.453	-0.422	0.348	-1.113	0.066	0.512	-1.363	0.031	0.434	-1.563	0.145	0.332	-1.281	0.129	0.719
-1.316	0.035	0.414	-1.367	-0.008	0.422	-1.324	0.039	0.387	-1.258	-0.031	0.391	-1.559	-0.066	0.316	-1.531	-0.066	0.453	-0.449	-0.453	0.371	-1.164	0.078	0.527	-1.34	0.008	0.449	-1.539	0.129	0.262	-1.293	0.086	0.809
-1.352	0.035	0.441	-1.348	-0.004	0.414	-1.367	0.047	0.395	-1.25	-0.027	0.387	-1.543	-0.066	0.313	-1.617	-0.035	0.473	-0.441	-0.508	0.402	-1.23	0.066	0.531	-1.336	-0.012	0.473	-1.492	0.145	0.188	-1.293	-0.063	0.91
-1.367	0.043	0.461	-1.34	0	0.41	-1.387	0.051	0.387	-1.309	-0.027	0.398	-1.434	-0.09	0.293	-1.637	-0.012	0.461	-0.434	-0.551	0.41	-1.273	0.055	0.539	-1.344	-0.016	0.492	-1.438	0.172	0.102	-1.281	-0.203	0.984
-1.371	0.047	0.461	-1.316	-0.004	0.406	-1.391	0.043	0.383	-1.395	-0.031	0.426	-1.281	-0.109	0.281	-1.566	-0.02	0.43	-0.434	-0.57	0.391	-1.305	0.02	0.551	-1.359	0	0.52	-1.367	0.152	0.039	-1.289	-0.27	1.031
-1.352	0.051	0.473	-1.293	0.004	0.41	-1.367	0.039	0.371	-1.457	-0.008	0.449	-1.172	-0.098	0.285	-1.441	-0.035	0.406	-0.43	-0.578	0.367	-1.328	-0.023	0.559	-1.375	0.039	0.551	-1.355	0.078	0.02	-1.309	-0.219	1.043
-1.324	0.059	0.48	-1.262	0.016	0.418	-1.336	0.035	0.355	-1.441	0.016	0.445	-1.121	-0.059	0.293	-1.313	-0.027	0.391	-0.422	-0.578	0.359	-1.336	-0.051	0.566	-1.391	0.09	0.551	-1.418	0.043	0.027	-1.355	-0.16	1.027
-1.289	0.059	0.477	-1.234	0.023	0.434	-1.32	0.023	0.352	-1.352	0.023	0.402	-1.141	-0.012	0.305	-1.238	0	0.379	-0.41	-0.598	0.379	-1.363	-0.078	0.57	-1.418	0.152	0.543	-1.406	0.078	0.039	-1.418	-0.141	1.051
-1.266	0.066	0.477	-1.211	0.043	0.441	-1.305	0.027	0.348	-1.234	0.008	0.355	-1.184	0.031	0.32	-1.227	0.035	0.371	-0.398	-0.609	0.391	-1.395	-0.105	0.574	-1.461	0.195	0.52	-1.25	0.133	0.043	-1.434	-0.141	1.082
-1.234	0.059	0.473	-1.18	0.059	0.445	-1.301	0.02	0.348	-1.148	0	0.324	-1.23	0.059	0.336	-1.25	0.066	0.375	-0.402	-0.625	0.402	-1.434	-0.133	0.582	-1.492	0.246	0.496	-1.105	0.113	0.066	-1.441	-0.168	1.09
-1.215	0.039	0.457	-1.156	0.078	0.449	-1.301	0.016	0.359	-1.121	0.023	0.316	-1.277	0.059	0.344	-1.273	0.074	0.371	-0.422	-0.645	0.41	-1.496	-0.176	0.594	-1.5	0.273	0.469	-1.117	0.074	0.105	-1.414	-0.277	1.098
-1.207	0.016	0.453	-1.133	0.086	0.445	-1.297	0.004	0.363	-1.156	0.047	0.336	-1.34	0.047	0.367	-1.289	0.066	0.371	-0.441	-0.664	0.422	-1.586	-0.223	0.602	-1.461	0.293	0.453	-1.246	0.082	0.141	-1.406	-0.348	1.137
-1.191	0	0.453	-1.113	0.094	0.453	-1.289	0	0.383	-1.203	0.059	0.359	-1.406	0.023	0.395	-1.305	0.043	0.379	-0.473	-0.691	0.43	-1.676	-0.258	0.617	-1.43	0.289	0.43	-1.375	0.152	0.195	-1.426	-0.328	1.176
-1.172	-0.012	0.465	-1.098	0.094	0.449	-1.285	-0.051	0.48	-1.238	0.043	0.375	-1.469	0.004	0.418	-1.324	0.023	0.398	-0.508	-0.711	0.453	-1.746	-0.281	0.629	-1.434	0.273	0.391	-1.395	0.223	0.254	-1.512	-0.258	1.184
-1.148	-0.012	0.473	-1.086	0.082	0.449	-1.188	-0.063	0.82	-1.258	0.004	0.379	-1.488	-0.004	0.426	-1.34	0.004	0.418	-0.543	-0.738	0.48	-1.77	-0.281	0.645	-1.438	0.25	0.328	-1.344	0.238	0.332	-1.633	-0.18	1.164
-1.125	-0.012	0.477	-1.102	0.063	0.445	-1.262	-0.141	0.805	-1.258	-0.027	0.375	-1.449	-0.012	0.422	-1.332	0.004	0.426	-0.578	-0.766	0.516	-1.746	-0.277	0.652	-1.43	0.25	0.266	-1.328	0.211	0.402	-1.738	-0.145	1.113
-1.113	-0.004	0.48	-1.109	0.047	0.449	-1.371	0.055	0.426	-1.25	-0.031	0.379	-1.398	-0.004	0.414	-1.301	0.004	0.418	-0.605	-0.789	0.531	-1.711	-0.273	0.66	-1.387	0.281	0.199	-1.344	0.176	0.434	-1.672	-0.074	1.035
-1.105	0.012	0.488	-1.129	0.035	0.445	-1.313	0.242	0.145	-1.25	-0.031	0.371	-1.348	0.02	0.395	-1.266	0	0.395	-0.625	-0.816	0.547	-1.707	-0.254	0.66	-1.273	0.309	0.172	-1.352	0.168	0.457	-1.516	-0.016	0.949
-1.102	0.027	0.488	-1.152	0.023	0.445	-1.215	0.281	0.219	-1.242	-0.008	0.359	-1.309	0.051	0.383	-1.203	0.008	0.383	-0.637	-0.836	0.563	-1.746	-0.23	0.652	-1.148	0.27	0.195	-1.352	0.156	0.457	-1.402	-0.016	0.871
-1.098	0.047	0.484	-1.188	0.008	0.445	-1.137	0.238	0.387	-1.211	0	0.34	-1.281	0.078	0.371	-1.156	0.02	0.367	-0.668	-0.828	0.57	-1.727	-0.215	0.637	-1.094	0.176	0.238	-1.359	0.121	0.457	-1.352	-0.055	0.816
-1.098	0.059	0.484	-1.211	-0.012	0.445	-1.195	0.117	0.457	-1.176	0	0.324	-1.266	0.09	0.375	-1.121	0.023	0.359	-0.703	-0.809	0.555	-1.609	-0.223	0.629	-1.141	0.082	0.277	-1.375	0.063	0.457	-1.316	-0.023	0.77
-1.098	0.07	0.484	-1.242	-0.023	0.441	-1.227	0.012	0.512	-1.141	-0.008	0.316	-1.242	0.09	0.367	-1.094	0.031	0.363	-0.734	-0.805	0.531	-1.391	-0.223	0.633	-1.207	0.066	0.273	-1.387	0.008	0.465	-1.32	0.055	0.742
-1.09	0.082	0.477	-1.266	-0.035	0.43	-1.203	-0.004	0.535	-1.109	-0.016	0.309	-1.211	0.078	0.383	-1.078	0.027	0.367	-0.734	-0.789	0.496	-1.184	-0.199	0.621	-1.176	0.129	0.23	-1.398	-0.027	0.477	-1.379	0.129	0.723
-1.09	0.078	0.473	-1.27	-0.043	0.422	-1.152	0.035	0.559	-1.082	-0.02	0.309	-1.188	0.066	0.398	-1.059	0.023	0.371	-0.719	-0.766	0.457	-1.051	-0.148	0.602	-1.098	0.219	0.184	-1.414	-0.035	0.488	-1.457	0.164	0.699
-1.102	0.066	0.469	-1.273	-0.047	0.414	-1.152	0.078	0.555	-1.063	-0.023	0.313	-1.164	0.055	0.422	-1.055	0.023	0.379	-0.695	-0.738	0.43	-1.023	-0.09	0.582	-1.078	0.285	0.16	-1.477	-0.035	0.496	-1.52	0.184	0.676
-1.121	0.059	0.465	-1.289	-0.051	0.414	-1.184	0.102	0.523	-1.051	-0.027	0.313	-1.156	0.043	0.445	-1.047	0.02	0.395	-0.676	-0.68	0.418	-1.074	-0.031	0.559	-1.164	0.289	0.164	-1.574	-0.023	0.5	-1.543	0.215	0.633
-1.141	0.043	0.457	-1.324	-0.055	0.414	-1.219	0.102	0.504	-1.051	-0.016	0.316	-1.148	0.043	0.453	-1.043	0.008	0.406	-0.688	-0.633	0.438	-1.176	0.016	0.539	-1.281	0.289	0.188	-1.68	0.016	0.5	-1.508	0.277	0.598
-1.16	0.023	0.453	-1.359	-0.051	0.43	-1.254	0.063	0.492	-1.051	-0.004	0.32	-1.145	0.043	0.461	-1.047	0.004	0.422	-0.723	-0.594	0.465	-1.266	0.059	0.523	-1.379	0.281	0.227	-1.762	0.09	0.48	-1.449	0.32	0.563
-1.176	0.004	0.445	-1.383	-0.047	0.434	-1.301	0.023	0.48	-1.063	-0.004	0.324	-1.137	0.051	0.457	-1.059	0	0.438	-0.758	-0.598	0.504	-1.34	0.094	0.512	-1.422	0.258	0.262	-1.813	0.184	0.457	-1.383	0.313	0.555
-1.176	-0.012	0.43	-1.359	-0.047	0.422	-1.355	-0.012	0.48	-1.074	0	0.328	-1.113	0.055	0.449	-1.078	0.004	0.449	-0.805	-0.605	0.531	-1.414	0.129	0.496	-1.438	0.219	0.297	-1.832	0.25	0.434	-1.348	0.266	0.566
-1.188	-0.031	0.418	-1.309	-0.051	0.391	-1.383	-0.016	0.469	-1.078	-0.004	0.336	-1.098	0.059	0.438	-1.09	0.012	0.449	-0.828	-0.586	0.535	-1.477	0.156	0.473	-1.441	0.148	0.336	-1.848	0.238	0.449	-1.313	0.242	0.566
-1.211	-0.051	0.406	-1.234	-0.055	0.344	-1.371	-0.008	0.449	-1.082	-0.02	0.332	-1.086	0.066	0.426	-1.086	0.027	0.453	-0.832	-0.578	0.523	-1.484	0.176	0.453	-1.438	0.07	0.371	-1.863	0.148	0.488	-1.301	0.207	0.563
-1.23	-0.059	0.402	-1.172	-0.059	0.305	-1.34	-0.004	0.426	-1.086	-0.027	0.336	-1.074	0.07	0.418	-1.09	0.039	0.449	-0.813	-0.563	0.5	-1.441	0.172	0.438	-1.41	0.012	0.398	-1.863	-0.031	0.551	-1.254	0.199	0.566
-1.238	-0.066	0.398	-1.113	-0.047	0.27	-1.328	-0.008	0.418	-1.098	-0.039	0.328	-1.074	0.066	0.414	-1.098	0.043	0.449	-0.773	-0.551	0.469	-1.383	0.141	0.426	-1.352	-0.02	0.418	-1.766	-0.199	0.648	-1.195	0.227	0.559
-1.23	-0.066	0.387	-1.074	-0.039	0.25	-1.355	-0.012	0.418	-1.117	-0.051	0.32	-1.078	0.063	0.414	-1.125	0.051	0.445	-0.73	-0.535	0.43	-1.344	0.113	0.426	-1.266	-0.059	0.434	-1.77	-0.453	0.711	-1.156	0.227	0.547
-1.23	-0.07	0.379	-1.039	-0.035	0.25	-1.395	0	0.418	-1.145	-0.063	0.316	-1.09	0.043	0.414	-1.164	0.047	0.445	-0.684	-0.52	0.402	-1.301	0.086	0.426	-1.188	-0.094	0.445	-1.75	-0.68	0.77	-1.133	0.207	0.535
-1.238	-0.074	0.375	-1.031	-0.035	0.25	-1.422	0.02	0.398	-1.168	-0.07	0.313	-1.117	0.027	0.418	-1.207	0.039	0.445	-0.621	-0.48	0.391	-1.273	0.059	0.434	-1.117	-0.133	0.445	-1.738	-0.84	0.809	-1.117	0.18	0.527
-1.266	-0.082	0.375	-1.051	-0.039	0.254	-1.398	0.039	0.371	-1.203	-0.082	0.32	-1.152	0.016	0.418	-1.254	0.031	0.445	-0.551	-0.453	0.383	-1.266	0.039	0.445	-1.07	-0.16	0.445	-1.703	-0.832	0.828	-1.117	0.148	0.516
-1.309	-0.082	0.383	-1.086	-0.043	0.266	-1.316	0.031	0.328	-1.23	-0.09	0.32	-1.184	-0.004	0.422	-1.313	0.016	0.445	-0.484	-0.418	0.383	-1.27	0.031	0.461	-1.047	-0.164	0.449	-1.633	-0.699	0.824	-1.133	0.137	0.488
-1.355	-0.078	0.398	-1.133	-0.035	0.285	-1.199	0.023	0.281	-1.254	-0.094	0.316	-1.199	-0.012	0.422	-1.363	0.004	0.445	-0.434	-0.395	0.406	-1.273	0.031	0.477	-1.051	-0.148	0.461	-1.586	-0.535	0.801	-1.145	0.145	0.488
-1.371	-0.07	0.398	-1.168	-0.02	0.313	-1.105	0.008	0.238	-1.281	-0.105	0.316	-1.203	-0.02	0.402	-1.398	-0.008	0.441	-0.402	-0.363	0.453	-1.297	0.047	0.504	-1.043	-0.113	0.465	-1.535	-0.391	0.758	-1.168	0.164	0.484
-1.348	-0.066	0.375	-1.195	-0.004	0.336	-1.066	-0.004	0.207	-1.316	-0.105	0.313	-1.191	-0.012	0.375	-1.406	-0.008	0.422	-0.406	-0.32	0.488	-1.324	0.059	0.523	-1.086	-0.082	0.441	-1.488	-0.297	0.742	-1.203	0.164	0.465
-1.305	-0.09	0.34	-1.223	-0.004	0.355	-1.063	-0.023	0.223	-1.355	-0.105	0.316	-1.207	-0.004	0.367	-1.414	-0.004	0.398	-0.426	-0.293	0.492	-1.336	0.09	0.535	-1.098	-0.055	0.438	-1.477	-0.25	0.734	-1.223	0.145	0.453
-1.258	-0.074	0.289	-1.242	-0.008	0.355	-1.094	-0.023	0.227	-1.379	-0.102	0.316	-1.27	0	0.383	-1.449	0.004	0.391	-0.449	-0.309	0.527	-1.348	0.133	0.535	-1.129	-0.059	0.445	-1.539	-0.238	0.762	-1.273	0.102	0.434
-1.207	-0.055	0.273	-1.242	-0.023	0.352	-1.129	-0.02	0.266	-1.391	-0.102	0.32	-1.363	0.012	0.41	-1.52	0.02	0.402	-0.5	-0.328	0.504	-1.355	0.16	0.531	-1.164	-0.074	0.465	-1.641	-0.23	0.781	-1.383	0.074	0.363
-1.215	-0.094	0.262	-1.227	-0.047	0.344	-1.168	-0.023	0.293	-1.395	-0.102	0.32	-1.43	0.035	0.426	-1.555	0.055	0.43	-0.527	-0.348	0.508	-1.359	0.18	0.52	-1.203	-0.086	0.496	-1.664	-0.188	0.762	-1.504	0.086	0.273
-1.148	-0.082	0.277	-1.211	-0.078	0.332	-1.191	-0.031	0.313	-1.387	-0.09	0.316	-1.418	0.055	0.422	-1.488	0.094	0.434	-0.57	-0.352	0.445	-1.355	0.191	0.5	-1.242	-0.105	0.535	-1.543	-0.137	0.719	-1.57	0.168	0.188
-1.121	-0.09	0.27	-1.191	-0.094	0.324	-1.203	-0.031	0.336	-1.387	-0.074	0.32	-1.352	0.055	0.387	-1.371	0.09	0.395	-0.605	-0.371	0.461	-1.34	0.211	0.48	-1.281	-0.125	0.559	-1.379	-0.102	0.668	-1.527	0.266	0.113
-1.098	-0.098	0.266	-1.172	-0.105	0.32	-1.191	-0.016	0.348	-1.418	-0.078	0.32	-1.266	0.035	0.344	-1.242	0.066	0.336	-0.66	-0.391	0.445	-1.32	0.219	0.465	-1.316	-0.156	0.598	-1.277	-0.078	0.609	-1.371	0.34	0.074
-1.098	-0.113	0.266	-1.156	-0.105	0.32	-1.18	-0.012	0.352	-1.473	-0.07	0.336	-1.207	0.039	0.309	-1.156	0.063	0.277	-0.73	-0.383	0.391	-1.301	0.211	0.457	-1.363	-0.172	0.641	-1.281	-0.063	0.563	-1.297	0.355	0.086
-1.121	-0.109	0.281	-1.145	-0.109	0.316	-1.16	-0.004	0.348	-1.531	-0.066	0.344	-1.203	0.055	0.297	-1.125	0.086	0.23	-0.777	-0.32	0.352	-1.285	0.184	0.445	-1.438	-0.172	0.672	-1.336	-0.055	0.523	-1.375	0.371	0.109
-1.145	-0.09	0.309	-1.133	-0.102	0.316	-1.125	-0.004	0.34	-1.547	-0.066	0.332	-1.223	0.078	0.309	-1.141	0.129	0.219	-0.805	-0.273	0.309	-1.309	0.16	0.434	-1.527	-0.137	0.691	-1.414	-0.063	0.504	-1.445	0.371	0.125
-1.168	-0.074	0.316	-1.121	-0.07	0.316	-1.082	-0.004	0.332	-1.488	-0.07	0.32	-1.258	0.082	0.332	-1.176	0.168	0.234	-0.879	-0.242	0.27	-1.313	0.152	0.418	-1.598	-0.09	0.703	-1.504	-0.066	0.5	-1.348	0.332	0.141
-1.188	-0.07	0.332	-1.121	-0.039	0.32	-1.035	-0.016	0.324	-1.387	-0.078	0.297	-1.293	0.07	0.344	-1.199	0.18	0.246	-0.953	-0.23	0.242	-1.289	0.148	0.41	-1.617	-0.02	0.707	-1.629	-0.047	0.504	-1.191	0.262	0.184
-1.191	-0.078	0.34	-1.117	-0.012	0.328	-1.004	-0.027	0.316	-1.285	-0.07	0.289	-1.316	0.043	0.348	-1.219	0.148	0.25	-0.988	-0.23	0.242	-1.242	0.148	0.402	-1.586	0.043	0.719	-1.797	-0.02	0.504	-1.219	0.18	0.219
-1.191	-0.105	0.336	-1.117	0.004	0.34	-0.98	-0.031	0.32	-1.203	-0.043	0.285	-1.336	0.027	0.355	-1.242	0.105	0.254	-0.984	-0.23	0.23	-1.191	0.156	0.402	-1.543	0.102	0.711	-1.98	0.02	0.488	-1.414	0.141	0.242
-1.207	-0.133	0.32	-1.109	0.023	0.348	-0.973	-0.035	0.32	-1.156	-0.008	0.277	-1.348	0.027	0.367	-1.258	0.066	0.277	-0.988	-0.258	0.227	-1.164	0.133	0.406	-1.578	0.156	0.707	-2.09	0.07	0.465	-1.582	0.18	0.242
-1.207	-0.152	0.301	-1.121	0.016	0.352	-0.984	-0.043	0.316	-1.141	0.02	0.285	-1.332	0.031	0.379	-1.242	0.027	0.309	-1.055	-0.336	0.211	-1.23	0.09	0.418	-1.703	0.207	0.695	-2.102	0.105	0.43	-1.609	0.277	0.289
-1.191	-0.156	0.293	-1.137	-0.004	0.352	-0.992	-0.043	0.324	-1.152	0.027	0.297	-1.289	0.031	0.379	-1.211	0.004	0.324	-1.105	-0.395	0.227	-1.371	0.066	0.43	-1.898	0.234	0.68	-2.035	0.121	0.402	-1.59	0.371	0.316
-1.176	-0.148	0.297	-1.156	-0.023	0.355	-1.008	-0.035	0.324	-1.172	0.027	0.309	-1.219	0.031	0.363	-1.176	-0.023	0.32	-1.113	-0.41	0.254	-1.426	0.09	0.426	-1.98	0.223	0.668	-1.969	0.121	0.391	-1.57	0.418	0.355
-1.156	-0.141	0.297	-1.164	-0.035	0.359	-1.035	-0.02	0.328	-1.191	0.02	0.316	-1.156	0.023	0.352	-1.129	-0.031	0.313	-1.121	-0.414	0.262	-1.328	0.113	0.422	-1.816	0.156	0.684	-1.918	0.105	0.371	-1.563	0.406	0.402
-1.141	-0.129	0.309	-1.172	-0.047	0.363	-1.066	-0.004	0.332	-1.215	0.008	0.332	-1.098	0.004	0.34	-1.082	-0.023	0.309	-1.133	-0.402	0.25	-1.188	0.09	0.43	-1.547	0.043	0.695	-1.867	0.09	0.367	-1.516	0.375	0.43
-1.133	-0.105	0.313	-1.184	-0.059	0.363	-1.125	0.016	0.352	-1.234	-0.004	0.348	-1.055	-0.008	0.324	-1.035	-0.008	0.309	-1.156	-0.367	0.219	-1.102	0.043	0.434	-1.328	-0.047	0.695	-1.789	0.094	0.355	-1.453	0.348	0.453
-1.133	-0.074	0.316	-1.203	-0.07	0.355	-1.18	0.031	0.379	-1.254	-0.008	0.367	-1.023	-0.02	0.324	-1.012	0.016	0.297	-1.16	-0.293	0.199	-1.09	0.012	0.438	-1.23	-0.078	0.668	-1.668	0.102	0.371	-1.379	0.293	0.492
-1.125	-0.047	0.324	-1.234	-0.086	0.352	-1.227	0.047	0.398	-1.258	-0.004	0.375	-1.008	-0.02	0.32	-0.996	0.023	0.301	-1.164	-0.164	0.211	-1.121	0.02	0.438	-1.246	-0.039	0.621	-1.547	0.129	0.402	-1.277	0.234	0.535
-1.129	-0.016	0.352	-1.266	-0.098	0.344	-1.262	0.055	0.402	-1.246	0	0.387	-1.008	-0.016	0.32	-0.992	0.027	0.301	-1.199	-0.055	0.207	-1.148	0.043	0.422	-1.297	0.031	0.57	-1.477	0.129	0.434	-1.238	0.152	0.547
-1.141	0.012	0.375	-1.305	-0.109	0.348	-1.281	0.063	0.375	-1.227	0	0.383	-1.004	-0.016	0.324	-0.996	0.023	0.309	-1.277	-0.008	0.199	-1.148	0.066	0.414	-1.336	0.109	0.531	-1.43	0.125	0.465	-1.207	0.098	0.543
-1.148	0.035	0.391	-1.344	-0.125	0.352	-1.289	0.066	0.352	-1.207	0.008	0.383	-1.016	-0.012	0.324	-1.008	0.016	0.324	-1.344	-0.004	0.199	-1.148	0.07	0.422	-1.387	0.168	0.52	-1.418	0.148	0.477	-1.199	0.082	0.543
-1.16	0.055	0.395	-1.391	-0.133	0.355	-1.289	0.082	0.324	-1.191	0.016	0.387	-1.031	-0.016	0.32	-1.02	0	0.34	-1.398	-0.039	0.227	-1.16	0.063	0.434	-1.398	0.352	0.543	-1.418	0.176	0.484	-1.211	0.086	0.547
-1.148	0.063	0.395	-1.434	-0.148	0.355	-1.305	0.102	0.301	-1.188	0.023	0.391	-1.043	-0.023	0.32	-1.039	-0.012	0.359	-1.43	-0.074	0.25	-1.164	0.055	0.449	-1.543	0.391	0.418	-1.438	0.199	0.484	-1.238	0.109	0.551
-1.117	0.043	0.402	-1.469	-0.145	0.352	-1.348	0.105	0.293	-1.184	0.027	0.398	-1.063	-0.023	0.324	-1.059	-0.016	0.383	-1.457	-0.105	0.27	-1.152	0.059	0.473	-1.621	0.316	0.391	-1.457	0.215	0.473	-1.266	0.148	0.555
-1.094	-0.004	0.402	-1.5	-0.145	0.348	-1.426	0.09	0.305	-1.176	0.023	0.41	-1.078	-0.035	0.32	-1.07	-0.027	0.395	-1.453	-0.129	0.277	-1.121	0.07	0.492	-1.52	0.234	0.383	-1.441	0.234	0.453	-1.316	0.164	0.563
-1.086	-0.047	0.402	-1.496	-0.133	0.336	-1.523	0.051	0.32	-1.172	0.016	0.426	-1.09	-0.043	0.32	-1.094	-0.039	0.395	-1.43	-0.148	0.266	-1.09	0.09	0.496	-1.484	0.105	0.355	-1.391	0.242	0.426	-1.383	0.172	0.574
-1.07	-0.066	0.395	-1.5	-0.129	0.324	-1.621	0.008	0.352	-1.164	0.02	0.438	-1.125	-0.063	0.316	-1.137	-0.055	0.391	-1.383	-0.16	0.246	-1.051	0.098	0.504	-1.543	0.039	0.297	-1.34	0.219	0.383	-1.438	0.129	0.594
-1.063	-0.063	0.391	-1.527	-0.129	0.328	-1.668	-0.039	0.387	-1.152	0.027	0.445	-1.145	-0.082	0.316	-1.18	-0.066	0.383	-1.328	-0.16	0.238	-1.012	0.105	0.496	-1.414	0	0.449	-1.324	0.188	0.313	-1.453	0.059	0.605
-1.055	-0.055	0.387	-1.551	-0.121	0.332	-1.676	-0.082	0.422	-1.152	0.043	0.445	-1.176	-0.094	0.316	-1.215	-0.066	0.367	-1.309	-0.16	0.215	-0.973	0.109	0.5	-1.457	0.035	0.453	-1.352	0.168	0.184	-1.484	-0.008	0.602
-1.063	-0.055	0.375	-1.535	-0.105	0.332	-1.648	-0.133	0.449	-1.141	0.051	0.445	-1.211	-0.105	0.32	-1.254	-0.074	0.348	-1.363	-0.164	0.203	-0.973	0.082	0.496	-1.438	0.004	0.465	-1.379	0.207	0.031	-1.531	-0.055	0.605
-1.07	-0.059	0.371	-1.488	-0.102	0.32	-1.617	-0.168	0.457	-1.121	0.063	0.449	-1.254	-0.113	0.32	-1.305	-0.09	0.328	-1.41	-0.145	0.203	-0.969	0.066	0.5	-1.391	-0.051	0.48	-1.367	0.27	-0.09	-1.566	-0.094	0.633
-1.082	-0.059	0.367	-1.434	-0.113	0.313	-1.629	-0.195	0.453	-1.113	0.066	0.434	-1.313	-0.121	0.328	-1.359	-0.105	0.316	-1.41	-0.121	0.199	-0.996	0.031	0.508	-1.336	-0.051	0.488	-1.277	0.289	-0.113	-1.637	-0.137	0.688
-1.102	-0.063	0.359	-1.359	-0.117	0.297	-1.66	-0.199	0.434	-1.098	0.07	0.422	-1.398	-0.121	0.34	-1.422	-0.117	0.301	-1.406	-0.133	0.195	-1.047	0.027	0.5	-1.305	-0.016	0.48	-1.176	0.199	-0.094	-1.723	-0.137	0.727
-1.129	-0.059	0.355	-1.273	-0.098	0.289	-1.656	-0.191	0.402	-1.074	0.059	0.418	-1.488	-0.121	0.348	-1.477	-0.121	0.305	-1.398	-0.152	0.203	-1.086	0.051	0.5	-1.266	0.082	0.461	-1.18	0.047	-0.035	-1.746	-0.109	0.715
-1.152	-0.063	0.359	-1.188	-0.09	0.273	-1.586	-0.191	0.34	-1.047	0.055	0.41	-1.551	-0.121	0.355	-1.504	-0.121	0.305	-1.387	-0.172	0.215	-1.125	0.047	0.504	-1.254	0.176	0.438	-1.285	-0.047	0.023	-1.695	-0.102	0.699
-1.164	-0.063	0.355	-1.09	-0.086	0.266	-1.48	-0.203	0.289	-1.023	0.043	0.395	-1.574	-0.141	0.367	-1.504	-0.121	0.305	-1.383	-0.18	0.227	-1.172	0.035	0.523	-1.23	0.242	0.426	-1.313	-0.027	0.027	-1.625	-0.148	0.695
-1.199	-0.078	0.359	-1.016	-0.086	0.25	-1.355	-0.203	0.25	-1.012	0.035	0.379	-1.559	-0.152	0.375	-1.48	-0.117	0.301	-1.391	-0.191	0.215	-1.219	-0.008	0.539	-1.207	0.285	0.426	-1.23	0.039	-0.008	-1.566	-0.242	0.723
-1.223	-0.098	0.352	-0.969	-0.07	0.25	-1.246	-0.184	0.234	-1.02	0.031	0.363	-1.504	-0.148	0.387	-1.453	-0.109	0.305	-1.406	-0.223	0.199	-1.289	-0.047	0.547	-1.195	0.316	0.422	-1.156	0.102	-0.012	-1.547	-0.352	0.75
-1.246	-0.113	0.352	-0.961	-0.047	0.254	-1.145	-0.141	0.227	-1.047	0.02	0.348	-1.461	-0.125	0.391	-1.449	-0.09	0.301	-1.414	-0.258	0.191	-1.359	-0.086	0.57	-1.195	0.34	0.43	-1.23	0.129	0.027	-1.555	-0.438	0.754
-1.266	-0.129	0.348	-1	-0.027	0.258	-1.063	-0.094	0.227	-1.102	0.008	0.336	-1.461	-0.09	0.383	-1.508	-0.074	0.309	-1.41	-0.273	0.191	-1.402	-0.129	0.598	-1.188	0.352	0.434	-1.41	0.145	0.094	-1.59	-0.484	0.762
-1.277	-0.141	0.348	-1.07	-0.008	0.281	-1.004	-0.063	0.223	-1.168	-0.016	0.336	-1.496	-0.055	0.379	-1.594	-0.059	0.313	-1.402	-0.266	0.184	-1.441	-0.176	0.613	-1.207	0.348	0.441	-1.555	0.188	0.168	-1.645	-0.484	0.766
-1.277	-0.148	0.344	-1.145	-0.004	0.313	-0.957	-0.027	0.227	-1.238	-0.031	0.344	-1.547	-0.035	0.367	-1.633	-0.051	0.313	-1.402	-0.258	0.18	-1.484	-0.207	0.629	-1.246	0.32	0.449	-1.605	0.223	0.246	-1.641	-0.43	0.738
-1.309	-0.152	0.332	-1.23	-0.004	0.34	-0.953	0.008	0.227	-1.297	-0.043	0.359	-1.547	-0.027	0.355	-1.57	-0.066	0.293	-1.41	-0.227	0.188	-1.531	-0.223	0.637	-1.309	0.277	0.441	-1.617	0.227	0.332	-1.543	-0.332	0.699
-1.336	-0.156	0.32	-1.328	-0.004	0.375	-0.973	0.035	0.238	-1.328	-0.055	0.375	-1.477	-0.051	0.34	-1.438	-0.102	0.262	-1.43	-0.195	0.188	-1.609	-0.219	0.637	-1.375	0.238	0.414	-1.637	0.18	0.402	-1.438	-0.219	0.668
-1.375	-0.16	0.32	-1.402	-0.004	0.41	-1.008	0.055	0.25	-1.344	-0.07	0.387	-1.359	-0.07	0.34	-1.293	-0.129	0.25	-1.457	-0.184	0.195	-1.68	-0.203	0.637	-1.398	0.207	0.379	-1.672	0.109	0.434	-1.414	-0.098	0.625
-1.418	-0.16	0.316	-1.457	-0.004	0.422	-1.051	0.066	0.27	-1.336	-0.074	0.383	-1.242	-0.074	0.34	-1.188	-0.129	0.254	-1.465	-0.188	0.215	-1.707	-0.184	0.637	-1.344	0.188	0.352	-1.691	0.07	0.449	-1.449	0.012	0.578
-1.457	-0.156	0.32	-1.484	0	0.43	-1.113	0.074	0.297	-1.324	-0.074	0.379	-1.16	-0.051	0.344	-1.145	-0.086	0.262	-1.453	-0.191	0.234	-1.699	-0.152	0.637	-1.246	0.156	0.332	-1.68	0.063	0.449	-1.52	0.105	0.527
-1.488	-0.152	0.32	-1.484	0.008	0.434	-1.191	0.063	0.328	-1.344	-0.086	0.375	-1.117	-0.008	0.332	-1.156	-0.035	0.273	-1.426	-0.191	0.25	-1.676	-0.117	0.625	-1.152	0.098	0.324	-1.664	0.07	0.449	-1.641	0.184	0.504
-1.492	-0.148	0.309	-1.449	0.023	0.434	-1.258	0.055	0.371	-1.395	-0.082	0.379	-1.121	0.031	0.332	-1.199	0.008	0.289	-1.402	-0.18	0.27	-1.676	-0.066	0.617	-1.121	0.031	0.324	-1.656	0.063	0.457	-1.809	0.234	0.465
-1.473	-0.152	0.293	-1.418	0.035	0.438	-1.301	0.043	0.406	-1.477	-0.082	0.402	-1.145	0.055	0.348	-1.242	0.043	0.313	-1.398	-0.148	0.289	-1.73	-0.027	0.613	-1.219	-0.008	0.324	-1.641	0.031	0.473	-1.934	0.34	0.48
-1.418	-0.156	0.285	-1.391	0.035	0.441	-1.328	0.031	0.434	-1.559	-0.07	0.441	-1.188	0.07	0.359	-1.289	0.066	0.344	-1.441	-0.105	0.297	-1.809	-0.012	0.609	-1.316	0.031	0.313	-1.617	-0.004	0.5	-2.047	0.383	0.406
-1.332	-0.156	0.285	-1.363	0.027	0.441	-1.348	0.023	0.449	-1.535	-0.047	0.453	-1.219	0.074	0.371	-1.344	0.078	0.367	-1.492	-0.09	0.301	-1.809	-0.02	0.617	-1.27	0.109	0.328	-1.602	-0.027	0.527	-2.078	0.379	0.352
-1.25	-0.137	0.285	-1.332	0.02	0.445	-1.355	0.023	0.457	-1.43	-0.043	0.426	-1.246	0.063	0.387	-1.387	0.082	0.398	-1.492	-0.102	0.297	-1.66	-0.055	0.629	-1.141	0.141	0.363	-1.594	-0.031	0.535	-2.055	0.305	0.332
-1.172	-0.117	0.277	-1.297	0.012	0.445	-1.348	0.039	0.465	-1.289	-0.055	0.379	-1.297	0.051	0.402	-1.402	0.078	0.418	-1.426	-0.121	0.289	-1.457	-0.102	0.633	-1.07	0.121	0.391	-1.578	-0.004	0.531	-2.004	0.215	0.344
-1.105	-0.086	0.27	-1.266	0.004	0.441	-1.355	0.047	0.457	-1.145	-0.055	0.348	-1.352	0.035	0.422	-1.379	0.066	0.418	-1.348	-0.137	0.281	-1.277	-0.129	0.625	-1.109	0.094	0.406	-1.563	0.047	0.512	-1.945	0.156	0.367
-1.07	-0.055	0.258	-1.246	0	0.445	-1.363	0.035	0.449	-1.031	-0.02	0.328	-1.395	0.031	0.422	-1.332	0.043	0.406	-1.262	-0.141	0.273	-1.141	-0.121	0.609	-1.191	0.109	0.402	-1.57	0.105	0.488	-1.898	0.133	0.371
-1.066	-0.02	0.25	-1.223	-0.012	0.453	-1.379	0.039	0.43	-0.98	0.035	0.32	-1.398	0.02	0.422	-1.281	0.035	0.391	-1.23	-0.117	0.281	-1.082	-0.094	0.582	-1.25	0.156	0.391	-1.586	0.133	0.488	-1.824	0.152	0.363
-1.09	0	0.254	-1.191	-0.016	0.477	-1.395	0.043	0.418	-0.988	0.078	0.32	-1.375	0.016	0.422	-1.23	0.035	0.391	-1.234	-0.09	0.289	-1.113	-0.066	0.555	-1.277	0.203	0.395	-1.609	0.102	0.5	-1.719	0.199	0.355
-1.121	0.016	0.273	-1.176	-0.004	0.488	-1.402	0.051	0.414	-1.039	0.094	0.328	-1.336	0.012	0.414	-1.191	0.047	0.391	-1.273	-0.047	0.309	-1.176	-0.023	0.527	-1.289	0.215	0.41	-1.648	0.012	0.551	-1.586	0.25	0.352
-1.176	0.008	0.297	-1.16	0.023	0.477	-1.391	0.063	0.426	-1.09	0.082	0.344	-1.301	0.023	0.402	-1.172	0.043	0.387	-1.328	0	0.332	-1.219	0.012	0.512	-1.297	0.191	0.43	-1.695	-0.113	0.617	-1.453	0.309	0.336
-1.223	-0.012	0.328	-1.152	0.055	0.473	-1.371	0.063	0.438	-1.125	0.051	0.363	-1.285	0.035	0.395	-1.152	0.027	0.395	-1.391	0.039	0.355	-1.23	0.051	0.516	-1.289	0.156	0.441	-1.727	-0.246	0.691	-1.355	0.367	0.332
-1.242	-0.027	0.355	-1.125	0.09	0.465	-1.367	0.043	0.461	-1.145	0.023	0.379	-1.27	0.055	0.387	-1.129	0.008	0.418	-1.492	0.074	0.398	-1.266	0.086	0.523	-1.262	0.137	0.449	-1.703	-0.371	0.777	-1.301	0.422	0.332
-1.262	-0.035	0.371	-1.098	0.102	0.465	-1.371	0.012	0.492	-1.164	0.008	0.391	-1.254	0.07	0.379	-1.109	-0.012	0.43	-1.617	0.113	0.453	-1.324	0.109	0.527	-1.215	0.129	0.453	-1.645	-0.438	0.844	-1.285	0.477	0.328
-1.266	-0.035	0.383	-1.086	0.098	0.461	-1.363	0	0.531	-1.172	0.008	0.402	-1.23	0.086	0.391	-1.098	-0.02	0.441	-1.715	0.168	0.496	-1.371	0.121	0.527	-1.152	0.129	0.449	-1.625	-0.445	0.855	-1.285	0.516	0.328
-1.273	-0.027	0.391	-1.074	0.098	0.457	-1.336	0.02	0.559	-1.168	0.02	0.41	-1.195	0.07	0.402	-1.09	-0.012	0.449	-1.746	0.234	0.539	-1.383	0.121	0.527	-1.109	0.117	0.453	-1.637	-0.371	0.824	-1.289	0.547	0.332
-1.281	-0.016	0.391	-1.082	0.086	0.461	-1.316	0.047	0.547	-1.156	0.023	0.395	-1.152	0.039	0.426	-1.082	0.012	0.461	-1.703	0.289	0.535	-1.352	0.105	0.523	-1.07	0.105	0.453	-1.637	-0.273	0.789	-1.277	0.535	0.344
-1.281	-0.008	0.398	-1.102	0.07	0.469	-1.293	0.082	0.523	-1.137	0.027	0.379	-1.129	0.012	0.457	-1.078	0.035	0.473	-1.621	0.305	0.477	-1.309	0.09	0.516	-1.051	0.094	0.461	-1.609	-0.191	0.758	-1.277	0.484	0.352
-1.27	-0.012	0.398	-1.137	0.059	0.465	-1.27	0.113	0.508	-1.113	0.023	0.359	-1.125	0.008	0.477	-1.09	0.055	0.488	-1.59	0.297	0.414	-1.258	0.07	0.52	-1.07	0.055	0.473	-1.563	-0.156	0.73	-1.297	0.406	0.352
-1.254	-0.023	0.402	-1.156	0.051	0.465	-1.258	0.129	0.5	-1.094	0.012	0.344	-1.121	0.027	0.477	-1.105	0.082	0.484	-1.566	0.289	0.402	-1.23	0.066	0.504	-1.07	0.043	0.496	-1.52	-0.172	0.719	-1.324	0.332	0.344
-1.246	-0.035	0.406	-1.184	0.035	0.469	-1.277	0.141	0.504	-1.09	-0.008	0.344	-1.113	0.059	0.48	-1.117	0.105	0.484	-1.266	-0.656	0.371	-1.23	0.066	0.473	-1.074	0.063	0.5	-1.512	-0.203	0.715	-1.352	0.266	0.328
-1.223	-0.035	0.414	-1.215	0.031	0.477	-1.277	0.137	0.508	-1.086	-0.023	0.344	-1.102	0.078	0.48	-1.121	0.117	0.473	-3.031	-0.352	1.867	-1.234	0.102	0.457	-1.125	0.098	0.488	-1.574	-0.238	0.719	-1.391	0.211	0.301
-1.211	-0.039	0.414	-1.238	0.031	0.477	-1.273	0.129	0.523	-1.078	-0.031	0.348	-1.09	0.086	0.477	-1.129	0.113	0.465	-2.086	-0.313	1.605	-1.246	0.113	0.457	-1.188	0.121	0.469	-1.605	-0.246	0.719	-1.414	0.184	0.258
-1.191	-0.035	0.422	-1.258	0.027	0.473	-1.27	0.117	0.527	-1.082	-0.031	0.344	-1.086	0.098	0.469	-1.137	0.094	0.453	-1.094	-0.176	0.52	-1.254	0.129	0.477	-1.25	0.129	0.469	-1.5	-0.215	0.703	-1.387	0.168	0.195
-1.176	-0.027	0.426	-1.262	0.023	0.461	-1.266	0.098	0.527	-1.082	-0.031	0.336	-1.094	0.105	0.473	-1.148	0.078	0.449	-0.07	-1.191	0.301	-1.246	0.168	0.492	-1.32	0.109	0.477	-1.34	-0.188	0.684	-1.305	0.16	0.148
-1.164	-0.02	0.43	-1.266	0.008	0.445	-1.281	0.078	0.52	-1.094	-0.023	0.324	-1.109	0.098	0.473	-1.184	0.055	0.441	-0.488	-0.84	-0.691	-1.246	0.203	0.504	-1.375	0.07	0.508	-1.266	-0.145	0.645	-1.156	0.141	0.113
-1.156	0	0.43	-1.297	-0.016	0.43	-1.313	0.066	0.508	-1.098	-0.023	0.316	-1.125	0.086	0.469	-1.23	0.027	0.438	-1.68	0.363	-0.586	-1.25	0.234	0.52	-1.43	0.016	0.543	-1.309	-0.117	0.594	-1.063	0.102	0.109
-1.156	0.016	0.43	-1.352	-0.031	0.418	-1.348	0.059	0.492	-1.113	-0.023	0.305	-1.133	0.066	0.469	-1.277	0.008	0.438	-2.289	1.91	0.766	-1.254	0.258	0.531	-1.484	-0.051	0.582	-1.426	-0.102	0.547	-1.113	0.156	0.133
-1.152	0.027	0.43	-1.395	-0.043	0.414	-1.371	0.059	0.484	-1.121	-0.027	0.301	-1.141	0.055	0.461	-1.34	-0.012	0.43	-1.926	1.453	0.41	-1.266	0.281	0.523	-1.52	-0.113	0.617	-1.551	-0.09	0.504	-1.215	0.262	0.16
-1.156	0.047	0.441	-1.391	-0.039	0.402	-1.371	0.055	0.465	-1.129	-0.035	0.301	-1.16	0.043	0.457	-1.383	-0.027	0.426	-1.949	0.293	0.316	-1.281	0.297	0.516	-1.535	-0.168	0.637	-1.648	-0.066	0.48	-1.191	0.352	0.195
-1.152	0.066	0.445	-1.332	-0.043	0.391	-1.344	0.043	0.441	-1.129	-0.051	0.301	-1.195	0.039	0.457	-1.395	-0.039	0.414	-1.484	0.461	0.188	-1.297	0.305	0.496	-1.559	-0.199	0.656	-1.746	-0.023	0.449	-1.133	0.371	0.258
-1.148	0.082	0.453	-1.258	-0.063	0.367	-1.344	0.035	0.414	-1.125	-0.063	0.297	-1.234	0.043	0.461	-1.371	-0.039	0.402	-0.914	1.008	0.266	-1.309	0.309	0.477	-1.59	-0.199	0.664	-1.855	0.027	0.43	-1.164	0.316	0.305
-1.152	0.078	0.449	-1.172	-0.07	0.32	-1.367	0.027	0.41	-1.125	-0.07	0.285	-1.258	0.035	0.457	-1.328	-0.035	0.371	-0.871	1.004	0.27	-1.309	0.297	0.465	-1.605	-0.172	0.652	-1.953	0.09	0.395	-1.246	0.254	0.328
-1.148	0.066	0.449	-1.109	-0.074	0.281	-1.414	0.039	0.422	-1.137	-0.086	0.273	-1.27	0.027	0.453	-1.328	-0.027	0.355	-1.008	0.848	0.336	-1.324	0.27	0.469	-1.602	-0.129	0.66	-2.039	0.16	0.367	-1.32	0.23	0.363
-1.145	0.063	0.445	-1.082	-0.063	0.246	-1.418	0.051	0.438	-1.16	-0.094	0.262	-1.277	0.027	0.445	-1.383	-0.02	0.352	-1.117	0.555	0.48	-1.371	0.238	0.473	-1.582	-0.098	0.66	-2.074	0.211	0.336	-1.352	0.246	0.379
-1.152	0.051	0.438	-1.078	-0.055	0.227	-1.363	0.059	0.445	-1.188	-0.105	0.254	-1.309	0.02	0.438	-1.438	0.016	0.375	-1.203	0.254	0.594	-1.41	0.203	0.484	-1.602	-0.07	0.645	-2.035	0.238	0.305	-1.387	0.258	0.387
-1.164	0.031	0.438	-1.082	-0.059	0.223	-1.242	0.043	0.414	-1.23	-0.121	0.254	-1.379	0.008	0.441	-1.414	0.07	0.398	-1.129	0.137	0.641	-1.434	0.168	0.473	-1.633	-0.031	0.621	-1.949	0.246	0.285	-1.434	0.262	0.398
-1.184	0.012	0.43	-1.102	-0.063	0.219	-1.121	0.02	0.355	-1.281	-0.125	0.258	-1.438	0.008	0.465	-1.324	0.078	0.391	-1.043	0.18	0.629	-1.418	0.133	0.453	-1.645	0.027	0.605	-1.844	0.199	0.305	-1.477	0.254	0.406
-1.207	0	0.422	-1.129	-0.063	0.234	-1.02	0.016	0.293	-1.324	-0.133	0.273	-1.457	0.023	0.469	-1.223	0.051	0.355	-1.066	0.23	0.602	-1.352	0.109	0.426	-1.707	0.043	0.598	-1.73	0.125	0.32	-1.52	0.234	0.418
-1.219	-0.012	0.418	-1.16	-0.07	0.254	-0.973	0.02	0.242	-1.355	-0.133	0.289	-1.402	0.023	0.453	-1.137	0.035	0.316	-1.125	0.234	0.582	-1.266	0.07	0.387	-1.781	0.008	0.586	-1.582	0.066	0.367	-1.563	0.215	0.43
-1.23	-0.023	0.414	-1.184	-0.066	0.285	-0.961	0.031	0.215	-1.371	-0.125	0.301	-1.305	0.004	0.418	-1.102	0.043	0.285	-1.133	0.227	0.574	-1.227	0.031	0.348	-1.73	-0.031	0.578	-1.453	0.055	0.418	-1.598	0.199	0.441
-1.238	-0.035	0.406	-1.215	-0.059	0.316	-0.961	0.039	0.227	-1.375	-0.117	0.309	-1.211	-0.004	0.375	-1.125	0.078	0.273	-1.121	0.219	0.582	-1.27	0	0.324	-1.523	-0.063	0.582	-1.371	0.035	0.469	-1.602	0.199	0.441
-1.242	-0.051	0.395	-1.246	-0.043	0.332	-1	0.035	0.254	-1.391	-0.102	0.316	-1.152	0.004	0.336	-1.16	0.105	0.281	-1.145	0.223	0.605	-1.359	0.004	0.316	-1.313	-0.07	0.586	-1.316	0.031	0.512	-1.582	0.195	0.441
-1.242	-0.059	0.383	-1.273	-0.043	0.34	-1.051	0.02	0.293	-1.445	-0.094	0.32	-1.117	0.02	0.32	-1.188	0.102	0.305	-1.23	0.215	0.625	-1.352	0.047	0.324	-1.199	-0.066	0.582	-1.27	0.07	0.547	-1.527	0.203	0.441
-1.238	-0.063	0.363	-1.285	-0.047	0.348	-1.098	0.004	0.332	-1.539	-0.09	0.34	-1.105	0.023	0.32	-1.223	0.074	0.316	-1.293	0.207	0.625	-1.223	0.09	0.355	-1.191	-0.039	0.563	-1.254	0.121	0.563	-1.551	0.117	0.48
-1.23	-0.066	0.355	-1.273	-0.059	0.34	-1.129	-0.012	0.371	-1.633	-0.082	0.359	-1.117	0.027	0.332	-1.254	0.043	0.328	-1.273	0.18	0.617	-1.063	0.078	0.391	-1.258	0.02	0.523	-1.246	0.156	0.555	-1.578	0.078	0.488
-1.242	-0.07	0.348	-1.246	-0.07	0.332	-1.141	-0.023	0.402	-1.66	-0.074	0.363	-1.141	0.012	0.344	-1.281	0.02	0.332	-1.188	0.125	0.625	-0.98	0.047	0.418	-1.348	0.086	0.477	-1.238	0.191	0.539	-1.559	0.105	0.508
-1.285	-0.082	0.359	-1.203	-0.098	0.32	-1.133	-0.02	0.422	-1.605	-0.082	0.348	-1.176	0	0.348	-1.289	0.008	0.344	-1.133	0.043	0.633	-1.016	0.031	0.445	-1.406	0.152	0.438	-1.223	0.219	0.531	-1.563	0.152	0.504
-1.344	-0.09	0.379	-1.168	-0.105	0.313	-1.117	-0.023	0.422	-1.5	-0.098	0.324	-1.203	-0.004	0.371	-1.262	0	0.344	-1.137	-0.023	0.637	-1.121	0.047	0.449	-1.449	0.207	0.422	-1.18	0.246	0.516	-1.586	0.191	0.48
-1.387	-0.086	0.391	-1.129	-0.109	0.305	-1.094	-0.023	0.395	-1.371	-0.094	0.305	-1.242	-0.012	0.398	-1.219	-0.012	0.332	-1.168	-0.074	0.621	-1.199	0.086	0.445	-1.496	0.258	0.41	-1.129	0.258	0.5	-1.602	0.215	0.484
-1.379	-0.074	0.375	-1.117	-0.098	0.309	-1.074	-0.023	0.363	-1.25	-0.063	0.297	-1.254	-0.008	0.414	-1.168	-0.023	0.324	-1.199	-0.074	0.613	-1.23	0.113	0.438	-1.531	0.301	0.395	-1.129	0.238	0.5	-1.617	0.18	0.496
-1.32	-0.078	0.328	-1.105	-0.082	0.309	-1.059	-0.027	0.336	-1.16	-0.02	0.289	-1.242	0.004	0.426	-1.113	-0.027	0.316	-1.23	-0.055	0.574	-1.242	0.121	0.426	-1.531	0.336	0.387	-1.18	0.184	0.484	-1.621	0.09	0.523
-1.246	-0.086	0.262	-1.094	-0.063	0.313	-1.059	-0.043	0.32	-1.113	0.012	0.285	-1.223	0.008	0.414	-1.07	-0.035	0.316	-1.219	-0.016	0.559	-1.254	0.109	0.426	-1.512	0.332	0.383	-1.285	0.141	0.445	-1.625	-0.02	0.563
-1.184	-0.078	0.211	-1.082	-0.043	0.316	-1.051	-0.055	0.309	-1.105	0.035	0.285	-1.195	0.004	0.402	-1.035	-0.047	0.32	-1.219	0.016	0.551	-1.258	0.098	0.434	-1.457	0.309	0.387	-1.375	0.148	0.379	-1.656	-0.129	0.617
-1.133	-0.059	0.18	-1.074	-0.016	0.324	-1.059	-0.059	0.301	-1.137	0.043	0.305	-1.164	0	0.375	-1.02	-0.051	0.32	-1.199	0.027	0.555	-1.234	0.105	0.438	-1.387	0.262	0.391	-1.418	0.207	0.285	-1.703	-0.215	0.664
-1.102	-0.035	0.184	-1.063	0.016	0.34	-1.082	-0.059	0.316	-1.191	0.043	0.316	-1.129	0	0.355	-1.02	-0.043	0.32	-1.168	0.035	0.563	-1.18	0.117	0.43	-1.32	0.199	0.406	-1.43	0.281	0.184	-1.73	-0.262	0.719
-1.074	-0.023	0.191	-1.059	0.043	0.352	-1.113	-0.055	0.324	-1.227	0.031	0.332	-1.109	0.004	0.34	-1.027	-0.039	0.316	-1.117	0.047	0.563	-1.117	0.129	0.426	-1.254	0.117	0.434	-1.414	0.27	0.105	-1.73	-0.27	0.766
-1.078	-0.023	0.191	-1.059	0.055	0.359	-1.148	-0.043	0.34	-1.262	0.023	0.344	-1.09	0.004	0.324	-1.043	-0.031	0.313	-1.051	0.055	0.563	-1.063	0.125	0.426	-1.207	0.035	0.461	-1.484	0.199	0.07	-1.742	-0.258	0.789
-1.094	-0.023	0.203	-1.063	0.066	0.371	-1.188	-0.035	0.34	-1.293	0.016	0.363	-1.082	0	0.32	-1.051	-0.031	0.309	-0.973	0.082	0.547	-1.008	0.113	0.426	-1.18	-0.02	0.48	-1.637	0.18	0.031	-1.742	-0.207	0.77
-1.117	-0.016	0.215	-1.063	0.063	0.375	-1.227	-0.027	0.344	-1.305	0.012	0.391	-1.07	0	0.316	-1.063	-0.031	0.305	-0.938	0.055	0.555	-1.008	0.07	0.434	-1.16	-0.043	0.508	-1.609	0.238	-0.008	-1.727	-0.152	0.727
-1.145	-0.008	0.227	-1.07	0.051	0.379	-1.258	-0.023	0.336	-1.313	0.02	0.398	-1.063	0	0.32	-1.09	-0.035	0.305	-0.906	-0.016	0.605	-0.984	0.082	0.465	-1.133	-0.051	0.527	-1.418	0.293	-0.039	-1.695	-0.105	0.668
-1.156	0.004	0.242	-1.082	0.031	0.371	-1.285	-0.027	0.34	-1.305	0.027	0.398	-1.059	0.004	0.313	-1.113	-0.043	0.305	-0.863	-0.059	0.691	-1	0.063	0.496	-1.109	-0.02	0.543	-1.289	0.266	-0.039	-1.637	-0.066	0.629
-1.156	0.012	0.254	-1.105	0.004	0.367	-1.301	-0.031	0.344	-1.281	0.031	0.398	-1.07	-0.004	0.305	-1.137	-0.055	0.305	-0.887	-0.074	0.762	-1.043	0.043	0.523	-1.102	0.043	0.547	-1.363	0.168	0.012	-1.645	-0.074	0.605
-1.164	0.008	0.262	-1.129	-0.016	0.371	-1.309	-0.035	0.34	-1.258	0.031	0.391	-1.098	-0.02	0.289	-1.156	-0.063	0.309	-0.953	-0.035	0.773	-1.078	0.051	0.531	-1.113	0.125	0.539	-1.551	0.098	0.086	-1.73	-0.117	0.621
-1.164	-0.004	0.258	-1.16	-0.035	0.367	-1.309	-0.047	0.332	-1.234	0.031	0.395	-1.125	-0.047	0.258	-1.191	-0.082	0.309	-1.02	0.102	0.746	-1.105	0.078	0.531	-1.141	0.215	0.52	-1.68	0.094	0.148	-1.746	-0.141	0.641
-1.168	-0.027	0.258	-1.191	-0.059	0.363	-1.289	-0.059	0.32	-1.219	0.031	0.395	-1.156	-0.074	0.246	-1.227	-0.09	0.305	-1.043	0.23	0.711	-1.145	0.086	0.531	-1.164	0.285	0.496	-1.672	0.137	0.215	-1.578	-0.137	0.672
-1.16	-0.055	0.258	-1.227	-0.078	0.371	-1.285	-0.074	0.309	-1.195	0.023	0.395	-1.172	-0.105	0.262	-1.277	-0.098	0.293	-1.094	0.27	0.719	-1.191	0.07	0.539	-1.18	0.332	0.477	-1.582	0.176	0.293	-1.371	-0.121	0.695
-1.148	-0.078	0.254	-1.258	-0.098	0.367	-1.297	-0.082	0.293	-1.168	0.023	0.402	-1.16	-0.145	0.281	-1.328	-0.113	0.285	-1.121	0.125	0.785	-1.246	0.055	0.555	-1.199	0.367	0.457	-1.508	0.18	0.359	-1.238	-0.082	0.688
-1.141	-0.098	0.246	-1.305	-0.113	0.371	-1.324	-0.078	0.285	-1.137	0.027	0.406	-1.133	-0.195	0.301	-1.391	-0.129	0.281	-1.109	-0.129	0.879	-1.305	0.039	0.566	-1.215	0.375	0.449	-1.48	0.176	0.395	-1.223	-0.016	0.648
-1.129	-0.102	0.246	-1.363	-0.121	0.375	-1.363	-0.082	0.285	-1.125	0.027	0.406	-1.145	-0.234	0.301	-1.449	-0.148	0.285	-1.074	-0.352	0.965	-1.352	0.016	0.582	-1.242	0.359	0.438	-1.438	0.184	0.418	-1.297	0.063	0.605
-1.121	-0.09	0.25	-1.414	-0.125	0.375	-1.43	-0.086	0.297	-1.109	0.031	0.41	-1.176	-0.254	0.309	-1.5	-0.164	0.293	-1.023	-0.492	1.031	-1.379	-0.027	0.602	-1.289	0.328	0.418	-1.379	0.195	0.426	-1.402	0.121	0.555
-1.117	-0.074	0.258	-1.449	-0.125	0.371	-1.484	-0.086	0.313	-1.105	0.051	0.414	-1.234	-0.258	0.316	-1.527	-0.172	0.309	-0.953	-0.484	1.082	-1.391	-0.066	0.613	-1.332	0.285	0.383	-1.32	0.203	0.422	-1.488	0.168	0.512
-1.117	-0.066	0.273	-1.465	-0.137	0.359	-1.527	-0.086	0.328	-1.102	0.059	0.43	-1.309	-0.25	0.344	-1.516	-0.18	0.316	-0.934	-0.453	1.102	-1.402	-0.102	0.625	-1.359	0.242	0.359	-1.262	0.191	0.43	-1.555	0.195	0.492
-1.121	-0.066	0.289	-1.461	-0.141	0.352	-1.547	-0.098	0.332	-1.102	0.063	0.434	-1.375	-0.223	0.379	-1.492	-0.184	0.316	-0.969	-0.387	1.086	-1.438	-0.121	0.633	-1.34	0.215	0.352	-1.207	0.164	0.441	-1.656	0.215	0.469
-1.121	-0.059	0.297	-1.465	-0.145	0.348	-1.539	-0.102	0.332	-1.102	0.074	0.441	-1.43	-0.184	0.402	-1.484	-0.16	0.313	-0.992	-0.297	1.055	-1.496	-0.129	0.645	-1.289	0.199	0.344	-1.168	0.125	0.465	-1.754	0.25	0.434
-1.141	-0.059	0.305	-1.508	-0.145	0.34	-1.516	-0.102	0.324	-1.094	0.078	0.441	-1.465	-0.129	0.426	-1.523	-0.133	0.297	-1.023	-0.234	1.012	-1.563	-0.129	0.652	-1.258	0.164	0.344	-1.16	0.078	0.492	-1.816	0.289	0.391
-1.156	-0.066	0.313	-1.559	-0.141	0.34	-1.504	-0.098	0.32	-1.082	0.082	0.438	-1.48	-0.074	0.438	-1.574	-0.09	0.301	-1.035	-0.168	0.973	-1.59	-0.125	0.656	-1.34	0.133	0.332	-1.188	0.035	0.52	-1.828	0.328	0.336
-1.164	-0.07	0.32	-1.578	-0.125	0.336	-1.523	-0.098	0.316	-1.066	0.09	0.43	-1.477	-0.016	0.449	-1.59	-0.051	0.301	-1.051	-0.105	0.945	-1.594	-0.117	0.656	-1.469	0.148	0.301	-1.227	0.012	0.547	-1.773	0.324	0.301
-1.168	-0.078	0.316	-1.539	-0.113	0.316	-1.566	-0.09	0.32	-1.055	0.074	0.426	-1.453	0.039	0.449	-1.527	-0.039	0.293	-1.055	-0.066	0.926	-1.586	-0.109	0.664	-1.457	0.207	0.277	-1.27	0.012	0.551	-1.707	0.293	0.281
-1.16	-0.086	0.316	-1.473	-0.117	0.297	-1.578	-0.094	0.313	-1.063	0.055	0.422	-1.461	0.078	0.457	-1.426	-0.066	0.27	-1.055	-0.059	0.918	-1.582	-0.094	0.656	-1.285	0.258	0.27	-1.352	0.027	0.539	-1.66	0.25	0.27
-1.16	-0.09	0.309	-1.383	-0.125	0.277	-1.543	-0.102	0.309	-1.094	0.039	0.434	-1.523	0.098	0.449	-1.313	-0.094	0.262	-1.039	-0.078	0.906	-1.594	-0.059	0.652	-1.117	0.23	0.277	-1.387	0.063	0.535	-1.605	0.207	0.285
-1.152	-0.094	0.301	-1.277	-0.117	0.281	-1.469	-0.117	0.289	-1.133	0.031	0.434	-1.582	0.113	0.434	-1.215	-0.098	0.254	-1.016	-0.082	0.895	-1.688	-0.039	0.641	-1.078	0.16	0.289	-1.465	0.086	0.504	-1.566	0.152	0.313
-1.148	-0.094	0.289	-1.168	-0.105	0.27	-1.387	-0.121	0.273	-1.188	0.023	0.434	-1.586	0.109	0.41	-1.168	-0.086	0.254	-1.023	-0.055	0.887	-1.785	-0.047	0.625	-1.156	0.121	0.309	-1.531	0.074	0.484	-1.496	0.117	0.352
-1.137	-0.094	0.289	-1.078	-0.102	0.262	-1.293	-0.113	0.27	-1.234	0.008	0.434	-1.52	0.086	0.391	-1.156	-0.066	0.262	-1.102	-0.004	0.879	-1.707	-0.059	0.594	-1.27	0.152	0.324	-1.578	0.012	0.508	-1.43	0.137	0.398
-1.137	-0.098	0.285	-1.004	-0.086	0.25	-1.191	-0.102	0.262	-1.277	-0.012	0.438	-1.406	0.051	0.383	-1.184	-0.035	0.273	-1.195	0.047	0.855	-1.469	-0.07	0.582	-1.355	0.195	0.34	-1.648	-0.094	0.539	-1.379	0.145	0.445
-1.141	-0.102	0.285	-0.977	-0.066	0.25	-1.109	-0.082	0.258	-1.309	-0.023	0.441	-1.273	-0.012	0.398	-1.227	0	0.281	-1.234	0.102	0.813	-1.262	-0.07	0.578	-1.383	0.223	0.367	-1.742	-0.199	0.578	-1.336	0.16	0.488
-1.148	-0.102	0.281	-0.98	-0.047	0.25	-1.039	-0.055	0.254	-1.328	-0.031	0.434	-1.176	-0.086	0.422	-1.27	0.023	0.293	-1.195	0.125	0.785	-1.125	-0.043	0.574	-1.367	0.215	0.406	-1.828	-0.305	0.645	-1.32	0.191	0.516
-1.156	-0.109	0.281	-1.02	-0.031	0.254	-1	-0.027	0.254	-1.328	-0.031	0.422	-1.16	-0.148	0.449	-1.324	0.039	0.324	-1.105	0.109	0.758	-1.102	0	0.566	-1.352	0.199	0.441	-1.879	-0.457	0.734	-1.332	0.227	0.52
-1.164	-0.113	0.27	-1.094	-0.016	0.266	-1	0	0.27	-1.348	-0.035	0.41	-1.18	-0.176	0.484	-1.391	0.051	0.355	-1.047	0.094	0.73	-1.16	0.039	0.563	-1.328	0.195	0.449	-1.918	-0.578	0.813	-1.355	0.27	0.504
-1.168	-0.117	0.266	-1.164	-0.008	0.289	-1.043	0.02	0.297	-1.395	-0.035	0.41	-1.234	-0.156	0.484	-1.43	0.066	0.391	-1.082	0.113	0.695	-1.23	0.07	0.551	-1.277	0.211	0.445	-1.934	-0.602	0.863	-1.387	0.301	0.492
-1.176	-0.121	0.277	-1.23	0.004	0.324	-1.105	0.031	0.32	-1.449	-0.035	0.422	-1.277	-0.102	0.469	-1.445	0.086	0.418	-1.168	0.129	0.66	-1.281	0.105	0.535	-1.203	0.23	0.445	-1.918	-0.574	0.859	-1.441	0.309	0.473
-1.188	-0.125	0.281	-1.293	-0.004	0.359	-1.18	0.043	0.344	-1.473	-0.012	0.422	-1.305	-0.035	0.434	-1.43	0.086	0.422	-1.27	0.117	0.641	-1.328	0.148	0.535	-1.164	0.211	0.43	-1.836	-0.484	0.824	-1.527	0.289	0.449
-1.199	-0.125	0.285	-1.348	0	0.387	-1.262	0.035	0.367	-1.43	0.004	0.398	-1.328	0.027	0.414	-1.387	0.07	0.41	-1.352	0.113	0.66	-1.406	0.18	0.535	-1.102	0.188	0.426	-1.766	-0.391	0.754	-1.57	0.242	0.414
-1.207	-0.125	0.281	-1.371	0.004	0.41	-1.336	0.02	0.391	-1.348	-0.004	0.355	-1.375	0.055	0.41	-1.328	0.063	0.406	-1.402	0.078	0.668	-1.508	0.188	0.527	-1.07	0.145	0.434	-1.684	-0.328	0.68	-1.535	0.195	0.371
-1.219	-0.129	0.273	-1.391	0.008	0.418	-1.391	0.004	0.41	-1.242	-0.02	0.313	-1.406	0.066	0.43	-1.262	-0.02	0.508	-1.406	0.035	0.672	-1.574	0.191	0.516	-1.082	0.086	0.449	-1.645	-0.309	0.617	-1.438	0.152	0.316
-1.238	-0.133	0.266	-1.387	0.012	0.418	-1.406	0	0.422	-1.145	-0.008	0.27	-1.41	0.055	0.445	-1.203	-0.031	0.707	-1.402	0.008	0.664	-1.563	0.164	0.504	-1.094	0.059	0.469	-1.719	-0.352	0.594	-1.355	0.121	0.238
-1.25	-0.137	0.266	-1.379	0.012	0.418	-1.387	-0.004	0.438	-1.086	0.02	0.254	-1.383	0.047	0.457	-1.25	0.016	0.496	-1.395	0	0.641	-1.484	0.129	0.492	-1.098	0.047	0.48	-1.75	-0.387	0.594	-1.285	0.125	0.156
-1.266	-0.145	0.27	-1.371	0.012	0.422	-1.359	0.008	0.438	-1.063	0.035	0.25	-1.336	0.047	0.453	-1.23	0.137	0.309	-1.391	-0.063	0.582	-1.395	0.082	0.48	-1.09	0.039	0.496	-1.566	-0.367	0.578	-1.207	0.156	0.105
-1.273	-0.156	0.281	-1.363	0.008	0.422	-1.332	0.035	0.43	-1.066	0.043	0.266	-1.324	0.215	0.434	-1.164	0.172	0.25	-1.348	-0.078	0.527	-1.305	0.055	0.465	-1.094	0.031	0.516	-1.309	-0.301	0.559	-1.086	0.164	0.066
-1.277	-0.156	0.285	-1.344	-0.012	0.422	-1.32	0.059	0.426	-1.113	0.047	0.285	-1.219	0.109	0.523	-1.121	0.109	0.277	-1.277	-0.082	0.488	-1.242	0.039	0.453	-1.109	0.016	0.52	-1.152	-0.207	0.535	-1.055	0.156	0.035
-1.285	-0.156	0.281	-1.324	-0.023	0.418	-1.313	0.074	0.418	-1.164	0.035	0.305	-1.223	0.145	0.43	-1.109	0.02	0.352	-1.203	-0.086	0.477	-1.199	0.027	0.445	-1.148	0.016	0.523	-1.129	-0.094	0.496	-1.156	0.234	0.008
-1.277	-0.141	0.273	-1.297	-0.031	0.43	-1.305	0.082	0.414	-1.215	0.027	0.328	-1.211	0.219	0.41	-1.113	-0.039	0.434	-1.113	-0.109	0.523	-1.176	0.031	0.438	-1.215	-0.004	0.527	-1.211	0.039	0.457	-1.215	0.352	-0.008
-1.273	-0.133	0.277	-1.277	-0.043	0.43	-1.293	0.07	0.41	-1.238	0.012	0.344	-1.172	0.223	0.395	-1.129	-0.051	0.473	-1.043	-0.098	0.57	-1.16	0.039	0.43	-1.281	-0.027	0.531	-1.297	0.152	0.445	-1.137	0.406	0.02
-1.293	-0.129	0.281	-1.254	-0.039	0.43	-1.289	0.063	0.402	-1.246	0.016	0.359	-1.109	0.16	0.41	-1.125	-0.02	0.492	-1.008	-0.109	0.598	-1.145	0.055	0.426	-1.344	-0.059	0.543	-1.348	0.203	0.469	-1.086	0.355	0.063
-1.352	-0.117	0.289	-1.242	-0.035	0.434	-1.285	0.043	0.422	-1.25	0.016	0.363	-1.055	0.07	0.434	-1.109	0.039	0.516	-1.008	-0.152	0.598	-1.145	0.066	0.438	-1.418	-0.102	0.555	-1.402	0.23	0.496	-1.172	0.234	0.094
-1.414	-0.125	0.301	-1.223	-0.02	0.434	-1.27	0.023	0.438	-1.25	0.016	0.352	-1.035	0.012	0.449	-1.098	0.09	0.52	-1.031	-0.191	0.59	-1.148	0.094	0.461	-1.461	-0.133	0.563	-1.512	0.246	0.504	-1.313	0.168	0.098
-1.469	-0.133	0.309	-1.199	0.004	0.445	-1.254	0.012	0.445	-1.238	-0.004	0.328	-1.023	-0.008	0.438	-1.09	0.113	0.512	-1.035	-0.223	0.582	-1.145	0.121	0.492	-1.492	-0.156	0.566	-1.633	0.242	0.492	-1.484	0.176	0.125
-1.48	-0.145	0.309	-1.172	0.027	0.449	-1.258	0.016	0.465	-1.207	-0.031	0.301	-1.012	0	0.434	-1.098	0.109	0.492	-1.012	-0.223	0.578	-1.164	0.145	0.527	-1.531	-0.172	0.578	-1.715	0.219	0.48	-1.625	0.203	0.215
-1.453	-0.148	0.293	-1.145	0.066	0.453	-1.27	0.031	0.48	-1.16	-0.055	0.281	-0.996	0.012	0.434	-1.113	0.094	0.477	-0.984	-0.211	0.57	-1.191	0.176	0.551	-1.594	-0.188	0.582	-1.742	0.172	0.48	-1.656	0.227	0.355
-1.383	-0.145	0.277	-1.121	0.09	0.449	-1.262	0.059	0.48	-1.121	-0.063	0.277	-0.988	0.023	0.441	-1.133	0.078	0.457	-0.969	-0.176	0.547	-1.223	0.199	0.555	-1.621	-0.188	0.586	-1.723	0.082	0.461	-1.684	0.223	0.43
-1.289	-0.129	0.266	-1.098	0.109	0.441	-1.254	0.086	0.473	-1.09	-0.051	0.281	-0.992	0.027	0.445	-1.156	0.066	0.449	-0.957	-0.137	0.504	-1.242	0.23	0.543	-1.602	-0.168	0.59	-1.723	-0.035	0.43	-1.711	0.215	0.445
-1.195	-0.109	0.258	-1.082	0.117	0.441	-1.234	0.105	0.465	-1.066	-0.027	0.285	-0.992	0.027	0.445	-1.184	0.063	0.449	-0.953	-0.094	0.484	-1.262	0.246	0.543	-1.535	-0.129	0.586	-1.719	-0.117	0.414	-1.672	0.211	0.426
-1.117	-0.082	0.254	-1.078	0.117	0.438	-1.207	0.121	0.453	-1.059	0.008	0.297	-1	0.008	0.449	-1.215	0.074	0.457	-0.934	-0.059	0.48	-1.277	0.25	0.531	-1.461	-0.078	0.57	-1.688	-0.148	0.434	-1.621	0.188	0.43
-1.082	-0.055	0.25	-1.098	0.105	0.441	-1.195	0.133	0.441	-1.055	0.023	0.305	-1.004	0	0.465	-1.266	0.109	0.441	-0.922	-0.031	0.477	-1.313	0.238	0.523	-1.48	-0.02	0.555	-1.664	-0.125	0.457	-1.563	0.152	0.453
-1.082	-0.016	0.25	-1.117	0.09	0.445	-1.191	0.125	0.422	-1.051	0.027	0.313	-1.031	-0.004	0.469	-1.305	0.145	0.402	-0.906	0	0.48	-1.355	0.211	0.523	-1.602	0.02	0.566	-1.641	-0.082	0.492	-1.484	0.102	0.48
-1.125	0.02	0.258	-1.148	0.074	0.445	-1.188	0.113	0.414	-1.051	0.008	0.316	-1.059	-0.004	0.473	-1.316	0.141	0.344	-0.906	0.02	0.492	-1.402	0.172	0.512	-1.762	0.047	0.59	-1.613	-0.035	0.5	-1.414	0.043	0.488
-1.195	0.047	0.277	-1.184	0.051	0.453	-1.188	0.094	0.414	-1.07	-0.023	0.324	-1.094	-0.004	0.477	-1.297	0.117	0.316	-0.93	0.035	0.504	-1.43	0.137	0.484	-1.82	0.031	0.609	-1.598	0.031	0.496	-1.352	0.004	0.5
-1.277	0.047	0.297	-1.223	0.031	0.449	-1.203	0.066	0.41	-1.094	-0.043	0.336	-1.141	0.004	0.484	-1.281	0.051	0.293	-0.98	0.047	0.527	-1.426	0.113	0.449	-1.711	-0.016	0.633	-1.598	0.117	0.469	-1.277	-0.016	0.5
-1.344	0.031	0.328	-1.27	0.02	0.453	-1.234	0.047	0.414	-1.113	-0.063	0.332	-1.195	-0.004	0.496	-1.332	-0.027	0.297	-1.055	0.055	0.547	-1.355	0.105	0.422	-1.527	-0.082	0.656	-1.598	0.199	0.445	-1.238	-0.008	0.488
-1.383	0.02	0.363	-1.316	0	0.449	-1.277	0.031	0.422	-1.125	-0.082	0.324	-1.254	-0.016	0.512	-1.434	-0.078	0.316	-1.125	0.059	0.566	-1.27	0.102	0.395	-1.41	-0.121	0.648	-1.586	0.273	0.426	-1.234	0.008	0.488
-1.391	0.012	0.387	-1.348	-0.02	0.445	-1.32	0.016	0.434	-1.129	-0.094	0.32	-1.309	-0.027	0.52	-1.492	-0.078	0.348	-1.191	0.055	0.574	-1.234	0.082	0.383	-1.426	-0.094	0.617	-1.59	0.313	0.414	-1.234	0.039	0.492
-1.379	0.004	0.391	-1.359	-0.035	0.445	-1.344	-0.004	0.441	-1.137	-0.098	0.316	-1.336	-0.031	0.52	-1.449	-0.066	0.348	-1.223	0.051	0.578	-1.313	0.066	0.379	-1.516	-0.008	0.566	-1.621	0.297	0.418	-1.27	0.055	0.48
-1.363	0.008	0.395	-1.355	-0.047	0.438	-1.344	-0.023	0.438	-1.137	-0.102	0.309	-1.336	-0.035	0.508	-1.344	-0.094	0.316	-1.219	0.039	0.574	-1.484	0.086	0.383	-1.578	0.09	0.512	-1.668	0.266	0.434	-1.32	0.063	0.488
-1.348	0.02	0.387	-1.375	-0.063	0.434	-1.32	-0.035	0.414	-1.16	-0.102	0.297	-1.313	-0.016	0.484	-1.258	-0.137	0.273	-1.195	0.043	0.574	-1.543	0.148	0.375	-1.613	0.168	0.488	-1.684	0.238	0.414	-1.395	0.027	0.504
-1.344	0.039	0.391	-1.379	-0.07	0.438	-1.305	-0.055	0.395	-1.195	-0.09	0.301	-1.32	0.004	0.469	-1.199	-0.145	0.254	-1.211	0.047	0.574	-1.406	0.203	0.391	-1.625	0.219	0.496	-1.656	0.227	0.406	-1.465	-0.016	0.531
-1.332	0.051	0.387	-1.387	-0.066	0.434	-1.332	-0.063	0.387	-1.238	-0.086	0.309	-1.395	0.016	0.477	-1.199	-0.113	0.242	-1.309	0.059	0.559	-1.211	0.195	0.41	-1.645	0.254	0.496	-1.609	0.199	0.375	-1.516	-0.094	0.559
-1.328	0.043	0.387	-1.363	-0.059	0.414	-1.395	-0.055	0.402	-1.277	-0.086	0.313	-1.48	0.035	0.477	-1.234	-0.078	0.238	-1.41	0.082	0.516	-1.086	0.148	0.414	-1.68	0.285	0.457	-1.602	0.172	0.305	-1.566	-0.203	0.613
-1.309	0.031	0.395	-1.313	-0.055	0.379	-1.426	-0.02	0.41	-1.32	-0.094	0.316	-1.527	0.074	0.473	-1.254	-0.039	0.246	-1.406	0.109	0.473	-1.082	0.09	0.414	-1.676	0.293	0.41	-1.602	0.168	0.211	-1.605	-0.313	0.695
-1.289	0.027	0.398	-1.25	-0.055	0.336	-1.406	0.012	0.406	-1.355	-0.098	0.324	-1.488	0.09	0.449	-1.258	-0.016	0.254	-1.293	0.137	0.449	-1.164	0.063	0.414	-1.59	0.273	0.383	-1.563	0.223	0.121	-1.629	-0.391	0.777
-1.273	0.016	0.406	-1.184	-0.031	0.301	-1.336	0.023	0.387	-1.379	-0.098	0.336	-1.387	0.086	0.422	-1.27	-0.012	0.27	-1.195	0.133	0.449	-1.262	0.074	0.406	-1.477	0.223	0.383	-1.457	0.289	0.082	-1.648	-0.398	0.832
-1.27	0	0.41	-1.117	0	0.277	-1.227	0.027	0.348	-1.383	-0.098	0.328	-1.27	0.078	0.395	-1.273	0	0.281	-1.191	0.105	0.453	-1.309	0.102	0.398	-1.391	0.156	0.402	-1.328	0.27	0.078	-1.645	-0.285	0.855
-1.258	0.008	0.426	-1.047	0.023	0.258	-1.141	0.035	0.305	-1.375	-0.102	0.324	-1.188	0.082	0.371	-1.262	0.02	0.297	-1.293	0.063	0.469	-1.297	0.113	0.398	-1.32	0.109	0.426	-1.238	0.195	0.125	-1.598	-0.121	0.891
-1.242	0.008	0.434	-0.988	0.035	0.238	-1.086	0.055	0.27	-1.355	-0.09	0.316	-1.152	0.09	0.352	-1.234	0.039	0.301	-1.367	0.094	0.473	-1.25	0.105	0.402	-1.262	0.102	0.434	-1.285	0.152	0.18	-1.566	0.043	0.867
-1.215	0.016	0.441	-0.961	0.039	0.219	-1.059	0.078	0.25	-1.34	-0.074	0.313	-1.137	0.098	0.34	-1.203	0.055	0.309	-1.406	0.129	0.48	-1.219	0.098	0.414	-1.227	0.102	0.449	-1.309	0.191	0.195	-1.574	0.137	0.824
-1.18	0.027	0.445	-0.969	0.043	0.211	-1.047	0.09	0.25	-1.328	-0.066	0.309	-1.152	0.086	0.344	-1.16	0.063	0.301	-1.422	0.109	0.492	-1.172	0.109	0.426	-1.188	0.125	0.461	-1.199	0.25	0.207	-1.613	0.168	0.789
-1.16	0.035	0.445	-1	0.051	0.223	-1.059	0.086	0.27	-1.328	-0.063	0.316	-1.18	0.055	0.359	-1.117	0.074	0.293	-1.395	0.086	0.516	-1.113	0.137	0.441	-1.145	0.184	0.473	-1.074	0.266	0.227	-1.699	0.168	0.785
-1.141	0.055	0.449	-1.063	0.047	0.246	-1.086	0.07	0.293	-1.344	-0.07	0.332	-1.207	0.02	0.375	-1.074	0.07	0.293	-1.367	0.082	0.527	-1.047	0.164	0.453	-1.141	0.219	0.477	-1.047	0.227	0.25	-1.895	0.156	0.777
-1.129	0.066	0.453	-1.121	0.039	0.285	-1.125	0.047	0.313	-1.363	-0.102	0.355	-1.227	-0.012	0.398	-1.039	0.055	0.293	-1.344	0.086	0.535	-0.977	0.176	0.457	-1.152	0.25	0.469	-1.109	0.184	0.281	-1.957	0.133	0.777
-1.113	0.066	0.465	-1.168	0.023	0.328	-1.16	0.039	0.34	-1.367	-0.137	0.371	-1.242	-0.035	0.43	-1.02	0.043	0.293	-1.297	0.086	0.535	-0.93	0.168	0.465	-1.16	0.289	0.461	-1.168	0.18	0.305	-1.746	0.066	0.793
-1.094	0.051	0.473	-1.207	0.008	0.355	-1.184	0.031	0.359	-1.359	-0.148	0.375	-1.227	-0.047	0.445	-1.008	0.039	0.309	-1.23	0.09	0.52	-0.898	0.164	0.473	-1.172	0.309	0.453	-1.172	0.219	0.32	-1.516	-0.039	0.805
-1.074	0.027	0.48	-1.238	-0.004	0.371	-1.188	0.023	0.375	-1.332	-0.137	0.367	-1.184	-0.043	0.441	-1.012	0.031	0.313	-1.152	0.082	0.5	-0.898	0.152	0.473	-1.188	0.309	0.461	-1.156	0.246	0.336	-1.438	-0.121	0.773
-1.059	-0.008	0.488	-1.254	-0.02	0.367	-1.188	0.008	0.375	-1.285	-0.098	0.352	-1.129	-0.035	0.422	-1.02	0.035	0.324	-1.086	0.063	0.484	-0.883	0.152	0.484	-1.207	0.297	0.473	-1.164	0.242	0.375	-1.484	-0.102	0.715
-1.047	-0.039	0.496	-1.238	-0.043	0.359	-1.176	-0.004	0.363	-1.25	-0.059	0.336	-1.082	-0.027	0.391	-1.035	0.031	0.332	-1.027	0.043	0.473	-0.891	0.148	0.484	-1.23	0.281	0.477	-1.207	0.215	0.387	-1.57	-0.004	0.641
-1.027	-0.066	0.5	-1.219	-0.07	0.348	-1.156	-0.016	0.352	-1.227	-0.02	0.32	-1.039	-0.012	0.363	-1.059	0.023	0.332	-0.969	0.035	0.477	-0.914	0.133	0.504	-1.262	0.27	0.477	-1.238	0.184	0.391	-1.637	0.074	0.578
-1.012	-0.094	0.5	-1.195	-0.09	0.328	-1.125	-0.031	0.332	-1.223	0.008	0.32	-1.004	-0.004	0.34	-1.082	0.016	0.344	-0.93	0.039	0.484	-0.965	0.109	0.512	-1.313	0.258	0.477	-1.246	0.141	0.391	-1.66	0.133	0.527
-1	-0.129	0.496	-1.176	-0.094	0.313	-1.102	-0.039	0.32	-1.234	0.027	0.32	-0.988	-0.004	0.332	-1.102	-0.004	0.34	-0.906	0.039	0.5	-1.004	0.137	0.508	-1.383	0.238	0.477	-1.242	0.09	0.402	-1.676	0.18	0.477
-0.992	-0.156	0.488	-1.164	-0.086	0.305	-1.09	-0.039	0.316	-1.246	0.027	0.336	-0.977	0	0.336	-1.113	-0.02	0.336	-0.906	0.043	0.516	-1.051	0.168	0.508	-1.473	0.211	0.469	-1.234	0.008	0.43	-1.695	0.234	0.461
-0.992	-0.184	0.477	-1.164	-0.07	0.309	-1.086	-0.043	0.324	-1.262	0.027	0.352	-0.98	-0.004	0.344	-1.117	-0.047	0.328	-0.922	0.051	0.52	-1.113	0.164	0.52	-1.563	0.191	0.438	-1.219	-0.07	0.465	-1.738	0.32	0.434
-0.984	-0.199	0.453	-1.152	-0.047	0.316	-1.09	-0.043	0.332	-1.27	0.035	0.367	-0.992	-0.004	0.348	-1.109	-0.063	0.324	-0.949	0.051	0.527	-1.18	0.129	0.539	-1.613	0.188	0.398	-1.176	-0.121	0.5	-1.77	0.367	0.363
-0.973	-0.219	0.43	-1.148	-0.035	0.332	-1.113	-0.031	0.336	-1.289	0.039	0.379	-1.012	0	0.352	-1.117	-0.07	0.32	-0.977	0.047	0.52	-1.242	0.098	0.559	-1.582	0.207	0.344	-1.207	-0.203	0.527	-1.75	0.367	0.328
-0.973	-0.238	0.406	-1.137	-0.035	0.344	-1.133	-0.031	0.336	-1.313	0.035	0.387	-1.023	0.008	0.352	-1.141	-0.078	0.316	-1.012	0.047	0.523	-1.305	0.078	0.57	-1.477	0.238	0.27	-1.227	-0.215	0.535	-1.691	0.328	0.324
-0.984	-0.25	0.391	-1.125	-0.031	0.348	-1.156	-0.027	0.332	-1.332	0.039	0.395	-1.031	0.012	0.344	-1.18	-0.078	0.316	-1.051	0.039	0.512	-1.375	0.059	0.586	-1.363	0.262	0.199	-1.273	-0.164	0.512	-1.629	0.238	0.328
-1.008	-0.254	0.387	-1.121	-0.027	0.34	-1.18	-0.031	0.332	-1.328	0.043	0.398	-1.047	0.004	0.336	-1.23	-0.082	0.316	-1.086	0.027	0.508	-1.441	0.039	0.586	-1.301	0.238	0.168	-1.359	-0.113	0.5	-1.527	0.172	0.363
-1.039	-0.254	0.383	-1.117	-0.016	0.336	-1.195	-0.031	0.336	-1.309	0.035	0.395	-1.051	-0.008	0.324	-1.301	-0.094	0.328	-1.121	-0.004	0.516	-1.492	0.023	0.582	-1.352	0.219	0.164	-1.418	-0.078	0.492	-1.41	0.137	0.395
-1.07	-0.242	0.375	-1.117	-0.008	0.324	-1.215	-0.039	0.324	-1.27	0.027	0.395	-1.066	-0.023	0.316	-1.375	-0.098	0.324	-1.148	-0.027	0.539	-1.566	-0.004	0.586	-1.41	0.25	0.176	-1.504	-0.043	0.465	-1.305	0.098	0.434
-1.109	-0.234	0.367	-1.117	0	0.328	-1.238	-0.047	0.328	-1.219	0.023	0.395	-1.082	-0.051	0.316	-1.434	-0.109	0.332	-1.207	-0.063	0.559	-1.648	-0.039	0.598	-1.313	0.281	0.219	-1.57	0.02	0.438	-1.223	0.074	0.465
-1.137	-0.223	0.348	-1.117	0	0.328	-1.262	-0.059	0.32	-1.188	0.027	0.395	-1.113	-0.078	0.313	-1.465	-0.113	0.344	-1.281	-0.102	0.578	-1.715	-0.07	0.594	-1.141	0.273	0.277	-1.641	0.047	0.441	-1.133	0.102	0.484
-1.184	-0.223	0.328	-1.125	-0.004	0.324	-1.27	-0.07	0.316	-1.168	0.039	0.391	-1.164	-0.094	0.301	-1.484	-0.125	0.348	-1.344	-0.129	0.598	-1.746	-0.09	0.602	-1.035	0.238	0.32	-1.703	0.059	0.469	-1.059	0.137	0.496
-1.234	-0.227	0.32	-1.129	-0.023	0.328	-1.266	-0.086	0.313	-1.148	0.039	0.395	-1.215	-0.117	0.305	-1.477	-0.125	0.348	-1.395	-0.168	0.609	-1.746	-0.102	0.605	-1.051	0.199	0.336	-1.773	0.031	0.52	-1.008	0.195	0.496
-1.293	-0.23	0.32	-1.141	-0.035	0.332	-1.254	-0.102	0.309	-1.137	0.039	0.402	-1.277	-0.125	0.301	-1.48	-0.109	0.34	-1.422	-0.176	0.621	-1.707	-0.109	0.605	-1.125	0.227	0.328	-1.844	-0.027	0.582	-1.004	0.242	0.492
-1.34	-0.23	0.324	-1.164	-0.051	0.34	-1.254	-0.102	0.301	-1.129	0.039	0.418	-1.344	-0.137	0.301	-1.504	-0.09	0.336	-1.457	-0.188	0.613	-1.664	-0.105	0.609	-1.203	0.285	0.324	-1.859	-0.078	0.66	-1.023	0.289	0.488
-1.379	-0.227	0.32	-1.195	-0.07	0.348	-1.266	-0.109	0.293	-1.125	0.031	0.43	-1.418	-0.145	0.313	-1.566	-0.074	0.336	-1.477	-0.191	0.609	-1.668	-0.109	0.605	-1.266	0.328	0.324	-1.82	-0.141	0.75	-1.055	0.34	0.48
-1.395	-0.227	0.316	-1.227	-0.078	0.352	-1.293	-0.113	0.289	-1.133	0.027	0.441	-1.469	-0.145	0.32	-1.621	-0.059	0.34	-1.469	-0.184	0.605	-1.73	-0.133	0.598	-1.297	0.344	0.344	-1.773	-0.219	0.809	-1.086	0.379	0.469
-1.359	-0.219	0.297	-1.27	-0.09	0.355	-1.32	-0.113	0.277	-1.125	0.027	0.457	-1.5	-0.145	0.336	-1.613	-0.043	0.32	-1.449	-0.18	0.59	-1.73	-0.176	0.59	-1.309	0.316	0.371	-1.746	-0.219	0.824	-1.109	0.402	0.457
-1.305	-0.199	0.27	-1.313	-0.098	0.359	-1.352	-0.117	0.277	-1.121	0.027	0.469	-1.496	-0.137	0.344	-1.523	-0.051	0.285	-1.414	-0.168	0.582	-1.578	-0.211	0.586	-1.309	0.25	0.402	-1.742	-0.168	0.77	-1.148	0.402	0.457
-1.246	-0.172	0.227	-1.359	-0.105	0.355	-1.371	-0.121	0.285	-1.117	0.02	0.473	-1.461	-0.129	0.34	-1.391	-0.07	0.266	-1.402	-0.145	0.574	-1.348	-0.215	0.598	-1.301	0.18	0.43	-1.711	-0.098	0.672	-1.207	0.383	0.453
-1.195	-0.141	0.188	-1.41	-0.117	0.355	-1.391	-0.117	0.297	-1.117	0.012	0.473	-1.445	-0.117	0.336	-1.266	-0.082	0.258	-1.461	-0.125	0.582	-1.164	-0.211	0.594	-1.273	0.117	0.449	-1.676	-0.07	0.586	-1.285	0.352	0.445
-1.168	-0.102	0.168	-1.438	-0.125	0.352	-1.406	-0.109	0.309	-1.109	-0.008	0.465	-1.473	-0.105	0.34	-1.18	-0.059	0.27	-1.578	-0.121	0.574	-1.063	-0.188	0.59	-1.234	0.074	0.461	-1.664	-0.129	0.523	-1.367	0.32	0.422
-1.148	-0.059	0.152	-1.445	-0.133	0.34	-1.418	-0.102	0.309	-1.102	-0.02	0.461	-1.539	-0.09	0.352	-1.152	-0.02	0.273	-1.637	-0.117	0.57	-1.055	-0.16	0.586	-1.199	0.039	0.473	-1.613	-0.227	0.484	-1.434	0.281	0.395
-1.145	-0.02	0.16	-1.441	-0.145	0.328	-1.422	-0.086	0.309	-1.082	-0.031	0.457	-1.613	-0.082	0.375	-1.168	0.008	0.289	-1.539	-0.125	0.563	-1.113	-0.117	0.566	-1.16	0.012	0.477	-1.566	-0.293	0.508	-1.445	0.246	0.367
-1.152	0.004	0.188	-1.43	-0.145	0.32	-1.418	-0.078	0.309	-1.066	-0.051	0.449	-1.629	-0.074	0.383	-1.203	0.027	0.289	-1.363	-0.148	0.559	-1.172	-0.07	0.539	-1.125	-0.012	0.5	-1.59	-0.367	0.512	-1.395	0.227	0.348
-1.16	0.008	0.219	-1.441	-0.148	0.316	-1.43	-0.063	0.313	-1.063	-0.063	0.441	-1.582	-0.074	0.375	-1.238	0.039	0.301	-1.23	-0.164	0.566	-1.191	-0.02	0.52	-1.125	-0.051	0.496	-1.543	-0.422	0.512	-1.297	0.203	0.328
-1.156	0.008	0.254	-1.484	-0.156	0.324	-1.465	-0.059	0.332	-1.07	-0.086	0.43	-1.492	-0.066	0.371	-1.277	0.039	0.313	-1.168	-0.145	0.566	-1.219	0.027	0.512	-1.125	-0.059	0.488	-1.348	-0.438	0.508	-1.199	0.148	0.313
-1.148	0.008	0.285	-1.523	-0.148	0.32	-1.516	-0.055	0.344	-1.086	-0.098	0.418	-1.387	-0.031	0.355	-1.32	0.031	0.336	-1.188	-0.105	0.555	-1.273	0.055	0.512	-1.141	-0.051	0.488	-1.129	-0.414	0.516	-1.176	0.074	0.316
-1.145	-0.008	0.309	-1.516	-0.141	0.316	-1.527	-0.063	0.348	-1.102	-0.098	0.41	-1.277	0.016	0.328	-1.355	0.031	0.363	-1.246	-0.059	0.531	-1.32	0.074	0.523	-1.176	-0.035	0.48	-1.016	-0.355	0.523	-1.285	0.055	0.32
-1.137	-0.027	0.324	-1.473	-0.141	0.297	-1.492	-0.074	0.34	-1.121	-0.09	0.406	-1.191	0.063	0.309	-1.355	0.023	0.383	-1.305	-0.02	0.508	-1.34	0.07	0.523	-1.23	0.004	0.465	-1.055	-0.27	0.516	-1.383	0.117	0.305
-1.121	-0.031	0.332	-1.406	-0.145	0.281	-1.422	-0.078	0.324	-1.137	-0.094	0.41	-1.141	0.094	0.305	-1.336	0.012	0.387	-1.336	0.016	0.492	-1.313	0.051	0.516	-1.285	0.051	0.453	-1.223	-0.184	0.508	-1.289	0.211	0.324
-1.094	-0.043	0.328	-1.324	-0.133	0.27	-1.332	-0.078	0.309	-1.156	-0.105	0.43	-1.148	0.098	0.324	-1.285	0.008	0.379	-1.363	0.039	0.5	-1.281	0.035	0.496	-1.348	0.09	0.441	-1.406	-0.121	0.5	-1.137	0.246	0.375
-1.07	-0.055	0.32	-1.219	-0.117	0.262	-1.223	-0.074	0.297	-1.18	-0.117	0.438	-1.176	0.078	0.348	-1.234	0.008	0.367	-1.418	0.047	0.516	-1.258	0.023	0.473	-1.398	0.105	0.441	-1.547	-0.07	0.492	-1.117	0.219	0.41
-1.031	-0.063	0.309	-1.117	-0.094	0.262	-1.125	-0.066	0.285	-1.203	-0.125	0.445	-1.219	0.039	0.359	-1.18	0.031	0.352	-1.473	0.047	0.523	-1.234	0.027	0.457	-1.457	0.086	0.445	-1.66	-0.016	0.5	-1.188	0.195	0.422
-1.012	-0.063	0.305	-1.035	-0.07	0.254	-1.043	-0.055	0.277	-1.215	-0.121	0.438	-1.258	-0.016	0.375	-1.145	0.055	0.336	-1.508	0.043	0.523	-1.227	0.023	0.449	-1.516	0.047	0.469	-1.77	0.027	0.508	-1.227	0.219	0.426
-1	-0.055	0.293	-0.984	-0.039	0.254	-1	-0.035	0.293	-1.23	-0.113	0.418	-1.297	-0.059	0.414	-1.113	0.063	0.332	-1.488	0.047	0.516	-1.223	0.039	0.445	-1.59	-0.027	0.496	-1.867	0.051	0.516	-1.215	0.262	0.422
-1.004	-0.039	0.293	-0.98	-0.008	0.25	-1.004	-0.02	0.301	-1.223	-0.09	0.391	-1.328	-0.078	0.457	-1.098	0.059	0.336	-1.438	0.043	0.508	-1.211	0.066	0.445	-1.645	-0.102	0.535	-1.922	0.059	0.512	-1.195	0.285	0.426
-1.012	-0.035	0.309	-1.016	0.016	0.258	-1.051	0.004	0.324	-1.227	-0.055	0.375	-1.359	-0.082	0.5	-1.09	0.051	0.348	-1.379	0.035	0.488	-1.203	0.238	0.5	-1.688	-0.145	0.574	-1.914	0.063	0.496	-1.195	0.273	0.426
-1.023	-0.027	0.316	-1.074	0.027	0.289	-1.113	0.02	0.344	-1.258	-0.016	0.379	-1.367	-0.063	0.508	-1.086	0.043	0.352	-1.324	0.043	0.477	-1.488	0.563	0.457	-1.719	-0.156	0.598	-1.855	0.07	0.461	-1.203	0.246	0.434
-1.043	-0.039	0.336	-1.145	0.023	0.316	-1.203	0.027	0.359	-1.309	0.027	0.398	-1.352	-0.023	0.496	-1.086	0.031	0.383	-1.281	0.055	0.473	-1.238	0.426	0.652	-1.719	-0.145	0.621	-1.766	0.066	0.422	-1.199	0.207	0.434
-1.066	-0.051	0.352	-1.223	0.008	0.355	-1.289	0.031	0.375	-1.34	0.059	0.402	-1.32	0.027	0.473	-1.09	0.016	0.402	-1.242	0.063	0.469	-1.094	0.16	0.59	-1.742	-0.16	0.629	-1.684	0.063	0.383	-1.203	0.168	0.445
-1.094	-0.07	0.363	-1.289	0.004	0.383	-1.371	0.031	0.398	-1.332	0.086	0.379	-1.281	0.07	0.449	-1.105	0.012	0.418	-1.223	0.063	0.473	-1.164	0.246	0.48	-1.73	-0.168	0.633	-1.621	0.059	0.355	-1.211	0.129	0.453
-1.113	-0.094	0.363	-1.348	0	0.41	-1.422	0.023	0.41	-1.289	0.09	0.336	-1.234	0.105	0.441	-1.141	0.004	0.426	-1.207	0.074	0.484	-1.234	0.336	0.438	-1.672	-0.164	0.629	-1.566	0.074	0.336	-1.238	0.105	0.469
-1.133	-0.102	0.359	-1.387	0.004	0.426	-1.449	0.016	0.414	-1.23	0.082	0.305	-1.137	0.125	0.484	-1.168	0.016	0.438	-1.207	0.094	0.484	-1.27	0.25	0.461	-1.617	-0.145	0.609	-1.516	0.09	0.355	-1.25	0.105	0.488
-1.152	-0.109	0.344	-1.406	0.016	0.438	-1.457	0.012	0.418	-1.195	0.09	0.301	-1.121	0.137	0.555	-1.176	0.035	0.445	-1.215	0.113	0.496	-1.305	0.172	0.508	-1.605	-0.121	0.586	-1.473	0.105	0.387	-1.273	0.082	0.492
-1.168	-0.117	0.328	-1.406	0.023	0.445	-1.453	0.02	0.414	-1.191	0.109	0.316	-1.254	0.098	0.48	-1.168	0.051	0.453	-1.203	0.129	0.504	-1.414	0.316	0.469	-1.676	-0.117	0.57	-1.438	0.16	0.414	-1.289	0.094	0.492
-1.18	-0.117	0.313	-1.395	0.031	0.438	-1.441	0.035	0.398	-1.207	0.129	0.332	-1.16	0.109	0.5	-1.176	0.059	0.453	-1.191	0.148	0.512	-1.352	0.418	0.457	-1.766	-0.133	0.551	-1.426	0.219	0.445	-1.305	0.094	0.5
-1.199	-0.113	0.301	-1.387	0.035	0.426	-1.422	0.051	0.387	-1.23	0.129	0.34	-1.078	0.102	0.48	-1.199	0.051	0.449	-1.18	0.172	0.512	-1.313	0.363	0.445	-1.711	-0.156	0.531	-1.43	0.277	0.453	-1.336	0.105	0.504
-1.219	-0.109	0.301	-1.387	0.039	0.418	-1.402	0.059	0.383	-1.254	0.113	0.336	-1.027	0.117	0.492	-1.23	0.055	0.445	-1.16	0.188	0.512	-1.293	0.273	0.445	-1.484	-0.16	0.535	-1.434	0.32	0.469	-1.406	0.121	0.504
-1.25	-0.117	0.297	-1.379	0.035	0.402	-1.371	0.066	0.375	-1.277	0.094	0.332	-0.992	0.141	0.527	-1.266	0.047	0.449	-1.145	0.199	0.508	-1.313	0.195	0.461	-1.262	-0.152	0.547	-1.457	0.34	0.484	-1.488	0.137	0.496
-1.27	-0.117	0.289	-1.387	0.023	0.391	-1.34	0.066	0.375	-1.305	0.074	0.332	-1.063	0.145	0.453	-1.309	0.035	0.461	-1.133	0.203	0.5	-1.371	0.156	0.473	-1.133	-0.152	0.555	-1.484	0.336	0.488	-1.582	0.145	0.5
-1.297	-0.125	0.289	-1.383	0.008	0.391	-1.309	0.066	0.379	-1.32	0.07	0.336	-1.02	0.141	0.465	-1.344	0.02	0.469	-1.102	0.203	0.5	-1.41	0.148	0.453	-1.121	-0.129	0.547	-1.488	0.32	0.484	-1.684	0.125	0.516
-1.305	-0.133	0.289	-1.367	-0.004	0.398	-1.273	0.059	0.398	-1.313	0.07	0.336	-0.957	0.129	0.504	-1.375	0.016	0.469	-1.09	0.195	0.492	-1.398	0.152	0.414	-1.215	-0.09	0.535	-1.469	0.293	0.473	-1.785	0.086	0.547
-1.293	-0.137	0.277	-1.336	-0.008	0.414	-1.242	0.043	0.41	-1.277	0.063	0.336	-1.004	0.105	0.48	-1.391	0.016	0.473	-1.094	0.176	0.504	-1.336	0.195	0.359	-1.344	-0.039	0.504	-1.445	0.258	0.445	-1.891	0.016	0.586
-1.281	-0.145	0.27	-1.309	0	0.43	-1.227	0.039	0.426	-1.227	0.055	0.328	-0.98	0.098	0.512	-1.391	0.008	0.457	-1.125	0.145	0.512	-1.242	0.238	0.316	-1.441	0.016	0.48	-1.438	0.227	0.398	-1.91	-0.039	0.645
-1.266	-0.148	0.258	-1.277	0.016	0.441	-1.219	0.039	0.434	-1.18	0.039	0.328	-0.938	0.086	0.543	-1.371	0.02	0.434	-1.172	0.121	0.52	-1.234	0.246	0.289	-1.508	0.07	0.453	-1.434	0.211	0.313	-1.902	-0.113	0.699
-1.254	-0.16	0.25	-1.246	0.043	0.445	-1.211	0.043	0.434	-1.152	0.023	0.336	-0.965	0.055	0.527	-1.359	0.027	0.406	-1.223	0.09	0.508	-1.375	0.223	0.281	-1.563	0.129	0.438	-1.418	0.203	0.199	-1.859	-0.176	0.766
-1.242	-0.168	0.23	-1.215	0.066	0.449	-1.195	0.043	0.434	-1.121	0.004	0.336	-0.98	0.051	0.5	-1.391	0.043	0.398	-1.285	0.063	0.48	-1.535	0.223	0.305	-1.621	0.168	0.41	-1.371	0.23	0.078	-1.809	-0.203	0.82
-1.223	-0.172	0.215	-1.168	0.09	0.449	-1.18	0.051	0.43	-1.098	-0.02	0.332	-0.984	0.059	0.496	-1.449	0.063	0.41	-1.301	0.043	0.434	-1.555	0.227	0.305	-1.652	0.203	0.379	-1.273	0.273	0.008	-1.773	-0.176	0.844
-1.211	-0.176	0.203	-1.117	0.102	0.441	-1.156	0.059	0.426	-1.086	-0.027	0.34	-1.023	0.059	0.488	-1.465	0.102	0.422	-1.262	0.012	0.375	-1.402	0.242	0.32	-1.652	0.207	0.352	-1.125	0.254	-0.008	-1.727	-0.125	0.813
-1.191	-0.188	0.199	-1.066	0.113	0.441	-1.133	0.066	0.418	-1.078	-0.027	0.34	-1.074	0.043	0.48	-1.402	0.141	0.402	-1.211	-0.012	0.324	-1.25	0.207	0.328	-1.617	0.191	0.324	-1.004	0.148	0.004	-1.66	-0.086	0.75
-1.172	-0.184	0.199	-1.008	0.113	0.438	-1.113	0.074	0.414	-1.074	-0.027	0.348	-1.125	0.027	0.488	-1.293	0.145	0.359	-1.223	-0.043	0.297	-1.18	0.148	0.34	-1.57	0.176	0.313	-1.082	0.027	0.066	-1.641	-0.117	0.668
-1.156	-0.184	0.203	-0.969	0.102	0.438	-1.102	0.066	0.414	-1.078	-0.031	0.352	-1.195	0.02	0.5	-1.188	0.129	0.301	-1.32	-0.047	0.293	-1.207	0.113	0.352	-1.473	0.18	0.316	-1.266	0.004	0.148	-1.621	-0.18	0.582
-1.156	-0.172	0.211	-0.941	0.094	0.434	-1.094	0.066	0.414	-1.078	-0.043	0.352	-1.266	0.012	0.523	-1.137	0.113	0.262	-1.391	-0.008	0.313	-1.273	0.098	0.355	-1.441	0.152	0.313	-1.301	0.055	0.227	-1.605	-0.227	0.535
-1.168	-0.16	0.219	-0.949	0.07	0.43	-1.09	0.059	0.414	-1.094	-0.055	0.352	-1.316	0.008	0.527	-1.145	0.113	0.25	-1.328	0.043	0.34	-1.305	0.098	0.363	-1.375	0.16	0.313	-1.207	0.117	0.273	-1.672	-0.258	0.516
-1.18	-0.145	0.227	-0.973	0.055	0.438	-1.105	0.043	0.414	-1.102	-0.07	0.352	-1.34	0.012	0.52	-1.184	0.125	0.273	-1.203	0.063	0.355	-1.285	0.113	0.371	-1.297	0.199	0.316	-1.168	0.129	0.289	-1.668	-0.254	0.512
-1.211	-0.133	0.234	-0.996	0.043	0.449	-1.117	0.031	0.418	-1.105	-0.086	0.348	-1.336	0.016	0.492	-1.223	0.125	0.301	-1.125	0.035	0.359	-1.262	0.109	0.379	-1.242	0.215	0.332	-1.227	0.109	0.301	-1.465	-0.184	0.531
-1.25	-0.125	0.246	-1.027	0.023	0.449	-1.133	0.023	0.418	-1.117	-0.105	0.348	-1.336	0.012	0.48	-1.258	0.105	0.32	-1.145	0.016	0.371	-1.25	0.086	0.398	-1.211	0.211	0.375	-1.328	0.086	0.297	-1.242	-0.078	0.559
-1.316	-0.113	0.258	-1.066	0.004	0.453	-1.16	0.008	0.414	-1.117	-0.109	0.348	-1.395	-0.008	0.48	-1.27	0.074	0.344	-1.246	0.031	0.371	-1.238	0.07	0.41	-1.211	0.199	0.414	-1.406	0.066	0.316	-1.152	0.047	0.563
-1.395	-0.105	0.277	-1.129	-0.016	0.457	-1.18	0	0.41	-1.121	-0.113	0.352	-1.473	-0.004	0.492	-1.277	0.043	0.363	-1.344	0.074	0.375	-1.191	0.082	0.414	-1.23	0.188	0.445	-1.441	0.059	0.348	-1.184	0.184	0.543
-1.477	-0.098	0.297	-1.195	-0.031	0.457	-1.191	-0.016	0.395	-1.137	-0.109	0.355	-1.523	0.008	0.484	-1.277	0.035	0.375	-1.406	0.102	0.383	-1.125	0.094	0.418	-1.242	0.164	0.469	-1.461	0.043	0.371	-1.266	0.324	0.52
-1.535	-0.098	0.313	-1.25	-0.043	0.465	-1.207	-0.027	0.371	-1.168	-0.105	0.355	-1.484	0.016	0.457	-1.25	0.047	0.379	-1.426	0.098	0.398	-1.031	0.098	0.426	-1.262	0.141	0.477	-1.473	0.043	0.379	-1.348	0.453	0.488
-1.531	-0.102	0.313	-1.285	-0.047	0.457	-1.219	-0.031	0.352	-1.199	-0.105	0.355	-1.383	-0.008	0.43	-1.207	0.051	0.363	-1.418	0.066	0.426	-0.961	0.094	0.434	-1.301	0.105	0.477	-1.48	0.031	0.383	-1.43	0.543	0.465
-1.473	-0.109	0.309	-1.301	-0.059	0.445	-1.25	-0.031	0.348	-1.23	-0.102	0.352	-1.27	-0.023	0.402	-1.152	0.047	0.355	-1.406	0.039	0.453	-0.914	0.055	0.441	-1.328	0.086	0.477	-1.469	0.02	0.383	-1.531	0.578	0.445
-1.371	-0.117	0.301	-1.309	-0.066	0.438	-1.316	-0.039	0.367	-1.254	-0.109	0.352	-1.195	-0.031	0.398	-1.094	0.035	0.332	-1.383	0.039	0.473	-0.879	0.027	0.461	-1.34	0.07	0.484	-1.441	0.016	0.387	-1.633	0.57	0.422
-1.258	-0.094	0.285	-1.344	-0.074	0.434	-1.402	-0.039	0.402	-1.277	-0.121	0.352	-1.176	-0.02	0.391	-1.043	0.02	0.32	-1.328	0.051	0.48	-0.863	0.004	0.473	-1.336	0.063	0.496	-1.406	0.008	0.391	-1.715	0.527	0.395
-1.168	-0.051	0.273	-1.398	-0.07	0.438	-1.449	-0.027	0.434	-1.309	-0.141	0.352	-1.191	-0.016	0.391	-1.004	0.004	0.305	-1.258	0.063	0.477	-0.871	0	0.484	-1.348	0.047	0.504	-1.371	0	0.395	-1.723	0.453	0.367
-1.109	-0.008	0.262	-1.43	-0.043	0.438	-1.43	-0.012	0.418	-1.344	-0.148	0.352	-1.207	-0.008	0.387	-0.98	-0.004	0.305	-1.191	0.059	0.473	-0.898	0.02	0.484	-1.383	0.047	0.492	-1.359	-0.031	0.434	-1.66	0.355	0.344
-1.09	0.031	0.266	-1.422	-0.02	0.422	-1.352	-0.02	0.375	-1.375	-0.156	0.352	-1.211	-0.02	0.387	-0.965	0	0.313	-1.109	0.047	0.48	-0.926	0.059	0.488	-1.398	0.063	0.461	-1.328	-0.059	0.477	-1.551	0.242	0.344
-1.102	0.066	0.273	-1.391	-0.012	0.395	-1.242	-0.043	0.324	-1.379	-0.141	0.359	-1.211	-0.031	0.391	-0.957	0.012	0.309	-1.051	0.004	0.492	-0.953	0.105	0.492	-1.395	0.113	0.422	-1.316	-0.07	0.496	-1.434	0.133	0.355
-1.152	0.09	0.293	-1.336	-0.016	0.355	-1.16	-0.055	0.281	-1.367	-0.125	0.379	-1.223	-0.035	0.414	-0.961	0.023	0.313	-1.012	-0.039	0.52	-0.996	0.137	0.5	-1.363	0.195	0.363	-1.34	-0.047	0.504	-1.332	0.066	0.379
-1.23	0.098	0.313	-1.277	-0.012	0.324	-1.105	-0.039	0.262	-1.34	-0.117	0.383	-1.254	-0.023	0.426	-0.969	0.027	0.313	-0.977	-0.074	0.531	-1.031	0.156	0.504	-1.324	0.285	0.281	-1.379	-0.008	0.5	-1.27	0.035	0.41
-1.309	0.086	0.348	-1.227	0.004	0.297	-1.086	-0.023	0.254	-1.34	-0.117	0.383	-1.277	-0.016	0.434	-0.984	0.02	0.316	-0.969	-0.109	0.539	-1.074	0.156	0.508	-1.273	0.348	0.188	-1.418	0.043	0.492	-1.219	0.02	0.449
-1.363	0.074	0.383	-1.176	0.02	0.285	-1.098	-0.008	0.262	-1.383	-0.117	0.379	-1.277	-0.008	0.438	-1.004	0.004	0.313	-0.953	-0.098	0.543	-1.109	0.137	0.52	-1.27	0.34	0.113	-1.461	0.094	0.484	-1.168	0.012	0.488
-1.395	0.066	0.41	-1.141	0.039	0.289	-1.121	-0.016	0.277	-1.438	-0.105	0.379	-1.254	0.004	0.422	-1.035	-0.008	0.316	-0.945	-0.066	0.543	-1.145	0.117	0.535	-1.383	0.32	0.078	-1.531	0.121	0.48	-1.105	0.039	0.523
-1.406	0.063	0.418	-1.129	0.051	0.301	-1.172	-0.016	0.305	-1.469	-0.082	0.379	-1.219	0	0.402	-1.063	-0.023	0.316	-0.949	-0.031	0.543	-1.191	0.086	0.539	-1.461	0.316	0.105	-1.594	0.121	0.5	-1.063	0.078	0.539
-1.406	0.063	0.426	-1.133	0.055	0.313	-1.211	-0.02	0.332	-1.465	-0.07	0.367	-1.188	0	0.395	-1.098	-0.039	0.309	-0.949	0.008	0.527	-1.227	0.047	0.559	-1.352	0.273	0.164	-1.641	0.074	0.52	-1.074	0.105	0.543
-1.395	0.07	0.422	-1.16	0.055	0.328	-1.254	-0.012	0.359	-1.41	-0.066	0.359	-1.145	0	0.391	-1.145	-0.059	0.309	-0.961	0.031	0.52	-1.277	0.008	0.563	-1.203	0.18	0.23	-1.652	-0.008	0.566	-1.094	0.156	0.543
-1.363	0.078	0.418	-1.191	0.043	0.352	-1.277	0	0.379	-1.324	-0.047	0.359	-1.109	0.016	0.395	-1.191	-0.078	0.301	-0.992	0.031	0.512	-1.332	-0.035	0.574	-1.152	0.082	0.297	-1.656	-0.125	0.629	-1.148	0.188	0.547
-1.336	0.086	0.414	-1.207	0.031	0.383	-1.277	-0.008	0.391	-1.234	-0.008	0.355	-1.094	0.023	0.402	-1.258	-0.094	0.301	-1.035	0.031	0.516	-1.395	-0.066	0.598	-1.211	-0.004	0.34	-1.656	-0.242	0.684	-1.234	0.227	0.539
-1.313	0.086	0.414	-1.199	0.02	0.406	-1.258	-0.004	0.383	-1.188	0.035	0.348	-1.074	0.035	0.402	-1.32	-0.113	0.309	-1.086	0.031	0.52	-1.477	-0.094	0.609	-1.309	-0.027	0.367	-1.648	-0.32	0.734	-1.32	0.258	0.523
-1.285	0.09	0.414	-1.184	-0.012	0.406	-1.219	-0.012	0.379	-1.16	0.066	0.336	-1.074	0.047	0.391	-1.387	-0.121	0.316	-1.164	0.027	0.543	-1.559	-0.113	0.609	-1.375	-0.004	0.371	-1.586	-0.336	0.773	-1.383	0.273	0.523
-1.258	0.086	0.414	-1.16	-0.039	0.398	-1.176	-0.008	0.367	-1.141	0.086	0.332	-1.07	0.055	0.387	-1.453	-0.145	0.32	-1.266	0.008	0.566	-1.66	-0.188	0.633	-1.398	0.039	0.371	-1.531	-0.313	0.762	-1.445	0.285	0.5
-1.23	0.078	0.414	-1.137	-0.063	0.379	-1.133	0	0.355	-1.141	0.086	0.344	-1.078	0.063	0.371	-1.512	-0.156	0.324	-1.383	-0.016	0.598	-1.605	-0.184	0.672	-1.379	0.066	0.375	-1.543	-0.281	0.707	-1.504	0.27	0.48
-1.219	0.063	0.418	-1.109	-0.086	0.355	-1.109	0	0.348	-1.156	0.07	0.363	-1.082	0.07	0.375	-1.563	-0.16	0.328	-1.465	-0.039	0.625	-1.594	-0.211	0.676	-1.363	0.063	0.383	-1.559	-0.266	0.641	-1.563	0.254	0.438
-1.219	0.047	0.426	-1.098	-0.094	0.344	-1.094	0	0.328	-1.172	0.047	0.375	-1.094	0.07	0.383	-1.57	-0.16	0.324	-1.523	-0.059	0.652	-1.613	-0.227	0.676	-1.32	0.043	0.398	-1.52	-0.27	0.594	-1.637	0.234	0.352
-1.219	0.039	0.438	-1.09	-0.094	0.328	-1.098	-0.004	0.32	-1.199	0.02	0.391	-1.109	0.066	0.402	-1.547	-0.16	0.313	-1.59	-0.074	0.676	-1.723	-0.238	0.684	-1.266	0.012	0.41	-1.461	-0.324	0.57	-1.676	0.234	0.254
-1.199	0.039	0.445	-1.105	-0.082	0.328	-1.102	-0.012	0.324	-1.23	0.008	0.41	-1.125	0.059	0.422	-1.504	-0.145	0.293	-1.625	-0.09	0.684	-1.805	-0.23	0.668	-1.211	0.012	0.387	-1.402	-0.371	0.555	-1.656	0.273	0.125
-1.16	0.039	0.449	-1.113	-0.07	0.32	-1.113	-0.016	0.324	-1.25	0.008	0.438	-1.133	0.043	0.422	-1.465	-0.125	0.285	-1.676	-0.113	0.676	-1.727	-0.207	0.648	-1.152	0.047	0.363	-1.438	-0.367	0.539	-1.59	0.32	-0.008
-1.121	0.039	0.449	-1.105	-0.066	0.324	-1.133	-0.031	0.34	-1.262	0.027	0.449	-1.141	0.031	0.406	-1.477	-0.09	0.285	-1.691	-0.145	0.66	-1.512	-0.199	0.641	-1.109	0.07	0.352	-1.574	-0.336	0.52	-1.453	0.305	-0.07
-1.09	0.039	0.453	-1.102	-0.066	0.332	-1.141	-0.039	0.352	-1.238	0.035	0.449	-1.133	0.016	0.375	-1.555	-0.059	0.301	-1.641	-0.168	0.648	-1.316	-0.188	0.625	-1.078	0.09	0.355	-1.598	-0.285	0.492	-1.324	0.223	-0.059
-1.066	0.043	0.465	-1.098	-0.063	0.332	-1.137	-0.051	0.363	-1.207	0.039	0.438	-1.121	0.008	0.355	-1.625	-0.023	0.316	-1.574	-0.18	0.629	-1.195	-0.145	0.613	-1.078	0.094	0.367	-1.422	-0.258	0.488	-1.402	0.113	-0.012
-1.055	0.035	0.477	-1.102	-0.047	0.332	-1.145	-0.063	0.367	-1.176	0.035	0.418	-1.105	0.012	0.352	-1.613	-0.023	0.32	-1.523	-0.168	0.613	-1.191	-0.074	0.609	-1.09	0.09	0.395	-1.227	-0.242	0.512	-1.605	0.027	0.02
-1.063	0.012	0.488	-1.102	-0.039	0.344	-1.137	-0.059	0.375	-1.156	0.039	0.41	-1.125	0.004	0.359	-1.508	-0.047	0.297	-1.512	-0.168	0.594	-1.277	-0.004	0.598	-1.137	0.078	0.418	-1.188	-0.215	0.539	-1.633	0.012	0.016
-1.074	-0.023	0.5	-1.102	-0.035	0.332	-1.133	-0.043	0.375	-1.133	0.051	0.41	-1.156	-0.008	0.371	-1.367	-0.086	0.273	-1.57	-0.164	0.586	-1.352	0.074	0.582	-1.168	0.09	0.434	-1.297	-0.16	0.563	-1.52	0.016	0.02
-1.082	-0.051	0.504	-1.098	-0.035	0.328	-1.137	-0.035	0.359	-1.113	0.039	0.426	-1.207	-0.031	0.379	-1.234	-0.098	0.273	-1.656	-0.156	0.578	-1.391	0.16	0.563	-1.219	0.113	0.434	-1.473	-0.09	0.574	-1.465	-0.031	0.043
-1.094	-0.066	0.508	-1.102	-0.035	0.316	-1.152	-0.031	0.348	-1.098	0.027	0.441	-1.254	-0.047	0.379	-1.152	-0.082	0.277	-1.676	-0.145	0.566	-1.383	0.238	0.551	-1.27	0.141	0.422	-1.629	-0.035	0.582	-1.508	-0.074	0.082
-1.098	-0.09	0.508	-1.102	-0.039	0.309	-1.18	-0.027	0.344	-1.078	0.016	0.449	-1.293	-0.066	0.379	-1.129	-0.039	0.281	-1.539	-0.141	0.566	-1.406	0.297	0.543	-1.313	0.168	0.414	-1.734	0.016	0.574	-1.566	-0.063	0.129
-1.09	-0.113	0.5	-1.109	-0.039	0.293	-1.199	-0.027	0.336	-1.074	0.012	0.457	-1.305	-0.07	0.383	-1.133	0	0.281	-1.359	-0.148	0.566	-1.453	0.32	0.539	-1.363	0.188	0.414	-1.813	0.074	0.566	-1.574	-0.02	0.148
-1.078	-0.141	0.488	-1.117	-0.055	0.285	-1.223	-0.023	0.344	-1.082	0.031	0.457	-1.309	-0.082	0.395	-1.148	0.02	0.293	-1.211	-0.141	0.551	-1.473	0.301	0.535	-1.422	0.18	0.43	-1.902	0.125	0.539	-1.547	0.027	0.176
-1.063	-0.16	0.473	-1.137	-0.063	0.285	-1.242	-0.031	0.352	-1.094	0.051	0.461	-1.309	-0.094	0.418	-1.176	0.035	0.305	-1.125	-0.129	0.547	-1.441	0.266	0.512	-1.496	0.121	0.449	-1.977	0.172	0.492	-1.512	0.055	0.215
-1.055	-0.184	0.461	-1.172	-0.063	0.289	-1.273	-0.035	0.363	-1.102	0.063	0.461	-1.348	-0.102	0.434	-1.215	0.047	0.328	-1.109	-0.098	0.535	-1.359	0.238	0.496	-1.582	0.004	0.473	-1.977	0.191	0.441	-1.465	0.055	0.258
-1.043	-0.215	0.457	-1.207	-0.066	0.293	-1.328	-0.035	0.375	-1.105	0.07	0.473	-1.422	-0.102	0.449	-1.262	0.055	0.359	-1.16	-0.066	0.52	-1.285	0.18	0.469	-1.664	-0.121	0.52	-1.883	0.188	0.406	-1.391	0.051	0.309
-1.02	-0.242	0.453	-1.246	-0.07	0.289	-1.398	-0.031	0.387	-1.098	0.063	0.469	-1.523	-0.109	0.453	-1.309	0.055	0.391	-1.25	-0.031	0.508	-1.223	0.152	0.457	-1.688	-0.234	0.574	-1.727	0.152	0.379	-1.289	0.066	0.355
-1.008	-0.266	0.445	-1.289	-0.082	0.289	-1.465	-0.031	0.398	-1.082	0.039	0.465	-1.578	-0.109	0.441	-1.336	0.047	0.402	-1.324	0.02	0.496	-1.176	0.133	0.449	-1.68	-0.301	0.617	-1.582	0.117	0.379	-1.184	0.086	0.379
-0.992	-0.277	0.43	-1.332	-0.094	0.285	-1.516	-0.035	0.402	-1.074	0.008	0.461	-1.539	-0.102	0.41	-1.344	0.031	0.406	-1.387	0.074	0.488	-1.129	0.129	0.445	-1.664	-0.316	0.629	-1.461	0.102	0.391	-1.082	0.094	0.406
-0.988	-0.285	0.418	-1.375	-0.098	0.285	-1.539	-0.043	0.398	-1.074	-0.02	0.465	-1.445	-0.102	0.359	-1.324	0.02	0.402	-1.457	0.133	0.484	-1.086	0.129	0.449	-1.668	-0.305	0.617	-1.363	0.105	0.41	-0.988	0.094	0.43
-0.977	-0.273	0.406	-1.414	-0.109	0.293	-1.543	-0.047	0.391	-1.082	-0.039	0.457	-1.328	-0.098	0.348	-1.293	0.008	0.395	-1.539	0.16	0.477	-1.059	0.137	0.457	-1.66	-0.27	0.598	-1.305	0.129	0.418	-0.934	0.105	0.441
-0.969	-0.266	0.395	-1.438	-0.117	0.301	-1.555	-0.051	0.383	-1.102	-0.051	0.453	-1.246	-0.063	0.344	-1.258	0.012	0.391	-1.594	0.18	0.465	-1.031	0.137	0.465	-1.602	-0.227	0.574	-1.234	0.156	0.434	-0.93	0.121	0.453
-0.961	-0.254	0.391	-1.449	-0.121	0.305	-1.578	-0.055	0.383	-1.129	-0.063	0.445	-1.203	-0.023	0.328	-1.227	0.023	0.387	-1.582	0.18	0.453	-1.008	0.148	0.473	-1.559	-0.203	0.535	-1.195	0.168	0.449	-0.977	0.145	0.453
-0.957	-0.242	0.387	-1.445	-0.129	0.297	-1.602	-0.047	0.383	-1.156	-0.074	0.445	-1.18	0.016	0.324	-1.211	0.027	0.387	-1.523	0.152	0.449	-0.984	0.156	0.484	-1.531	-0.18	0.531	-1.168	0.191	0.461	-1.043	0.188	0.461
-0.957	-0.23	0.375	-1.438	-0.137	0.281	-1.59	-0.047	0.367	-1.188	-0.078	0.445	-1.172	0.031	0.328	-1.191	0.031	0.383	-1.445	0.102	0.441	-0.969	0.168	0.5	-1.586	-0.172	0.59	-1.168	0.219	0.457	-1.102	0.227	0.48
-0.969	-0.227	0.363	-1.426	-0.137	0.27	-1.555	-0.063	0.355	-1.215	-0.09	0.461	-1.152	0.047	0.34	-1.184	0.031	0.383	-1.371	0.051	0.449	-0.965	0.176	0.523	-1.727	-0.188	0.621	-1.188	0.223	0.469	-1.18	0.254	0.484
-1	-0.215	0.359	-1.441	-0.141	0.277	-1.492	-0.074	0.34	-1.242	-0.094	0.473	-1.145	0.047	0.355	-1.18	0.027	0.387	-1.316	0.008	0.457	-0.969	0.18	0.531	-1.813	-0.191	0.602	-1.219	0.211	0.477	-1.27	0.277	0.492
-1.051	-0.211	0.367	-1.465	-0.145	0.281	-1.406	-0.082	0.328	-1.262	-0.109	0.48	-1.172	0.035	0.371	-1.164	0.027	0.406	-1.281	-0.016	0.465	-0.988	0.176	0.535	-1.699	-0.176	0.559	-1.258	0.199	0.48	-1.406	0.281	0.512
-1.121	-0.211	0.383	-1.469	-0.137	0.281	-1.309	-0.07	0.316	-1.273	-0.125	0.477	-1.211	0.031	0.391	-1.156	0.027	0.418	-1.238	-0.016	0.469	-1.016	0.164	0.539	-1.465	-0.141	0.539	-1.313	0.168	0.48	-1.57	0.273	0.555
-1.184	-0.207	0.398	-1.438	-0.125	0.277	-1.207	-0.055	0.309	-1.289	-0.137	0.461	-1.258	0.016	0.406	-1.156	0.027	0.434	-1.219	-0.027	0.477	-1.051	0.148	0.531	-1.313	-0.121	0.523	-1.371	0.133	0.469	-1.738	0.258	0.605
-1.227	-0.203	0.402	-1.387	-0.129	0.273	-1.109	-0.035	0.301	-1.309	-0.129	0.453	-1.273	0.008	0.426	-1.172	0.035	0.445	-1.195	-0.031	0.5	-1.082	0.141	0.531	-1.289	-0.109	0.52	-1.434	0.109	0.426	-1.844	0.23	0.68
-1.234	-0.207	0.402	-1.328	-0.129	0.277	-1.047	-0.02	0.293	-1.344	-0.121	0.449	-1.266	-0.012	0.438	-1.18	0.043	0.449	-1.172	-0.023	0.531	-1.121	0.133	0.535	-1.34	-0.078	0.504	-1.457	0.113	0.332	-1.863	0.188	0.758
-1.219	-0.199	0.387	-1.262	-0.105	0.273	-1.016	0	0.297	-1.41	-0.117	0.465	-1.238	-0.023	0.445	-1.18	0.055	0.449	-1.176	0	0.559	-1.188	0.117	0.539	-1.422	-0.043	0.488	-1.445	0.121	0.168	-1.852	0.129	0.844
-1.191	-0.184	0.359	-1.184	-0.082	0.266	-1.043	0.016	0.297	-1.457	-0.09	0.488	-1.207	-0.02	0.445	-1.18	0.066	0.449	-1.188	0.031	0.559	-1.266	0.102	0.547	-1.488	0.004	0.457	-1.461	0.16	-0.008	-1.84	0.063	0.91
-1.172	-0.164	0.34	-1.105	-0.063	0.262	-1.094	0.023	0.309	-1.441	-0.055	0.488	-1.18	-0.008	0.434	-1.168	0.074	0.441	-1.195	0.078	0.551	-1.375	0.09	0.551	-1.555	0.039	0.434	-1.457	0.234	-0.121	-1.801	0.047	0.949
-1.172	-0.148	0.324	-1.047	-0.043	0.262	-1.145	0.027	0.32	-1.355	-0.031	0.453	-1.156	0.004	0.422	-1.168	0.078	0.434	-1.195	0.125	0.531	-1.449	0.105	0.555	-1.629	0.055	0.43	-1.418	0.289	-0.168	-1.695	0.078	0.938
-1.18	-0.133	0.328	-1.02	-0.02	0.273	-1.191	0.008	0.344	-1.25	-0.031	0.406	-1.152	0.016	0.418	-1.18	0.07	0.43	-1.191	0.16	0.512	-1.473	0.121	0.543	-1.695	0.066	0.434	-1.355	0.289	-0.191	-1.555	0.098	0.879
-1.199	-0.133	0.332	-1.035	0.004	0.297	-1.23	0	0.371	-1.16	-0.023	0.371	-1.156	0.02	0.418	-1.211	0.063	0.418	-1.164	0.184	0.496	-1.438	0.129	0.523	-1.75	0.086	0.43	-1.313	0.207	-0.211	-1.449	0.066	0.789
-1.234	-0.121	0.34	-1.086	0.023	0.32	-1.27	-0.004	0.383	-1.109	0.012	0.34	-1.164	0.008	0.43	-1.262	0.051	0.414	-1.152	0.199	0.48	-1.398	0.102	0.492	-1.762	0.121	0.414	-1.426	0.164	-0.184	-1.41	0	0.691
-1.27	-0.109	0.344	-1.141	0.027	0.348	-1.297	0.008	0.395	-1.113	0.039	0.34	-1.18	0.012	0.438	-1.316	0.035	0.414	-1.141	0.199	0.473	-1.422	0.07	0.465	-1.715	0.168	0.402	-1.539	0.195	-0.168	-1.426	-0.074	0.633
-1.293	-0.094	0.348	-1.207	0.023	0.375	-1.316	0.023	0.398	-1.125	0.043	0.355	-1.191	0.02	0.453	-1.371	0.02	0.418	-1.145	0.188	0.473	-1.535	0.059	0.434	-1.625	0.191	0.402	-1.508	0.262	-0.191	-1.516	-0.133	0.613
-1.305	-0.098	0.355	-1.285	0.02	0.398	-1.316	0.027	0.398	-1.141	0.023	0.359	-1.199	0.035	0.473	-1.398	0.012	0.41	-1.164	0.164	0.484	-1.625	0.102	0.406	-1.543	0.215	0.391	-1.438	0.328	-0.191	-1.668	-0.16	0.637
-1.309	-0.117	0.355	-1.363	0.012	0.426	-1.301	0.039	0.402	-1.172	0	0.371	-1.199	0.051	0.48	-1.402	0.016	0.395	-1.184	0.148	0.5	-1.551	0.164	0.398	-1.488	0.234	0.383	-1.465	0.34	-0.129	-1.723	-0.164	0.688
-1.309	-0.129	0.352	-1.422	0.012	0.457	-1.293	0.023	0.406	-1.18	-0.02	0.379	-1.199	0.066	0.48	-1.371	0.023	0.375	-1.207	0.133	0.508	-1.383	0.176	0.414	-1.438	0.258	0.379	-1.598	0.301	-0.043	-1.609	-0.156	0.723
-1.285	-0.145	0.34	-1.449	0.012	0.477	-1.285	0.008	0.426	-1.191	-0.027	0.391	-1.188	0.086	0.48	-1.34	0.027	0.352	-1.23	0.121	0.512	-1.258	0.105	0.422	-1.387	0.27	0.375	-1.723	0.258	0.066	-1.449	-0.129	0.73
-1.25	-0.164	0.324	-1.434	0	0.484	-1.281	-0.004	0.43	-1.207	-0.02	0.395	-1.168	0.098	0.473	-1.355	0.035	0.34	-1.25	0.102	0.508	-1.188	0.023	0.414	-1.34	0.262	0.379	-1.781	0.215	0.16	-1.395	-0.074	0.719
-1.199	-0.16	0.313	-1.395	-0.004	0.48	-1.273	-0.039	0.441	-1.203	0	0.391	-1.156	0.113	0.457	-1.434	0.066	0.344	-1.234	0.074	0.488	-1.191	0	0.402	-1.277	0.277	0.402	-1.797	0.156	0.254	-1.461	0.031	0.676
-1.152	-0.137	0.309	-1.359	0.012	0.48	-1.273	-0.074	0.457	-1.176	0.012	0.371	-1.145	0.105	0.445	-1.48	0.148	0.363	-1.199	0.035	0.48	-1.211	0.02	0.379	-1.242	0.27	0.414	-1.844	0.094	0.313	-1.57	0.152	0.613
-1.109	-0.09	0.297	-1.324	0.031	0.477	-1.277	-0.086	0.469	-1.129	0.004	0.352	-1.141	0.094	0.438	-1.434	0.254	0.352	-1.234	-0.008	0.484	-1.254	0.059	0.359	-1.215	0.25	0.438	-1.875	0.043	0.359	-1.641	0.238	0.547
-1.078	-0.035	0.301	-1.297	0.047	0.465	-1.289	-0.082	0.473	-1.086	-0.02	0.332	-1.141	0.082	0.434	-1.309	0.289	0.305	-1.316	-0.02	0.508	-1.289	0.074	0.355	-1.203	0.227	0.465	-1.883	0	0.402	-1.652	0.281	0.504
-1.063	-0.008	0.305	-1.277	0.043	0.457	-1.297	-0.07	0.484	-1.043	-0.039	0.332	-1.156	0.07	0.434	-1.188	0.25	0.273	-1.359	0	0.52	-1.316	0.086	0.363	-1.211	0.207	0.48	-1.852	-0.023	0.441	-1.688	0.289	0.484
-1.063	0.008	0.309	-1.258	0.035	0.445	-1.297	-0.063	0.5	-1.02	-0.059	0.344	-1.18	0.055	0.438	-1.113	0.195	0.25	-1.301	0.02	0.504	-1.301	0.082	0.395	-1.227	0.203	0.492	-1.77	-0.035	0.48	-1.766	0.273	0.461
-1.07	0	0.328	-1.242	0.02	0.445	-1.293	-0.039	0.531	-1	-0.07	0.355	-1.219	0.039	0.445	-1.121	0.188	0.254	-1.168	0.016	0.469	-1.27	0.074	0.426	-1.25	0.215	0.484	-1.672	-0.066	0.527	-1.832	0.262	0.445
-1.082	-0.02	0.34	-1.238	0.004	0.453	-1.266	0.012	0.543	-0.992	-0.078	0.371	-1.254	0.031	0.457	-1.184	0.211	0.277	-1.066	-0.004	0.406	-1.203	0.09	0.457	-1.254	0.23	0.48	-1.551	-0.133	0.555	-1.863	0.23	0.426
-1.086	-0.043	0.352	-1.234	0.004	0.465	-1.246	0.066	0.555	-1.004	-0.074	0.395	-1.297	0.027	0.469	-1.258	0.219	0.305	-1.059	-0.004	0.344	-1.121	0.105	0.473	-1.258	0.242	0.492	-1.426	-0.191	0.574	-1.848	0.18	0.398
-1.09	-0.063	0.348	-1.207	0.012	0.477	-1.227	0.117	0.559	-1.027	-0.078	0.41	-1.324	0.027	0.48	-1.309	0.184	0.316	-1.09	0.051	0.305	-1.035	0.129	0.477	-1.281	0.234	0.484	-1.305	-0.203	0.578	-1.797	0.117	0.379
-1.09	-0.078	0.34	-1.184	0.023	0.477	-1.199	0.148	0.563	-1.043	-0.07	0.414	-1.328	0.023	0.477	-1.344	0.121	0.316	-1.145	0.117	0.277	-0.992	0.094	0.473	-1.328	0.223	0.465	-1.223	-0.184	0.57	-1.711	0.063	0.379
-1.082	-0.098	0.344	-1.16	0.043	0.484	-1.18	0.152	0.566	-1.059	-0.066	0.414	-1.305	0.027	0.457	-1.359	0.051	0.32	-1.188	0.172	0.289	-0.926	0.09	0.473	-1.359	0.211	0.441	-1.188	-0.152	0.574	-1.637	0.02	0.383
-1.09	-0.113	0.34	-1.145	0.074	0.48	-1.168	0.148	0.57	-1.07	-0.066	0.406	-1.285	0.031	0.418	-1.352	0.02	0.34	-1.211	0.188	0.324	-0.867	0.094	0.477	-1.363	0.207	0.41	-1.207	-0.145	0.59	-1.566	0.008	0.379
-1.102	-0.133	0.344	-1.137	0.105	0.465	-1.156	0.133	0.57	-1.074	-0.086	0.402	-1.273	0.051	0.379	-1.32	0.023	0.348	-1.234	0.16	0.379	-0.852	0.082	0.477	-1.348	0.219	0.359	-1.262	-0.18	0.602	-1.516	0.043	0.379
-1.109	-0.152	0.348	-1.125	0.125	0.453	-1.168	0.117	0.57	-1.086	-0.105	0.406	-1.309	0.066	0.359	-1.277	0.023	0.352	-1.25	0.121	0.434	-0.836	0.074	0.48	-1.281	0.258	0.324	-1.344	-0.234	0.605	-1.484	0.078	0.383
-1.113	-0.156	0.34	-1.121	0.129	0.449	-1.184	0.102	0.551	-1.098	-0.141	0.414	-1.363	0.094	0.367	-1.223	0.02	0.348	-1.242	0.094	0.477	-0.836	0.082	0.488	-1.219	0.281	0.305	-1.398	-0.289	0.609	-1.461	0.133	0.395
-1.121	-0.156	0.34	-1.117	0.121	0.449	-1.207	0.098	0.543	-1.102	-0.164	0.422	-1.426	0.117	0.375	-1.164	0.016	0.328	-1.223	0.09	0.512	-0.844	0.094	0.508	-1.184	0.258	0.313	-1.414	-0.332	0.621	-1.441	0.172	0.426
-1.133	-0.145	0.344	-1.117	0.105	0.449	-1.238	0.082	0.543	-1.113	-0.18	0.426	-1.422	0.141	0.379	-1.117	0.008	0.32	-1.203	0.063	0.531	-0.848	0.098	0.535	-1.199	0.203	0.332	-1.406	-0.352	0.633	-1.43	0.215	0.469
-1.148	-0.125	0.348	-1.121	0.094	0.449	-1.273	0.078	0.539	-1.125	-0.188	0.418	-1.34	0.137	0.375	-1.094	-0.008	0.309	-1.156	0.078	0.52	-0.867	0.098	0.559	-1.313	0.164	0.336	-1.391	-0.352	0.637	-1.445	0.234	0.512
-1.148	-0.105	0.359	-1.129	0.07	0.449	-1.305	0.066	0.531	-1.141	-0.184	0.41	-1.23	0.121	0.363	-1.074	-0.008	0.305	-1.109	0.09	0.516	-0.918	0.078	0.57	-1.344	0.207	0.316	-1.379	-0.344	0.645	-1.5	0.254	0.535
-1.152	-0.094	0.355	-1.156	0.047	0.457	-1.324	0.055	0.516	-1.148	-0.184	0.406	-1.156	0.109	0.355	-1.066	-0.008	0.293	-1.156	-0.016	0.52	-1	0.039	0.59	-1.215	0.242	0.316	-1.367	-0.324	0.645	-1.559	0.277	0.527
-1.152	-0.078	0.355	-1.18	0.035	0.457	-1.332	0.043	0.496	-1.164	-0.188	0.402	-1.148	0.125	0.352	-1.055	-0.012	0.289	-1.09	-0.035	0.531	-1.086	0.004	0.609	-1.082	0.23	0.332	-1.395	-0.313	0.609	-1.586	0.293	0.516
-1.152	-0.074	0.352	-1.203	0.023	0.457	-1.348	0.039	0.473	-1.172	-0.188	0.41	-1.199	0.172	0.363	-1.047	-0.012	0.289	-1.09	-0.051	0.523	-1.156	-0.031	0.625	-1.078	0.188	0.363	-1.449	-0.281	0.559	-1.586	0.289	0.488
-1.164	-0.082	0.352	-1.238	0.012	0.453	-1.395	0.043	0.445	-1.184	-0.188	0.414	-1.266	0.199	0.379	-1.047	-0.023	0.301	-1.082	-0.039	0.523	-1.23	-0.055	0.637	-1.141	0.164	0.402	-1.543	-0.25	0.496	-1.566	0.273	0.461
-1.176	-0.09	0.352	-1.254	0	0.445	-1.441	0.059	0.43	-1.199	-0.184	0.422	-1.301	0.191	0.383	-1.051	-0.027	0.32	-1.125	-0.051	0.543	-1.305	-0.082	0.637	-1.215	0.191	0.449	-1.621	-0.227	0.492	-1.559	0.25	0.395
-1.184	-0.105	0.348	-1.246	-0.012	0.434	-1.445	0.086	0.418	-1.219	-0.188	0.418	-1.328	0.152	0.375	-1.066	-0.031	0.332	-1.152	-0.066	0.539	-1.379	-0.094	0.637	-1.258	0.223	0.461	-1.605	-0.215	0.57	-1.531	0.234	0.285
-1.188	-0.121	0.352	-1.227	-0.02	0.422	-1.434	0.094	0.418	-1.223	-0.176	0.422	-1.344	0.102	0.379	-1.082	-0.031	0.336	-1.148	-0.027	0.539	-1.441	-0.082	0.641	-1.281	0.203	0.441	-1.504	-0.219	0.68	-1.492	0.266	0.121
-1.199	-0.133	0.344	-1.223	-0.027	0.414	-1.371	0.078	0.414	-1.219	-0.176	0.422	-1.355	0.074	0.387	-1.105	-0.043	0.328	-1.184	-0.016	0.535	-1.512	-0.078	0.648	-1.281	0.152	0.422	-1.406	-0.25	0.75	-1.434	0.328	-0.035
-1.211	-0.141	0.344	-1.258	-0.047	0.406	-1.266	0.051	0.383	-1.223	-0.172	0.418	-1.355	0.082	0.395	-1.145	-0.051	0.313	-1.223	-0.004	0.535	-1.574	-0.082	0.668	-1.289	0.082	0.395	-1.402	-0.328	0.789	-1.344	0.379	-0.105
-1.219	-0.141	0.34	-1.316	-0.047	0.41	-1.156	0.035	0.336	-1.254	-0.164	0.426	-1.324	0.102	0.391	-1.195	-0.066	0.297	-1.258	0.008	0.531	-1.609	-0.086	0.668	-1.297	0.027	0.379	-1.477	-0.406	0.816	-1.238	0.363	-0.078
-1.219	-0.137	0.34	-1.359	-0.039	0.406	-1.074	0.031	0.273	-1.32	-0.16	0.441	-1.262	0.105	0.383	-1.242	-0.078	0.285	-1.301	0.004	0.543	-1.609	-0.09	0.668	-1.258	-0.008	0.383	-1.551	-0.434	0.816	-1.168	0.238	-0.004
-1.219	-0.137	0.332	-1.367	-0.039	0.395	-1.016	0.059	0.227	-1.406	-0.145	0.461	-1.191	0.09	0.383	-1.297	-0.094	0.281	-1.352	-0.023	0.563	-1.578	-0.094	0.668	-1.188	-0.027	0.41	-1.516	-0.395	0.773	-1.25	0.109	0.082
-1.242	-0.133	0.324	-1.336	-0.055	0.383	-0.984	0.094	0.207	-1.453	-0.125	0.469	-1.121	0.07	0.371	-1.355	-0.102	0.285	-1.406	-0.059	0.59	-1.57	-0.094	0.672	-1.129	-0.051	0.426	-1.367	-0.313	0.703	-1.418	0.082	0.141
-1.281	-0.129	0.336	-1.281	-0.063	0.348	-0.984	0.137	0.223	-1.434	-0.121	0.453	-1.07	0.047	0.359	-1.414	-0.121	0.297	-1.469	-0.117	0.617	-1.637	-0.094	0.676	-1.07	-0.078	0.441	-1.246	-0.203	0.637	-1.422	0.137	0.152
-1.328	-0.125	0.359	-1.211	-0.063	0.313	-1.023	0.148	0.246	-1.367	-0.125	0.43	-1.031	0.031	0.359	-1.477	-0.137	0.305	-1.516	-0.184	0.641	-1.789	-0.094	0.668	-1.016	-0.094	0.457	-1.246	-0.063	0.59	-1.27	0.199	0.148
-1.391	-0.125	0.375	-1.164	-0.063	0.27	-1.086	0.141	0.273	-1.293	-0.121	0.41	-1.02	0	0.355	-1.531	-0.148	0.313	-1.547	-0.238	0.66	-1.887	-0.098	0.648	-0.965	-0.133	0.477	-1.387	0.074	0.551	-1.203	0.223	0.148
-1.449	-0.129	0.391	-1.133	-0.063	0.242	-1.137	0.121	0.305	-1.23	-0.09	0.406	-1.02	-0.012	0.363	-1.555	-0.152	0.316	-1.574	-0.293	0.672	-1.762	-0.102	0.621	-0.949	-0.148	0.477	-1.594	0.188	0.523	-1.281	0.223	0.16
-1.48	-0.129	0.391	-1.109	-0.055	0.23	-1.172	0.094	0.332	-1.203	-0.043	0.398	-1.027	-0.016	0.367	-1.543	-0.148	0.313	-1.625	-0.32	0.676	-1.508	-0.109	0.605	-0.953	-0.094	0.465	-1.793	0.281	0.504	-1.395	0.242	0.184
-1.461	-0.129	0.383	-1.098	-0.047	0.227	-1.18	0.074	0.344	-1.195	-0.016	0.398	-1.039	-0.023	0.367	-1.5	-0.145	0.305	-1.633	-0.301	0.676	-1.297	-0.113	0.586	-0.996	-0.055	0.453	-1.918	0.344	0.484	-1.453	0.27	0.207
-1.398	-0.129	0.363	-1.098	-0.043	0.23	-1.176	0.059	0.352	-1.215	-0.008	0.406	-1.039	-0.031	0.359	-1.449	-0.133	0.301	-1.637	-0.273	0.672	-1.184	-0.082	0.578	-1.074	-0.043	0.457	-1.988	0.352	0.477	-1.445	0.289	0.234
-1.305	-0.117	0.355	-1.117	-0.039	0.246	-1.156	0.043	0.348	-1.23	-0.008	0.41	-1.055	-0.031	0.363	-1.414	-0.113	0.297	-1.578	-0.23	0.668	-1.152	-0.023	0.563	-1.125	-0.027	0.469	-2.051	0.32	0.465	-1.43	0.277	0.27
-1.219	-0.082	0.336	-1.145	-0.039	0.266	-1.137	0.027	0.332	-1.246	-0.012	0.426	-1.074	-0.035	0.352	-1.41	-0.086	0.301	-1.508	-0.207	0.652	-1.199	0.035	0.539	-1.16	-0.012	0.473	-2.066	0.293	0.453	-1.445	0.246	0.324
-1.137	-0.043	0.324	-1.184	-0.035	0.289	-1.113	0.012	0.32	-1.262	-0.016	0.434	-1.086	-0.043	0.352	-1.48	-0.066	0.316	-1.469	-0.211	0.625	-1.25	0.078	0.52	-1.203	-0.012	0.488	-2.02	0.266	0.445	-1.465	0.215	0.371
-1.082	-0.008	0.316	-1.211	-0.02	0.297	-1.102	-0.016	0.313	-1.281	-0.02	0.441	-1.109	-0.055	0.344	-1.555	-0.047	0.332	-1.402	-0.16	0.602	-1.266	0.121	0.508	-1.266	-0.012	0.484	-1.938	0.254	0.445	-1.469	0.199	0.422
-1.066	0.016	0.316	-1.234	-0.016	0.297	-1.098	-0.035	0.313	-1.293	-0.008	0.453	-1.129	-0.066	0.344	-1.551	-0.035	0.344	-1.465	-0.137	0.582	-1.262	0.156	0.508	-1.344	-0.02	0.477	-1.848	0.23	0.445	-1.449	0.188	0.453
-1.078	0.035	0.328	-1.227	-0.023	0.301	-1.105	-0.051	0.305	-1.289	0	0.461	-1.148	-0.082	0.348	-1.453	-0.063	0.32	-1.598	-0.152	0.574	-1.27	0.18	0.516	-1.43	-0.059	0.465	-1.754	0.195	0.453	-1.406	0.168	0.473
-1.117	0.039	0.352	-1.211	-0.035	0.297	-1.113	-0.07	0.309	-1.262	0.008	0.461	-1.176	-0.094	0.34	-1.32	-0.102	0.293	-1.625	-0.156	0.578	-1.289	0.188	0.531	-1.5	-0.102	0.473	-1.66	0.152	0.461	-1.359	0.152	0.469
-1.16	0.027	0.371	-1.18	-0.055	0.293	-1.121	-0.078	0.32	-1.223	0.008	0.445	-1.199	-0.109	0.328	-1.191	-0.117	0.285	-1.461	-0.148	0.59	-1.305	0.188	0.539	-1.535	-0.156	0.492	-1.617	0.109	0.457	-1.355	0.109	0.461
-1.203	-0.004	0.383	-1.152	-0.063	0.293	-1.133	-0.078	0.332	-1.176	0.008	0.441	-1.223	-0.121	0.316	-1.117	-0.09	0.289	-1.266	-0.152	0.602	-1.313	0.184	0.551	-1.563	-0.191	0.523	-1.586	0.086	0.438	-1.305	0.125	0.473
-1.23	-0.023	0.402	-1.133	-0.063	0.293	-1.133	-0.074	0.344	-1.137	0.02	0.434	-1.25	-0.145	0.305	-1.121	-0.051	0.297	-1.152	-0.152	0.602	-1.293	0.168	0.547	-1.609	-0.215	0.551	-1.508	0.156	0.41	-1.352	0.125	0.477
-1.242	-0.035	0.418	-1.125	-0.063	0.297	-1.152	-0.063	0.348	-1.121	0.02	0.426	-1.285	-0.152	0.305	-1.168	-0.012	0.309	-1.121	-0.121	0.594	-1.27	0.148	0.543	-1.664	-0.211	0.566	-1.484	0.164	0.398	-1.41	0.148	0.477
-1.254	-0.035	0.43	-1.129	-0.055	0.309	-1.172	-0.055	0.344	-1.113	0.027	0.426	-1.328	-0.16	0.313	-1.227	0.016	0.32	-1.176	-0.09	0.57	-1.242	0.137	0.551	-1.68	-0.18	0.574	-1.453	0.172	0.387	-1.477	0.199	0.469
-1.254	-0.035	0.441	-1.125	-0.059	0.316	-1.199	-0.047	0.336	-1.102	0.031	0.422	-1.375	-0.164	0.316	-1.285	0.039	0.34	-1.273	-0.051	0.547	-1.234	0.098	0.543	-1.648	-0.145	0.578	-1.438	0.18	0.379	-1.551	0.246	0.457
-1.25	-0.016	0.445	-1.121	-0.063	0.32	-1.227	-0.039	0.332	-1.102	0.027	0.426	-1.414	-0.16	0.336	-1.348	0.055	0.367	-1.344	-0.004	0.523	-1.219	0.098	0.531	-1.609	-0.121	0.578	-1.418	0.18	0.367	-1.641	0.289	0.449
-1.234	-0.008	0.438	-1.117	-0.055	0.328	-1.246	-0.051	0.336	-1.094	0.031	0.434	-1.434	-0.148	0.348	-1.418	0.059	0.402	-1.387	0.027	0.496	-1.207	0.109	0.508	-1.586	-0.102	0.566	-1.406	0.16	0.363	-1.738	0.277	0.465
-1.211	0.004	0.438	-1.105	-0.051	0.332	-1.246	-0.051	0.328	-1.09	0.023	0.449	-1.422	-0.133	0.348	-1.469	0.066	0.43	-1.449	0.063	0.484	-1.203	0.105	0.5	-1.645	-0.066	0.566	-1.383	0.129	0.355	-1.824	0.223	0.512
-1.199	0.012	0.434	-1.102	-0.043	0.344	-1.254	-0.063	0.324	-1.086	0.023	0.453	-1.387	-0.109	0.34	-1.484	0.078	0.441	-1.539	0.082	0.473	-1.195	0.098	0.496	-1.789	-0.047	0.551	-1.352	0.082	0.352	-1.875	0.137	0.574
-1.184	0.012	0.434	-1.102	-0.035	0.352	-1.266	-0.074	0.32	-1.086	0.027	0.457	-1.387	-0.098	0.34	-1.465	0.066	0.438	-1.613	0.094	0.469	-1.191	0.098	0.492	-1.848	-0.043	0.527	-1.324	0.047	0.34	-1.875	0.016	0.66
-1.191	0.016	0.438	-1.094	-0.02	0.352	-1.281	-0.09	0.316	-1.09	0.023	0.465	-1.426	-0.09	0.34	-1.414	0.055	0.422	-1.656	0.098	0.457	-1.188	0.102	0.496	-1.676	-0.059	0.531	-1.336	0.008	0.313	-1.848	-0.102	0.766
-1.203	0.012	0.441	-1.09	-0.012	0.359	-1.309	-0.098	0.301	-1.09	0.012	0.461	-1.5	-0.082	0.344	-1.352	0.043	0.414	-1.66	0.082	0.453	-1.195	0.117	0.496	-1.457	-0.09	0.551	-1.379	-0.016	0.234	-1.855	-0.254	0.871
-1.191	0.008	0.434	-1.105	-0.008	0.367	-1.328	-0.105	0.277	-1.094	0	0.453	-1.559	-0.086	0.344	-1.301	0.047	0.402	-1.629	0.063	0.445	-1.199	0.141	0.484	-1.324	-0.109	0.566	-1.449	0.02	0.109	-1.844	-0.328	1.012
-1.191	0.004	0.438	-1.113	-0.004	0.367	-1.355	-0.117	0.266	-1.094	-0.016	0.453	-1.551	-0.098	0.344	-1.266	0.051	0.398	-1.586	0.035	0.441	-1.203	0.164	0.48	-1.324	-0.102	0.574	-1.461	0.176	-0.027	-1.793	-0.301	1.086
-1.184	0.008	0.434	-1.133	-0.008	0.363	-1.391	-0.129	0.258	-1.09	-0.031	0.457	-1.461	-0.102	0.328	-1.242	0.051	0.387	-1.52	0.023	0.434	-1.223	0.18	0.469	-1.426	-0.07	0.574	-1.406	0.379	-0.125	-1.688	-0.199	1.07
-1.176	0.004	0.438	-1.16	-0.02	0.355	-1.438	-0.137	0.254	-1.09	-0.043	0.457	-1.336	-0.105	0.313	-1.234	0.047	0.375	-1.453	0.012	0.438	-1.254	0.188	0.457	-1.527	-0.027	0.555	-1.305	0.531	-0.133	-1.602	-0.105	0.98
-1.164	0.02	0.438	-1.18	-0.027	0.352	-1.477	-0.145	0.273	-1.09	-0.055	0.453	-1.23	-0.078	0.297	-1.238	0.035	0.375	-1.379	0.016	0.449	-1.285	0.191	0.449	-1.578	0.012	0.527	-1.215	0.563	-0.113	-1.609	-0.086	0.875
-1.156	0.02	0.441	-1.207	-0.043	0.359	-1.496	-0.145	0.281	-1.094	-0.059	0.449	-1.172	-0.027	0.301	-1.234	0.008	0.391	-1.332	0.02	0.469	-1.324	0.188	0.445	-1.578	0.059	0.508	-1.195	0.477	-0.074	-1.66	-0.145	0.777
-1.148	0.023	0.441	-1.234	-0.055	0.359	-1.488	-0.148	0.285	-1.109	-0.059	0.449	-1.164	0.02	0.305	-1.234	-0.023	0.402	-1.297	0.039	0.488	-1.375	0.18	0.445	-1.586	0.09	0.5	-1.344	0.395	-0.016	-1.641	-0.215	0.719
-1.137	0.02	0.445	-1.254	-0.066	0.355	-1.484	-0.141	0.285	-1.125	-0.059	0.449	-1.18	0.055	0.313	-1.227	-0.031	0.406	-1.266	0.063	0.508	-1.426	0.16	0.43	-1.586	0.117	0.484	-1.48	0.359	0.055	-1.555	-0.293	0.699
-1.125	0.008	0.445	-1.277	-0.078	0.336	-1.504	-0.121	0.289	-1.141	-0.059	0.449	-1.195	0.078	0.316	-1.223	-0.023	0.402	-1.215	0.102	0.531	-1.484	0.137	0.41	-1.559	0.141	0.457	-1.48	0.301	0.109	-1.543	-0.359	0.707
-1.121	-0.008	0.445	-1.301	-0.094	0.324	-1.563	-0.094	0.289	-1.164	-0.066	0.449	-1.207	0.082	0.316	-1.215	-0.016	0.41	-1.188	0.129	0.547	-1.52	0.121	0.387	-1.496	0.152	0.445	-1.387	0.203	0.18	-1.523	-0.324	0.723
-1.113	-0.027	0.449	-1.328	-0.105	0.324	-1.594	-0.07	0.293	-1.191	-0.082	0.457	-1.23	0.074	0.336	-1.199	0	0.434	-1.164	0.148	0.563	-1.52	0.102	0.359	-1.414	0.145	0.43	-1.32	0.074	0.27	-1.449	-0.207	0.707
-1.094	-0.047	0.441	-1.352	-0.117	0.32	-1.582	-0.055	0.289	-1.211	-0.094	0.453	-1.262	0.055	0.363	-1.188	0.027	0.445	-1.156	0.172	0.57	-1.484	0.105	0.332	-1.348	0.125	0.422	-1.348	-0.063	0.359	-1.398	-0.082	0.68
-1.082	-0.07	0.434	-1.359	-0.125	0.324	-1.527	-0.059	0.277	-1.227	-0.102	0.449	-1.293	0.039	0.387	-1.184	0.051	0.449	-1.172	0.188	0.57	-1.422	0.121	0.309	-1.281	0.109	0.41	-1.434	-0.133	0.402	-1.445	0.016	0.633
-1.078	-0.078	0.418	-1.367	-0.129	0.32	-1.449	-0.082	0.266	-1.234	-0.094	0.441	-1.316	0.027	0.406	-1.188	0.074	0.453	-1.176	0.199	0.559	-1.344	0.145	0.289	-1.219	0.102	0.398	-1.473	-0.133	0.418	-1.555	0.086	0.582
-1.078	-0.094	0.414	-1.379	-0.141	0.316	-1.355	-0.094	0.27	-1.254	-0.086	0.43	-1.313	0.02	0.414	-1.207	0.086	0.457	-1.156	0.223	0.535	-1.258	0.125	0.289	-1.172	0.109	0.391	-1.445	-0.082	0.422	-1.66	0.16	0.52
-1.082	-0.109	0.414	-1.375	-0.133	0.32	-1.262	-0.098	0.262	-1.309	-0.086	0.441	-1.297	0.008	0.418	-1.234	0.082	0.457	-1.117	0.238	0.504	-1.27	0.086	0.305	-1.145	0.109	0.391	-1.41	-0.031	0.43	-1.742	0.219	0.465
-1.094	-0.113	0.418	-1.383	-0.129	0.32	-1.172	-0.09	0.25	-1.379	-0.082	0.457	-1.281	0	0.422	-1.273	0.07	0.453	-1.094	0.234	0.492	-1.355	0.074	0.316	-1.113	0.121	0.398	-1.395	0.004	0.449	-1.816	0.258	0.438
-1.09	-0.113	0.426	-1.406	-0.121	0.324	-1.113	-0.078	0.25	-1.418	-0.059	0.461	-1.258	0	0.418	-1.316	0.059	0.457	-1.102	0.219	0.484	-1.316	0.086	0.328	-1.086	0.148	0.418	-1.402	0.012	0.465	-1.891	0.293	0.426
-1.086	-0.121	0.434	-1.441	-0.121	0.328	-1.082	-0.063	0.25	-1.391	-0.039	0.441	-1.23	0.004	0.418	-1.352	0.047	0.465	-1.148	0.195	0.477	-1.172	0.07	0.34	-1.098	0.164	0.438	-1.383	0.012	0.48	-1.977	0.301	0.434
-1.086	-0.125	0.434	-1.484	-0.117	0.332	-1.094	-0.031	0.258	-1.301	-0.023	0.395	-1.195	0.012	0.414	-1.367	0.031	0.461	-1.215	0.172	0.461	-1.074	0.027	0.336	-1.125	0.18	0.445	-1.336	0.004	0.492	-2.055	0.297	0.441
-1.086	-0.129	0.426	-1.496	-0.113	0.324	-1.137	-0.012	0.281	-1.176	-0.016	0.344	-1.164	0.023	0.402	-1.34	0.031	0.453	-1.262	0.148	0.441	-1.094	-0.012	0.344	-1.156	0.215	0.445	-1.277	-0.008	0.496	-2.105	0.262	0.461
-1.09	-0.129	0.418	-1.469	-0.121	0.316	-1.191	0.008	0.305	-1.078	0.02	0.297	-1.133	0.031	0.395	-1.301	0.031	0.43	-1.262	0.133	0.422	-1.152	-0.027	0.348	-1.18	0.25	0.445	-1.223	-0.016	0.496	-2.148	0.18	0.488
-1.098	-0.129	0.414	-1.422	-0.133	0.305	-1.238	0.02	0.328	-1.043	0.059	0.273	-1.109	0.035	0.398	-1.297	0.047	0.406	-1.191	0.129	0.414	-1.223	-0.008	0.359	-1.234	0.254	0.445	-1.195	0	0.488	-2.164	0.094	0.492
-1.102	-0.133	0.402	-1.34	-0.121	0.293	-1.293	0.016	0.355	-1.07	0.086	0.289	-1.102	0.039	0.406	-1.355	0.055	0.391	-1.125	0.094	0.414	-1.27	0.027	0.355	-1.297	0.23	0.465	-1.219	0.023	0.43	-2.145	0.004	0.477
-1.109	-0.133	0.387	-1.242	-0.105	0.281	-1.348	0.02	0.383	-1.133	0.098	0.316	-1.094	0.047	0.414	-1.422	0.086	0.406	-1.102	0.031	0.422	-1.281	0.051	0.359	-1.367	0.195	0.48	-1.207	0.051	0.477	-2.07	-0.023	0.457
-1.109	-0.133	0.379	-1.141	-0.074	0.27	-1.398	0.02	0.406	-1.211	0.098	0.355	-1.09	0.055	0.426	-1.406	0.141	0.434	-1.195	-0.02	0.434	-1.258	0.074	0.375	-1.422	0.156	0.488	-1.305	0.09	0.449	-1.969	0	0.445
-1.117	-0.137	0.371	-1.063	-0.051	0.262	-1.441	0.027	0.422	-1.262	0.086	0.375	-1.09	0.059	0.43	-1.316	0.18	0.422	-1.328	-0.016	0.441	-1.258	0.09	0.398	-1.465	0.121	0.5	-1.359	0.277	0.438	-1.875	0.055	0.422
-1.129	-0.133	0.367	-1.023	-0.027	0.266	-1.449	0.027	0.438	-1.289	0.066	0.387	-1.086	0.066	0.43	-1.203	0.156	0.391	-1.332	0.031	0.441	-1.254	0.109	0.41	-1.492	0.098	0.512	-1.469	0.492	0.398	-1.781	0.117	0.41
-1.164	-0.129	0.359	-1.031	-0.004	0.277	-1.438	0.023	0.441	-1.301	0.055	0.395	-1.09	0.066	0.426	-1.109	0.117	0.336	-1.219	0.055	0.449	-1.219	0.141	0.434	-1.492	0.09	0.516	-1.609	0.563	0.352	-1.691	0.18	0.406
-1.227	-0.129	0.367	-1.078	0.012	0.289	-1.426	0.012	0.418	-1.297	0.059	0.387	-1.098	0.063	0.422	-1.082	0.109	0.297	-1.125	0.027	0.449	-1.16	0.168	0.445	-1.469	0.086	0.492	-1.723	0.391	0.285	-1.609	0.258	0.398
-1.305	-0.137	0.375	-1.141	0.02	0.309	-1.43	0	0.391	-1.293	0.063	0.379	-1.113	0.055	0.414	-1.137	0.109	0.281	-1.09	-0.02	0.449	-1.09	0.176	0.457	-1.414	0.098	0.453	-1.82	0.027	0.234	-1.551	0.352	0.387
-1.379	-0.133	0.383	-1.203	0.012	0.328	-1.43	-0.016	0.367	-1.277	0.059	0.352	-1.117	0.043	0.406	-1.211	0.125	0.281	-1.105	-0.031	0.457	-1.02	0.164	0.457	-1.336	0.113	0.406	-1.805	-0.309	0.297	-1.508	0.426	0.383
-1.43	-0.129	0.387	-1.273	0.008	0.34	-1.449	-0.035	0.359	-1.246	0.039	0.332	-1.121	0.027	0.395	-1.262	0.141	0.309	-1.141	-0.012	0.465	-0.977	0.125	0.465	-1.262	0.121	0.371	-1.848	-0.559	0.305	-1.492	0.477	0.387
-1.41	-0.129	0.383	-1.344	0.004	0.371	-1.477	-0.051	0.383	-1.211	0.016	0.309	-1.121	0.02	0.391	-1.227	0.133	0.344	-1.168	0.023	0.461	-0.938	0.129	0.48	-1.238	0.121	0.359	-1.836	-0.77	0.375	-1.5	0.512	0.375
-1.352	-0.121	0.367	-1.406	0	0.395	-1.48	-0.07	0.414	-1.172	-0.004	0.297	-1.148	0.004	0.391	-1.203	0.086	0.367	-1.195	0.051	0.453	-0.957	0.07	0.496	-1.336	0.137	0.352	-1.75	-0.93	0.488	-1.5	0.504	0.363
-1.293	-0.121	0.34	-1.457	0	0.41	-1.457	-0.098	0.457	-1.121	-0.02	0.301	-1.195	-0.008	0.395	-1.211	0.047	0.371	-1.211	0.047	0.449	-0.969	0.066	0.496	-1.398	0.199	0.336	-1.715	-1	0.586	-1.461	0.469	0.352
-1.242	-0.109	0.309	-1.473	0.008	0.426	-1.41	-0.105	0.488	-1.086	-0.02	0.309	-1.246	-0.02	0.406	-1.207	0.043	0.379	-1.223	0.039	0.449	-0.984	0.105	0.5	-1.285	0.258	0.34	-1.676	-0.957	0.617	-1.41	0.395	0.328
-1.203	-0.102	0.293	-1.465	0.02	0.434	-1.371	-0.086	0.488	-1.059	-0.012	0.313	-1.301	-0.027	0.418	-1.18	0.047	0.383	-1.227	0.035	0.469	-1.012	0.125	0.508	-1.098	0.25	0.352	-1.691	-0.809	0.563	-1.375	0.297	0.273
-1.176	-0.102	0.289	-1.441	0.012	0.441	-1.355	-0.02	0.453	-1.047	-0.004	0.316	-1.336	-0.031	0.418	-1.148	0.043	0.367	-1.207	0.031	0.477	-1.047	0.133	0.523	-0.984	0.191	0.359	-1.746	-0.637	0.473	-1.379	0.203	0.148
-1.156	-0.09	0.285	-1.422	0.012	0.434	-1.328	0.063	0.426	-1.043	-0.016	0.328	-1.332	-0.031	0.41	-1.098	0.039	0.352	-1.172	0.043	0.484	-1.09	0.133	0.531	-1	0.141	0.363	-1.688	-0.473	0.422	-1.371	0.148	-0.031
-1.152	-0.055	0.281	-1.402	0.012	0.434	-1.277	0.125	0.418	-1.043	-0.031	0.332	-1.297	-0.023	0.395	-1.051	0.039	0.332	-1.152	0.039	0.496	-1.125	0.125	0.539	-1.09	0.125	0.367	-1.621	-0.375	0.422	-1.277	0.152	-0.152
-1.176	-0.02	0.289	-1.387	0.004	0.438	-1.23	0.172	0.418	-1.043	-0.051	0.34	-1.266	0	0.367	-1.023	0.027	0.313	-1.113	0.043	0.512	-1.152	0.109	0.547	-1.184	0.156	0.367	-1.559	-0.352	0.445	-1.109	0.18	-0.18
-1.195	0.012	0.309	-1.363	0.008	0.438	-1.184	0.203	0.422	-1.047	-0.063	0.344	-1.277	0.035	0.348	-1.02	0	0.293	-1.098	0.051	0.512	-1.176	0.074	0.559	-1.23	0.191	0.379	-1.516	-0.344	0.492	-0.941	0.148	-0.141
-1.211	0.027	0.336	-1.332	-0.008	0.43	-1.141	0.215	0.418	-1.047	-0.082	0.34	-1.344	0.063	0.352	-1.035	-0.039	0.297	-1.074	0.063	0.52	-1.184	0.039	0.582	-1.238	0.215	0.395	-1.543	-0.32	0.516	-0.844	0.035	-0.07
-1.215	0.023	0.363	-1.297	-0.016	0.434	-1.094	0.211	0.434	-1.051	-0.094	0.34	-1.406	0.102	0.363	-1.055	-0.07	0.309	-1.117	0.016	0.539	-1.238	-0.004	0.598	-1.234	0.219	0.418	-1.578	-0.344	0.559	-0.902	-0.074	-0.004
-1.219	0.008	0.375	-1.254	-0.012	0.441	-1.066	0.195	0.434	-1.059	-0.105	0.34	-1.41	0.148	0.355	-1.074	-0.09	0.313	-1.137	-0.012	0.559	-1.305	-0.051	0.625	-1.207	0.219	0.434	-1.52	-0.32	0.547	-1.074	-0.066	0.035
-1.227	-0.008	0.371	-1.219	-0.004	0.445	-1.055	0.172	0.438	-1.074	-0.109	0.34	-1.332	0.164	0.32	-1.082	-0.105	0.289	-1.137	0.023	0.559	-1.395	-0.105	0.656	-1.156	0.203	0.445	-1.359	-0.293	0.547	-1.156	0	0.023
-1.219	-0.016	0.359	-1.176	0.016	0.449	-1.07	0.141	0.438	-1.086	-0.121	0.336	-1.254	0.141	0.293	-1.102	-0.117	0.25	-1.164	0.027	0.547	-1.496	-0.133	0.688	-1.102	0.191	0.449	-1.219	-0.254	0.563	-1.137	0.105	0
-1.199	-0.023	0.34	-1.152	0.043	0.438	-1.094	0.109	0.441	-1.098	-0.129	0.336	-1.203	0.125	0.285	-1.129	-0.109	0.211	-1.172	0.035	0.547	-1.602	-0.141	0.699	-1.043	0.176	0.453	-1.168	-0.207	0.559	-1.168	0.203	0.023
-1.168	-0.043	0.336	-1.129	0.074	0.426	-1.137	0.078	0.449	-1.113	-0.133	0.336	-1.215	0.137	0.293	-1.172	-0.109	0.199	-1.199	0.012	0.543	-1.684	-0.129	0.711	-0.988	0.16	0.445	-1.211	-0.133	0.535	-1.305	0.277	0.082
-1.133	-0.051	0.332	-1.109	0.098	0.418	-1.199	0.051	0.457	-1.129	-0.133	0.332	-1.27	0.168	0.324	-1.223	-0.109	0.211	-1.227	0	0.535	-1.688	-0.102	0.715	-0.938	0.141	0.441	-1.273	-0.051	0.523	-1.484	0.336	0.156
-1.102	-0.059	0.332	-1.086	0.117	0.414	-1.266	0.027	0.457	-1.145	-0.133	0.332	-1.297	0.191	0.348	-1.277	-0.121	0.246	-1.254	-0.008	0.539	-1.629	-0.074	0.711	-0.902	0.133	0.441	-1.316	0.02	0.496	-1.641	0.352	0.223
-1.082	-0.055	0.336	-1.063	0.117	0.41	-1.309	0.004	0.453	-1.168	-0.129	0.336	-1.293	0.199	0.34	-1.324	-0.125	0.285	-1.258	0.004	0.551	-1.555	-0.055	0.691	-0.898	0.121	0.441	-1.32	0.102	0.488	-1.723	0.344	0.297
-1.07	-0.043	0.332	-1.031	0.113	0.402	-1.313	-0.02	0.445	-1.199	-0.129	0.344	-1.289	0.191	0.313	-1.359	-0.125	0.32	-1.293	-0.027	0.555	-1.504	-0.051	0.676	-0.898	0.117	0.461	-1.336	0.184	0.496	-1.762	0.301	0.352
-1.07	-0.035	0.332	-1.02	0.098	0.406	-1.285	-0.047	0.418	-1.234	-0.129	0.359	-1.277	0.188	0.293	-1.395	-0.117	0.324	-1.328	-0.082	0.566	-1.539	-0.047	0.652	-0.941	0.105	0.469	-1.395	0.254	0.512	-1.797	0.246	0.387
-1.07	-0.027	0.332	-1.027	0.074	0.406	-1.242	-0.063	0.395	-1.266	-0.129	0.367	-1.301	0.191	0.285	-1.422	-0.113	0.316	-1.371	-0.137	0.574	-1.691	-0.063	0.637	-0.98	0.098	0.477	-1.469	0.305	0.508	-1.816	0.199	0.41
-1.082	-0.016	0.336	-1.051	0.063	0.406	-1.246	-0.07	0.387	-1.309	-0.137	0.371	-1.328	0.191	0.289	-1.453	-0.105	0.297	-1.43	-0.18	0.574	-1.84	-0.09	0.602	-1.027	0.074	0.488	-1.523	0.348	0.48	-1.844	0.164	0.41
-1.082	-0.016	0.336	-1.078	0.055	0.41	-1.289	-0.074	0.395	-1.348	-0.145	0.371	-1.332	0.188	0.313	-1.5	-0.102	0.289	-1.504	-0.227	0.57	-1.766	-0.109	0.586	-1.063	0.074	0.484	-1.547	0.359	0.445	-1.852	0.148	0.406
-1.082	-0.02	0.336	-1.121	0.035	0.414	-1.332	-0.055	0.402	-1.367	-0.156	0.379	-1.313	0.168	0.328	-1.559	-0.105	0.293	-1.57	-0.262	0.566	-1.516	-0.152	0.578	-1.098	0.086	0.473	-1.551	0.34	0.418	-1.844	0.148	0.414
-1.082	-0.027	0.34	-1.172	0.008	0.418	-1.309	-0.027	0.391	-1.367	-0.172	0.379	-1.27	0.133	0.34	-1.602	-0.113	0.309	-1.633	-0.285	0.563	-1.297	-0.188	0.582	-1.156	0.082	0.473	-1.559	0.301	0.379	-1.824	0.141	0.434
-1.078	-0.051	0.336	-1.223	-0.012	0.434	-1.242	-0.027	0.363	-1.352	-0.176	0.379	-1.234	0.105	0.352	-1.617	-0.125	0.313	-1.684	-0.289	0.551	-1.203	-0.191	0.586	-1.234	0.063	0.48	-1.508	0.285	0.363	-1.805	0.117	0.465
-1.082	-0.066	0.332	-1.266	-0.039	0.445	-1.148	-0.039	0.336	-1.336	-0.18	0.371	-1.199	0.09	0.352	-1.578	-0.148	0.313	-1.684	-0.27	0.563	-1.238	-0.16	0.586	-1.328	0.031	0.488	-1.531	0.223	0.34	-1.785	0.098	0.496
-1.078	-0.074	0.328	-1.297	-0.059	0.445	-1.07	-0.039	0.32	-1.34	-0.176	0.375	-1.168	0.078	0.355	-1.512	-0.16	0.305	-1.656	-0.242	0.57	-1.336	-0.109	0.574	-1.445	-0.012	0.496	-1.504	0.156	0.344	-1.773	0.094	0.527
-1.074	-0.078	0.324	-1.301	-0.078	0.438	-1.004	-0.035	0.309	-1.379	-0.164	0.383	-1.148	0.074	0.352	-1.449	-0.164	0.305	-1.578	-0.215	0.59	-1.418	-0.063	0.555	-1.555	-0.047	0.516	-1.484	0.109	0.344	-1.777	0.113	0.535
-1.078	-0.078	0.316	-1.309	-0.102	0.43	-0.973	-0.031	0.297	-1.434	-0.148	0.391	-1.137	0.066	0.352	-1.434	-0.145	0.313	-1.512	-0.199	0.605	-1.453	-0.008	0.543	-1.668	-0.082	0.527	-1.5	0.055	0.348	-1.805	0.168	0.531
-1.082	-0.086	0.316	-1.336	-0.113	0.426	-0.957	-0.016	0.293	-1.484	-0.137	0.402	-1.121	0.059	0.348	-1.496	-0.117	0.336	-1.496	-0.172	0.621	-1.484	0.047	0.531	-1.742	-0.117	0.559	-1.488	0.023	0.391	-1.832	0.242	0.523
-1.098	-0.09	0.309	-1.367	-0.105	0.418	-0.973	-0.016	0.301	-1.488	-0.129	0.395	-1.113	0.039	0.34	-1.598	-0.082	0.363	-1.578	-0.156	0.629	-1.539	0.098	0.516	-1.828	-0.156	0.566	-1.539	-0.055	0.422	-1.813	0.305	0.516
-1.113	-0.098	0.309	-1.375	-0.082	0.406	-1.012	-0.012	0.313	-1.434	-0.121	0.375	-1.113	0.023	0.344	-1.637	-0.055	0.383	-1.672	-0.133	0.625	-1.563	0.145	0.496	-1.855	-0.176	0.57	-1.543	-0.094	0.496	-1.766	0.309	0.527
-1.121	-0.098	0.309	-1.352	-0.066	0.387	-1.063	-0.016	0.324	-1.332	-0.109	0.344	-1.121	0.016	0.348	-1.566	-0.055	0.383	-1.613	-0.102	0.617	-1.531	0.172	0.461	-1.816	-0.18	0.566	-1.523	-0.098	0.566	-1.734	0.258	0.523
-1.137	-0.102	0.313	-1.297	-0.059	0.371	-1.117	-0.027	0.344	-1.223	-0.094	0.328	-1.121	-0.004	0.348	-1.418	-0.078	0.352	-1.441	-0.098	0.617	-1.438	0.148	0.438	-1.734	-0.172	0.57	-1.496	-0.094	0.629	-1.73	0.133	0.551
-1.152	-0.105	0.32	-1.242	-0.047	0.344	-1.176	-0.035	0.367	-1.133	-0.059	0.328	-1.121	-0.02	0.344	-1.266	-0.086	0.324	-1.281	-0.109	0.609	-1.336	0.109	0.422	-1.652	-0.164	0.578	-1.488	-0.074	0.66	-1.781	-0.016	0.602
-1.176	-0.105	0.32	-1.191	-0.031	0.32	-1.227	-0.039	0.383	-1.082	-0.027	0.332	-1.121	-0.027	0.332	-1.152	-0.082	0.313	-1.172	-0.098	0.605	-1.258	0.074	0.406	-1.598	-0.152	0.574	-1.508	-0.031	0.648	-1.879	-0.141	0.66
-1.203	-0.105	0.324	-1.152	-0.016	0.305	-1.266	-0.043	0.395	-1.074	0	0.332	-1.121	-0.039	0.32	-1.121	-0.059	0.305	-1.145	-0.059	0.59	-1.203	0.047	0.402	-1.621	-0.137	0.563	-1.535	0.039	0.543	-2	-0.199	0.727
-1.23	-0.109	0.324	-1.121	-0.004	0.293	-1.273	-0.035	0.398	-1.109	0	0.344	-1.129	-0.047	0.309	-1.133	-0.023	0.324	-1.184	-0.027	0.57	-1.164	0.031	0.391	-1.719	-0.105	0.559	-1.559	0.125	0.371	-2.008	-0.188	0.789
-1.254	-0.117	0.324	-1.105	0	0.297	-1.266	-0.043	0.395	-1.164	-0.008	0.355	-1.145	-0.059	0.293	-1.164	0.02	0.34	-1.238	0	0.551	-1.133	0.004	0.406	-1.789	-0.082	0.559	-1.594	0.215	0.156	-1.906	-0.117	0.859
-1.262	-0.121	0.328	-1.094	0.008	0.297	-1.246	-0.047	0.391	-1.223	-0.02	0.371	-1.156	-0.074	0.285	-1.207	0.035	0.363	-1.277	0.016	0.523	-1.094	-0.004	0.426	-1.742	-0.086	0.551	-1.598	0.379	-0.055	-1.801	-0.023	0.914
-1.266	-0.125	0.328	-1.109	0.004	0.305	-1.227	-0.051	0.379	-1.289	-0.027	0.398	-1.172	-0.086	0.273	-1.25	0.047	0.375	-1.301	0.039	0.496	-1.086	-0.004	0.441	-1.547	-0.113	0.566	-1.57	0.57	-0.176	-1.727	0.039	0.953
-1.262	-0.121	0.328	-1.137	0.004	0.324	-1.211	-0.051	0.367	-1.344	-0.035	0.418	-1.195	-0.098	0.254	-1.293	0.063	0.387	-1.344	0.066	0.48	-1.086	0.016	0.453	-1.398	-0.137	0.582	-1.496	0.695	-0.207	-1.648	0.047	0.98
-1.266	-0.121	0.332	-1.168	0	0.34	-1.199	-0.047	0.355	-1.375	-0.031	0.43	-1.223	-0.121	0.23	-1.336	0.066	0.402	-1.426	0.074	0.457	-1.09	0.043	0.48	-1.316	-0.129	0.586	-1.367	0.621	-0.156	-1.551	-0.02	0.988
-1.273	-0.113	0.328	-1.203	-0.012	0.359	-1.195	-0.039	0.34	-1.348	-0.027	0.434	-1.254	-0.156	0.207	-1.355	0.063	0.414	-1.512	0.07	0.449	-1.086	0.063	0.512	-1.324	-0.109	0.574	-1.258	0.391	-0.148	-1.492	-0.121	0.98
-1.285	-0.105	0.324	-1.223	-0.02	0.371	-1.191	-0.039	0.336	-1.289	-0.023	0.422	-1.297	-0.176	0.203	-1.352	0.051	0.406	-1.539	0.074	0.449	-1.09	0.094	0.535	-1.363	-0.09	0.551	-1.305	0.18	-0.18	-1.527	-0.219	0.945
-1.309	-0.098	0.328	-1.234	-0.031	0.371	-1.191	-0.035	0.332	-1.227	-0.02	0.402	-1.348	-0.191	0.215	-1.328	0.031	0.395	-1.52	0.094	0.449	-1.105	0.117	0.566	-1.391	-0.066	0.527	-1.461	0.16	-0.223	-1.582	-0.266	0.902
-1.352	-0.086	0.344	-1.242	-0.055	0.359	-1.203	-0.043	0.336	-1.176	0	0.395	-1.395	-0.203	0.234	-1.301	0.027	0.387	-1.473	0.094	0.445	-1.125	0.145	0.574	-1.391	-0.023	0.516	-1.484	0.25	-0.223	-1.492	-0.266	0.828
-1.422	-0.082	0.359	-1.238	-0.074	0.348	-1.203	-0.051	0.324	-1.156	0.023	0.383	-1.434	-0.199	0.254	-1.266	0.023	0.375	-1.43	0.09	0.438	-1.145	0.18	0.566	-1.41	0.02	0.504	-1.352	0.316	-0.188	-1.309	-0.234	0.738
-1.492	-0.078	0.379	-1.223	-0.086	0.328	-1.207	-0.055	0.32	-1.156	0.031	0.379	-1.473	-0.188	0.273	-1.258	0.008	0.367	-1.379	0.074	0.445	-1.156	0.211	0.559	-1.445	0.059	0.496	-1.293	0.27	-0.113	-1.207	-0.242	0.648
-1.539	-0.07	0.387	-1.207	-0.086	0.316	-1.215	-0.055	0.316	-1.16	0.031	0.383	-1.504	-0.16	0.293	-1.262	0.004	0.355	-1.352	0.066	0.461	-1.176	0.23	0.547	-1.457	0.086	0.477	-1.426	0.141	-0.016	-1.234	-0.254	0.566
-1.535	-0.074	0.375	-1.18	-0.078	0.309	-1.219	-0.055	0.316	-1.148	0.023	0.395	-1.547	-0.113	0.297	-1.27	0.02	0.363	-1.332	0.063	0.473	-1.215	0.23	0.531	-1.43	0.09	0.457	-1.613	0.066	0.07	-1.348	-0.223	0.492
-1.469	-0.082	0.359	-1.168	-0.07	0.313	-1.227	-0.059	0.32	-1.141	0.012	0.402	-1.613	-0.074	0.301	-1.273	0.027	0.379	-1.313	0.086	0.5	-1.266	0.219	0.504	-1.375	0.086	0.441	-1.688	0.078	0.152	-1.488	-0.152	0.434
-1.359	-0.078	0.332	-1.16	-0.066	0.313	-1.238	-0.063	0.324	-1.133	0.008	0.414	-1.668	-0.047	0.313	-1.277	0.023	0.406	-1.297	0.09	0.516	-1.355	0.199	0.469	-1.313	0.086	0.434	-1.645	0.137	0.234	-1.566	-0.043	0.395
-1.23	-0.055	0.32	-1.152	-0.055	0.32	-1.25	-0.066	0.313	-1.129	0.004	0.43	-1.637	-0.047	0.316	-1.277	0.012	0.426	-1.273	0.121	0.539	-1.414	0.18	0.414	-1.262	0.086	0.426	-1.586	0.164	0.316	-1.645	0.082	0.363
-1.117	-0.016	0.309	-1.148	-0.039	0.324	-1.277	-0.07	0.301	-1.117	0.02	0.434	-1.516	-0.078	0.301	-1.281	0.012	0.445	-1.254	0.137	0.547	-1.434	0.176	0.367	-1.234	0.098	0.418	-1.574	0.164	0.363	-1.766	0.211	0.328
-1.043	0.016	0.305	-1.148	-0.035	0.328	-1.313	-0.086	0.289	-1.105	0.023	0.434	-1.355	-0.113	0.277	-1.285	0.02	0.457	-1.207	0.148	0.555	-1.406	0.191	0.332	-1.211	0.105	0.414	-1.59	0.168	0.387	-1.891	0.34	0.309
-1.023	0.047	0.316	-1.152	-0.031	0.332	-1.34	-0.094	0.285	-1.094	0.027	0.43	-1.199	-0.117	0.262	-1.289	0.039	0.457	-1.188	0.18	0.559	-1.336	0.199	0.301	-1.191	0.117	0.414	-1.598	0.137	0.398	-1.973	0.438	0.281
-1.066	0.066	0.336	-1.148	-0.027	0.324	-1.363	-0.105	0.273	-1.082	0.016	0.43	-1.09	-0.094	0.246	-1.285	0.051	0.457	-1.184	0.207	0.547	-1.313	0.172	0.293	-1.18	0.125	0.422	-1.48	0.176	0.414	-1.988	0.449	0.281
-1.141	0.066	0.363	-1.148	-0.031	0.32	-1.375	-0.129	0.273	-1.066	0	0.43	-1.055	-0.051	0.234	-1.293	0.063	0.441	-1.164	0.238	0.535	-1.434	0.141	0.27	-1.184	0.16	0.43	-1.477	0.082	0.402	-1.992	0.383	0.313
-1.199	0.047	0.387	-1.141	-0.035	0.316	-1.391	-0.152	0.273	-1.066	-0.016	0.43	-1.07	-0.016	0.242	-1.285	0.07	0.441	-1.168	0.258	0.516	-1.574	0.145	0.23	-1.211	0.18	0.445	-1.352	0.031	0.449	-1.969	0.25	0.363
-1.246	0.016	0.402	-1.129	-0.043	0.316	-1.41	-0.164	0.293	-1.086	-0.027	0.438	-1.109	0.016	0.266	-1.277	0.074	0.438	-1.168	0.27	0.504	-1.508	0.191	0.188	-1.242	0.199	0.465	-1.266	-0.035	0.469	-1.926	0.117	0.43
-1.277	-0.008	0.422	-1.121	-0.051	0.316	-1.438	-0.164	0.301	-1.105	-0.035	0.441	-1.164	0.027	0.297	-1.289	0.066	0.441	-1.16	0.273	0.496	-1.32	0.203	0.164	-1.273	0.238	0.48	-1.211	-0.074	0.5	-1.879	-0.035	0.531
-1.285	-0.023	0.434	-1.117	-0.059	0.313	-1.457	-0.16	0.309	-1.125	-0.039	0.445	-1.219	0.039	0.324	-1.316	0.059	0.441	-1.172	0.262	0.492	-1.203	0.148	0.156	-1.328	0.285	0.48	-1.195	-0.07	0.516	-1.848	-0.145	0.594
-1.297	-0.02	0.445	-1.109	-0.063	0.301	-1.465	-0.16	0.305	-1.152	-0.043	0.445	-1.285	0.047	0.371	-1.348	0.043	0.449	-1.184	0.246	0.496	-1.223	0.063	0.176	-1.363	0.305	0.48	-1.211	-0.035	0.52	-1.797	-0.148	0.621
-1.289	-0.016	0.453	-1.102	-0.07	0.297	-1.457	-0.156	0.289	-1.18	-0.059	0.453	-1.359	0.055	0.418	-1.387	0.035	0.449	-1.219	0.219	0.504	-1.316	0.02	0.219	-1.387	0.328	0.48	-1.234	0.004	0.52	-1.734	-0.09	0.629
-1.277	-0.008	0.457	-1.113	-0.074	0.285	-1.457	-0.145	0.289	-1.219	-0.078	0.465	-1.41	0.063	0.441	-1.418	0.027	0.457	-1.273	0.184	0.5	-1.41	0.023	0.266	-1.41	0.336	0.477	-1.25	0.031	0.523	-1.668	-0.012	0.629
-1.258	0	0.457	-1.129	-0.078	0.285	-1.484	-0.133	0.289	-1.254	-0.086	0.473	-1.426	0.063	0.461	-1.426	0.023	0.465	-1.316	0.145	0.473	-1.449	0.059	0.297	-1.426	0.332	0.465	-1.27	0.047	0.523	-1.609	0.07	0.613
-1.234	0.016	0.453	-1.148	-0.078	0.285	-1.531	-0.113	0.289	-1.289	-0.086	0.461	-1.426	0.059	0.469	-1.402	0.023	0.449	-1.336	0.113	0.418	-1.414	0.086	0.336	-1.438	0.336	0.461	-1.285	0.047	0.516	-1.551	0.156	0.57
-1.215	0.031	0.445	-1.168	-0.074	0.285	-1.563	-0.086	0.289	-1.301	-0.082	0.441	-1.395	0.047	0.465	-1.355	0.051	0.414	-1.281	0.078	0.348	-1.379	0.109	0.379	-1.488	0.324	0.422	-1.313	0.027	0.504	-1.516	0.25	0.516
-1.207	0.039	0.438	-1.195	-0.09	0.289	-1.563	-0.078	0.285	-1.293	-0.066	0.41	-1.355	0.055	0.469	-1.285	0.109	0.379	-1.184	0.055	0.285	-1.359	0.117	0.402	-1.563	0.32	0.367	-1.344	-0.008	0.512	-1.504	0.336	0.449
-1.207	0.043	0.434	-1.234	-0.098	0.301	-1.523	-0.09	0.281	-1.293	-0.051	0.387	-1.324	0.066	0.453	-1.246	0.188	0.344	-1.105	0.004	0.234	-1.352	0.125	0.418	-1.59	0.313	0.297	-1.375	-0.066	0.527	-1.504	0.402	0.398
-1.207	0.043	0.422	-1.293	-0.105	0.313	-1.457	-0.098	0.293	-1.309	-0.035	0.359	-1.301	0.074	0.43	-1.285	0.258	0.32	-1.113	-0.043	0.195	-1.301	0.145	0.426	-1.547	0.316	0.188	-1.398	-0.121	0.547	-1.488	0.473	0.363
-1.211	0.031	0.41	-1.355	-0.109	0.316	-1.383	-0.098	0.309	-1.355	-0.004	0.352	-1.281	0.07	0.41	-1.363	0.324	0.336	-1.219	-0.063	0.227	-1.227	0.156	0.43	-1.426	0.316	0.086	-1.438	-0.188	0.574	-1.484	0.512	0.332
-1.215	0.023	0.395	-1.418	-0.117	0.324	-1.301	-0.086	0.305	-1.383	0.039	0.328	-1.273	0.066	0.398	-1.355	0.383	0.371	-1.281	-0.027	0.27	-1.145	0.16	0.438	-1.293	0.32	0.02	-1.465	-0.238	0.594	-1.488	0.527	0.301
-1.211	0.023	0.387	-1.453	-0.121	0.328	-1.223	-0.055	0.309	-1.363	0.078	0.301	-1.273	0.063	0.387	-1.289	0.375	0.375	-1.223	0.02	0.305	-1.055	0.148	0.445	-1.195	0.313	0.02	-1.469	-0.273	0.613	-1.492	0.512	0.262
-1.195	0.02	0.387	-1.453	-0.125	0.324	-1.152	-0.02	0.316	-1.313	0.074	0.27	-1.266	0.043	0.402	-1.207	0.289	0.352	-1.113	0.035	0.309	-1.008	0.121	0.441	-1.219	0.289	0.094	-1.469	-0.301	0.629	-1.48	0.477	0.199
-1.172	0.023	0.387	-1.434	-0.129	0.328	-1.094	0.008	0.328	-1.246	0.078	0.254	-1.25	0.031	0.43	-1.145	0.219	0.324	-1.063	0.02	0.293	-0.969	0.105	0.453	-1.367	0.305	0.18	-1.488	-0.305	0.633	-1.473	0.457	0.113
-1.16	0.031	0.383	-1.426	-0.129	0.328	-1.066	0.039	0.348	-1.184	0.098	0.25	-1.234	0.012	0.457	-1.148	0.207	0.305	-1.098	0.023	0.281	-0.973	0.094	0.477	-1.469	0.285	0.215	-1.523	-0.289	0.633	-1.434	0.441	0.035
-1.152	0.047	0.383	-1.449	-0.125	0.34	-1.078	0.059	0.367	-1.145	0.133	0.258	-1.223	0.008	0.488	-1.211	0.234	0.301	-1.203	0.051	0.293	-0.988	0.09	0.488	-1.355	0.25	0.207	-1.508	-0.234	0.617	-1.352	0.43	0.023
-1.148	0.055	0.387	-1.465	-0.102	0.336	-1.125	0.078	0.391	-1.129	0.168	0.273	-1.219	0.023	0.508	-1.293	0.258	0.305	-1.316	0.102	0.309	-1.004	0.094	0.508	-1.203	0.211	0.184	-1.449	-0.168	0.602	-1.25	0.375	0.063
-1.152	0.055	0.391	-1.457	-0.082	0.328	-1.184	0.086	0.41	-1.141	0.195	0.273	-1.203	0.047	0.512	-1.355	0.258	0.309	-1.395	0.141	0.324	-1.02	0.113	0.523	-1.16	0.168	0.16	-1.422	-0.141	0.582	-1.18	0.215	0.129
-1.152	0.047	0.402	-1.418	-0.086	0.32	-1.246	0.094	0.43	-1.176	0.203	0.258	-1.188	0.07	0.508	-1.383	0.242	0.305	-1.445	0.145	0.359	-1.043	0.121	0.531	-1.219	0.148	0.156	-1.391	-0.129	0.574	-1.25	0.059	0.195
-1.156	0.027	0.418	-1.367	-0.098	0.32	-1.305	0.094	0.457	-1.211	0.188	0.234	-1.172	0.098	0.492	-1.402	0.227	0.297	-1.465	0.109	0.387	-1.066	0.109	0.539	-1.316	0.168	0.172	-1.41	-0.109	0.582	-1.375	0	0.238
-1.152	0.008	0.426	-1.313	-0.082	0.324	-1.355	0.094	0.488	-1.238	0.148	0.234	-1.152	0.125	0.48	-1.422	0.199	0.313	-1.492	0.059	0.422	-1.098	0.098	0.547	-1.414	0.203	0.191	-1.512	-0.105	0.598	-1.324	0.047	0.246
-1.145	-0.012	0.441	-1.262	-0.055	0.32	-1.398	0.09	0.516	-1.266	0.113	0.246	-1.148	0.145	0.469	-1.422	0.188	0.34	-1.484	0.035	0.449	-1.141	0.066	0.547	-1.516	0.203	0.207	-1.617	-0.121	0.605	-1.129	0.121	0.234
-1.145	-0.031	0.449	-1.191	-0.035	0.316	-1.426	0.094	0.523	-1.277	0.102	0.266	-1.152	0.152	0.461	-1.398	0.184	0.359	-1.445	0.035	0.449	-1.176	0.031	0.555	-1.52	0.23	0.266	-1.586	-0.125	0.605	-1.012	0.172	0.234
-1.145	-0.055	0.457	-1.121	-0.016	0.316	-1.43	0.094	0.52	-1.277	0.098	0.297	-1.16	0.141	0.461	-1.352	0.18	0.375	-1.344	0.047	0.457	-1.223	-0.016	0.566	-1.543	0.199	0.32	-1.43	-0.129	0.605	-1.039	0.203	0.258
-1.129	-0.063	0.457	-1.059	0	0.316	-1.422	0.094	0.496	-1.262	0.074	0.32	-1.176	0.117	0.465	-1.293	0.164	0.367	-1.242	0.051	0.461	-1.277	-0.07	0.578	-1.496	0.188	0.371	-1.309	-0.113	0.605	-1.148	0.246	0.293
-1.105	-0.066	0.453	-1.023	0.02	0.316	-1.441	0.086	0.473	-1.23	0.051	0.328	-1.195	0.09	0.469	-1.25	0.121	0.348	-1.164	0.031	0.473	-1.348	-0.141	0.602	-1.426	0.188	0.426	-1.289	-0.082	0.602	-1.23	0.289	0.32
-1.082	-0.066	0.445	-1.043	0.039	0.328	-1.461	0.07	0.477	-1.203	0.004	0.336	-1.207	0.07	0.461	-1.215	0.063	0.328	-1.102	0.02	0.484	-1.422	-0.203	0.629	-1.363	0.184	0.449	-1.363	-0.043	0.586	-1.258	0.316	0.34
-1.07	-0.074	0.434	-1.09	0.047	0.348	-1.449	0.043	0.504	-1.18	-0.027	0.328	-1.211	0.059	0.426	-1.191	0.004	0.32	-1.078	0.023	0.523	-1.48	-0.242	0.656	-1.281	0.18	0.473	-1.469	-0.008	0.582	-1.27	0.324	0.363
-1.059	-0.078	0.422	-1.152	0.039	0.371	-1.438	0	0.52	-1.16	-0.043	0.32	-1.203	0.059	0.395	-1.168	-0.047	0.316	-1.09	0.012	0.527	-1.547	-0.289	0.68	-1.227	0.129	0.48	-1.547	0.02	0.574	-1.289	0.313	0.383
-1.055	-0.086	0.422	-1.227	0.035	0.395	-1.422	-0.012	0.516	-1.133	-0.047	0.316	-1.184	0.066	0.359	-1.148	-0.094	0.316	-1.094	0.012	0.531	-1.613	-0.309	0.699	-1.156	0.098	0.488	-1.602	0.043	0.566	-1.324	0.293	0.391
-1.066	-0.086	0.426	-1.293	0.023	0.422	-1.41	0.004	0.492	-1.117	-0.039	0.316	-1.184	0.082	0.336	-1.137	-0.125	0.32	-1.113	0.02	0.535	-1.648	-0.313	0.707	-1.113	0.059	0.504	-1.703	0.059	0.547	-1.363	0.27	0.402
-1.078	-0.094	0.422	-1.344	0.023	0.438	-1.379	0.035	0.492	-1.105	-0.027	0.316	-1.238	0.098	0.324	-1.121	-0.129	0.328	-1.145	0.02	0.535	-1.629	-0.285	0.703	-1.098	0.02	0.5	-1.832	0.09	0.512	-1.395	0.242	0.41
-1.098	-0.102	0.414	-1.375	0.027	0.457	-1.344	0.051	0.5	-1.098	-0.02	0.316	-1.344	0.098	0.34	-1.098	-0.121	0.344	-1.176	0.016	0.535	-1.563	-0.254	0.688	-1.094	0.012	0.508	-1.922	0.129	0.457	-1.438	0.215	0.426
-1.129	-0.102	0.395	-1.383	0.027	0.477	-1.32	0.074	0.504	-1.094	-0.016	0.32	-1.445	0.113	0.371	-1.09	-0.09	0.359	-1.215	-0.004	0.543	-1.488	-0.223	0.652	-1.094	0.012	0.508	-1.934	0.164	0.398	-1.477	0.195	0.441
-1.145	-0.105	0.367	-1.367	0.027	0.48	-1.301	0.094	0.496	-1.098	-0.02	0.328	-1.492	0.133	0.395	-1.086	-0.059	0.355	-1.254	-0.023	0.551	-1.477	-0.191	0.617	-1.098	0.023	0.496	-1.859	0.152	0.367	-1.504	0.172	0.449
-1.152	-0.105	0.344	-1.348	0.043	0.488	-1.277	0.121	0.477	-1.094	-0.023	0.332	-1.449	0.137	0.387	-1.102	-0.039	0.352	-1.277	-0.043	0.566	-1.582	-0.18	0.59	-1.109	0.043	0.492	-1.766	0.109	0.355	-1.516	0.152	0.457
-1.148	-0.113	0.324	-1.328	0.055	0.48	-1.258	0.133	0.465	-1.094	-0.031	0.336	-1.375	0.121	0.348	-1.133	-0.039	0.34	-1.309	-0.059	0.586	-1.75	-0.18	0.566	-1.129	0.055	0.492	-1.68	0.059	0.355	-1.555	0.125	0.492
-1.145	-0.121	0.316	-1.305	0.063	0.469	-1.242	0.145	0.473	-1.105	-0.047	0.336	-1.313	0.121	0.309	-1.152	-0.055	0.328	-1.348	-0.078	0.609	-1.746	-0.172	0.543	-1.148	0.047	0.496	-1.605	0.043	0.367	-1.609	0.098	0.5
-1.156	-0.125	0.316	-1.285	0.063	0.453	-1.211	0.156	0.469	-1.109	-0.059	0.324	-1.297	0.145	0.273	-1.184	-0.074	0.32	-1.395	-0.094	0.625	-1.543	-0.188	0.547	-1.188	0.023	0.488	-1.535	0.027	0.395	-1.66	0.102	0.492
-1.191	-0.129	0.324	-1.273	0.055	0.441	-1.176	0.145	0.457	-1.117	-0.07	0.316	-1.305	0.172	0.25	-1.234	-0.09	0.313	-1.445	-0.109	0.637	-1.324	-0.203	0.563	-1.23	-0.016	0.492	-1.465	0.059	0.426	-1.734	0.133	0.457
-1.246	-0.133	0.352	-1.258	0.035	0.43	-1.141	0.129	0.453	-1.125	-0.082	0.305	-1.32	0.18	0.23	-1.301	-0.098	0.316	-1.496	-0.125	0.652	-1.223	-0.195	0.566	-1.289	-0.055	0.504	-1.414	0.078	0.441	-1.738	0.18	0.508
-1.309	-0.129	0.379	-1.23	0.027	0.434	-1.105	0.113	0.445	-1.141	-0.102	0.293	-1.328	0.164	0.227	-1.355	-0.082	0.309	-1.551	-0.148	0.668	-1.254	-0.148	0.559	-1.359	-0.09	0.535	-1.422	0.105	0.473	-1.797	0.168	0.496
-1.359	-0.129	0.402	-1.215	0.016	0.438	-1.086	0.102	0.422	-1.168	-0.113	0.289	-1.336	0.133	0.227	-1.418	-0.086	0.297	-1.594	-0.168	0.684	-1.379	-0.098	0.551	-1.438	-0.121	0.563	-1.473	0.129	0.48	-1.832	0.164	0.488
-1.375	-0.129	0.414	-1.191	0.012	0.441	-1.082	0.09	0.395	-1.207	-0.121	0.285	-1.363	0.109	0.246	-1.473	-0.117	0.297	-1.594	-0.172	0.688	-1.496	-0.059	0.539	-1.508	-0.16	0.59	-1.488	0.176	0.477	-1.844	0.117	0.516
-1.359	-0.133	0.41	-1.168	0.016	0.449	-1.102	0.066	0.379	-1.246	-0.125	0.285	-1.387	0.098	0.277	-1.5	-0.141	0.316	-1.566	-0.16	0.691	-1.551	-0.016	0.523	-1.59	-0.191	0.617	-1.43	0.223	0.477	-1.82	0.02	0.559
-1.316	-0.125	0.395	-1.152	0.023	0.449	-1.133	0.039	0.379	-1.285	-0.129	0.281	-1.383	0.094	0.32	-1.535	-0.137	0.32	-1.527	-0.141	0.68	-1.586	0.027	0.508	-1.648	-0.211	0.629	-1.391	0.207	0.5	-1.836	-0.113	0.59
-1.258	-0.125	0.367	-1.141	0.035	0.453	-1.172	0.012	0.391	-1.332	-0.141	0.293	-1.359	0.074	0.348	-1.559	-0.133	0.316	-1.488	-0.125	0.664	-1.637	0.074	0.492	-1.656	-0.199	0.637	-1.438	0.164	0.508	-1.844	-0.266	0.66
-1.203	-0.109	0.34	-1.133	0.051	0.453	-1.207	-0.012	0.402	-1.371	-0.137	0.301	-1.305	0.059	0.363	-1.555	-0.137	0.313	-1.469	-0.102	0.648	-1.695	0.117	0.5	-1.613	-0.164	0.637	-1.52	0.137	0.5	-1.852	-0.395	0.73
-1.16	-0.078	0.324	-1.133	0.063	0.445	-1.219	-0.043	0.395	-1.398	-0.141	0.305	-1.246	0.035	0.359	-1.523	-0.141	0.309	-1.508	-0.09	0.621	-1.734	0.145	0.488	-1.574	-0.137	0.613	-1.539	0.164	0.465	-1.875	-0.445	0.762
-1.145	-0.051	0.32	-1.137	0.078	0.445	-1.211	-0.07	0.371	-1.418	-0.137	0.297	-1.199	0.004	0.344	-1.5	-0.145	0.297	-1.605	-0.086	0.605	-1.711	0.16	0.473	-1.531	-0.098	0.578	-1.496	0.199	0.43	-1.887	-0.402	0.75
-1.145	-0.023	0.316	-1.125	0.086	0.438	-1.184	-0.102	0.34	-1.418	-0.137	0.289	-1.16	-0.016	0.32	-1.488	-0.125	0.289	-1.664	-0.086	0.582	-1.641	0.156	0.445	-1.543	-0.066	0.539	-1.445	0.195	0.398	-1.852	-0.293	0.691
-1.16	-0.012	0.332	-1.105	0.082	0.43	-1.172	-0.117	0.316	-1.406	-0.133	0.289	-1.137	-0.039	0.305	-1.535	-0.109	0.289	-1.578	-0.098	0.57	-1.535	0.152	0.414	-1.641	-0.07	0.508	-1.418	0.152	0.371	-1.801	-0.195	0.633
-1.191	-0.012	0.348	-1.102	0.07	0.422	-1.203	-0.125	0.313	-1.375	-0.129	0.289	-1.113	-0.043	0.293	-1.59	-0.098	0.293	-1.414	-0.133	0.566	-1.438	0.137	0.398	-1.773	-0.102	0.492	-1.441	0.121	0.324	-1.75	-0.148	0.59
-1.219	-0.012	0.363	-1.109	0.055	0.418	-1.234	-0.113	0.32	-1.363	-0.125	0.289	-1.105	-0.031	0.297	-1.574	-0.086	0.277	-1.258	-0.156	0.566	-1.355	0.117	0.402	-1.836	-0.145	0.484	-1.461	0.129	0.254	-1.688	-0.148	0.582
-1.242	-0.023	0.375	-1.129	0.039	0.418	-1.227	-0.094	0.32	-1.363	-0.117	0.289	-1.113	-0.008	0.309	-1.473	-0.09	0.266	-1.156	-0.152	0.57	-1.336	0.078	0.41	-1.664	-0.176	0.504	-1.395	0.172	0.168	-1.691	-0.188	0.598
-1.258	-0.035	0.379	-1.156	0.031	0.414	-1.199	-0.082	0.305	-1.391	-0.109	0.289	-1.117	0.012	0.32	-1.332	-0.105	0.25	-1.137	-0.113	0.563	-1.313	0.066	0.426	-1.426	-0.195	0.531	-1.262	0.227	0.098	-1.754	-0.25	0.621
-1.258	-0.039	0.371	-1.191	0.023	0.414	-1.148	-0.086	0.277	-1.438	-0.102	0.301	-1.117	0.016	0.328	-1.195	-0.098	0.246	-1.207	-0.066	0.547	-1.285	0.082	0.445	-1.293	-0.195	0.535	-1.133	0.238	0.078	-1.66	-0.309	0.648
-1.234	-0.043	0.359	-1.238	0.008	0.426	-1.082	-0.082	0.246	-1.461	-0.086	0.313	-1.113	0.008	0.336	-1.109	-0.074	0.234	-1.293	-0.02	0.531	-1.258	0.105	0.473	-1.285	-0.148	0.508	-1.184	0.211	0.094	-1.418	-0.34	0.695
-1.203	-0.047	0.348	-1.293	-0.012	0.434	-1.039	-0.066	0.219	-1.438	-0.07	0.316	-1.105	-0.008	0.34	-1.09	-0.051	0.227	-1.352	0.027	0.512	-1.25	0.133	0.496	-1.348	-0.082	0.473	-1.273	0.211	0.098	-1.219	-0.344	0.723
-1.164	-0.047	0.336	-1.344	-0.023	0.438	-1.012	-0.047	0.223	-1.379	-0.07	0.313	-1.105	-0.027	0.328	-1.121	-0.031	0.234	-1.379	0.078	0.496	-1.246	0.164	0.5	-1.43	-0.008	0.434	-1.223	0.238	0.094	-1.168	-0.293	0.707
-1.117	-0.047	0.324	-1.367	-0.035	0.441	-0.996	-0.027	0.242	-1.297	-0.07	0.301	-1.113	-0.051	0.316	-1.156	-0.031	0.258	-1.418	0.113	0.488	-1.238	0.199	0.504	-1.5	0.066	0.406	-1.117	0.234	0.105	-1.254	-0.18	0.656
-1.09	-0.039	0.316	-1.363	-0.043	0.441	-1	-0.016	0.27	-1.207	-0.051	0.289	-1.117	-0.07	0.305	-1.195	-0.031	0.27	-1.48	0.148	0.48	-1.219	0.219	0.496	-1.59	0.133	0.387	-1.082	0.199	0.121	-1.395	-0.043	0.59
-1.074	-0.035	0.309	-1.352	-0.055	0.441	-1.027	-0.008	0.289	-1.141	-0.027	0.285	-1.109	-0.09	0.289	-1.238	-0.035	0.285	-1.551	0.172	0.477	-1.195	0.242	0.488	-1.707	0.207	0.371	-1.156	0.191	0.156	-1.496	0.051	0.516
-1.059	-0.035	0.297	-1.367	-0.066	0.438	-1.059	-0.02	0.316	-1.105	0.004	0.281	-1.109	-0.105	0.27	-1.301	-0.047	0.316	-1.57	0.164	0.469	-1.188	0.258	0.48	-1.832	0.273	0.348	-1.258	0.211	0.191	-1.551	0.105	0.461
-1.059	-0.031	0.289	-1.414	-0.059	0.441	-1.094	-0.027	0.336	-1.098	0.02	0.285	-1.125	-0.121	0.258	-1.363	-0.047	0.344	-1.555	0.141	0.457	-1.203	0.27	0.473	-1.895	0.32	0.324	-1.313	0.215	0.238	-1.594	0.125	0.426
-1.066	-0.027	0.285	-1.441	-0.035	0.445	-1.133	-0.031	0.355	-1.113	0.027	0.297	-1.137	-0.129	0.254	-1.422	-0.039	0.375	-1.508	0.121	0.457	-1.207	0.281	0.465	-1.859	0.336	0.301	-1.313	0.176	0.305	-1.645	0.145	0.395
-1.074	-0.031	0.289	-1.418	-0.012	0.438	-1.184	-0.035	0.375	-1.148	0.031	0.32	-1.164	-0.145	0.254	-1.453	-0.035	0.391	-1.449	0.113	0.438	-1.227	0.281	0.457	-1.777	0.309	0.305	-1.324	0.117	0.359	-1.684	0.156	0.379
-1.082	-0.043	0.305	-1.348	-0.008	0.418	-1.23	-0.039	0.395	-1.191	0.031	0.34	-1.203	-0.152	0.254	-1.457	-0.027	0.398	-1.402	0.07	0.453	-1.246	0.273	0.441	-1.672	0.266	0.313	-1.348	0.074	0.395	-1.691	0.156	0.367
-1.086	-0.047	0.313	-1.258	-0.012	0.391	-1.266	-0.035	0.406	-1.25	0.035	0.355	-1.258	-0.16	0.27	-1.434	-0.023	0.402	-1.367	0.043	0.469	-1.258	0.258	0.418	-1.555	0.199	0.344	-1.348	0.055	0.418	-1.668	0.121	0.379
-1.086	-0.059	0.313	-1.18	-0.008	0.355	-1.293	-0.027	0.414	-1.328	0.035	0.383	-1.32	-0.16	0.281	-1.414	-0.008	0.406	-1.34	0.031	0.48	-1.262	0.227	0.398	-1.48	0.129	0.379	-1.32	0.055	0.426	-1.656	0.039	0.391
-1.086	-0.063	0.305	-1.113	0.016	0.324	-1.305	-0.023	0.414	-1.402	0.035	0.406	-1.371	-0.156	0.293	-1.391	0.016	0.406	-1.328	0.047	0.492	-1.238	0.195	0.387	-1.41	0.07	0.406	-1.289	0.051	0.43	-1.613	-0.078	0.445
-1.094	-0.074	0.293	-1.074	0.023	0.305	-1.309	-0.016	0.41	-1.441	0.035	0.434	-1.41	-0.148	0.313	-1.371	0.031	0.402	-1.328	0.066	0.496	-1.215	0.16	0.383	-1.32	0.059	0.426	-1.262	0.031	0.43	-1.551	-0.156	0.535
-1.109	-0.082	0.281	-1.055	0.031	0.297	-1.297	-0.004	0.406	-1.438	0.043	0.441	-1.414	-0.129	0.328	-1.355	0.043	0.406	-1.313	0.086	0.52	-1.191	0.129	0.363	-1.227	0.039	0.465	-1.242	0.008	0.43	-1.535	-0.246	0.648
-1.125	-0.086	0.273	-1.051	0.031	0.305	-1.281	0.004	0.398	-1.402	0.035	0.438	-1.418	-0.117	0.34	-1.328	0.051	0.418	-1.27	0.121	0.539	-1.18	0.07	0.348	-1.164	0.012	0.492	-1.238	-0.012	0.438	-1.613	-0.336	0.711
-1.129	-0.094	0.266	-1.063	0.02	0.313	-1.277	0.016	0.398	-1.352	0.047	0.426	-1.434	-0.094	0.336	-1.316	0.047	0.426	-1.234	0.137	0.563	-1.238	0.031	0.336	-1.133	0.016	0.516	-1.25	-0.023	0.445	-1.73	-0.32	0.59
-1.129	-0.105	0.254	-1.094	0.004	0.324	-1.273	0.027	0.395	-1.305	0.059	0.418	-1.492	-0.078	0.34	-1.309	0.055	0.441	-1.219	0.148	0.57	-1.332	0.043	0.305	-1.117	0.051	0.527	-1.293	-0.027	0.453	-1.727	-0.117	0.375
-1.129	-0.121	0.242	-1.117	-0.008	0.344	-1.281	0.039	0.398	-1.266	0.086	0.414	-1.594	-0.07	0.348	-1.289	0.066	0.457	-1.207	0.188	0.559	-1.332	0.09	0.273	-1.125	0.086	0.516	-1.352	-0.02	0.465	-1.688	0.152	0.188
-1.141	-0.125	0.234	-1.133	-0.016	0.367	-1.301	0.035	0.402	-1.246	0.094	0.41	-1.672	-0.078	0.348	-1.281	0.086	0.473	-1.184	0.242	0.535	-1.211	0.117	0.258	-1.121	0.137	0.492	-1.422	0	0.473	-1.629	0.414	0.105
-1.152	-0.133	0.23	-1.141	-0.012	0.387	-1.32	0.023	0.402	-1.219	0.094	0.402	-1.656	-0.102	0.34	-1.27	0.102	0.488	-1.16	0.273	0.508	-1.113	0.102	0.242	-1.105	0.184	0.465	-1.465	0.02	0.469	-1.559	0.688	0.125
-1.172	-0.133	0.238	-1.145	-0.016	0.395	-1.332	0	0.398	-1.191	0.098	0.41	-1.523	-0.133	0.309	-1.254	0.117	0.492	-1.137	0.301	0.496	-1.082	0.066	0.246	-1.086	0.234	0.445	-1.516	0.055	0.465	-1.586	0.816	0.207
-1.191	-0.137	0.242	-1.137	-0.02	0.387	-1.332	-0.023	0.391	-1.164	0.082	0.422	-1.363	-0.152	0.281	-1.238	0.121	0.488	-1.121	0.309	0.484	-1.094	0.047	0.273	-1.074	0.273	0.418	-1.574	0.066	0.461	-1.648	0.895	0.297
-1.219	-0.141	0.242	-1.125	-0.035	0.371	-1.328	-0.055	0.391	-1.145	0.07	0.441	-1.238	-0.125	0.273	-1.223	0.109	0.477	-1.137	0.297	0.484	-1.156	0.043	0.309	-1.078	0.285	0.406	-1.629	0.059	0.473	-1.68	0.895	0.387
-1.238	-0.145	0.25	-1.102	-0.035	0.359	-1.324	-0.074	0.387	-1.133	0.047	0.453	-1.176	-0.055	0.266	-1.219	0.102	0.461	-1.16	0.281	0.48	-1.223	0.055	0.344	-1.094	0.277	0.406	-1.684	0.039	0.5	-1.684	0.832	0.449
-1.262	-0.145	0.25	-1.082	-0.043	0.348	-1.328	-0.098	0.383	-1.121	0.031	0.465	-1.188	0.016	0.262	-1.215	0.082	0.465	-1.168	0.258	0.484	-1.242	0.074	0.375	-1.105	0.258	0.41	-1.719	-0.016	0.539	-1.656	0.719	0.473
-1.285	-0.145	0.25	-1.07	-0.051	0.336	-1.316	-0.133	0.367	-1.113	0.02	0.473	-1.219	0.063	0.266	-1.238	0.066	0.461	-1.172	0.246	0.496	-1.242	0.09	0.406	-1.137	0.227	0.41	-1.77	-0.113	0.59	-1.633	0.652	0.422
-1.289	-0.141	0.254	-1.055	-0.043	0.34	-1.309	-0.176	0.352	-1.098	0.02	0.477	-1.234	0.086	0.281	-1.273	0.047	0.457	-1.18	0.211	0.504	-1.254	0.086	0.438	-1.16	0.207	0.398	-1.824	-0.23	0.641	-1.625	0.613	0.313
-1.281	-0.141	0.262	-1.051	-0.035	0.344	-1.301	-0.227	0.34	-1.086	0.02	0.477	-1.262	0.086	0.301	-1.324	0.039	0.461	-1.188	0.176	0.5	-1.293	0.074	0.461	-1.156	0.191	0.383	-1.875	-0.34	0.699	-1.633	0.566	0.172
-1.262	-0.137	0.262	-1.051	-0.031	0.344	-1.305	-0.258	0.352	-1.07	0.012	0.473	-1.301	0.063	0.328	-1.375	0.031	0.461	-1.184	0.137	0.496	-1.305	0.07	0.477	-1.125	0.168	0.375	-1.914	-0.418	0.762	-1.617	0.508	0
-1.242	-0.129	0.27	-1.051	-0.031	0.348	-1.305	-0.277	0.375	-1.055	-0.004	0.461	-1.359	0.039	0.359	-1.414	0.031	0.465	-1.16	0.105	0.492	-1.285	0.078	0.492	-1.078	0.129	0.359	-1.898	-0.441	0.816	-1.547	0.387	-0.105
-1.246	-0.125	0.273	-1.063	-0.023	0.352	-1.316	-0.289	0.402	-1.031	-0.027	0.449	-1.402	0.031	0.387	-1.41	0.047	0.445	-1.145	0.066	0.496	-1.266	0.074	0.504	-1.07	0.07	0.352	-1.805	-0.418	0.867	-1.449	0.215	-0.109
-1.281	-0.105	0.293	-1.074	-0.012	0.355	-1.348	-0.289	0.422	-1.016	-0.051	0.441	-1.41	0.027	0.391	-1.371	0.082	0.418	-1.207	0.039	0.496	-1.227	0.086	0.516	-1.168	0.043	0.359	-1.684	-0.391	0.895	-1.305	0.055	-0.043
-1.313	-0.078	0.305	-1.086	0.004	0.363	-1.398	-0.27	0.43	-1.012	-0.059	0.43	-1.391	0.027	0.387	-1.309	0.109	0.398	-1.309	0.031	0.5	-1.203	0.07	0.52	-1.305	0.082	0.371	-1.598	-0.355	0.879	-1.188	-0.082	0.043
-1.355	-0.066	0.324	-1.102	0.012	0.367	-1.434	-0.219	0.434	-1.023	-0.066	0.418	-1.348	0.02	0.387	-1.254	0.156	0.359	-1.324	0.051	0.492	-1.199	0.063	0.512	-1.324	0.145	0.387	-1.535	-0.316	0.832	-1.176	-0.117	0.113
-1.352	-0.18	0.641	-1.113	0.012	0.363	-1.453	-0.168	0.426	-1.043	-0.078	0.414	-1.305	0.023	0.379	-1.285	0.207	0.32	-1.211	0.09	0.492	-1.203	0.055	0.523	-1.207	0.168	0.402	-1.488	-0.281	0.773	-1.152	-0.059	0.172
-1.34	-0.254	0.988	-1.129	0.012	0.359	-1.477	-0.109	0.391	-1.066	-0.09	0.414	-1.266	0.035	0.367	-1.375	0.262	0.313	-1.09	0.074	0.492	-1.242	0.035	0.535	-1.125	0.141	0.43	-1.477	-0.266	0.719	-1.012	0.016	0.258
-1.422	-0.102	0.766	-1.137	0.004	0.355	-1.477	-0.063	0.352	-1.105	-0.105	0.414	-1.238	0.043	0.34	-1.406	0.309	0.34	-1.023	0.031	0.5	-1.277	0.035	0.539	-1.172	0.094	0.438	-1.563	-0.277	0.68	-0.934	0.031	0.32
-1.395	0.094	0.352	-1.137	0	0.355	-1.473	-0.039	0.309	-1.141	-0.113	0.422	-1.223	0.055	0.328	-1.344	0.324	0.348	-1.027	0.004	0.504	-1.305	0.055	0.543	-1.273	0.07	0.441	-1.582	-0.297	0.664	-0.949	0.027	0.375
-1.273	0.258	0.145	-1.145	-0.008	0.352	-1.484	-0.039	0.285	-1.168	-0.121	0.441	-1.191	0.051	0.332	-1.262	0.281	0.34	-1.082	-0.008	0.516	-1.34	0.09	0.547	-1.34	0.094	0.438	-1.422	-0.309	0.664	-1.023	0.047	0.422
-1.238	0.207	0.199	-1.172	-0.023	0.352	-1.504	-0.051	0.281	-1.18	-0.117	0.445	-1.164	0.047	0.348	-1.191	0.242	0.316	-1.141	0.004	0.523	-1.363	0.113	0.543	-1.375	0.129	0.43	-1.23	-0.332	0.645	-1.086	0.105	0.453
-1.191	0.129	0.34	-1.199	-0.039	0.352	-1.539	-0.074	0.313	-1.18	-0.117	0.434	-1.133	0.035	0.371	-1.18	0.219	0.301	-1.176	0.012	0.516	-1.379	0.113	0.543	-1.395	0.164	0.426	-1.156	-0.348	0.613	-1.098	0.188	0.469
-1.184	0.031	0.375	-1.242	-0.051	0.348	-1.547	-0.094	0.34	-1.18	-0.109	0.41	-1.113	0.031	0.383	-1.234	0.223	0.293	-1.168	0.008	0.523	-1.391	0.098	0.543	-1.406	0.176	0.426	-1.219	-0.309	0.566	-1.078	0.262	0.473
-1.164	0.012	0.391	-1.27	-0.066	0.344	-1.535	-0.102	0.359	-1.203	-0.094	0.383	-1.098	0.02	0.395	-1.293	0.219	0.301	-1.164	-0.004	0.523	-1.375	0.063	0.543	-1.41	0.184	0.426	-1.375	-0.199	0.5	-1.059	0.309	0.465
-1.156	0.027	0.402	-1.313	-0.082	0.344	-1.508	-0.113	0.363	-1.242	-0.07	0.363	-1.102	0.016	0.406	-1.336	0.199	0.309	-1.172	-0.012	0.527	-1.355	0	0.547	-1.406	0.172	0.426	-1.547	-0.09	0.441	-1.043	0.32	0.465
-1.207	0.066	0.348	-1.355	-0.098	0.352	-1.453	-0.117	0.363	-1.297	-0.031	0.348	-1.098	0.02	0.414	-1.34	0.164	0.309	-1.16	-0.008	0.531	-1.348	-0.07	0.566	-1.406	0.148	0.426	-1.688	0.016	0.402	-1.039	0.313	0.473
-1.262	0.109	0.219	-1.398	-0.102	0.359	-1.352	-0.117	0.34	-1.355	0.02	0.34	-1.086	0.031	0.426	-1.344	0.141	0.313	-1.125	0.004	0.527	-1.375	-0.164	0.59	-1.379	0.152	0.43	-1.828	0.09	0.379	-1.023	0.277	0.477
-1.246	0.172	0.281	-1.441	-0.109	0.359	-1.242	-0.117	0.316	-1.375	0.059	0.332	-1.055	0.043	0.418	-1.348	0.125	0.328	-1.082	0.031	0.516	-1.41	-0.25	0.605	-1.359	0.129	0.441	-1.984	0.137	0.363	-1.008	0.242	0.477
-1.25	0.18	0.289	-1.461	-0.113	0.367	-1.156	-0.102	0.305	-1.309	0.086	0.324	-1.031	0.055	0.414	-1.336	0.113	0.344	-1.027	0.043	0.52	-1.453	-0.313	0.633	-1.332	0.105	0.445	-2.098	0.156	0.359	-0.988	0.215	0.48
-1.254	0.004	0.418	-1.465	-0.121	0.359	-1.125	-0.07	0.313	-1.215	0.078	0.309	-1.039	0.066	0.41	-1.316	0.098	0.363	-0.992	0.055	0.504	-1.5	-0.348	0.656	-1.313	0.082	0.457	-2.152	0.129	0.379	-0.965	0.195	0.477
-1.289	-0.188	0.484	-1.445	-0.121	0.352	-1.148	-0.027	0.324	-1.145	0.059	0.305	-1.066	0.063	0.406	-1.273	0.07	0.371	-0.926	0.125	0.477	-1.551	-0.332	0.68	-1.301	0.059	0.477	-2.176	0.059	0.398	-0.965	0.184	0.465
-1.289	-0.227	0.52	-1.414	-0.117	0.34	-1.211	0.02	0.34	-1.121	0.055	0.313	-1.098	0.063	0.395	-1.219	0.035	0.375	-0.973	0.086	0.457	-1.566	-0.281	0.688	-1.297	0.035	0.488	-2.16	-0.055	0.426	-1.008	0.16	0.449
-1.254	-0.25	0.609	-1.41	-0.117	0.332	-1.285	0.063	0.352	-1.145	0.074	0.336	-1.125	0.043	0.391	-1.176	-0.004	0.367	-0.953	0.094	0.477	-1.535	-0.211	0.688	-1.301	0.023	0.496	-2.094	-0.145	0.449	-1.066	0.145	0.449
-1.145	-0.184	0.473	-1.438	-0.113	0.336	-1.352	0.09	0.355	-1.191	0.105	0.348	-1.152	0.023	0.395	-1.145	-0.027	0.355	-1.02	0.063	0.477	-1.484	-0.148	0.672	-1.309	0.027	0.488	-1.988	-0.211	0.496	-1.121	0.125	0.477
-1.148	-0.059	0.504	-1.484	-0.105	0.336	-1.418	0.098	0.379	-1.254	0.117	0.348	-1.176	0	0.402	-1.125	-0.051	0.34	-1.031	0.105	0.477	-1.434	-0.102	0.645	-1.309	0.027	0.48	-1.883	-0.23	0.52	-1.262	0.059	0.496
-1.172	0.051	0.469	-1.504	-0.098	0.336	-1.523	0.086	0.402	-1.301	0.098	0.344	-1.203	-0.016	0.398	-1.117	-0.074	0.328	-1.043	0.137	0.488	-1.441	-0.074	0.617	-1.316	0.027	0.477	-1.789	-0.195	0.531	-1.41	0.047	0.5
-1.141	0.102	0.453	-1.477	-0.102	0.324	-1.629	0.098	0.422	-1.328	0.078	0.34	-1.227	-0.027	0.395	-1.117	-0.094	0.32	-1.078	0.105	0.52	-1.563	-0.063	0.609	-1.332	0.016	0.484	-1.703	-0.117	0.516	-1.551	0.074	0.508
-1.102	0.109	0.438	-1.418	-0.113	0.313	-1.621	0.121	0.438	-1.34	0.059	0.344	-1.258	-0.035	0.391	-1.117	-0.102	0.313	-1.16	0.055	0.535	-1.754	-0.07	0.609	-1.359	-0.004	0.504	-1.609	0.012	0.473	-1.688	0.109	0.512
-1.086	0.074	0.422	-1.34	-0.113	0.297	-1.598	0.152	0.418	-1.348	0.039	0.348	-1.262	-0.043	0.379	-1.129	-0.102	0.305	-1.199	0.078	0.543	-1.855	-0.086	0.605	-1.402	-0.023	0.527	-1.508	0.152	0.438	-1.809	0.117	0.539
-1.09	0.031	0.422	-1.254	-0.09	0.289	-1.594	0.18	0.379	-1.336	0.035	0.363	-1.27	-0.047	0.375	-1.141	-0.094	0.309	-1.25	0.109	0.547	-1.723	-0.113	0.613	-1.445	-0.063	0.551	-1.395	0.277	0.402	-1.918	0.074	0.566
-1.086	-0.02	0.43	-1.172	-0.066	0.277	-1.543	0.176	0.375	-1.285	0.035	0.363	-1.297	-0.055	0.375	-1.156	-0.086	0.313	-1.309	0.102	0.563	-1.512	-0.164	0.617	-1.496	-0.102	0.578	-1.293	0.379	0.387	-2	0	0.598
-1.082	-0.059	0.438	-1.098	-0.047	0.27	-1.469	0.094	0.418	-1.227	0.027	0.352	-1.355	-0.063	0.383	-1.172	-0.07	0.313	-1.367	0.051	0.59	-1.383	-0.211	0.609	-1.543	-0.145	0.594	-1.227	0.426	0.371	-2.047	-0.086	0.629
-1.07	-0.098	0.453	-1.039	-0.023	0.27	-1.406	-0.02	0.465	-1.164	0	0.34	-1.395	-0.051	0.395	-1.203	-0.066	0.301	-1.434	0.004	0.613	-1.332	-0.215	0.594	-1.574	-0.18	0.605	-1.18	0.434	0.363	-2.047	-0.172	0.66
-1.051	-0.125	0.473	-1.02	0.004	0.281	-1.367	-0.109	0.492	-1.113	-0.027	0.328	-1.383	-0.031	0.398	-1.238	-0.066	0.285	-1.512	-0.035	0.637	-1.32	-0.195	0.574	-1.605	-0.207	0.617	-1.156	0.406	0.363	-2.063	-0.258	0.688
-1.039	-0.148	0.488	-1.047	0.02	0.293	-1.355	-0.133	0.484	-1.086	-0.055	0.324	-1.313	-0.031	0.363	-1.277	-0.082	0.273	-1.609	-0.082	0.66	-1.324	-0.16	0.559	-1.641	-0.219	0.625	-1.148	0.352	0.367	-2.078	-0.324	0.734
-1.027	-0.16	0.5	-1.094	0.031	0.316	-1.324	-0.102	0.461	-1.078	-0.063	0.332	-1.227	-0.051	0.324	-1.324	-0.109	0.266	-1.688	-0.117	0.68	-1.336	-0.121	0.547	-1.625	-0.207	0.629	-1.145	0.281	0.371	-2.039	-0.309	0.793
-1.027	-0.16	0.5	-1.145	0.035	0.332	-1.262	-0.051	0.449	-1.07	-0.066	0.344	-1.164	-0.055	0.281	-1.379	-0.121	0.262	-1.734	-0.145	0.695	-1.371	-0.063	0.543	-1.559	-0.176	0.633	-1.141	0.211	0.359	-1.949	-0.223	0.832
-1.027	-0.152	0.492	-1.199	0.02	0.352	-1.207	-0.02	0.438	-1.059	-0.066	0.352	-1.152	-0.043	0.258	-1.426	-0.137	0.258	-1.738	-0.168	0.688	-1.441	0.016	0.539	-1.48	-0.148	0.625	-1.141	0.156	0.316	-1.809	-0.102	0.848
-1.035	-0.141	0.48	-1.238	0.004	0.371	-1.164	0.016	0.438	-1.063	-0.074	0.363	-1.176	-0.02	0.242	-1.449	-0.152	0.258	-1.703	-0.188	0.684	-1.555	0.098	0.523	-1.438	-0.125	0.594	-1.129	0.121	0.25	-1.668	0	0.832
-1.023	-0.121	0.465	-1.281	-0.016	0.383	-1.129	0.043	0.43	-1.07	-0.07	0.383	-1.199	0.004	0.246	-1.496	-0.176	0.258	-1.637	-0.203	0.68	-1.66	0.164	0.512	-1.418	-0.07	0.566	-1.125	0.133	0.168	-1.586	0.055	0.789
-1.031	-0.109	0.449	-1.305	-0.035	0.406	-1.105	0.063	0.43	-1.086	-0.066	0.395	-1.227	0.008	0.258	-1.551	-0.191	0.254	-1.582	-0.219	0.684	-1.711	0.211	0.473	-1.52	-0.035	0.551	-1.125	0.168	0.121	-1.59	0.102	0.75
-1.039	-0.113	0.441	-1.32	-0.066	0.438	-1.086	0.082	0.438	-1.09	-0.063	0.391	-1.258	-0.004	0.262	-1.574	-0.199	0.258	-1.563	-0.238	0.676	-1.684	0.23	0.434	-1.691	-0.023	0.547	-1.109	0.195	0.109	-1.738	0.09	0.695
-1.047	-0.113	0.441	-1.336	-0.109	0.465	-1.063	0.094	0.441	-1.102	-0.07	0.391	-1.281	-0.016	0.277	-1.563	-0.195	0.258	-1.609	-0.254	0.668	-1.59	0.223	0.41	-1.727	-0.027	0.547	-1.066	0.16	0.098	-1.734	0.063	0.664
-1.051	-0.113	0.445	-1.363	-0.121	0.531	-1.031	0.113	0.445	-1.105	-0.09	0.387	-1.289	-0.02	0.305	-1.52	-0.188	0.266	-1.695	-0.305	0.641	-1.516	0.176	0.391	-1.57	-0.051	0.563	-1.051	0.07	0.07	-1.543	0.008	0.66
-1.051	-0.113	0.449	-1.359	-0.094	0.582	-0.996	0.137	0.445	-1.113	-0.109	0.379	-1.289	-0.016	0.32	-1.469	-0.168	0.273	-1.633	-0.305	0.609	-1.422	0.148	0.375	-1.383	-0.086	0.582	-1.164	0.016	0.082	-1.34	-0.035	0.668
-1.059	-0.109	0.449	-1.344	-0.051	0.605	-0.969	0.148	0.449	-1.133	-0.129	0.367	-1.273	-0.012	0.324	-1.43	-0.145	0.281	-1.449	-0.27	0.617	-1.352	0.137	0.363	-1.305	-0.109	0.598	-1.34	0.051	0.09	-1.262	-0.066	0.652
-1.07	-0.113	0.445	-1.359	-0.004	0.594	-0.953	0.148	0.457	-1.152	-0.148	0.355	-1.246	-0.016	0.32	-1.449	-0.129	0.297	-1.313	-0.242	0.633	-1.301	0.094	0.375	-1.363	-0.094	0.586	-1.367	0.152	0.074	-1.301	-0.051	0.605
-1.078	-0.113	0.438	-1.363	0.023	0.566	-0.961	0.137	0.469	-1.191	-0.16	0.355	-1.199	-0.023	0.313	-1.547	-0.113	0.32	-1.207	-0.18	0.645	-1.254	0.027	0.379	-1.484	-0.051	0.563	-1.301	0.242	0.082	-1.383	0.02	0.555
-1.09	-0.109	0.434	-1.344	0.043	0.539	-0.988	0.125	0.477	-1.211	-0.172	0.352	-1.16	-0.035	0.293	-1.613	-0.102	0.34	-1.176	-0.078	0.66	-1.211	-0.012	0.359	-1.605	0	0.523	-1.293	0.273	0.117	-1.449	0.086	0.508
-1.105	-0.109	0.43	-1.305	0.043	0.535	-1.023	0.113	0.477	-1.223	-0.172	0.344	-1.129	-0.043	0.277	-1.566	-0.102	0.344	-1.203	0.035	0.66	-1.176	-0.027	0.352	-1.695	0.043	0.488	-1.391	0.234	0.188	-1.512	0.133	0.477
-1.125	-0.105	0.422	-1.254	0.047	0.547	-1.063	0.094	0.477	-1.238	-0.188	0.34	-1.102	-0.055	0.262	-1.422	-0.109	0.309	-1.25	0.141	0.641	-1.148	-0.023	0.406	-1.777	0.074	0.465	-1.504	0.184	0.281	-1.594	0.18	0.453
-1.145	-0.109	0.426	-1.203	0.051	0.563	-1.102	0.066	0.473	-1.262	-0.195	0.352	-1.086	-0.055	0.254	-1.273	-0.105	0.289	-1.266	0.234	0.617	-1.117	-0.02	0.508	-1.875	0.094	0.449	-1.574	0.141	0.367	-1.688	0.219	0.434
-1.164	-0.105	0.43	-1.16	0.051	0.566	-1.133	0.043	0.461	-1.297	-0.195	0.363	-1.063	-0.047	0.254	-1.164	-0.078	0.281	-1.27	0.273	0.613	-1.137	0.004	0.613	-1.945	0.105	0.418	-1.609	0.113	0.426	-1.762	0.238	0.422
-1.18	-0.113	0.434	-1.121	0.055	0.57	-1.168	0.02	0.453	-1.34	-0.195	0.375	-1.047	-0.043	0.25	-1.133	-0.047	0.281	-1.289	0.301	0.621	-1.188	0.055	0.695	-1.953	0.117	0.398	-1.633	0.098	0.457	-1.758	0.234	0.438
-1.199	-0.117	0.438	-1.094	0.063	0.574	-1.195	-0.012	0.438	-1.363	-0.195	0.371	-1.035	-0.039	0.25	-1.16	-0.027	0.285	-1.246	0.461	0.625	-1.25	0.145	0.723	-1.895	0.121	0.371	-1.652	0.086	0.457	-1.742	0.195	0.445
-1.211	-0.113	0.434	-1.055	0.074	0.574	-1.215	-0.035	0.426	-1.352	-0.191	0.371	-1.027	-0.043	0.25	-1.199	-0.012	0.309	-1.375	0.563	0.656	-1.332	0.246	0.672	-1.785	0.121	0.348	-1.66	0.07	0.441	-1.699	0.133	0.445
-1.215	-0.109	0.418	-1.027	0.082	0.559	-1.227	-0.055	0.414	-1.332	-0.195	0.367	-1.023	-0.039	0.242	-1.242	-0.012	0.328	-1.461	0.332	0.672	-1.379	0.336	0.59	-1.672	0.129	0.328	-1.66	0.051	0.414	-1.637	0.078	0.453
-1.262	-0.113	0.414	-1.004	0.07	0.547	-1.242	-0.063	0.406	-1.324	-0.195	0.379	-1.02	-0.043	0.242	-1.289	-0.012	0.352	-1.516	0.125	0.613	-1.367	0.391	0.504	-1.578	0.152	0.313	-1.676	0.004	0.398	-1.563	0.031	0.473
-1.34	-0.121	0.426	-0.98	0.059	0.539	-1.289	-0.066	0.402	-1.363	-0.184	0.402	-1.02	-0.047	0.242	-1.348	-0.008	0.379	-1.422	0.121	0.547	-1.32	0.418	0.457	-1.488	0.16	0.332	-1.68	-0.066	0.41	-1.504	0.008	0.5
-1.414	-0.121	0.441	-0.969	0.039	0.516	-1.355	-0.066	0.414	-1.453	-0.168	0.422	-1.023	-0.059	0.242	-1.414	0.004	0.41	-1.277	0.191	0.516	-1.266	0.387	0.453	-1.426	0.156	0.355	-1.664	-0.141	0.43	-1.477	0.031	0.504
-1.484	-0.121	0.43	-0.969	0.031	0.504	-1.406	-0.055	0.418	-1.543	-0.148	0.441	-1.031	-0.066	0.238	-1.473	0.031	0.434	-1.254	0.25	0.5	-1.219	0.316	0.473	-1.367	0.172	0.359	-1.637	-0.18	0.453	-1.434	0.078	0.5
-1.473	-0.113	0.43	-0.988	0.02	0.492	-1.41	-0.035	0.418	-1.547	-0.125	0.445	-1.051	-0.082	0.238	-1.492	0.043	0.453	-1.227	0.188	0.531	-1.188	0.238	0.496	-1.285	0.203	0.395	-1.613	-0.191	0.492	-1.398	0.133	0.496
-1.414	-0.125	0.41	-1.008	0.012	0.484	-1.367	-0.023	0.398	-1.48	-0.125	0.418	-1.082	-0.094	0.23	-1.48	0.055	0.465	-1.277	0.086	0.555	-1.16	0.172	0.5	-1.234	0.215	0.43	-1.609	-0.152	0.512	-1.383	0.184	0.484
-1.316	-0.125	0.387	-1.043	0.004	0.48	-1.285	-0.023	0.379	-1.391	-0.141	0.395	-1.121	-0.113	0.223	-1.445	0.055	0.457	-1.27	0.074	0.566	-1.133	0.125	0.488	-1.188	0.219	0.449	-1.68	-0.137	0.516	-1.375	0.234	0.48
-1.242	-0.117	0.355	-1.066	0	0.477	-1.215	-0.023	0.352	-1.297	-0.137	0.387	-1.164	-0.125	0.219	-1.418	0.059	0.453	-1.277	0.086	0.586	-1.098	0.086	0.465	-1.148	0.234	0.48	-1.648	-0.047	0.547	-1.375	0.285	0.465
-1.16	-0.086	0.332	-1.109	-0.004	0.48	-1.172	0	0.32	-1.238	-0.105	0.375	-1.215	-0.141	0.223	-1.398	0.063	0.441	-1.273	0.16	0.578	-1.059	0.063	0.426	-1.129	0.254	0.504	-1.656	0.016	0.535	-1.375	0.336	0.445
-1.133	-0.082	0.313	-1.156	0	0.484	-1.172	0.012	0.293	-1.199	-0.074	0.359	-1.273	-0.152	0.227	-1.379	0.066	0.438	-1.262	0.223	0.578	-1.063	0.039	0.395	-1.125	0.266	0.512	-1.711	0.063	0.488	-1.371	0.371	0.43
-1.125	-0.082	0.313	-1.211	0.008	0.484	-1.191	0.027	0.281	-1.18	-0.051	0.355	-1.332	-0.156	0.246	-1.359	0.07	0.441	-1.266	0.262	0.574	-1.141	0.027	0.363	-1.141	0.258	0.527	-1.754	0.055	0.453	-1.391	0.391	0.422
-1.141	-0.09	0.332	-1.258	0.008	0.484	-1.219	0.031	0.266	-1.176	-0.031	0.352	-1.398	-0.16	0.266	-1.348	0.07	0.449	-1.27	0.297	0.559	-1.23	0.047	0.352	-1.156	0.258	0.527	-1.758	0.008	0.445	-1.414	0.383	0.426
-1.172	-0.086	0.344	-1.293	-0.004	0.48	-1.242	0.023	0.273	-1.199	-0.016	0.359	-1.453	-0.168	0.293	-1.32	0.07	0.469	-1.266	0.348	0.539	-1.176	0.09	0.367	-1.188	0.258	0.512	-1.711	-0.086	0.492	-1.434	0.363	0.418
-1.207	-0.066	0.363	-1.305	-0.012	0.469	-1.273	0.004	0.285	-1.242	-0.004	0.367	-1.488	-0.164	0.305	-1.289	0.086	0.48	-1.254	0.387	0.523	-1.043	0.113	0.398	-1.223	0.254	0.504	-1.664	-0.211	0.574	-1.457	0.324	0.402
-1.234	-0.035	0.379	-1.305	-0.023	0.453	-1.301	-0.016	0.32	-1.285	0.004	0.379	-1.5	-0.156	0.313	-1.254	0.094	0.488	-1.262	0.395	0.512	-0.949	0.109	0.418	-1.254	0.254	0.488	-1.617	-0.332	0.66	-1.469	0.281	0.375
-1.246	-0.004	0.391	-1.316	-0.031	0.441	-1.324	-0.027	0.359	-1.32	0.004	0.398	-1.492	-0.148	0.309	-1.23	0.102	0.492	-1.266	0.395	0.496	-0.934	0.102	0.434	-1.301	0.246	0.457	-1.57	-0.422	0.738	-1.48	0.215	0.309
-1.246	0.004	0.41	-1.363	-0.047	0.438	-1.336	-0.035	0.391	-1.344	0	0.41	-1.461	-0.129	0.301	-1.219	0.113	0.496	-1.273	0.375	0.496	-1	0.105	0.453	-1.344	0.246	0.414	-1.57	-0.48	0.766	-1.48	0.16	0.184
-1.242	-0.004	0.418	-1.406	-0.047	0.445	-1.34	-0.035	0.402	-1.371	0.004	0.43	-1.434	-0.105	0.293	-1.203	0.125	0.496	-1.273	0.34	0.496	-1.082	0.129	0.457	-1.379	0.254	0.371	-1.574	-0.453	0.777	-1.441	0.168	0.031
-1.234	-0.027	0.398	-1.422	-0.039	0.441	-1.316	-0.031	0.398	-1.379	0.008	0.43	-1.418	-0.09	0.285	-1.191	0.129	0.492	-1.285	0.324	0.5	-1.156	0.168	0.461	-1.352	0.27	0.328	-1.578	-0.367	0.789	-1.336	0.227	-0.066
-1.219	-0.059	0.363	-1.41	-0.035	0.422	-1.293	-0.031	0.383	-1.359	0.016	0.434	-1.445	-0.074	0.285	-1.18	0.125	0.484	-1.316	0.289	0.5	-1.203	0.195	0.457	-1.277	0.281	0.297	-1.586	-0.273	0.789	-1.184	0.25	-0.07
-1.207	-0.082	0.328	-1.363	-0.047	0.398	-1.27	-0.031	0.367	-1.328	0.023	0.426	-1.5	-0.07	0.297	-1.164	0.105	0.473	-1.352	0.246	0.504	-1.23	0.211	0.457	-1.191	0.262	0.27	-1.594	-0.215	0.793	-1.105	0.168	0.008
-1.184	-0.094	0.316	-1.273	-0.047	0.371	-1.238	-0.039	0.359	-1.301	0.023	0.414	-1.512	-0.07	0.297	-1.16	0.086	0.453	-1.398	0.227	0.504	-1.254	0.207	0.461	-1.164	0.211	0.25	-1.57	-0.191	0.793	-1.207	0.074	0.113
-1.156	-0.109	0.305	-1.191	-0.047	0.34	-1.211	-0.043	0.359	-1.266	0.027	0.414	-1.457	-0.09	0.305	-1.164	0.082	0.441	-1.41	0.184	0.488	-1.27	0.191	0.473	-1.25	0.168	0.246	-1.52	-0.184	0.781	-1.375	0.086	0.148
-1.117	-0.117	0.309	-1.133	-0.055	0.32	-1.195	-0.047	0.371	-1.25	0.035	0.418	-1.359	-0.113	0.293	-1.176	0.09	0.438	-1.395	0.145	0.461	-1.262	0.168	0.473	-1.387	0.203	0.254	-1.477	-0.172	0.75	-1.402	0.168	0.109
-1.086	-0.105	0.309	-1.086	-0.055	0.316	-1.184	-0.055	0.379	-1.23	0.031	0.43	-1.25	-0.109	0.285	-1.195	0.09	0.434	-1.344	0.113	0.43	-1.227	0.148	0.469	-1.371	0.262	0.277	-1.48	-0.145	0.723	-1.254	0.27	0.059
-1.078	-0.09	0.305	-1.074	-0.063	0.316	-1.18	-0.055	0.379	-1.219	0.027	0.441	-1.156	-0.07	0.285	-1.23	0.07	0.441	-1.305	0.066	0.43	-1.188	0.125	0.465	-1.227	0.285	0.324	-1.594	-0.105	0.703	-1.16	0.324	0.051
-1.082	-0.063	0.305	-1.086	-0.055	0.336	-1.18	-0.055	0.379	-1.211	0.016	0.457	-1.117	-0.023	0.285	-1.273	0.047	0.434	-1.355	0.023	0.441	-1.152	0.09	0.457	-1.129	0.242	0.383	-1.68	-0.059	0.68	-1.219	0.344	0.074
-1.098	-0.031	0.32	-1.133	-0.059	0.344	-1.172	-0.043	0.375	-1.199	0.012	0.477	-1.121	0.027	0.285	-1.32	0.039	0.426	-1.449	0.031	0.453	-1.109	0.066	0.465	-1.164	0.16	0.422	-1.605	-0.023	0.656	-1.387	0.367	0.125
-1.109	0.012	0.34	-1.18	-0.055	0.359	-1.176	-0.027	0.375	-1.184	0.02	0.48	-1.141	0.059	0.297	-1.348	0.051	0.414	-1.445	0.078	0.457	-1.098	0.016	0.469	-1.23	0.113	0.453	-1.422	-0.027	0.633	-1.559	0.375	0.176
-1.117	0.039	0.352	-1.227	-0.051	0.379	-1.188	-0.008	0.379	-1.156	0.027	0.48	-1.18	0.082	0.316	-1.355	0.063	0.402	-1.324	0.113	0.461	-1.105	0.004	0.484	-1.289	0.109	0.465	-1.27	-0.047	0.613	-1.637	0.352	0.246
-1.117	0.051	0.363	-1.258	-0.047	0.398	-1.199	0.016	0.383	-1.133	0.035	0.48	-1.219	0.074	0.34	-1.32	0.074	0.383	-1.18	0.105	0.453	-1.133	-0.008	0.504	-1.316	0.137	0.453	-1.238	-0.055	0.586	-1.648	0.309	0.336
-1.109	0.051	0.355	-1.262	-0.039	0.406	-1.211	0.031	0.379	-1.121	0.039	0.48	-1.27	0.055	0.363	-1.289	0.102	0.352	-1.082	0.066	0.441	-1.168	-0.008	0.512	-1.316	0.152	0.445	-1.305	-0.039	0.555	-1.66	0.27	0.398
-1.102	0.035	0.352	-1.27	-0.035	0.402	-1.223	0.031	0.371	-1.109	0.043	0.473	-1.324	0.035	0.391	-1.324	0.129	0.313	-1.063	0.035	0.438	-1.227	-0.004	0.512	-1.301	0.148	0.426	-1.418	-0.023	0.535	-1.668	0.238	0.434
-1.094	0.012	0.359	-1.254	-0.035	0.391	-1.238	0.02	0.367	-1.094	0.039	0.465	-1.363	0.02	0.41	-1.422	0.168	0.305	-1.113	0.039	0.441	-1.258	0.027	0.523	-1.285	0.129	0.414	-1.531	-0.02	0.52	-1.664	0.223	0.461
-1.09	-0.016	0.363	-1.223	-0.035	0.375	-1.246	-0.012	0.363	-1.078	0.027	0.461	-1.367	0.008	0.414	-1.438	0.211	0.328	-1.176	0.074	0.426	-1.297	0.059	0.52	-1.258	0.125	0.41	-1.637	-0.012	0.512	-1.645	0.219	0.473
-1.09	-0.039	0.359	-1.18	-0.035	0.359	-1.258	-0.039	0.359	-1.059	0.008	0.449	-1.332	-0.004	0.402	-1.355	0.234	0.332	-1.195	0.117	0.414	-1.34	0.066	0.52	-1.234	0.102	0.418	-1.754	0.023	0.5	-1.617	0.215	0.48
-1.086	-0.055	0.375	-1.141	-0.031	0.348	-1.266	-0.063	0.34	-1.043	0.008	0.434	-1.281	-0.004	0.391	-1.258	0.203	0.316	-1.18	0.145	0.41	-1.398	0.051	0.531	-1.203	0.074	0.441	-1.883	0.078	0.48	-1.582	0.199	0.496
-1.055	-0.023	0.445	-1.105	-0.031	0.344	-1.262	-0.086	0.313	-1.027	0.004	0.422	-1.238	0.008	0.383	-1.191	0.176	0.297	-1.156	0.141	0.422	-1.469	0.016	0.543	-1.156	0.035	0.469	-2.008	0.141	0.445	-1.527	0.172	0.52
-1.113	-0.043	0.387	-1.082	-0.031	0.348	-1.262	-0.109	0.281	-1.043	0	0.41	-1.215	0.016	0.371	-1.195	0.18	0.289	-1.148	0.125	0.434	-1.535	-0.039	0.566	-1.125	-0.004	0.492	-2.078	0.195	0.402	-1.484	0.137	0.539
-1.125	-0.09	0.359	-1.082	-0.023	0.348	-1.262	-0.129	0.234	-1.07	-0.008	0.398	-1.203	0.035	0.371	-1.242	0.176	0.285	-1.129	0.117	0.441	-1.582	-0.102	0.594	-1.109	-0.039	0.531	-2.063	0.211	0.367	-1.453	0.109	0.555
-1.113	-0.098	0.336	-1.082	-0.023	0.363	-1.289	-0.141	0.207	-1.117	-0.016	0.406	-1.188	0.035	0.371	-1.301	0.16	0.301	-1.074	0.137	0.445	-1.602	-0.164	0.621	-1.086	-0.043	0.527	-1.992	0.184	0.332	-1.43	0.098	0.559
-1.117	-0.109	0.324	-1.078	-0.008	0.363	-1.332	-0.145	0.207	-1.16	-0.031	0.418	-1.18	0.039	0.375	-1.324	0.129	0.328	-1.012	0.137	0.445	-1.605	-0.223	0.637	-1.148	-0.043	0.5	-1.906	0.141	0.332	-1.398	0.129	0.547
-1.137	-0.102	0.316	-1.074	0.012	0.363	-1.383	-0.137	0.207	-1.199	-0.051	0.434	-1.156	0.035	0.383	-1.332	0.105	0.352	-0.949	0.117	0.445	-1.617	-0.285	0.656	-1.199	-0.043	0.496	-1.82	0.086	0.34	-1.371	0.18	0.539
-1.168	-0.105	0.273	-1.078	0.027	0.375	-1.414	-0.129	0.23	-1.227	-0.063	0.438	-1.145	0.031	0.398	-1.348	0.078	0.363	-0.883	0.113	0.445	-1.641	-0.324	0.668	-1.262	-0.035	0.484	-1.742	0.012	0.355	-1.41	0.184	0.512
-1.148	-0.113	0.277	-1.082	0.039	0.383	-1.43	-0.125	0.246	-1.23	-0.078	0.426	-1.141	0.027	0.41	-1.363	0.051	0.383	-0.848	0.125	0.438	-1.676	-0.34	0.668	-1.324	-0.004	0.477	-1.652	-0.031	0.395	-1.434	0.203	0.488
-1.141	-0.117	0.297	-1.082	0.047	0.398	-1.43	-0.121	0.258	-1.223	-0.082	0.41	-1.145	0.027	0.422	-1.367	0.035	0.41	-0.84	0.152	0.434	-1.695	-0.316	0.668	-1.379	0.039	0.477	-1.547	-0.023	0.441	-1.5	0.168	0.492
-1.148	-0.133	0.332	-1.074	0.047	0.406	-1.43	-0.117	0.258	-1.207	-0.074	0.391	-1.152	0.039	0.438	-1.352	0.027	0.418	-0.914	0.098	0.457	-1.68	-0.293	0.66	-1.441	0.102	0.457	-1.465	-0.004	0.484	-1.582	0.09	0.527
-1.172	-0.141	0.355	-1.074	0.035	0.41	-1.457	-0.102	0.258	-1.203	-0.063	0.371	-1.152	0.051	0.449	-1.309	0.023	0.426	-0.945	0.074	0.488	-1.633	-0.262	0.633	-1.508	0.172	0.434	-1.406	0.027	0.527	-1.641	0.008	0.578
-1.176	-0.148	0.352	-1.078	0.02	0.41	-1.508	-0.09	0.254	-1.238	-0.047	0.367	-1.152	0.063	0.449	-1.25	0.012	0.426	-0.98	0.082	0.492	-1.543	-0.223	0.602	-1.578	0.23	0.406	-1.363	0.063	0.559	-1.75	-0.121	0.613
-1.184	-0.156	0.32	-1.094	0.004	0.41	-1.531	-0.07	0.258	-1.301	-0.027	0.379	-1.145	0.074	0.449	-1.191	-0.004	0.422	-0.992	0.121	0.508	-1.469	-0.18	0.582	-1.668	0.242	0.402	-1.348	0.117	0.566	-1.805	-0.234	0.672
-1.141	-0.133	0.355	-1.121	-0.016	0.41	-1.488	-0.07	0.25	-1.34	0.02	0.391	-1.137	0.086	0.441	-1.145	-0.016	0.418	-1.102	0.07	0.516	-1.516	-0.168	0.547	-1.734	0.203	0.457	-1.344	0.188	0.559	-1.746	-0.313	0.73
-1.16	-0.121	0.352	-1.137	-0.027	0.402	-1.418	-0.086	0.238	-1.348	0.063	0.387	-1.145	0.074	0.426	-1.117	-0.023	0.414	-1.148	0.035	0.551	-1.637	-0.176	0.543	-1.809	0.133	0.547	-1.348	0.23	0.539	-1.684	-0.348	0.762
-1.211	-0.117	0.309	-1.16	-0.043	0.395	-1.348	-0.105	0.238	-1.328	0.078	0.379	-1.152	0.063	0.43	-1.094	-0.031	0.402	-1.211	0.051	0.539	-1.668	-0.18	0.559	-1.84	0.027	0.656	-1.367	0.246	0.512	-1.648	-0.328	0.758
-1.215	-0.102	0.297	-1.18	-0.055	0.391	-1.273	-0.098	0.242	-1.27	0.09	0.352	-1.176	0.051	0.434	-1.094	-0.023	0.387	-1.234	0.102	0.543	-1.516	-0.184	0.582	-1.836	-0.09	0.742	-1.395	0.254	0.488	-1.637	-0.258	0.742
-1.258	-0.109	0.32	-1.207	-0.063	0.395	-1.203	-0.078	0.238	-1.223	0.094	0.328	-1.199	0.039	0.441	-1.105	-0.02	0.379	-1.309	0.102	0.539	-1.32	-0.184	0.602	-1.805	-0.211	0.781	-1.426	0.246	0.453	-1.648	-0.164	0.715
-1.34	-0.125	0.363	-1.242	-0.074	0.395	-1.148	-0.063	0.23	-1.199	0.105	0.32	-1.211	0.023	0.438	-1.137	-0.012	0.367	-1.371	0.082	0.555	-1.211	-0.164	0.609	-1.758	-0.293	0.773	-1.438	0.23	0.402	-1.656	-0.086	0.688
-1.426	-0.137	0.426	-1.289	-0.082	0.406	-1.098	-0.051	0.227	-1.203	0.125	0.32	-1.223	0.008	0.434	-1.16	0.008	0.363	-1.441	0.047	0.57	-1.211	-0.105	0.617	-1.676	-0.305	0.742	-1.43	0.223	0.316	-1.621	-0.051	0.691
-1.5	-0.125	0.508	-1.336	-0.09	0.41	-1.078	-0.027	0.234	-1.211	0.137	0.316	-1.219	0	0.434	-1.188	0.02	0.363	-1.531	0	0.586	-1.289	-0.039	0.605	-1.574	-0.281	0.711	-1.434	0.238	0.176	-1.59	-0.047	0.703
-1.578	-0.129	0.469	-1.379	-0.098	0.402	-1.109	-0.02	0.254	-1.227	0.137	0.313	-1.215	0	0.422	-1.211	0.02	0.355	-1.605	-0.027	0.598	-1.367	0.02	0.586	-1.504	-0.246	0.695	-1.453	0.293	0.031	-1.633	-0.07	0.727
-1.512	-0.148	0.418	-1.398	-0.094	0.398	-1.168	0	0.277	-1.246	0.129	0.316	-1.199	0.023	0.402	-1.227	0.012	0.352	-1.648	-0.066	0.609	-1.398	0.055	0.555	-1.508	-0.23	0.703	-1.426	0.355	-0.063	-1.691	-0.133	0.73
-1.324	-0.16	0.406	-1.406	-0.109	0.387	-1.238	0.008	0.305	-1.266	0.121	0.332	-1.184	0.051	0.371	-1.238	-0.004	0.352	-1.664	-0.094	0.625	-1.383	0.09	0.523	-1.617	-0.207	0.723	-1.324	0.395	-0.066	-1.59	-0.16	0.727
-1.238	-0.129	0.438	-1.406	-0.105	0.371	-1.305	0.016	0.332	-1.293	0.105	0.348	-1.176	0.109	0.324	-1.266	-0.035	0.348	-1.676	-0.113	0.641	-1.371	0.121	0.508	-1.746	-0.172	0.703	-1.215	0.328	-0.02	-1.391	-0.164	0.719
-1.18	-0.07	0.398	-1.395	-0.102	0.359	-1.387	0.012	0.363	-1.305	0.082	0.367	-1.219	0.156	0.285	-1.293	-0.059	0.352	-1.672	-0.125	0.641	-1.406	0.145	0.492	-1.68	-0.121	0.664	-1.207	0.168	0.008	-1.281	-0.137	0.684
-1.129	-0.012	0.402	-1.383	-0.098	0.355	-1.469	0.004	0.402	-1.289	0.066	0.359	-1.316	0.164	0.277	-1.332	-0.074	0.348	-1.637	-0.137	0.641	-1.457	0.168	0.477	-1.484	-0.063	0.625	-1.34	0.055	0.039	-1.309	-0.07	0.633
-1.105	0.008	0.426	-1.391	-0.098	0.355	-1.531	0	0.441	-1.262	0.047	0.363	-1.418	0.137	0.32	-1.371	-0.094	0.34	-1.551	-0.141	0.641	-1.469	0.176	0.461	-1.313	-0.031	0.582	-1.441	0.066	0.039	-1.418	0.023	0.57
-1.137	0.059	0.375	-1.41	-0.09	0.355	-1.555	-0.012	0.473	-1.219	0.023	0.359	-1.445	0.129	0.391	-1.41	-0.125	0.332	-1.473	-0.133	0.613	-1.434	0.152	0.453	-1.227	-0.008	0.555	-1.359	0.168	0.004	-1.527	0.094	0.504
-1.16	0.105	0.309	-1.449	-0.082	0.363	-1.543	-0.012	0.488	-1.18	0.008	0.359	-1.375	0.133	0.422	-1.457	-0.148	0.332	-1.43	-0.117	0.602	-1.371	0.125	0.445	-1.262	-0.031	0.547	-1.254	0.254	-0.004	-1.598	0.152	0.453
-1.164	0.129	0.324	-1.5	-0.086	0.359	-1.504	0.004	0.488	-1.145	-0.016	0.355	-1.266	0.133	0.402	-1.504	-0.16	0.336	-1.496	-0.066	0.594	-1.301	0.102	0.445	-1.336	-0.055	0.563	-1.262	0.277	0.043	-1.648	0.215	0.418
-1.184	0.098	0.391	-1.523	-0.094	0.348	-1.461	0.02	0.477	-1.125	-0.039	0.355	-1.191	0.164	0.348	-1.539	-0.164	0.344	-1.652	-0.074	0.582	-1.242	0.082	0.438	-1.387	-0.078	0.57	-1.387	0.262	0.117	-1.715	0.285	0.395
-1.27	0.043	0.43	-1.504	-0.105	0.324	-1.426	0.039	0.469	-1.113	-0.051	0.352	-1.199	0.215	0.289	-1.543	-0.164	0.336	-1.703	-0.043	0.574	-1.203	0.074	0.43	-1.41	-0.078	0.555	-1.516	0.25	0.191	-1.789	0.359	0.363
-1.305	0.012	0.445	-1.461	-0.121	0.309	-1.41	0.051	0.453	-1.105	-0.063	0.355	-1.285	0.273	0.238	-1.52	-0.168	0.332	-1.57	0.027	0.574	-1.184	0.066	0.445	-1.449	-0.063	0.551	-1.586	0.23	0.266	-1.848	0.398	0.34
-1.289	0.031	0.426	-1.375	-0.125	0.297	-1.391	0.055	0.441	-1.109	-0.07	0.352	-1.379	0.313	0.199	-1.488	-0.164	0.328	-1.41	0.043	0.57	-1.176	0.063	0.457	-1.523	-0.051	0.547	-1.594	0.207	0.328	-1.867	0.402	0.328
-1.273	0.02	0.41	-1.285	-0.113	0.285	-1.379	0.047	0.438	-1.121	-0.066	0.359	-1.438	0.309	0.168	-1.457	-0.141	0.324	-1.277	0.063	0.555	-1.188	0.059	0.461	-1.59	-0.031	0.535	-1.59	0.176	0.375	-1.832	0.359	0.336
-1.234	-0.008	0.418	-1.191	-0.094	0.277	-1.352	0.043	0.438	-1.129	-0.063	0.363	-1.465	0.262	0.145	-1.469	-0.113	0.32	-1.223	0.102	0.508	-1.207	0.086	0.473	-1.613	-0.016	0.52	-1.594	0.137	0.406	-1.758	0.32	0.34
-1.234	-0.047	0.418	-1.102	-0.078	0.266	-1.328	0.035	0.445	-1.145	-0.047	0.367	-1.461	0.211	0.137	-1.523	-0.102	0.332	-1.223	0.164	0.453	-1.219	0.098	0.492	-1.574	-0.012	0.508	-1.582	0.113	0.418	-1.672	0.246	0.352
-1.215	-0.063	0.422	-1.039	-0.055	0.258	-1.316	0.031	0.457	-1.156	-0.035	0.367	-1.434	0.18	0.156	-1.582	-0.094	0.344	-1.227	0.234	0.449	-1.238	0.117	0.52	-1.52	0.012	0.488	-1.555	0.105	0.43	-1.504	0.246	0.395
-1.199	-0.082	0.418	-1.016	-0.031	0.254	-1.305	0.039	0.477	-1.176	-0.039	0.367	-1.402	0.156	0.203	-1.566	-0.102	0.336	-1.238	0.246	0.461	-1.246	0.129	0.551	-1.473	0.047	0.469	-1.551	0.086	0.441	-1.402	0.246	0.406
-1.148	-0.074	0.434	-1.023	-0.008	0.258	-1.301	0.051	0.492	-1.195	-0.043	0.359	-1.355	0.141	0.254	-1.461	-0.113	0.316	-1.238	0.215	0.488	-1.27	0.145	0.566	-1.449	0.078	0.461	-1.559	0.055	0.465	-1.379	0.207	0.41
-1.145	-0.09	0.422	-1.066	0.016	0.266	-1.289	0.082	0.496	-1.211	-0.055	0.352	-1.297	0.113	0.293	-1.32	-0.109	0.293	-1.242	0.16	0.516	-1.297	0.164	0.57	-1.438	0.109	0.453	-1.547	0.016	0.492	-1.332	0.141	0.457
-1.133	-0.086	0.438	-1.117	0.023	0.285	-1.266	0.113	0.488	-1.23	-0.07	0.344	-1.234	0.066	0.313	-1.195	-0.094	0.289	-1.27	0.113	0.539	-1.32	0.184	0.57	-1.43	0.148	0.445	-1.527	-0.02	0.516	-1.313	0.055	0.52
-1.133	-0.078	0.445	-1.176	0.004	0.313	-1.23	0.137	0.477	-1.254	-0.086	0.328	-1.172	0.008	0.316	-1.125	-0.063	0.285	-1.316	0.082	0.551	-1.34	0.207	0.555	-1.422	0.188	0.434	-1.512	-0.039	0.527	-1.328	-0.016	0.586
-1.133	-0.07	0.465	-1.246	0	0.348	-1.199	0.156	0.461	-1.273	-0.102	0.32	-1.133	-0.047	0.309	-1.098	-0.027	0.281	-1.367	0.043	0.543	-1.34	0.219	0.535	-1.406	0.227	0.418	-1.508	-0.039	0.523	-1.355	-0.035	0.637
-1.137	-0.063	0.469	-1.305	0.008	0.395	-1.184	0.172	0.445	-1.301	-0.113	0.301	-1.105	-0.078	0.293	-1.113	-0.004	0.281	-1.41	0.008	0.508	-1.32	0.215	0.516	-1.398	0.258	0.414	-1.52	-0.012	0.516	-1.402	-0.016	0.656
-1.125	-0.043	0.473	-1.348	0.023	0.426	-1.172	0.176	0.445	-1.313	-0.117	0.289	-1.109	-0.094	0.281	-1.164	0	0.297	-1.418	0.004	0.48	-1.289	0.207	0.496	-1.363	0.293	0.418	-1.531	0.043	0.508	-1.457	0.035	0.656
-1.105	-0.031	0.469	-1.363	0.039	0.438	-1.164	0.164	0.441	-1.316	-0.125	0.285	-1.113	-0.082	0.277	-1.199	0.008	0.309	-1.398	0.02	0.449	-1.258	0.172	0.469	-1.348	0.328	0.414	-1.555	0.094	0.488	-1.531	0.117	0.625
-1.09	-0.012	0.461	-1.355	0.047	0.441	-1.168	0.152	0.441	-1.324	-0.141	0.277	-1.105	-0.063	0.281	-1.234	0.004	0.336	-1.359	0.027	0.438	-1.285	0.133	0.43	-1.328	0.336	0.406	-1.59	0.117	0.473	-1.598	0.207	0.602
-1.078	0.012	0.461	-1.332	0.055	0.438	-1.184	0.133	0.445	-1.336	-0.145	0.281	-1.102	-0.047	0.277	-1.289	0	0.363	-1.313	0.016	0.438	-1.32	0.105	0.367	-1.309	0.309	0.422	-1.633	0.113	0.473	-1.637	0.297	0.508
-1.066	0.02	0.465	-1.309	0.063	0.438	-1.219	0.109	0.445	-1.363	-0.145	0.289	-1.102	-0.039	0.273	-1.355	0.012	0.395	-1.285	-0.008	0.449	-1.348	0.121	0.293	-1.301	0.277	0.449	-1.688	0.059	0.5	-1.625	0.395	0.406
-1.063	0.016	0.461	-1.289	0.074	0.441	-1.273	0.086	0.445	-1.395	-0.141	0.289	-1.09	-0.035	0.266	-1.41	0.031	0.418	-1.266	-0.027	0.48	-1.32	0.156	0.199	-1.313	0.254	0.469	-1.762	-0.043	0.535	-1.574	0.492	0.277
-1.07	0.016	0.465	-1.266	0.074	0.434	-1.328	0.059	0.449	-1.418	-0.125	0.309	-1.094	-0.031	0.262	-1.434	0.055	0.434	-1.27	-0.027	0.512	-1.266	0.191	0.094	-1.32	0.23	0.477	-1.844	-0.164	0.59	-1.543	0.578	0.129
-1.074	0.008	0.453	-1.242	0.055	0.438	-1.359	0.039	0.449	-1.43	-0.109	0.313	-1.105	-0.035	0.266	-1.422	0.082	0.445	-1.262	-0.008	0.543	-1.234	0.195	0	-1.332	0.211	0.477	-1.883	-0.309	0.664	-1.555	0.668	-0.012
-1.082	-0.008	0.449	-1.234	0.027	0.438	-1.352	0.012	0.449	-1.418	-0.09	0.324	-1.109	-0.039	0.262	-1.387	0.09	0.438	-1.266	0.031	0.551	-1.371	0.223	-0.043	-1.344	0.191	0.473	-1.891	-0.457	0.758	-1.539	0.75	-0.09
-1.09	-0.023	0.445	-1.227	0	0.438	-1.313	-0.023	0.434	-1.398	-0.07	0.336	-1.117	-0.047	0.258	-1.344	0.086	0.434	-1.262	0.086	0.555	-1.551	0.293	-0.031	-1.355	0.172	0.457	-1.863	-0.535	0.84	-1.461	0.777	-0.086
-1.09	-0.027	0.441	-1.223	-0.02	0.445	-1.289	-0.063	0.41	-1.402	-0.07	0.34	-1.121	-0.047	0.246	-1.32	0.07	0.422	-1.27	0.148	0.547	-1.563	0.352	0.027	-1.383	0.148	0.434	-1.797	-0.531	0.883	-1.355	0.711	-0.051
-1.094	-0.031	0.441	-1.203	-0.02	0.457	-1.313	-0.094	0.395	-1.434	-0.074	0.34	-1.137	-0.047	0.238	-1.313	0.059	0.414	-1.25	0.211	0.535	-1.414	0.352	0.117	-1.402	0.141	0.398	-1.723	-0.469	0.871	-1.289	0.523	0.012
-1.105	-0.039	0.441	-1.172	-0.012	0.473	-1.34	-0.09	0.391	-1.465	-0.09	0.348	-1.156	-0.059	0.238	-1.305	0.039	0.426	-1.238	0.262	0.531	-1.293	0.25	0.203	-1.398	0.152	0.336	-1.648	-0.371	0.82	-1.402	0.359	0.086
-1.121	-0.047	0.438	-1.133	0.004	0.477	-1.316	-0.07	0.379	-1.473	-0.098	0.352	-1.199	-0.074	0.246	-1.293	0.02	0.438	-1.227	0.313	0.508	-1.305	0.105	0.273	-1.371	0.176	0.277	-1.582	-0.289	0.762	-1.602	0.262	0.117
-1.137	-0.047	0.438	-1.102	0.023	0.48	-1.246	-0.063	0.359	-1.461	-0.113	0.34	-1.254	-0.09	0.258	-1.285	0.004	0.449	-1.219	0.332	0.496	-1.383	-0.008	0.316	-1.324	0.195	0.203	-1.52	-0.238	0.699	-1.609	0.215	0.145
-1.148	-0.047	0.441	-1.078	0.055	0.48	-1.148	-0.074	0.324	-1.398	-0.121	0.324	-1.309	-0.094	0.266	-1.277	-0.012	0.477	-1.223	0.324	0.496	-1.426	-0.035	0.324	-1.293	0.16	0.121	-1.461	-0.227	0.672	-1.461	0.152	0.188
-1.172	-0.047	0.434	-1.051	0.082	0.48	-1.043	-0.07	0.277	-1.297	-0.117	0.309	-1.379	-0.09	0.273	-1.254	-0.02	0.496	-1.234	0.297	0.492	-1.41	-0.008	0.316	-1.363	0.16	0.059	-1.438	-0.25	0.68	-1.371	0.082	0.25
-1.191	-0.043	0.418	-1.031	0.105	0.477	-0.949	-0.055	0.242	-1.195	-0.105	0.305	-1.426	-0.09	0.281	-1.254	-0.012	0.512	-1.234	0.266	0.488	-1.387	0	0.32	-1.453	0.25	0.043	-1.492	-0.27	0.711	-1.414	0.02	0.305
-1.211	-0.047	0.414	-1.016	0.117	0.473	-0.891	-0.039	0.207	-1.129	-0.082	0.301	-1.453	-0.086	0.289	-1.25	0.02	0.512	-1.238	0.227	0.496	-1.391	0.004	0.34	-1.375	0.336	0.059	-1.531	-0.25	0.746	-1.445	0.039	0.34
-1.234	-0.051	0.414	-1.004	0.121	0.469	-0.867	-0.012	0.188	-1.109	-0.043	0.305	-1.457	-0.09	0.293	-1.242	0.047	0.52	-1.273	0.195	0.508	-1.414	-0.004	0.359	-1.223	0.328	0.078	-1.418	-0.188	0.762	-1.398	0.102	0.352
-1.25	-0.051	0.414	-1.012	0.121	0.469	-0.871	0.012	0.188	-1.141	-0.008	0.316	-1.453	-0.094	0.293	-1.223	0.078	0.523	-1.336	0.16	0.531	-1.398	0.012	0.379	-1.188	0.258	0.098	-1.273	-0.117	0.746	-1.344	0.152	0.352
-1.254	-0.059	0.41	-1.035	0.109	0.469	-0.906	0.035	0.188	-1.191	0.02	0.336	-1.445	-0.098	0.289	-1.219	0.098	0.512	-1.398	0.137	0.543	-1.355	0.039	0.398	-1.27	0.168	0.141	-1.215	-0.031	0.699	-1.305	0.172	0.367
-1.262	-0.07	0.398	-1.066	0.094	0.477	-0.973	0.047	0.195	-1.246	0.035	0.359	-1.441	-0.098	0.285	-1.219	0.105	0.492	-1.453	0.105	0.535	-1.313	0.066	0.422	-1.363	0.117	0.195	-1.281	0.039	0.637	-1.273	0.172	0.391
-1.262	-0.07	0.395	-1.102	0.074	0.469	-1.047	0.043	0.211	-1.316	0.031	0.379	-1.449	-0.074	0.285	-1.23	0.102	0.492	-1.488	0.086	0.504	-1.254	0.082	0.461	-1.41	0.109	0.238	-1.383	0.098	0.574	-1.234	0.156	0.391
-1.301	-0.07	0.379	-1.133	0.055	0.461	-1.109	0.031	0.234	-1.398	0.027	0.406	-1.484	-0.063	0.289	-1.25	0.086	0.496	-1.484	0.078	0.465	-1.172	0.078	0.512	-1.41	0.125	0.277	-1.488	0.121	0.527	-1.176	0.148	0.395
-1.328	-0.07	0.387	-1.176	0.039	0.457	-1.164	0.008	0.27	-1.465	0.031	0.438	-1.535	-0.047	0.293	-1.285	0.07	0.5	-1.438	0.09	0.43	-1.148	0.031	0.543	-1.406	0.145	0.309	-1.563	0.133	0.492	-1.129	0.152	0.391
-1.379	-0.082	0.383	-1.23	0.031	0.465	-1.207	-0.016	0.289	-1.508	0.043	0.465	-1.555	-0.031	0.301	-1.336	0.066	0.504	-1.414	0.078	0.406	-1.145	-0.023	0.566	-1.406	0.16	0.34	-1.648	0.121	0.473	-1.102	0.16	0.391
-1.402	-0.086	0.387	-1.281	0.012	0.461	-1.234	-0.043	0.301	-1.504	0.039	0.473	-1.52	-0.023	0.301	-1.387	0.063	0.512	-1.473	0.094	0.398	-1.148	-0.066	0.586	-1.391	0.164	0.379	-1.773	0.113	0.457	-1.086	0.184	0.41
-1.395	-0.094	0.387	-1.313	0	0.453	-1.262	-0.074	0.293	-1.461	0.035	0.469	-1.438	-0.012	0.301	-1.422	0.074	0.508	-1.504	0.137	0.395	-1.141	-0.078	0.586	-1.355	0.156	0.414	-1.91	0.09	0.426	-1.086	0.191	0.441
-1.367	-0.109	0.383	-1.34	-0.02	0.449	-1.27	-0.086	0.277	-1.41	0.035	0.453	-1.324	0.012	0.293	-1.418	0.094	0.484	-1.387	0.203	0.391	-1.141	-0.066	0.582	-1.309	0.133	0.441	-2.035	0.031	0.395	-1.125	0.16	0.477
-1.324	-0.113	0.375	-1.348	-0.027	0.441	-1.27	-0.098	0.262	-1.355	0.043	0.445	-1.23	0.043	0.305	-1.387	0.113	0.445	-1.219	0.215	0.402	-1.145	-0.043	0.563	-1.262	0.098	0.461	-2.125	-0.059	0.367	-1.188	0.129	0.504
-1.273	-0.105	0.359	-1.348	-0.039	0.422	-1.266	-0.098	0.258	-1.324	0.055	0.434	-1.16	0.082	0.305	-1.348	0.133	0.383	-1.09	0.164	0.418	-1.148	-0.016	0.531	-1.207	0.066	0.488	-2.152	-0.148	0.34	-1.277	0.098	0.504
-1.195	-0.102	0.332	-1.363	-0.043	0.41	-1.262	-0.105	0.258	-1.324	0.059	0.418	-1.117	0.109	0.313	-1.336	0.168	0.324	-1.035	0.125	0.434	-1.152	0.012	0.516	-1.168	0.023	0.488	-2.16	-0.246	0.316	-1.383	0.105	0.492
-1.121	-0.102	0.313	-1.41	-0.051	0.414	-1.254	-0.102	0.258	-1.332	0.063	0.414	-1.109	0.129	0.32	-1.383	0.207	0.273	-1.059	0.102	0.445	-1.16	0.02	0.492	-1.133	0.016	0.488	-2.176	-0.344	0.328	-1.504	0.137	0.48
-1.047	-0.094	0.305	-1.488	-0.063	0.434	-1.25	-0.102	0.266	-1.32	0.078	0.406	-1.129	0.137	0.328	-1.473	0.254	0.266	-1.113	0.121	0.445	-1.176	0.008	0.492	-1.133	0.008	0.492	-2.152	-0.348	0.363	-1.637	0.172	0.488
