# Supplementary material for: “What Is a Step?” Differences in How a Step Is Detected among Three Popular Activity Monitors That Have Impacted Physical Activity Research
Source: Sensors (Basel). 2018 Apr 15;18(4):1206. doi: 10.3390/s18041206 (PMC5948774; doi:10.3390/s18041206)
Supplement: Supplementary file 1 [file sensors-18-01206-s001.zip › Supplementary material/Clean dataset GT9X wrist/WSS3.csv]

2			2.2			2.4			2.6			2.8			3			3.2			3.4			3.6			3.8			4
x	y	z	x	y	z	x	y	z	x	y	z	x	y	z	x	y	z	x	y	z	x	y	z	x	y	z	x	y	z	x	y	z
-1.105	0.523	0.332	-1.469	0.586	0.469	-1.324	0.527	0.434	-1.234	0.586	0.543	-1.141	0.426	0.359	-1.449	0.289	0.555	-1.215	0.395	0.359	-0.941	0.359	0.254	-0.707	0.309	0.305	-1.34	0.52	0.32	-1.52	0.773	0.707
-1.102	0.516	0.328	-1.441	0.609	0.461	-1.379	0.531	0.41	-1.285	0.578	0.523	-1.105	0.426	0.332	-1.441	0.297	0.5	-1.191	0.395	0.359	-0.914	0.359	0.254	-0.758	0.32	0.305	-1.281	0.508	0.355	-1.516	0.758	0.676
-1.125	0.516	0.32	-1.379	0.609	0.449	-1.406	0.539	0.391	-1.348	0.574	0.512	-1.082	0.434	0.309	-1.445	0.352	0.441	-1.168	0.395	0.352	-0.895	0.359	0.254	-0.82	0.324	0.305	-1.238	0.512	0.422	-1.598	0.742	0.656
-1.145	0.531	0.324	-1.305	0.594	0.414	-1.445	0.535	0.367	-1.402	0.566	0.508	-1.066	0.43	0.293	-1.465	0.398	0.422	-1.141	0.391	0.359	-0.867	0.359	0.254	-0.895	0.324	0.289	-1.219	0.516	0.512	-1.52	0.715	0.695
-1.168	0.539	0.32	-1.238	0.57	0.383	-1.512	0.547	0.352	-1.426	0.559	0.516	-1.055	0.43	0.305	-1.477	0.438	0.43	-1.105	0.391	0.363	-0.836	0.352	0.258	-0.984	0.309	0.27	-1.188	0.52	0.578	-1.543	0.637	0.695
-1.199	0.539	0.316	-1.191	0.543	0.363	-1.551	0.574	0.352	-1.43	0.563	0.504	-1.047	0.418	0.332	-1.473	0.441	0.457	-1.074	0.406	0.359	-0.809	0.336	0.266	-1.105	0.301	0.238	-1.148	0.535	0.605	-1.574	0.613	0.672
-1.219	0.531	0.301	-1.176	0.523	0.355	-1.547	0.598	0.363	-1.418	0.559	0.488	-1.031	0.414	0.363	-1.465	0.418	0.48	-1.035	0.41	0.355	-0.781	0.32	0.273	-1.211	0.297	0.18	-1.113	0.551	0.59	-1.617	0.582	0.645
-1.223	0.523	0.293	-1.191	0.516	0.348	-1.523	0.613	0.379	-1.438	0.543	0.48	-1.016	0.418	0.371	-1.457	0.395	0.48	-0.992	0.414	0.352	-0.77	0.316	0.281	-1.246	0.305	0.141	-1.098	0.563	0.57	-1.699	0.539	0.641
-1.215	0.516	0.301	-1.223	0.516	0.352	-1.488	0.648	0.387	-1.484	0.539	0.469	-0.992	0.43	0.355	-1.469	0.375	0.438	-0.953	0.438	0.352	-0.758	0.316	0.293	-1.234	0.324	0.133	-1.086	0.57	0.555	-1.816	0.516	0.641
-1.199	0.504	0.305	-1.254	0.508	0.352	-1.438	0.676	0.387	-1.504	0.539	0.473	-0.953	0.441	0.352	-1.48	0.34	0.387	-0.922	0.441	0.352	-0.762	0.316	0.309	-1.242	0.363	0.125	-1.09	0.594	0.559	-1.93	0.543	0.617
-1.18	0.5	0.309	-1.277	0.5	0.344	-1.367	0.684	0.383	-1.5	0.543	0.488	-0.914	0.441	0.371	-1.473	0.34	0.336	-0.895	0.441	0.348	-0.789	0.324	0.316	-1.266	0.414	0.145	-1.105	0.605	0.582	-1.914	0.57	0.578
-1.16	0.512	0.313	-1.285	0.492	0.336	-1.289	0.688	0.363	-1.52	0.551	0.5	-0.883	0.449	0.395	-1.434	0.363	0.293	-0.859	0.43	0.336	-0.852	0.34	0.313	-1.281	0.453	0.203	-1.117	0.605	0.648	-1.875	0.555	0.523
-1.152	0.551	0.297	-1.273	0.48	0.332	-1.215	0.668	0.344	-1.551	0.559	0.492	-0.883	0.449	0.398	-1.375	0.398	0.281	-0.836	0.418	0.32	-0.938	0.359	0.305	-1.32	0.477	0.277	-1.133	0.605	0.715	-1.859	0.527	0.438
-1.16	0.559	0.297	-1.238	0.473	0.328	-1.168	0.633	0.324	-1.531	0.57	0.477	-0.891	0.441	0.391	-1.297	0.438	0.301	-0.816	0.414	0.305	-1.031	0.379	0.281	-1.387	0.488	0.371	-1.145	0.625	0.754	-1.895	0.488	0.355
-1.156	0.555	0.289	-1.207	0.449	0.324	-1.16	0.594	0.313	-1.469	0.563	0.449	-0.887	0.43	0.375	-1.23	0.473	0.336	-0.805	0.41	0.281	-1.109	0.367	0.266	-1.504	0.496	0.445	-1.168	0.66	0.77	-1.941	0.461	0.266
-1.137	0.547	0.285	-1.172	0.426	0.32	-1.176	0.563	0.305	-1.395	0.563	0.41	-0.875	0.422	0.355	-1.176	0.496	0.387	-0.785	0.402	0.277	-1.164	0.348	0.254	-1.645	0.504	0.484	-1.207	0.695	0.762	-1.965	0.434	0.176
-1.125	0.543	0.297	-1.145	0.414	0.32	-1.203	0.551	0.305	-1.328	0.547	0.383	-0.859	0.418	0.352	-1.117	0.504	0.426	-0.773	0.398	0.281	-1.234	0.316	0.246	-1.773	0.508	0.465	-1.246	0.734	0.734	-1.961	0.418	0.121
-1.094	0.535	0.305	-1.129	0.402	0.316	-1.219	0.535	0.297	-1.281	0.543	0.348	-0.848	0.414	0.352	-1.051	0.516	0.441	-0.766	0.406	0.293	-1.336	0.316	0.207	-1.813	0.52	0.426	-1.273	0.781	0.691	-1.922	0.453	0.105
-1.066	0.531	0.301	-1.113	0.402	0.32	-1.219	0.527	0.293	-1.262	0.555	0.328	-0.844	0.414	0.371	-1.004	0.516	0.453	-0.785	0.402	0.316	-1.402	0.316	0.172	-1.742	0.539	0.391	-1.281	0.824	0.645	-1.852	0.477	0.152
-1.035	0.523	0.289	-1.094	0.406	0.32	-1.215	0.516	0.289	-1.273	0.547	0.324	-0.848	0.414	0.395	-0.965	0.516	0.445	-0.844	0.402	0.344	-1.418	0.32	0.172	-1.602	0.57	0.367	-1.293	0.852	0.598	-1.727	0.453	0.246
-1.004	0.527	0.285	-1.074	0.414	0.32	-1.215	0.5	0.289	-1.285	0.531	0.32	-0.879	0.41	0.422	-0.949	0.504	0.449	-0.93	0.41	0.363	-1.414	0.328	0.188	-1.457	0.598	0.344	-1.32	0.852	0.582	-1.574	0.41	0.336
-0.973	0.543	0.273	-1.055	0.422	0.324	-1.211	0.484	0.297	-1.293	0.512	0.332	-0.926	0.406	0.418	-0.949	0.492	0.441	-1.016	0.395	0.387	-1.418	0.348	0.238	-1.352	0.602	0.344	-1.359	0.848	0.586	-1.43	0.383	0.387
-0.949	0.551	0.277	-1.031	0.434	0.332	-1.191	0.473	0.309	-1.297	0.492	0.344	-0.973	0.402	0.41	-0.949	0.496	0.445	-1.117	0.375	0.391	-1.426	0.371	0.289	-1.277	0.582	0.348	-1.406	0.84	0.598	-1.313	0.363	0.383
-0.938	0.555	0.293	-1.012	0.445	0.328	-1.172	0.453	0.313	-1.277	0.473	0.359	-1.043	0.395	0.391	-0.953	0.484	0.477	-1.242	0.355	0.383	-1.457	0.379	0.336	-1.234	0.551	0.363	-1.441	0.828	0.578	-1.203	0.332	0.355
-0.934	0.543	0.309	-0.988	0.449	0.32	-1.156	0.445	0.313	-1.246	0.453	0.379	-1.152	0.379	0.359	-0.957	0.465	0.52	-1.375	0.359	0.344	-1.492	0.391	0.375	-1.203	0.504	0.395	-1.508	0.805	0.531	-1.109	0.309	0.309
-0.926	0.531	0.332	-0.957	0.449	0.301	-1.145	0.438	0.313	-1.219	0.43	0.387	-1.289	0.363	0.328	-0.977	0.453	0.547	-1.445	0.379	0.289	-1.523	0.387	0.398	-1.172	0.457	0.441	-1.637	0.773	0.504	-1.035	0.293	0.273
-0.922	0.52	0.34	-0.934	0.449	0.289	-1.137	0.43	0.309	-1.191	0.406	0.391	-1.426	0.371	0.309	-0.988	0.449	0.57	-1.41	0.383	0.277	-1.543	0.383	0.383	-1.148	0.41	0.512	-1.754	0.758	0.484	-0.977	0.289	0.242
-0.91	0.512	0.344	-0.914	0.449	0.285	-1.125	0.426	0.293	-1.16	0.387	0.391	-1.508	0.387	0.293	-1.008	0.449	0.574	-1.336	0.391	0.285	-1.527	0.367	0.34	-1.141	0.387	0.586	-1.824	0.785	0.48	-0.934	0.293	0.219
-0.895	0.508	0.336	-0.898	0.449	0.285	-1.113	0.43	0.285	-1.137	0.379	0.379	-1.516	0.414	0.301	-1.023	0.461	0.574	-1.309	0.398	0.285	-1.496	0.355	0.289	-1.145	0.352	0.664	-1.801	0.813	0.477	-0.898	0.293	0.211
-0.883	0.504	0.332	-0.891	0.449	0.277	-1.102	0.441	0.266	-1.121	0.383	0.359	-1.477	0.441	0.332	-1.039	0.473	0.57	-1.289	0.402	0.32	-1.441	0.359	0.254	-1.145	0.293	0.762	-1.738	0.813	0.453	-0.875	0.293	0.203
-0.871	0.512	0.344	-0.883	0.445	0.281	-1.094	0.449	0.25	-1.102	0.395	0.332	-1.414	0.461	0.387	-1.055	0.488	0.559	-1.258	0.41	0.359	-1.367	0.379	0.242	-1.148	0.262	0.82	-1.691	0.773	0.391	-0.852	0.281	0.203
-0.871	0.508	0.352	-0.867	0.449	0.289	-1.086	0.449	0.238	-1.082	0.406	0.313	-1.344	0.469	0.461	-1.09	0.512	0.539	-1.254	0.402	0.406	-1.285	0.395	0.27	-1.137	0.234	0.859	-1.688	0.707	0.336	-0.832	0.27	0.207
-0.879	0.5	0.355	-0.855	0.449	0.301	-1.07	0.449	0.234	-1.055	0.418	0.297	-1.301	0.496	0.523	-1.133	0.523	0.52	-1.277	0.395	0.453	-1.219	0.406	0.313	-1.105	0.258	0.887	-1.699	0.648	0.301	-0.809	0.266	0.219
-0.887	0.512	0.363	-0.848	0.445	0.32	-1.059	0.449	0.242	-1.016	0.41	0.301	-1.277	0.516	0.563	-1.184	0.535	0.504	-1.313	0.387	0.484	-1.168	0.434	0.367	-1.102	0.32	0.895	-1.695	0.598	0.289	-0.789	0.254	0.23
-0.906	0.516	0.363	-0.84	0.453	0.34	-1.047	0.449	0.238	-0.965	0.414	0.324	-1.27	0.512	0.563	-1.234	0.555	0.492	-1.332	0.402	0.484	-1.129	0.453	0.426	-1.125	0.398	0.902	-1.684	0.559	0.285	-0.77	0.246	0.246
-0.938	0.504	0.367	-0.863	0.453	0.359	-1.031	0.449	0.242	-0.91	0.434	0.355	-1.273	0.477	0.516	-1.297	0.57	0.477	-1.336	0.41	0.445	-1.086	0.477	0.469	-1.176	0.453	0.898	-1.703	0.527	0.293	-0.754	0.246	0.25
-0.98	0.492	0.363	-0.91	0.453	0.375	-1.012	0.449	0.246	-0.855	0.453	0.391	-1.277	0.43	0.438	-1.344	0.582	0.473	-1.324	0.41	0.395	-1.047	0.504	0.488	-1.254	0.492	0.867	-1.695	0.496	0.297	-0.746	0.262	0.246
-1.027	0.488	0.363	-0.965	0.453	0.367	-1	0.441	0.246	-0.816	0.469	0.43	-1.289	0.387	0.344	-1.387	0.598	0.457	-1.289	0.41	0.355	-1.008	0.527	0.484	-1.332	0.539	0.813	-1.648	0.473	0.305	-0.75	0.273	0.25
-1.07	0.484	0.371	-1	0.453	0.371	-0.992	0.438	0.25	-0.809	0.473	0.477	-1.301	0.375	0.277	-1.434	0.605	0.449	-1.238	0.414	0.332	-0.992	0.539	0.473	-1.391	0.574	0.746	-1.555	0.453	0.316	-0.793	0.289	0.23
-1.133	0.477	0.379	-1.047	0.438	0.375	-0.992	0.426	0.25	-0.813	0.477	0.512	-1.285	0.383	0.242	-1.484	0.609	0.441	-1.184	0.418	0.34	-0.992	0.539	0.461	-1.426	0.598	0.684	-1.465	0.43	0.336	-0.887	0.316	0.188
-1.227	0.461	0.379	-1.125	0.434	0.379	-0.988	0.43	0.25	-0.82	0.461	0.531	-1.266	0.406	0.262	-1.539	0.613	0.438	-1.129	0.422	0.371	-0.996	0.531	0.457	-1.457	0.621	0.617	-1.383	0.406	0.344	-1	0.32	0.152
-1.32	0.457	0.383	-1.23	0.43	0.371	-0.977	0.426	0.25	-0.836	0.453	0.523	-1.227	0.43	0.316	-1.594	0.609	0.438	-1.078	0.426	0.426	-1.023	0.52	0.473	-1.484	0.645	0.559	-1.313	0.395	0.34	-1.105	0.313	0.141
-1.367	0.457	0.379	-1.355	0.422	0.344	-0.953	0.426	0.258	-0.852	0.445	0.504	-1.172	0.441	0.391	-1.684	0.609	0.434	-1.035	0.434	0.496	-1.063	0.512	0.508	-1.527	0.66	0.531	-1.262	0.383	0.332	-1.188	0.313	0.141
-1.375	0.465	0.367	-1.445	0.418	0.324	-0.938	0.434	0.27	-0.875	0.441	0.488	-1.109	0.445	0.461	-1.734	0.609	0.438	-0.992	0.445	0.543	-1.086	0.516	0.555	-1.582	0.664	0.531	-1.219	0.367	0.32	-1.246	0.305	0.121
-1.387	0.473	0.363	-1.461	0.414	0.32	-0.941	0.438	0.293	-0.906	0.445	0.465	-1.047	0.465	0.508	-1.723	0.621	0.461	-0.977	0.469	0.566	-1.109	0.523	0.594	-1.602	0.668	0.535	-1.184	0.355	0.313	-1.27	0.293	0.125
-1.375	0.477	0.359	-1.445	0.41	0.328	-0.957	0.438	0.305	-0.938	0.445	0.457	-0.988	0.477	0.527	-1.691	0.621	0.492	-0.957	0.473	0.563	-1.117	0.527	0.621	-1.605	0.656	0.551	-1.156	0.352	0.316	-1.305	0.285	0.113
-1.324	0.496	0.375	-1.457	0.418	0.344	-1	0.434	0.313	-0.969	0.441	0.461	-0.938	0.477	0.516	-1.664	0.621	0.496	-0.949	0.473	0.527	-1.125	0.535	0.633	-1.668	0.629	0.555	-1.145	0.332	0.328	-1.344	0.301	0.09
-1.254	0.492	0.41	-1.484	0.441	0.367	-1.051	0.422	0.313	-1.016	0.426	0.477	-0.91	0.469	0.488	-1.621	0.613	0.473	-0.953	0.48	0.496	-1.145	0.547	0.629	-1.754	0.586	0.555	-1.125	0.328	0.328	-1.355	0.309	0.078
-1.195	0.488	0.438	-1.469	0.469	0.41	-1.098	0.414	0.32	-1.074	0.418	0.48	-0.914	0.473	0.457	-1.543	0.594	0.43	-0.98	0.488	0.492	-1.18	0.563	0.617	-1.773	0.559	0.574	-1.086	0.324	0.32	-1.363	0.316	0.09
-1.137	0.488	0.465	-1.41	0.496	0.449	-1.156	0.402	0.336	-1.152	0.41	0.469	-0.934	0.477	0.441	-1.461	0.566	0.383	-1.004	0.5	0.5	-1.238	0.57	0.598	-1.754	0.57	0.582	-1.051	0.32	0.309	-1.371	0.324	0.133
-1.094	0.488	0.48	-1.336	0.512	0.477	-1.23	0.398	0.336	-1.227	0.406	0.43	-0.961	0.492	0.426	-1.402	0.547	0.355	-1.031	0.527	0.504	-1.293	0.563	0.582	-1.723	0.617	0.578	-1.016	0.316	0.293	-1.375	0.336	0.223
-1.09	0.473	0.488	-1.262	0.535	0.492	-1.309	0.402	0.344	-1.285	0.395	0.398	-0.992	0.5	0.438	-1.375	0.531	0.332	-1.047	0.563	0.531	-1.352	0.539	0.563	-1.695	0.645	0.57	-0.973	0.316	0.277	-1.422	0.363	0.32
-1.125	0.457	0.469	-1.195	0.551	0.492	-1.375	0.406	0.34	-1.355	0.383	0.367	-1.023	0.508	0.445	-1.383	0.512	0.32	-1.063	0.594	0.563	-1.387	0.566	0.527	-1.664	0.641	0.543	-0.922	0.305	0.281	-1.516	0.398	0.395
-1.168	0.438	0.434	-1.16	0.547	0.465	-1.367	0.406	0.352	-1.43	0.383	0.332	-1.055	0.508	0.461	-1.402	0.496	0.313	-1.07	0.613	0.59	-1.406	0.637	0.488	-1.656	0.637	0.508	-0.883	0.285	0.289	-1.633	0.434	0.441
-1.184	0.418	0.398	-1.164	0.527	0.43	-1.348	0.395	0.383	-1.445	0.398	0.316	-1.066	0.5	0.48	-1.422	0.48	0.305	-1.09	0.633	0.617	-1.434	0.688	0.477	-1.668	0.625	0.457	-0.844	0.258	0.301	-1.711	0.469	0.449
-1.188	0.414	0.371	-1.191	0.496	0.395	-1.375	0.387	0.398	-1.371	0.414	0.316	-1.082	0.496	0.512	-1.426	0.465	0.301	-1.129	0.648	0.613	-1.461	0.676	0.492	-1.684	0.613	0.41	-0.809	0.234	0.309	-1.746	0.469	0.43
-1.191	0.41	0.348	-1.215	0.461	0.375	-1.41	0.406	0.406	-1.293	0.418	0.34	-1.102	0.488	0.535	-1.41	0.453	0.301	-1.176	0.664	0.594	-1.492	0.637	0.523	-1.676	0.594	0.352	-0.781	0.223	0.328	-1.707	0.445	0.402
-1.184	0.406	0.336	-1.223	0.438	0.375	-1.383	0.414	0.422	-1.254	0.426	0.355	-1.121	0.504	0.543	-1.359	0.449	0.309	-1.223	0.664	0.559	-1.512	0.602	0.559	-1.656	0.578	0.305	-0.77	0.223	0.344	-1.602	0.41	0.379
-1.164	0.406	0.359	-1.254	0.41	0.379	-1.316	0.422	0.449	-1.219	0.441	0.383	-1.117	0.5	0.543	-1.309	0.438	0.309	-1.254	0.66	0.531	-1.559	0.57	0.602	-1.617	0.566	0.266	-0.777	0.238	0.363	-1.461	0.383	0.383
-1.121	0.398	0.383	-1.266	0.406	0.387	-1.27	0.414	0.469	-1.156	0.445	0.434	-1.105	0.496	0.543	-1.25	0.426	0.313	-1.285	0.656	0.508	-1.625	0.566	0.648	-1.566	0.551	0.238	-0.813	0.254	0.379	-1.34	0.348	0.41
-1.09	0.414	0.41	-1.234	0.395	0.402	-1.223	0.41	0.477	-1.086	0.43	0.484	-1.105	0.496	0.535	-1.23	0.414	0.316	-1.32	0.664	0.492	-1.652	0.57	0.688	-1.484	0.527	0.238	-0.898	0.266	0.383	-1.277	0.332	0.449
-1.07	0.434	0.434	-1.172	0.379	0.418	-1.191	0.402	0.473	-1.066	0.402	0.535	-1.098	0.504	0.52	-1.191	0.402	0.313	-1.363	0.68	0.484	-1.664	0.582	0.719	-1.379	0.496	0.246	-0.996	0.273	0.383	-1.277	0.348	0.48
-1.066	0.445	0.449	-1.105	0.383	0.438	-1.203	0.391	0.445	-1.09	0.391	0.551	-1.098	0.52	0.52	-1.152	0.367	0.316	-1.43	0.691	0.48	-1.707	0.602	0.688	-1.293	0.461	0.25	-1.102	0.273	0.355	-1.281	0.387	0.52
-1.059	0.461	0.453	-1.051	0.402	0.441	-1.219	0.383	0.398	-1.141	0.379	0.539	-1.121	0.523	0.527	-1.102	0.359	0.309	-1.508	0.699	0.477	-1.738	0.621	0.613	-1.242	0.43	0.262	-1.203	0.281	0.289	-1.254	0.406	0.531
-1.043	0.473	0.449	-1	0.422	0.441	-1.223	0.379	0.359	-1.172	0.375	0.508	-1.156	0.531	0.523	-1.07	0.367	0.301	-1.551	0.707	0.469	-1.719	0.633	0.531	-1.195	0.414	0.281	-1.25	0.297	0.207	-1.18	0.422	0.52
-1.043	0.488	0.438	-0.969	0.434	0.445	-1.219	0.383	0.328	-1.199	0.367	0.469	-1.203	0.531	0.512	-1.031	0.371	0.313	-1.563	0.711	0.461	-1.664	0.629	0.461	-1.145	0.406	0.285	-1.188	0.316	0.148	-1.098	0.43	0.488
-1.055	0.492	0.426	-0.945	0.438	0.441	-1.211	0.398	0.32	-1.223	0.363	0.422	-1.246	0.539	0.492	-1	0.371	0.313	-1.629	0.707	0.457	-1.613	0.617	0.398	-1.094	0.387	0.289	-1.105	0.336	0.133	-1.043	0.441	0.453
-1.074	0.492	0.418	-0.949	0.438	0.445	-1.191	0.422	0.34	-1.223	0.367	0.398	-1.297	0.531	0.473	-0.973	0.379	0.309	-1.723	0.703	0.457	-1.578	0.598	0.344	-1.066	0.363	0.293	-1.078	0.352	0.145	-1.039	0.449	0.449
-1.082	0.496	0.414	-0.945	0.434	0.457	-1.152	0.438	0.371	-1.203	0.367	0.375	-1.344	0.535	0.449	-0.949	0.387	0.301	-1.762	0.695	0.484	-1.547	0.566	0.316	-1.043	0.355	0.297	-1.086	0.355	0.215	-1.051	0.477	0.477
-1.102	0.484	0.426	-0.941	0.449	0.457	-1.102	0.441	0.406	-1.168	0.359	0.387	-1.375	0.539	0.43	-0.922	0.387	0.289	-1.738	0.688	0.504	-1.547	0.535	0.297	-1.02	0.344	0.301	-1.121	0.387	0.313	-1.078	0.496	0.535
-1.117	0.469	0.438	-0.953	0.484	0.457	-1.059	0.453	0.434	-1.117	0.367	0.414	-1.418	0.535	0.418	-0.891	0.387	0.277	-1.691	0.66	0.5	-1.563	0.508	0.281	-1.004	0.328	0.301	-1.211	0.41	0.402	-1.121	0.531	0.582
-1.121	0.5	0.434	-0.965	0.5	0.461	-1.012	0.469	0.441	-1.074	0.359	0.449	-1.488	0.551	0.414	-0.867	0.395	0.262	-1.613	0.625	0.48	-1.574	0.477	0.27	-0.984	0.32	0.297	-1.379	0.434	0.473	-1.168	0.57	0.617
-1.129	0.539	0.418	-0.98	0.516	0.461	-0.969	0.473	0.441	-1.016	0.359	0.496	-1.555	0.578	0.422	-0.84	0.391	0.25	-1.559	0.586	0.438	-1.555	0.449	0.27	-0.961	0.309	0.297	-1.563	0.453	0.512	-1.227	0.578	0.648
-1.145	0.527	0.43	-1	0.523	0.465	-0.938	0.473	0.434	-0.973	0.363	0.531	-1.582	0.617	0.43	-0.813	0.391	0.246	-1.539	0.57	0.398	-1.516	0.422	0.281	-0.922	0.297	0.289	-1.711	0.461	0.5	-1.297	0.586	0.656
-1.16	0.496	0.465	-1.02	0.508	0.457	-0.91	0.477	0.414	-0.941	0.375	0.555	-1.586	0.652	0.457	-0.793	0.387	0.246	-1.531	0.551	0.355	-1.461	0.41	0.289	-0.879	0.281	0.285	-1.789	0.473	0.414	-1.387	0.566	0.668
-1.172	0.523	0.441	-1.043	0.492	0.449	-0.898	0.48	0.395	-0.93	0.387	0.563	-1.57	0.695	0.461	-0.789	0.379	0.246	-1.512	0.535	0.328	-1.406	0.41	0.289	-0.832	0.266	0.285	-1.781	0.504	0.309	-1.465	0.547	0.691
-1.176	0.574	0.406	-1.055	0.48	0.441	-0.895	0.48	0.383	-0.914	0.402	0.551	-1.531	0.723	0.434	-0.793	0.383	0.25	-1.484	0.512	0.316	-1.352	0.395	0.301	-0.801	0.246	0.285	-1.676	0.543	0.23	-1.52	0.535	0.699
-1.168	0.566	0.398	-1.078	0.477	0.438	-0.914	0.492	0.371	-0.91	0.43	0.535	-1.488	0.723	0.395	-0.797	0.383	0.262	-1.457	0.492	0.301	-1.285	0.387	0.301	-0.773	0.238	0.281	-1.535	0.559	0.219	-1.543	0.523	0.707
-1.156	0.523	0.426	-1.094	0.469	0.441	-0.941	0.5	0.367	-0.922	0.441	0.508	-1.457	0.691	0.348	-0.813	0.383	0.277	-1.434	0.473	0.293	-1.242	0.379	0.297	-0.746	0.246	0.277	-1.41	0.555	0.266	-1.539	0.523	0.711
-1.152	0.496	0.445	-1.105	0.469	0.445	-0.973	0.512	0.371	-0.934	0.453	0.488	-1.434	0.637	0.324	-0.852	0.391	0.297	-1.398	0.457	0.301	-1.191	0.375	0.293	-0.723	0.254	0.281	-1.336	0.535	0.348	-1.555	0.512	0.703
-1.148	0.488	0.465	-1.102	0.461	0.449	-1	0.531	0.375	-0.941	0.473	0.48	-1.422	0.582	0.32	-0.906	0.398	0.309	-1.344	0.441	0.305	-1.141	0.379	0.285	-0.727	0.27	0.293	-1.313	0.516	0.461	-1.594	0.512	0.672
-1.148	0.488	0.469	-1.102	0.465	0.445	-1.008	0.535	0.387	-0.949	0.477	0.48	-1.41	0.543	0.324	-0.98	0.406	0.316	-1.281	0.418	0.313	-1.094	0.375	0.285	-0.758	0.293	0.297	-1.289	0.516	0.566	-1.629	0.516	0.629
-1.133	0.496	0.461	-1.102	0.477	0.441	-1.012	0.543	0.395	-0.969	0.504	0.484	-1.426	0.531	0.332	-1.09	0.398	0.313	-1.23	0.402	0.32	-1.035	0.379	0.281	-0.82	0.313	0.297	-1.238	0.531	0.641	-1.672	0.516	0.57
-1.113	0.496	0.461	-1.102	0.484	0.438	-1.027	0.547	0.402	-0.988	0.527	0.488	-1.453	0.52	0.344	-1.172	0.387	0.305	-1.188	0.391	0.332	-0.984	0.371	0.289	-0.895	0.344	0.273	-1.172	0.531	0.68	-1.789	0.527	0.488
-1.109	0.477	0.469	-1.102	0.492	0.445	-1.047	0.551	0.406	-1.012	0.547	0.5	-1.457	0.516	0.344	-1.27	0.363	0.289	-1.148	0.387	0.328	-0.926	0.367	0.309	-0.953	0.348	0.25	-1.109	0.52	0.68	-1.891	0.527	0.422
-1.137	0.465	0.477	-1.109	0.488	0.449	-1.066	0.555	0.418	-1.035	0.551	0.52	-1.426	0.496	0.352	-1.402	0.359	0.254	-1.117	0.383	0.316	-0.867	0.379	0.332	-0.992	0.344	0.234	-1.07	0.488	0.668	-1.895	0.555	0.41
-1.152	0.473	0.488	-1.129	0.48	0.449	-1.078	0.551	0.441	-1.051	0.547	0.531	-1.387	0.484	0.34	-1.516	0.375	0.199	-1.086	0.367	0.309	-0.809	0.383	0.352	-1.039	0.336	0.211	-1.063	0.453	0.668	-1.813	0.586	0.422
-1.168	0.5	0.484	-1.16	0.477	0.441	-1.098	0.555	0.445	-1.066	0.551	0.539	-1.348	0.469	0.336	-1.535	0.395	0.176	-1.051	0.363	0.301	-0.77	0.379	0.371	-1.098	0.324	0.195	-1.074	0.449	0.652	-1.734	0.602	0.434
-1.176	0.523	0.473	-1.199	0.465	0.434	-1.109	0.563	0.445	-1.098	0.563	0.539	-1.316	0.449	0.332	-1.496	0.398	0.184	-1.023	0.383	0.297	-0.746	0.375	0.375	-1.125	0.332	0.195	-1.094	0.465	0.656	-1.75	0.594	0.398
-1.203	0.527	0.461	-1.238	0.469	0.418	-1.117	0.57	0.445	-1.133	0.563	0.527	-1.281	0.418	0.336	-1.457	0.422	0.203	-0.996	0.371	0.305	-0.719	0.363	0.379	-1.152	0.352	0.223	-1.121	0.523	0.688	-1.805	0.574	0.332
-1.234	0.5	0.457	-1.258	0.461	0.406	-1.137	0.57	0.445	-1.176	0.559	0.52	-1.25	0.391	0.344	-1.41	0.449	0.242	-0.965	0.379	0.313	-0.715	0.355	0.363	-1.211	0.383	0.242	-1.152	0.613	0.711	-1.801	0.535	0.281
-1.27	0.477	0.449	-1.289	0.457	0.398	-1.16	0.574	0.445	-1.207	0.555	0.512	-1.215	0.375	0.348	-1.352	0.477	0.305	-0.938	0.379	0.309	-0.727	0.352	0.352	-1.273	0.414	0.301	-1.191	0.738	0.727	-1.754	0.492	0.242
-1.313	0.473	0.434	-1.34	0.465	0.395	-1.191	0.574	0.457	-1.242	0.563	0.508	-1.176	0.352	0.348	-1.316	0.496	0.367	-0.898	0.387	0.297	-0.738	0.352	0.344	-1.348	0.43	0.367	-1.25	0.867	0.715	-1.715	0.473	0.227
-1.379	0.484	0.418	-1.406	0.492	0.398	-1.23	0.574	0.449	-1.277	0.57	0.492	-1.137	0.352	0.34	-1.301	0.5	0.422	-0.852	0.398	0.281	-0.758	0.352	0.344	-1.461	0.426	0.434	-1.309	0.93	0.699	-1.672	0.473	0.227
-1.453	0.504	0.398	-1.453	0.52	0.398	-1.258	0.57	0.438	-1.305	0.582	0.484	-1.102	0.352	0.324	-1.305	0.504	0.461	-0.801	0.406	0.273	-0.781	0.363	0.348	-1.594	0.438	0.469	-1.332	0.934	0.68	-1.613	0.477	0.242
-1.504	0.527	0.391	-1.473	0.535	0.391	-1.285	0.559	0.426	-1.34	0.586	0.473	-1.07	0.367	0.313	-1.328	0.496	0.457	-0.758	0.41	0.281	-0.824	0.379	0.34	-1.715	0.453	0.465	-1.344	0.918	0.656	-1.535	0.484	0.266
-1.523	0.555	0.395	-1.496	0.559	0.395	-1.344	0.555	0.418	-1.391	0.586	0.457	-1.039	0.375	0.309	-1.332	0.5	0.41	-0.723	0.406	0.297	-0.898	0.383	0.344	-1.801	0.445	0.422	-1.344	0.906	0.637	-1.457	0.477	0.289
-1.531	0.578	0.398	-1.496	0.582	0.402	-1.398	0.563	0.391	-1.438	0.594	0.438	-1.008	0.383	0.301	-1.305	0.484	0.352	-0.707	0.41	0.309	-0.992	0.371	0.328	-1.828	0.434	0.348	-1.32	0.895	0.637	-1.375	0.461	0.32
-1.512	0.605	0.391	-1.445	0.609	0.398	-1.426	0.559	0.367	-1.473	0.594	0.414	-0.984	0.387	0.313	-1.258	0.465	0.297	-0.707	0.402	0.313	-1.094	0.367	0.297	-1.793	0.438	0.273	-1.281	0.875	0.645	-1.297	0.422	0.336
-1.469	0.629	0.383	-1.363	0.617	0.387	-1.449	0.555	0.355	-1.547	0.59	0.41	-0.961	0.398	0.32	-1.211	0.449	0.266	-0.715	0.395	0.313	-1.16	0.387	0.266	-1.691	0.48	0.227	-1.266	0.848	0.652	-1.227	0.402	0.348
-1.398	0.637	0.348	-1.273	0.609	0.375	-1.5	0.574	0.332	-1.617	0.594	0.395	-0.938	0.406	0.316	-1.176	0.438	0.258	-0.73	0.387	0.313	-1.223	0.414	0.234	-1.563	0.527	0.219	-1.289	0.828	0.633	-1.168	0.383	0.336
-1.313	0.633	0.324	-1.191	0.59	0.363	-1.543	0.594	0.324	-1.656	0.602	0.414	-0.902	0.41	0.313	-1.145	0.434	0.277	-0.754	0.379	0.316	-1.293	0.441	0.195	-1.434	0.539	0.25	-1.301	0.813	0.586	-1.121	0.359	0.32
-1.238	0.609	0.313	-1.141	0.551	0.348	-1.539	0.609	0.34	-1.652	0.609	0.445	-0.859	0.402	0.309	-1.113	0.441	0.313	-0.797	0.379	0.324	-1.277	0.391	0.188	-1.332	0.492	0.301	-1.313	0.801	0.551	-1.082	0.34	0.305
-1.184	0.574	0.309	-1.129	0.508	0.336	-1.535	0.621	0.355	-1.629	0.617	0.465	-0.832	0.402	0.301	-1.082	0.441	0.367	-0.879	0.383	0.332	-1.188	0.301	0.223	-1.25	0.465	0.355	-1.363	0.793	0.508	-1.063	0.328	0.285
-1.164	0.551	0.313	-1.156	0.5	0.328	-1.508	0.648	0.375	-1.578	0.629	0.473	-0.816	0.402	0.293	-1.051	0.438	0.418	-0.98	0.387	0.324	-1.137	0.246	0.242	-1.191	0.449	0.398	-1.434	0.781	0.48	-1.051	0.328	0.262
-1.176	0.535	0.316	-1.191	0.504	0.328	-1.445	0.684	0.391	-1.492	0.629	0.469	-0.805	0.395	0.289	-1.02	0.438	0.461	-1.086	0.383	0.324	-1.176	0.258	0.254	-1.121	0.461	0.41	-1.504	0.777	0.473	-1.047	0.324	0.242
-1.199	0.539	0.324	-1.215	0.516	0.332	-1.359	0.68	0.387	-1.395	0.605	0.449	-0.805	0.391	0.289	-0.988	0.445	0.488	-1.18	0.359	0.32	-1.23	0.273	0.281	-1.07	0.484	0.398	-1.543	0.781	0.492	-1.051	0.32	0.227
-1.23	0.539	0.324	-1.227	0.512	0.344	-1.27	0.664	0.371	-1.309	0.586	0.43	-0.816	0.383	0.285	-0.98	0.445	0.496	-1.254	0.344	0.305	-1.277	0.293	0.316	-1.035	0.508	0.379	-1.594	0.754	0.563	-1.066	0.316	0.211
-1.25	0.535	0.324	-1.242	0.504	0.352	-1.215	0.637	0.34	-1.25	0.566	0.402	-0.82	0.387	0.285	-0.984	0.449	0.5	-1.348	0.34	0.277	-1.344	0.309	0.348	-1.035	0.531	0.363	-1.672	0.695	0.637	-1.07	0.316	0.195
-1.273	0.523	0.316	-1.246	0.488	0.355	-1.191	0.598	0.316	-1.223	0.551	0.387	-0.836	0.387	0.313	-0.996	0.445	0.492	-1.426	0.348	0.23	-1.41	0.34	0.367	-1.031	0.527	0.363	-1.77	0.629	0.664	-1.074	0.328	0.188
-1.289	0.523	0.301	-1.234	0.477	0.367	-1.191	0.566	0.313	-1.227	0.543	0.367	-0.879	0.395	0.34	-1.016	0.457	0.488	-1.426	0.363	0.207	-1.461	0.371	0.375	-1.023	0.539	0.371	-1.813	0.586	0.586	-1.074	0.344	0.184
-1.289	0.523	0.297	-1.207	0.449	0.363	-1.219	0.539	0.309	-1.254	0.539	0.355	-0.941	0.41	0.348	-1.043	0.449	0.52	-1.375	0.375	0.219	-1.492	0.383	0.367	-1.027	0.563	0.395	-1.758	0.547	0.473	-1.07	0.34	0.199
-1.277	0.512	0.285	-1.191	0.418	0.359	-1.254	0.52	0.305	-1.281	0.535	0.348	-1.012	0.41	0.34	-1.051	0.477	0.516	-1.371	0.395	0.227	-1.484	0.398	0.352	-1.035	0.586	0.449	-1.676	0.523	0.371	-1.098	0.344	0.211
-1.27	0.484	0.289	-1.164	0.395	0.352	-1.277	0.5	0.297	-1.301	0.523	0.34	-1.066	0.391	0.328	-1.063	0.531	0.516	-1.395	0.426	0.246	-1.465	0.406	0.34	-1.043	0.605	0.496	-1.629	0.551	0.281	-1.148	0.355	0.199
-1.254	0.449	0.293	-1.145	0.391	0.34	-1.277	0.484	0.285	-1.305	0.508	0.328	-1.141	0.367	0.309	-1.074	0.551	0.543	-1.367	0.449	0.305	-1.426	0.422	0.352	-1.051	0.625	0.551	-1.602	0.613	0.223	-1.211	0.367	0.191
-1.238	0.422	0.297	-1.129	0.402	0.328	-1.254	0.48	0.281	-1.293	0.492	0.324	-1.258	0.355	0.289	-1.086	0.535	0.582	-1.328	0.469	0.363	-1.375	0.438	0.379	-1.078	0.625	0.609	-1.57	0.664	0.199	-1.258	0.348	0.191
-1.219	0.406	0.293	-1.102	0.41	0.316	-1.223	0.473	0.285	-1.27	0.461	0.32	-1.387	0.367	0.258	-1.094	0.52	0.617	-1.324	0.477	0.426	-1.328	0.453	0.422	-1.109	0.609	0.641	-1.508	0.668	0.203	-1.277	0.293	0.184
-1.195	0.395	0.293	-1.086	0.426	0.305	-1.195	0.465	0.293	-1.234	0.449	0.324	-1.457	0.387	0.246	-1.113	0.523	0.625	-1.348	0.48	0.461	-1.281	0.469	0.488	-1.168	0.602	0.652	-1.422	0.652	0.227	-1.301	0.234	0.152
-1.172	0.391	0.289	-1.066	0.441	0.293	-1.168	0.457	0.301	-1.215	0.438	0.328	-1.461	0.398	0.258	-1.148	0.516	0.617	-1.398	0.496	0.469	-1.242	0.477	0.563	-1.223	0.625	0.637	-1.324	0.637	0.266	-1.293	0.18	0.094
-1.152	0.406	0.285	-1.051	0.445	0.277	-1.133	0.453	0.309	-1.18	0.422	0.332	-1.434	0.414	0.293	-1.184	0.496	0.605	-1.426	0.492	0.445	-1.207	0.5	0.605	-1.277	0.648	0.625	-1.242	0.621	0.313	-1.238	0.113	0.059
-1.129	0.43	0.27	-1.035	0.461	0.262	-1.109	0.449	0.313	-1.16	0.398	0.328	-1.402	0.438	0.34	-1.223	0.496	0.586	-1.422	0.477	0.395	-1.184	0.527	0.59	-1.328	0.684	0.613	-1.184	0.598	0.359	-1.18	0.055	0.059
-1.105	0.445	0.262	-1.023	0.457	0.258	-1.094	0.457	0.301	-1.137	0.391	0.32	-1.352	0.457	0.398	-1.262	0.5	0.559	-1.398	0.457	0.34	-1.16	0.539	0.535	-1.375	0.719	0.617	-1.16	0.582	0.375	-1.195	0.059	0.074
-1.086	0.461	0.25	-1.012	0.453	0.254	-1.082	0.465	0.293	-1.117	0.391	0.313	-1.316	0.473	0.445	-1.305	0.516	0.539	-1.352	0.453	0.293	-1.141	0.531	0.48	-1.41	0.75	0.617	-1.148	0.559	0.379	-1.211	0.113	0.109
-1.063	0.477	0.238	-1	0.449	0.258	-1.078	0.473	0.277	-1.094	0.402	0.301	-1.305	0.488	0.5	-1.355	0.531	0.516	-1.293	0.457	0.27	-1.129	0.516	0.457	-1.441	0.77	0.617	-1.137	0.512	0.375	-1.246	0.188	0.148
-1.035	0.488	0.23	-0.988	0.449	0.266	-1.078	0.488	0.262	-1.066	0.41	0.285	-1.309	0.484	0.527	-1.395	0.555	0.492	-1.234	0.457	0.281	-1.141	0.496	0.465	-1.477	0.77	0.621	-1.105	0.465	0.363	-1.297	0.254	0.176
-1.012	0.488	0.23	-0.977	0.453	0.27	-1.078	0.496	0.25	-1.043	0.426	0.273	-1.348	0.461	0.512	-1.441	0.57	0.484	-1.168	0.457	0.32	-1.148	0.473	0.512	-1.523	0.77	0.605	-1.086	0.414	0.355	-1.352	0.289	0.207
-0.992	0.492	0.234	-0.969	0.449	0.281	-1.066	0.508	0.234	-1.008	0.441	0.266	-1.387	0.453	0.449	-1.492	0.586	0.469	-1.102	0.457	0.379	-1.16	0.457	0.551	-1.543	0.762	0.586	-1.074	0.379	0.344	-1.379	0.289	0.25
-0.977	0.496	0.234	-0.961	0.453	0.289	-1.059	0.512	0.227	-0.973	0.449	0.273	-1.406	0.434	0.371	-1.523	0.605	0.453	-1.047	0.461	0.434	-1.18	0.453	0.59	-1.605	0.746	0.578	-1.07	0.336	0.336	-1.398	0.293	0.289
-0.961	0.484	0.234	-0.969	0.449	0.293	-1.047	0.508	0.227	-0.945	0.461	0.285	-1.41	0.402	0.309	-1.547	0.613	0.441	-1.008	0.453	0.484	-1.203	0.473	0.613	-1.695	0.734	0.578	-1.047	0.297	0.332	-1.457	0.305	0.32
-0.941	0.484	0.242	-0.969	0.449	0.301	-1.027	0.492	0.234	-0.926	0.473	0.285	-1.395	0.383	0.254	-1.59	0.617	0.43	-0.984	0.441	0.512	-1.223	0.516	0.629	-1.75	0.754	0.586	-1.008	0.266	0.34	-1.52	0.336	0.332
-0.93	0.48	0.25	-0.977	0.449	0.293	-1.004	0.488	0.246	-0.898	0.473	0.281	-1.359	0.379	0.234	-1.641	0.621	0.441	-0.988	0.43	0.52	-1.238	0.555	0.645	-1.754	0.766	0.59	-0.965	0.238	0.348	-1.551	0.344	0.344
-0.918	0.48	0.25	-0.98	0.445	0.297	-0.984	0.48	0.254	-0.875	0.469	0.285	-1.309	0.391	0.246	-1.652	0.629	0.465	-0.98	0.418	0.512	-1.258	0.59	0.645	-1.711	0.762	0.57	-0.922	0.211	0.352	-1.555	0.352	0.348
-0.906	0.48	0.254	-0.992	0.438	0.305	-0.969	0.48	0.258	-0.848	0.461	0.281	-1.254	0.402	0.297	-1.645	0.637	0.484	-0.977	0.41	0.5	-1.305	0.613	0.641	-1.68	0.754	0.516	-0.895	0.195	0.352	-1.527	0.371	0.34
-0.895	0.488	0.266	-1.023	0.438	0.309	-0.953	0.48	0.258	-0.832	0.449	0.277	-1.195	0.422	0.367	-1.617	0.645	0.504	-0.969	0.406	0.496	-1.363	0.629	0.621	-1.68	0.699	0.469	-0.867	0.188	0.348	-1.473	0.398	0.348
-0.887	0.484	0.281	-1.047	0.438	0.309	-0.941	0.48	0.27	-0.828	0.445	0.281	-1.137	0.438	0.422	-1.57	0.641	0.488	-0.969	0.418	0.492	-1.418	0.641	0.598	-1.676	0.672	0.41	-0.844	0.195	0.348	-1.391	0.43	0.379
-0.879	0.48	0.285	-1.078	0.426	0.32	-0.934	0.477	0.277	-0.836	0.438	0.277	-1.078	0.449	0.461	-1.516	0.625	0.449	-0.973	0.438	0.5	-1.453	0.656	0.574	-1.652	0.66	0.375	-0.82	0.207	0.352	-1.297	0.457	0.434
-0.883	0.48	0.297	-1.117	0.426	0.324	-0.926	0.488	0.277	-0.844	0.434	0.277	-1.02	0.469	0.484	-1.469	0.613	0.398	-0.973	0.461	0.512	-1.484	0.668	0.563	-1.625	0.641	0.355	-0.813	0.227	0.352	-1.223	0.496	0.508
-0.891	0.48	0.305	-1.152	0.426	0.336	-0.91	0.492	0.273	-0.867	0.426	0.297	-0.98	0.477	0.484	-1.434	0.598	0.359	-0.996	0.488	0.527	-1.527	0.676	0.551	-1.613	0.594	0.348	-0.832	0.258	0.34	-1.184	0.527	0.566
-0.906	0.469	0.32	-1.191	0.418	0.355	-0.891	0.492	0.281	-0.891	0.426	0.309	-0.98	0.484	0.465	-1.402	0.586	0.328	-1.035	0.52	0.539	-1.559	0.688	0.539	-1.605	0.555	0.336	-0.887	0.297	0.32	-1.164	0.531	0.609
-0.945	0.461	0.336	-1.262	0.414	0.348	-0.871	0.484	0.289	-0.938	0.426	0.324	-0.992	0.492	0.449	-1.387	0.57	0.309	-1.078	0.531	0.543	-1.555	0.699	0.52	-1.598	0.516	0.324	-0.969	0.313	0.293	-1.133	0.523	0.629
-0.992	0.457	0.352	-1.352	0.414	0.332	-0.883	0.48	0.305	-0.977	0.43	0.328	-1.023	0.496	0.426	-1.383	0.547	0.297	-1.125	0.539	0.547	-1.539	0.688	0.496	-1.563	0.477	0.32	-1.039	0.32	0.266	-1.082	0.496	0.637
-1.043	0.453	0.363	-1.406	0.414	0.328	-0.918	0.465	0.313	-1.023	0.418	0.328	-1.055	0.488	0.418	-1.395	0.535	0.285	-1.168	0.551	0.559	-1.586	0.672	0.48	-1.492	0.438	0.324	-1.109	0.328	0.234	-1.031	0.484	0.602
-1.082	0.449	0.367	-1.398	0.414	0.324	-0.969	0.457	0.313	-1.09	0.402	0.332	-1.07	0.5	0.43	-1.402	0.516	0.281	-1.227	0.551	0.559	-1.68	0.652	0.461	-1.41	0.41	0.336	-1.156	0.34	0.199	-1.008	0.488	0.555
-1.148	0.445	0.367	-1.371	0.414	0.324	-1.035	0.449	0.313	-1.172	0.383	0.32	-1.059	0.504	0.449	-1.395	0.5	0.281	-1.285	0.551	0.555	-1.707	0.641	0.453	-1.316	0.398	0.336	-1.152	0.34	0.184	-1.008	0.5	0.52
-1.234	0.441	0.367	-1.387	0.43	0.332	-1.082	0.445	0.313	-1.258	0.375	0.309	-1.051	0.504	0.48	-1.359	0.477	0.281	-1.34	0.566	0.543	-1.68	0.629	0.461	-1.25	0.387	0.332	-1.129	0.348	0.176	-1.035	0.535	0.527
-1.32	0.441	0.359	-1.395	0.461	0.352	-1.125	0.43	0.32	-1.352	0.379	0.277	-1.035	0.504	0.516	-1.328	0.445	0.285	-1.387	0.578	0.531	-1.676	0.621	0.449	-1.215	0.395	0.313	-1.16	0.355	0.172	-1.09	0.563	0.57
-1.375	0.445	0.355	-1.355	0.488	0.387	-1.191	0.418	0.328	-1.434	0.391	0.242	-1.012	0.512	0.539	-1.289	0.418	0.285	-1.426	0.582	0.516	-1.648	0.613	0.445	-1.18	0.398	0.293	-1.215	0.375	0.188	-1.152	0.59	0.602
-1.406	0.438	0.355	-1.297	0.5	0.426	-1.281	0.43	0.32	-1.441	0.414	0.227	-1.004	0.52	0.559	-1.258	0.395	0.289	-1.465	0.59	0.512	-1.574	0.605	0.414	-1.148	0.391	0.277	-1.273	0.406	0.23	-1.227	0.598	0.645
-1.43	0.434	0.355	-1.234	0.523	0.457	-1.344	0.438	0.316	-1.387	0.426	0.234	-1.012	0.539	0.555	-1.23	0.383	0.289	-1.492	0.602	0.492	-1.5	0.605	0.375	-1.133	0.402	0.254	-1.352	0.438	0.289	-1.305	0.59	0.676
-1.426	0.438	0.363	-1.184	0.547	0.473	-1.336	0.434	0.324	-1.336	0.438	0.262	-1.031	0.551	0.543	-1.207	0.371	0.285	-1.492	0.605	0.477	-1.457	0.59	0.348	-1.129	0.41	0.23	-1.43	0.461	0.367	-1.391	0.598	0.68
-1.383	0.438	0.387	-1.141	0.547	0.477	-1.305	0.422	0.34	-1.305	0.469	0.297	-1.066	0.547	0.52	-1.172	0.359	0.281	-1.531	0.594	0.453	-1.426	0.582	0.316	-1.113	0.406	0.227	-1.477	0.473	0.453	-1.453	0.602	0.676
-1.324	0.426	0.422	-1.102	0.523	0.465	-1.301	0.418	0.348	-1.25	0.488	0.344	-1.109	0.555	0.504	-1.148	0.355	0.266	-1.613	0.594	0.441	-1.414	0.57	0.293	-1.102	0.391	0.223	-1.496	0.477	0.531	-1.477	0.605	0.684
-1.273	0.426	0.461	-1.102	0.484	0.453	-1.297	0.434	0.363	-1.188	0.5	0.41	-1.152	0.566	0.5	-1.113	0.367	0.254	-1.664	0.594	0.449	-1.418	0.551	0.277	-1.074	0.383	0.223	-1.5	0.484	0.566	-1.477	0.605	0.688
-1.223	0.438	0.496	-1.121	0.441	0.441	-1.254	0.445	0.383	-1.176	0.504	0.457	-1.195	0.578	0.504	-1.082	0.379	0.246	-1.715	0.609	0.469	-1.43	0.539	0.262	-1.039	0.383	0.223	-1.48	0.5	0.57	-1.473	0.613	0.688
-1.168	0.453	0.523	-1.145	0.422	0.422	-1.195	0.453	0.406	-1.219	0.488	0.488	-1.234	0.582	0.516	-1.043	0.387	0.246	-1.738	0.633	0.477	-1.438	0.527	0.254	-1.004	0.375	0.223	-1.426	0.523	0.535	-1.465	0.621	0.691
-1.141	0.465	0.527	-1.18	0.41	0.402	-1.16	0.465	0.426	-1.281	0.469	0.5	-1.258	0.594	0.527	-1.008	0.406	0.246	-1.719	0.652	0.465	-1.418	0.504	0.262	-0.957	0.363	0.227	-1.355	0.539	0.484	-1.48	0.625	0.656
-1.137	0.477	0.5	-1.203	0.395	0.391	-1.152	0.465	0.441	-1.355	0.473	0.473	-1.273	0.59	0.527	-0.977	0.414	0.254	-1.676	0.656	0.434	-1.379	0.477	0.285	-0.918	0.344	0.227	-1.262	0.555	0.438	-1.504	0.621	0.574
-1.152	0.488	0.469	-1.211	0.383	0.383	-1.141	0.461	0.449	-1.395	0.477	0.422	-1.313	0.582	0.512	-0.941	0.418	0.258	-1.625	0.648	0.391	-1.32	0.457	0.293	-0.895	0.328	0.227	-1.188	0.566	0.406	-1.516	0.605	0.488
-1.172	0.484	0.441	-1.191	0.375	0.391	-1.164	0.461	0.441	-1.375	0.477	0.367	-1.379	0.582	0.48	-0.906	0.418	0.258	-1.563	0.625	0.352	-1.273	0.43	0.305	-0.879	0.309	0.223	-1.152	0.563	0.387	-1.5	0.59	0.426
-1.199	0.461	0.414	-1.16	0.375	0.406	-1.207	0.461	0.41	-1.34	0.469	0.344	-1.445	0.586	0.449	-0.879	0.414	0.25	-1.512	0.586	0.324	-1.238	0.41	0.316	-0.848	0.293	0.223	-1.121	0.531	0.395	-1.559	0.574	0.395
-1.23	0.43	0.395	-1.113	0.391	0.418	-1.234	0.457	0.375	-1.301	0.465	0.336	-1.516	0.582	0.414	-0.863	0.402	0.238	-1.477	0.551	0.316	-1.191	0.383	0.328	-0.824	0.289	0.23	-1.086	0.477	0.445	-1.691	0.57	0.371
-1.246	0.406	0.395	-1.059	0.414	0.434	-1.238	0.453	0.344	-1.258	0.457	0.355	-1.605	0.586	0.395	-0.852	0.395	0.23	-1.457	0.512	0.316	-1.16	0.363	0.324	-0.809	0.285	0.242	-1.074	0.406	0.527	-1.824	0.574	0.34
-1.246	0.387	0.414	-1.016	0.434	0.441	-1.254	0.445	0.336	-1.207	0.449	0.391	-1.68	0.602	0.379	-0.855	0.379	0.242	-1.469	0.477	0.313	-1.125	0.34	0.32	-0.816	0.285	0.25	-1.078	0.359	0.566	-1.848	0.57	0.309
-1.23	0.375	0.434	-0.984	0.445	0.445	-1.266	0.445	0.34	-1.152	0.453	0.426	-1.699	0.617	0.375	-0.848	0.371	0.246	-1.469	0.453	0.316	-1.105	0.316	0.309	-0.848	0.289	0.258	-1.086	0.332	0.57	-1.758	0.57	0.309
-1.199	0.379	0.449	-0.961	0.453	0.445	-1.262	0.461	0.352	-1.09	0.461	0.465	-1.707	0.633	0.383	-0.855	0.375	0.266	-1.438	0.438	0.316	-1.074	0.324	0.297	-0.891	0.301	0.254	-1.094	0.313	0.551	-1.652	0.57	0.316
-1.152	0.395	0.469	-0.949	0.465	0.449	-1.227	0.477	0.383	-1.027	0.473	0.484	-1.684	0.641	0.387	-0.875	0.371	0.281	-1.387	0.422	0.316	-1.051	0.34	0.281	-0.945	0.301	0.25	-1.113	0.332	0.52	-1.594	0.574	0.297
-1.109	0.418	0.477	-0.953	0.477	0.445	-1.18	0.48	0.406	-0.98	0.477	0.484	-1.617	0.645	0.383	-0.906	0.379	0.289	-1.336	0.41	0.32	-1.027	0.348	0.266	-0.992	0.289	0.234	-1.152	0.363	0.527	-1.543	0.578	0.25
-1.07	0.441	0.477	-0.953	0.488	0.449	-1.141	0.5	0.422	-0.953	0.488	0.473	-1.523	0.625	0.359	-0.953	0.383	0.293	-1.297	0.395	0.32	-0.996	0.34	0.258	-1.074	0.289	0.203	-1.199	0.406	0.598	-1.484	0.563	0.211
-1.035	0.453	0.469	-0.961	0.496	0.453	-1.094	0.5	0.441	-0.926	0.512	0.445	-1.445	0.594	0.336	-1.023	0.383	0.289	-1.258	0.383	0.32	-0.973	0.348	0.254	-1.152	0.289	0.172	-1.25	0.414	0.715	-1.449	0.547	0.199
-1.035	0.449	0.48	-0.98	0.488	0.461	-1.047	0.504	0.449	-0.914	0.52	0.426	-1.395	0.563	0.324	-1.09	0.379	0.285	-1.223	0.367	0.32	-0.945	0.352	0.25	-1.172	0.305	0.16	-1.313	0.414	0.785	-1.418	0.543	0.195
-1.047	0.414	0.504	-0.988	0.473	0.453	-1.02	0.504	0.438	-0.906	0.52	0.418	-1.355	0.531	0.316	-1.168	0.363	0.285	-1.184	0.355	0.313	-0.91	0.355	0.242	-1.188	0.332	0.16	-1.344	0.434	0.77	-1.371	0.555	0.238
-1.039	0.441	0.512	-1.008	0.457	0.445	-1.008	0.508	0.414	-0.914	0.523	0.406	-1.359	0.504	0.316	-1.27	0.352	0.277	-1.152	0.348	0.305	-0.883	0.352	0.242	-1.23	0.371	0.168	-1.34	0.477	0.715	-1.313	0.543	0.309
-1.023	0.523	0.484	-1.031	0.457	0.445	-1.012	0.52	0.395	-0.93	0.52	0.41	-1.383	0.484	0.309	-1.359	0.363	0.254	-1.121	0.352	0.293	-0.863	0.348	0.242	-1.27	0.414	0.18	-1.328	0.566	0.645	-1.258	0.543	0.348
-1.027	0.594	0.441	-1.055	0.453	0.449	-1.027	0.527	0.379	-0.938	0.512	0.414	-1.402	0.48	0.309	-1.383	0.379	0.246	-1.094	0.352	0.281	-0.852	0.336	0.242	-1.293	0.438	0.215	-1.34	0.656	0.598	-1.176	0.516	0.367
-1.027	0.621	0.414	-1.074	0.457	0.453	-1.043	0.527	0.379	-0.941	0.504	0.422	-1.41	0.477	0.309	-1.34	0.379	0.25	-1.066	0.352	0.266	-0.855	0.332	0.246	-1.332	0.418	0.254	-1.34	0.723	0.59	-1.07	0.477	0.359
-1.023	0.621	0.406	-1.082	0.465	0.453	-1.051	0.531	0.379	-0.957	0.508	0.426	-1.391	0.473	0.305	-1.313	0.395	0.254	-1.031	0.359	0.258	-0.855	0.324	0.254	-1.387	0.398	0.309	-1.324	0.766	0.582	-0.988	0.438	0.344
-1.039	0.598	0.41	-1.09	0.473	0.445	-1.066	0.523	0.395	-0.969	0.512	0.43	-1.355	0.461	0.301	-1.305	0.422	0.266	-0.988	0.363	0.246	-0.867	0.324	0.273	-1.469	0.41	0.348	-1.332	0.785	0.566	-0.93	0.402	0.332
-1.063	0.578	0.426	-1.098	0.484	0.445	-1.078	0.516	0.41	-0.977	0.531	0.438	-1.309	0.441	0.305	-1.258	0.438	0.305	-0.957	0.371	0.234	-0.902	0.332	0.273	-1.559	0.445	0.352	-1.375	0.781	0.543	-0.891	0.375	0.328
-1.074	0.559	0.441	-1.09	0.484	0.445	-1.09	0.52	0.426	-0.992	0.535	0.441	-1.262	0.426	0.301	-1.211	0.449	0.355	-0.918	0.379	0.23	-0.945	0.344	0.266	-1.641	0.484	0.34	-1.434	0.773	0.52	-0.859	0.355	0.336
-1.086	0.547	0.449	-1.082	0.48	0.445	-1.09	0.516	0.426	-1.02	0.539	0.449	-1.219	0.41	0.297	-1.191	0.453	0.402	-0.879	0.375	0.227	-1	0.355	0.27	-1.672	0.523	0.313	-1.438	0.758	0.52	-0.844	0.34	0.348
-1.098	0.531	0.461	-1.074	0.48	0.445	-1.102	0.523	0.445	-1.051	0.551	0.434	-1.176	0.387	0.293	-1.215	0.453	0.434	-0.844	0.379	0.227	-1.078	0.363	0.262	-1.656	0.527	0.277	-1.477	0.73	0.527	-0.832	0.328	0.348
-1.113	0.504	0.48	-1.063	0.484	0.449	-1.105	0.535	0.445	-1.082	0.566	0.438	-1.129	0.363	0.301	-1.258	0.453	0.445	-0.816	0.371	0.234	-1.164	0.355	0.258	-1.586	0.531	0.25	-1.617	0.715	0.492	-0.832	0.32	0.34
-1.121	0.508	0.48	-1.066	0.48	0.457	-1.094	0.539	0.457	-1.121	0.57	0.441	-1.094	0.355	0.293	-1.313	0.449	0.426	-0.813	0.367	0.234	-1.238	0.344	0.246	-1.504	0.566	0.254	-1.742	0.723	0.484	-0.836	0.32	0.34
-1.121	0.543	0.477	-1.082	0.484	0.457	-1.094	0.547	0.473	-1.141	0.574	0.441	-1.066	0.359	0.289	-1.352	0.434	0.383	-0.801	0.363	0.227	-1.332	0.34	0.227	-1.418	0.625	0.277	-1.777	0.734	0.516	-0.844	0.324	0.336
-1.113	0.563	0.465	-1.098	0.496	0.453	-1.094	0.566	0.477	-1.168	0.574	0.453	-1.039	0.371	0.277	-1.367	0.43	0.328	-0.797	0.359	0.234	-1.379	0.348	0.203	-1.336	0.668	0.324	-1.73	0.77	0.555	-0.852	0.344	0.328
-1.105	0.547	0.469	-1.113	0.508	0.445	-1.094	0.57	0.488	-1.191	0.582	0.453	-1.023	0.375	0.273	-1.352	0.434	0.277	-0.793	0.359	0.242	-1.344	0.352	0.219	-1.262	0.668	0.371	-1.73	0.785	0.551	-0.863	0.359	0.336
-1.078	0.539	0.477	-1.152	0.508	0.441	-1.102	0.574	0.484	-1.215	0.59	0.445	-1.008	0.379	0.266	-1.316	0.441	0.258	-0.797	0.359	0.254	-1.305	0.359	0.242	-1.191	0.645	0.402	-1.793	0.777	0.492	-0.902	0.363	0.344
-1.07	0.516	0.48	-1.195	0.504	0.445	-1.113	0.563	0.484	-1.246	0.594	0.422	-1.008	0.383	0.262	-1.27	0.434	0.281	-0.824	0.371	0.262	-1.309	0.379	0.27	-1.145	0.621	0.41	-1.801	0.762	0.414	-1	0.375	0.332
-1.074	0.496	0.48	-1.234	0.496	0.449	-1.121	0.551	0.484	-1.301	0.59	0.395	-0.992	0.391	0.254	-1.227	0.438	0.344	-0.867	0.379	0.273	-1.297	0.398	0.313	-1.129	0.582	0.41	-1.766	0.73	0.352	-1.117	0.367	0.313
-1.09	0.484	0.48	-1.254	0.504	0.445	-1.137	0.547	0.48	-1.355	0.582	0.367	-0.961	0.391	0.258	-1.172	0.441	0.406	-0.922	0.379	0.281	-1.281	0.406	0.371	-1.16	0.523	0.398	-1.73	0.684	0.309	-1.219	0.367	0.27
-1.117	0.48	0.484	-1.277	0.504	0.434	-1.168	0.535	0.48	-1.449	0.586	0.352	-0.934	0.387	0.266	-1.117	0.43	0.469	-0.984	0.383	0.273	-1.305	0.406	0.418	-1.172	0.484	0.402	-1.707	0.633	0.281	-1.324	0.355	0.234
-1.137	0.48	0.488	-1.336	0.5	0.418	-1.195	0.523	0.48	-1.586	0.598	0.332	-0.898	0.387	0.27	-1.07	0.41	0.527	-1.027	0.375	0.27	-1.379	0.398	0.441	-1.191	0.473	0.422	-1.68	0.582	0.281	-1.438	0.301	0.203
-1.152	0.5	0.492	-1.41	0.523	0.418	-1.246	0.512	0.469	-1.688	0.613	0.324	-0.875	0.383	0.258	-1.02	0.402	0.586	-1.066	0.371	0.266	-1.441	0.398	0.438	-1.215	0.484	0.441	-1.625	0.527	0.293	-1.559	0.238	0.172
-1.176	0.52	0.48	-1.465	0.551	0.422	-1.297	0.512	0.457	-1.715	0.629	0.32	-0.859	0.391	0.25	-1	0.391	0.613	-1.16	0.375	0.258	-1.477	0.391	0.41	-1.227	0.504	0.477	-1.543	0.48	0.313	-1.637	0.164	0.137
-1.203	0.531	0.469	-1.5	0.566	0.418	-1.332	0.508	0.441	-1.68	0.652	0.336	-0.844	0.391	0.238	-0.984	0.406	0.594	-1.246	0.387	0.258	-1.48	0.387	0.348	-1.223	0.516	0.543	-1.465	0.441	0.328	-1.625	0.133	0.109
-1.242	0.523	0.461	-1.52	0.574	0.418	-1.352	0.508	0.422	-1.594	0.668	0.34	-0.832	0.395	0.238	-1	0.406	0.559	-1.309	0.395	0.266	-1.461	0.395	0.281	-1.207	0.531	0.59	-1.383	0.41	0.34	-1.602	0.121	0.102
-1.285	0.52	0.441	-1.508	0.605	0.422	-1.383	0.508	0.41	-1.469	0.684	0.34	-0.82	0.391	0.254	-1.016	0.418	0.5	-1.391	0.414	0.285	-1.402	0.406	0.234	-1.211	0.527	0.625	-1.297	0.383	0.336	-1.629	0.125	0.082
-1.363	0.523	0.422	-1.465	0.629	0.41	-1.445	0.535	0.402	-1.367	0.676	0.328	-0.813	0.395	0.277	-1.027	0.465	0.461	-1.473	0.434	0.301	-1.324	0.426	0.223	-1.23	0.523	0.633	-1.219	0.371	0.328	-1.637	0.172	0.063
-1.465	0.535	0.41	-1.391	0.637	0.395	-1.5	0.563	0.395	-1.301	0.641	0.316	-0.828	0.406	0.301	-1.051	0.496	0.441	-1.484	0.457	0.355	-1.242	0.445	0.254	-1.262	0.527	0.645	-1.156	0.359	0.34	-1.555	0.227	0.078
-1.547	0.543	0.41	-1.289	0.633	0.379	-1.527	0.59	0.402	-1.258	0.598	0.305	-0.879	0.41	0.324	-1.078	0.527	0.438	-1.461	0.484	0.422	-1.188	0.453	0.313	-1.309	0.543	0.648	-1.105	0.379	0.32	-1.445	0.285	0.117
-1.586	0.551	0.402	-1.203	0.613	0.359	-1.555	0.605	0.414	-1.25	0.555	0.293	-0.969	0.41	0.328	-1.098	0.559	0.445	-1.449	0.5	0.48	-1.129	0.473	0.383	-1.359	0.57	0.645	-1.078	0.371	0.309	-1.371	0.316	0.16
-1.609	0.566	0.398	-1.148	0.574	0.355	-1.559	0.629	0.41	-1.258	0.527	0.281	-1.074	0.402	0.316	-1.105	0.598	0.453	-1.465	0.512	0.52	-1.082	0.477	0.441	-1.391	0.602	0.641	-1.039	0.359	0.305	-1.313	0.332	0.227
-1.602	0.582	0.383	-1.141	0.539	0.352	-1.504	0.645	0.406	-1.273	0.52	0.281	-1.168	0.395	0.293	-1.121	0.605	0.469	-1.484	0.504	0.52	-1.039	0.477	0.488	-1.391	0.625	0.637	-1.016	0.359	0.285	-1.293	0.34	0.305
-1.551	0.598	0.363	-1.164	0.535	0.348	-1.414	0.652	0.383	-1.285	0.512	0.281	-1.242	0.379	0.266	-1.141	0.621	0.465	-1.48	0.469	0.48	-1.004	0.48	0.516	-1.375	0.641	0.633	-1.004	0.375	0.266	-1.34	0.344	0.359
-1.477	0.605	0.34	-1.199	0.539	0.348	-1.32	0.645	0.352	-1.277	0.492	0.289	-1.301	0.379	0.254	-1.156	0.633	0.473	-1.457	0.422	0.41	-0.984	0.484	0.516	-1.379	0.656	0.629	-0.984	0.359	0.262	-1.383	0.348	0.383
-1.398	0.605	0.332	-1.227	0.543	0.332	-1.254	0.617	0.332	-1.238	0.48	0.297	-1.34	0.398	0.242	-1.191	0.641	0.469	-1.441	0.387	0.313	-0.973	0.48	0.512	-1.414	0.66	0.621	-0.965	0.34	0.258	-1.383	0.328	0.391
-1.32	0.582	0.328	-1.246	0.531	0.324	-1.207	0.574	0.316	-1.195	0.473	0.301	-1.316	0.418	0.25	-1.227	0.645	0.461	-1.41	0.363	0.227	-0.973	0.48	0.504	-1.43	0.68	0.605	-0.945	0.324	0.254	-1.367	0.32	0.387
-1.246	0.555	0.324	-1.262	0.512	0.32	-1.191	0.539	0.305	-1.141	0.461	0.309	-1.266	0.422	0.281	-1.262	0.656	0.457	-1.359	0.355	0.18	-0.996	0.48	0.504	-1.473	0.699	0.586	-0.926	0.309	0.246	-1.328	0.32	0.367
-1.199	0.535	0.324	-1.273	0.492	0.316	-1.199	0.539	0.297	-1.102	0.453	0.309	-1.258	0.414	0.324	-1.289	0.672	0.453	-1.293	0.371	0.18	-1.023	0.484	0.531	-1.578	0.703	0.551	-0.902	0.285	0.25	-1.266	0.336	0.359
-1.188	0.531	0.32	-1.273	0.48	0.32	-1.219	0.531	0.297	-1.07	0.449	0.305	-1.27	0.422	0.375	-1.313	0.691	0.449	-1.234	0.391	0.223	-1.055	0.504	0.563	-1.703	0.707	0.531	-0.871	0.266	0.25	-1.176	0.367	0.348
-1.203	0.531	0.316	-1.254	0.457	0.34	-1.238	0.52	0.301	-1.039	0.438	0.301	-1.285	0.434	0.418	-1.336	0.699	0.445	-1.176	0.398	0.289	-1.082	0.535	0.586	-1.809	0.727	0.539	-0.836	0.258	0.27	-1.082	0.406	0.352
-1.211	0.531	0.297	-1.23	0.441	0.34	-1.242	0.516	0.297	-1.016	0.438	0.289	-1.301	0.434	0.449	-1.387	0.703	0.43	-1.109	0.406	0.367	-1.09	0.574	0.598	-1.824	0.766	0.559	-0.828	0.254	0.313	-1.008	0.438	0.367
-1.219	0.52	0.281	-1.207	0.426	0.336	-1.254	0.512	0.297	-0.992	0.445	0.285	-1.316	0.434	0.473	-1.457	0.707	0.406	-1.043	0.41	0.449	-1.094	0.609	0.609	-1.762	0.777	0.566	-0.883	0.27	0.324	-0.973	0.465	0.379
-1.238	0.512	0.277	-1.18	0.418	0.328	-1.262	0.492	0.289	-0.98	0.461	0.277	-1.348	0.422	0.488	-1.516	0.703	0.383	-0.984	0.418	0.504	-1.125	0.637	0.617	-1.707	0.742	0.523	-0.961	0.293	0.332	-0.953	0.5	0.383
-1.25	0.52	0.273	-1.152	0.418	0.316	-1.242	0.477	0.297	-0.965	0.477	0.27	-1.391	0.406	0.473	-1.551	0.684	0.363	-0.945	0.434	0.523	-1.172	0.656	0.605	-1.676	0.68	0.449	-1.027	0.316	0.332	-0.934	0.527	0.398
-1.242	0.512	0.27	-1.129	0.422	0.313	-1.211	0.461	0.297	-0.961	0.488	0.273	-1.434	0.406	0.438	-1.629	0.66	0.355	-0.914	0.441	0.52	-1.223	0.688	0.574	-1.652	0.637	0.371	-1.113	0.336	0.324	-0.902	0.539	0.414
-1.234	0.504	0.266	-1.117	0.434	0.301	-1.172	0.441	0.297	-0.961	0.488	0.277	-1.457	0.391	0.387	-1.707	0.645	0.363	-0.891	0.438	0.512	-1.27	0.715	0.547	-1.598	0.586	0.344	-1.184	0.348	0.297	-0.875	0.543	0.434
-1.215	0.488	0.273	-1.098	0.449	0.285	-1.141	0.43	0.297	-0.957	0.496	0.281	-1.445	0.379	0.348	-1.746	0.641	0.383	-0.871	0.441	0.5	-1.301	0.727	0.512	-1.578	0.555	0.32	-1.227	0.34	0.266	-0.891	0.551	0.426
-1.195	0.465	0.285	-1.082	0.461	0.27	-1.117	0.418	0.293	-0.949	0.492	0.285	-1.414	0.371	0.328	-1.75	0.648	0.391	-0.871	0.465	0.492	-1.324	0.742	0.477	-1.602	0.543	0.305	-1.238	0.328	0.23	-0.918	0.555	0.438
-1.164	0.453	0.289	-1.055	0.473	0.258	-1.102	0.418	0.277	-0.945	0.5	0.285	-1.363	0.379	0.328	-1.727	0.645	0.387	-0.883	0.508	0.504	-1.348	0.758	0.457	-1.625	0.551	0.293	-1.266	0.32	0.195	-0.957	0.563	0.473
-1.137	0.449	0.301	-1.027	0.477	0.254	-1.086	0.426	0.27	-0.93	0.496	0.27	-1.301	0.395	0.355	-1.648	0.629	0.371	-0.902	0.547	0.523	-1.387	0.758	0.449	-1.629	0.555	0.27	-1.285	0.332	0.164	-1.023	0.578	0.508
-1.105	0.445	0.309	-1.012	0.48	0.254	-1.074	0.434	0.262	-0.906	0.488	0.277	-1.223	0.414	0.414	-1.547	0.629	0.344	-0.93	0.59	0.547	-1.457	0.746	0.453	-1.594	0.543	0.258	-1.254	0.336	0.164	-1.09	0.586	0.559
-1.07	0.465	0.313	-0.988	0.488	0.262	-1.059	0.438	0.25	-0.891	0.492	0.281	-1.148	0.438	0.469	-1.473	0.629	0.328	-0.961	0.633	0.563	-1.527	0.734	0.449	-1.535	0.512	0.25	-1.207	0.332	0.188	-1.164	0.586	0.609
-1.027	0.48	0.297	-0.973	0.484	0.266	-1.039	0.445	0.234	-0.875	0.5	0.289	-1.082	0.461	0.516	-1.43	0.613	0.316	-0.98	0.66	0.574	-1.551	0.715	0.453	-1.434	0.496	0.27	-1.203	0.332	0.223	-1.246	0.598	0.652
-0.992	0.484	0.289	-0.961	0.48	0.262	-1.012	0.453	0.234	-0.871	0.508	0.285	-1.012	0.484	0.531	-1.434	0.609	0.285	-1.008	0.656	0.586	-1.578	0.691	0.453	-1.336	0.492	0.281	-1.238	0.332	0.27	-1.328	0.621	0.684
-0.973	0.5	0.27	-0.941	0.48	0.258	-0.988	0.449	0.238	-0.867	0.504	0.285	-0.961	0.5	0.531	-1.426	0.578	0.27	-1.047	0.633	0.598	-1.637	0.676	0.449	-1.277	0.488	0.277	-1.32	0.336	0.34	-1.391	0.656	0.703
-0.957	0.523	0.254	-0.934	0.477	0.254	-0.965	0.449	0.242	-0.879	0.504	0.289	-0.926	0.516	0.512	-1.434	0.563	0.258	-1.105	0.617	0.598	-1.668	0.672	0.441	-1.246	0.48	0.27	-1.445	0.363	0.383	-1.418	0.664	0.723
-0.934	0.539	0.238	-0.93	0.465	0.258	-0.941	0.453	0.242	-0.902	0.496	0.297	-0.934	0.504	0.5	-1.453	0.555	0.25	-1.164	0.609	0.594	-1.676	0.664	0.457	-1.211	0.48	0.254	-1.563	0.395	0.391	-1.418	0.668	0.73
-0.914	0.555	0.242	-0.934	0.453	0.273	-0.93	0.449	0.25	-0.918	0.496	0.309	-0.957	0.512	0.496	-1.449	0.535	0.246	-1.227	0.617	0.578	-1.672	0.684	0.453	-1.184	0.457	0.25	-1.613	0.406	0.371	-1.414	0.676	0.711
-0.91	0.563	0.262	-0.934	0.445	0.277	-0.906	0.453	0.262	-0.93	0.488	0.32	-0.984	0.516	0.488	-1.41	0.508	0.25	-1.27	0.629	0.578	-1.629	0.695	0.449	-1.16	0.441	0.23	-1.594	0.406	0.34	-1.41	0.695	0.668
-0.902	0.555	0.285	-0.938	0.441	0.281	-0.891	0.457	0.266	-0.949	0.484	0.328	-1.004	0.512	0.492	-1.355	0.484	0.262	-1.32	0.645	0.574	-1.566	0.699	0.434	-1.148	0.434	0.223	-1.523	0.402	0.316	-1.418	0.723	0.613
-0.898	0.543	0.309	-0.926	0.445	0.289	-0.883	0.457	0.27	-0.992	0.469	0.332	-1.004	0.504	0.496	-1.305	0.465	0.273	-1.375	0.656	0.578	-1.535	0.672	0.387	-1.145	0.43	0.207	-1.434	0.406	0.313	-1.445	0.75	0.57
-0.891	0.547	0.324	-0.926	0.445	0.305	-0.883	0.453	0.273	-1.063	0.453	0.344	-1.004	0.508	0.508	-1.273	0.438	0.281	-1.441	0.66	0.57	-1.52	0.641	0.344	-1.125	0.418	0.195	-1.348	0.43	0.336	-1.48	0.785	0.547
-0.887	0.547	0.324	-0.926	0.453	0.316	-0.883	0.453	0.273	-1.152	0.449	0.328	-1.012	0.508	0.527	-1.242	0.402	0.297	-1.508	0.66	0.551	-1.508	0.609	0.309	-1.102	0.398	0.195	-1.262	0.445	0.391	-1.5	0.809	0.516
-0.875	0.543	0.32	-0.953	0.457	0.32	-0.879	0.453	0.277	-1.246	0.441	0.301	-1.035	0.504	0.535	-1.219	0.375	0.297	-1.543	0.652	0.516	-1.504	0.582	0.289	-1.066	0.395	0.191	-1.18	0.473	0.445	-1.492	0.793	0.461
-0.867	0.555	0.32	-0.98	0.453	0.328	-0.891	0.449	0.289	-1.336	0.422	0.277	-1.051	0.508	0.535	-1.18	0.359	0.293	-1.566	0.641	0.492	-1.504	0.555	0.273	-1.031	0.371	0.191	-1.094	0.469	0.508	-1.496	0.746	0.426
-0.867	0.566	0.32	-1.008	0.449	0.332	-0.898	0.445	0.309	-1.438	0.418	0.25	-1.066	0.527	0.52	-1.152	0.344	0.285	-1.648	0.629	0.48	-1.516	0.52	0.262	-0.996	0.355	0.195	-1.105	0.496	0.523	-1.527	0.711	0.414
-0.863	0.582	0.328	-1.059	0.441	0.34	-0.93	0.449	0.32	-1.52	0.418	0.242	-1.078	0.535	0.496	-1.121	0.34	0.277	-1.742	0.629	0.473	-1.504	0.504	0.254	-0.969	0.336	0.195	-1.051	0.586	0.496	-1.566	0.699	0.41
-0.863	0.594	0.336	-1.113	0.445	0.344	-0.957	0.445	0.328	-1.508	0.422	0.242	-1.109	0.555	0.477	-1.098	0.348	0.27	-1.762	0.641	0.488	-1.473	0.477	0.258	-0.945	0.324	0.191	-0.996	0.566	0.5	-1.559	0.699	0.418
-0.859	0.602	0.348	-1.191	0.43	0.352	-0.984	0.434	0.328	-1.449	0.422	0.27	-1.141	0.566	0.465	-1.074	0.355	0.258	-1.734	0.66	0.508	-1.418	0.445	0.27	-0.926	0.313	0.191	-0.961	0.563	0.484	-1.504	0.684	0.422
-0.848	0.594	0.371	-1.281	0.422	0.352	-1.051	0.422	0.332	-1.426	0.438	0.305	-1.184	0.57	0.461	-1.035	0.355	0.242	-1.684	0.688	0.52	-1.359	0.426	0.273	-0.91	0.305	0.199	-0.973	0.578	0.473	-1.465	0.66	0.387
-0.855	0.586	0.387	-1.379	0.43	0.34	-1.137	0.406	0.336	-1.418	0.457	0.32	-1.246	0.586	0.453	-1	0.352	0.238	-1.613	0.699	0.504	-1.293	0.398	0.285	-0.914	0.313	0.199	-0.973	0.605	0.48	-1.488	0.629	0.316
-0.871	0.578	0.395	-1.422	0.438	0.34	-1.223	0.398	0.336	-1.363	0.477	0.363	-1.285	0.598	0.449	-0.965	0.363	0.234	-1.547	0.676	0.473	-1.238	0.363	0.301	-0.949	0.32	0.184	-0.98	0.574	0.512	-1.512	0.586	0.258
-0.902	0.57	0.406	-1.414	0.422	0.344	-1.316	0.398	0.328	-1.266	0.477	0.402	-1.305	0.594	0.449	-0.922	0.371	0.227	-1.48	0.648	0.422	-1.18	0.355	0.309	-0.988	0.316	0.152	-1.008	0.563	0.543	-1.492	0.555	0.215
-0.945	0.555	0.418	-1.414	0.414	0.348	-1.41	0.406	0.301	-1.207	0.488	0.43	-1.34	0.582	0.461	-0.883	0.379	0.238	-1.438	0.625	0.375	-1.148	0.348	0.293	-1.035	0.305	0.117	-1.059	0.57	0.543	-1.477	0.535	0.207
-0.996	0.555	0.422	-1.43	0.438	0.355	-1.445	0.41	0.289	-1.176	0.492	0.434	-1.414	0.574	0.453	-0.844	0.375	0.23	-1.422	0.609	0.332	-1.102	0.336	0.281	-1.094	0.305	0.094	-1.094	0.598	0.547	-1.469	0.516	0.219
-1.035	0.551	0.418	-1.406	0.461	0.375	-1.387	0.402	0.301	-1.168	0.488	0.426	-1.48	0.574	0.422	-0.816	0.371	0.234	-1.41	0.578	0.305	-1.063	0.34	0.266	-1.16	0.289	0.059	-1.156	0.625	0.555	-1.469	0.516	0.242
-1.059	0.547	0.422	-1.355	0.484	0.41	-1.348	0.406	0.332	-1.176	0.48	0.398	-1.516	0.563	0.398	-0.785	0.367	0.234	-1.418	0.543	0.293	-1.02	0.352	0.262	-1.234	0.23	0.035	-1.219	0.676	0.543	-1.465	0.527	0.27
-1.086	0.535	0.426	-1.297	0.504	0.441	-1.383	0.43	0.363	-1.199	0.457	0.363	-1.555	0.555	0.387	-0.77	0.359	0.234	-1.43	0.512	0.285	-0.98	0.371	0.258	-1.301	0.195	-0.023	-1.289	0.727	0.52	-1.434	0.543	0.281
-1.145	0.523	0.418	-1.234	0.523	0.473	-1.41	0.457	0.402	-1.219	0.445	0.328	-1.605	0.563	0.379	-0.758	0.352	0.246	-1.426	0.488	0.285	-0.93	0.383	0.262	-1.305	0.211	-0.039	-1.336	0.766	0.508	-1.371	0.543	0.293
-1.242	0.508	0.414	-1.176	0.555	0.48	-1.398	0.473	0.441	-1.227	0.434	0.309	-1.621	0.578	0.383	-0.746	0.348	0.25	-1.395	0.469	0.289	-0.875	0.379	0.277	-1.281	0.266	0	-1.352	0.766	0.516	-1.305	0.531	0.293
-1.32	0.504	0.398	-1.145	0.559	0.477	-1.363	0.477	0.477	-1.219	0.422	0.293	-1.598	0.582	0.395	-0.75	0.352	0.27	-1.34	0.445	0.305	-0.828	0.379	0.293	-1.297	0.324	0.074	-1.453	0.801	0.461	-1.227	0.504	0.293
-1.363	0.496	0.387	-1.133	0.543	0.465	-1.328	0.484	0.488	-1.203	0.426	0.301	-1.566	0.59	0.406	-0.781	0.355	0.289	-1.293	0.41	0.316	-0.781	0.395	0.305	-1.324	0.383	0.168	-1.406	0.813	0.5	-1.156	0.48	0.289
-1.387	0.484	0.375	-1.141	0.5	0.449	-1.27	0.492	0.484	-1.172	0.422	0.316	-1.531	0.602	0.391	-0.832	0.375	0.297	-1.258	0.391	0.32	-0.738	0.398	0.297	-1.328	0.438	0.285	-1.367	0.797	0.531	-1.094	0.465	0.285
-1.406	0.48	0.363	-1.164	0.461	0.426	-1.215	0.492	0.477	-1.117	0.426	0.352	-1.473	0.586	0.367	-0.895	0.383	0.305	-1.23	0.371	0.324	-0.707	0.395	0.289	-1.332	0.473	0.383	-1.449	0.789	0.508	-1.051	0.453	0.285
-1.406	0.469	0.363	-1.191	0.438	0.395	-1.18	0.48	0.453	-1.055	0.43	0.398	-1.418	0.566	0.332	-0.953	0.379	0.297	-1.203	0.359	0.32	-0.688	0.387	0.285	-1.371	0.492	0.453	-1.508	0.777	0.523	-1.02	0.441	0.289
-1.367	0.477	0.371	-1.227	0.414	0.375	-1.168	0.469	0.426	-1.004	0.434	0.438	-1.359	0.543	0.313	-1.035	0.359	0.305	-1.168	0.344	0.316	-0.695	0.383	0.277	-1.422	0.477	0.477	-1.512	0.754	0.508	-1.004	0.445	0.285
-1.305	0.48	0.395	-1.258	0.398	0.359	-1.164	0.453	0.398	-0.961	0.441	0.457	-1.305	0.52	0.301	-1.168	0.332	0.293	-1.133	0.324	0.313	-0.715	0.383	0.281	-1.48	0.398	0.445	-1.5	0.719	0.504	-1.016	0.438	0.281
-1.242	0.492	0.422	-1.254	0.391	0.371	-1.172	0.441	0.379	-0.926	0.461	0.453	-1.277	0.512	0.297	-1.313	0.34	0.262	-1.094	0.336	0.289	-0.738	0.383	0.293	-1.535	0.23	0.344	-1.59	0.656	0.504	-1.031	0.426	0.273
-1.184	0.504	0.445	-1.219	0.395	0.387	-1.184	0.438	0.363	-0.906	0.473	0.438	-1.273	0.5	0.301	-1.406	0.359	0.234	-1.055	0.352	0.27	-0.77	0.387	0.309	-1.539	0.195	0.258	-1.695	0.645	0.531	-1.047	0.418	0.258
-1.125	0.516	0.453	-1.168	0.402	0.414	-1.195	0.434	0.355	-0.898	0.465	0.406	-1.285	0.492	0.293	-1.426	0.379	0.234	-1.016	0.352	0.254	-0.824	0.398	0.324	-1.531	0.348	0.242	-1.773	0.684	0.566	-1.055	0.406	0.25
-1.098	0.52	0.453	-1.117	0.426	0.43	-1.184	0.434	0.363	-0.891	0.477	0.391	-1.301	0.484	0.289	-1.422	0.398	0.246	-0.977	0.352	0.246	-0.91	0.402	0.32	-1.543	0.508	0.289	-1.82	0.727	0.539	-1.051	0.387	0.242
-1.109	0.516	0.445	-1.07	0.449	0.438	-1.164	0.426	0.379	-0.895	0.488	0.387	-1.297	0.48	0.289	-1.43	0.43	0.273	-0.945	0.359	0.238	-1.008	0.387	0.309	-1.5	0.594	0.387	-1.766	0.723	0.496	-1.055	0.363	0.242
-1.145	0.504	0.426	-1.02	0.469	0.438	-1.137	0.43	0.402	-0.91	0.488	0.387	-1.289	0.48	0.289	-1.402	0.445	0.336	-0.91	0.367	0.23	-1.102	0.367	0.281	-1.41	0.613	0.492	-1.688	0.695	0.43	-1.07	0.344	0.238
-1.18	0.484	0.406	-0.98	0.477	0.426	-1.102	0.434	0.422	-0.938	0.496	0.398	-1.281	0.477	0.289	-1.371	0.469	0.414	-0.871	0.379	0.227	-1.207	0.348	0.246	-1.32	0.613	0.555	-1.633	0.664	0.367	-1.074	0.328	0.234
-1.207	0.469	0.383	-0.953	0.488	0.414	-1.07	0.441	0.441	-0.957	0.496	0.418	-1.27	0.461	0.301	-1.387	0.496	0.488	-0.832	0.383	0.242	-1.32	0.332	0.215	-1.262	0.594	0.59	-1.609	0.652	0.328	-1.09	0.32	0.234
-1.219	0.457	0.379	-0.949	0.5	0.41	-1.031	0.453	0.445	-0.973	0.484	0.438	-1.219	0.441	0.309	-1.43	0.516	0.543	-0.797	0.387	0.246	-1.43	0.34	0.172	-1.203	0.563	0.617	-1.598	0.645	0.297	-1.145	0.316	0.227
-1.215	0.445	0.383	-0.953	0.5	0.41	-1	0.465	0.438	-0.984	0.48	0.445	-1.164	0.422	0.309	-1.488	0.512	0.547	-0.766	0.387	0.25	-1.457	0.367	0.141	-1.145	0.555	0.621	-1.582	0.625	0.273	-1.227	0.297	0.223
-1.188	0.43	0.402	-0.965	0.504	0.422	-0.98	0.469	0.418	-1	0.477	0.469	-1.113	0.402	0.313	-1.539	0.488	0.492	-0.742	0.383	0.25	-1.402	0.375	0.16	-1.117	0.563	0.613	-1.57	0.602	0.254	-1.309	0.266	0.207
-1.156	0.418	0.418	-0.98	0.5	0.434	-0.977	0.465	0.406	-1.027	0.477	0.469	-1.059	0.391	0.305	-1.551	0.461	0.402	-0.734	0.383	0.254	-1.363	0.391	0.18	-1.105	0.605	0.555	-1.566	0.578	0.246	-1.391	0.191	0.184
-1.113	0.426	0.43	-0.988	0.5	0.43	-0.969	0.48	0.395	-1.047	0.484	0.469	-1.02	0.395	0.293	-1.52	0.445	0.289	-0.742	0.379	0.254	-1.367	0.414	0.203	-1.094	0.625	0.535	-1.539	0.566	0.258	-1.418	0.098	0.133
-1.063	0.441	0.438	-0.992	0.492	0.418	-0.977	0.496	0.398	-1.07	0.484	0.465	-0.992	0.406	0.289	-1.469	0.422	0.203	-0.758	0.379	0.266	-1.348	0.422	0.246	-1.078	0.691	0.488	-1.488	0.555	0.277	-1.391	0.055	0.086
-1.027	0.449	0.426	-1.008	0.48	0.414	-0.984	0.52	0.402	-1.098	0.492	0.461	-0.973	0.418	0.285	-1.41	0.406	0.168	-0.77	0.375	0.289	-1.32	0.418	0.305	-1.121	0.676	0.543	-1.426	0.531	0.289	-1.422	0.012	0.051
-0.996	0.465	0.422	-1.02	0.469	0.414	-0.988	0.531	0.402	-1.121	0.496	0.457	-0.957	0.426	0.285	-1.348	0.391	0.188	-0.813	0.363	0.309	-1.328	0.41	0.363	-1.199	0.719	0.578	-1.348	0.504	0.301	-1.488	0.039	0.031
-0.984	0.477	0.414	-1.047	0.469	0.422	-0.992	0.539	0.402	-1.141	0.5	0.457	-0.945	0.43	0.281	-1.293	0.391	0.254	-0.871	0.379	0.309	-1.387	0.402	0.402	-1.227	0.766	0.602	-1.266	0.469	0.313	-1.52	0.117	0.055
-1	0.504	0.402	-1.066	0.477	0.434	-1.004	0.539	0.402	-1.164	0.512	0.449	-0.938	0.438	0.281	-1.227	0.395	0.336	-0.93	0.383	0.313	-1.449	0.414	0.406	-1.203	0.77	0.625	-1.195	0.438	0.32	-1.508	0.211	0.113
-1	0.527	0.391	-1.086	0.48	0.438	-1.012	0.535	0.41	-1.188	0.516	0.449	-0.945	0.438	0.27	-1.164	0.41	0.414	-0.992	0.379	0.316	-1.492	0.43	0.387	-1.199	0.746	0.633	-1.141	0.41	0.313	-1.488	0.289	0.172
-1.004	0.531	0.387	-1.09	0.484	0.43	-1.02	0.535	0.41	-1.219	0.531	0.445	-0.953	0.43	0.27	-1.102	0.422	0.473	-1.07	0.359	0.316	-1.492	0.438	0.344	-1.227	0.691	0.633	-1.098	0.379	0.305	-1.449	0.309	0.242
-1.004	0.539	0.395	-1.098	0.492	0.434	-1.035	0.539	0.422	-1.25	0.539	0.445	-0.945	0.418	0.27	-1.047	0.441	0.496	-1.191	0.34	0.309	-1.461	0.438	0.309	-1.254	0.672	0.648	-1.059	0.352	0.293	-1.426	0.309	0.297
-1.016	0.547	0.398	-1.098	0.496	0.434	-1.051	0.539	0.434	-1.293	0.539	0.438	-0.938	0.41	0.266	-1.008	0.453	0.492	-1.328	0.34	0.273	-1.406	0.441	0.301	-1.277	0.688	0.637	-1.031	0.34	0.273	-1.441	0.293	0.328
-1.039	0.535	0.406	-1.102	0.504	0.434	-1.066	0.539	0.445	-1.348	0.539	0.426	-0.934	0.395	0.262	-0.973	0.457	0.477	-1.41	0.359	0.238	-1.332	0.441	0.309	-1.293	0.734	0.621	-1.016	0.348	0.266	-1.473	0.289	0.332
-1.055	0.523	0.41	-1.105	0.508	0.434	-1.082	0.539	0.449	-1.391	0.547	0.41	-0.934	0.395	0.254	-0.949	0.465	0.465	-1.398	0.367	0.242	-1.25	0.434	0.359	-1.316	0.758	0.598	-1.004	0.355	0.258	-1.477	0.273	0.316
-1.074	0.523	0.406	-1.109	0.512	0.434	-1.094	0.535	0.453	-1.41	0.555	0.395	-0.941	0.387	0.25	-0.945	0.488	0.449	-1.359	0.375	0.254	-1.18	0.438	0.43	-1.313	0.805	0.582	-1.008	0.355	0.262	-1.473	0.242	0.313
-1.086	0.523	0.414	-1.109	0.508	0.434	-1.109	0.523	0.453	-1.426	0.559	0.383	-0.934	0.387	0.246	-0.941	0.492	0.445	-1.375	0.406	0.258	-1.121	0.434	0.52	-1.258	0.809	0.598	-1.008	0.352	0.266	-1.461	0.215	0.324
-1.105	0.523	0.422	-1.117	0.508	0.434	-1.129	0.516	0.449	-1.461	0.563	0.371	-0.945	0.387	0.258	-0.945	0.5	0.449	-1.391	0.434	0.309	-1.086	0.418	0.59	-1.41	0.809	0.582	-0.996	0.348	0.266	-1.422	0.227	0.363
-1.113	0.531	0.438	-1.129	0.512	0.43	-1.145	0.512	0.441	-1.492	0.574	0.371	-0.957	0.387	0.277	-0.945	0.504	0.465	-1.383	0.449	0.375	-1.043	0.41	0.629	-1.367	0.828	0.617	-0.969	0.348	0.27	-1.367	0.262	0.422
-1.121	0.531	0.461	-1.148	0.504	0.43	-1.164	0.516	0.434	-1.508	0.59	0.387	-1	0.398	0.297	-0.945	0.516	0.488	-1.398	0.461	0.449	-0.996	0.41	0.637	-1.352	0.816	0.613	-0.93	0.336	0.273	-1.281	0.309	0.473
-1.129	0.535	0.469	-1.195	0.504	0.438	-1.172	0.516	0.43	-1.52	0.598	0.402	-1.039	0.418	0.305	-0.938	0.527	0.52	-1.445	0.477	0.492	-0.969	0.422	0.609	-1.398	0.828	0.594	-0.906	0.324	0.281	-1.195	0.352	0.516
-1.137	0.539	0.473	-1.242	0.504	0.445	-1.191	0.516	0.43	-1.508	0.621	0.41	-1.063	0.43	0.32	-0.93	0.535	0.539	-1.5	0.473	0.492	-0.961	0.434	0.582	-1.484	0.844	0.59	-0.906	0.316	0.285	-1.121	0.383	0.527
-1.148	0.539	0.469	-1.27	0.5	0.434	-1.23	0.512	0.426	-1.473	0.641	0.418	-1.105	0.422	0.328	-0.926	0.539	0.555	-1.539	0.461	0.457	-0.961	0.461	0.555	-1.543	0.848	0.609	-0.906	0.313	0.281	-1.066	0.414	0.508
-1.137	0.527	0.473	-1.289	0.496	0.418	-1.285	0.512	0.426	-1.422	0.656	0.406	-1.191	0.398	0.313	-0.926	0.539	0.559	-1.543	0.453	0.387	-0.961	0.488	0.535	-1.598	0.84	0.617	-0.91	0.305	0.293	-1.031	0.441	0.48
-1.133	0.531	0.477	-1.328	0.5	0.402	-1.332	0.52	0.398	-1.359	0.652	0.375	-1.309	0.387	0.277	-0.926	0.551	0.555	-1.516	0.445	0.309	-0.973	0.523	0.531	-1.664	0.832	0.594	-0.914	0.297	0.301	-1.008	0.477	0.457
-1.133	0.527	0.477	-1.406	0.512	0.398	-1.375	0.52	0.371	-1.305	0.629	0.344	-1.453	0.383	0.238	-0.957	0.559	0.539	-1.465	0.438	0.242	-0.988	0.563	0.539	-1.68	0.832	0.563	-0.941	0.301	0.305	-0.988	0.547	0.426
-1.125	0.523	0.48	-1.465	0.531	0.391	-1.41	0.512	0.348	-1.266	0.586	0.324	-1.531	0.395	0.211	-1.012	0.582	0.516	-1.391	0.441	0.23	-1.02	0.598	0.543	-1.668	0.852	0.508	-0.977	0.305	0.301	-0.977	0.617	0.41
-1.129	0.527	0.488	-1.48	0.555	0.395	-1.465	0.523	0.328	-1.266	0.555	0.313	-1.52	0.41	0.227	-1.086	0.625	0.5	-1.32	0.438	0.246	-1.047	0.629	0.551	-1.625	0.852	0.449	-1.051	0.309	0.289	-0.984	0.691	0.391
-1.141	0.535	0.484	-1.492	0.57	0.398	-1.527	0.547	0.324	-1.289	0.543	0.305	-1.465	0.43	0.27	-1.148	0.641	0.488	-1.266	0.441	0.297	-1.074	0.66	0.563	-1.609	0.813	0.398	-1.137	0.316	0.266	-1.027	0.75	0.383
-1.156	0.531	0.492	-1.488	0.594	0.395	-1.555	0.563	0.34	-1.32	0.531	0.313	-1.406	0.449	0.344	-1.203	0.645	0.473	-1.219	0.453	0.359	-1.113	0.68	0.555	-1.605	0.785	0.355	-1.211	0.309	0.25	-1.074	0.77	0.414
-1.184	0.535	0.492	-1.457	0.617	0.395	-1.555	0.586	0.348	-1.34	0.523	0.316	-1.355	0.465	0.422	-1.266	0.633	0.453	-1.168	0.461	0.41	-1.172	0.684	0.539	-1.602	0.754	0.328	-1.297	0.301	0.223	-1.141	0.77	0.488
-1.219	0.535	0.492	-1.387	0.629	0.387	-1.523	0.605	0.363	-1.34	0.504	0.316	-1.305	0.477	0.488	-1.344	0.621	0.43	-1.117	0.465	0.438	-1.242	0.676	0.512	-1.602	0.723	0.324	-1.383	0.313	0.184	-1.211	0.762	0.551
-1.266	0.535	0.488	-1.309	0.633	0.375	-1.469	0.617	0.363	-1.313	0.488	0.32	-1.254	0.488	0.527	-1.434	0.613	0.426	-1.074	0.461	0.449	-1.316	0.672	0.484	-1.617	0.672	0.332	-1.367	0.336	0.164	-1.266	0.73	0.598
-1.309	0.527	0.477	-1.223	0.621	0.363	-1.391	0.633	0.355	-1.273	0.469	0.324	-1.199	0.48	0.539	-1.516	0.609	0.43	-1.039	0.453	0.449	-1.379	0.68	0.453	-1.617	0.621	0.34	-1.277	0.352	0.188	-1.305	0.715	0.602
-1.328	0.516	0.457	-1.152	0.586	0.352	-1.297	0.641	0.348	-1.223	0.453	0.316	-1.156	0.449	0.531	-1.602	0.613	0.422	-1.012	0.445	0.445	-1.414	0.691	0.438	-1.586	0.574	0.332	-1.219	0.367	0.203	-1.367	0.699	0.598
-1.359	0.504	0.441	-1.121	0.555	0.336	-1.223	0.625	0.324	-1.18	0.445	0.316	-1.152	0.41	0.5	-1.727	0.633	0.422	-0.992	0.449	0.445	-1.434	0.695	0.422	-1.508	0.543	0.328	-1.207	0.379	0.234	-1.418	0.699	0.578
-1.422	0.508	0.434	-1.129	0.523	0.328	-1.16	0.598	0.316	-1.141	0.434	0.316	-1.172	0.391	0.445	-1.82	0.648	0.438	-0.973	0.449	0.461	-1.473	0.684	0.426	-1.414	0.523	0.32	-1.211	0.387	0.285	-1.441	0.734	0.559
-1.504	0.539	0.422	-1.168	0.52	0.32	-1.141	0.566	0.301	-1.109	0.438	0.32	-1.199	0.383	0.391	-1.828	0.656	0.465	-0.961	0.453	0.484	-1.555	0.691	0.426	-1.344	0.52	0.313	-1.254	0.391	0.328	-1.434	0.777	0.551
-1.539	0.555	0.426	-1.203	0.523	0.316	-1.152	0.566	0.297	-1.094	0.441	0.313	-1.23	0.375	0.352	-1.793	0.648	0.488	-0.957	0.465	0.516	-1.621	0.715	0.418	-1.297	0.52	0.289	-1.34	0.391	0.367	-1.422	0.801	0.551
-1.555	0.559	0.422	-1.238	0.516	0.316	-1.172	0.563	0.301	-1.086	0.445	0.301	-1.258	0.379	0.328	-1.777	0.641	0.48	-0.957	0.48	0.543	-1.617	0.727	0.414	-1.258	0.508	0.27	-1.414	0.391	0.379	-1.41	0.816	0.543
-1.563	0.57	0.402	-1.273	0.5	0.316	-1.203	0.555	0.309	-1.07	0.441	0.289	-1.273	0.371	0.316	-1.727	0.625	0.449	-0.969	0.496	0.578	-1.598	0.73	0.422	-1.207	0.488	0.258	-1.461	0.395	0.367	-1.41	0.797	0.527
-1.563	0.586	0.375	-1.297	0.492	0.32	-1.227	0.543	0.313	-1.059	0.434	0.281	-1.25	0.379	0.328	-1.645	0.59	0.406	-0.992	0.504	0.602	-1.633	0.719	0.438	-1.164	0.48	0.25	-1.484	0.391	0.34	-1.445	0.77	0.508
-1.523	0.586	0.355	-1.293	0.484	0.332	-1.254	0.523	0.316	-1.043	0.441	0.277	-1.199	0.402	0.352	-1.543	0.547	0.367	-1.027	0.523	0.617	-1.664	0.715	0.441	-1.137	0.469	0.238	-1.461	0.41	0.297	-1.469	0.742	0.488
-1.453	0.578	0.352	-1.277	0.465	0.344	-1.254	0.504	0.316	-1.02	0.445	0.281	-1.145	0.41	0.391	-1.457	0.52	0.34	-1.082	0.527	0.617	-1.652	0.707	0.457	-1.113	0.445	0.219	-1.391	0.441	0.277	-1.5	0.711	0.477
-1.387	0.566	0.352	-1.246	0.441	0.344	-1.246	0.48	0.316	-1.004	0.453	0.281	-1.098	0.434	0.43	-1.426	0.512	0.32	-1.125	0.543	0.609	-1.613	0.691	0.453	-1.078	0.418	0.207	-1.309	0.473	0.289	-1.59	0.68	0.453
-1.301	0.555	0.359	-1.223	0.414	0.34	-1.219	0.461	0.324	-0.977	0.457	0.277	-1.055	0.461	0.461	-1.426	0.492	0.309	-1.164	0.563	0.598	-1.523	0.668	0.441	-1.02	0.387	0.223	-1.23	0.488	0.316	-1.746	0.66	0.43
-1.219	0.543	0.363	-1.195	0.406	0.336	-1.195	0.445	0.328	-0.949	0.469	0.273	-1.02	0.48	0.484	-1.434	0.48	0.305	-1.211	0.574	0.594	-1.469	0.648	0.402	-0.98	0.375	0.234	-1.172	0.504	0.371	-1.871	0.668	0.406
-1.145	0.531	0.355	-1.168	0.402	0.324	-1.156	0.426	0.32	-0.914	0.473	0.27	-0.988	0.5	0.492	-1.449	0.473	0.297	-1.27	0.594	0.57	-1.469	0.629	0.363	-0.965	0.371	0.238	-1.141	0.504	0.445	-1.844	0.688	0.414
-1.113	0.52	0.348	-1.148	0.406	0.309	-1.137	0.422	0.313	-0.883	0.477	0.262	-0.969	0.508	0.488	-1.449	0.477	0.293	-1.328	0.605	0.547	-1.512	0.613	0.332	-0.93	0.379	0.242	-1.117	0.52	0.516	-1.762	0.703	0.438
-1.105	0.512	0.332	-1.129	0.414	0.293	-1.121	0.43	0.297	-0.859	0.48	0.262	-0.957	0.52	0.465	-1.422	0.477	0.297	-1.375	0.609	0.543	-1.547	0.594	0.305	-0.902	0.379	0.242	-1.094	0.523	0.574	-1.773	0.691	0.422
-1.102	0.504	0.32	-1.109	0.43	0.285	-1.121	0.434	0.289	-0.836	0.48	0.258	-0.945	0.52	0.445	-1.379	0.48	0.293	-1.418	0.609	0.539	-1.547	0.582	0.289	-0.879	0.375	0.238	-1.066	0.523	0.602	-1.844	0.66	0.355
-1.098	0.5	0.309	-1.09	0.441	0.277	-1.109	0.449	0.273	-0.836	0.477	0.254	-0.93	0.527	0.438	-1.324	0.477	0.297	-1.457	0.617	0.543	-1.535	0.555	0.285	-0.863	0.371	0.227	-1.035	0.523	0.594	-1.859	0.598	0.277
-1.102	0.492	0.301	-1.066	0.445	0.277	-1.086	0.473	0.254	-0.84	0.469	0.266	-0.953	0.516	0.445	-1.277	0.473	0.305	-1.484	0.629	0.531	-1.539	0.512	0.289	-0.855	0.359	0.211	-1.012	0.527	0.559	-1.832	0.512	0.234
-1.113	0.48	0.297	-1.047	0.457	0.266	-1.059	0.484	0.246	-0.84	0.461	0.27	-1	0.523	0.465	-1.242	0.461	0.305	-1.473	0.621	0.527	-1.551	0.484	0.285	-0.832	0.324	0.199	-1.016	0.539	0.547	-1.809	0.453	0.195
-1.125	0.48	0.293	-1.031	0.469	0.254	-1.02	0.488	0.23	-0.844	0.453	0.281	-1.031	0.508	0.477	-1.211	0.434	0.309	-1.473	0.605	0.52	-1.5	0.457	0.305	-0.801	0.313	0.215	-1.043	0.555	0.555	-1.781	0.426	0.168
-1.129	0.48	0.293	-1.016	0.48	0.254	-0.988	0.492	0.23	-0.859	0.445	0.297	-1.035	0.492	0.488	-1.188	0.402	0.305	-1.516	0.582	0.5	-1.41	0.43	0.336	-0.785	0.316	0.238	-1.09	0.59	0.578	-1.711	0.43	0.176
-1.145	0.484	0.297	-0.992	0.484	0.25	-0.969	0.496	0.223	-0.891	0.441	0.305	-1.043	0.488	0.484	-1.16	0.375	0.293	-1.527	0.574	0.504	-1.344	0.41	0.344	-0.809	0.332	0.254	-1.133	0.641	0.602	-1.621	0.434	0.207
-1.152	0.477	0.297	-0.969	0.496	0.254	-0.953	0.496	0.227	-0.949	0.434	0.309	-1.055	0.484	0.465	-1.133	0.359	0.289	-1.508	0.578	0.527	-1.273	0.391	0.352	-0.848	0.344	0.254	-1.152	0.684	0.617	-1.504	0.438	0.266
-1.152	0.461	0.293	-0.953	0.496	0.258	-0.93	0.496	0.23	-1.031	0.418	0.297	-1.074	0.48	0.473	-1.102	0.352	0.285	-1.508	0.594	0.535	-1.23	0.383	0.34	-0.883	0.352	0.246	-1.18	0.707	0.633	-1.41	0.445	0.328
-1.148	0.461	0.289	-0.938	0.5	0.262	-0.906	0.492	0.234	-1.125	0.406	0.281	-1.078	0.488	0.484	-1.066	0.352	0.281	-1.516	0.609	0.52	-1.18	0.375	0.332	-0.938	0.359	0.238	-1.223	0.727	0.656	-1.313	0.445	0.375
-1.141	0.469	0.285	-0.93	0.492	0.277	-0.895	0.492	0.246	-1.207	0.395	0.27	-1.09	0.492	0.484	-1.02	0.352	0.277	-1.523	0.617	0.473	-1.145	0.363	0.324	-1.031	0.367	0.23	-1.258	0.742	0.66	-1.234	0.434	0.402
-1.125	0.484	0.277	-0.918	0.488	0.293	-0.879	0.496	0.258	-1.289	0.391	0.258	-1.109	0.5	0.48	-0.977	0.363	0.27	-1.539	0.613	0.418	-1.109	0.375	0.301	-1.176	0.375	0.195	-1.293	0.758	0.652	-1.172	0.418	0.391
-1.113	0.492	0.262	-0.918	0.484	0.305	-0.871	0.508	0.262	-1.383	0.398	0.238	-1.125	0.5	0.473	-0.941	0.375	0.27	-1.559	0.598	0.359	-1.082	0.375	0.273	-1.285	0.375	0.145	-1.328	0.781	0.629	-1.137	0.398	0.363
-1.105	0.512	0.246	-0.922	0.48	0.313	-0.867	0.512	0.266	-1.445	0.406	0.215	-1.137	0.496	0.473	-0.914	0.375	0.27	-1.555	0.574	0.305	-1.059	0.371	0.262	-1.313	0.371	0.137	-1.359	0.793	0.602	-1.109	0.383	0.328
-1.094	0.523	0.238	-0.922	0.477	0.313	-0.871	0.508	0.262	-1.445	0.414	0.215	-1.164	0.488	0.484	-0.879	0.379	0.277	-1.523	0.535	0.266	-1.031	0.375	0.254	-1.285	0.379	0.148	-1.379	0.797	0.582	-1.094	0.359	0.316
-1.07	0.535	0.227	-0.922	0.473	0.316	-0.875	0.5	0.262	-1.426	0.414	0.234	-1.207	0.48	0.492	-0.848	0.379	0.281	-1.484	0.488	0.238	-1.012	0.371	0.25	-1.258	0.395	0.18	-1.414	0.797	0.563	-1.09	0.352	0.297
-1.055	0.539	0.238	-0.922	0.465	0.332	-0.895	0.492	0.258	-1.434	0.434	0.25	-1.258	0.48	0.48	-0.816	0.379	0.285	-1.441	0.453	0.227	-0.977	0.379	0.258	-1.227	0.414	0.242	-1.469	0.793	0.539	-1.082	0.34	0.285
-1.043	0.539	0.238	-0.941	0.461	0.344	-0.914	0.484	0.27	-1.434	0.453	0.281	-1.316	0.48	0.457	-0.797	0.379	0.285	-1.398	0.43	0.234	-0.926	0.367	0.289	-1.207	0.438	0.305	-1.5	0.793	0.523	-1.066	0.324	0.285
-1.016	0.543	0.242	-0.969	0.461	0.352	-0.938	0.48	0.277	-1.395	0.469	0.324	-1.367	0.48	0.434	-0.785	0.379	0.277	-1.348	0.406	0.254	-0.863	0.367	0.305	-1.234	0.418	0.371	-1.484	0.777	0.512	-1.031	0.32	0.281
-1	0.539	0.246	-1.012	0.457	0.359	-0.961	0.473	0.285	-1.336	0.484	0.371	-1.418	0.48	0.402	-0.773	0.367	0.273	-1.293	0.402	0.27	-0.805	0.375	0.309	-1.324	0.395	0.434	-1.52	0.754	0.48	-0.988	0.316	0.289
-0.98	0.547	0.238	-1.047	0.457	0.371	-0.996	0.457	0.293	-1.289	0.492	0.406	-1.484	0.484	0.375	-0.777	0.371	0.273	-1.25	0.398	0.281	-0.758	0.367	0.309	-1.453	0.387	0.465	-1.633	0.727	0.434	-0.949	0.313	0.297
-0.965	0.547	0.25	-1.074	0.461	0.387	-1.039	0.457	0.293	-1.258	0.488	0.43	-1.578	0.496	0.367	-0.785	0.375	0.281	-1.219	0.398	0.285	-0.738	0.367	0.297	-1.594	0.391	0.449	-1.742	0.711	0.402	-0.922	0.293	0.301
-0.941	0.531	0.254	-1.117	0.453	0.395	-1.086	0.449	0.293	-1.238	0.48	0.438	-1.66	0.535	0.367	-0.789	0.379	0.293	-1.18	0.398	0.285	-0.734	0.359	0.281	-1.691	0.395	0.383	-1.77	0.723	0.387	-0.887	0.285	0.313
-0.922	0.551	0.266	-1.199	0.449	0.402	-1.137	0.445	0.301	-1.246	0.457	0.414	-1.695	0.566	0.383	-0.797	0.379	0.313	-1.148	0.398	0.285	-0.734	0.352	0.277	-1.695	0.434	0.305	-1.699	0.742	0.395	-0.871	0.277	0.324
-0.922	0.547	0.289	-1.305	0.445	0.41	-1.215	0.43	0.301	-1.266	0.422	0.375	-1.68	0.59	0.395	-0.828	0.383	0.328	-1.125	0.395	0.285	-0.742	0.352	0.289	-1.617	0.488	0.254	-1.652	0.738	0.383	-0.867	0.281	0.32
-0.906	0.543	0.301	-1.379	0.445	0.41	-1.328	0.426	0.289	-1.273	0.398	0.332	-1.633	0.605	0.387	-0.898	0.383	0.34	-1.098	0.395	0.273	-0.762	0.352	0.309	-1.5	0.547	0.23	-1.691	0.715	0.336	-0.898	0.281	0.313
-0.898	0.539	0.309	-1.391	0.441	0.406	-1.434	0.434	0.266	-1.27	0.387	0.313	-1.539	0.609	0.363	-0.98	0.371	0.348	-1.066	0.398	0.27	-0.797	0.371	0.316	-1.391	0.609	0.258	-1.719	0.684	0.277	-0.98	0.293	0.277
-0.902	0.539	0.309	-1.402	0.438	0.387	-1.473	0.43	0.258	-1.266	0.383	0.313	-1.43	0.609	0.336	-1.07	0.355	0.348	-1.039	0.398	0.258	-0.867	0.387	0.313	-1.297	0.652	0.359	-1.695	0.656	0.242	-1.098	0.293	0.23
-0.895	0.539	0.313	-1.418	0.438	0.383	-1.473	0.43	0.266	-1.242	0.391	0.32	-1.344	0.594	0.316	-1.18	0.336	0.34	-1.012	0.395	0.246	-0.949	0.398	0.305	-1.238	0.66	0.512	-1.672	0.641	0.223	-1.219	0.246	0.188
-0.895	0.535	0.32	-1.426	0.441	0.391	-1.477	0.441	0.277	-1.191	0.402	0.344	-1.293	0.566	0.313	-1.309	0.34	0.313	-0.988	0.398	0.246	-1.051	0.387	0.273	-1.207	0.637	0.605	-1.672	0.621	0.219	-1.305	0.184	0.113
-0.891	0.535	0.336	-1.391	0.461	0.418	-1.473	0.457	0.293	-1.133	0.41	0.375	-1.277	0.543	0.313	-1.414	0.359	0.277	-0.969	0.398	0.23	-1.16	0.363	0.242	-1.164	0.602	0.617	-1.652	0.598	0.223	-1.316	0.109	0.063
-0.898	0.531	0.352	-1.336	0.469	0.461	-1.438	0.48	0.32	-1.07	0.426	0.406	-1.277	0.543	0.313	-1.438	0.379	0.262	-0.941	0.41	0.219	-1.289	0.34	0.215	-1.094	0.551	0.574	-1.578	0.566	0.238	-1.301	0.078	0.039
-0.914	0.516	0.371	-1.273	0.484	0.492	-1.375	0.496	0.371	-1.016	0.438	0.43	-1.289	0.547	0.309	-1.41	0.395	0.266	-0.934	0.422	0.211	-1.418	0.336	0.164	-1.031	0.504	0.523	-1.496	0.527	0.25	-1.32	0.113	0.02
-0.949	0.508	0.395	-1.215	0.488	0.512	-1.313	0.523	0.418	-0.969	0.453	0.441	-1.305	0.539	0.316	-1.398	0.426	0.273	-0.922	0.43	0.211	-1.457	0.348	0.133	-1.008	0.508	0.492	-1.395	0.484	0.266	-1.316	0.172	0.043
-1.004	0.488	0.406	-1.168	0.492	0.5	-1.262	0.543	0.441	-0.922	0.465	0.445	-1.309	0.535	0.324	-1.371	0.449	0.309	-0.902	0.422	0.223	-1.375	0.367	0.148	-1.023	0.539	0.492	-1.301	0.449	0.289	-1.277	0.254	0.086
-1.063	0.484	0.414	-1.152	0.492	0.473	-1.227	0.563	0.457	-0.895	0.477	0.434	-1.309	0.52	0.34	-1.313	0.48	0.371	-0.883	0.414	0.242	-1.309	0.391	0.168	-1.066	0.559	0.523	-1.215	0.426	0.297	-1.281	0.32	0.098
-1.113	0.469	0.41	-1.156	0.469	0.441	-1.199	0.563	0.457	-0.879	0.48	0.418	-1.293	0.504	0.34	-1.285	0.496	0.438	-0.867	0.41	0.258	-1.293	0.414	0.195	-1.102	0.563	0.559	-1.145	0.398	0.309	-1.313	0.336	0.117
-1.152	0.461	0.391	-1.168	0.445	0.398	-1.199	0.539	0.438	-0.879	0.477	0.414	-1.258	0.473	0.34	-1.313	0.504	0.492	-0.844	0.41	0.27	-1.281	0.438	0.238	-1.113	0.555	0.598	-1.086	0.379	0.316	-1.34	0.336	0.145
-1.211	0.449	0.363	-1.18	0.434	0.371	-1.211	0.512	0.395	-0.898	0.469	0.43	-1.227	0.438	0.332	-1.375	0.508	0.52	-0.844	0.406	0.289	-1.27	0.441	0.313	-1.129	0.551	0.609	-1.047	0.367	0.309	-1.398	0.344	0.191
-1.277	0.438	0.336	-1.195	0.422	0.359	-1.215	0.477	0.336	-0.926	0.465	0.438	-1.195	0.395	0.324	-1.438	0.5	0.488	-0.863	0.402	0.297	-1.289	0.426	0.387	-1.148	0.578	0.602	-1.012	0.359	0.289	-1.492	0.355	0.23
-1.359	0.438	0.332	-1.203	0.414	0.355	-1.215	0.461	0.305	-0.945	0.5	0.422	-1.156	0.383	0.32	-1.469	0.477	0.418	-0.895	0.395	0.293	-1.363	0.418	0.426	-1.176	0.613	0.594	-0.992	0.352	0.281	-1.582	0.363	0.258
-1.406	0.441	0.348	-1.184	0.414	0.371	-1.215	0.434	0.285	-0.957	0.535	0.414	-1.125	0.371	0.316	-1.477	0.453	0.328	-0.922	0.395	0.289	-1.453	0.414	0.438	-1.211	0.652	0.602	-0.977	0.352	0.277	-1.617	0.348	0.285
-1.414	0.441	0.371	-1.148	0.414	0.395	-1.211	0.43	0.285	-0.977	0.516	0.426	-1.098	0.359	0.316	-1.473	0.434	0.234	-0.949	0.375	0.301	-1.523	0.418	0.422	-1.266	0.695	0.594	-0.965	0.336	0.27	-1.625	0.34	0.297
-1.426	0.434	0.387	-1.09	0.43	0.426	-1.191	0.418	0.313	-0.984	0.496	0.445	-1.07	0.359	0.316	-1.438	0.414	0.188	-1.016	0.344	0.297	-1.551	0.422	0.371	-1.316	0.73	0.578	-0.961	0.32	0.27	-1.613	0.355	0.289
-1.445	0.434	0.398	-1.031	0.449	0.445	-1.148	0.406	0.344	-0.996	0.492	0.469	-1.043	0.375	0.316	-1.371	0.41	0.199	-1.098	0.316	0.281	-1.523	0.441	0.324	-1.363	0.742	0.551	-0.957	0.305	0.266	-1.574	0.395	0.273
-1.422	0.441	0.406	-0.992	0.469	0.457	-1.094	0.414	0.383	-1.031	0.504	0.477	-1.027	0.391	0.301	-1.309	0.418	0.258	-1.168	0.277	0.266	-1.453	0.457	0.297	-1.391	0.746	0.539	-0.938	0.293	0.266	-1.512	0.438	0.281
-1.367	0.445	0.41	-0.953	0.477	0.461	-1.047	0.434	0.414	-1.063	0.504	0.48	-1.023	0.395	0.289	-1.246	0.438	0.332	-1.234	0.25	0.25	-1.371	0.473	0.316	-1.402	0.742	0.559	-0.91	0.273	0.266	-1.43	0.48	0.313
-1.297	0.449	0.43	-0.926	0.48	0.457	-1.008	0.449	0.422	-1.074	0.508	0.477	-1.012	0.395	0.277	-1.176	0.441	0.406	-1.328	0.246	0.223	-1.293	0.469	0.383	-1.414	0.758	0.566	-0.867	0.258	0.262	-1.348	0.516	0.355
-1.227	0.465	0.441	-0.922	0.48	0.449	-0.969	0.469	0.43	-1.09	0.5	0.469	-0.992	0.406	0.262	-1.113	0.438	0.484	-1.41	0.262	0.219	-1.223	0.449	0.484	-1.457	0.77	0.555	-0.82	0.254	0.27	-1.285	0.551	0.395
-1.156	0.477	0.453	-0.922	0.473	0.438	-0.938	0.469	0.414	-1.121	0.504	0.461	-0.984	0.398	0.25	-1.059	0.441	0.516	-1.445	0.285	0.234	-1.156	0.449	0.563	-1.496	0.777	0.512	-0.785	0.262	0.27	-1.258	0.574	0.422
-1.102	0.477	0.457	-0.938	0.48	0.438	-0.926	0.469	0.395	-1.156	0.508	0.461	-0.973	0.395	0.246	-1.008	0.438	0.516	-1.445	0.324	0.25	-1.09	0.445	0.617	-1.496	0.766	0.469	-0.781	0.285	0.262	-1.23	0.602	0.43
-1.078	0.477	0.453	-0.961	0.492	0.441	-0.914	0.477	0.379	-1.195	0.52	0.457	-0.953	0.391	0.246	-0.977	0.441	0.5	-1.434	0.344	0.297	-1.039	0.434	0.648	-1.527	0.75	0.449	-0.82	0.313	0.258	-1.203	0.605	0.402
-1.098	0.473	0.441	-0.98	0.496	0.445	-0.918	0.48	0.371	-1.227	0.531	0.453	-0.93	0.391	0.238	-0.949	0.449	0.473	-1.395	0.352	0.348	-0.992	0.43	0.656	-1.629	0.746	0.434	-0.898	0.34	0.246	-1.176	0.586	0.359
-1.125	0.465	0.438	-0.988	0.488	0.449	-0.93	0.492	0.363	-1.246	0.535	0.449	-0.902	0.395	0.23	-0.941	0.457	0.453	-1.367	0.352	0.387	-0.973	0.438	0.66	-1.715	0.75	0.43	-1.008	0.359	0.223	-1.152	0.586	0.332
-1.156	0.453	0.426	-1.012	0.492	0.449	-0.941	0.523	0.363	-1.281	0.539	0.438	-0.879	0.387	0.23	-0.93	0.465	0.445	-1.375	0.34	0.41	-0.965	0.445	0.664	-1.73	0.75	0.43	-1.133	0.375	0.188	-1.145	0.598	0.348
-1.172	0.445	0.418	-1.039	0.492	0.449	-0.957	0.535	0.363	-1.332	0.535	0.422	-0.875	0.383	0.242	-0.93	0.477	0.445	-1.395	0.324	0.414	-0.965	0.445	0.68	-1.684	0.738	0.422	-1.203	0.359	0.172	-1.156	0.613	0.398
-1.176	0.445	0.414	-1.063	0.492	0.449	-0.961	0.539	0.367	-1.402	0.543	0.402	-0.891	0.395	0.25	-0.938	0.492	0.453	-1.414	0.316	0.41	-0.977	0.445	0.688	-1.605	0.707	0.406	-1.238	0.324	0.168	-1.172	0.629	0.461
-1.172	0.441	0.414	-1.086	0.496	0.449	-0.965	0.535	0.371	-1.453	0.543	0.387	-0.902	0.41	0.262	-0.941	0.512	0.48	-1.418	0.309	0.395	-0.988	0.453	0.68	-1.547	0.688	0.383	-1.285	0.289	0.141	-1.199	0.621	0.52
-1.145	0.445	0.418	-1.102	0.492	0.461	-0.984	0.535	0.383	-1.48	0.551	0.375	-0.898	0.41	0.285	-0.949	0.527	0.508	-1.402	0.316	0.367	-1.004	0.461	0.672	-1.523	0.66	0.34	-1.301	0.293	0.094	-1.23	0.598	0.578
-1.109	0.453	0.426	-1.113	0.5	0.469	-1.02	0.52	0.395	-1.508	0.555	0.359	-0.91	0.414	0.316	-0.953	0.539	0.527	-1.367	0.348	0.324	-1.027	0.473	0.672	-1.531	0.645	0.289	-1.254	0.324	0.074	-1.289	0.563	0.637
-1.082	0.457	0.438	-1.129	0.508	0.473	-1.051	0.523	0.402	-1.543	0.574	0.352	-0.969	0.418	0.32	-0.957	0.543	0.547	-1.301	0.395	0.289	-1.043	0.484	0.68	-1.516	0.629	0.25	-1.211	0.352	0.086	-1.359	0.551	0.684
-1.055	0.469	0.434	-1.137	0.52	0.473	-1.07	0.523	0.414	-1.547	0.598	0.348	-1.051	0.43	0.316	-0.965	0.551	0.555	-1.227	0.441	0.273	-1.07	0.488	0.684	-1.488	0.602	0.227	-1.215	0.352	0.156	-1.418	0.543	0.699
-1.031	0.484	0.426	-1.141	0.531	0.469	-1.086	0.52	0.418	-1.527	0.617	0.355	-1.141	0.414	0.297	-0.992	0.563	0.547	-1.168	0.473	0.281	-1.098	0.496	0.68	-1.477	0.57	0.211	-1.246	0.352	0.258	-1.461	0.563	0.715
-1.004	0.516	0.406	-1.133	0.539	0.465	-1.102	0.52	0.422	-1.508	0.637	0.352	-1.242	0.391	0.273	-1.043	0.574	0.531	-1.117	0.496	0.297	-1.148	0.492	0.66	-1.477	0.547	0.215	-1.305	0.352	0.391	-1.477	0.586	0.73
-1.004	0.531	0.391	-1.133	0.539	0.465	-1.109	0.516	0.418	-1.492	0.656	0.352	-1.359	0.379	0.246	-1.102	0.586	0.516	-1.09	0.504	0.328	-1.211	0.496	0.625	-1.465	0.52	0.234	-1.434	0.328	0.504	-1.477	0.617	0.73
-1.008	0.547	0.379	-1.129	0.539	0.461	-1.121	0.52	0.414	-1.445	0.672	0.352	-1.496	0.379	0.223	-1.156	0.594	0.504	-1.074	0.512	0.355	-1.266	0.516	0.586	-1.414	0.496	0.262	-1.598	0.301	0.551	-1.457	0.641	0.703
-1.02	0.559	0.375	-1.137	0.539	0.465	-1.141	0.52	0.414	-1.371	0.688	0.344	-1.578	0.395	0.203	-1.207	0.598	0.492	-1.059	0.516	0.387	-1.313	0.531	0.551	-1.344	0.48	0.285	-1.715	0.305	0.527	-1.438	0.656	0.672
-1.047	0.578	0.367	-1.148	0.535	0.465	-1.16	0.516	0.414	-1.293	0.684	0.328	-1.547	0.406	0.219	-1.246	0.613	0.48	-1.055	0.52	0.402	-1.336	0.555	0.539	-1.27	0.457	0.309	-1.77	0.309	0.422	-1.438	0.672	0.629
-1.07	0.578	0.371	-1.164	0.539	0.465	-1.188	0.531	0.414	-1.215	0.664	0.32	-1.469	0.41	0.258	-1.289	0.629	0.477	-1.07	0.531	0.41	-1.363	0.57	0.539	-1.195	0.449	0.32	-1.762	0.316	0.297	-1.426	0.688	0.586
-1.082	0.566	0.375	-1.211	0.535	0.461	-1.211	0.543	0.41	-1.172	0.641	0.313	-1.426	0.434	0.301	-1.344	0.637	0.477	-1.098	0.551	0.414	-1.406	0.59	0.531	-1.145	0.445	0.316	-1.695	0.332	0.188	-1.414	0.699	0.559
-1.098	0.563	0.383	-1.242	0.535	0.465	-1.227	0.555	0.414	-1.16	0.617	0.309	-1.375	0.449	0.355	-1.426	0.637	0.461	-1.125	0.563	0.41	-1.465	0.605	0.512	-1.102	0.441	0.313	-1.57	0.352	0.176	-1.496	0.711	0.531
-1.117	0.551	0.398	-1.266	0.527	0.465	-1.262	0.551	0.41	-1.18	0.609	0.309	-1.305	0.469	0.398	-1.496	0.637	0.449	-1.141	0.559	0.422	-1.5	0.609	0.496	-1.063	0.43	0.301	-1.422	0.387	0.242	-1.66	0.719	0.543
-1.145	0.543	0.414	-1.266	0.52	0.457	-1.301	0.563	0.402	-1.211	0.594	0.313	-1.25	0.469	0.445	-1.57	0.637	0.441	-1.156	0.555	0.445	-1.539	0.625	0.488	-1.027	0.422	0.289	-1.316	0.449	0.363	-1.832	0.758	0.543
-1.168	0.539	0.426	-1.27	0.512	0.434	-1.332	0.559	0.391	-1.242	0.578	0.313	-1.203	0.445	0.469	-1.676	0.633	0.426	-1.176	0.57	0.477	-1.625	0.621	0.492	-1.008	0.414	0.277	-1.27	0.516	0.508	-1.914	0.801	0.527
-1.18	0.539	0.434	-1.305	0.508	0.418	-1.355	0.555	0.379	-1.262	0.551	0.313	-1.203	0.414	0.469	-1.758	0.641	0.422	-1.199	0.59	0.52	-1.727	0.621	0.5	-0.988	0.41	0.27	-1.227	0.574	0.605	-1.875	0.816	0.5
-1.191	0.539	0.434	-1.371	0.531	0.414	-1.422	0.555	0.371	-1.273	0.523	0.313	-1.234	0.398	0.438	-1.77	0.66	0.438	-1.234	0.602	0.566	-1.766	0.637	0.52	-0.984	0.383	0.27	-1.168	0.617	0.637	-1.809	0.785	0.449
-1.199	0.539	0.438	-1.438	0.559	0.41	-1.508	0.57	0.359	-1.273	0.5	0.313	-1.281	0.387	0.387	-1.77	0.676	0.449	-1.27	0.602	0.602	-1.785	0.652	0.543	-0.965	0.367	0.262	-1.074	0.621	0.594	-1.793	0.727	0.379
-1.195	0.539	0.445	-1.461	0.57	0.41	-1.551	0.602	0.367	-1.25	0.465	0.316	-1.301	0.387	0.324	-1.738	0.688	0.449	-1.289	0.582	0.625	-1.781	0.66	0.531	-0.945	0.371	0.262	-0.988	0.613	0.527	-1.82	0.645	0.305
-1.191	0.527	0.453	-1.473	0.586	0.418	-1.566	0.621	0.379	-1.211	0.438	0.324	-1.297	0.379	0.281	-1.648	0.691	0.43	-1.305	0.566	0.641	-1.734	0.66	0.488	-0.934	0.367	0.258	-0.938	0.594	0.457	-1.824	0.574	0.254
-1.18	0.512	0.461	-1.469	0.602	0.426	-1.559	0.637	0.387	-1.18	0.414	0.328	-1.273	0.371	0.27	-1.531	0.664	0.406	-1.313	0.57	0.641	-1.68	0.633	0.438	-0.914	0.367	0.254	-0.91	0.574	0.434	-1.813	0.52	0.23
-1.16	0.504	0.457	-1.441	0.625	0.418	-1.492	0.668	0.383	-1.16	0.387	0.344	-1.238	0.379	0.285	-1.438	0.629	0.367	-1.32	0.574	0.637	-1.605	0.605	0.383	-0.891	0.355	0.254	-0.898	0.547	0.461	-1.801	0.473	0.227
-1.148	0.5	0.453	-1.371	0.633	0.406	-1.402	0.668	0.367	-1.148	0.379	0.348	-1.188	0.391	0.324	-1.379	0.59	0.336	-1.336	0.574	0.637	-1.543	0.574	0.34	-0.871	0.352	0.246	-0.918	0.52	0.527	-1.77	0.457	0.238
-1.137	0.488	0.453	-1.273	0.621	0.391	-1.305	0.668	0.348	-1.133	0.383	0.344	-1.145	0.402	0.375	-1.359	0.566	0.316	-1.34	0.578	0.617	-1.5	0.543	0.324	-0.852	0.34	0.246	-0.953	0.516	0.574	-1.699	0.477	0.25
-1.133	0.492	0.457	-1.184	0.605	0.371	-1.238	0.652	0.328	-1.121	0.398	0.328	-1.098	0.418	0.418	-1.371	0.543	0.301	-1.34	0.59	0.605	-1.465	0.516	0.316	-0.84	0.332	0.25	-1	0.543	0.605	-1.617	0.5	0.262
-1.148	0.492	0.469	-1.109	0.574	0.363	-1.191	0.625	0.305	-1.105	0.41	0.32	-1.051	0.438	0.441	-1.395	0.512	0.293	-1.344	0.59	0.605	-1.438	0.484	0.316	-0.844	0.32	0.25	-1.055	0.563	0.613	-1.531	0.508	0.273
-1.168	0.496	0.473	-1.086	0.539	0.355	-1.188	0.59	0.297	-1.086	0.434	0.313	-0.992	0.441	0.453	-1.418	0.5	0.285	-1.375	0.594	0.59	-1.426	0.473	0.316	-0.875	0.328	0.254	-1.113	0.602	0.613	-1.453	0.496	0.277
-1.195	0.492	0.477	-1.105	0.531	0.348	-1.203	0.586	0.301	-1.059	0.449	0.293	-0.949	0.449	0.457	-1.43	0.492	0.281	-1.418	0.602	0.547	-1.414	0.457	0.313	-0.906	0.332	0.254	-1.184	0.656	0.59	-1.395	0.477	0.273
-1.23	0.48	0.477	-1.145	0.531	0.344	-1.234	0.594	0.301	-1.027	0.457	0.285	-0.926	0.461	0.449	-1.414	0.484	0.277	-1.449	0.598	0.492	-1.375	0.449	0.309	-0.961	0.34	0.238	-1.262	0.715	0.555	-1.348	0.457	0.262
-1.27	0.477	0.48	-1.191	0.527	0.34	-1.258	0.59	0.309	-1.004	0.465	0.277	-0.918	0.48	0.441	-1.371	0.473	0.285	-1.508	0.582	0.477	-1.316	0.434	0.313	-1.051	0.348	0.215	-1.316	0.75	0.531	-1.301	0.441	0.25
-1.297	0.469	0.457	-1.227	0.512	0.332	-1.281	0.57	0.313	-0.984	0.469	0.27	-0.918	0.496	0.426	-1.32	0.457	0.293	-1.602	0.578	0.488	-1.27	0.418	0.313	-1.121	0.359	0.188	-1.344	0.773	0.512	-1.262	0.422	0.234
-1.305	0.445	0.434	-1.266	0.496	0.328	-1.297	0.551	0.309	-0.973	0.457	0.27	-0.938	0.504	0.426	-1.277	0.449	0.305	-1.688	0.594	0.492	-1.234	0.406	0.32	-1.176	0.348	0.176	-1.34	0.785	0.512	-1.23	0.402	0.223
-1.332	0.434	0.414	-1.297	0.484	0.32	-1.297	0.531	0.297	-0.957	0.449	0.266	-0.949	0.508	0.43	-1.242	0.426	0.309	-1.699	0.609	0.508	-1.188	0.395	0.332	-1.238	0.328	0.156	-1.32	0.789	0.504	-1.195	0.391	0.211
-1.395	0.438	0.406	-1.07	0.637	0.41	-1.289	0.508	0.297	-0.945	0.438	0.27	-0.977	0.496	0.445	-1.211	0.402	0.313	-1.672	0.602	0.504	-1.152	0.387	0.332	-1.293	0.32	0.133	-1.344	0.785	0.488	-1.172	0.383	0.203
-1.477	0.465	0.398	-0.535	0.766	0.789	-1.27	0.488	0.289	-0.93	0.434	0.27	-1.008	0.48	0.465	-1.168	0.379	0.309	-1.613	0.582	0.457	-1.121	0.387	0.336	-1.305	0.352	0.121	-1.418	0.77	0.461	-1.137	0.371	0.191
-1.523	0.492	0.406	-1.191	0.27	0.094	-1.238	0.469	0.293	-0.922	0.43	0.27	-1.027	0.469	0.488	-1.145	0.367	0.297	-1.559	0.547	0.383	-1.078	0.383	0.336	-1.313	0.383	0.121	-1.477	0.762	0.434	-1.102	0.352	0.184
-1.527	0.504	0.41	-1.176	0.223	0.496	-1.227	0.457	0.309	-0.918	0.426	0.262	-1.027	0.461	0.488	-1.105	0.363	0.289	-1.527	0.504	0.309	-1.035	0.375	0.332	-1.352	0.418	0.148	-1.488	0.746	0.395	-1.074	0.332	0.172
-1.504	0.516	0.398	-0.66	0.242	0.633	-1.203	0.453	0.313	-0.926	0.426	0.258	-1.039	0.461	0.492	-1.055	0.371	0.281	-1.527	0.477	0.238	-0.992	0.375	0.344	-1.379	0.453	0.211	-1.52	0.715	0.375	-1.043	0.301	0.18
-1.453	0.527	0.375	-0.754	0.648	0.367	-1.168	0.457	0.313	-0.922	0.43	0.258	-1.051	0.453	0.5	-1.016	0.383	0.273	-1.508	0.457	0.176	-0.945	0.379	0.352	-1.406	0.488	0.297	-1.637	0.688	0.34	-1.004	0.262	0.191
-1.383	0.539	0.352	-1.426	0.461	0.305	-1.141	0.457	0.305	-0.926	0.426	0.27	-1.074	0.461	0.504	-0.988	0.387	0.273	-1.477	0.434	0.156	-0.906	0.367	0.352	-1.461	0.516	0.379	-1.754	0.688	0.32	-0.965	0.238	0.203
-1.305	0.535	0.324	-1.293	0.406	0.328	-1.113	0.457	0.289	-0.938	0.43	0.281	-1.102	0.469	0.52	-0.953	0.395	0.27	-1.449	0.406	0.195	-0.859	0.371	0.352	-1.559	0.531	0.438	-1.824	0.707	0.336	-0.922	0.223	0.203
-1.234	0.512	0.305	-0.945	0.395	0.355	-1.086	0.469	0.27	-0.961	0.43	0.293	-1.129	0.473	0.527	-0.918	0.402	0.262	-1.473	0.391	0.234	-0.813	0.379	0.332	-1.652	0.547	0.449	-1.805	0.734	0.371	-0.918	0.238	0.195
-1.172	0.496	0.305	-0.941	0.418	0.301	-1.051	0.465	0.258	-0.992	0.422	0.293	-1.156	0.48	0.516	-0.895	0.402	0.254	-1.52	0.402	0.242	-0.777	0.387	0.328	-1.695	0.551	0.422	-1.773	0.746	0.387	-0.965	0.27	0.172
-1.125	0.5	0.301	-1.094	0.473	0.23	-1.016	0.453	0.254	-1.043	0.41	0.297	-1.176	0.48	0.512	-0.863	0.398	0.25	-1.492	0.395	0.246	-0.742	0.387	0.328	-1.699	0.527	0.344	-1.77	0.723	0.359	-1.035	0.297	0.145
-1.105	0.508	0.289	-1.094	0.52	0.211	-0.984	0.453	0.25	-1.102	0.398	0.281	-1.199	0.488	0.512	-0.828	0.398	0.25	-1.418	0.383	0.25	-0.719	0.391	0.328	-1.652	0.488	0.258	-1.766	0.668	0.32	-1.113	0.309	0.125
-1.109	0.508	0.285	-0.984	0.539	0.238	-0.965	0.449	0.246	-1.156	0.391	0.277	-1.227	0.496	0.5	-0.789	0.395	0.254	-1.332	0.367	0.246	-0.727	0.391	0.324	-1.539	0.445	0.223	-1.742	0.617	0.281	-1.152	0.285	0.121
-1.129	0.496	0.285	-0.953	0.539	0.254	-0.945	0.434	0.254	-1.246	0.379	0.277	-1.246	0.488	0.488	-0.754	0.395	0.262	-1.266	0.371	0.227	-0.738	0.387	0.32	-1.391	0.422	0.258	-1.715	0.586	0.246	-1.172	0.27	0.113
-1.152	0.492	0.301	-0.965	0.52	0.258	-0.934	0.422	0.266	-1.371	0.387	0.27	-1.27	0.488	0.473	-0.742	0.387	0.277	-1.199	0.371	0.207	-0.754	0.383	0.32	-1.273	0.414	0.344	-1.688	0.578	0.215	-1.18	0.246	0.109
-1.18	0.5	0.293	-0.953	0.508	0.254	-0.914	0.418	0.27	-1.457	0.402	0.258	-1.324	0.484	0.457	-0.742	0.387	0.277	-1.129	0.367	0.195	-0.777	0.371	0.336	-1.199	0.41	0.441	-1.664	0.574	0.207	-1.195	0.211	0.117
-1.203	0.5	0.281	-0.93	0.488	0.273	-0.895	0.422	0.281	-1.453	0.41	0.27	-1.383	0.48	0.441	-0.758	0.379	0.285	-1.047	0.367	0.188	-0.805	0.363	0.352	-1.145	0.414	0.52	-1.605	0.57	0.215	-1.23	0.176	0.105
-1.227	0.484	0.27	-0.926	0.469	0.281	-0.879	0.414	0.285	-1.41	0.41	0.297	-1.438	0.477	0.414	-0.781	0.379	0.297	-0.977	0.367	0.191	-0.855	0.367	0.371	-1.074	0.418	0.582	-1.516	0.555	0.227	-1.23	0.168	0.074
-1.242	0.469	0.254	-0.938	0.449	0.301	-0.867	0.422	0.281	-1.395	0.414	0.32	-1.484	0.469	0.387	-0.793	0.379	0.313	-0.93	0.379	0.191	-0.934	0.371	0.379	-1.004	0.426	0.617	-1.422	0.531	0.246	-1.172	0.184	0.063
-1.238	0.449	0.242	-0.93	0.445	0.316	-0.867	0.426	0.266	-1.383	0.422	0.359	-1.551	0.469	0.375	-0.828	0.383	0.34	-0.895	0.395	0.199	-1.027	0.371	0.367	-0.941	0.445	0.602	-1.32	0.5	0.27	-1.121	0.207	0.063
-1.215	0.453	0.238	-0.934	0.449	0.332	-0.871	0.422	0.254	-1.348	0.43	0.398	-1.602	0.484	0.379	-0.906	0.387	0.355	-0.855	0.402	0.211	-1.109	0.359	0.355	-0.91	0.473	0.555	-1.23	0.461	0.297	-1.137	0.258	0.082
-1.188	0.453	0.246	-0.93	0.465	0.344	-0.867	0.43	0.25	-1.305	0.441	0.426	-1.609	0.52	0.387	-0.992	0.387	0.363	-0.828	0.395	0.23	-1.184	0.348	0.34	-0.883	0.504	0.516	-1.164	0.43	0.313	-1.188	0.301	0.129
-1.164	0.461	0.246	-0.922	0.477	0.352	-0.863	0.43	0.25	-1.27	0.445	0.449	-1.602	0.547	0.414	-1.07	0.375	0.363	-0.801	0.395	0.246	-1.254	0.336	0.324	-0.871	0.516	0.5	-1.113	0.41	0.32	-1.238	0.352	0.199
-1.133	0.465	0.25	-0.922	0.488	0.371	-0.863	0.434	0.258	-1.234	0.453	0.473	-1.598	0.563	0.422	-1.141	0.367	0.355	-0.781	0.395	0.254	-1.34	0.332	0.289	-0.867	0.535	0.512	-1.066	0.395	0.32	-1.297	0.387	0.27
-1.105	0.473	0.25	-0.922	0.492	0.387	-0.871	0.441	0.266	-1.211	0.465	0.484	-1.578	0.578	0.391	-1.242	0.359	0.344	-0.797	0.387	0.266	-1.41	0.348	0.25	-0.875	0.566	0.523	-1.027	0.383	0.324	-1.371	0.402	0.332
-1.09	0.477	0.242	-0.945	0.5	0.398	-0.898	0.445	0.281	-1.207	0.477	0.461	-1.512	0.578	0.344	-1.363	0.359	0.305	-0.832	0.383	0.27	-1.406	0.352	0.234	-0.922	0.602	0.527	-0.996	0.371	0.332	-1.445	0.406	0.367
-1.078	0.496	0.242	-0.977	0.5	0.395	-0.945	0.445	0.285	-1.199	0.484	0.43	-1.43	0.555	0.297	-1.438	0.367	0.262	-0.871	0.375	0.27	-1.367	0.359	0.242	-0.949	0.629	0.527	-0.992	0.359	0.324	-1.539	0.402	0.375
-1.063	0.496	0.23	-1.008	0.508	0.395	-0.996	0.445	0.285	-1.191	0.48	0.387	-1.355	0.527	0.27	-1.434	0.379	0.25	-0.887	0.363	0.273	-1.391	0.379	0.242	-0.969	0.637	0.531	-0.988	0.348	0.324	-1.621	0.395	0.344
-1.051	0.488	0.227	-1.051	0.504	0.395	-1.051	0.441	0.289	-1.176	0.469	0.352	-1.301	0.5	0.277	-1.406	0.379	0.254	-0.91	0.355	0.277	-1.422	0.402	0.246	-1	0.652	0.535	-0.984	0.332	0.316	-1.648	0.387	0.301
-1.031	0.484	0.223	-1.098	0.48	0.391	-1.113	0.434	0.301	-1.168	0.457	0.328	-1.281	0.496	0.297	-1.426	0.41	0.254	-0.965	0.359	0.285	-1.41	0.414	0.285	-1.063	0.672	0.523	-0.969	0.316	0.309	-1.578	0.414	0.266
-1.008	0.48	0.227	-1.164	0.461	0.367	-1.203	0.43	0.305	-1.16	0.457	0.316	-1.297	0.5	0.309	-1.422	0.438	0.289	-1.027	0.371	0.289	-1.402	0.418	0.332	-1.141	0.688	0.508	-0.953	0.297	0.297	-1.473	0.465	0.262
-1.004	0.465	0.246	-1.262	0.445	0.367	-1.324	0.434	0.301	-1.145	0.461	0.328	-1.32	0.508	0.313	-1.383	0.465	0.344	-1.082	0.371	0.293	-1.426	0.422	0.379	-1.199	0.699	0.492	-0.922	0.277	0.293	-1.379	0.523	0.316
-1	0.461	0.254	-1.316	0.434	0.375	-1.406	0.445	0.297	-1.121	0.457	0.352	-1.301	0.516	0.305	-1.348	0.48	0.398	-1.133	0.363	0.289	-1.465	0.43	0.398	-1.23	0.699	0.484	-0.883	0.258	0.289	-1.313	0.555	0.434
-1	0.469	0.254	-1.332	0.438	0.395	-1.422	0.441	0.305	-1.086	0.453	0.383	-1.266	0.523	0.293	-1.344	0.488	0.438	-1.191	0.348	0.297	-1.496	0.441	0.402	-1.246	0.703	0.484	-0.848	0.238	0.285	-1.297	0.59	0.539
-0.992	0.477	0.254	-1.34	0.441	0.422	-1.426	0.434	0.313	-1.035	0.457	0.406	-1.223	0.523	0.289	-1.355	0.5	0.453	-1.254	0.328	0.297	-1.516	0.445	0.387	-1.25	0.715	0.48	-0.816	0.23	0.289	-1.277	0.625	0.582
-0.988	0.477	0.258	-1.375	0.453	0.438	-1.445	0.449	0.316	-1	0.461	0.41	-1.188	0.516	0.285	-1.398	0.512	0.438	-1.309	0.301	0.285	-1.512	0.441	0.355	-1.277	0.73	0.477	-0.785	0.234	0.289	-1.234	0.633	0.563
-0.98	0.477	0.25	-1.402	0.469	0.461	-1.457	0.477	0.316	-0.965	0.469	0.398	-1.164	0.488	0.285	-1.449	0.512	0.395	-1.32	0.281	0.285	-1.484	0.434	0.328	-1.34	0.75	0.473	-0.762	0.25	0.297	-1.16	0.598	0.527
-0.973	0.48	0.25	-1.387	0.48	0.477	-1.426	0.488	0.34	-0.949	0.477	0.383	-1.141	0.453	0.281	-1.473	0.488	0.34	-1.344	0.27	0.285	-1.414	0.434	0.32	-1.414	0.746	0.445	-0.766	0.277	0.309	-1.094	0.574	0.504
-0.973	0.48	0.266	-1.34	0.488	0.488	-1.367	0.492	0.371	-0.941	0.48	0.363	-1.117	0.418	0.285	-1.465	0.477	0.293	-1.391	0.277	0.27	-1.328	0.441	0.344	-1.453	0.754	0.422	-0.805	0.305	0.309	-1.078	0.566	0.5
-0.973	0.48	0.293	-1.289	0.488	0.492	-1.305	0.488	0.414	-0.941	0.484	0.355	-1.094	0.398	0.285	-1.43	0.465	0.266	-1.406	0.293	0.273	-1.25	0.449	0.41	-1.496	0.754	0.406	-0.879	0.324	0.309	-1.109	0.57	0.52
-0.965	0.48	0.309	-1.234	0.484	0.477	-1.258	0.488	0.445	-0.965	0.496	0.355	-1.078	0.383	0.285	-1.371	0.457	0.266	-1.387	0.305	0.273	-1.18	0.445	0.488	-1.602	0.75	0.391	-0.988	0.34	0.273	-1.156	0.559	0.57
-0.961	0.48	0.313	-1.199	0.469	0.461	-1.23	0.5	0.453	-0.98	0.508	0.363	-1.059	0.375	0.301	-1.305	0.445	0.293	-1.344	0.324	0.281	-1.121	0.445	0.539	-1.707	0.754	0.383	-1.07	0.355	0.234	-1.191	0.543	0.602
-0.953	0.473	0.32	-1.191	0.461	0.434	-1.238	0.504	0.434	-0.988	0.52	0.371	-1.043	0.367	0.309	-1.223	0.434	0.34	-1.289	0.336	0.293	-1.055	0.445	0.555	-1.77	0.758	0.383	-1.082	0.352	0.199	-1.215	0.543	0.605
-0.949	0.461	0.328	-1.207	0.461	0.414	-1.262	0.508	0.402	-1.004	0.531	0.387	-1.027	0.371	0.305	-1.141	0.43	0.387	-1.262	0.348	0.309	-0.996	0.43	0.547	-1.766	0.762	0.398	-1.082	0.352	0.168	-1.25	0.52	0.609
-0.965	0.457	0.344	-1.211	0.461	0.402	-1.293	0.5	0.363	-1.008	0.539	0.387	-1.016	0.379	0.297	-1.063	0.43	0.426	-1.254	0.359	0.336	-0.965	0.418	0.535	-1.73	0.77	0.398	-1.109	0.375	0.137	-1.328	0.512	0.609
-0.98	0.465	0.348	-1.215	0.453	0.395	-1.301	0.5	0.324	-1.004	0.543	0.398	-1	0.383	0.289	-1.016	0.438	0.445	-1.266	0.375	0.355	-0.938	0.426	0.504	-1.703	0.773	0.359	-1.133	0.414	0.129	-1.434	0.527	0.578
-1.016	0.457	0.359	-1.215	0.441	0.395	-1.293	0.496	0.309	-0.992	0.543	0.41	-0.988	0.387	0.277	-0.98	0.441	0.461	-1.277	0.383	0.371	-0.93	0.453	0.469	-1.695	0.746	0.305	-1.168	0.465	0.16	-1.535	0.555	0.48
-1.066	0.449	0.367	-1.207	0.438	0.398	-1.277	0.484	0.313	-0.996	0.543	0.414	-0.977	0.395	0.262	-0.957	0.445	0.453	-1.293	0.379	0.383	-0.926	0.488	0.453	-1.699	0.695	0.25	-1.25	0.516	0.219	-1.598	0.594	0.375
-1.121	0.441	0.371	-1.18	0.43	0.406	-1.246	0.477	0.348	-1.012	0.547	0.426	-0.969	0.395	0.254	-0.938	0.445	0.445	-1.301	0.379	0.383	-0.926	0.516	0.441	-1.676	0.641	0.215	-1.355	0.555	0.301	-1.594	0.648	0.305
-1.168	0.438	0.383	-1.125	0.43	0.418	-1.195	0.453	0.395	-1.047	0.547	0.426	-0.961	0.391	0.254	-0.926	0.453	0.441	-1.305	0.406	0.367	-0.926	0.547	0.438	-1.641	0.605	0.207	-1.441	0.57	0.387	-1.539	0.719	0.266
-1.23	0.434	0.375	-1.066	0.438	0.434	-1.141	0.449	0.422	-1.078	0.559	0.434	-0.945	0.391	0.262	-0.93	0.453	0.449	-1.285	0.453	0.355	-0.938	0.57	0.457	-1.625	0.582	0.211	-1.512	0.59	0.441	-1.477	0.82	0.266
-1.293	0.426	0.371	-1.016	0.445	0.441	-1.074	0.457	0.43	-1.094	0.566	0.438	-0.926	0.387	0.258	-0.949	0.453	0.461	-1.238	0.488	0.348	-0.961	0.594	0.488	-1.605	0.551	0.223	-1.594	0.586	0.469	-1.453	0.902	0.301
-1.352	0.434	0.359	-0.977	0.445	0.445	-1.016	0.461	0.414	-1.109	0.57	0.445	-0.926	0.383	0.254	-0.977	0.453	0.469	-1.164	0.516	0.352	-0.988	0.625	0.512	-1.543	0.516	0.246	-1.656	0.566	0.477	-1.465	0.957	0.316
-1.383	0.434	0.355	-0.934	0.457	0.434	-0.977	0.48	0.395	-1.133	0.574	0.445	-0.926	0.387	0.258	-0.984	0.449	0.484	-1.105	0.535	0.367	-1.023	0.645	0.527	-1.449	0.492	0.262	-1.676	0.52	0.453	-1.477	0.973	0.285
-1.395	0.43	0.355	-0.906	0.469	0.418	-0.957	0.496	0.371	-1.16	0.574	0.441	-0.93	0.395	0.262	-0.98	0.453	0.504	-1.063	0.547	0.375	-1.051	0.652	0.523	-1.348	0.473	0.289	-1.656	0.473	0.406	-1.488	0.922	0.262
-1.414	0.426	0.344	-0.902	0.477	0.406	-0.941	0.512	0.355	-1.207	0.582	0.426	-0.934	0.398	0.273	-0.988	0.457	0.52	-1.039	0.551	0.391	-1.098	0.645	0.512	-1.254	0.457	0.305	-1.59	0.449	0.352	-1.578	0.852	0.258
-1.418	0.441	0.344	-0.902	0.484	0.391	-0.938	0.527	0.348	-1.273	0.594	0.406	-0.953	0.398	0.297	-0.98	0.469	0.531	-1.043	0.543	0.418	-1.148	0.641	0.492	-1.176	0.434	0.305	-1.477	0.449	0.32	-1.734	0.816	0.254
-1.379	0.461	0.344	-0.914	0.496	0.387	-0.938	0.539	0.352	-1.363	0.602	0.383	-0.973	0.406	0.309	-0.969	0.477	0.539	-1.051	0.527	0.453	-1.207	0.648	0.465	-1.102	0.418	0.305	-1.34	0.453	0.328	-1.875	0.824	0.25
-1.316	0.477	0.367	-0.934	0.5	0.387	-0.945	0.539	0.352	-1.434	0.617	0.359	-1.027	0.406	0.316	-0.973	0.48	0.535	-1.074	0.52	0.496	-1.254	0.656	0.453	-1.047	0.418	0.297	-1.223	0.473	0.359	-1.879	0.82	0.258
-1.254	0.48	0.398	-0.953	0.508	0.391	-0.953	0.539	0.355	-1.473	0.629	0.344	-1.082	0.395	0.316	-0.992	0.492	0.52	-1.109	0.531	0.508	-1.289	0.676	0.441	-1.004	0.402	0.289	-1.137	0.488	0.406	-1.77	0.797	0.277
-1.203	0.496	0.414	-0.973	0.508	0.391	-0.961	0.539	0.363	-1.523	0.641	0.324	-1.156	0.383	0.301	-1.023	0.508	0.512	-1.141	0.531	0.504	-1.309	0.691	0.426	-0.969	0.402	0.281	-1.078	0.488	0.438	-1.695	0.75	0.25
-1.152	0.504	0.441	-1.004	0.496	0.398	-0.965	0.527	0.371	-1.598	0.652	0.332	-1.238	0.355	0.289	-1.047	0.523	0.504	-1.16	0.523	0.488	-1.344	0.699	0.41	-0.953	0.398	0.27	-1.008	0.477	0.473	-1.676	0.691	0.188
-1.105	0.5	0.469	-1.027	0.488	0.41	-0.98	0.52	0.379	-1.652	0.688	0.367	-1.352	0.34	0.273	-1.078	0.535	0.504	-1.168	0.512	0.477	-1.422	0.703	0.395	-0.934	0.391	0.266	-0.934	0.457	0.492	-1.668	0.613	0.133
-1.09	0.496	0.473	-1.047	0.496	0.414	-0.996	0.523	0.379	-1.684	0.703	0.418	-1.508	0.352	0.25	-1.113	0.547	0.516	-1.176	0.508	0.484	-1.484	0.707	0.387	-0.922	0.375	0.262	-0.875	0.449	0.5	-1.641	0.555	0.102
-1.094	0.48	0.465	-1.074	0.504	0.414	-1.012	0.535	0.379	-1.703	0.703	0.445	-1.598	0.375	0.23	-1.156	0.559	0.516	-1.207	0.516	0.516	-1.5	0.715	0.387	-0.906	0.367	0.258	-0.84	0.469	0.52	-1.637	0.516	0.086
-1.125	0.453	0.449	-1.105	0.508	0.418	-1.035	0.535	0.379	-1.703	0.711	0.449	-1.531	0.398	0.242	-1.211	0.566	0.531	-1.227	0.539	0.539	-1.535	0.711	0.391	-0.891	0.348	0.258	-0.84	0.516	0.535	-1.637	0.488	0.102
-1.172	0.434	0.445	-1.133	0.508	0.426	-1.047	0.539	0.383	-1.629	0.715	0.434	-1.414	0.402	0.277	-1.305	0.57	0.531	-1.246	0.555	0.563	-1.594	0.703	0.387	-0.871	0.336	0.262	-0.875	0.582	0.574	-1.602	0.469	0.141
-1.223	0.422	0.438	-1.145	0.52	0.441	-1.066	0.543	0.383	-1.492	0.691	0.414	-1.375	0.406	0.309	-1.43	0.582	0.504	-1.246	0.57	0.578	-1.625	0.703	0.402	-0.848	0.32	0.258	-0.922	0.637	0.609	-1.527	0.453	0.188
-1.266	0.426	0.418	-1.148	0.531	0.453	-1.09	0.543	0.383	-1.363	0.652	0.395	-1.355	0.422	0.34	-1.555	0.598	0.469	-1.258	0.57	0.582	-1.633	0.703	0.406	-0.824	0.297	0.262	-0.961	0.684	0.609	-1.438	0.449	0.238
-1.285	0.434	0.41	-1.148	0.539	0.457	-1.113	0.547	0.391	-1.266	0.613	0.379	-1.305	0.441	0.371	-1.672	0.602	0.438	-1.258	0.57	0.586	-1.625	0.707	0.406	-0.797	0.285	0.262	-0.992	0.742	0.574	-1.332	0.445	0.281
-1.262	0.441	0.406	-1.148	0.539	0.453	-1.129	0.551	0.406	-1.211	0.586	0.359	-1.25	0.445	0.398	-1.793	0.629	0.402	-1.27	0.57	0.594	-1.57	0.707	0.402	-0.777	0.281	0.262	-1.012	0.785	0.551	-1.234	0.43	0.316
-1.219	0.453	0.414	-1.148	0.539	0.457	-1.148	0.547	0.41	-1.191	0.57	0.348	-1.23	0.434	0.418	-1.836	0.676	0.387	-1.297	0.559	0.578	-1.516	0.703	0.383	-0.77	0.293	0.25	-1.031	0.789	0.559	-1.148	0.418	0.336
-1.172	0.477	0.422	-1.16	0.539	0.457	-1.164	0.555	0.41	-1.207	0.555	0.332	-1.242	0.418	0.414	-1.781	0.703	0.41	-1.324	0.547	0.57	-1.5	0.688	0.34	-0.77	0.309	0.242	-1.055	0.777	0.59	-1.086	0.406	0.34
-1.133	0.5	0.438	-1.172	0.535	0.453	-1.191	0.559	0.41	-1.227	0.547	0.324	-1.266	0.418	0.395	-1.711	0.727	0.434	-1.348	0.531	0.555	-1.512	0.672	0.305	-0.781	0.328	0.234	-1.066	0.773	0.613	-1.027	0.387	0.324
-1.09	0.512	0.449	-1.18	0.531	0.449	-1.23	0.555	0.41	-1.254	0.523	0.316	-1.285	0.418	0.367	-1.652	0.73	0.43	-1.391	0.535	0.527	-1.523	0.652	0.277	-0.816	0.344	0.234	-1.051	0.797	0.629	-0.984	0.379	0.313
-1.051	0.52	0.457	-1.207	0.516	0.441	-1.301	0.563	0.41	-1.281	0.504	0.313	-1.297	0.418	0.332	-1.582	0.711	0.395	-1.445	0.527	0.5	-1.512	0.637	0.262	-0.875	0.355	0.227	-1.012	0.824	0.633	-0.969	0.367	0.293
-1.023	0.531	0.457	-1.25	0.508	0.434	-1.367	0.57	0.41	-1.297	0.488	0.309	-1.285	0.422	0.309	-1.512	0.664	0.348	-1.457	0.52	0.473	-1.512	0.602	0.266	-0.973	0.367	0.223	-0.98	0.855	0.629	-0.957	0.355	0.273
-1.004	0.52	0.465	-1.289	0.512	0.418	-1.402	0.566	0.391	-1.293	0.461	0.316	-1.25	0.426	0.309	-1.453	0.609	0.309	-1.441	0.512	0.441	-1.512	0.559	0.277	-1.074	0.379	0.207	-0.973	0.879	0.598	-0.949	0.348	0.258
-0.992	0.508	0.473	-1.316	0.508	0.398	-1.434	0.563	0.371	-1.273	0.438	0.328	-1.207	0.43	0.332	-1.406	0.566	0.293	-1.48	0.5	0.418	-1.48	0.52	0.289	-1.148	0.383	0.199	-0.988	0.887	0.582	-0.941	0.332	0.25
-0.988	0.504	0.465	-1.332	0.508	0.387	-1.484	0.57	0.359	-1.246	0.41	0.344	-1.168	0.418	0.355	-1.383	0.539	0.285	-1.57	0.5	0.422	-1.426	0.492	0.305	-1.219	0.371	0.203	-1.023	0.887	0.57	-0.938	0.313	0.246
-0.992	0.5	0.449	-1.371	0.512	0.375	-1.539	0.602	0.371	-1.223	0.379	0.348	-1.121	0.434	0.383	-1.375	0.535	0.285	-1.648	0.52	0.438	-1.375	0.461	0.313	-1.324	0.375	0.188	-1.051	0.891	0.551	-0.934	0.309	0.238
-0.992	0.508	0.441	-1.434	0.512	0.379	-1.535	0.633	0.391	-1.191	0.359	0.348	-1.063	0.445	0.402	-1.367	0.535	0.301	-1.676	0.547	0.465	-1.316	0.434	0.324	-1.406	0.383	0.148	-1.059	0.898	0.52	-0.926	0.305	0.238
-0.988	0.52	0.449	-1.457	0.535	0.387	-1.508	0.648	0.406	-1.164	0.352	0.34	-1.016	0.449	0.426	-1.371	0.535	0.313	-1.641	0.566	0.48	-1.258	0.414	0.324	-1.414	0.398	0.145	-1.082	0.898	0.484	-0.914	0.297	0.23
-0.988	0.531	0.465	-1.465	0.559	0.387	-1.488	0.664	0.422	-1.141	0.359	0.324	-0.965	0.457	0.434	-1.375	0.535	0.316	-1.598	0.57	0.453	-1.207	0.395	0.32	-1.402	0.406	0.164	-1.148	0.883	0.461	-0.918	0.281	0.23
-1	0.539	0.48	-1.461	0.57	0.383	-1.461	0.68	0.422	-1.125	0.375	0.309	-0.934	0.48	0.43	-1.359	0.527	0.316	-1.578	0.555	0.398	-1.168	0.383	0.32	-1.422	0.418	0.203	-1.234	0.883	0.441	-0.953	0.285	0.191
-1.016	0.547	0.477	-1.449	0.574	0.391	-1.41	0.68	0.402	-1.098	0.395	0.293	-0.926	0.496	0.418	-1.336	0.52	0.305	-1.563	0.535	0.328	-1.129	0.383	0.313	-1.465	0.438	0.262	-1.348	0.914	0.426	-1.012	0.293	0.148
-1.035	0.543	0.469	-1.387	0.594	0.383	-1.359	0.66	0.375	-1.07	0.418	0.266	-0.922	0.504	0.402	-1.297	0.5	0.293	-1.527	0.512	0.25	-1.086	0.375	0.305	-1.523	0.445	0.328	-1.449	0.945	0.418	-1.07	0.266	0.117
-1.055	0.543	0.461	-1.301	0.586	0.379	-1.309	0.621	0.336	-1.047	0.445	0.234	-0.922	0.508	0.395	-1.262	0.477	0.289	-1.484	0.477	0.195	-1.047	0.371	0.309	-1.609	0.438	0.375	-1.496	0.957	0.434	-1.133	0.242	0.055
-1.07	0.539	0.457	-1.23	0.578	0.375	-1.277	0.594	0.32	-1.02	0.461	0.215	-0.934	0.512	0.391	-1.238	0.449	0.285	-1.457	0.438	0.176	-1.012	0.359	0.293	-1.703	0.422	0.379	-1.535	0.941	0.445	-1.207	0.168	-0.004
-1.086	0.543	0.465	-1.176	0.563	0.367	-1.266	0.582	0.316	-0.988	0.477	0.199	-0.949	0.508	0.41	-1.207	0.418	0.285	-1.438	0.418	0.176	-0.988	0.355	0.289	-1.754	0.434	0.355	-1.59	0.914	0.438	-1.215	0.082	-0.027
-1.102	0.559	0.469	-1.141	0.559	0.355	-1.277	0.578	0.332	-0.961	0.484	0.195	-0.961	0.504	0.441	-1.18	0.387	0.289	-1.41	0.41	0.184	-0.961	0.352	0.285	-1.742	0.461	0.32	-1.625	0.891	0.406	-1.211	0.078	-0.031
-1.113	0.563	0.465	-1.141	0.566	0.348	-1.297	0.574	0.344	-0.934	0.488	0.195	-0.984	0.504	0.465	-1.148	0.359	0.293	-1.355	0.406	0.211	-0.934	0.352	0.281	-1.695	0.523	0.277	-1.621	0.867	0.379	-1.223	0.105	-0.008
-1.121	0.563	0.461	-1.164	0.563	0.344	-1.316	0.563	0.348	-0.902	0.484	0.203	-1.008	0.5	0.484	-1.121	0.352	0.285	-1.277	0.406	0.238	-0.891	0.355	0.277	-1.598	0.582	0.246	-1.617	0.828	0.359	-1.254	0.137	0.023
-1.133	0.566	0.453	-1.195	0.551	0.348	-1.324	0.547	0.336	-0.875	0.477	0.211	-1.027	0.5	0.496	-1.094	0.352	0.285	-1.199	0.414	0.27	-0.852	0.355	0.277	-1.457	0.617	0.254	-1.629	0.789	0.348	-1.336	0.211	-0.008
-1.145	0.57	0.449	-1.219	0.539	0.352	-1.328	0.531	0.32	-0.855	0.457	0.215	-1.031	0.5	0.504	-1.066	0.352	0.281	-1.125	0.414	0.285	-0.82	0.363	0.277	-1.32	0.605	0.301	-1.625	0.754	0.332	-1.426	0.273	-0.043
-1.152	0.57	0.438	-1.25	0.531	0.344	-1.32	0.516	0.305	-0.84	0.441	0.215	-1.047	0.5	0.508	-1.035	0.363	0.277	-1.086	0.41	0.297	-0.797	0.355	0.27	-1.215	0.582	0.367	-1.594	0.719	0.332	-1.465	0.293	-0.023
-1.152	0.566	0.43	-1.285	0.508	0.344	-1.293	0.492	0.293	-0.832	0.438	0.211	-1.078	0.504	0.516	-1.008	0.371	0.273	-1.047	0.41	0.293	-0.785	0.355	0.266	-1.145	0.551	0.445	-1.543	0.66	0.328	-1.492	0.313	0.023
-1.156	0.563	0.426	-1.293	0.488	0.348	-1.262	0.477	0.289	-0.828	0.43	0.211	-1.121	0.516	0.508	-0.98	0.375	0.27	-1.016	0.406	0.285	-0.785	0.359	0.262	-1.074	0.508	0.543	-1.465	0.582	0.34	-1.555	0.328	0.094
-1.18	0.563	0.418	-1.277	0.457	0.355	-1.215	0.473	0.289	-0.828	0.43	0.219	-1.164	0.52	0.496	-0.945	0.387	0.266	-0.984	0.402	0.277	-0.793	0.355	0.266	-1	0.477	0.605	-1.355	0.508	0.352	-1.629	0.348	0.188
-1.219	0.551	0.418	-1.254	0.438	0.359	-1.172	0.48	0.285	-0.813	0.434	0.227	-1.203	0.516	0.488	-0.91	0.395	0.266	-0.961	0.387	0.262	-0.801	0.355	0.273	-0.934	0.465	0.605	-1.254	0.449	0.352	-1.707	0.355	0.273
-1.23	0.551	0.418	-1.223	0.43	0.355	-1.156	0.473	0.277	-0.805	0.441	0.242	-1.234	0.523	0.477	-0.867	0.391	0.27	-0.941	0.379	0.25	-0.824	0.355	0.285	-0.875	0.461	0.57	-1.176	0.406	0.367	-1.773	0.352	0.332
-1.234	0.547	0.41	-1.195	0.426	0.348	-1.133	0.465	0.27	-0.816	0.445	0.258	-1.266	0.523	0.461	-0.84	0.387	0.266	-0.934	0.379	0.246	-0.875	0.363	0.309	-0.824	0.469	0.527	-1.105	0.379	0.371	-1.809	0.324	0.352
-1.258	0.539	0.395	-1.168	0.438	0.332	-1.105	0.461	0.258	-0.863	0.449	0.277	-1.293	0.527	0.453	-0.82	0.383	0.27	-0.93	0.379	0.242	-0.961	0.379	0.301	-0.785	0.473	0.484	-1.031	0.359	0.363	-1.801	0.297	0.34
-1.32	0.551	0.387	-1.141	0.445	0.316	-1.086	0.461	0.254	-0.922	0.457	0.293	-1.336	0.52	0.438	-0.816	0.379	0.262	-0.914	0.375	0.242	-1.063	0.398	0.285	-0.762	0.496	0.461	-0.973	0.352	0.359	-1.762	0.289	0.32
-1.387	0.57	0.387	-1.109	0.457	0.313	-1.07	0.461	0.246	-0.988	0.453	0.305	-1.395	0.523	0.426	-0.809	0.367	0.266	-0.914	0.371	0.242	-1.137	0.391	0.27	-0.777	0.539	0.457	-0.945	0.352	0.355	-1.668	0.293	0.316
-1.418	0.582	0.383	-1.09	0.473	0.297	-1.047	0.461	0.234	-1.047	0.438	0.316	-1.453	0.531	0.406	-0.801	0.379	0.277	-0.906	0.367	0.242	-1.18	0.379	0.266	-0.805	0.613	0.473	-0.926	0.352	0.355	-1.523	0.324	0.344
-1.41	0.582	0.379	-1.066	0.477	0.289	-1.023	0.457	0.223	-1.133	0.422	0.316	-1.504	0.535	0.379	-0.801	0.383	0.297	-0.898	0.359	0.242	-1.25	0.363	0.254	-0.855	0.699	0.5	-0.918	0.34	0.348	-1.359	0.387	0.391
-1.41	0.586	0.367	-1.035	0.484	0.277	-1	0.461	0.215	-1.254	0.422	0.309	-1.574	0.535	0.352	-0.824	0.387	0.316	-0.891	0.352	0.246	-1.359	0.359	0.219	-0.926	0.754	0.531	-0.902	0.336	0.324	-1.215	0.469	0.457
-1.414	0.598	0.355	-1.008	0.484	0.277	-0.977	0.461	0.207	-1.363	0.418	0.301	-1.652	0.535	0.34	-0.871	0.391	0.328	-0.895	0.348	0.242	-1.418	0.375	0.18	-0.973	0.766	0.559	-0.875	0.332	0.309	-1.105	0.547	0.496
-1.391	0.602	0.352	-0.988	0.484	0.281	-0.961	0.453	0.207	-1.43	0.422	0.309	-1.684	0.559	0.328	-0.938	0.402	0.336	-0.91	0.348	0.238	-1.375	0.383	0.195	-0.984	0.75	0.586	-0.836	0.328	0.293	-1.023	0.605	0.523
-1.332	0.594	0.34	-0.977	0.48	0.281	-0.938	0.449	0.223	-1.457	0.41	0.332	-1.656	0.57	0.34	-1.016	0.406	0.328	-0.957	0.352	0.23	-1.328	0.379	0.227	-1	0.723	0.598	-0.789	0.324	0.281	-0.973	0.617	0.539
-1.262	0.586	0.336	-0.965	0.469	0.281	-0.91	0.445	0.238	-1.48	0.406	0.363	-1.629	0.582	0.344	-1.082	0.395	0.32	-0.992	0.352	0.227	-1.344	0.398	0.242	-1.047	0.707	0.598	-0.75	0.316	0.285	-0.91	0.59	0.566
-1.188	0.578	0.324	-0.953	0.457	0.281	-0.895	0.438	0.246	-1.484	0.418	0.406	-1.586	0.594	0.34	-1.16	0.375	0.301	-1.043	0.371	0.223	-1.363	0.426	0.277	-1.094	0.699	0.605	-0.719	0.305	0.297	-0.836	0.559	0.566
-1.129	0.574	0.328	-0.934	0.453	0.281	-0.883	0.438	0.246	-1.43	0.426	0.465	-1.488	0.594	0.328	-1.266	0.367	0.273	-1.078	0.379	0.215	-1.348	0.441	0.324	-1.129	0.707	0.605	-0.707	0.313	0.305	-0.793	0.535	0.52
-1.105	0.574	0.34	-0.918	0.465	0.281	-0.867	0.441	0.238	-1.367	0.43	0.531	-1.375	0.582	0.32	-1.359	0.375	0.238	-1.082	0.379	0.223	-1.363	0.445	0.379	-1.148	0.723	0.605	-0.707	0.316	0.328	-0.773	0.496	0.473
-1.125	0.578	0.332	-0.91	0.473	0.281	-0.863	0.449	0.23	-1.316	0.43	0.566	-1.301	0.574	0.297	-1.367	0.398	0.234	-1.125	0.371	0.227	-1.414	0.449	0.395	-1.172	0.746	0.59	-0.723	0.316	0.34	-0.777	0.441	0.453
-1.152	0.566	0.328	-0.902	0.477	0.285	-0.863	0.461	0.23	-1.289	0.434	0.574	-1.27	0.563	0.289	-1.336	0.41	0.262	-1.207	0.355	0.23	-1.469	0.445	0.391	-1.203	0.766	0.578	-0.758	0.328	0.355	-0.805	0.406	0.449
-1.164	0.551	0.328	-0.898	0.477	0.289	-0.855	0.465	0.234	-1.297	0.438	0.539	-1.266	0.559	0.285	-1.348	0.426	0.289	-1.293	0.34	0.219	-1.504	0.434	0.363	-1.25	0.773	0.566	-0.828	0.344	0.34	-0.855	0.418	0.453
-1.18	0.543	0.32	-0.898	0.477	0.293	-0.863	0.465	0.242	-1.332	0.441	0.473	-1.281	0.559	0.285	-1.387	0.453	0.313	-1.348	0.309	0.207	-1.508	0.422	0.316	-1.297	0.773	0.551	-0.945	0.355	0.305	-0.93	0.457	0.48
-1.199	0.531	0.313	-0.91	0.473	0.301	-0.871	0.465	0.254	-1.367	0.441	0.379	-1.297	0.551	0.289	-1.387	0.473	0.359	-1.391	0.281	0.211	-1.492	0.426	0.266	-1.324	0.766	0.539	-1.066	0.367	0.242	-1.027	0.504	0.508
-1.211	0.516	0.301	-0.91	0.477	0.309	-0.898	0.469	0.27	-1.379	0.43	0.289	-1.297	0.543	0.301	-1.363	0.488	0.41	-1.438	0.285	0.211	-1.449	0.438	0.238	-1.309	0.75	0.516	-1.145	0.359	0.191	-1.133	0.559	0.504
-1.207	0.504	0.297	-0.918	0.484	0.309	-0.926	0.477	0.277	-1.363	0.426	0.234	-1.301	0.543	0.297	-1.348	0.484	0.434	-1.453	0.313	0.215	-1.371	0.445	0.234	-1.328	0.723	0.492	-1.191	0.352	0.164	-1.223	0.621	0.488
-1.18	0.492	0.297	-0.941	0.477	0.313	-0.969	0.473	0.281	-1.336	0.43	0.223	-1.273	0.531	0.293	-1.348	0.469	0.438	-1.418	0.34	0.238	-1.289	0.461	0.266	-1.418	0.715	0.457	-1.258	0.363	0.117	-1.309	0.656	0.48
-1.156	0.496	0.289	-0.973	0.477	0.316	-1.023	0.461	0.289	-1.289	0.43	0.238	-1.238	0.508	0.289	-1.355	0.449	0.418	-1.395	0.367	0.266	-1.203	0.48	0.324	-1.504	0.73	0.426	-1.293	0.391	0.07	-1.402	0.691	0.492
-1.145	0.488	0.285	-1.016	0.477	0.316	-1.078	0.453	0.289	-1.238	0.426	0.289	-1.211	0.473	0.281	-1.379	0.43	0.371	-1.375	0.383	0.297	-1.125	0.504	0.383	-1.57	0.758	0.418	-1.238	0.414	0.082	-1.469	0.703	0.523
-1.129	0.484	0.293	-1.063	0.469	0.324	-1.16	0.445	0.285	-1.172	0.43	0.348	-1.18	0.434	0.281	-1.398	0.406	0.313	-1.34	0.395	0.316	-1.047	0.527	0.434	-1.605	0.789	0.418	-1.199	0.438	0.109	-1.5	0.719	0.535
-1.109	0.48	0.297	-1.098	0.465	0.328	-1.266	0.445	0.289	-1.102	0.441	0.406	-1.145	0.406	0.289	-1.406	0.395	0.262	-1.313	0.395	0.34	-0.984	0.531	0.477	-1.621	0.816	0.43	-1.246	0.453	0.156	-1.492	0.719	0.543
-1.09	0.488	0.289	-1.141	0.469	0.34	-1.359	0.441	0.285	-1.039	0.461	0.438	-1.117	0.395	0.289	-1.406	0.391	0.223	-1.309	0.387	0.367	-0.938	0.516	0.496	-1.66	0.824	0.414	-1.328	0.469	0.238	-1.5	0.707	0.543
-1.07	0.488	0.281	-1.203	0.457	0.352	-1.414	0.441	0.285	-0.988	0.473	0.445	-1.102	0.379	0.297	-1.375	0.402	0.215	-1.328	0.375	0.391	-0.91	0.5	0.504	-1.699	0.801	0.363	-1.445	0.473	0.34	-1.535	0.68	0.52
-1.043	0.48	0.281	-1.281	0.453	0.367	-1.434	0.434	0.281	-0.945	0.484	0.441	-1.074	0.387	0.301	-1.324	0.43	0.25	-1.344	0.367	0.402	-0.902	0.484	0.512	-1.699	0.762	0.309	-1.578	0.469	0.422	-1.547	0.676	0.484
-1.008	0.48	0.289	-1.348	0.449	0.375	-1.426	0.43	0.289	-0.918	0.496	0.426	-1.055	0.402	0.301	-1.266	0.449	0.313	-1.34	0.355	0.402	-0.902	0.48	0.527	-1.648	0.719	0.25	-1.691	0.473	0.469	-1.609	0.66	0.457
-0.98	0.512	0.289	-1.363	0.438	0.379	-1.387	0.445	0.301	-0.902	0.496	0.398	-1.023	0.414	0.289	-1.195	0.473	0.371	-1.328	0.363	0.387	-0.918	0.469	0.535	-1.594	0.68	0.207	-1.758	0.48	0.473	-1.742	0.652	0.422
-0.965	0.527	0.285	-1.371	0.434	0.371	-1.297	0.465	0.332	-0.902	0.5	0.391	-1.004	0.414	0.285	-1.125	0.492	0.422	-1.305	0.379	0.367	-0.934	0.461	0.535	-1.551	0.641	0.195	-1.789	0.477	0.418	-1.875	0.664	0.398
-0.957	0.535	0.281	-1.395	0.434	0.359	-1.207	0.484	0.383	-0.902	0.5	0.383	-0.973	0.422	0.277	-1.063	0.496	0.449	-1.254	0.402	0.348	-0.945	0.465	0.543	-1.512	0.605	0.207	-1.754	0.477	0.332	-1.934	0.684	0.398
-0.949	0.543	0.285	-1.395	0.441	0.355	-1.152	0.496	0.434	-0.922	0.5	0.375	-0.957	0.43	0.262	-1.02	0.504	0.449	-1.172	0.43	0.34	-0.965	0.477	0.559	-1.457	0.574	0.238	-1.637	0.484	0.273	-1.891	0.691	0.391
-0.949	0.551	0.285	-1.352	0.449	0.371	-1.125	0.512	0.461	-0.945	0.52	0.363	-0.938	0.43	0.25	-0.988	0.508	0.449	-1.102	0.449	0.355	-0.988	0.496	0.566	-1.379	0.551	0.27	-1.488	0.5	0.289	-1.844	0.676	0.352
-0.938	0.563	0.293	-1.297	0.469	0.398	-1.117	0.512	0.469	-0.957	0.523	0.355	-0.922	0.422	0.242	-0.973	0.504	0.453	-1.043	0.461	0.383	-1.023	0.512	0.57	-1.297	0.523	0.301	-1.352	0.512	0.352	-1.828	0.633	0.273
-0.941	0.563	0.309	-1.242	0.48	0.43	-1.145	0.508	0.449	-0.957	0.52	0.371	-0.906	0.418	0.234	-0.984	0.5	0.449	-1.004	0.477	0.41	-1.063	0.531	0.574	-1.219	0.496	0.316	-1.242	0.527	0.438	-1.82	0.586	0.191
-0.941	0.547	0.316	-1.184	0.512	0.457	-1.195	0.48	0.422	-0.973	0.516	0.383	-0.898	0.414	0.23	-0.988	0.492	0.453	-0.98	0.488	0.438	-1.102	0.539	0.57	-1.152	0.484	0.316	-1.16	0.535	0.504	-1.785	0.551	0.152
-0.93	0.555	0.316	-1.133	0.531	0.469	-1.246	0.465	0.371	-0.98	0.516	0.402	-0.879	0.41	0.223	-0.992	0.484	0.453	-0.977	0.496	0.465	-1.148	0.551	0.555	-1.094	0.473	0.301	-1.082	0.523	0.539	-1.734	0.543	0.141
-0.93	0.563	0.305	-1.117	0.539	0.457	-1.281	0.461	0.324	-0.988	0.52	0.418	-0.871	0.402	0.227	-0.984	0.477	0.465	-0.992	0.508	0.469	-1.195	0.559	0.543	-1.043	0.457	0.277	-1	0.488	0.539	-1.711	0.531	0.152
-0.922	0.57	0.293	-1.129	0.527	0.43	-1.301	0.449	0.297	-1.016	0.516	0.434	-0.867	0.395	0.23	-0.996	0.473	0.461	-1.012	0.516	0.457	-1.25	0.559	0.535	-0.984	0.445	0.262	-0.926	0.438	0.539	-1.664	0.523	0.18
-0.926	0.59	0.289	-1.164	0.504	0.402	-1.316	0.441	0.297	-1.051	0.527	0.441	-0.883	0.398	0.242	-1.016	0.469	0.469	-1.039	0.523	0.445	-1.297	0.563	0.531	-0.938	0.441	0.254	-0.867	0.402	0.527	-1.598	0.535	0.219
-0.926	0.602	0.289	-1.191	0.477	0.375	-1.297	0.445	0.32	-1.086	0.539	0.449	-0.906	0.402	0.258	-1.016	0.465	0.484	-1.063	0.52	0.43	-1.328	0.57	0.535	-0.91	0.426	0.25	-0.836	0.395	0.523	-1.504	0.543	0.242
-0.918	0.621	0.301	-1.219	0.457	0.359	-1.246	0.461	0.352	-1.113	0.555	0.453	-0.938	0.41	0.27	-1.008	0.48	0.5	-1.094	0.512	0.438	-1.367	0.586	0.531	-0.883	0.41	0.25	-0.824	0.395	0.512	-1.395	0.535	0.273
-0.91	0.629	0.305	-1.238	0.449	0.352	-1.18	0.477	0.379	-1.148	0.566	0.473	-0.984	0.418	0.266	-1.008	0.496	0.504	-1.125	0.504	0.457	-1.438	0.602	0.516	-0.859	0.395	0.254	-0.813	0.406	0.504	-1.285	0.512	0.301
-0.906	0.641	0.309	-1.234	0.438	0.371	-1.125	0.496	0.398	-1.184	0.578	0.473	-1.027	0.414	0.254	-1.02	0.523	0.492	-1.16	0.512	0.484	-1.516	0.621	0.492	-0.832	0.383	0.254	-0.82	0.414	0.527	-1.191	0.477	0.313
-0.918	0.629	0.301	-1.207	0.434	0.406	-1.082	0.512	0.41	-1.219	0.594	0.473	-1.059	0.41	0.246	-1.039	0.535	0.48	-1.195	0.52	0.5	-1.555	0.637	0.469	-0.805	0.375	0.262	-0.844	0.438	0.535	-1.125	0.453	0.324
-0.926	0.609	0.309	-1.16	0.434	0.438	-1.035	0.516	0.414	-1.258	0.59	0.473	-1.121	0.414	0.242	-1.07	0.559	0.477	-1.207	0.516	0.516	-1.578	0.641	0.453	-0.789	0.375	0.262	-0.867	0.484	0.535	-1.09	0.43	0.316
-0.938	0.586	0.32	-1.117	0.445	0.453	-1.004	0.523	0.41	-1.305	0.594	0.477	-1.199	0.402	0.246	-1.105	0.586	0.48	-1.207	0.508	0.527	-1.641	0.648	0.445	-0.773	0.383	0.262	-0.887	0.543	0.52	-1.063	0.395	0.305
-0.973	0.574	0.344	-1.07	0.457	0.453	-0.988	0.527	0.41	-1.348	0.617	0.465	-1.273	0.387	0.25	-1.141	0.617	0.477	-1.219	0.508	0.52	-1.684	0.656	0.453	-0.77	0.418	0.27	-0.91	0.59	0.508	-1.035	0.367	0.305
-1.035	0.57	0.359	-1.035	0.473	0.434	-0.988	0.535	0.406	-1.387	0.637	0.445	-1.375	0.387	0.238	-1.172	0.645	0.469	-1.246	0.512	0.512	-1.691	0.664	0.469	-0.785	0.445	0.27	-0.957	0.621	0.488	-1.023	0.348	0.289
-1.082	0.574	0.355	-1.004	0.488	0.414	-1	0.535	0.395	-1.422	0.641	0.418	-1.48	0.398	0.219	-1.207	0.676	0.469	-1.266	0.523	0.512	-1.684	0.664	0.48	-0.816	0.465	0.273	-1.031	0.633	0.484	-1.023	0.336	0.27
-1.117	0.574	0.352	-0.988	0.492	0.402	-1.012	0.516	0.414	-1.473	0.637	0.402	-1.516	0.41	0.211	-1.266	0.695	0.465	-1.266	0.535	0.508	-1.641	0.656	0.477	-0.824	0.457	0.277	-1.121	0.648	0.496	-1.031	0.32	0.262
-1.176	0.57	0.34	-0.98	0.496	0.398	-1.027	0.484	0.426	-1.563	0.645	0.395	-1.496	0.402	0.23	-1.344	0.703	0.449	-1.27	0.547	0.504	-1.582	0.645	0.453	-0.82	0.449	0.281	-1.203	0.672	0.516	-1.039	0.297	0.266
-1.262	0.563	0.328	-0.988	0.5	0.398	-1.059	0.492	0.441	-1.629	0.66	0.398	-1.5	0.41	0.258	-1.43	0.707	0.43	-1.273	0.551	0.5	-1.57	0.637	0.41	-0.828	0.445	0.281	-1.27	0.691	0.539	-1.035	0.289	0.27
-1.324	0.566	0.324	-0.992	0.496	0.406	-1.07	0.492	0.465	-1.645	0.676	0.402	-1.531	0.43	0.293	-1.508	0.711	0.414	-1.281	0.555	0.496	-1.578	0.625	0.359	-0.883	0.465	0.27	-1.309	0.723	0.555	-1.02	0.285	0.262
-1.359	0.555	0.32	-0.996	0.496	0.41	-1.094	0.469	0.477	-1.645	0.688	0.395	-1.504	0.449	0.348	-1.574	0.711	0.391	-1.301	0.559	0.492	-1.57	0.621	0.328	-0.945	0.488	0.258	-1.34	0.754	0.547	-0.988	0.273	0.254
-1.391	0.531	0.32	-1.008	0.488	0.414	-1.102	0.512	0.445	-1.641	0.688	0.371	-1.43	0.469	0.395	-1.656	0.715	0.371	-1.352	0.555	0.484	-1.551	0.602	0.301	-1.012	0.496	0.266	-1.406	0.766	0.512	-0.945	0.258	0.246
-1.43	0.516	0.316	-1.016	0.488	0.426	-1.078	0.555	0.422	-1.59	0.68	0.352	-1.348	0.473	0.434	-1.715	0.719	0.359	-1.398	0.555	0.477	-1.539	0.57	0.301	-1.07	0.484	0.273	-1.484	0.77	0.473	-0.895	0.27	0.25
-1.418	0.504	0.324	-1.039	0.48	0.422	-1.074	0.52	0.43	-1.492	0.656	0.34	-1.277	0.457	0.461	-1.719	0.73	0.359	-1.414	0.547	0.438	-1.539	0.543	0.301	-1.137	0.461	0.266	-1.512	0.746	0.457	-0.863	0.293	0.262
-1.344	0.5	0.352	-1.047	0.48	0.422	-1.074	0.477	0.445	-1.391	0.629	0.344	-1.227	0.438	0.457	-1.711	0.734	0.363	-1.422	0.523	0.406	-1.523	0.508	0.301	-1.207	0.445	0.262	-1.543	0.719	0.457	-0.891	0.348	0.258
-1.273	0.496	0.391	-1.07	0.488	0.418	-1.082	0.461	0.457	-1.309	0.609	0.34	-1.211	0.414	0.43	-1.668	0.734	0.371	-1.488	0.512	0.391	-1.477	0.473	0.301	-1.293	0.438	0.234	-1.625	0.699	0.469	-0.98	0.414	0.23
-1.207	0.488	0.426	-1.086	0.496	0.422	-1.102	0.465	0.465	-1.258	0.582	0.332	-1.219	0.387	0.387	-1.582	0.715	0.359	-1.574	0.523	0.402	-1.402	0.441	0.316	-1.348	0.449	0.211	-1.715	0.703	0.492	-1.125	0.363	0.199
-1.141	0.496	0.438	-1.098	0.488	0.434	-1.121	0.453	0.461	-1.238	0.57	0.34	-1.223	0.375	0.344	-1.508	0.684	0.336	-1.645	0.555	0.422	-1.324	0.41	0.32	-1.355	0.465	0.219	-1.789	0.734	0.512	-1.219	0.199	0.145
-1.09	0.516	0.441	-1.102	0.496	0.441	-1.129	0.43	0.469	-1.258	0.551	0.34	-1.215	0.375	0.32	-1.461	0.656	0.305	-1.652	0.574	0.441	-1.258	0.387	0.328	-1.348	0.469	0.254	-1.797	0.773	0.527	-1.25	0.066	0.035
-1.066	0.523	0.43	-1.113	0.504	0.438	-1.152	0.398	0.477	-1.289	0.547	0.332	-1.191	0.391	0.32	-1.422	0.637	0.285	-1.598	0.594	0.453	-1.203	0.375	0.324	-1.363	0.48	0.293	-1.785	0.809	0.516	-1.223	0.039	-0.047
-1.082	0.527	0.406	-1.125	0.504	0.445	-1.188	0.41	0.48	-1.32	0.551	0.328	-1.156	0.398	0.34	-1.402	0.609	0.273	-1.531	0.602	0.434	-1.152	0.363	0.324	-1.375	0.48	0.344	-1.82	0.809	0.434	-1.188	0.051	-0.051
-1.117	0.523	0.395	-1.137	0.512	0.449	-1.223	0.465	0.465	-1.355	0.563	0.32	-1.105	0.402	0.371	-1.402	0.59	0.277	-1.5	0.594	0.383	-1.109	0.363	0.316	-1.398	0.477	0.402	-1.844	0.781	0.344	-1.203	0.113	0.023
-1.152	0.52	0.387	-1.145	0.512	0.453	-1.238	0.555	0.441	-1.387	0.555	0.32	-1.051	0.398	0.41	-1.422	0.57	0.285	-1.484	0.586	0.332	-1.07	0.359	0.305	-1.449	0.465	0.438	-1.816	0.734	0.277	-1.293	0.184	0.09
-1.184	0.496	0.387	-1.148	0.516	0.457	-1.266	0.605	0.426	-1.395	0.535	0.32	-0.996	0.402	0.441	-1.449	0.551	0.285	-1.457	0.574	0.273	-1.039	0.359	0.293	-1.516	0.461	0.453	-1.754	0.676	0.25	-1.387	0.23	0.152
-1.191	0.469	0.387	-1.156	0.512	0.461	-1.313	0.613	0.414	-1.363	0.516	0.316	-0.949	0.41	0.457	-1.473	0.523	0.285	-1.422	0.551	0.23	-1.008	0.375	0.273	-1.543	0.457	0.441	-1.707	0.613	0.254	-1.43	0.25	0.199
-1.184	0.453	0.387	-1.164	0.512	0.457	-1.363	0.605	0.391	-1.32	0.492	0.316	-0.914	0.422	0.469	-1.457	0.504	0.285	-1.387	0.535	0.219	-0.977	0.379	0.258	-1.531	0.438	0.398	-1.664	0.563	0.273	-1.465	0.266	0.211
-1.176	0.445	0.387	-1.191	0.508	0.441	-1.414	0.582	0.383	-1.27	0.469	0.313	-0.898	0.434	0.469	-1.426	0.48	0.281	-1.375	0.516	0.207	-0.953	0.375	0.246	-1.473	0.422	0.348	-1.609	0.516	0.293	-1.5	0.281	0.219
-1.148	0.43	0.398	-1.238	0.496	0.43	-1.5	0.563	0.375	-1.223	0.438	0.297	-0.887	0.445	0.441	-1.379	0.449	0.285	-1.371	0.496	0.215	-0.922	0.379	0.242	-1.391	0.422	0.293	-1.516	0.465	0.32	-1.523	0.301	0.25
-1.109	0.426	0.398	-1.277	0.492	0.418	-1.602	0.578	0.379	-1.176	0.43	0.277	-0.887	0.457	0.426	-1.332	0.418	0.285	-1.359	0.465	0.23	-0.887	0.367	0.238	-1.297	0.438	0.27	-1.414	0.426	0.34	-1.535	0.305	0.305
-1.086	0.438	0.41	-1.297	0.488	0.41	-1.641	0.598	0.379	-1.141	0.438	0.254	-0.887	0.473	0.406	-1.281	0.391	0.289	-1.328	0.434	0.246	-0.855	0.359	0.242	-1.195	0.457	0.277	-1.313	0.398	0.348	-1.535	0.297	0.355
-1.066	0.461	0.41	-1.305	0.484	0.395	-1.621	0.598	0.383	-1.109	0.441	0.246	-0.902	0.484	0.391	-1.254	0.363	0.285	-1.289	0.406	0.254	-0.813	0.359	0.25	-1.105	0.473	0.316	-1.219	0.391	0.352	-1.527	0.293	0.379
-1.039	0.477	0.406	-1.32	0.484	0.383	-1.598	0.594	0.391	-1.078	0.43	0.242	-0.941	0.492	0.391	-1.211	0.344	0.289	-1.246	0.387	0.27	-0.773	0.359	0.25	-1.039	0.484	0.359	-1.141	0.383	0.355	-1.535	0.305	0.387
-1.012	0.488	0.398	-1.371	0.504	0.383	-1.547	0.605	0.387	-1.039	0.434	0.242	-0.961	0.496	0.395	-1.18	0.316	0.289	-1.219	0.383	0.281	-0.746	0.352	0.254	-0.984	0.5	0.398	-1.07	0.379	0.355	-1.539	0.309	0.371
-0.984	0.5	0.391	-1.418	0.531	0.383	-1.453	0.609	0.371	-1.008	0.434	0.227	-0.996	0.488	0.41	-1.141	0.32	0.285	-1.188	0.379	0.285	-0.723	0.352	0.254	-0.922	0.512	0.438	-1.023	0.375	0.344	-1.531	0.313	0.359
-0.977	0.508	0.387	-1.445	0.543	0.395	-1.344	0.59	0.352	-0.977	0.426	0.223	-1.012	0.48	0.426	-1.105	0.34	0.273	-1.152	0.375	0.277	-0.715	0.348	0.25	-0.871	0.512	0.461	-0.988	0.367	0.332	-1.492	0.328	0.348
-0.969	0.512	0.391	-1.453	0.563	0.391	-1.246	0.563	0.336	-0.945	0.43	0.215	-1.031	0.477	0.441	-1.078	0.344	0.27	-1.117	0.375	0.266	-0.715	0.352	0.254	-0.836	0.508	0.465	-0.953	0.359	0.324	-1.43	0.363	0.348
-0.984	0.512	0.406	-1.457	0.578	0.391	-1.184	0.555	0.34	-0.914	0.418	0.219	-1.039	0.477	0.461	-1.043	0.348	0.262	-1.102	0.379	0.254	-0.738	0.359	0.281	-0.828	0.508	0.449	-0.922	0.355	0.313	-1.352	0.41	0.355
-1.004	0.516	0.41	-1.43	0.598	0.391	-1.16	0.563	0.34	-0.879	0.418	0.223	-1.047	0.484	0.457	-1	0.355	0.254	-1.09	0.383	0.238	-0.789	0.375	0.289	-0.82	0.516	0.426	-0.895	0.352	0.301	-1.281	0.445	0.375
-1.023	0.512	0.414	-1.371	0.605	0.383	-1.176	0.586	0.336	-0.844	0.414	0.23	-1.066	0.488	0.461	-0.961	0.367	0.254	-1.066	0.387	0.23	-0.863	0.387	0.285	-0.832	0.531	0.422	-0.875	0.332	0.281	-1.199	0.484	0.387
-1.043	0.508	0.418	-1.293	0.605	0.375	-1.215	0.598	0.336	-0.813	0.414	0.234	-1.094	0.488	0.465	-0.926	0.375	0.25	-1.051	0.391	0.223	-0.953	0.395	0.277	-0.863	0.535	0.434	-0.852	0.313	0.27	-1.133	0.52	0.406
-1.059	0.496	0.418	-1.223	0.598	0.359	-1.254	0.609	0.332	-0.781	0.41	0.238	-1.141	0.496	0.473	-0.898	0.379	0.254	-1.027	0.395	0.219	-1.059	0.387	0.266	-0.898	0.531	0.453	-0.813	0.289	0.258	-1.086	0.57	0.418
-1.078	0.5	0.414	-1.168	0.57	0.352	-1.293	0.629	0.32	-0.754	0.406	0.246	-1.176	0.508	0.48	-0.871	0.383	0.254	-1	0.402	0.219	-1.137	0.363	0.25	-0.918	0.539	0.48	-0.766	0.277	0.258	-1.078	0.621	0.43
-1.098	0.5	0.422	-1.129	0.551	0.348	-1.309	0.629	0.313	-0.73	0.41	0.25	-1.195	0.504	0.48	-0.852	0.375	0.25	-0.973	0.402	0.219	-1.227	0.352	0.234	-0.941	0.551	0.512	-0.715	0.27	0.262	-1.074	0.656	0.449
-1.113	0.512	0.426	-1.129	0.543	0.336	-1.305	0.602	0.305	-0.715	0.41	0.254	-1.199	0.508	0.484	-0.84	0.359	0.25	-0.945	0.402	0.223	-1.336	0.355	0.207	-0.957	0.563	0.535	-0.699	0.262	0.27	-1.086	0.668	0.457
-1.129	0.508	0.43	-1.148	0.539	0.332	-1.285	0.578	0.297	-0.715	0.41	0.266	-1.211	0.508	0.484	-0.832	0.355	0.25	-0.93	0.395	0.219	-1.41	0.367	0.18	-0.977	0.57	0.563	-0.691	0.258	0.266	-1.109	0.656	0.457
-1.133	0.508	0.434	-1.188	0.531	0.336	-1.27	0.555	0.289	-0.723	0.426	0.281	-1.227	0.512	0.477	-0.832	0.352	0.25	-0.91	0.391	0.223	-1.414	0.375	0.191	-1.012	0.582	0.574	-0.688	0.266	0.266	-1.148	0.629	0.453
-1.129	0.516	0.441	-1.215	0.516	0.332	-1.242	0.539	0.277	-0.738	0.441	0.293	-1.262	0.512	0.473	-0.836	0.352	0.25	-0.906	0.395	0.219	-1.398	0.395	0.207	-1.082	0.598	0.578	-0.688	0.277	0.285	-1.168	0.59	0.477
-1.121	0.523	0.445	-1.234	0.5	0.328	-1.219	0.523	0.27	-0.762	0.445	0.305	-1.313	0.508	0.469	-0.828	0.359	0.258	-0.918	0.402	0.211	-1.402	0.414	0.234	-1.152	0.609	0.574	-0.719	0.301	0.313	-1.18	0.574	0.516
-1.113	0.527	0.445	-1.25	0.48	0.324	-1.191	0.504	0.27	-0.805	0.438	0.313	-1.371	0.508	0.453	-0.832	0.371	0.281	-0.926	0.406	0.219	-1.371	0.434	0.289	-1.227	0.625	0.566	-0.805	0.332	0.316	-1.199	0.566	0.566
-1.098	0.52	0.445	-1.254	0.461	0.32	-1.168	0.488	0.266	-0.871	0.434	0.316	-1.426	0.5	0.426	-0.859	0.379	0.309	-0.953	0.398	0.223	-1.344	0.445	0.352	-1.289	0.637	0.566	-0.941	0.348	0.301	-1.23	0.547	0.613
-1.094	0.52	0.441	-1.238	0.434	0.324	-1.141	0.477	0.258	-0.941	0.434	0.313	-1.48	0.5	0.418	-0.922	0.383	0.324	-1.008	0.418	0.203	-1.371	0.43	0.402	-1.34	0.66	0.57	-1.086	0.352	0.266	-1.285	0.527	0.645
-1.09	0.523	0.438	-1.211	0.422	0.324	-1.113	0.477	0.25	-1.039	0.43	0.301	-1.566	0.508	0.406	-0.992	0.383	0.328	-1.055	0.418	0.195	-1.426	0.422	0.418	-1.379	0.688	0.566	-1.184	0.34	0.215	-1.352	0.516	0.645
-1.09	0.527	0.445	-1.184	0.406	0.324	-1.078	0.477	0.238	-1.156	0.422	0.289	-1.637	0.543	0.395	-1.074	0.367	0.32	-1.059	0.41	0.207	-1.488	0.414	0.395	-1.438	0.699	0.566	-1.234	0.32	0.184	-1.41	0.531	0.625
-1.102	0.527	0.445	-1.152	0.406	0.32	-1.047	0.473	0.238	-1.324	0.406	0.273	-1.664	0.566	0.398	-1.148	0.348	0.313	-1.098	0.395	0.219	-1.527	0.402	0.34	-1.52	0.695	0.547	-1.301	0.324	0.117	-1.453	0.563	0.598
-1.102	0.52	0.453	-1.129	0.414	0.313	-1.012	0.465	0.234	-1.527	0.395	0.254	-1.656	0.598	0.41	-1.25	0.348	0.281	-1.164	0.375	0.219	-1.535	0.395	0.277	-1.582	0.691	0.52	-1.379	0.348	0.059	-1.465	0.617	0.578
-1.121	0.508	0.461	-1.121	0.426	0.297	-0.988	0.473	0.227	-1.684	0.41	0.234	-1.625	0.629	0.406	-1.336	0.367	0.246	-1.203	0.344	0.223	-1.508	0.406	0.219	-1.633	0.684	0.504	-1.402	0.359	0.035	-1.457	0.668	0.559
-1.176	0.508	0.457	-1.098	0.438	0.281	-0.973	0.48	0.234	-1.703	0.422	0.242	-1.555	0.656	0.383	-1.34	0.383	0.234	-1.254	0.309	0.219	-1.441	0.434	0.195	-1.73	0.68	0.477	-1.43	0.371	0.027	-1.449	0.695	0.547
-1.223	0.504	0.453	-1.078	0.438	0.273	-0.953	0.477	0.238	-1.656	0.418	0.277	-1.477	0.672	0.348	-1.309	0.379	0.254	-1.309	0.297	0.188	-1.344	0.457	0.23	-1.809	0.691	0.469	-1.48	0.395	0.055	-1.465	0.703	0.531
-1.238	0.504	0.434	-1.063	0.449	0.258	-0.926	0.469	0.238	-1.645	0.426	0.277	-1.406	0.656	0.316	-1.324	0.398	0.273	-1.305	0.313	0.188	-1.262	0.473	0.316	-1.84	0.723	0.469	-1.539	0.426	0.117	-1.469	0.695	0.508
-1.266	0.5	0.418	-1.043	0.457	0.254	-0.91	0.457	0.242	-1.656	0.441	0.273	-1.352	0.625	0.289	-1.332	0.414	0.316	-1.238	0.32	0.223	-1.18	0.48	0.41	-1.781	0.75	0.477	-1.578	0.457	0.211	-1.438	0.664	0.488
-1.348	0.504	0.41	-1.023	0.457	0.25	-0.895	0.449	0.25	-1.586	0.441	0.313	-1.324	0.578	0.277	-1.313	0.434	0.375	-1.203	0.32	0.277	-1.109	0.48	0.484	-1.688	0.762	0.48	-1.605	0.484	0.316	-1.449	0.656	0.492
-1.438	0.52	0.395	-1.004	0.461	0.246	-0.875	0.453	0.242	-1.457	0.434	0.359	-1.316	0.555	0.285	-1.293	0.445	0.434	-1.211	0.344	0.348	-1.051	0.469	0.535	-1.609	0.758	0.457	-1.656	0.496	0.398	-1.535	0.637	0.516
-1.473	0.547	0.391	-0.996	0.461	0.25	-0.867	0.453	0.234	-1.336	0.434	0.391	-1.332	0.551	0.297	-1.297	0.449	0.477	-1.23	0.379	0.422	-1.008	0.441	0.555	-1.586	0.727	0.402	-1.688	0.496	0.43	-1.664	0.637	0.543
-1.469	0.555	0.383	-0.992	0.461	0.25	-0.863	0.449	0.227	-1.266	0.441	0.395	-1.348	0.543	0.309	-1.344	0.449	0.48	-1.25	0.391	0.488	-0.973	0.41	0.563	-1.602	0.688	0.336	-1.684	0.492	0.414	-1.762	0.668	0.531
-1.473	0.566	0.371	-0.988	0.457	0.25	-0.852	0.445	0.223	-1.246	0.445	0.379	-1.344	0.535	0.316	-1.41	0.445	0.445	-1.281	0.379	0.523	-0.941	0.426	0.551	-1.613	0.641	0.277	-1.668	0.48	0.359	-1.785	0.695	0.504
-1.469	0.59	0.363	-0.977	0.461	0.258	-0.848	0.449	0.223	-1.246	0.449	0.352	-1.313	0.527	0.324	-1.477	0.445	0.379	-1.332	0.355	0.531	-0.93	0.449	0.543	-1.613	0.602	0.242	-1.617	0.469	0.305	-1.785	0.711	0.453
-1.434	0.602	0.363	-0.969	0.465	0.258	-0.848	0.453	0.23	-1.25	0.449	0.34	-1.27	0.504	0.324	-1.531	0.449	0.293	-1.375	0.328	0.504	-0.941	0.477	0.547	-1.602	0.559	0.234	-1.516	0.477	0.27	-1.824	0.703	0.387
-1.375	0.605	0.363	-0.965	0.461	0.258	-0.848	0.453	0.242	-1.238	0.441	0.328	-1.238	0.48	0.316	-1.547	0.457	0.23	-1.398	0.309	0.461	-0.961	0.512	0.559	-1.582	0.516	0.242	-1.402	0.512	0.262	-1.855	0.676	0.324
-1.316	0.598	0.359	-0.961	0.457	0.258	-0.848	0.465	0.246	-1.227	0.434	0.309	-1.207	0.461	0.313	-1.504	0.465	0.203	-1.395	0.301	0.402	-1.008	0.543	0.57	-1.523	0.484	0.262	-1.293	0.551	0.27	-1.84	0.637	0.289
-1.238	0.594	0.348	-0.953	0.449	0.266	-0.852	0.473	0.258	-1.227	0.43	0.293	-1.172	0.43	0.301	-1.441	0.48	0.211	-1.348	0.309	0.371	-1.055	0.59	0.574	-1.434	0.469	0.289	-1.207	0.582	0.297	-1.809	0.59	0.273
-1.172	0.582	0.344	-0.945	0.461	0.27	-0.867	0.473	0.258	-1.227	0.434	0.293	-1.145	0.41	0.293	-1.375	0.48	0.254	-1.293	0.332	0.359	-1.078	0.629	0.582	-1.332	0.453	0.313	-1.133	0.594	0.359	-1.789	0.531	0.27
-1.129	0.559	0.34	-0.945	0.457	0.277	-0.898	0.477	0.254	-1.215	0.441	0.32	-1.125	0.395	0.297	-1.297	0.48	0.316	-1.25	0.371	0.363	-1.082	0.645	0.625	-1.238	0.441	0.328	-1.066	0.563	0.496	-1.762	0.484	0.277
-1.117	0.555	0.336	-0.941	0.461	0.281	-0.938	0.477	0.242	-1.176	0.461	0.359	-1.109	0.391	0.297	-1.215	0.465	0.375	-1.211	0.406	0.395	-1.086	0.645	0.66	-1.164	0.426	0.34	-1.012	0.516	0.625	-1.707	0.457	0.293
-1.129	0.547	0.336	-0.949	0.461	0.289	-0.996	0.477	0.23	-1.125	0.477	0.395	-1.086	0.391	0.293	-1.145	0.465	0.422	-1.16	0.426	0.434	-1.109	0.637	0.688	-1.105	0.418	0.344	-0.957	0.461	0.688	-1.637	0.445	0.313
-1.141	0.539	0.328	-0.973	0.457	0.305	-1.07	0.48	0.223	-1.074	0.488	0.414	-1.063	0.391	0.289	-1.09	0.484	0.434	-1.109	0.449	0.461	-1.141	0.621	0.699	-1.063	0.414	0.324	-0.898	0.383	0.707	-1.559	0.422	0.32
-1.172	0.523	0.324	-1.004	0.453	0.313	-1.18	0.477	0.238	-1.023	0.5	0.426	-1.035	0.391	0.285	-1.039	0.488	0.43	-1.07	0.461	0.477	-1.172	0.598	0.703	-1.012	0.41	0.305	-0.871	0.309	0.703	-1.473	0.402	0.328
-1.203	0.496	0.316	-1.035	0.449	0.316	-1.293	0.469	0.27	-0.988	0.504	0.418	-1.012	0.391	0.285	-1.008	0.508	0.41	-1.039	0.48	0.465	-1.199	0.594	0.703	-0.977	0.41	0.293	-0.871	0.254	0.684	-1.383	0.383	0.34
-1.23	0.477	0.297	-1.078	0.441	0.324	-1.371	0.469	0.316	-0.961	0.504	0.406	-0.988	0.398	0.281	-1.008	0.539	0.371	-1.016	0.504	0.445	-1.234	0.602	0.688	-0.945	0.41	0.281	-0.898	0.25	0.652	-1.309	0.363	0.34
-1.238	0.461	0.281	-1.137	0.438	0.324	-1.406	0.453	0.363	-0.957	0.5	0.391	-0.961	0.406	0.277	-0.996	0.563	0.352	-0.996	0.523	0.418	-1.27	0.629	0.66	-0.926	0.406	0.266	-0.941	0.27	0.629	-1.246	0.363	0.316
-1.23	0.449	0.266	-1.203	0.43	0.32	-1.441	0.445	0.379	-0.969	0.508	0.383	-0.93	0.406	0.27	-0.992	0.539	0.352	-0.992	0.539	0.379	-1.301	0.648	0.625	-0.906	0.395	0.254	-0.996	0.316	0.613	-1.191	0.348	0.297
-1.199	0.438	0.25	-1.277	0.422	0.316	-1.477	0.457	0.383	-1	0.527	0.387	-0.898	0.406	0.262	-0.992	0.559	0.344	-0.996	0.555	0.355	-1.344	0.656	0.598	-0.891	0.375	0.254	-1.023	0.383	0.586	-1.152	0.34	0.273
-1.16	0.434	0.246	-1.371	0.426	0.313	-1.449	0.473	0.379	-1.031	0.539	0.395	-0.879	0.41	0.258	-0.992	0.578	0.363	-0.996	0.559	0.355	-1.422	0.664	0.563	-0.867	0.359	0.25	-1.059	0.465	0.559	-1.125	0.344	0.254
-1.133	0.441	0.23	-1.426	0.434	0.309	-1.379	0.461	0.387	-1.047	0.547	0.406	-0.852	0.41	0.262	-1.004	0.574	0.387	-1.008	0.563	0.391	-1.488	0.68	0.527	-0.836	0.359	0.254	-1.105	0.531	0.516	-1.098	0.344	0.23
-1.109	0.453	0.234	-1.441	0.426	0.313	-1.297	0.441	0.398	-1.047	0.543	0.422	-0.836	0.406	0.262	-1.008	0.563	0.422	-1.039	0.586	0.422	-1.504	0.684	0.5	-0.82	0.348	0.254	-1.164	0.578	0.484	-1.086	0.344	0.215
-1.094	0.469	0.238	-1.449	0.418	0.316	-1.25	0.43	0.41	-1.043	0.539	0.438	-0.836	0.402	0.262	-0.98	0.566	0.461	-1.074	0.59	0.469	-1.539	0.68	0.5	-0.797	0.336	0.25	-1.219	0.613	0.461	-1.063	0.344	0.207
-1.078	0.484	0.234	-1.465	0.438	0.316	-1.242	0.445	0.422	-1.047	0.539	0.453	-0.848	0.402	0.258	-0.977	0.547	0.512	-1.105	0.586	0.527	-1.613	0.672	0.488	-0.777	0.324	0.25	-1.285	0.648	0.453	-1.043	0.332	0.199
-1.059	0.5	0.23	-1.453	0.473	0.34	-1.285	0.457	0.438	-1.055	0.539	0.465	-0.871	0.398	0.262	-0.996	0.539	0.531	-1.152	0.578	0.559	-1.656	0.672	0.477	-0.754	0.328	0.234	-1.336	0.703	0.445	-1.02	0.32	0.195
-1.043	0.504	0.227	-1.398	0.5	0.371	-1.34	0.469	0.422	-1.07	0.535	0.473	-0.898	0.402	0.273	-1.016	0.531	0.547	-1.203	0.578	0.578	-1.641	0.672	0.48	-0.742	0.328	0.215	-1.371	0.75	0.453	-0.992	0.305	0.191
-1.035	0.512	0.23	-1.336	0.527	0.406	-1.391	0.473	0.391	-1.086	0.539	0.48	-0.918	0.406	0.289	-1.047	0.52	0.563	-1.238	0.574	0.578	-1.652	0.668	0.48	-0.75	0.332	0.223	-1.391	0.773	0.48	-0.977	0.281	0.188
-1.027	0.508	0.238	-1.27	0.559	0.438	-1.387	0.465	0.352	-1.098	0.535	0.488	-0.949	0.402	0.309	-1.078	0.516	0.574	-1.266	0.574	0.57	-1.672	0.684	0.449	-0.801	0.348	0.227	-1.43	0.75	0.547	-0.965	0.273	0.18
-1.023	0.508	0.246	-1.211	0.582	0.453	-1.367	0.441	0.332	-1.113	0.539	0.484	-1.02	0.402	0.309	-1.117	0.523	0.574	-1.293	0.574	0.566	-1.641	0.691	0.426	-0.867	0.379	0.215	-1.52	0.707	0.598	-1	0.285	0.156
-1.02	0.516	0.242	-1.16	0.586	0.469	-1.348	0.438	0.336	-1.129	0.539	0.492	-1.098	0.398	0.293	-1.148	0.535	0.559	-1.309	0.602	0.57	-1.566	0.691	0.395	-0.945	0.387	0.219	-1.586	0.68	0.605	-1.066	0.324	0.117
-1.016	0.512	0.242	-1.148	0.555	0.465	-1.305	0.445	0.352	-1.145	0.547	0.496	-1.172	0.383	0.277	-1.188	0.555	0.543	-1.316	0.621	0.574	-1.492	0.688	0.371	-1.023	0.387	0.219	-1.578	0.668	0.598	-1.137	0.336	0.098
-1.016	0.508	0.238	-1.16	0.512	0.445	-1.238	0.449	0.383	-1.164	0.539	0.484	-1.238	0.367	0.27	-1.234	0.57	0.527	-1.32	0.629	0.57	-1.449	0.668	0.34	-1.094	0.383	0.219	-1.574	0.652	0.586	-1.203	0.293	0.098
-1.012	0.512	0.23	-1.188	0.473	0.406	-1.164	0.445	0.43	-1.172	0.531	0.488	-1.324	0.359	0.25	-1.293	0.59	0.508	-1.313	0.621	0.566	-1.426	0.637	0.32	-1.168	0.371	0.215	-1.645	0.645	0.559	-1.281	0.25	0.059
-1.012	0.508	0.234	-1.207	0.438	0.363	-1.105	0.445	0.461	-1.191	0.527	0.48	-1.453	0.375	0.23	-1.324	0.598	0.504	-1.316	0.621	0.547	-1.414	0.605	0.305	-1.254	0.363	0.195	-1.758	0.676	0.531	-1.352	0.172	-0.004
-1	0.516	0.246	-1.234	0.406	0.324	-1.066	0.457	0.473	-1.219	0.52	0.48	-1.547	0.383	0.211	-1.434	0.609	0.488	-1.34	0.613	0.527	-1.414	0.566	0.301	-1.363	0.363	0.164	-1.844	0.758	0.492	-1.34	0.109	-0.035
-0.996	0.527	0.254	-1.258	0.379	0.316	-1.023	0.477	0.449	-1.254	0.523	0.477	-1.516	0.395	0.215	-1.465	0.625	0.512	-1.355	0.605	0.508	-1.414	0.527	0.293	-1.438	0.375	0.137	-1.832	0.852	0.461	-1.293	0.074	-0.035
-0.992	0.527	0.266	-1.25	0.375	0.336	-0.988	0.488	0.422	-1.309	0.523	0.465	-1.43	0.395	0.254	-1.508	0.66	0.484	-1.371	0.586	0.484	-1.406	0.488	0.285	-1.418	0.398	0.145	-1.777	0.902	0.422	-1.25	0.082	-0.031
-0.992	0.52	0.277	-1.207	0.379	0.363	-0.969	0.496	0.406	-1.383	0.535	0.461	-1.402	0.398	0.273	-1.574	0.668	0.484	-1.445	0.578	0.465	-1.367	0.457	0.289	-1.395	0.418	0.172	-1.742	0.883	0.359	-1.172	0.133	0.004
-0.984	0.516	0.289	-1.152	0.387	0.395	-0.953	0.504	0.391	-1.441	0.535	0.449	-1.398	0.426	0.293	-1.648	0.688	0.48	-1.559	0.582	0.457	-1.324	0.43	0.293	-1.422	0.434	0.223	-1.727	0.816	0.293	-1.109	0.195	0.043
-0.98	0.516	0.305	-1.09	0.406	0.422	-0.957	0.504	0.383	-1.473	0.535	0.43	-1.34	0.445	0.336	-1.668	0.711	0.48	-1.629	0.598	0.453	-1.281	0.41	0.293	-1.434	0.453	0.289	-1.695	0.742	0.246	-1.129	0.242	0.063
-0.984	0.512	0.313	-1.023	0.434	0.438	-0.961	0.508	0.367	-1.5	0.535	0.418	-1.262	0.449	0.379	-1.648	0.734	0.484	-1.645	0.625	0.457	-1.234	0.395	0.301	-1.43	0.477	0.375	-1.66	0.672	0.211	-1.16	0.273	0.094
-0.992	0.508	0.316	-0.977	0.449	0.449	-0.969	0.508	0.355	-1.543	0.547	0.426	-1.203	0.457	0.418	-1.613	0.73	0.484	-1.598	0.645	0.461	-1.18	0.387	0.301	-1.48	0.488	0.434	-1.652	0.609	0.184	-1.188	0.297	0.133
-0.996	0.508	0.328	-0.934	0.453	0.438	-0.977	0.512	0.352	-1.555	0.574	0.438	-1.172	0.457	0.441	-1.59	0.73	0.465	-1.531	0.648	0.453	-1.148	0.379	0.293	-1.555	0.492	0.457	-1.648	0.559	0.18	-1.234	0.313	0.18
-1.012	0.504	0.34	-0.902	0.461	0.418	-0.996	0.504	0.359	-1.547	0.594	0.457	-1.172	0.453	0.449	-1.52	0.723	0.43	-1.492	0.641	0.414	-1.109	0.371	0.277	-1.617	0.473	0.43	-1.609	0.508	0.188	-1.309	0.336	0.238
-1.035	0.5	0.348	-0.887	0.465	0.402	-1.027	0.496	0.367	-1.523	0.605	0.469	-1.203	0.441	0.422	-1.449	0.68	0.398	-1.469	0.621	0.363	-1.074	0.367	0.27	-1.641	0.449	0.363	-1.539	0.465	0.215	-1.387	0.355	0.289
-1.07	0.488	0.355	-0.891	0.473	0.395	-1.043	0.5	0.379	-1.484	0.613	0.445	-1.23	0.438	0.379	-1.406	0.637	0.363	-1.449	0.59	0.297	-1.031	0.371	0.273	-1.625	0.426	0.285	-1.465	0.418	0.254	-1.473	0.348	0.34
-1.121	0.48	0.363	-0.891	0.473	0.395	-1.066	0.496	0.395	-1.414	0.621	0.41	-1.227	0.43	0.348	-1.375	0.598	0.352	-1.422	0.551	0.262	-0.984	0.379	0.277	-1.566	0.418	0.223	-1.375	0.395	0.297	-1.563	0.34	0.355
-1.168	0.465	0.359	-0.902	0.473	0.402	-1.086	0.484	0.41	-1.332	0.598	0.359	-1.219	0.43	0.328	-1.375	0.574	0.34	-1.395	0.52	0.242	-0.926	0.383	0.293	-1.473	0.426	0.195	-1.297	0.371	0.332	-1.641	0.359	0.336
-1.199	0.453	0.363	-0.918	0.473	0.418	-1.113	0.488	0.418	-1.289	0.57	0.32	-1.215	0.43	0.313	-1.379	0.551	0.332	-1.395	0.484	0.242	-0.887	0.387	0.309	-1.348	0.449	0.227	-1.238	0.348	0.352	-1.672	0.398	0.32
-1.25	0.441	0.367	-0.945	0.449	0.438	-1.129	0.496	0.43	-1.281	0.543	0.293	-1.191	0.441	0.324	-1.395	0.531	0.32	-1.391	0.48	0.254	-0.848	0.395	0.313	-1.234	0.469	0.297	-1.184	0.332	0.359	-1.645	0.426	0.32
-1.316	0.441	0.363	-0.961	0.438	0.445	-1.145	0.5	0.438	-1.301	0.531	0.289	-1.145	0.445	0.352	-1.418	0.516	0.301	-1.402	0.465	0.273	-0.797	0.41	0.313	-1.133	0.484	0.379	-1.141	0.316	0.34	-1.566	0.461	0.34
-1.375	0.441	0.367	-0.992	0.461	0.426	-1.168	0.5	0.438	-1.332	0.523	0.289	-1.094	0.445	0.383	-1.43	0.5	0.281	-1.395	0.453	0.285	-0.758	0.414	0.32	-1.043	0.5	0.449	-1.102	0.305	0.332	-1.5	0.547	0.348
-1.379	0.449	0.379	-1.035	0.477	0.414	-1.195	0.508	0.426	-1.375	0.52	0.305	-1.043	0.445	0.418	-1.406	0.484	0.27	-1.348	0.422	0.285	-0.723	0.418	0.328	-0.973	0.512	0.492	-1.07	0.301	0.316	-1.469	0.664	0.34
-1.379	0.449	0.383	-1.066	0.484	0.41	-1.211	0.512	0.426	-1.418	0.512	0.313	-0.996	0.449	0.43	-1.367	0.465	0.258	-1.27	0.395	0.281	-0.703	0.422	0.332	-0.902	0.516	0.508	-1.055	0.309	0.293	-1.453	0.742	0.34
-1.395	0.445	0.379	-1.078	0.488	0.41	-1.215	0.52	0.418	-1.445	0.508	0.32	-0.969	0.461	0.434	-1.32	0.441	0.254	-1.215	0.383	0.27	-0.707	0.418	0.332	-0.855	0.512	0.492	-1.039	0.313	0.27	-1.406	0.789	0.387
-1.379	0.453	0.379	-1.082	0.492	0.41	-1.238	0.523	0.406	-1.438	0.496	0.316	-0.957	0.473	0.422	-1.285	0.422	0.254	-1.176	0.383	0.258	-0.719	0.414	0.328	-0.824	0.504	0.473	-1.023	0.305	0.254	-1.336	0.816	0.422
-1.324	0.461	0.395	-1.098	0.48	0.418	-1.242	0.527	0.402	-1.402	0.473	0.316	-0.941	0.488	0.406	-1.246	0.41	0.25	-1.133	0.383	0.25	-0.738	0.41	0.332	-0.82	0.496	0.469	-1.008	0.305	0.238	-1.262	0.848	0.438
-1.262	0.473	0.418	-1.113	0.477	0.426	-1.258	0.523	0.398	-1.355	0.449	0.309	-0.941	0.508	0.387	-1.215	0.375	0.258	-1.086	0.383	0.242	-0.758	0.402	0.34	-0.836	0.492	0.473	-0.984	0.301	0.23	-1.191	0.852	0.453
-1.203	0.484	0.441	-1.129	0.48	0.43	-1.289	0.531	0.395	-1.305	0.418	0.297	-0.953	0.527	0.375	-1.18	0.367	0.262	-1.043	0.387	0.238	-0.801	0.395	0.352	-0.859	0.484	0.484	-0.949	0.297	0.227	-1.148	0.824	0.477
-1.16	0.5	0.457	-1.133	0.484	0.426	-1.336	0.535	0.395	-1.254	0.395	0.285	-0.969	0.539	0.379	-1.148	0.375	0.254	-1.023	0.402	0.227	-0.875	0.398	0.352	-0.902	0.492	0.492	-0.91	0.285	0.223	-1.141	0.762	0.52
-1.117	0.508	0.473	-1.129	0.492	0.418	-1.363	0.539	0.387	-1.227	0.387	0.285	-0.992	0.543	0.391	-1.133	0.379	0.246	-1	0.414	0.223	-0.961	0.391	0.344	-0.953	0.52	0.496	-0.863	0.27	0.227	-1.125	0.738	0.555
-1.09	0.512	0.473	-1.129	0.5	0.414	-1.375	0.547	0.375	-1.203	0.391	0.266	-1.012	0.543	0.41	-1.102	0.375	0.234	-0.969	0.43	0.219	-1.059	0.375	0.316	-0.996	0.551	0.508	-0.836	0.266	0.242	-1.117	0.734	0.559
-1.09	0.496	0.457	-1.141	0.504	0.402	-1.406	0.543	0.367	-1.191	0.383	0.258	-1.031	0.527	0.441	-1.082	0.387	0.215	-0.938	0.441	0.219	-1.148	0.348	0.297	-1.031	0.598	0.516	-0.82	0.266	0.262	-1.105	0.75	0.539
-1.105	0.477	0.43	-1.156	0.508	0.398	-1.465	0.551	0.367	-1.168	0.391	0.242	-1.047	0.508	0.465	-1.043	0.379	0.219	-0.922	0.453	0.219	-1.223	0.328	0.27	-1.078	0.625	0.535	-0.84	0.289	0.27	-1.086	0.758	0.527
-1.129	0.461	0.402	-1.18	0.508	0.402	-1.496	0.574	0.379	-1.145	0.402	0.23	-1.063	0.504	0.488	-1.004	0.391	0.219	-0.914	0.469	0.223	-1.309	0.324	0.25	-1.137	0.629	0.563	-0.867	0.305	0.281	-1.109	0.77	0.531
-1.148	0.445	0.379	-1.219	0.504	0.41	-1.488	0.59	0.395	-1.121	0.41	0.223	-1.07	0.5	0.492	-0.969	0.398	0.219	-0.898	0.477	0.23	-1.395	0.34	0.207	-1.203	0.625	0.586	-0.902	0.32	0.293	-1.168	0.801	0.531
-1.172	0.434	0.367	-1.258	0.496	0.43	-1.477	0.59	0.406	-1.086	0.41	0.215	-1.078	0.504	0.496	-0.926	0.406	0.219	-0.879	0.48	0.246	-1.422	0.363	0.176	-1.262	0.633	0.602	-0.953	0.328	0.301	-1.223	0.828	0.539
-1.164	0.438	0.375	-1.285	0.488	0.43	-1.469	0.602	0.41	-1.055	0.414	0.211	-1.098	0.516	0.496	-0.887	0.398	0.23	-0.859	0.48	0.25	-1.375	0.379	0.184	-1.305	0.629	0.605	-1.016	0.332	0.293	-1.238	0.848	0.547
-1.156	0.441	0.387	-1.289	0.484	0.41	-1.438	0.617	0.395	-1.02	0.41	0.207	-1.129	0.523	0.496	-0.852	0.398	0.238	-0.848	0.48	0.262	-1.348	0.398	0.191	-1.316	0.621	0.609	-1.078	0.324	0.281	-1.219	0.859	0.555
-1.145	0.441	0.402	-1.289	0.484	0.395	-1.375	0.617	0.375	-0.98	0.406	0.199	-1.16	0.535	0.504	-0.82	0.391	0.25	-0.855	0.477	0.27	-1.363	0.418	0.211	-1.309	0.625	0.609	-1.145	0.301	0.262	-1.195	0.855	0.563
-1.125	0.453	0.41	-1.328	0.5	0.383	-1.293	0.609	0.348	-0.961	0.398	0.199	-1.184	0.547	0.508	-0.797	0.391	0.254	-0.84	0.469	0.281	-1.355	0.438	0.25	-1.313	0.637	0.605	-1.23	0.285	0.219	-1.191	0.832	0.59
-1.086	0.465	0.41	-1.383	0.527	0.379	-1.215	0.586	0.328	-0.926	0.395	0.199	-1.211	0.563	0.516	-0.781	0.391	0.258	-0.84	0.453	0.297	-1.352	0.445	0.301	-1.375	0.656	0.582	-1.301	0.297	0.156	-1.234	0.797	0.613
-1.047	0.473	0.402	-1.422	0.559	0.383	-1.152	0.566	0.32	-0.902	0.395	0.195	-1.238	0.566	0.516	-0.781	0.387	0.258	-0.871	0.445	0.313	-1.383	0.441	0.352	-1.441	0.668	0.551	-1.289	0.313	0.133	-1.305	0.773	0.605
-1.012	0.477	0.387	-1.438	0.57	0.383	-1.129	0.559	0.316	-0.875	0.402	0.191	-1.273	0.57	0.508	-0.781	0.383	0.273	-0.93	0.441	0.305	-1.426	0.434	0.383	-1.465	0.676	0.535	-1.273	0.328	0.125	-1.352	0.758	0.594
-0.988	0.477	0.379	-1.453	0.586	0.383	-1.145	0.563	0.332	-0.852	0.402	0.18	-1.34	0.563	0.496	-0.793	0.383	0.297	-0.996	0.426	0.301	-1.457	0.426	0.387	-1.512	0.676	0.527	-1.305	0.352	0.145	-1.414	0.734	0.598
-0.969	0.492	0.379	-1.457	0.617	0.387	-1.172	0.566	0.336	-0.828	0.406	0.188	-1.41	0.559	0.48	-0.813	0.387	0.309	-1.082	0.406	0.293	-1.48	0.422	0.379	-1.594	0.668	0.504	-1.336	0.383	0.211	-1.539	0.719	0.574
-0.969	0.504	0.383	-1.43	0.648	0.387	-1.199	0.57	0.348	-0.813	0.41	0.195	-1.477	0.559	0.449	-0.852	0.387	0.324	-1.188	0.379	0.281	-1.48	0.418	0.355	-1.668	0.664	0.488	-1.383	0.418	0.32	-1.68	0.727	0.543
-0.984	0.516	0.391	-1.359	0.664	0.383	-1.238	0.582	0.355	-0.793	0.418	0.219	-1.527	0.559	0.434	-0.91	0.383	0.34	-1.285	0.34	0.258	-1.449	0.422	0.336	-1.719	0.668	0.477	-1.48	0.43	0.406	-1.766	0.734	0.527
-1	0.523	0.391	-1.266	0.668	0.371	-1.285	0.578	0.352	-0.793	0.414	0.25	-1.594	0.563	0.418	-0.977	0.383	0.336	-1.367	0.309	0.246	-1.383	0.445	0.34	-1.742	0.672	0.477	-1.598	0.438	0.453	-1.766	0.754	0.531
-1.008	0.516	0.395	-1.18	0.648	0.355	-1.305	0.563	0.332	-0.824	0.414	0.281	-1.648	0.582	0.41	-1.047	0.359	0.336	-1.414	0.301	0.23	-1.297	0.445	0.363	-1.719	0.684	0.469	-1.676	0.434	0.461	-1.77	0.742	0.484
-1.012	0.504	0.395	-1.137	0.602	0.336	-1.309	0.52	0.316	-0.879	0.414	0.301	-1.652	0.605	0.418	-1.148	0.344	0.32	-1.406	0.324	0.23	-1.211	0.434	0.391	-1.676	0.691	0.445	-1.703	0.41	0.418	-1.785	0.699	0.383
-1.008	0.492	0.398	-1.125	0.559	0.328	-1.293	0.5	0.297	-0.945	0.402	0.309	-1.641	0.621	0.414	-1.266	0.34	0.281	-1.355	0.34	0.258	-1.145	0.383	0.402	-1.633	0.676	0.41	-1.684	0.383	0.344	-1.75	0.645	0.262
-1.035	0.496	0.398	-1.156	0.551	0.316	-1.277	0.488	0.285	-1.02	0.383	0.309	-1.641	0.629	0.414	-1.348	0.348	0.246	-1.332	0.371	0.273	-1.082	0.352	0.43	-1.598	0.645	0.367	-1.613	0.363	0.273	-1.668	0.617	0.141
-1.055	0.5	0.406	-1.203	0.563	0.316	-1.258	0.492	0.277	-1.09	0.363	0.301	-1.633	0.637	0.391	-1.355	0.355	0.246	-1.34	0.398	0.293	-1.027	0.406	0.461	-1.551	0.605	0.32	-1.5	0.379	0.219	-1.582	0.594	0.113
-1.07	0.5	0.414	-1.242	0.566	0.316	-1.246	0.488	0.27	-1.16	0.352	0.289	-1.57	0.645	0.375	-1.34	0.367	0.254	-1.316	0.406	0.336	-0.984	0.465	0.527	-1.508	0.578	0.293	-1.383	0.414	0.219	-1.531	0.594	0.156
-1.086	0.5	0.418	-1.27	0.547	0.32	-1.223	0.492	0.258	-1.246	0.352	0.281	-1.48	0.637	0.348	-1.359	0.402	0.254	-1.277	0.41	0.383	-0.941	0.492	0.602	-1.488	0.555	0.281	-1.277	0.441	0.262	-1.508	0.613	0.219
-1.102	0.512	0.422	-1.293	0.531	0.32	-1.215	0.492	0.25	-1.336	0.367	0.262	-1.398	0.621	0.336	-1.367	0.43	0.285	-1.266	0.402	0.422	-0.93	0.5	0.66	-1.461	0.543	0.285	-1.223	0.465	0.324	-1.488	0.629	0.277
-1.109	0.512	0.418	-1.305	0.508	0.32	-1.195	0.484	0.242	-1.391	0.379	0.254	-1.344	0.598	0.324	-1.324	0.449	0.324	-1.281	0.395	0.445	-0.922	0.508	0.672	-1.414	0.535	0.293	-1.176	0.48	0.391	-1.434	0.613	0.328
-1.113	0.523	0.414	-1.289	0.48	0.324	-1.164	0.484	0.242	-1.395	0.383	0.281	-1.309	0.586	0.32	-1.293	0.457	0.371	-1.301	0.375	0.449	-0.926	0.504	0.691	-1.344	0.527	0.301	-1.133	0.484	0.461	-1.34	0.57	0.363
-1.113	0.52	0.41	-1.273	0.453	0.324	-1.137	0.48	0.246	-1.418	0.387	0.32	-1.313	0.57	0.316	-1.313	0.457	0.398	-1.316	0.355	0.445	-0.93	0.52	0.68	-1.262	0.508	0.316	-1.078	0.48	0.496	-1.238	0.508	0.375
-1.113	0.527	0.41	-1.254	0.422	0.316	-1.102	0.484	0.246	-1.477	0.41	0.344	-1.324	0.563	0.309	-1.363	0.449	0.402	-1.316	0.34	0.41	-0.934	0.531	0.688	-1.191	0.488	0.32	-1.004	0.473	0.512	-1.156	0.469	0.359
-1.113	0.535	0.414	-1.227	0.402	0.305	-1.07	0.484	0.246	-1.484	0.434	0.387	-1.336	0.551	0.305	-1.43	0.445	0.359	-1.309	0.344	0.367	-0.977	0.578	0.676	-1.137	0.465	0.316	-0.969	0.465	0.496	-1.098	0.461	0.32
-1.117	0.543	0.406	-1.203	0.398	0.301	-1.043	0.48	0.25	-1.422	0.441	0.43	-1.336	0.547	0.297	-1.48	0.426	0.309	-1.277	0.371	0.328	-1	0.613	0.688	-1.098	0.445	0.316	-0.961	0.453	0.477	-1.059	0.441	0.277
-1.121	0.547	0.41	-1.176	0.41	0.289	-1.016	0.465	0.25	-1.355	0.445	0.449	-1.336	0.535	0.293	-1.477	0.418	0.246	-1.238	0.402	0.313	-1.016	0.645	0.699	-1.059	0.43	0.301	-0.965	0.457	0.469	-1.023	0.441	0.246
-1.141	0.543	0.41	-1.164	0.418	0.277	-0.992	0.461	0.258	-1.293	0.441	0.453	-1.313	0.516	0.293	-1.441	0.418	0.211	-1.195	0.426	0.32	-1.016	0.656	0.719	-1.02	0.418	0.289	-0.984	0.469	0.48	-1.008	0.438	0.219
-1.156	0.535	0.41	-1.156	0.438	0.266	-0.977	0.453	0.258	-1.258	0.441	0.441	-1.281	0.484	0.301	-1.395	0.438	0.199	-1.168	0.441	0.352	-1.063	0.66	0.695	-0.984	0.402	0.285	-1.035	0.484	0.508	-0.996	0.434	0.199
-1.18	0.531	0.398	-1.145	0.445	0.254	-0.957	0.453	0.246	-1.238	0.43	0.406	-1.246	0.457	0.305	-1.344	0.465	0.219	-1.141	0.461	0.375	-1.121	0.656	0.656	-0.969	0.395	0.277	-1.094	0.512	0.531	-0.992	0.426	0.184
-1.215	0.523	0.395	-1.117	0.449	0.246	-0.941	0.457	0.23	-1.234	0.418	0.383	-1.207	0.441	0.301	-1.297	0.496	0.254	-1.109	0.473	0.402	-1.184	0.641	0.621	-0.941	0.395	0.266	-1.156	0.539	0.563	-0.98	0.41	0.176
-1.254	0.523	0.391	-1.094	0.457	0.238	-0.93	0.449	0.23	-1.238	0.414	0.359	-1.176	0.426	0.305	-1.242	0.52	0.301	-1.078	0.477	0.43	-1.254	0.641	0.574	-0.918	0.391	0.266	-1.215	0.578	0.57	-0.977	0.398	0.176
-1.297	0.52	0.387	-1.063	0.461	0.242	-0.91	0.445	0.238	-1.234	0.414	0.363	-1.141	0.418	0.305	-1.18	0.531	0.344	-1.059	0.484	0.43	-1.313	0.66	0.527	-0.902	0.383	0.258	-1.273	0.605	0.566	-0.969	0.383	0.184
-1.324	0.512	0.371	-1.031	0.453	0.25	-0.902	0.445	0.234	-1.246	0.422	0.379	-1.102	0.434	0.293	-1.121	0.535	0.383	-1.031	0.504	0.422	-1.344	0.68	0.508	-0.887	0.371	0.254	-1.32	0.629	0.559	-0.949	0.371	0.188
-1.367	0.504	0.359	-1.008	0.453	0.25	-0.887	0.445	0.238	-1.25	0.438	0.395	-1.074	0.453	0.273	-1.074	0.535	0.402	-1.016	0.531	0.414	-1.352	0.699	0.504	-0.859	0.359	0.25	-1.363	0.652	0.563	-0.934	0.348	0.199
-1.418	0.523	0.352	-0.992	0.453	0.25	-0.875	0.449	0.242	-1.219	0.445	0.418	-1.043	0.461	0.254	-1.035	0.547	0.414	-1.027	0.559	0.398	-1.391	0.707	0.504	-0.84	0.348	0.246	-1.418	0.668	0.574	-0.934	0.328	0.211
-1.445	0.543	0.348	-0.973	0.457	0.246	-0.859	0.445	0.242	-1.168	0.461	0.438	-1.004	0.469	0.234	-1.02	0.543	0.422	-1.063	0.59	0.398	-1.473	0.707	0.48	-0.813	0.34	0.25	-1.449	0.684	0.594	-0.973	0.32	0.223
-1.434	0.551	0.352	-0.957	0.457	0.242	-0.84	0.445	0.25	-1.117	0.465	0.465	-0.961	0.484	0.227	-1.016	0.527	0.438	-1.105	0.602	0.422	-1.527	0.703	0.457	-0.785	0.336	0.25	-1.461	0.699	0.609	-1.082	0.324	0.203
-1.422	0.559	0.348	-0.938	0.449	0.242	-0.84	0.438	0.254	-1.078	0.473	0.488	-0.934	0.496	0.215	-1.023	0.516	0.445	-1.129	0.598	0.469	-1.539	0.699	0.453	-0.781	0.34	0.25	-1.48	0.715	0.617	-1.227	0.332	0.152
-1.41	0.566	0.352	-0.922	0.449	0.242	-0.859	0.438	0.262	-1.047	0.477	0.496	-0.906	0.504	0.215	-1.043	0.508	0.457	-1.133	0.594	0.516	-1.613	0.68	0.453	-0.789	0.344	0.25	-1.531	0.734	0.617	-1.348	0.344	0.105
-1.383	0.582	0.352	-0.922	0.441	0.246	-0.898	0.441	0.262	-1.016	0.492	0.484	-0.883	0.512	0.227	-1.059	0.512	0.473	-1.145	0.594	0.543	-1.719	0.672	0.449	-0.84	0.359	0.246	-1.559	0.766	0.598	-1.395	0.332	0.066
-1.336	0.594	0.352	-0.918	0.434	0.254	-0.941	0.434	0.277	-0.984	0.512	0.465	-0.855	0.496	0.238	-1.07	0.535	0.484	-1.148	0.594	0.563	-1.773	0.68	0.445	-0.906	0.375	0.234	-1.551	0.793	0.578	-1.367	0.305	0.031
-1.27	0.582	0.352	-0.91	0.438	0.262	-1.012	0.434	0.27	-0.973	0.52	0.445	-0.836	0.484	0.246	-1.082	0.551	0.508	-1.16	0.59	0.57	-1.77	0.703	0.422	-0.973	0.391	0.23	-1.566	0.797	0.551	-1.332	0.277	0.004
-1.195	0.559	0.34	-0.902	0.434	0.273	-1.098	0.438	0.27	-0.996	0.539	0.438	-0.813	0.477	0.25	-1.086	0.566	0.531	-1.18	0.594	0.582	-1.707	0.707	0.398	-1.043	0.406	0.234	-1.645	0.797	0.523	-1.289	0.262	-0.008
-1.129	0.547	0.332	-0.898	0.43	0.281	-1.18	0.445	0.266	-1.031	0.547	0.43	-0.793	0.473	0.254	-1.098	0.582	0.559	-1.207	0.598	0.578	-1.59	0.695	0.395	-1.113	0.406	0.238	-1.738	0.793	0.512	-1.281	0.266	-0.008
-1.102	0.523	0.313	-0.898	0.426	0.285	-1.234	0.441	0.273	-1.063	0.57	0.418	-0.777	0.469	0.254	-1.113	0.594	0.566	-1.223	0.605	0.574	-1.496	0.699	0.375	-1.191	0.395	0.238	-1.82	0.82	0.504	-1.344	0.281	-0.008
-1.102	0.512	0.297	-0.914	0.43	0.289	-1.27	0.422	0.301	-1.082	0.582	0.41	-0.773	0.473	0.262	-1.129	0.602	0.566	-1.234	0.629	0.574	-1.461	0.707	0.344	-1.273	0.367	0.227	-1.828	0.844	0.48	-1.379	0.309	0.023
-1.125	0.508	0.293	-0.949	0.434	0.297	-1.336	0.422	0.32	-1.094	0.598	0.402	-0.781	0.477	0.266	-1.152	0.605	0.555	-1.246	0.645	0.574	-1.457	0.688	0.336	-1.363	0.359	0.219	-1.758	0.836	0.445	-1.395	0.32	0.09
-1.141	0.496	0.293	-1.004	0.43	0.305	-1.414	0.449	0.324	-1.109	0.586	0.414	-0.793	0.477	0.27	-1.184	0.598	0.535	-1.242	0.664	0.57	-1.438	0.652	0.328	-1.469	0.355	0.176	-1.695	0.793	0.383	-1.445	0.34	0.137
-1.16	0.484	0.293	-1.047	0.43	0.313	-1.445	0.469	0.34	-1.125	0.57	0.438	-0.801	0.48	0.277	-1.211	0.59	0.523	-1.234	0.68	0.563	-1.41	0.602	0.348	-1.496	0.367	0.145	-1.672	0.734	0.328	-1.508	0.371	0.191
-1.172	0.484	0.301	-1.09	0.418	0.324	-1.41	0.492	0.379	-1.152	0.559	0.469	-0.813	0.48	0.293	-1.246	0.586	0.523	-1.234	0.688	0.559	-1.43	0.59	0.328	-1.449	0.383	0.168	-1.664	0.688	0.293	-1.5	0.391	0.25
-1.188	0.477	0.301	-1.184	0.418	0.328	-1.359	0.5	0.418	-1.18	0.551	0.477	-0.828	0.465	0.309	-1.289	0.578	0.527	-1.254	0.684	0.555	-1.465	0.578	0.32	-1.434	0.402	0.199	-1.656	0.637	0.266	-1.488	0.41	0.301
-1.203	0.465	0.289	-1.301	0.418	0.336	-1.305	0.516	0.445	-1.184	0.543	0.48	-0.875	0.453	0.316	-1.34	0.574	0.539	-1.27	0.676	0.551	-1.441	0.551	0.324	-1.441	0.43	0.25	-1.641	0.586	0.254	-1.473	0.434	0.324
-1.199	0.461	0.277	-1.383	0.418	0.332	-1.246	0.52	0.461	-1.176	0.531	0.477	-0.957	0.434	0.324	-1.387	0.566	0.52	-1.254	0.656	0.535	-1.379	0.504	0.344	-1.43	0.457	0.336	-1.625	0.539	0.234	-1.438	0.43	0.328
-1.18	0.453	0.258	-1.418	0.418	0.34	-1.203	0.52	0.461	-1.18	0.512	0.477	-1.066	0.402	0.324	-1.438	0.551	0.508	-1.25	0.633	0.516	-1.305	0.473	0.348	-1.422	0.477	0.426	-1.609	0.512	0.215	-1.391	0.395	0.336
-1.156	0.453	0.246	-1.43	0.418	0.344	-1.191	0.523	0.449	-1.168	0.52	0.465	-1.184	0.379	0.305	-1.492	0.547	0.465	-1.297	0.617	0.488	-1.246	0.441	0.344	-1.453	0.48	0.484	-1.563	0.504	0.219	-1.34	0.363	0.324
-1.133	0.469	0.234	-1.445	0.426	0.348	-1.219	0.512	0.41	-1.16	0.527	0.477	-1.305	0.363	0.27	-1.535	0.559	0.418	-1.371	0.625	0.484	-1.188	0.422	0.344	-1.5	0.48	0.5	-1.496	0.5	0.23	-1.281	0.363	0.32
-1.109	0.484	0.23	-1.457	0.445	0.352	-1.238	0.5	0.367	-1.156	0.527	0.492	-1.414	0.363	0.223	-1.566	0.566	0.395	-1.457	0.648	0.492	-1.141	0.406	0.336	-1.531	0.469	0.469	-1.43	0.48	0.238	-1.211	0.387	0.336
-1.094	0.484	0.227	-1.426	0.465	0.387	-1.262	0.504	0.324	-1.18	0.527	0.504	-1.438	0.371	0.191	-1.629	0.574	0.387	-1.547	0.668	0.504	-1.109	0.402	0.324	-1.512	0.453	0.398	-1.359	0.441	0.242	-1.125	0.426	0.367
-1.082	0.492	0.227	-1.379	0.48	0.422	-1.289	0.504	0.305	-1.219	0.523	0.508	-1.383	0.379	0.188	-1.688	0.594	0.383	-1.617	0.695	0.492	-1.078	0.398	0.313	-1.461	0.441	0.324	-1.293	0.402	0.246	-1.035	0.461	0.41
-1.063	0.5	0.234	-1.328	0.496	0.457	-1.289	0.488	0.305	-1.258	0.516	0.504	-1.352	0.395	0.195	-1.68	0.617	0.402	-1.68	0.703	0.457	-1.051	0.387	0.313	-1.383	0.43	0.277	-1.242	0.371	0.25	-0.961	0.484	0.449
-1.059	0.5	0.238	-1.273	0.527	0.477	-1.258	0.465	0.34	-1.293	0.508	0.5	-1.34	0.43	0.207	-1.652	0.633	0.422	-1.719	0.699	0.383	-1.02	0.383	0.305	-1.277	0.438	0.27	-1.195	0.344	0.246	-0.902	0.5	0.461
-1.051	0.496	0.246	-1.223	0.547	0.477	-1.211	0.441	0.375	-1.34	0.508	0.496	-1.289	0.445	0.246	-1.637	0.641	0.414	-1.699	0.68	0.301	-1	0.375	0.297	-1.172	0.465	0.309	-1.156	0.313	0.246	-0.852	0.5	0.445
-1.043	0.504	0.25	-1.188	0.547	0.457	-1.152	0.426	0.41	-1.402	0.508	0.484	-1.215	0.453	0.313	-1.594	0.648	0.395	-1.629	0.656	0.25	-0.98	0.363	0.293	-1.09	0.48	0.387	-1.125	0.289	0.242	-0.805	0.504	0.41
-1.039	0.504	0.246	-1.18	0.527	0.422	-1.109	0.414	0.43	-1.43	0.508	0.477	-1.18	0.453	0.379	-1.531	0.629	0.375	-1.555	0.625	0.23	-0.957	0.359	0.289	-1.039	0.488	0.469	-1.086	0.285	0.242	-0.777	0.516	0.363
-1.027	0.508	0.25	-1.195	0.496	0.387	-1.07	0.418	0.43	-1.426	0.496	0.457	-1.195	0.457	0.426	-1.465	0.602	0.352	-1.504	0.582	0.234	-0.938	0.352	0.285	-0.992	0.5	0.539	-1.063	0.285	0.238	-0.77	0.547	0.348
-1.016	0.508	0.246	-1.207	0.465	0.352	-1.035	0.434	0.414	-1.426	0.477	0.449	-1.238	0.477	0.449	-1.383	0.566	0.336	-1.48	0.539	0.25	-0.918	0.344	0.285	-0.945	0.496	0.578	-1.035	0.289	0.238	-0.793	0.59	0.367
-1.004	0.516	0.246	-1.227	0.441	0.34	-1.016	0.441	0.395	-1.453	0.496	0.445	-1.293	0.496	0.449	-1.309	0.535	0.324	-1.457	0.488	0.27	-0.887	0.336	0.277	-0.898	0.473	0.598	-1.008	0.293	0.23	-0.852	0.621	0.418
-1.004	0.512	0.25	-1.246	0.422	0.344	-1.004	0.449	0.383	-1.488	0.531	0.445	-1.355	0.5	0.418	-1.273	0.5	0.316	-1.418	0.457	0.293	-0.852	0.336	0.27	-0.871	0.457	0.605	-0.969	0.301	0.227	-0.93	0.652	0.484
-1.008	0.512	0.258	-1.25	0.414	0.355	-1.012	0.434	0.383	-1.496	0.559	0.453	-1.383	0.512	0.371	-1.242	0.484	0.297	-1.363	0.422	0.301	-0.82	0.332	0.266	-0.871	0.457	0.609	-0.926	0.301	0.215	-1	0.652	0.543
-1.008	0.512	0.266	-1.238	0.402	0.379	-1.035	0.418	0.414	-1.5	0.574	0.465	-1.379	0.508	0.324	-1.23	0.48	0.266	-1.305	0.398	0.309	-0.809	0.336	0.258	-0.871	0.469	0.633	-0.887	0.297	0.203	-1.059	0.617	0.598
-1.008	0.508	0.27	-1.191	0.398	0.402	-1.035	0.398	0.453	-1.477	0.594	0.457	-1.375	0.492	0.285	-1.227	0.48	0.246	-1.25	0.383	0.309	-0.801	0.336	0.262	-0.887	0.473	0.676	-0.836	0.289	0.188	-1.121	0.566	0.641
-1.02	0.5	0.277	-1.145	0.406	0.418	-1.031	0.508	0.398	-1.414	0.609	0.434	-1.352	0.469	0.293	-1.219	0.488	0.23	-1.211	0.379	0.305	-0.789	0.344	0.27	-0.91	0.473	0.719	-0.789	0.301	0.184	-1.207	0.523	0.684
-1.023	0.496	0.281	-1.094	0.422	0.426	-1.047	0.648	0.336	-1.34	0.605	0.406	-1.316	0.434	0.344	-1.203	0.5	0.238	-1.188	0.383	0.285	-0.801	0.355	0.281	-0.945	0.465	0.75	-0.754	0.32	0.18	-1.285	0.535	0.715
-1.016	0.496	0.285	-1.043	0.449	0.422	-1.063	0.645	0.336	-1.297	0.578	0.383	-1.266	0.414	0.414	-1.18	0.508	0.25	-1.172	0.383	0.27	-0.832	0.363	0.297	-0.996	0.449	0.762	-0.734	0.344	0.188	-1.379	0.547	0.727
-1.012	0.504	0.297	-1.004	0.469	0.418	-1.059	0.574	0.359	-1.281	0.543	0.352	-1.207	0.414	0.477	-1.16	0.492	0.262	-1.152	0.371	0.254	-0.895	0.363	0.289	-1.027	0.426	0.762	-0.746	0.352	0.211	-1.465	0.555	0.746
-1.004	0.508	0.301	-0.973	0.48	0.41	-1.051	0.539	0.375	-1.273	0.512	0.328	-1.152	0.426	0.52	-1.148	0.461	0.273	-1.133	0.371	0.242	-0.977	0.367	0.281	-1.047	0.422	0.758	-0.82	0.367	0.227	-1.523	0.559	0.77
-0.996	0.512	0.316	-0.957	0.488	0.406	-1.059	0.539	0.387	-1.27	0.496	0.316	-1.109	0.445	0.535	-1.133	0.434	0.281	-1.125	0.383	0.23	-1.055	0.367	0.246	-1.066	0.414	0.754	-0.93	0.379	0.23	-1.523	0.555	0.789
-0.992	0.52	0.324	-0.957	0.496	0.402	-1.082	0.52	0.418	-1.281	0.5	0.297	-1.07	0.453	0.531	-1.105	0.406	0.281	-1.113	0.387	0.227	-1.117	0.352	0.227	-1.102	0.402	0.734	-1.031	0.375	0.227	-1.535	0.539	0.793
-1.008	0.52	0.34	-0.957	0.504	0.395	-1.113	0.496	0.445	-1.305	0.492	0.289	-1.027	0.449	0.516	-1.078	0.383	0.285	-1.09	0.383	0.23	-1.176	0.324	0.215	-1.133	0.406	0.711	-1.113	0.363	0.203	-1.566	0.508	0.789
-1.039	0.516	0.348	-0.957	0.504	0.395	-1.125	0.496	0.461	-1.32	0.488	0.285	-1.031	0.488	0.469	-1.066	0.367	0.285	-1.047	0.387	0.246	-1.277	0.336	0.184	-1.168	0.43	0.688	-1.184	0.34	0.18	-1.633	0.48	0.777
-1.09	0.508	0.34	-0.961	0.504	0.398	-1.125	0.5	0.453	-1.336	0.484	0.285	-1.023	0.539	0.438	-1.055	0.367	0.277	-1.004	0.387	0.25	-1.363	0.355	0.152	-1.195	0.465	0.66	-1.242	0.316	0.16	-1.676	0.434	0.746
-1.133	0.5	0.34	-0.98	0.496	0.391	-1.121	0.512	0.445	-1.34	0.48	0.285	-1.016	0.527	0.43	-1.043	0.379	0.258	-0.977	0.387	0.25	-1.375	0.375	0.156	-1.23	0.496	0.641	-1.313	0.301	0.141	-1.68	0.398	0.695
-1.18	0.484	0.332	-0.996	0.484	0.395	-1.129	0.527	0.43	-1.324	0.461	0.297	-1.031	0.586	0.379	-1.039	0.398	0.234	-0.957	0.391	0.246	-1.379	0.395	0.16	-1.254	0.527	0.621	-1.367	0.316	0.129	-1.695	0.359	0.688
-1.234	0.473	0.332	-1.016	0.473	0.395	-1.141	0.547	0.414	-1.285	0.438	0.293	-1.047	0.617	0.387	-1.02	0.426	0.223	-0.922	0.383	0.25	-1.387	0.414	0.188	-1.297	0.547	0.594	-1.367	0.324	0.148	-1.758	0.332	0.684
-1.305	0.465	0.328	-1.039	0.469	0.391	-1.156	0.563	0.414	-1.258	0.414	0.285	-1.063	0.598	0.402	-1	0.457	0.211	-0.887	0.379	0.254	-1.355	0.434	0.242	-1.375	0.578	0.574	-1.367	0.336	0.199	-1.813	0.34	0.672
-1.379	0.457	0.32	-1.055	0.48	0.395	-1.188	0.57	0.418	-1.23	0.395	0.273	-1.035	0.578	0.438	-0.988	0.473	0.207	-0.859	0.383	0.266	-1.348	0.441	0.301	-1.449	0.602	0.547	-1.418	0.348	0.25	-1.785	0.355	0.688
-1.402	0.453	0.32	-1.066	0.492	0.391	-1.223	0.57	0.43	-1.211	0.379	0.266	-1.008	0.574	0.465	-0.977	0.48	0.207	-0.84	0.383	0.277	-1.402	0.445	0.348	-1.516	0.605	0.512	-1.5	0.352	0.301	-1.758	0.391	0.684
-1.41	0.441	0.328	-1.074	0.492	0.395	-1.266	0.563	0.422	-1.176	0.375	0.254	-1.004	0.559	0.492	-0.961	0.484	0.211	-0.816	0.383	0.301	-1.5	0.441	0.359	-1.582	0.625	0.488	-1.57	0.359	0.355	-1.813	0.418	0.613
-1.438	0.434	0.324	-1.082	0.496	0.398	-1.328	0.57	0.418	-1.164	0.383	0.238	-0.996	0.543	0.508	-0.953	0.48	0.215	-0.82	0.383	0.313	-1.582	0.426	0.336	-1.688	0.656	0.445	-1.629	0.352	0.395	-1.84	0.438	0.527
-1.461	0.426	0.309	-1.094	0.496	0.402	-1.379	0.578	0.414	-1.145	0.395	0.227	-1.008	0.508	0.523	-0.949	0.469	0.203	-0.852	0.383	0.32	-1.617	0.414	0.289	-1.75	0.703	0.406	-1.672	0.352	0.383	-1.809	0.453	0.445
-1.414	0.434	0.281	-1.098	0.5	0.398	-1.41	0.57	0.402	-1.125	0.41	0.215	-1.043	0.504	0.527	-0.941	0.457	0.203	-0.906	0.383	0.32	-1.605	0.406	0.23	-1.746	0.781	0.395	-1.691	0.336	0.348	-1.762	0.469	0.348
-1.309	0.438	0.262	-1.102	0.504	0.398	-1.461	0.57	0.398	-1.098	0.41	0.211	-1.078	0.523	0.516	-0.926	0.453	0.207	-0.973	0.375	0.324	-1.551	0.418	0.184	-1.703	0.848	0.41	-1.652	0.305	0.297	-1.703	0.492	0.277
-1.188	0.438	0.27	-1.105	0.508	0.402	-1.543	0.586	0.398	-1.066	0.41	0.203	-1.121	0.551	0.512	-0.898	0.445	0.211	-1.027	0.367	0.305	-1.453	0.453	0.188	-1.648	0.898	0.426	-1.586	0.328	0.234	-1.645	0.508	0.25
-1.09	0.445	0.309	-1.117	0.504	0.414	-1.605	0.609	0.402	-1.039	0.422	0.188	-1.113	0.563	0.523	-0.887	0.441	0.234	-1.082	0.355	0.285	-1.348	0.484	0.219	-1.629	0.914	0.418	-1.508	0.379	0.176	-1.578	0.531	0.262
-1.016	0.461	0.348	-1.141	0.504	0.422	-1.625	0.637	0.402	-1	0.422	0.188	-1.266	0.602	0.473	-0.898	0.445	0.242	-1.117	0.344	0.285	-1.25	0.508	0.273	-1.629	0.891	0.371	-1.41	0.43	0.188	-1.492	0.551	0.289
-0.988	0.453	0.371	-1.168	0.504	0.426	-1.633	0.656	0.406	-0.969	0.418	0.191	-1.289	0.633	0.488	-0.934	0.449	0.254	-1.172	0.336	0.285	-1.168	0.508	0.348	-1.617	0.828	0.305	-1.301	0.48	0.246	-1.402	0.555	0.316
-0.996	0.434	0.379	-1.199	0.5	0.426	-1.629	0.672	0.398	-0.941	0.414	0.191	-1.332	0.625	0.484	-0.984	0.445	0.273	-1.23	0.348	0.285	-1.109	0.5	0.414	-1.574	0.742	0.25	-1.211	0.543	0.328	-1.301	0.535	0.336
-1.047	0.406	0.379	-1.23	0.5	0.422	-1.563	0.699	0.383	-0.914	0.41	0.199	-1.418	0.621	0.465	-1.051	0.438	0.285	-1.227	0.348	0.305	-1.055	0.488	0.473	-1.535	0.672	0.23	-1.137	0.586	0.41	-1.199	0.5	0.344
-1.109	0.383	0.379	-1.266	0.496	0.422	-1.441	0.707	0.363	-0.898	0.41	0.199	-1.504	0.633	0.438	-1.117	0.422	0.285	-1.195	0.352	0.336	-1.012	0.48	0.492	-1.523	0.629	0.227	-1.078	0.59	0.496	-1.113	0.461	0.344
-1.164	0.363	0.379	-1.313	0.492	0.41	-1.309	0.684	0.355	-0.898	0.406	0.199	-1.566	0.633	0.422	-1.195	0.41	0.285	-1.207	0.352	0.348	-0.984	0.48	0.477	-1.508	0.602	0.238	-1.027	0.57	0.57	-1.051	0.441	0.324
-1.195	0.363	0.391	-1.336	0.488	0.398	-1.195	0.648	0.336	-0.895	0.41	0.199	-1.625	0.621	0.414	-1.297	0.402	0.281	-1.254	0.352	0.363	-0.961	0.492	0.441	-1.465	0.574	0.254	-0.973	0.523	0.629	-1.02	0.438	0.309
-1.207	0.367	0.406	-1.379	0.484	0.383	-1.129	0.617	0.332	-0.883	0.41	0.207	-1.699	0.609	0.41	-1.375	0.418	0.262	-1.285	0.359	0.375	-0.953	0.512	0.406	-1.391	0.543	0.27	-0.93	0.48	0.648	-1.016	0.441	0.273
-1.203	0.379	0.414	-1.441	0.496	0.383	-1.102	0.605	0.336	-0.867	0.418	0.223	-1.719	0.598	0.406	-1.359	0.43	0.27	-1.32	0.375	0.383	-0.961	0.535	0.383	-1.305	0.508	0.281	-0.906	0.465	0.629	-1	0.438	0.246
-1.184	0.383	0.426	-1.48	0.516	0.383	-1.113	0.59	0.344	-0.867	0.434	0.242	-1.672	0.594	0.414	-1.293	0.422	0.301	-1.34	0.379	0.395	-0.98	0.559	0.371	-1.23	0.488	0.281	-0.898	0.473	0.613	-1	0.426	0.219
-1.16	0.41	0.434	-1.477	0.531	0.383	-1.137	0.586	0.344	-0.895	0.441	0.266	-1.633	0.586	0.414	-1.254	0.43	0.32	-1.352	0.383	0.406	-0.996	0.574	0.391	-1.176	0.473	0.285	-0.926	0.516	0.594	-1.012	0.418	0.195
-1.133	0.449	0.434	-1.453	0.547	0.383	-1.16	0.582	0.336	-0.945	0.449	0.281	-1.586	0.574	0.41	-1.227	0.434	0.355	-1.359	0.383	0.406	-1.016	0.574	0.438	-1.117	0.469	0.289	-0.98	0.574	0.582	-1.023	0.402	0.184
-1.102	0.469	0.422	-1.434	0.574	0.383	-1.195	0.586	0.32	-0.996	0.445	0.309	-1.496	0.574	0.41	-1.176	0.434	0.418	-1.363	0.398	0.391	-1.031	0.574	0.492	-1.07	0.465	0.285	-1.043	0.637	0.578	-1.023	0.375	0.18
-1.059	0.488	0.418	-1.387	0.598	0.383	-1.246	0.582	0.309	-1.055	0.422	0.336	-1.41	0.586	0.387	-1.148	0.422	0.473	-1.363	0.41	0.363	-1.059	0.574	0.52	-1.039	0.449	0.289	-1.086	0.688	0.586	-1.008	0.355	0.168
-1.02	0.508	0.406	-1.328	0.602	0.379	-1.277	0.563	0.297	-1.121	0.387	0.363	-1.355	0.586	0.363	-1.176	0.402	0.508	-1.359	0.434	0.324	-1.07	0.574	0.523	-1.016	0.438	0.297	-1.121	0.723	0.602	-0.988	0.34	0.172
-1.004	0.512	0.395	-1.258	0.605	0.371	-1.301	0.527	0.293	-1.203	0.359	0.359	-1.328	0.594	0.328	-1.238	0.383	0.512	-1.344	0.453	0.293	-1.074	0.563	0.535	-0.984	0.441	0.289	-1.156	0.746	0.594	-0.973	0.324	0.176
-0.992	0.523	0.387	-1.199	0.594	0.352	-1.305	0.496	0.289	-1.297	0.352	0.355	-1.328	0.598	0.301	-1.285	0.363	0.477	-1.313	0.469	0.301	-1.117	0.539	0.547	-0.969	0.422	0.293	-1.164	0.762	0.574	-0.949	0.305	0.18
-0.984	0.52	0.387	-1.156	0.578	0.332	-1.297	0.465	0.293	-1.402	0.352	0.348	-1.34	0.59	0.281	-1.32	0.363	0.422	-1.266	0.496	0.32	-1.184	0.555	0.539	-0.957	0.406	0.301	-1.172	0.75	0.574	-0.922	0.293	0.188
-0.992	0.508	0.406	-1.145	0.559	0.32	-1.281	0.438	0.289	-1.449	0.367	0.336	-1.379	0.582	0.27	-1.336	0.359	0.363	-1.234	0.52	0.363	-1.266	0.582	0.535	-0.941	0.391	0.297	-1.203	0.719	0.582	-0.914	0.293	0.184
-1.008	0.5	0.426	-1.168	0.551	0.316	-1.254	0.434	0.285	-1.418	0.379	0.348	-1.418	0.578	0.262	-1.34	0.375	0.328	-1.191	0.531	0.418	-1.34	0.602	0.535	-0.918	0.367	0.301	-1.262	0.703	0.594	-0.934	0.273	0.148
-1.035	0.5	0.441	-1.195	0.547	0.313	-1.227	0.43	0.273	-1.367	0.383	0.363	-1.422	0.57	0.258	-1.324	0.398	0.324	-1.141	0.539	0.473	-1.402	0.621	0.512	-0.891	0.352	0.305	-1.293	0.691	0.613	-0.965	0.219	0.105
-1.047	0.508	0.441	-1.219	0.539	0.316	-1.191	0.434	0.266	-1.324	0.398	0.375	-1.402	0.535	0.27	-1.281	0.414	0.363	-1.102	0.539	0.508	-1.438	0.633	0.496	-0.848	0.336	0.316	-1.316	0.699	0.605	-0.969	0.156	0.066
-1.063	0.504	0.434	-1.242	0.52	0.316	-1.164	0.438	0.25	-1.27	0.41	0.391	-1.348	0.504	0.277	-1.258	0.414	0.422	-1.07	0.539	0.523	-1.48	0.641	0.496	-0.805	0.313	0.328	-1.332	0.727	0.578	-0.961	0.125	0.066
-1.078	0.508	0.422	-1.27	0.5	0.316	-1.148	0.445	0.23	-1.203	0.414	0.406	-1.281	0.477	0.285	-1.219	0.414	0.477	-1.043	0.535	0.52	-1.543	0.645	0.488	-0.777	0.301	0.34	-1.355	0.746	0.563	-0.988	0.109	0.078
-1.082	0.516	0.414	-1.277	0.492	0.32	-1.121	0.453	0.219	-1.16	0.406	0.418	-1.223	0.449	0.297	-1.16	0.422	0.523	-1.047	0.531	0.512	-1.602	0.648	0.484	-0.77	0.301	0.348	-1.41	0.758	0.566	-1.066	0.156	0.105
-1.09	0.523	0.414	-1.277	0.473	0.32	-1.094	0.477	0.203	-1.133	0.391	0.422	-1.16	0.418	0.297	-1.09	0.438	0.559	-1.066	0.535	0.508	-1.621	0.633	0.477	-0.781	0.309	0.363	-1.469	0.773	0.563	-1.145	0.23	0.16
-1.098	0.52	0.418	-1.262	0.449	0.32	-1.07	0.488	0.199	-1.141	0.375	0.414	-1.113	0.398	0.289	-1.031	0.449	0.563	-1.09	0.543	0.504	-1.641	0.609	0.48	-0.801	0.313	0.355	-1.512	0.77	0.559	-1.246	0.305	0.184
-1.105	0.52	0.43	-1.234	0.43	0.316	-1.035	0.496	0.203	-1.156	0.375	0.398	-1.07	0.402	0.289	-1.008	0.453	0.547	-1.109	0.551	0.508	-1.68	0.586	0.473	-0.836	0.324	0.352	-1.582	0.742	0.582	-1.332	0.363	0.195
-1.113	0.523	0.43	-1.207	0.43	0.313	-1.012	0.488	0.211	-1.199	0.383	0.383	-1.039	0.418	0.285	-0.98	0.496	0.523	-1.117	0.563	0.504	-1.68	0.578	0.473	-0.883	0.324	0.348	-1.703	0.723	0.59	-1.375	0.379	0.199
-1.113	0.531	0.426	-1.18	0.43	0.301	-0.984	0.469	0.227	-1.238	0.391	0.379	-1.02	0.438	0.266	-0.977	0.547	0.492	-1.141	0.582	0.504	-1.641	0.574	0.496	-0.957	0.328	0.332	-1.809	0.73	0.555	-1.422	0.371	0.195
-1.109	0.535	0.418	-1.156	0.438	0.301	-0.953	0.441	0.246	-1.27	0.398	0.371	-0.992	0.445	0.25	-0.992	0.543	0.48	-1.164	0.602	0.504	-1.609	0.578	0.52	-1.035	0.332	0.32	-1.797	0.754	0.488	-1.492	0.359	0.207
-1.102	0.539	0.406	-1.137	0.445	0.289	-0.93	0.426	0.27	-1.297	0.406	0.367	-0.961	0.453	0.23	-0.992	0.527	0.477	-1.195	0.609	0.52	-1.559	0.602	0.5	-1.117	0.324	0.301	-1.707	0.762	0.422	-1.551	0.34	0.25
-1.105	0.543	0.402	-1.109	0.457	0.281	-0.914	0.418	0.281	-1.293	0.41	0.367	-0.945	0.453	0.219	-0.996	0.57	0.465	-1.215	0.617	0.523	-1.5	0.605	0.469	-1.184	0.313	0.293	-1.637	0.742	0.363	-1.613	0.324	0.301
-1.113	0.543	0.395	-1.094	0.465	0.266	-0.906	0.406	0.285	-1.273	0.418	0.363	-0.922	0.457	0.215	-1.012	0.613	0.453	-1.234	0.617	0.531	-1.461	0.594	0.43	-1.246	0.305	0.281	-1.602	0.715	0.305	-1.68	0.313	0.336
-1.133	0.551	0.395	-1.074	0.473	0.254	-0.898	0.414	0.285	-1.234	0.441	0.363	-0.91	0.453	0.219	-0.992	0.605	0.492	-1.242	0.621	0.535	-1.438	0.586	0.387	-1.313	0.313	0.25	-1.57	0.688	0.266	-1.715	0.313	0.34
-1.164	0.555	0.398	-1.051	0.469	0.254	-0.883	0.438	0.281	-1.191	0.461	0.375	-0.891	0.453	0.223	-1.004	0.609	0.5	-1.246	0.621	0.547	-1.426	0.582	0.344	-1.328	0.336	0.238	-1.531	0.664	0.25	-1.699	0.32	0.324
-1.203	0.559	0.395	-1.035	0.461	0.27	-0.871	0.453	0.281	-1.152	0.465	0.387	-0.871	0.445	0.23	-1.012	0.629	0.516	-1.242	0.629	0.551	-1.422	0.574	0.324	-1.313	0.355	0.238	-1.504	0.641	0.262	-1.66	0.34	0.301
-1.234	0.559	0.387	-1.02	0.453	0.281	-0.867	0.469	0.297	-1.121	0.477	0.406	-0.859	0.434	0.234	-1.039	0.629	0.516	-1.238	0.637	0.551	-1.434	0.57	0.324	-1.336	0.375	0.246	-1.512	0.609	0.281	-1.613	0.371	0.27
-1.258	0.547	0.383	-1.008	0.457	0.297	-0.875	0.449	0.313	-1.098	0.492	0.422	-0.836	0.426	0.242	-1.063	0.625	0.512	-1.23	0.641	0.531	-1.457	0.555	0.332	-1.395	0.395	0.27	-1.527	0.59	0.281	-1.523	0.422	0.273
-1.297	0.527	0.371	-1.004	0.453	0.301	-0.895	0.414	0.336	-1.086	0.504	0.434	-0.824	0.418	0.242	-1.082	0.625	0.512	-1.234	0.652	0.5	-1.492	0.543	0.332	-1.445	0.43	0.305	-1.496	0.582	0.285	-1.43	0.484	0.297
-1.375	0.527	0.355	-0.992	0.449	0.293	-0.941	0.41	0.336	-1.074	0.523	0.418	-0.82	0.418	0.242	-1.113	0.633	0.492	-1.262	0.656	0.473	-1.492	0.504	0.328	-1.52	0.449	0.34	-1.434	0.551	0.293	-1.324	0.527	0.336
-1.469	0.539	0.344	-0.992	0.441	0.289	-0.988	0.43	0.32	-1.078	0.535	0.414	-0.82	0.418	0.242	-1.164	0.648	0.484	-1.293	0.664	0.441	-1.445	0.477	0.328	-1.621	0.469	0.363	-1.34	0.504	0.305	-1.238	0.555	0.395
-1.523	0.555	0.332	-0.988	0.445	0.277	-1.027	0.441	0.313	-1.086	0.539	0.402	-0.82	0.43	0.25	-1.215	0.656	0.484	-1.316	0.66	0.414	-1.375	0.445	0.324	-1.707	0.488	0.352	-1.262	0.453	0.313	-1.164	0.551	0.445
-1.512	0.563	0.328	-0.973	0.457	0.27	-1.066	0.465	0.313	-1.094	0.547	0.395	-0.824	0.43	0.266	-1.266	0.668	0.473	-1.383	0.66	0.387	-1.313	0.41	0.32	-1.746	0.492	0.324	-1.195	0.418	0.309	-1.109	0.531	0.488
-1.473	0.566	0.324	-0.977	0.473	0.262	-1.129	0.496	0.309	-1.102	0.543	0.402	-0.832	0.434	0.273	-1.332	0.676	0.457	-1.504	0.648	0.371	-1.262	0.379	0.316	-1.738	0.492	0.281	-1.148	0.398	0.309	-1.066	0.504	0.547
-1.438	0.578	0.316	-0.973	0.488	0.258	-1.227	0.523	0.293	-1.113	0.531	0.414	-0.844	0.438	0.281	-1.41	0.676	0.445	-1.625	0.648	0.379	-1.211	0.363	0.305	-1.691	0.48	0.246	-1.105	0.391	0.297	-1.031	0.469	0.594
-1.41	0.574	0.313	-0.965	0.492	0.25	-1.309	0.535	0.301	-1.117	0.52	0.438	-0.859	0.438	0.285	-1.48	0.676	0.422	-1.703	0.668	0.395	-1.168	0.352	0.293	-1.605	0.488	0.234	-1.074	0.383	0.285	-1.008	0.438	0.605
-1.359	0.578	0.316	-0.949	0.5	0.25	-1.32	0.516	0.301	-1.117	0.508	0.457	-0.906	0.426	0.297	-1.504	0.672	0.398	-1.699	0.691	0.414	-1.141	0.363	0.285	-1.477	0.5	0.262	-1.035	0.379	0.273	-0.98	0.406	0.602
-1.289	0.57	0.313	-0.941	0.5	0.254	-1.293	0.492	0.305	-1.125	0.492	0.477	-0.992	0.418	0.293	-1.504	0.656	0.398	-1.621	0.699	0.43	-1.121	0.375	0.27	-1.336	0.523	0.32	-1.008	0.383	0.258	-0.957	0.387	0.598
-1.203	0.559	0.313	-0.945	0.5	0.27	-1.301	0.477	0.328	-1.121	0.48	0.492	-1.078	0.398	0.301	-1.594	0.648	0.383	-1.555	0.68	0.406	-1.102	0.383	0.246	-1.203	0.535	0.391	-0.98	0.383	0.254	-0.965	0.383	0.605
-1.137	0.551	0.313	-0.961	0.492	0.281	-1.328	0.488	0.355	-1.121	0.477	0.5	-1.184	0.379	0.297	-1.656	0.66	0.371	-1.516	0.652	0.363	-1.078	0.395	0.227	-1.117	0.543	0.43	-0.969	0.379	0.246	-0.992	0.391	0.613
-1.086	0.555	0.301	-0.984	0.48	0.297	-1.313	0.5	0.395	-1.125	0.48	0.504	-1.32	0.375	0.273	-1.652	0.656	0.383	-1.484	0.629	0.316	-1.063	0.406	0.203	-1.039	0.551	0.449	-0.961	0.367	0.246	-1.055	0.406	0.613
-1.07	0.547	0.289	-1.02	0.473	0.305	-1.266	0.496	0.441	-1.125	0.48	0.516	-1.441	0.395	0.23	-1.578	0.664	0.41	-1.449	0.598	0.281	-1.035	0.41	0.195	-0.965	0.563	0.449	-0.949	0.363	0.238	-1.113	0.441	0.594
-1.082	0.527	0.285	-1.047	0.461	0.313	-1.223	0.496	0.469	-1.137	0.488	0.52	-1.469	0.402	0.207	-1.473	0.668	0.426	-1.426	0.559	0.273	-1.008	0.414	0.195	-0.91	0.566	0.43	-0.926	0.355	0.23	-1.18	0.473	0.547
-1.105	0.512	0.285	-1.078	0.453	0.316	-1.191	0.5	0.477	-1.164	0.5	0.516	-1.414	0.387	0.223	-1.395	0.668	0.41	-1.418	0.539	0.273	-0.973	0.414	0.203	-0.875	0.57	0.41	-0.906	0.352	0.227	-1.254	0.5	0.484
-1.129	0.512	0.277	-1.141	0.449	0.316	-1.152	0.512	0.48	-1.18	0.504	0.508	-1.395	0.402	0.238	-1.359	0.652	0.379	-1.414	0.516	0.281	-0.934	0.406	0.211	-0.852	0.566	0.398	-0.902	0.344	0.238	-1.328	0.539	0.434
-1.133	0.504	0.262	-1.238	0.441	0.316	-1.125	0.512	0.477	-1.203	0.508	0.488	-1.418	0.426	0.262	-1.352	0.629	0.324	-1.398	0.484	0.285	-0.91	0.398	0.219	-0.859	0.547	0.414	-0.914	0.336	0.242	-1.406	0.574	0.398
-1.129	0.492	0.246	-1.328	0.453	0.32	-1.129	0.504	0.461	-1.223	0.516	0.484	-1.406	0.445	0.316	-1.34	0.613	0.277	-1.363	0.453	0.293	-0.898	0.383	0.211	-0.875	0.531	0.438	-0.941	0.34	0.246	-1.465	0.617	0.402
-1.129	0.488	0.238	-1.371	0.457	0.344	-1.156	0.492	0.438	-1.25	0.512	0.496	-1.383	0.465	0.383	-1.32	0.594	0.254	-1.332	0.422	0.301	-0.895	0.367	0.211	-0.895	0.508	0.465	-0.984	0.352	0.246	-1.496	0.652	0.43
-1.121	0.484	0.227	-1.367	0.445	0.367	-1.191	0.461	0.402	-1.305	0.508	0.504	-1.375	0.469	0.434	-1.316	0.574	0.246	-1.285	0.398	0.301	-0.895	0.363	0.203	-0.914	0.52	0.496	-1.047	0.367	0.246	-1.492	0.703	0.465
-1.121	0.484	0.23	-1.375	0.438	0.383	-1.211	0.434	0.359	-1.375	0.5	0.5	-1.375	0.477	0.465	-1.324	0.547	0.246	-1.254	0.383	0.301	-0.891	0.359	0.207	-0.938	0.535	0.531	-1.141	0.363	0.254	-1.477	0.742	0.516
-1.121	0.48	0.234	-1.398	0.441	0.383	-1.219	0.422	0.328	-1.445	0.492	0.477	-1.371	0.488	0.473	-1.316	0.508	0.254	-1.223	0.371	0.309	-0.879	0.359	0.207	-0.965	0.57	0.559	-1.227	0.348	0.258	-1.48	0.758	0.531
-1.125	0.48	0.246	-1.395	0.449	0.395	-1.227	0.43	0.316	-1.469	0.473	0.441	-1.375	0.484	0.445	-1.293	0.484	0.273	-1.195	0.367	0.297	-0.871	0.375	0.227	-1	0.621	0.57	-1.301	0.324	0.238	-1.508	0.734	0.523
-1.129	0.477	0.254	-1.344	0.457	0.426	-1.203	0.438	0.328	-1.473	0.453	0.414	-1.375	0.477	0.391	-1.238	0.461	0.289	-1.168	0.363	0.289	-0.887	0.379	0.238	-1.043	0.668	0.57	-1.348	0.313	0.199	-1.523	0.699	0.531
-1.105	0.48	0.25	-1.293	0.457	0.457	-1.156	0.422	0.348	-1.504	0.453	0.395	-1.359	0.465	0.332	-1.184	0.445	0.309	-1.133	0.363	0.285	-0.941	0.383	0.238	-1.094	0.703	0.563	-1.348	0.293	0.164	-1.57	0.676	0.535
-1.078	0.48	0.246	-1.227	0.469	0.484	-1.109	0.41	0.383	-1.539	0.488	0.387	-1.344	0.465	0.293	-1.141	0.43	0.32	-1.102	0.375	0.266	-0.988	0.383	0.227	-1.152	0.723	0.563	-1.352	0.281	0.16	-1.699	0.664	0.543
-1.059	0.484	0.238	-1.164	0.488	0.512	-1.059	0.41	0.41	-1.543	0.523	0.398	-1.324	0.461	0.277	-1.113	0.43	0.313	-1.078	0.383	0.262	-1.027	0.375	0.219	-1.195	0.742	0.566	-1.398	0.281	0.148	-1.859	0.68	0.543
-1.055	0.5	0.23	-1.113	0.5	0.512	-1.02	0.434	0.43	-1.512	0.539	0.426	-1.277	0.469	0.313	-1.09	0.434	0.297	-1.051	0.379	0.262	-1.078	0.359	0.215	-1.238	0.785	0.574	-1.445	0.32	0.133	-1.926	0.73	0.539
-1.047	0.516	0.227	-1.094	0.5	0.492	-0.988	0.453	0.434	-1.457	0.559	0.441	-1.219	0.465	0.371	-1.063	0.422	0.273	-1.02	0.383	0.262	-1.16	0.359	0.203	-1.273	0.832	0.574	-1.402	0.355	0.156	-1.883	0.762	0.531
-1.039	0.535	0.234	-1.102	0.492	0.457	-0.977	0.477	0.438	-1.383	0.582	0.426	-1.148	0.453	0.449	-1.027	0.43	0.262	-0.988	0.395	0.273	-1.23	0.375	0.176	-1.285	0.871	0.559	-1.352	0.391	0.188	-1.828	0.754	0.477
-1.043	0.539	0.234	-1.125	0.48	0.418	-0.98	0.492	0.418	-1.336	0.582	0.395	-1.082	0.449	0.512	-1	0.445	0.246	-0.961	0.406	0.281	-1.227	0.391	0.176	-1.305	0.887	0.527	-1.352	0.418	0.215	-1.805	0.695	0.371
-1.039	0.52	0.242	-1.148	0.465	0.379	-0.988	0.516	0.395	-1.309	0.566	0.344	-1.023	0.445	0.535	-0.984	0.453	0.234	-0.926	0.426	0.285	-1.207	0.402	0.191	-1.328	0.891	0.488	-1.371	0.434	0.258	-1.773	0.605	0.281
-1.027	0.516	0.25	-1.176	0.449	0.355	-0.988	0.543	0.375	-1.297	0.551	0.301	-0.98	0.445	0.539	-0.969	0.465	0.227	-0.895	0.445	0.289	-1.211	0.418	0.195	-1.34	0.875	0.457	-1.398	0.445	0.297	-1.719	0.523	0.227
-1.023	0.523	0.254	-1.203	0.445	0.34	-0.988	0.551	0.359	-1.305	0.539	0.273	-0.953	0.445	0.52	-0.953	0.465	0.23	-0.867	0.457	0.289	-1.203	0.441	0.227	-1.34	0.855	0.441	-1.438	0.461	0.313	-1.68	0.477	0.203
-1.02	0.516	0.254	-1.203	0.438	0.348	-1.012	0.531	0.406	-1.336	0.531	0.25	-0.938	0.449	0.492	-0.945	0.48	0.238	-0.859	0.453	0.285	-1.18	0.453	0.273	-1.348	0.816	0.445	-1.477	0.453	0.301	-1.668	0.457	0.199
-1.02	0.516	0.254	-1.168	0.434	0.359	-1.035	0.5	0.441	-1.371	0.508	0.234	-0.938	0.457	0.473	-0.918	0.465	0.266	-0.852	0.449	0.289	-1.199	0.449	0.328	-1.398	0.801	0.449	-1.461	0.43	0.281	-1.641	0.434	0.223
-1.027	0.531	0.254	-1.121	0.422	0.383	-1.043	0.543	0.434	-1.406	0.477	0.242	-0.949	0.473	0.461	-0.902	0.484	0.266	-0.859	0.449	0.293	-1.277	0.449	0.379	-1.441	0.797	0.445	-1.414	0.398	0.258	-1.57	0.418	0.262
-1.031	0.547	0.266	-1.078	0.426	0.414	-1.051	0.605	0.418	-1.434	0.453	0.246	-0.957	0.484	0.461	-0.887	0.492	0.277	-0.863	0.441	0.305	-1.387	0.445	0.422	-1.438	0.805	0.449	-1.359	0.41	0.23	-1.469	0.414	0.285
-1.023	0.543	0.277	-1.047	0.441	0.434	-1.074	0.594	0.434	-1.43	0.445	0.25	-0.965	0.5	0.473	-0.855	0.496	0.285	-0.871	0.43	0.316	-1.469	0.438	0.43	-1.449	0.816	0.441	-1.289	0.457	0.219	-1.359	0.426	0.305
-1.023	0.543	0.285	-1.012	0.461	0.426	-1.082	0.574	0.445	-1.367	0.426	0.25	-0.977	0.508	0.488	-0.84	0.488	0.297	-0.891	0.426	0.336	-1.527	0.426	0.402	-1.484	0.828	0.418	-1.207	0.504	0.227	-1.262	0.43	0.32
-1.016	0.555	0.289	-0.988	0.469	0.426	-1.09	0.574	0.445	-1.273	0.41	0.246	-0.988	0.512	0.5	-0.832	0.48	0.293	-0.926	0.426	0.34	-1.555	0.414	0.352	-1.531	0.84	0.375	-1.117	0.543	0.258	-1.191	0.418	0.332
-1.008	0.547	0.285	-0.977	0.465	0.414	-1.113	0.578	0.469	-1.188	0.395	0.246	-0.988	0.516	0.516	-0.84	0.488	0.285	-0.98	0.418	0.336	-1.535	0.422	0.305	-1.555	0.836	0.336	-1.023	0.563	0.305	-1.129	0.402	0.336
-1.008	0.539	0.289	-0.977	0.473	0.41	-1.133	0.547	0.512	-1.117	0.398	0.246	-0.988	0.512	0.527	-0.859	0.484	0.285	-1.043	0.402	0.332	-1.449	0.434	0.301	-1.563	0.813	0.297	-0.965	0.57	0.352	-1.098	0.391	0.32
-1.008	0.531	0.301	-0.98	0.48	0.41	-1.141	0.527	0.508	-1.059	0.406	0.242	-0.992	0.512	0.527	-0.879	0.473	0.285	-1.098	0.387	0.316	-1.355	0.449	0.344	-1.559	0.766	0.27	-0.914	0.578	0.375	-1.074	0.371	0.305
-1.016	0.539	0.316	-0.988	0.484	0.402	-1.148	0.559	0.484	-1.008	0.414	0.246	-1.008	0.523	0.527	-0.898	0.457	0.289	-1.152	0.359	0.305	-1.277	0.453	0.402	-1.531	0.719	0.254	-0.875	0.574	0.398	-1.043	0.355	0.297
-1.027	0.539	0.324	-0.988	0.488	0.395	-1.16	0.586	0.453	-0.98	0.426	0.242	-1.039	0.535	0.52	-0.926	0.453	0.309	-1.219	0.352	0.285	-1.203	0.457	0.469	-1.496	0.691	0.23	-0.848	0.574	0.41	-1.031	0.352	0.285
-1.023	0.539	0.34	-0.988	0.484	0.387	-1.164	0.566	0.445	-0.961	0.438	0.23	-1.078	0.555	0.504	-0.961	0.457	0.313	-1.293	0.352	0.262	-1.137	0.461	0.523	-1.477	0.68	0.211	-0.836	0.582	0.426	-1.039	0.352	0.266
-1.031	0.531	0.355	-0.992	0.48	0.375	-1.176	0.527	0.457	-0.941	0.457	0.227	-1.129	0.563	0.5	-1.016	0.453	0.313	-1.316	0.355	0.254	-1.082	0.453	0.559	-1.445	0.695	0.195	-0.852	0.598	0.449	-1.039	0.344	0.25
-1.059	0.523	0.363	-0.996	0.488	0.383	-1.195	0.512	0.473	-0.93	0.473	0.219	-1.176	0.574	0.492	-1.074	0.441	0.316	-1.289	0.355	0.281	-1.039	0.453	0.578	-1.406	0.699	0.207	-0.871	0.605	0.488	-1.027	0.328	0.246
-1.094	0.516	0.367	-1.016	0.504	0.395	-1.211	0.52	0.477	-0.93	0.473	0.215	-1.227	0.578	0.48	-1.148	0.426	0.316	-1.285	0.371	0.297	-1.008	0.457	0.574	-1.375	0.672	0.238	-0.906	0.617	0.535	-1.012	0.32	0.234
-1.133	0.504	0.371	-1.047	0.504	0.398	-1.223	0.527	0.465	-0.941	0.48	0.215	-1.273	0.582	0.465	-1.23	0.402	0.32	-1.313	0.387	0.305	-0.977	0.473	0.547	-1.359	0.602	0.27	-0.949	0.641	0.605	-0.98	0.32	0.227
-1.18	0.492	0.371	-1.066	0.508	0.398	-1.254	0.512	0.453	-0.953	0.473	0.219	-1.316	0.586	0.461	-1.332	0.391	0.309	-1.309	0.398	0.324	-0.957	0.496	0.516	-1.328	0.527	0.305	-1.016	0.656	0.68	-0.945	0.32	0.223
-1.266	0.484	0.359	-1.078	0.512	0.406	-1.309	0.508	0.438	-0.949	0.457	0.234	-1.359	0.586	0.453	-1.457	0.391	0.273	-1.289	0.41	0.344	-0.961	0.508	0.512	-1.262	0.492	0.328	-1.082	0.641	0.75	-0.91	0.316	0.227
-1.359	0.48	0.359	-1.09	0.527	0.41	-1.344	0.52	0.422	-0.938	0.445	0.242	-1.422	0.59	0.449	-1.523	0.406	0.238	-1.27	0.398	0.359	-0.98	0.508	0.527	-1.191	0.477	0.324	-1.141	0.602	0.801	-0.887	0.316	0.23
-1.426	0.48	0.367	-1.102	0.531	0.41	-1.359	0.535	0.418	-0.934	0.445	0.25	-1.484	0.598	0.441	-1.488	0.426	0.242	-1.262	0.391	0.367	-0.996	0.516	0.559	-1.145	0.461	0.309	-1.188	0.57	0.832	-0.879	0.32	0.238
-1.453	0.477	0.375	-1.102	0.535	0.414	-1.395	0.547	0.422	-0.938	0.445	0.25	-1.52	0.605	0.426	-1.418	0.441	0.258	-1.258	0.387	0.379	-1.008	0.512	0.617	-1.098	0.441	0.305	-1.242	0.539	0.848	-0.887	0.332	0.246
-1.465	0.473	0.367	-1.105	0.539	0.414	-1.461	0.57	0.434	-0.938	0.445	0.258	-1.563	0.605	0.41	-1.387	0.457	0.281	-1.27	0.395	0.375	-1.02	0.508	0.656	-1.047	0.43	0.301	-1.301	0.512	0.855	-0.941	0.34	0.246
-1.434	0.473	0.375	-1.113	0.539	0.418	-1.516	0.613	0.438	-0.945	0.457	0.262	-1.625	0.621	0.395	-1.344	0.469	0.332	-1.277	0.406	0.371	-1.039	0.516	0.684	-1.012	0.43	0.293	-1.367	0.5	0.844	-1.051	0.344	0.227
-1.352	0.477	0.406	-1.121	0.539	0.43	-1.508	0.633	0.441	-0.953	0.473	0.262	-1.668	0.637	0.398	-1.285	0.473	0.387	-1.281	0.414	0.363	-1.074	0.512	0.695	-0.992	0.418	0.285	-1.414	0.523	0.809	-1.148	0.332	0.199
-1.262	0.465	0.43	-1.133	0.539	0.43	-1.492	0.656	0.434	-0.957	0.477	0.262	-1.66	0.656	0.406	-1.273	0.465	0.434	-1.262	0.434	0.359	-1.133	0.508	0.688	-0.973	0.402	0.285	-1.461	0.535	0.75	-1.195	0.301	0.184
-1.184	0.465	0.441	-1.141	0.539	0.441	-1.477	0.672	0.43	-0.977	0.48	0.273	-1.66	0.66	0.41	-1.301	0.449	0.461	-1.223	0.449	0.352	-1.211	0.508	0.676	-0.941	0.383	0.301	-1.496	0.555	0.688	-1.184	0.254	0.164
-1.117	0.484	0.445	-1.145	0.543	0.445	-1.438	0.688	0.422	-1.012	0.477	0.281	-1.645	0.664	0.414	-1.344	0.426	0.445	-1.18	0.465	0.367	-1.301	0.496	0.664	-0.914	0.375	0.32	-1.504	0.57	0.652	-1.148	0.203	0.152
-1.055	0.512	0.445	-1.164	0.539	0.449	-1.371	0.68	0.402	-1.055	0.469	0.297	-1.598	0.66	0.406	-1.383	0.398	0.41	-1.129	0.477	0.383	-1.375	0.496	0.656	-0.883	0.371	0.328	-1.492	0.574	0.637	-1.133	0.195	0.141
-1.047	0.539	0.441	-1.188	0.535	0.449	-1.297	0.652	0.379	-1.105	0.457	0.301	-1.508	0.645	0.391	-1.402	0.375	0.34	-1.086	0.488	0.402	-1.414	0.508	0.66	-0.844	0.352	0.324	-1.484	0.586	0.617	-1.203	0.203	0.125
-1.066	0.547	0.426	-1.246	0.527	0.449	-1.242	0.633	0.348	-1.16	0.445	0.309	-1.426	0.625	0.367	-1.387	0.371	0.285	-1.047	0.492	0.43	-1.434	0.531	0.645	-0.793	0.336	0.344	-1.469	0.594	0.59	-1.25	0.246	0.125
-1.102	0.523	0.418	-1.293	0.527	0.434	-1.203	0.613	0.34	-1.223	0.434	0.309	-1.352	0.602	0.348	-1.348	0.383	0.258	-1.02	0.496	0.445	-1.449	0.539	0.621	-0.773	0.316	0.348	-1.477	0.602	0.574	-1.254	0.297	0.168
-1.125	0.484	0.418	-1.324	0.52	0.414	-1.184	0.605	0.34	-1.281	0.422	0.316	-1.309	0.582	0.332	-1.285	0.398	0.273	-1.016	0.516	0.457	-1.492	0.543	0.594	-0.758	0.316	0.336	-1.547	0.609	0.555	-1.316	0.332	0.211
-1.148	0.457	0.418	-1.355	0.512	0.387	-1.191	0.598	0.344	-1.371	0.418	0.32	-1.289	0.559	0.328	-1.215	0.414	0.316	-1.031	0.535	0.453	-1.559	0.539	0.566	-0.742	0.32	0.32	-1.637	0.637	0.551	-1.453	0.363	0.223
-1.176	0.43	0.426	-1.414	0.52	0.371	-1.215	0.594	0.352	-1.453	0.426	0.313	-1.289	0.547	0.316	-1.152	0.438	0.375	-1.051	0.543	0.453	-1.605	0.551	0.551	-0.719	0.328	0.316	-1.668	0.68	0.582	-1.605	0.371	0.23
-1.176	0.41	0.426	-1.473	0.543	0.371	-1.25	0.602	0.352	-1.445	0.43	0.32	-1.301	0.531	0.316	-1.09	0.453	0.422	-1.07	0.559	0.449	-1.633	0.574	0.535	-0.707	0.34	0.316	-1.652	0.723	0.633	-1.73	0.379	0.238
-1.156	0.402	0.418	-1.492	0.563	0.379	-1.297	0.605	0.344	-1.367	0.422	0.359	-1.301	0.516	0.316	-1.016	0.461	0.457	-1.086	0.574	0.449	-1.688	0.59	0.512	-0.727	0.352	0.32	-1.613	0.742	0.656	-1.793	0.383	0.238
-1.133	0.414	0.41	-1.473	0.582	0.387	-1.34	0.605	0.328	-1.34	0.414	0.395	-1.297	0.492	0.305	-0.945	0.465	0.473	-1.109	0.586	0.453	-1.734	0.59	0.5	-0.785	0.367	0.301	-1.563	0.727	0.645	-1.785	0.379	0.23
-1.105	0.43	0.402	-1.469	0.598	0.395	-1.352	0.586	0.316	-1.352	0.434	0.406	-1.281	0.473	0.297	-0.902	0.473	0.453	-1.125	0.602	0.461	-1.746	0.594	0.496	-0.852	0.383	0.281	-1.508	0.691	0.594	-1.73	0.359	0.223
-1.074	0.441	0.395	-1.465	0.617	0.383	-1.328	0.547	0.297	-1.309	0.445	0.426	-1.258	0.453	0.301	-0.863	0.477	0.426	-1.141	0.617	0.484	-1.738	0.602	0.496	-0.906	0.383	0.273	-1.48	0.648	0.508	-1.637	0.355	0.227
-1.039	0.457	0.387	-1.445	0.629	0.375	-1.293	0.527	0.273	-1.234	0.438	0.457	-1.234	0.438	0.309	-0.836	0.484	0.398	-1.156	0.629	0.516	-1.676	0.625	0.488	-0.988	0.367	0.266	-1.477	0.594	0.426	-1.523	0.355	0.262
-1.012	0.473	0.375	-1.391	0.637	0.363	-1.262	0.496	0.266	-1.188	0.422	0.48	-1.207	0.422	0.309	-0.828	0.484	0.387	-1.176	0.652	0.547	-1.57	0.629	0.484	-1.098	0.355	0.254	-1.48	0.527	0.41	-1.395	0.375	0.313
-0.992	0.488	0.359	-1.328	0.633	0.355	-1.227	0.473	0.266	-1.164	0.406	0.484	-1.172	0.414	0.309	-0.84	0.488	0.387	-1.203	0.664	0.566	-1.473	0.613	0.445	-1.203	0.371	0.219	-1.512	0.48	0.422	-1.281	0.395	0.375
-0.977	0.488	0.355	-1.25	0.629	0.344	-1.199	0.457	0.281	-1.152	0.402	0.48	-1.133	0.414	0.305	-0.855	0.508	0.402	-1.23	0.668	0.57	-1.418	0.609	0.402	-1.258	0.387	0.203	-1.551	0.457	0.43	-1.188	0.414	0.473
-0.969	0.492	0.355	-1.199	0.598	0.336	-1.18	0.441	0.281	-1.156	0.391	0.457	-1.102	0.43	0.289	-0.879	0.531	0.422	-1.246	0.656	0.563	-1.387	0.609	0.355	-1.293	0.41	0.191	-1.531	0.449	0.426	-1.117	0.453	0.543
-0.965	0.488	0.367	-1.168	0.57	0.324	-1.137	0.441	0.273	-1.188	0.379	0.43	-1.074	0.445	0.266	-0.914	0.535	0.438	-1.258	0.648	0.551	-1.352	0.598	0.324	-1.348	0.445	0.188	-1.461	0.438	0.41	-1.07	0.484	0.578
-0.965	0.496	0.379	-1.168	0.555	0.316	-1.109	0.457	0.262	-1.23	0.375	0.395	-1.039	0.473	0.246	-0.941	0.551	0.449	-1.27	0.656	0.535	-1.328	0.594	0.301	-1.422	0.48	0.215	-1.371	0.434	0.379	-1.016	0.5	0.578
-0.969	0.492	0.395	-1.18	0.543	0.316	-1.086	0.461	0.25	-1.258	0.371	0.363	-1.008	0.488	0.242	-0.957	0.563	0.469	-1.254	0.676	0.527	-1.34	0.598	0.285	-1.504	0.516	0.254	-1.301	0.426	0.336	-0.961	0.52	0.551
-0.977	0.484	0.406	-1.199	0.535	0.316	-1.066	0.461	0.246	-1.266	0.363	0.352	-0.977	0.492	0.242	-0.984	0.578	0.48	-1.238	0.691	0.531	-1.363	0.59	0.273	-1.586	0.531	0.301	-1.234	0.422	0.293	-0.926	0.535	0.539
-0.988	0.48	0.41	-1.211	0.512	0.309	-1.035	0.461	0.234	-1.258	0.363	0.344	-0.949	0.488	0.262	-1.023	0.609	0.492	-1.246	0.699	0.531	-1.359	0.57	0.273	-1.66	0.535	0.324	-1.16	0.426	0.262	-0.906	0.523	0.551
-1.008	0.48	0.41	-1.215	0.496	0.309	-1.008	0.457	0.227	-1.215	0.375	0.34	-0.922	0.5	0.285	-1.055	0.625	0.504	-1.285	0.699	0.531	-1.328	0.539	0.281	-1.719	0.523	0.336	-1.094	0.418	0.254	-0.91	0.508	0.563
-1.043	0.48	0.406	-1.215	0.484	0.305	-0.98	0.453	0.23	-1.148	0.395	0.363	-0.887	0.504	0.289	-1.086	0.637	0.508	-1.328	0.695	0.52	-1.285	0.496	0.289	-1.746	0.508	0.32	-1.027	0.406	0.25	-0.918	0.531	0.555
-1.074	0.48	0.398	-1.219	0.469	0.309	-0.961	0.449	0.227	-1.09	0.406	0.387	-0.859	0.508	0.281	-1.113	0.637	0.508	-1.324	0.68	0.512	-1.234	0.457	0.301	-1.742	0.48	0.277	-0.984	0.41	0.25	-0.945	0.586	0.543
-1.09	0.48	0.395	-1.211	0.449	0.32	-0.949	0.449	0.223	-1.023	0.418	0.418	-0.832	0.508	0.273	-1.137	0.625	0.504	-1.332	0.641	0.512	-1.176	0.426	0.305	-1.699	0.465	0.23	-0.957	0.402	0.266	-0.992	0.629	0.555
-1.086	0.484	0.402	-1.191	0.441	0.32	-0.934	0.449	0.223	-0.977	0.418	0.43	-0.793	0.508	0.273	-1.152	0.629	0.5	-1.434	0.605	0.5	-1.137	0.402	0.313	-1.617	0.449	0.211	-0.953	0.406	0.273	-1.031	0.668	0.563
-1.09	0.492	0.41	-1.18	0.43	0.32	-0.922	0.445	0.223	-0.934	0.426	0.441	-0.766	0.5	0.289	-1.191	0.645	0.488	-1.578	0.613	0.48	-1.102	0.391	0.309	-1.512	0.434	0.25	-0.953	0.41	0.289	-1.066	0.68	0.566
-1.094	0.5	0.422	-1.172	0.402	0.313	-0.902	0.441	0.238	-0.906	0.43	0.445	-0.75	0.512	0.305	-1.223	0.648	0.48	-1.68	0.637	0.465	-1.066	0.387	0.293	-1.414	0.434	0.328	-0.945	0.41	0.301	-1.117	0.691	0.566
-1.094	0.504	0.43	-1.156	0.41	0.297	-0.895	0.434	0.25	-0.891	0.43	0.438	-0.75	0.512	0.313	-1.246	0.652	0.477	-1.676	0.656	0.473	-1.027	0.387	0.293	-1.324	0.461	0.406	-0.945	0.395	0.305	-1.188	0.73	0.57
-1.094	0.508	0.43	-1.141	0.422	0.281	-0.891	0.441	0.258	-0.895	0.438	0.426	-0.758	0.504	0.316	-1.273	0.664	0.461	-1.598	0.68	0.48	-1.008	0.398	0.27	-1.234	0.5	0.469	-0.953	0.367	0.313	-1.273	0.789	0.551
-1.09	0.535	0.43	-1.133	0.426	0.273	-0.883	0.449	0.258	-0.906	0.457	0.414	-0.766	0.496	0.316	-1.316	0.672	0.441	-1.551	0.688	0.465	-0.996	0.406	0.25	-1.133	0.527	0.492	-0.977	0.344	0.32	-1.328	0.879	0.508
-1.086	0.559	0.43	-1.113	0.438	0.27	-0.867	0.457	0.258	-0.926	0.469	0.41	-0.781	0.484	0.316	-1.344	0.668	0.426	-1.531	0.691	0.414	-0.977	0.41	0.238	-1.023	0.539	0.48	-1.02	0.324	0.316	-1.324	0.973	0.449
-1.086	0.566	0.445	-1.09	0.449	0.258	-0.863	0.465	0.254	-0.941	0.465	0.414	-0.801	0.477	0.316	-1.352	0.652	0.418	-1.52	0.648	0.383	-0.961	0.41	0.234	-0.926	0.555	0.445	-1.063	0.309	0.32	-1.273	1.047	0.398
-1.082	0.566	0.449	-1.066	0.461	0.258	-0.859	0.469	0.262	-0.957	0.473	0.414	-0.832	0.477	0.328	-1.387	0.637	0.402	-1.484	0.621	0.352	-0.949	0.402	0.242	-0.863	0.559	0.414	-1.09	0.297	0.313	-1.234	1.082	0.359
-1.09	0.57	0.449	-1.055	0.465	0.254	-0.879	0.461	0.273	-0.961	0.477	0.434	-0.891	0.465	0.34	-1.457	0.629	0.383	-1.465	0.594	0.313	-0.914	0.398	0.254	-0.836	0.566	0.391	-1.125	0.289	0.301	-1.254	1.078	0.34
-1.094	0.563	0.453	-1.031	0.473	0.25	-0.91	0.457	0.285	-0.988	0.488	0.445	-0.961	0.457	0.332	-1.5	0.625	0.379	-1.457	0.574	0.293	-0.867	0.395	0.273	-0.828	0.574	0.375	-1.148	0.289	0.316	-1.285	1.074	0.328
-1.125	0.555	0.465	-1.02	0.477	0.25	-0.953	0.461	0.297	-1.016	0.496	0.465	-1.035	0.449	0.316	-1.512	0.637	0.402	-1.445	0.539	0.281	-0.824	0.391	0.285	-0.816	0.594	0.371	-1.18	0.27	0.34	-1.293	1.047	0.344
-1.156	0.555	0.469	-1.004	0.48	0.25	-1.004	0.453	0.313	-1.043	0.508	0.477	-1.098	0.426	0.313	-1.504	0.66	0.422	-1.426	0.5	0.281	-0.816	0.391	0.297	-0.824	0.625	0.375	-1.23	0.25	0.348	-1.297	1	0.367
-1.195	0.559	0.461	-0.992	0.492	0.246	-1.07	0.449	0.328	-1.07	0.516	0.48	-1.188	0.414	0.305	-1.496	0.676	0.426	-1.402	0.469	0.285	-0.828	0.391	0.293	-0.848	0.652	0.395	-1.281	0.23	0.332	-1.371	0.941	0.379
-1.215	0.559	0.445	-0.98	0.488	0.242	-1.148	0.441	0.344	-1.086	0.543	0.48	-1.309	0.414	0.289	-1.465	0.676	0.418	-1.367	0.449	0.285	-0.848	0.383	0.293	-0.887	0.672	0.43	-1.305	0.207	0.277	-1.512	0.906	0.379
-1.227	0.555	0.426	-0.969	0.484	0.242	-1.258	0.441	0.332	-1.117	0.566	0.488	-1.395	0.426	0.273	-1.43	0.672	0.395	-1.324	0.438	0.293	-0.867	0.371	0.293	-0.938	0.68	0.453	-1.293	0.176	0.199	-1.645	0.918	0.367
-1.258	0.559	0.41	-0.961	0.48	0.242	-1.363	0.445	0.324	-1.152	0.59	0.484	-1.395	0.422	0.285	-1.414	0.66	0.359	-1.281	0.422	0.309	-0.879	0.359	0.309	-0.965	0.672	0.48	-1.258	0.168	0.125	-1.734	0.941	0.355
-1.332	0.57	0.398	-0.961	0.477	0.242	-1.41	0.449	0.316	-1.188	0.594	0.5	-1.371	0.418	0.301	-1.406	0.637	0.32	-1.25	0.414	0.309	-0.902	0.363	0.328	-0.984	0.66	0.508	-1.242	0.188	0.055	-1.773	0.926	0.336
-1.402	0.586	0.395	-0.945	0.473	0.242	-1.414	0.441	0.309	-1.207	0.59	0.508	-1.387	0.43	0.293	-1.395	0.602	0.277	-1.211	0.398	0.305	-0.961	0.363	0.328	-1.008	0.652	0.523	-1.203	0.223	0.035	-1.797	0.887	0.285
-1.426	0.598	0.398	-0.93	0.473	0.25	-1.438	0.445	0.297	-1.219	0.59	0.508	-1.383	0.449	0.305	-1.391	0.582	0.25	-1.18	0.391	0.293	-1.055	0.359	0.32	-1.063	0.648	0.531	-1.168	0.277	0.074	-1.793	0.84	0.219
-1.418	0.602	0.41	-0.918	0.473	0.266	-1.453	0.449	0.316	-1.238	0.59	0.496	-1.332	0.453	0.336	-1.395	0.559	0.246	-1.152	0.383	0.289	-1.16	0.344	0.301	-1.121	0.648	0.535	-1.227	0.359	0.137	-1.746	0.785	0.18
-1.41	0.613	0.41	-0.902	0.477	0.281	-1.406	0.453	0.355	-1.246	0.59	0.484	-1.293	0.453	0.383	-1.41	0.559	0.25	-1.117	0.379	0.281	-1.25	0.336	0.27	-1.18	0.66	0.531	-1.332	0.418	0.227	-1.691	0.723	0.168
-1.41	0.625	0.41	-0.895	0.48	0.301	-1.32	0.461	0.402	-1.281	0.578	0.484	-1.289	0.461	0.426	-1.402	0.539	0.266	-1.094	0.387	0.266	-1.336	0.324	0.242	-1.254	0.672	0.527	-1.367	0.449	0.336	-1.684	0.664	0.176
-1.375	0.633	0.41	-0.895	0.48	0.301	-1.254	0.469	0.434	-1.332	0.574	0.484	-1.293	0.473	0.457	-1.363	0.504	0.289	-1.07	0.383	0.258	-1.434	0.328	0.195	-1.313	0.703	0.508	-1.34	0.441	0.438	-1.684	0.625	0.195
-1.328	0.621	0.402	-0.91	0.484	0.309	-1.203	0.48	0.441	-1.383	0.57	0.469	-1.305	0.48	0.473	-1.309	0.469	0.305	-1.035	0.375	0.254	-1.473	0.348	0.148	-1.391	0.73	0.5	-1.332	0.414	0.492	-1.648	0.578	0.219
-1.27	0.609	0.391	-0.953	0.477	0.305	-1.156	0.484	0.434	-1.402	0.559	0.461	-1.32	0.477	0.453	-1.258	0.445	0.309	-1.008	0.379	0.254	-1.375	0.367	0.156	-1.484	0.754	0.496	-1.348	0.391	0.5	-1.586	0.535	0.238
-1.199	0.598	0.379	-1.012	0.465	0.313	-1.145	0.48	0.414	-1.43	0.555	0.449	-1.328	0.469	0.414	-1.215	0.43	0.305	-0.977	0.379	0.25	-1.273	0.379	0.184	-1.59	0.777	0.484	-1.379	0.359	0.465	-1.512	0.496	0.258
-1.137	0.582	0.371	-1.059	0.461	0.313	-1.168	0.477	0.387	-1.5	0.574	0.426	-1.313	0.453	0.375	-1.172	0.418	0.305	-0.953	0.387	0.246	-1.273	0.406	0.188	-1.668	0.785	0.492	-1.375	0.324	0.414	-1.422	0.477	0.277
-1.105	0.578	0.375	-1.098	0.457	0.316	-1.199	0.484	0.352	-1.547	0.598	0.414	-1.285	0.449	0.344	-1.141	0.414	0.297	-0.914	0.395	0.246	-1.293	0.434	0.211	-1.738	0.781	0.504	-1.355	0.285	0.375	-1.332	0.457	0.285
-1.105	0.57	0.371	-1.156	0.449	0.316	-1.219	0.488	0.324	-1.535	0.605	0.43	-1.262	0.449	0.336	-1.113	0.41	0.289	-0.863	0.395	0.258	-1.27	0.461	0.262	-1.813	0.77	0.508	-1.32	0.289	0.332	-1.242	0.434	0.297
-1.125	0.555	0.367	-1.238	0.449	0.32	-1.227	0.48	0.313	-1.5	0.613	0.449	-1.215	0.445	0.371	-1.078	0.41	0.277	-0.824	0.41	0.262	-1.27	0.473	0.313	-1.824	0.77	0.523	-1.273	0.348	0.32	-1.176	0.418	0.297
-1.137	0.539	0.367	-1.305	0.449	0.34	-1.238	0.469	0.316	-1.434	0.629	0.438	-1.156	0.438	0.426	-1.055	0.414	0.27	-0.805	0.422	0.27	-1.32	0.469	0.352	-1.793	0.746	0.531	-1.219	0.414	0.328	-1.125	0.391	0.297
-1.145	0.516	0.367	-1.34	0.445	0.367	-1.242	0.465	0.328	-1.355	0.633	0.414	-1.098	0.438	0.48	-1.023	0.414	0.258	-0.816	0.438	0.277	-1.375	0.465	0.375	-1.73	0.727	0.555	-1.168	0.484	0.355	-1.074	0.363	0.289
-1.156	0.508	0.359	-1.375	0.445	0.371	-1.207	0.461	0.352	-1.285	0.621	0.383	-1.035	0.438	0.52	-0.996	0.406	0.258	-0.828	0.438	0.281	-1.395	0.469	0.387	-1.688	0.719	0.535	-1.125	0.535	0.387	-1.035	0.344	0.285
-1.172	0.504	0.355	-1.395	0.438	0.375	-1.152	0.457	0.387	-1.238	0.609	0.352	-0.984	0.441	0.535	-0.973	0.395	0.27	-0.828	0.43	0.297	-1.402	0.469	0.391	-1.637	0.703	0.492	-1.102	0.555	0.422	-1.008	0.332	0.273
-1.18	0.492	0.352	-1.391	0.445	0.375	-1.105	0.469	0.406	-1.234	0.582	0.324	-0.953	0.449	0.531	-0.941	0.383	0.281	-0.84	0.418	0.313	-1.402	0.465	0.375	-1.594	0.668	0.449	-1.094	0.566	0.453	-0.996	0.324	0.266
-1.176	0.484	0.336	-1.348	0.453	0.395	-1.07	0.477	0.418	-1.254	0.555	0.316	-0.938	0.457	0.516	-0.926	0.387	0.277	-0.887	0.418	0.316	-1.383	0.457	0.359	-1.563	0.637	0.414	-1.094	0.563	0.48	-0.977	0.313	0.258
-1.164	0.473	0.324	-1.297	0.473	0.426	-1.047	0.488	0.414	-1.305	0.535	0.316	-0.934	0.473	0.492	-0.902	0.383	0.273	-0.953	0.414	0.313	-1.336	0.449	0.355	-1.527	0.617	0.395	-1.074	0.551	0.512	-0.953	0.305	0.258
-1.16	0.457	0.309	-1.25	0.484	0.457	-1.016	0.496	0.402	-1.359	0.52	0.297	-0.938	0.477	0.477	-0.871	0.379	0.27	-1.035	0.402	0.309	-1.285	0.426	0.379	-1.5	0.605	0.391	-1.047	0.551	0.527	-0.918	0.305	0.254
-1.164	0.453	0.293	-1.188	0.5	0.48	-0.996	0.508	0.406	-1.379	0.496	0.289	-0.949	0.484	0.465	-0.848	0.383	0.277	-1.113	0.391	0.281	-1.238	0.414	0.418	-1.504	0.574	0.391	-1.035	0.559	0.535	-0.887	0.301	0.25
-1.145	0.457	0.289	-1.137	0.516	0.492	-1.012	0.523	0.391	-1.355	0.477	0.285	-0.965	0.5	0.461	-0.828	0.391	0.277	-1.172	0.371	0.258	-1.188	0.398	0.48	-1.527	0.547	0.379	-1.043	0.566	0.535	-0.848	0.289	0.246
-1.125	0.469	0.281	-1.117	0.516	0.492	-1.023	0.531	0.391	-1.305	0.457	0.27	-0.992	0.5	0.477	-0.82	0.402	0.277	-1.234	0.352	0.246	-1.125	0.395	0.539	-1.52	0.52	0.359	-1.066	0.566	0.547	-0.809	0.277	0.246
-1.109	0.477	0.273	-1.137	0.504	0.473	-1.043	0.539	0.395	-1.234	0.453	0.262	-1.027	0.504	0.5	-0.824	0.402	0.289	-1.332	0.344	0.234	-1.063	0.41	0.582	-1.461	0.488	0.355	-1.094	0.547	0.559	-0.777	0.273	0.234
-1.09	0.488	0.262	-1.168	0.504	0.43	-1.063	0.539	0.395	-1.172	0.445	0.254	-1.047	0.52	0.516	-0.828	0.402	0.305	-1.398	0.363	0.23	-1	0.426	0.602	-1.383	0.461	0.348	-1.117	0.535	0.586	-0.762	0.285	0.215
-1.078	0.504	0.254	-1.207	0.492	0.387	-1.078	0.535	0.391	-1.117	0.445	0.254	-1.066	0.531	0.531	-0.852	0.395	0.324	-1.355	0.371	0.262	-0.969	0.445	0.586	-1.309	0.434	0.344	-1.137	0.539	0.617	-0.785	0.316	0.199
-1.074	0.523	0.238	-1.254	0.477	0.352	-1.078	0.527	0.387	-1.055	0.445	0.262	-1.07	0.555	0.547	-0.887	0.395	0.328	-1.305	0.383	0.305	-0.969	0.473	0.566	-1.246	0.41	0.34	-1.152	0.555	0.645	-0.844	0.34	0.195
-1.074	0.531	0.238	-1.293	0.457	0.332	-1.082	0.512	0.387	-1.008	0.445	0.266	-1.078	0.563	0.551	-0.941	0.395	0.328	-1.297	0.402	0.324	-0.98	0.5	0.527	-1.188	0.391	0.328	-1.172	0.574	0.664	-0.922	0.352	0.199
-1.074	0.535	0.254	-1.309	0.449	0.336	-1.098	0.512	0.395	-0.973	0.453	0.273	-1.094	0.57	0.543	-1.008	0.391	0.328	-1.273	0.402	0.355	-0.992	0.52	0.504	-1.148	0.383	0.32	-1.207	0.586	0.676	-1.008	0.359	0.211
-1.086	0.531	0.27	-1.285	0.426	0.359	-1.117	0.512	0.422	-0.953	0.453	0.281	-1.125	0.574	0.535	-1.086	0.383	0.32	-1.238	0.402	0.391	-1.008	0.531	0.488	-1.105	0.371	0.313	-1.23	0.594	0.688	-1.105	0.352	0.215
-1.098	0.531	0.281	-1.234	0.43	0.383	-1.141	0.516	0.434	-0.934	0.461	0.27	-1.172	0.582	0.52	-1.172	0.375	0.301	-1.238	0.402	0.422	-1.043	0.535	0.484	-1.074	0.367	0.309	-1.266	0.602	0.688	-1.176	0.332	0.199
-1.094	0.539	0.262	-1.176	0.441	0.398	-1.164	0.527	0.449	-0.93	0.465	0.266	-1.203	0.59	0.496	-1.25	0.367	0.293	-1.273	0.395	0.445	-1.031	0.535	0.52	-1.047	0.363	0.297	-1.305	0.609	0.66	-1.199	0.313	0.164
-1.074	0.547	0.238	-1.121	0.457	0.41	-1.16	0.527	0.457	-0.926	0.457	0.258	-1.234	0.602	0.48	-1.355	0.363	0.289	-1.301	0.387	0.449	-1.047	0.52	0.563	-1.02	0.359	0.281	-1.348	0.613	0.637	-1.234	0.305	0.129
-1.059	0.551	0.23	-1.066	0.469	0.41	-1.148	0.516	0.461	-0.926	0.441	0.254	-1.262	0.609	0.473	-1.473	0.375	0.273	-1.316	0.383	0.438	-1.051	0.539	0.586	-1	0.359	0.273	-1.383	0.625	0.605	-1.258	0.324	0.098
-1.039	0.543	0.23	-1.027	0.484	0.41	-1.137	0.52	0.461	-0.926	0.434	0.254	-1.277	0.621	0.465	-1.539	0.395	0.273	-1.32	0.383	0.406	-1.039	0.551	0.609	-0.977	0.355	0.262	-1.445	0.629	0.586	-1.25	0.332	0.113
-1.016	0.539	0.258	-0.992	0.496	0.402	-1.141	0.523	0.457	-0.922	0.434	0.254	-1.293	0.633	0.469	-1.547	0.406	0.289	-1.309	0.391	0.367	-1.043	0.559	0.625	-0.957	0.348	0.254	-1.488	0.633	0.594	-1.258	0.359	0.152
-1.004	0.539	0.281	-0.977	0.504	0.395	-1.145	0.531	0.469	-0.918	0.422	0.262	-1.316	0.629	0.461	-1.563	0.426	0.285	-1.266	0.414	0.348	-1.078	0.578	0.625	-0.938	0.34	0.242	-1.535	0.641	0.582	-1.32	0.391	0.207
-1	0.531	0.293	-0.977	0.504	0.395	-1.156	0.535	0.469	-0.918	0.414	0.262	-1.367	0.633	0.453	-1.555	0.445	0.289	-1.227	0.438	0.344	-1.125	0.594	0.613	-0.918	0.332	0.234	-1.594	0.648	0.563	-1.418	0.41	0.277
-0.977	0.52	0.305	-0.98	0.504	0.391	-1.164	0.535	0.469	-0.914	0.414	0.266	-1.41	0.625	0.441	-1.496	0.465	0.32	-1.184	0.461	0.352	-1.18	0.602	0.605	-0.898	0.328	0.227	-1.66	0.652	0.563	-1.531	0.43	0.344
-0.953	0.52	0.309	-0.988	0.5	0.387	-1.18	0.52	0.477	-0.914	0.418	0.258	-1.457	0.629	0.43	-1.426	0.473	0.367	-1.156	0.465	0.371	-1.246	0.621	0.582	-0.875	0.32	0.211	-1.703	0.664	0.57	-1.625	0.441	0.391
-0.941	0.527	0.305	-0.984	0.484	0.379	-1.203	0.52	0.48	-0.918	0.422	0.254	-1.551	0.641	0.422	-1.355	0.469	0.41	-1.125	0.469	0.402	-1.309	0.633	0.566	-0.855	0.32	0.203	-1.707	0.691	0.566	-1.684	0.449	0.402
-0.934	0.531	0.313	-0.984	0.465	0.371	-1.234	0.512	0.473	-0.938	0.418	0.254	-1.625	0.656	0.422	-1.285	0.457	0.441	-1.098	0.473	0.434	-1.355	0.637	0.547	-0.836	0.32	0.195	-1.691	0.723	0.547	-1.703	0.449	0.383
-0.945	0.527	0.32	-0.988	0.457	0.371	-1.27	0.512	0.469	-0.969	0.43	0.254	-1.633	0.676	0.434	-1.242	0.438	0.438	-1.078	0.473	0.445	-1.414	0.629	0.527	-0.813	0.34	0.191	-1.707	0.742	0.488	-1.695	0.441	0.34
-0.965	0.535	0.34	-0.996	0.461	0.371	-1.309	0.512	0.457	-1.012	0.434	0.258	-1.629	0.688	0.441	-1.23	0.422	0.395	-1.063	0.477	0.445	-1.516	0.613	0.488	-0.805	0.344	0.203	-1.773	0.75	0.387	-1.652	0.445	0.293
-0.98	0.539	0.355	-1.02	0.469	0.379	-1.344	0.52	0.457	-1.051	0.426	0.266	-1.656	0.691	0.426	-1.227	0.41	0.34	-1.055	0.496	0.426	-1.586	0.602	0.461	-0.84	0.352	0.223	-1.82	0.734	0.27	-1.559	0.465	0.266
-1	0.527	0.363	-1.043	0.473	0.383	-1.398	0.52	0.457	-1.094	0.43	0.262	-1.641	0.691	0.398	-1.211	0.406	0.297	-1.055	0.523	0.391	-1.652	0.586	0.457	-0.898	0.363	0.234	-1.809	0.684	0.199	-1.434	0.492	0.281
-1.023	0.508	0.379	-1.055	0.48	0.391	-1.484	0.52	0.453	-1.133	0.426	0.262	-1.555	0.68	0.367	-1.184	0.418	0.266	-1.059	0.539	0.375	-1.746	0.586	0.449	-0.965	0.367	0.25	-1.781	0.637	0.168	-1.301	0.5	0.328
-1.051	0.496	0.387	-1.07	0.48	0.395	-1.574	0.531	0.453	-1.168	0.43	0.266	-1.469	0.645	0.34	-1.141	0.441	0.27	-1.063	0.551	0.379	-1.793	0.59	0.445	-1.023	0.359	0.27	-1.773	0.578	0.176	-1.184	0.504	0.383
-1.09	0.5	0.387	-1.078	0.492	0.406	-1.598	0.547	0.445	-1.211	0.418	0.27	-1.395	0.605	0.324	-1.102	0.453	0.301	-1.086	0.578	0.391	-1.762	0.613	0.449	-1.078	0.355	0.277	-1.762	0.516	0.211	-1.102	0.512	0.441
-1.145	0.492	0.391	-1.086	0.496	0.41	-1.57	0.555	0.438	-1.277	0.414	0.277	-1.34	0.586	0.316	-1.066	0.453	0.344	-1.117	0.605	0.398	-1.707	0.621	0.441	-1.141	0.352	0.277	-1.699	0.477	0.254	-1.039	0.523	0.477
-1.227	0.484	0.387	-1.086	0.5	0.41	-1.531	0.566	0.43	-1.363	0.398	0.281	-1.309	0.574	0.316	-1.027	0.453	0.391	-1.145	0.602	0.438	-1.656	0.617	0.406	-1.227	0.367	0.25	-1.598	0.457	0.285	-0.98	0.516	0.508
-1.305	0.48	0.375	-1.094	0.504	0.414	-1.48	0.586	0.41	-1.473	0.391	0.27	-1.313	0.563	0.313	-0.98	0.465	0.43	-1.164	0.613	0.469	-1.578	0.582	0.367	-1.27	0.375	0.211	-1.473	0.445	0.316	-0.926	0.488	0.527
-1.348	0.469	0.379	-1.102	0.508	0.41	-1.391	0.602	0.391	-1.57	0.395	0.238	-1.32	0.543	0.313	-0.926	0.469	0.449	-1.188	0.609	0.516	-1.512	0.523	0.336	-1.246	0.383	0.211	-1.359	0.426	0.344	-0.891	0.469	0.527
-1.367	0.473	0.371	-1.105	0.508	0.414	-1.293	0.605	0.371	-1.551	0.402	0.234	-1.32	0.543	0.309	-0.887	0.461	0.465	-1.23	0.602	0.551	-1.449	0.477	0.324	-1.254	0.395	0.219	-1.262	0.406	0.352	-0.867	0.488	0.523
-1.371	0.477	0.359	-1.113	0.512	0.41	-1.215	0.586	0.355	-1.465	0.391	0.266	-1.305	0.535	0.305	-0.867	0.453	0.457	-1.258	0.59	0.566	-1.398	0.477	0.301	-1.309	0.41	0.23	-1.191	0.395	0.348	-0.852	0.52	0.512
-1.359	0.48	0.355	-1.125	0.516	0.418	-1.16	0.566	0.34	-1.426	0.402	0.297	-1.285	0.516	0.309	-0.871	0.461	0.438	-1.254	0.578	0.57	-1.375	0.496	0.281	-1.336	0.438	0.27	-1.145	0.398	0.332	-0.867	0.555	0.5
-1.313	0.496	0.363	-1.137	0.52	0.426	-1.141	0.559	0.34	-1.426	0.43	0.324	-1.25	0.496	0.305	-0.875	0.469	0.422	-1.234	0.574	0.57	-1.375	0.52	0.27	-1.344	0.449	0.332	-1.105	0.402	0.305	-0.906	0.594	0.48
-1.254	0.531	0.383	-1.156	0.512	0.422	-1.152	0.563	0.332	-1.355	0.453	0.375	-1.219	0.469	0.309	-0.891	0.488	0.422	-1.223	0.582	0.551	-1.391	0.535	0.273	-1.391	0.461	0.391	-1.07	0.391	0.277	-0.973	0.621	0.488
-1.188	0.563	0.398	-1.195	0.512	0.422	-1.176	0.555	0.336	-1.258	0.465	0.418	-1.191	0.449	0.305	-0.922	0.512	0.438	-1.234	0.59	0.543	-1.426	0.551	0.27	-1.473	0.473	0.422	-1.035	0.387	0.258	-1.035	0.633	0.516
-1.117	0.563	0.426	-1.242	0.512	0.418	-1.203	0.551	0.336	-1.176	0.473	0.461	-1.18	0.426	0.305	-0.961	0.531	0.457	-1.246	0.598	0.539	-1.441	0.566	0.266	-1.551	0.473	0.426	-1.016	0.387	0.234	-1.086	0.641	0.543
-1.07	0.527	0.445	-1.281	0.508	0.406	-1.227	0.551	0.332	-1.129	0.473	0.488	-1.164	0.406	0.297	-0.98	0.551	0.492	-1.262	0.613	0.539	-1.406	0.563	0.266	-1.594	0.469	0.387	-0.996	0.383	0.219	-1.156	0.664	0.566
-1.066	0.496	0.457	-1.32	0.5	0.391	-1.254	0.535	0.32	-1.125	0.477	0.496	-1.148	0.395	0.297	-0.992	0.559	0.523	-1.289	0.617	0.531	-1.348	0.539	0.266	-1.586	0.469	0.316	-0.973	0.363	0.215	-1.238	0.672	0.57
-1.09	0.477	0.445	-1.387	0.504	0.383	-1.273	0.523	0.305	-1.148	0.461	0.48	-1.133	0.391	0.289	-1.004	0.574	0.543	-1.324	0.629	0.52	-1.297	0.484	0.273	-1.535	0.473	0.238	-0.957	0.336	0.211	-1.32	0.672	0.563
-1.125	0.461	0.422	-1.48	0.52	0.375	-1.285	0.5	0.289	-1.184	0.434	0.449	-1.109	0.391	0.285	-1.016	0.594	0.551	-1.332	0.633	0.52	-1.246	0.445	0.277	-1.453	0.484	0.207	-0.938	0.324	0.203	-1.391	0.676	0.563
-1.168	0.449	0.402	-1.527	0.551	0.375	-1.285	0.473	0.285	-1.215	0.402	0.395	-1.082	0.398	0.277	-1.035	0.602	0.555	-1.34	0.629	0.508	-1.199	0.422	0.27	-1.355	0.5	0.223	-0.914	0.301	0.207	-1.449	0.688	0.566
-1.207	0.438	0.391	-1.516	0.566	0.379	-1.273	0.457	0.273	-1.246	0.371	0.332	-1.039	0.41	0.27	-1.063	0.617	0.551	-1.387	0.625	0.48	-1.16	0.383	0.266	-1.266	0.523	0.277	-0.871	0.27	0.219	-1.48	0.723	0.566
-1.246	0.422	0.387	-1.492	0.59	0.383	-1.258	0.445	0.262	-1.27	0.344	0.281	-0.996	0.426	0.27	-1.102	0.617	0.543	-1.477	0.613	0.465	-1.117	0.348	0.27	-1.195	0.551	0.34	-0.832	0.258	0.23	-1.48	0.758	0.566
-1.254	0.418	0.391	-1.492	0.613	0.383	-1.242	0.438	0.258	-1.285	0.336	0.262	-0.969	0.438	0.27	-1.133	0.621	0.531	-1.539	0.633	0.461	-1.078	0.344	0.277	-1.141	0.566	0.402	-0.809	0.262	0.242	-1.477	0.793	0.574
-1.246	0.422	0.402	-1.469	0.633	0.379	-1.215	0.438	0.254	-1.27	0.355	0.258	-0.941	0.449	0.273	-1.176	0.613	0.527	-1.539	0.652	0.492	-1.055	0.348	0.281	-1.09	0.551	0.449	-0.813	0.266	0.25	-1.477	0.82	0.563
-1.203	0.426	0.395	-1.41	0.641	0.379	-1.199	0.445	0.246	-1.215	0.371	0.285	-0.91	0.453	0.277	-1.223	0.609	0.516	-1.516	0.68	0.508	-1.039	0.355	0.281	-1.031	0.52	0.484	-0.84	0.289	0.254	-1.445	0.832	0.547
-1.152	0.438	0.406	-1.344	0.637	0.363	-1.176	0.449	0.238	-1.152	0.387	0.332	-0.879	0.453	0.289	-1.277	0.613	0.512	-1.508	0.695	0.48	-1.016	0.367	0.266	-0.984	0.492	0.516	-0.906	0.32	0.25	-1.418	0.813	0.547
-1.094	0.453	0.395	-1.289	0.617	0.348	-1.156	0.453	0.23	-1.102	0.406	0.375	-0.852	0.453	0.297	-1.324	0.617	0.5	-1.504	0.691	0.418	-1	0.371	0.266	-0.965	0.469	0.531	-0.992	0.34	0.25	-1.449	0.773	0.531
-1.043	0.469	0.387	-1.234	0.586	0.336	-1.133	0.453	0.227	-1.066	0.43	0.398	-0.832	0.453	0.297	-1.355	0.609	0.5	-1.504	0.66	0.363	-0.977	0.375	0.258	-0.957	0.461	0.531	-1.07	0.352	0.246	-1.543	0.754	0.512
-1.004	0.477	0.379	-1.199	0.563	0.324	-1.105	0.457	0.223	-1.031	0.449	0.41	-0.816	0.465	0.281	-1.402	0.609	0.488	-1.512	0.629	0.313	-0.949	0.355	0.27	-0.957	0.469	0.547	-1.145	0.344	0.223	-1.629	0.766	0.504
-0.977	0.488	0.367	-1.199	0.547	0.316	-1.07	0.473	0.219	-0.996	0.461	0.414	-0.809	0.465	0.277	-1.426	0.605	0.473	-1.504	0.59	0.262	-0.922	0.359	0.266	-0.98	0.477	0.574	-1.172	0.313	0.188	-1.68	0.781	0.5
-0.969	0.496	0.363	-1.211	0.543	0.316	-1.043	0.473	0.223	-0.973	0.465	0.402	-0.82	0.465	0.262	-1.43	0.594	0.457	-1.496	0.551	0.238	-0.887	0.371	0.27	-1.016	0.496	0.617	-1.18	0.281	0.164	-1.676	0.793	0.48
-0.965	0.5	0.367	-1.219	0.535	0.313	-1.02	0.477	0.219	-0.953	0.473	0.383	-0.828	0.473	0.262	-1.469	0.59	0.441	-1.48	0.52	0.23	-0.852	0.359	0.281	-1.063	0.527	0.656	-1.242	0.266	0.141	-1.66	0.785	0.43
-0.961	0.504	0.379	-1.223	0.52	0.309	-0.984	0.484	0.203	-0.945	0.488	0.371	-0.832	0.469	0.266	-1.551	0.594	0.426	-1.461	0.504	0.242	-0.816	0.359	0.289	-1.109	0.559	0.676	-1.336	0.27	0.113	-1.664	0.75	0.371
-0.969	0.504	0.387	-1.234	0.504	0.305	-0.961	0.488	0.199	-0.949	0.5	0.371	-0.828	0.473	0.281	-1.617	0.605	0.434	-1.43	0.477	0.25	-0.805	0.355	0.293	-1.16	0.582	0.688	-1.391	0.301	0.098	-1.664	0.695	0.313
-0.977	0.496	0.395	-1.23	0.484	0.305	-0.93	0.484	0.203	-0.953	0.512	0.371	-0.844	0.461	0.301	-1.672	0.633	0.441	-1.391	0.453	0.266	-0.797	0.352	0.305	-1.203	0.578	0.68	-1.41	0.328	0.113	-1.648	0.641	0.273
-0.996	0.484	0.395	-1.227	0.465	0.305	-0.91	0.48	0.215	-0.965	0.508	0.375	-0.867	0.457	0.32	-1.68	0.664	0.441	-1.332	0.434	0.285	-0.797	0.34	0.313	-1.25	0.578	0.664	-1.41	0.359	0.168	-1.633	0.598	0.25
-1.027	0.473	0.402	-1.211	0.449	0.305	-0.887	0.469	0.23	-0.965	0.496	0.379	-0.898	0.449	0.328	-1.648	0.688	0.426	-1.27	0.418	0.285	-0.797	0.344	0.336	-1.281	0.574	0.66	-1.441	0.395	0.242	-1.605	0.586	0.242
-1.051	0.477	0.398	-1.191	0.438	0.305	-0.879	0.469	0.246	-0.961	0.48	0.391	-0.941	0.43	0.332	-1.598	0.695	0.391	-1.23	0.414	0.289	-0.82	0.348	0.367	-1.316	0.582	0.645	-1.504	0.414	0.34	-1.566	0.574	0.246
-1.078	0.48	0.398	-1.172	0.422	0.305	-0.871	0.461	0.25	-0.957	0.477	0.402	-1.008	0.418	0.324	-1.543	0.676	0.348	-1.191	0.414	0.285	-0.871	0.352	0.379	-1.348	0.582	0.609	-1.59	0.414	0.418	-1.5	0.563	0.27
-1.102	0.48	0.406	-1.152	0.418	0.305	-0.867	0.449	0.258	-0.969	0.484	0.41	-1.09	0.406	0.301	-1.504	0.656	0.309	-1.152	0.398	0.281	-0.934	0.359	0.387	-1.359	0.594	0.59	-1.676	0.41	0.453	-1.43	0.543	0.301
-1.105	0.484	0.41	-1.133	0.426	0.297	-0.863	0.449	0.262	-0.977	0.484	0.434	-1.18	0.395	0.289	-1.477	0.629	0.27	-1.117	0.398	0.273	-1.016	0.359	0.383	-1.367	0.605	0.57	-1.723	0.395	0.438	-1.352	0.523	0.32
-1.117	0.496	0.406	-1.125	0.43	0.289	-0.852	0.453	0.266	-0.988	0.488	0.457	-1.293	0.395	0.262	-1.434	0.578	0.25	-1.094	0.402	0.258	-1.113	0.332	0.363	-1.406	0.617	0.547	-1.723	0.352	0.383	-1.27	0.492	0.332
-1.121	0.52	0.41	-1.102	0.438	0.281	-0.852	0.457	0.27	-0.988	0.492	0.473	-1.387	0.402	0.234	-1.402	0.547	0.246	-1.07	0.402	0.25	-1.246	0.301	0.332	-1.488	0.641	0.508	-1.68	0.32	0.293	-1.199	0.453	0.336
-1.121	0.527	0.41	-1.086	0.445	0.262	-0.859	0.453	0.277	-0.992	0.5	0.469	-1.398	0.402	0.238	-1.387	0.516	0.242	-1.055	0.406	0.246	-1.402	0.289	0.273	-1.551	0.668	0.488	-1.582	0.324	0.223	-1.141	0.422	0.328
-1.113	0.535	0.414	-1.074	0.449	0.25	-0.883	0.445	0.289	-1.012	0.512	0.461	-1.359	0.41	0.254	-1.371	0.488	0.254	-1.031	0.406	0.246	-1.508	0.313	0.219	-1.531	0.707	0.496	-1.441	0.363	0.195	-1.086	0.398	0.324
-1.105	0.543	0.422	-1.059	0.461	0.246	-0.93	0.438	0.301	-1.035	0.516	0.461	-1.363	0.422	0.262	-1.352	0.465	0.273	-1	0.391	0.25	-1.5	0.359	0.227	-1.461	0.715	0.504	-1.301	0.406	0.207	-1.051	0.402	0.301
-1.09	0.543	0.434	-1.039	0.477	0.242	-0.977	0.434	0.309	-1.059	0.52	0.469	-1.379	0.438	0.273	-1.309	0.453	0.281	-0.984	0.41	0.242	-1.484	0.406	0.242	-1.402	0.707	0.508	-1.184	0.438	0.262	-1.027	0.391	0.285
-1.082	0.543	0.441	-1.023	0.488	0.238	-1.023	0.418	0.316	-1.082	0.527	0.461	-1.355	0.445	0.313	-1.258	0.441	0.293	-0.977	0.406	0.238	-1.512	0.438	0.266	-1.383	0.691	0.516	-1.109	0.465	0.324	-1.008	0.383	0.262
-1.082	0.539	0.441	-1.004	0.492	0.242	-1.113	0.41	0.32	-1.105	0.531	0.449	-1.32	0.445	0.355	-1.207	0.422	0.301	-0.965	0.398	0.238	-1.516	0.418	0.313	-1.367	0.684	0.516	-1.055	0.477	0.379	-1.012	0.379	0.25
-1.09	0.543	0.445	-0.996	0.492	0.258	-1.227	0.406	0.316	-1.148	0.531	0.43	-1.309	0.453	0.402	-1.168	0.414	0.297	-0.941	0.395	0.242	-1.461	0.387	0.379	-1.363	0.691	0.508	-1.008	0.488	0.422	-1.023	0.375	0.238
-1.113	0.547	0.445	-0.988	0.484	0.281	-1.336	0.41	0.316	-1.219	0.535	0.41	-1.305	0.473	0.422	-1.133	0.398	0.293	-0.914	0.398	0.254	-1.418	0.355	0.43	-1.426	0.707	0.484	-0.953	0.492	0.449	-1.039	0.367	0.227
-1.137	0.539	0.449	-0.973	0.488	0.293	-1.398	0.41	0.313	-1.313	0.527	0.395	-1.309	0.484	0.422	-1.094	0.387	0.285	-0.906	0.406	0.262	-1.398	0.328	0.465	-1.551	0.727	0.434	-0.902	0.492	0.477	-1.051	0.344	0.215
-1.164	0.535	0.457	-0.953	0.492	0.289	-1.426	0.422	0.309	-1.391	0.535	0.367	-1.324	0.48	0.398	-1.055	0.383	0.27	-0.91	0.41	0.258	-1.406	0.32	0.457	-1.668	0.746	0.367	-0.883	0.484	0.508	-1.051	0.324	0.211
-1.195	0.531	0.453	-0.93	0.504	0.285	-1.418	0.426	0.305	-1.496	0.543	0.355	-1.344	0.477	0.359	-1.023	0.391	0.258	-0.906	0.414	0.258	-1.418	0.34	0.414	-1.707	0.762	0.305	-0.887	0.512	0.523	-1.047	0.309	0.207
-1.23	0.539	0.449	-0.918	0.508	0.281	-1.367	0.438	0.313	-1.617	0.559	0.352	-1.359	0.461	0.32	-1.004	0.387	0.25	-0.898	0.41	0.273	-1.414	0.363	0.348	-1.641	0.75	0.258	-0.918	0.539	0.535	-1.035	0.285	0.215
-1.254	0.539	0.445	-0.914	0.527	0.285	-1.301	0.453	0.34	-1.703	0.586	0.352	-1.375	0.453	0.293	-0.992	0.383	0.246	-0.91	0.402	0.277	-1.398	0.387	0.289	-1.543	0.715	0.23	-0.949	0.566	0.555	-1.027	0.281	0.223
-1.27	0.535	0.422	-0.922	0.539	0.305	-1.246	0.48	0.379	-1.723	0.625	0.367	-1.355	0.465	0.273	-0.973	0.379	0.238	-0.953	0.395	0.281	-1.363	0.418	0.242	-1.488	0.668	0.223	-0.996	0.605	0.574	-1.051	0.281	0.223
-1.301	0.516	0.414	-0.926	0.547	0.32	-1.207	0.496	0.426	-1.691	0.652	0.375	-1.332	0.469	0.297	-0.953	0.379	0.234	-1.02	0.387	0.281	-1.309	0.457	0.219	-1.453	0.625	0.219	-1.051	0.648	0.605	-1.094	0.289	0.207
-1.379	0.523	0.41	-0.934	0.543	0.336	-1.184	0.516	0.461	-1.613	0.688	0.383	-1.285	0.465	0.324	-0.926	0.375	0.234	-1.078	0.383	0.273	-1.238	0.492	0.234	-1.418	0.594	0.242	-1.082	0.68	0.637	-1.145	0.309	0.184
-1.457	0.551	0.402	-0.949	0.539	0.348	-1.176	0.535	0.473	-1.477	0.711	0.383	-1.219	0.473	0.367	-0.891	0.371	0.246	-1.133	0.363	0.262	-1.172	0.516	0.266	-1.391	0.566	0.27	-1.105	0.707	0.664	-1.156	0.301	0.176
-1.48	0.566	0.406	-0.953	0.535	0.352	-1.188	0.535	0.469	-1.332	0.703	0.367	-1.141	0.48	0.418	-0.848	0.363	0.254	-1.156	0.324	0.254	-1.105	0.527	0.324	-1.363	0.543	0.289	-1.129	0.723	0.688	-1.133	0.277	0.18
-1.473	0.574	0.406	-0.969	0.527	0.355	-1.223	0.512	0.434	-1.23	0.664	0.34	-1.074	0.484	0.449	-0.813	0.363	0.262	-1.172	0.289	0.262	-1.047	0.527	0.383	-1.336	0.516	0.301	-1.176	0.734	0.684	-1.145	0.254	0.168
-1.449	0.582	0.402	-0.992	0.523	0.352	-1.27	0.477	0.391	-1.195	0.605	0.313	-1.027	0.496	0.457	-0.777	0.359	0.27	-1.215	0.285	0.254	-1	0.516	0.426	-1.305	0.488	0.305	-1.242	0.754	0.66	-1.168	0.23	0.16
-1.43	0.602	0.395	-1.016	0.52	0.352	-1.32	0.461	0.34	-1.203	0.559	0.293	-1	0.504	0.449	-0.746	0.363	0.281	-1.258	0.309	0.25	-0.973	0.492	0.457	-1.258	0.465	0.293	-1.316	0.789	0.645	-1.207	0.219	0.152
-1.398	0.613	0.375	-1.055	0.508	0.352	-1.348	0.445	0.301	-1.246	0.539	0.277	-0.977	0.5	0.43	-0.719	0.371	0.285	-1.277	0.32	0.266	-0.965	0.48	0.469	-1.207	0.445	0.289	-1.359	0.816	0.625	-1.266	0.23	0.129
-1.352	0.609	0.363	-1.102	0.504	0.352	-1.344	0.426	0.293	-1.293	0.539	0.281	-0.965	0.508	0.406	-0.707	0.371	0.285	-1.309	0.34	0.289	-0.973	0.492	0.457	-1.16	0.426	0.289	-1.363	0.859	0.613	-1.309	0.258	0.105
-1.301	0.598	0.348	-1.145	0.496	0.352	-1.32	0.41	0.316	-1.328	0.539	0.285	-0.973	0.512	0.395	-0.707	0.367	0.297	-1.375	0.363	0.289	-1	0.512	0.438	-1.133	0.418	0.285	-1.359	0.891	0.609	-1.34	0.281	0.113
-1.242	0.574	0.344	-1.203	0.484	0.348	-1.289	0.402	0.348	-1.336	0.531	0.297	-0.984	0.52	0.387	-0.715	0.379	0.313	-1.41	0.391	0.301	-1.047	0.551	0.406	-1.117	0.41	0.273	-1.414	0.895	0.598	-1.406	0.316	0.117
-1.188	0.563	0.344	-1.273	0.477	0.344	-1.234	0.422	0.387	-1.336	0.508	0.309	-0.996	0.527	0.402	-0.75	0.383	0.34	-1.426	0.406	0.316	-1.074	0.602	0.402	-1.098	0.395	0.27	-1.512	0.891	0.563	-1.488	0.352	0.129
-1.156	0.551	0.348	-1.328	0.469	0.359	-1.184	0.453	0.41	-1.324	0.488	0.313	-1.004	0.523	0.43	-0.813	0.395	0.355	-1.453	0.402	0.336	-1.102	0.629	0.43	-1.082	0.395	0.262	-1.586	0.887	0.5	-1.527	0.387	0.176
-1.152	0.547	0.348	-1.34	0.457	0.371	-1.129	0.473	0.43	-1.285	0.473	0.316	-1.016	0.516	0.457	-0.898	0.406	0.375	-1.457	0.395	0.348	-1.117	0.645	0.449	-1.074	0.391	0.262	-1.629	0.867	0.441	-1.535	0.41	0.234
-1.164	0.539	0.336	-1.328	0.449	0.363	-1.09	0.48	0.43	-1.242	0.434	0.324	-1.047	0.512	0.473	-0.988	0.406	0.375	-1.426	0.387	0.367	-1.137	0.656	0.484	-1.063	0.383	0.262	-1.73	0.82	0.391	-1.543	0.426	0.293
-1.172	0.523	0.324	-1.316	0.441	0.352	-1.047	0.496	0.414	-1.199	0.406	0.32	-1.063	0.523	0.473	-1.07	0.395	0.367	-1.371	0.379	0.391	-1.137	0.66	0.516	-1.035	0.375	0.266	-1.848	0.781	0.344	-1.535	0.426	0.348
-1.176	0.516	0.32	-1.289	0.445	0.348	-1.016	0.52	0.398	-1.172	0.387	0.316	-1.086	0.551	0.469	-1.156	0.371	0.355	-1.301	0.379	0.406	-1.121	0.672	0.523	-0.98	0.367	0.273	-1.914	0.766	0.336	-1.52	0.43	0.375
-1.172	0.508	0.313	-1.227	0.457	0.355	-1.008	0.523	0.383	-1.141	0.367	0.316	-1.125	0.574	0.492	-1.27	0.355	0.324	-1.234	0.391	0.41	-1.109	0.68	0.543	-0.926	0.359	0.281	-1.926	0.766	0.352	-1.484	0.426	0.379
-1.176	0.504	0.301	-1.168	0.469	0.375	-1	0.539	0.371	-1.105	0.367	0.305	-1.164	0.59	0.527	-1.434	0.352	0.281	-1.176	0.422	0.406	-1.117	0.684	0.551	-0.898	0.355	0.297	-1.891	0.77	0.355	-1.414	0.426	0.379
-1.172	0.492	0.297	-1.137	0.488	0.395	-1	0.547	0.355	-1.074	0.379	0.297	-1.188	0.59	0.539	-1.578	0.359	0.238	-1.133	0.441	0.391	-1.121	0.695	0.555	-0.891	0.352	0.301	-1.836	0.754	0.324	-1.313	0.422	0.383
-1.16	0.484	0.293	-1.109	0.512	0.41	-1	0.543	0.355	-1.055	0.387	0.285	-1.207	0.598	0.531	-1.617	0.379	0.219	-1.082	0.449	0.395	-1.137	0.707	0.547	-0.879	0.352	0.301	-1.789	0.711	0.277	-1.211	0.43	0.391
-1.156	0.473	0.285	-1.09	0.527	0.418	-1.012	0.547	0.352	-1.027	0.402	0.277	-1.215	0.594	0.504	-1.578	0.398	0.23	-1.043	0.469	0.391	-1.156	0.719	0.535	-0.859	0.344	0.316	-1.77	0.645	0.238	-1.125	0.449	0.422
-1.152	0.465	0.281	-1.094	0.516	0.426	-1.027	0.551	0.352	-1.008	0.41	0.266	-1.207	0.574	0.504	-1.523	0.43	0.266	-1.012	0.484	0.387	-1.176	0.719	0.523	-0.848	0.344	0.336	-1.727	0.594	0.207	-1.047	0.484	0.438
-1.148	0.457	0.277	-1.121	0.504	0.434	-1.043	0.543	0.367	-0.992	0.414	0.254	-1.199	0.547	0.52	-1.445	0.453	0.332	-0.996	0.488	0.41	-1.191	0.727	0.516	-0.871	0.336	0.352	-1.684	0.559	0.195	-0.98	0.504	0.453
-1.148	0.449	0.273	-1.16	0.48	0.426	-1.047	0.531	0.379	-0.977	0.426	0.246	-1.195	0.527	0.539	-1.383	0.473	0.398	-0.984	0.48	0.418	-1.227	0.727	0.516	-0.914	0.336	0.352	-1.656	0.52	0.191	-0.93	0.488	0.461
-1.133	0.449	0.273	-1.195	0.465	0.406	-1.051	0.523	0.395	-0.957	0.43	0.242	-1.195	0.539	0.559	-1.387	0.469	0.449	-0.969	0.469	0.438	-1.301	0.719	0.535	-0.969	0.332	0.34	-1.625	0.488	0.188	-0.898	0.457	0.457
-1.113	0.453	0.266	-1.219	0.457	0.402	-1.055	0.516	0.406	-0.945	0.418	0.23	-1.211	0.559	0.559	-1.445	0.453	0.449	-0.969	0.473	0.445	-1.387	0.707	0.531	-1.023	0.336	0.32	-1.563	0.465	0.199	-0.879	0.438	0.438
-1.09	0.457	0.258	-1.234	0.445	0.395	-1.063	0.531	0.41	-0.922	0.43	0.223	-1.23	0.574	0.551	-1.531	0.422	0.418	-0.969	0.488	0.445	-1.453	0.691	0.52	-1.082	0.332	0.301	-1.488	0.453	0.215	-0.867	0.441	0.387
-1.078	0.465	0.25	-1.234	0.43	0.391	-1.074	0.535	0.422	-0.91	0.422	0.223	-1.246	0.574	0.547	-1.602	0.387	0.359	-0.977	0.52	0.449	-1.523	0.664	0.52	-1.172	0.332	0.273	-1.406	0.441	0.238	-0.863	0.453	0.309
-1.066	0.473	0.234	-1.23	0.422	0.398	-1.086	0.539	0.434	-0.902	0.414	0.219	-1.281	0.563	0.535	-1.625	0.387	0.277	-1.008	0.535	0.457	-1.613	0.645	0.508	-1.27	0.359	0.234	-1.336	0.426	0.25	-0.883	0.488	0.234
-1.059	0.477	0.23	-1.203	0.426	0.406	-1.105	0.543	0.434	-0.902	0.414	0.223	-1.34	0.551	0.504	-1.582	0.418	0.227	-1.047	0.535	0.477	-1.668	0.648	0.516	-1.273	0.379	0.234	-1.273	0.402	0.25	-0.934	0.559	0.184
-1.055	0.473	0.223	-1.168	0.441	0.414	-1.125	0.543	0.43	-0.918	0.41	0.227	-1.402	0.559	0.469	-1.488	0.441	0.211	-1.078	0.555	0.516	-1.684	0.656	0.531	-1.242	0.383	0.25	-1.215	0.379	0.262	-1.008	0.641	0.16
-1.055	0.477	0.215	-1.133	0.453	0.418	-1.129	0.543	0.434	-0.938	0.414	0.238	-1.426	0.57	0.453	-1.375	0.465	0.234	-1.117	0.57	0.551	-1.68	0.668	0.543	-1.258	0.402	0.258	-1.156	0.352	0.266	-1.074	0.727	0.172
-1.051	0.48	0.211	-1.09	0.469	0.418	-1.148	0.543	0.441	-0.957	0.41	0.258	-1.43	0.59	0.445	-1.277	0.465	0.285	-1.152	0.605	0.563	-1.656	0.668	0.52	-1.281	0.422	0.293	-1.102	0.34	0.266	-1.156	0.801	0.219
-1.043	0.48	0.203	-1.047	0.48	0.418	-1.18	0.551	0.441	-0.98	0.422	0.27	-1.426	0.609	0.445	-1.18	0.473	0.348	-1.191	0.629	0.555	-1.602	0.652	0.453	-1.289	0.441	0.344	-1.047	0.332	0.262	-1.25	0.855	0.27
-1.027	0.48	0.211	-1.023	0.484	0.41	-1.219	0.551	0.445	-1.008	0.426	0.277	-1.402	0.629	0.438	-1.102	0.477	0.395	-1.219	0.637	0.547	-1.531	0.633	0.375	-1.328	0.449	0.398	-1	0.324	0.262	-1.336	0.883	0.32
-1.02	0.48	0.211	-1.008	0.492	0.41	-1.258	0.559	0.449	-1.031	0.422	0.281	-1.359	0.652	0.43	-1.031	0.48	0.43	-1.246	0.641	0.535	-1.48	0.609	0.313	-1.395	0.453	0.43	-0.965	0.316	0.258	-1.406	0.898	0.375
-1.008	0.48	0.219	-1	0.488	0.406	-1.297	0.559	0.445	-1.082	0.406	0.285	-1.332	0.664	0.41	-0.973	0.484	0.438	-1.27	0.656	0.535	-1.457	0.586	0.293	-1.469	0.449	0.441	-0.926	0.316	0.258	-1.457	0.898	0.438
-0.996	0.473	0.227	-1.004	0.484	0.402	-1.359	0.559	0.434	-1.152	0.395	0.293	-1.32	0.68	0.375	-0.926	0.496	0.434	-1.277	0.68	0.535	-1.473	0.578	0.285	-1.504	0.438	0.426	-0.895	0.316	0.258	-1.484	0.891	0.5
-0.984	0.465	0.234	-1.008	0.484	0.398	-1.398	0.555	0.434	-1.227	0.387	0.297	-1.316	0.688	0.328	-0.906	0.5	0.414	-1.277	0.695	0.535	-1.512	0.563	0.281	-1.527	0.426	0.379	-0.863	0.316	0.262	-1.469	0.875	0.547
-0.977	0.453	0.238	-1.016	0.48	0.395	-1.461	0.555	0.422	-1.324	0.383	0.293	-1.316	0.68	0.301	-0.898	0.512	0.391	-1.277	0.703	0.531	-1.559	0.547	0.281	-1.516	0.41	0.313	-0.84	0.313	0.254	-1.43	0.852	0.566
-0.965	0.457	0.238	-1.023	0.48	0.402	-1.563	0.555	0.414	-1.43	0.367	0.273	-1.328	0.672	0.289	-0.891	0.504	0.383	-1.27	0.707	0.52	-1.574	0.539	0.281	-1.461	0.406	0.27	-0.82	0.301	0.246	-1.434	0.852	0.574
-0.961	0.457	0.246	-1.027	0.48	0.398	-1.621	0.586	0.41	-1.527	0.375	0.254	-1.363	0.656	0.289	-0.895	0.5	0.391	-1.258	0.699	0.492	-1.539	0.535	0.285	-1.379	0.41	0.254	-0.793	0.289	0.234	-1.48	0.859	0.551
-0.957	0.457	0.262	-1.039	0.488	0.402	-1.602	0.602	0.418	-1.539	0.395	0.254	-1.398	0.637	0.293	-0.91	0.492	0.402	-1.25	0.703	0.473	-1.473	0.523	0.305	-1.281	0.414	0.277	-0.773	0.285	0.223	-1.504	0.855	0.523
-0.957	0.461	0.273	-1.051	0.496	0.406	-1.586	0.613	0.418	-1.488	0.406	0.27	-1.422	0.617	0.293	-0.938	0.484	0.43	-1.258	0.703	0.461	-1.398	0.5	0.313	-1.188	0.414	0.363	-0.77	0.289	0.199	-1.477	0.828	0.52
-0.957	0.461	0.289	-1.063	0.5	0.41	-1.582	0.629	0.41	-1.469	0.418	0.285	-1.414	0.594	0.289	-0.953	0.484	0.453	-1.25	0.703	0.453	-1.348	0.465	0.316	-1.113	0.414	0.477	-0.777	0.309	0.195	-1.484	0.785	0.52
-0.957	0.465	0.305	-1.074	0.504	0.414	-1.559	0.641	0.391	-1.434	0.43	0.305	-1.383	0.551	0.293	-0.969	0.488	0.488	-1.254	0.688	0.438	-1.289	0.426	0.309	-1.055	0.414	0.559	-0.855	0.336	0.18	-1.559	0.762	0.508
-0.984	0.457	0.313	-1.086	0.508	0.418	-1.488	0.645	0.371	-1.336	0.441	0.348	-1.348	0.504	0.289	-0.992	0.496	0.516	-1.316	0.68	0.41	-1.238	0.395	0.313	-1.008	0.445	0.574	-0.945	0.363	0.164	-1.609	0.758	0.492
-1.027	0.453	0.328	-1.102	0.508	0.426	-1.391	0.625	0.348	-1.211	0.438	0.398	-1.32	0.469	0.281	-1.004	0.508	0.527	-1.406	0.672	0.395	-1.195	0.387	0.301	-0.965	0.488	0.555	-1.012	0.375	0.164	-1.57	0.781	0.484
-1.086	0.449	0.344	-1.102	0.516	0.43	-1.293	0.598	0.336	-1.098	0.441	0.43	-1.289	0.453	0.266	-1.012	0.52	0.535	-1.48	0.684	0.395	-1.168	0.383	0.285	-0.91	0.516	0.535	-1.055	0.371	0.184	-1.516	0.813	0.461
-1.145	0.449	0.352	-1.098	0.512	0.43	-1.23	0.578	0.328	-1.023	0.445	0.461	-1.27	0.438	0.27	-1.023	0.527	0.543	-1.535	0.703	0.406	-1.137	0.375	0.273	-0.879	0.531	0.52	-1.125	0.352	0.191	-1.57	0.813	0.391
-1.18	0.445	0.359	-1.102	0.527	0.434	-1.207	0.566	0.32	-0.996	0.449	0.469	-1.234	0.434	0.273	-1.051	0.543	0.543	-1.543	0.727	0.418	-1.113	0.375	0.266	-0.879	0.555	0.516	-1.195	0.328	0.199	-1.664	0.793	0.293
-1.246	0.441	0.359	-1.117	0.531	0.438	-1.215	0.563	0.328	-1.02	0.457	0.457	-1.199	0.434	0.277	-1.102	0.555	0.547	-1.516	0.727	0.41	-1.09	0.379	0.262	-0.902	0.566	0.52	-1.258	0.316	0.203	-1.703	0.762	0.215
-1.332	0.441	0.355	-1.125	0.535	0.438	-1.242	0.559	0.324	-1.078	0.453	0.441	-1.16	0.438	0.297	-1.16	0.578	0.547	-1.488	0.707	0.383	-1.063	0.375	0.277	-0.93	0.594	0.523	-1.34	0.289	0.203	-1.672	0.742	0.176
-1.406	0.441	0.352	-1.145	0.539	0.434	-1.258	0.57	0.32	-1.145	0.441	0.414	-1.125	0.449	0.305	-1.23	0.605	0.543	-1.477	0.695	0.344	-1.016	0.371	0.281	-0.961	0.609	0.531	-1.383	0.293	0.184	-1.656	0.719	0.168
-1.441	0.426	0.352	-1.156	0.539	0.434	-1.277	0.582	0.313	-1.191	0.438	0.375	-1.098	0.453	0.313	-1.305	0.617	0.535	-1.457	0.676	0.305	-0.953	0.379	0.293	-0.973	0.609	0.559	-1.363	0.305	0.184	-1.66	0.68	0.18
-1.457	0.418	0.359	-1.168	0.543	0.434	-1.301	0.582	0.293	-1.227	0.43	0.34	-1.063	0.453	0.309	-1.367	0.617	0.508	-1.406	0.652	0.285	-0.883	0.379	0.305	-0.992	0.613	0.586	-1.34	0.336	0.188	-1.637	0.617	0.211
-1.484	0.41	0.363	-1.18	0.543	0.43	-1.309	0.566	0.285	-1.242	0.43	0.32	-1.02	0.449	0.301	-1.395	0.598	0.469	-1.375	0.621	0.277	-0.816	0.375	0.313	-1.031	0.625	0.605	-1.336	0.371	0.203	-1.574	0.555	0.258
-1.48	0.43	0.371	-1.191	0.543	0.43	-1.297	0.551	0.273	-1.223	0.434	0.328	-0.98	0.449	0.289	-1.43	0.578	0.453	-1.363	0.59	0.277	-0.781	0.371	0.316	-1.09	0.652	0.605	-1.336	0.402	0.258	-1.469	0.512	0.301
-1.434	0.461	0.391	-1.223	0.543	0.43	-1.277	0.523	0.273	-1.18	0.438	0.359	-0.934	0.438	0.285	-1.484	0.559	0.434	-1.371	0.555	0.281	-0.777	0.367	0.316	-1.16	0.676	0.594	-1.379	0.418	0.324	-1.367	0.48	0.332
-1.363	0.492	0.414	-1.27	0.539	0.422	-1.246	0.508	0.27	-1.137	0.434	0.395	-0.875	0.438	0.289	-1.535	0.547	0.418	-1.355	0.52	0.293	-0.797	0.355	0.316	-1.227	0.699	0.574	-1.465	0.434	0.387	-1.273	0.438	0.359
-1.293	0.523	0.434	-1.297	0.539	0.414	-1.219	0.496	0.266	-1.094	0.43	0.43	-0.84	0.434	0.293	-1.582	0.535	0.41	-1.324	0.48	0.305	-0.805	0.34	0.316	-1.297	0.711	0.539	-1.559	0.457	0.426	-1.195	0.402	0.359
-1.227	0.547	0.441	-1.32	0.539	0.398	-1.199	0.492	0.258	-1.07	0.43	0.449	-0.805	0.43	0.309	-1.652	0.527	0.418	-1.277	0.449	0.313	-0.797	0.34	0.316	-1.348	0.727	0.516	-1.613	0.473	0.434	-1.145	0.391	0.352
-1.164	0.578	0.441	-1.363	0.539	0.383	-1.184	0.496	0.254	-1.043	0.441	0.449	-0.781	0.418	0.313	-1.73	0.547	0.414	-1.234	0.422	0.313	-0.789	0.34	0.34	-1.387	0.742	0.496	-1.617	0.469	0.398	-1.102	0.391	0.336
-1.125	0.59	0.434	-1.434	0.551	0.371	-1.16	0.492	0.238	-1.016	0.453	0.434	-0.773	0.41	0.316	-1.754	0.582	0.422	-1.199	0.406	0.313	-0.813	0.352	0.348	-1.418	0.758	0.488	-1.574	0.457	0.352	-1.07	0.391	0.309
-1.109	0.586	0.414	-1.48	0.566	0.367	-1.137	0.492	0.227	-1	0.473	0.414	-0.789	0.398	0.324	-1.707	0.609	0.438	-1.168	0.406	0.305	-0.867	0.367	0.352	-1.465	0.766	0.492	-1.484	0.473	0.313	-1.043	0.391	0.285
-1.105	0.563	0.391	-1.484	0.574	0.375	-1.105	0.488	0.223	-0.992	0.484	0.402	-0.805	0.391	0.328	-1.641	0.625	0.43	-1.141	0.402	0.293	-0.949	0.383	0.344	-1.52	0.762	0.484	-1.387	0.488	0.301	-1.027	0.398	0.262
-1.117	0.523	0.383	-1.496	0.586	0.379	-1.09	0.492	0.211	-0.996	0.492	0.402	-0.82	0.391	0.332	-1.543	0.621	0.398	-1.125	0.387	0.285	-1.039	0.379	0.316	-1.52	0.754	0.48	-1.301	0.508	0.316	-1.023	0.398	0.234
-1.148	0.496	0.383	-1.5	0.602	0.375	-1.066	0.504	0.199	-1.012	0.492	0.406	-0.832	0.395	0.344	-1.445	0.59	0.355	-1.109	0.379	0.277	-1.129	0.344	0.301	-1.504	0.746	0.477	-1.223	0.527	0.352	-1.016	0.406	0.223
-1.172	0.465	0.395	-1.457	0.621	0.375	-1.027	0.504	0.199	-1.031	0.492	0.41	-0.855	0.391	0.348	-1.375	0.559	0.313	-1.094	0.379	0.273	-1.238	0.324	0.273	-1.535	0.738	0.465	-1.164	0.52	0.395	-1.008	0.395	0.203
-1.18	0.449	0.418	-1.387	0.625	0.371	-0.988	0.504	0.199	-1.027	0.484	0.422	-0.902	0.387	0.348	-1.352	0.523	0.277	-1.074	0.371	0.266	-1.34	0.336	0.227	-1.59	0.73	0.449	-1.109	0.504	0.445	-1.008	0.387	0.191
-1.18	0.43	0.434	-1.316	0.621	0.359	-0.957	0.504	0.195	-1.02	0.477	0.43	-0.961	0.387	0.324	-1.344	0.5	0.242	-1.051	0.379	0.262	-1.348	0.352	0.211	-1.641	0.742	0.438	-1.051	0.496	0.484	-1	0.379	0.188
-1.172	0.414	0.441	-1.25	0.602	0.348	-0.922	0.508	0.191	-1.02	0.465	0.441	-1.031	0.367	0.313	-1.324	0.484	0.223	-1.023	0.383	0.258	-1.297	0.355	0.234	-1.656	0.746	0.434	-1	0.48	0.539	-0.996	0.371	0.172
-1.145	0.414	0.438	-1.199	0.582	0.34	-0.883	0.508	0.191	-1.031	0.465	0.445	-1.102	0.355	0.297	-1.305	0.473	0.219	-0.988	0.383	0.258	-1.297	0.379	0.234	-1.598	0.758	0.445	-0.969	0.473	0.594	-0.984	0.383	0.137
-1.113	0.422	0.422	-1.172	0.559	0.332	-0.848	0.496	0.191	-1.035	0.465	0.449	-1.207	0.344	0.285	-1.289	0.469	0.223	-0.949	0.398	0.27	-1.328	0.414	0.234	-1.527	0.758	0.445	-0.957	0.477	0.625	-0.984	0.387	0.113
-1.066	0.438	0.414	-1.18	0.551	0.324	-0.828	0.5	0.199	-1.043	0.473	0.469	-1.324	0.348	0.262	-1.285	0.477	0.242	-0.898	0.41	0.289	-1.324	0.438	0.262	-1.508	0.734	0.422	-0.957	0.48	0.637	-1.016	0.379	0.098
-1.023	0.453	0.402	-1.195	0.539	0.32	-0.813	0.504	0.211	-1.047	0.477	0.48	-1.387	0.367	0.246	-1.281	0.473	0.273	-0.852	0.438	0.313	-1.293	0.445	0.316	-1.496	0.711	0.398	-0.969	0.473	0.629	-1.098	0.383	0.063
-0.988	0.473	0.391	-1.199	0.531	0.316	-0.801	0.504	0.219	-1.051	0.484	0.492	-1.363	0.391	0.246	-1.266	0.457	0.297	-0.828	0.465	0.32	-1.297	0.43	0.387	-1.484	0.684	0.371	-1	0.469	0.613	-1.219	0.355	0.02
-0.969	0.488	0.391	-1.211	0.512	0.313	-0.789	0.496	0.215	-1.051	0.484	0.496	-1.348	0.402	0.27	-1.227	0.43	0.297	-0.828	0.477	0.332	-1.332	0.414	0.438	-1.477	0.656	0.34	-1.047	0.496	0.609	-1.293	0.277	0.008
-0.98	0.492	0.387	-1.219	0.492	0.313	-0.766	0.496	0.219	-1.074	0.484	0.492	-1.371	0.426	0.273	-1.168	0.398	0.285	-0.836	0.488	0.324	-1.371	0.414	0.445	-1.469	0.621	0.32	-1.098	0.547	0.637	-1.293	0.184	0.023
-0.98	0.492	0.383	-1.227	0.477	0.309	-0.742	0.496	0.227	-1.109	0.488	0.488	-1.367	0.449	0.301	-1.098	0.383	0.266	-0.832	0.5	0.328	-1.41	0.426	0.414	-1.453	0.586	0.309	-1.145	0.602	0.684	-1.266	0.125	0.016
-0.973	0.488	0.379	-1.23	0.461	0.313	-0.738	0.508	0.234	-1.141	0.488	0.492	-1.316	0.465	0.359	-1.039	0.375	0.254	-0.836	0.496	0.336	-1.441	0.418	0.367	-1.418	0.559	0.309	-1.199	0.633	0.727	-1.238	0.117	0
-0.969	0.496	0.371	-1.215	0.441	0.313	-0.746	0.52	0.246	-1.164	0.496	0.5	-1.285	0.465	0.41	-0.992	0.379	0.227	-0.848	0.484	0.344	-1.438	0.41	0.332	-1.367	0.535	0.316	-1.238	0.637	0.75	-1.207	0.109	0.027
-0.98	0.5	0.359	-1.188	0.426	0.316	-0.777	0.527	0.254	-1.203	0.5	0.504	-1.281	0.477	0.438	-0.953	0.395	0.203	-0.871	0.473	0.344	-1.395	0.387	0.34	-1.301	0.508	0.324	-1.277	0.633	0.742	-1.188	0.137	0.051
-1.004	0.496	0.355	-1.164	0.414	0.313	-0.836	0.516	0.262	-1.262	0.504	0.496	-1.289	0.477	0.445	-0.926	0.398	0.195	-0.922	0.457	0.336	-1.328	0.367	0.391	-1.223	0.473	0.344	-1.328	0.637	0.723	-1.184	0.207	0.063
-1.023	0.492	0.359	-1.141	0.414	0.297	-0.906	0.508	0.266	-1.355	0.504	0.477	-1.316	0.473	0.426	-0.902	0.406	0.195	-0.996	0.453	0.316	-1.27	0.379	0.438	-1.156	0.453	0.348	-1.379	0.641	0.703	-1.195	0.262	0.078
-1.055	0.488	0.371	-1.129	0.414	0.285	-0.965	0.496	0.277	-1.453	0.504	0.453	-1.355	0.453	0.379	-0.879	0.426	0.199	-1.066	0.441	0.305	-1.203	0.387	0.48	-1.105	0.438	0.348	-1.426	0.641	0.672	-1.27	0.297	0.09
-1.086	0.484	0.371	-1.113	0.414	0.273	-1.027	0.484	0.285	-1.504	0.508	0.418	-1.387	0.434	0.332	-0.875	0.441	0.203	-1.129	0.422	0.305	-1.133	0.398	0.523	-1.059	0.422	0.352	-1.445	0.656	0.645	-1.359	0.324	0.082
-1.105	0.477	0.379	-1.102	0.43	0.262	-1.125	0.477	0.289	-1.516	0.508	0.383	-1.387	0.422	0.301	-0.883	0.449	0.215	-1.184	0.414	0.305	-1.059	0.41	0.555	-1.023	0.426	0.34	-1.453	0.664	0.617	-1.434	0.367	0.102
-1.117	0.477	0.387	-1.094	0.434	0.258	-1.246	0.469	0.285	-1.543	0.508	0.359	-1.379	0.43	0.277	-0.879	0.453	0.23	-1.266	0.414	0.313	-1.012	0.43	0.59	-0.996	0.426	0.324	-1.477	0.688	0.59	-1.496	0.398	0.141
-1.121	0.461	0.395	-1.086	0.434	0.254	-1.332	0.461	0.285	-1.59	0.527	0.352	-1.352	0.434	0.281	-0.875	0.449	0.238	-1.344	0.418	0.293	-1	0.453	0.594	-0.965	0.422	0.316	-1.512	0.711	0.563	-1.563	0.41	0.184
-1.125	0.453	0.395	-1.063	0.441	0.254	-1.367	0.457	0.301	-1.609	0.559	0.367	-1.293	0.43	0.313	-0.848	0.438	0.242	-1.34	0.414	0.293	-1.008	0.48	0.578	-0.945	0.418	0.293	-1.52	0.73	0.551	-1.598	0.402	0.234
-1.117	0.461	0.391	-1.055	0.441	0.25	-1.398	0.453	0.313	-1.582	0.57	0.406	-1.227	0.43	0.355	-0.836	0.434	0.242	-1.273	0.41	0.305	-1.02	0.496	0.555	-0.934	0.414	0.277	-1.566	0.734	0.551	-1.578	0.371	0.27
-1.102	0.465	0.391	-1.047	0.441	0.25	-1.434	0.453	0.313	-1.52	0.598	0.445	-1.16	0.438	0.402	-0.84	0.422	0.238	-1.234	0.418	0.301	-1.02	0.523	0.52	-0.926	0.406	0.273	-1.676	0.727	0.543	-1.531	0.336	0.289
-1.086	0.473	0.387	-1.031	0.438	0.254	-1.422	0.469	0.34	-1.43	0.629	0.457	-1.094	0.457	0.43	-0.855	0.426	0.238	-1.211	0.434	0.313	-1.027	0.551	0.492	-0.93	0.391	0.27	-1.766	0.727	0.531	-1.473	0.309	0.309
-1.082	0.496	0.387	-1.016	0.43	0.254	-1.371	0.5	0.398	-1.316	0.641	0.434	-1.039	0.473	0.441	-0.891	0.43	0.246	-1.176	0.434	0.34	-1.047	0.586	0.477	-0.93	0.379	0.258	-1.789	0.746	0.539	-1.387	0.32	0.336
-1.086	0.5	0.398	-1.016	0.43	0.254	-1.324	0.531	0.453	-1.211	0.637	0.398	-1.004	0.484	0.441	-0.938	0.43	0.246	-1.184	0.422	0.371	-1.074	0.625	0.477	-0.922	0.367	0.266	-1.738	0.758	0.555	-1.293	0.352	0.371
-1.094	0.488	0.398	-1.004	0.434	0.262	-1.289	0.539	0.504	-1.152	0.609	0.363	-0.977	0.496	0.422	-0.988	0.438	0.25	-1.238	0.414	0.391	-1.086	0.652	0.492	-0.906	0.355	0.27	-1.668	0.758	0.547	-1.188	0.391	0.406
-1.098	0.461	0.41	-0.992	0.438	0.27	-1.258	0.523	0.523	-1.133	0.578	0.336	-0.969	0.516	0.398	-1.031	0.441	0.242	-1.285	0.398	0.41	-1.086	0.664	0.523	-0.895	0.348	0.277	-1.648	0.719	0.504	-1.102	0.453	0.434
-1.109	0.434	0.426	-0.977	0.441	0.273	-1.246	0.5	0.508	-1.141	0.551	0.316	-0.969	0.527	0.383	-1.082	0.434	0.25	-1.313	0.387	0.406	-1.094	0.676	0.543	-0.883	0.352	0.293	-1.656	0.668	0.426	-1.035	0.516	0.453
-1.129	0.441	0.453	-0.961	0.445	0.277	-1.266	0.465	0.469	-1.168	0.539	0.313	-0.98	0.531	0.383	-1.152	0.422	0.25	-1.34	0.383	0.391	-1.102	0.68	0.559	-0.875	0.352	0.297	-1.664	0.609	0.34	-1	0.566	0.465
-1.168	0.496	0.453	-0.953	0.449	0.277	-1.309	0.449	0.406	-1.199	0.527	0.316	-0.988	0.535	0.383	-1.223	0.414	0.254	-1.34	0.395	0.363	-1.145	0.691	0.563	-0.883	0.355	0.313	-1.656	0.563	0.289	-0.977	0.594	0.469
-1.219	0.508	0.445	-0.945	0.457	0.277	-1.336	0.438	0.344	-1.23	0.508	0.324	-0.996	0.539	0.395	-1.27	0.41	0.266	-1.309	0.402	0.352	-1.211	0.703	0.559	-0.922	0.371	0.324	-1.645	0.523	0.262	-0.957	0.598	0.473
-1.262	0.539	0.402	-0.926	0.453	0.281	-1.363	0.43	0.305	-1.262	0.492	0.336	-1	0.547	0.43	-1.301	0.395	0.281	-1.242	0.414	0.352	-1.27	0.711	0.555	-0.973	0.383	0.32	-1.641	0.504	0.254	-0.938	0.57	0.48
-1.309	0.563	0.355	-0.906	0.449	0.293	-1.375	0.438	0.297	-1.273	0.477	0.336	-0.996	0.547	0.457	-1.352	0.391	0.289	-1.18	0.43	0.359	-1.305	0.719	0.57	-1.039	0.383	0.301	-1.621	0.484	0.262	-0.922	0.539	0.508
-1.398	0.559	0.336	-0.902	0.449	0.309	-1.367	0.438	0.324	-1.262	0.465	0.344	-0.996	0.543	0.473	-1.41	0.398	0.293	-1.117	0.449	0.379	-1.336	0.711	0.578	-1.105	0.371	0.277	-1.563	0.477	0.281	-0.941	0.516	0.551
-1.484	0.547	0.344	-0.926	0.445	0.32	-1.32	0.441	0.375	-1.238	0.441	0.344	-0.996	0.555	0.492	-1.383	0.402	0.301	-1.063	0.465	0.398	-1.363	0.715	0.555	-1.18	0.359	0.25	-1.473	0.465	0.297	-1.012	0.516	0.57
-1.508	0.543	0.359	-0.957	0.445	0.328	-1.254	0.453	0.422	-1.203	0.414	0.336	-1.016	0.555	0.496	-1.324	0.391	0.328	-1.02	0.469	0.418	-1.387	0.703	0.508	-1.258	0.359	0.215	-1.375	0.457	0.309	-1.09	0.527	0.605
-1.484	0.531	0.375	-0.996	0.438	0.332	-1.18	0.461	0.449	-1.164	0.395	0.324	-1.047	0.57	0.492	-1.293	0.398	0.344	-0.992	0.473	0.43	-1.426	0.684	0.477	-1.352	0.344	0.191	-1.281	0.438	0.313	-1.184	0.512	0.641
-1.453	0.547	0.379	-1.039	0.422	0.34	-1.109	0.465	0.469	-1.141	0.387	0.313	-1.078	0.578	0.484	-1.258	0.41	0.379	-0.98	0.488	0.441	-1.488	0.695	0.461	-1.445	0.332	0.156	-1.211	0.414	0.316	-1.246	0.52	0.66
-1.43	0.563	0.379	-1.09	0.414	0.344	-1.043	0.465	0.469	-1.121	0.383	0.309	-1.121	0.582	0.48	-1.219	0.414	0.414	-0.977	0.512	0.438	-1.52	0.719	0.441	-1.492	0.344	0.133	-1.16	0.402	0.313	-1.313	0.547	0.652
-1.402	0.57	0.383	-1.164	0.402	0.352	-1	0.469	0.449	-1.105	0.391	0.293	-1.168	0.594	0.473	-1.219	0.398	0.441	-0.984	0.527	0.418	-1.543	0.738	0.41	-1.457	0.367	0.16	-1.129	0.398	0.293	-1.383	0.59	0.625
-1.363	0.586	0.379	-1.266	0.406	0.352	-0.973	0.473	0.422	-1.098	0.406	0.277	-1.215	0.602	0.465	-1.262	0.387	0.469	-1.004	0.527	0.406	-1.609	0.754	0.375	-1.434	0.395	0.188	-1.102	0.383	0.285	-1.457	0.633	0.578
-1.305	0.598	0.375	-1.363	0.406	0.344	-0.965	0.477	0.406	-1.094	0.422	0.262	-1.258	0.613	0.461	-1.309	0.379	0.473	-1.027	0.539	0.391	-1.652	0.754	0.344	-1.438	0.426	0.207	-1.082	0.383	0.27	-1.52	0.672	0.551
-1.234	0.594	0.367	-1.398	0.41	0.34	-0.98	0.473	0.41	-1.082	0.426	0.254	-1.297	0.613	0.453	-1.375	0.379	0.461	-1.063	0.551	0.387	-1.652	0.762	0.328	-1.41	0.449	0.258	-1.063	0.383	0.258	-1.563	0.695	0.563
-1.172	0.59	0.367	-1.379	0.41	0.34	-0.988	0.457	0.457	-1.074	0.441	0.25	-1.336	0.621	0.449	-1.43	0.367	0.418	-1.102	0.559	0.383	-1.637	0.766	0.316	-1.383	0.461	0.324	-1.043	0.383	0.254	-1.574	0.734	0.559
-1.137	0.578	0.355	-1.371	0.41	0.344	-0.988	0.445	0.488	-1.063	0.445	0.242	-1.402	0.625	0.441	-1.449	0.367	0.379	-1.141	0.563	0.395	-1.59	0.773	0.305	-1.383	0.461	0.367	-1.023	0.379	0.254	-1.563	0.777	0.512
-1.117	0.566	0.332	-1.375	0.422	0.352	-1.004	0.504	0.473	-1.047	0.445	0.238	-1.473	0.625	0.418	-1.418	0.383	0.352	-1.168	0.574	0.406	-1.5	0.758	0.305	-1.387	0.465	0.398	-1	0.375	0.262	-1.559	0.801	0.477
-1.113	0.563	0.328	-1.34	0.453	0.375	-1.039	0.566	0.426	-1.02	0.438	0.238	-1.52	0.625	0.406	-1.355	0.414	0.332	-1.184	0.594	0.434	-1.438	0.723	0.297	-1.363	0.461	0.418	-0.973	0.371	0.262	-1.578	0.824	0.445
-1.113	0.551	0.332	-1.305	0.48	0.41	-1.051	0.574	0.402	-1	0.43	0.242	-1.566	0.621	0.391	-1.273	0.438	0.348	-1.199	0.605	0.477	-1.406	0.684	0.281	-1.34	0.465	0.426	-0.938	0.359	0.266	-1.574	0.836	0.43
-1.125	0.535	0.324	-1.273	0.496	0.457	-1.051	0.547	0.395	-0.98	0.422	0.246	-1.641	0.625	0.383	-1.199	0.449	0.391	-1.211	0.617	0.512	-1.402	0.648	0.266	-1.324	0.465	0.41	-0.898	0.348	0.281	-1.547	0.832	0.422
-1.137	0.527	0.32	-1.25	0.527	0.484	-1.051	0.543	0.387	-0.969	0.422	0.242	-1.684	0.641	0.395	-1.129	0.465	0.426	-1.223	0.637	0.531	-1.406	0.621	0.254	-1.289	0.469	0.391	-0.875	0.336	0.293	-1.563	0.805	0.43
-1.145	0.504	0.316	-1.219	0.539	0.496	-1.066	0.547	0.383	-0.965	0.418	0.242	-1.656	0.66	0.414	-1.063	0.469	0.457	-1.23	0.645	0.531	-1.41	0.598	0.254	-1.215	0.48	0.375	-0.855	0.32	0.301	-1.59	0.781	0.426
-1.152	0.484	0.316	-1.207	0.539	0.496	-1.082	0.547	0.387	-0.961	0.418	0.23	-1.629	0.664	0.43	-1.008	0.465	0.48	-1.223	0.648	0.523	-1.43	0.582	0.246	-1.129	0.5	0.371	-0.848	0.309	0.293	-1.594	0.77	0.434
-1.16	0.473	0.316	-1.223	0.523	0.473	-1.094	0.539	0.398	-0.953	0.418	0.23	-1.613	0.672	0.426	-0.965	0.461	0.488	-1.215	0.66	0.52	-1.453	0.578	0.242	-1.059	0.512	0.371	-0.844	0.301	0.297	-1.582	0.766	0.441
-1.156	0.461	0.316	-1.246	0.496	0.43	-1.109	0.531	0.41	-0.957	0.422	0.238	-1.559	0.672	0.406	-0.938	0.477	0.484	-1.215	0.664	0.512	-1.453	0.57	0.246	-0.996	0.52	0.395	-0.844	0.297	0.309	-1.594	0.762	0.434
-1.156	0.461	0.316	-1.266	0.477	0.383	-1.117	0.527	0.418	-0.965	0.43	0.246	-1.473	0.656	0.383	-0.926	0.492	0.465	-1.219	0.668	0.5	-1.41	0.559	0.258	-0.941	0.52	0.434	-0.875	0.305	0.324	-1.652	0.727	0.375
-1.152	0.457	0.309	-1.273	0.441	0.34	-1.137	0.531	0.414	-0.98	0.43	0.254	-1.387	0.637	0.355	-0.906	0.496	0.449	-1.223	0.672	0.492	-1.34	0.539	0.273	-0.91	0.516	0.48	-0.926	0.32	0.328	-1.699	0.672	0.301
-1.141	0.461	0.301	-1.285	0.422	0.324	-1.145	0.543	0.418	-0.984	0.438	0.254	-1.32	0.617	0.332	-0.91	0.504	0.441	-1.246	0.664	0.484	-1.273	0.512	0.277	-0.891	0.508	0.52	-0.996	0.34	0.32	-1.707	0.617	0.223
-1.129	0.461	0.293	-1.281	0.41	0.328	-1.152	0.555	0.41	-0.996	0.441	0.262	-1.273	0.598	0.32	-0.918	0.504	0.438	-1.285	0.656	0.473	-1.223	0.477	0.285	-0.871	0.512	0.512	-1.059	0.344	0.313	-1.668	0.566	0.164
-1.113	0.465	0.289	-1.246	0.414	0.355	-1.168	0.559	0.414	-1.039	0.438	0.266	-1.25	0.578	0.32	-0.953	0.512	0.441	-1.328	0.641	0.445	-1.172	0.449	0.301	-0.859	0.523	0.488	-1.121	0.332	0.305	-1.609	0.539	0.156
-1.105	0.477	0.281	-1.199	0.434	0.383	-1.18	0.563	0.426	-1.105	0.43	0.277	-1.254	0.555	0.316	-0.992	0.508	0.453	-1.367	0.633	0.398	-1.137	0.414	0.309	-0.863	0.535	0.441	-1.215	0.313	0.289	-1.535	0.516	0.176
-1.098	0.488	0.27	-1.148	0.445	0.41	-1.191	0.563	0.434	-1.172	0.422	0.293	-1.258	0.535	0.316	-1.012	0.504	0.469	-1.43	0.617	0.363	-1.113	0.387	0.309	-0.891	0.566	0.414	-1.328	0.301	0.254	-1.453	0.508	0.211
-1.094	0.496	0.258	-1.098	0.461	0.418	-1.215	0.559	0.445	-1.238	0.402	0.309	-1.27	0.512	0.309	-1.02	0.492	0.488	-1.508	0.617	0.352	-1.094	0.363	0.313	-0.941	0.609	0.406	-1.383	0.309	0.234	-1.367	0.504	0.254
-1.086	0.5	0.246	-1.035	0.473	0.414	-1.242	0.551	0.441	-1.313	0.379	0.332	-1.277	0.488	0.309	-1.02	0.492	0.504	-1.566	0.645	0.367	-1.066	0.348	0.316	-0.977	0.645	0.422	-1.359	0.32	0.25	-1.273	0.496	0.289
-1.074	0.504	0.234	-0.996	0.484	0.406	-1.285	0.551	0.43	-1.41	0.379	0.359	-1.273	0.465	0.309	-1.039	0.492	0.523	-1.57	0.688	0.406	-1.039	0.336	0.316	-0.996	0.66	0.457	-1.332	0.336	0.266	-1.191	0.488	0.309
-1.063	0.508	0.227	-0.969	0.488	0.395	-1.328	0.551	0.414	-1.453	0.383	0.383	-1.246	0.445	0.305	-1.074	0.5	0.531	-1.531	0.715	0.434	-1.008	0.332	0.316	-1.012	0.672	0.488	-1.324	0.359	0.281	-1.109	0.484	0.316
-1.055	0.508	0.223	-0.953	0.5	0.387	-1.383	0.543	0.406	-1.418	0.383	0.414	-1.223	0.422	0.309	-1.121	0.504	0.535	-1.48	0.727	0.43	-0.992	0.336	0.316	-1.047	0.684	0.504	-1.332	0.379	0.313	-1.043	0.477	0.313
-1.047	0.508	0.223	-0.949	0.496	0.387	-1.477	0.551	0.402	-1.41	0.375	0.434	-1.203	0.406	0.305	-1.16	0.508	0.531	-1.449	0.73	0.387	-0.969	0.328	0.313	-1.098	0.691	0.512	-1.352	0.383	0.352	-0.996	0.473	0.297
-1.039	0.508	0.227	-0.953	0.496	0.391	-1.566	0.574	0.395	-1.461	0.387	0.426	-1.18	0.395	0.305	-1.207	0.52	0.523	-1.441	0.711	0.324	-0.941	0.328	0.297	-1.152	0.691	0.52	-1.406	0.383	0.391	-0.961	0.457	0.289
-1.039	0.504	0.227	-0.953	0.492	0.391	-1.609	0.59	0.395	-1.469	0.402	0.422	-1.152	0.387	0.293	-1.25	0.527	0.508	-1.418	0.695	0.273	-0.91	0.328	0.285	-1.199	0.699	0.512	-1.453	0.383	0.406	-0.938	0.445	0.277
-1.031	0.5	0.23	-0.945	0.492	0.395	-1.613	0.602	0.406	-1.41	0.41	0.438	-1.141	0.379	0.281	-1.289	0.539	0.492	-1.371	0.664	0.25	-0.879	0.328	0.285	-1.242	0.723	0.492	-1.477	0.395	0.406	-0.93	0.426	0.266
-1.02	0.484	0.234	-0.957	0.488	0.402	-1.598	0.613	0.41	-1.332	0.414	0.453	-1.125	0.379	0.273	-1.32	0.539	0.484	-1.324	0.625	0.262	-0.863	0.32	0.297	-1.258	0.746	0.484	-1.484	0.398	0.379	-0.934	0.406	0.258
-1.02	0.484	0.242	-0.969	0.484	0.41	-1.547	0.641	0.41	-1.273	0.395	0.469	-1.102	0.379	0.262	-1.352	0.543	0.48	-1.293	0.598	0.285	-0.848	0.32	0.313	-1.273	0.762	0.48	-1.469	0.414	0.34	-0.945	0.391	0.254
-1.02	0.484	0.238	-1	0.48	0.406	-1.461	0.645	0.398	-1.223	0.387	0.473	-1.074	0.383	0.262	-1.395	0.547	0.477	-1.277	0.563	0.309	-0.832	0.316	0.32	-1.313	0.773	0.484	-1.41	0.426	0.297	-0.953	0.375	0.246
-1.016	0.48	0.238	-1.016	0.48	0.398	-1.367	0.641	0.375	-1.184	0.375	0.457	-1.059	0.398	0.25	-1.441	0.543	0.465	-1.25	0.516	0.332	-0.816	0.309	0.34	-1.379	0.773	0.469	-1.328	0.441	0.273	-0.953	0.355	0.242
-1.008	0.48	0.242	-1.039	0.48	0.398	-1.289	0.617	0.348	-1.168	0.367	0.438	-1.035	0.406	0.242	-1.457	0.535	0.441	-1.203	0.477	0.344	-0.816	0.305	0.355	-1.438	0.766	0.453	-1.242	0.453	0.281	-0.957	0.348	0.246
-1.004	0.48	0.254	-1.063	0.484	0.406	-1.234	0.582	0.328	-1.176	0.359	0.402	-1	0.414	0.23	-1.469	0.52	0.426	-1.16	0.445	0.348	-0.848	0.313	0.371	-1.445	0.746	0.441	-1.156	0.469	0.309	-0.941	0.332	0.242
-1.004	0.477	0.266	-1.078	0.492	0.414	-1.211	0.555	0.32	-1.184	0.355	0.367	-0.969	0.422	0.227	-1.527	0.512	0.418	-1.113	0.422	0.348	-0.914	0.313	0.371	-1.457	0.738	0.441	-1.098	0.473	0.348	-0.93	0.332	0.242
-1.008	0.473	0.277	-1.082	0.5	0.422	-1.219	0.547	0.32	-1.18	0.371	0.344	-0.945	0.422	0.215	-1.59	0.527	0.414	-1.082	0.414	0.336	-0.984	0.313	0.363	-1.547	0.73	0.426	-1.043	0.477	0.379	-0.93	0.328	0.227
-1.031	0.461	0.285	-1.082	0.504	0.426	-1.238	0.543	0.324	-1.184	0.387	0.332	-0.91	0.426	0.199	-1.609	0.539	0.41	-1.063	0.41	0.332	-1.074	0.313	0.34	-1.656	0.746	0.414	-1.004	0.488	0.41	-0.949	0.332	0.203
-1.074	0.457	0.293	-1.086	0.508	0.422	-1.258	0.535	0.328	-1.164	0.402	0.332	-0.887	0.418	0.211	-1.574	0.551	0.418	-1.035	0.406	0.324	-1.176	0.297	0.316	-1.738	0.766	0.41	-0.98	0.492	0.445	-1.008	0.34	0.18
-1.125	0.449	0.293	-1.098	0.512	0.426	-1.273	0.527	0.32	-1.125	0.41	0.348	-0.859	0.41	0.219	-1.496	0.563	0.418	-1.023	0.41	0.316	-1.293	0.289	0.277	-1.754	0.793	0.402	-0.984	0.496	0.484	-1.098	0.359	0.152
-1.164	0.441	0.297	-1.109	0.52	0.426	-1.297	0.516	0.313	-1.074	0.422	0.375	-0.84	0.398	0.23	-1.391	0.582	0.402	-1.02	0.41	0.309	-1.406	0.301	0.223	-1.68	0.801	0.406	-0.996	0.52	0.512	-1.164	0.363	0.141
-1.199	0.434	0.301	-1.129	0.52	0.426	-1.301	0.508	0.301	-1.02	0.43	0.395	-0.836	0.395	0.242	-1.309	0.586	0.375	-1.023	0.41	0.305	-1.445	0.324	0.191	-1.605	0.789	0.395	-1.027	0.547	0.523	-1.188	0.34	0.145
-1.25	0.434	0.293	-1.145	0.516	0.438	-1.289	0.496	0.301	-0.988	0.43	0.398	-0.844	0.395	0.254	-1.27	0.582	0.348	-1.023	0.402	0.297	-1.41	0.344	0.188	-1.566	0.766	0.367	-1.063	0.563	0.516	-1.203	0.289	0.141
-1.324	0.438	0.285	-1.168	0.52	0.445	-1.277	0.48	0.297	-0.949	0.434	0.406	-0.848	0.402	0.262	-1.273	0.578	0.332	-1.031	0.414	0.289	-1.391	0.367	0.191	-1.547	0.73	0.34	-1.102	0.582	0.508	-1.211	0.219	0.117
-1.359	0.434	0.301	-1.195	0.512	0.449	-1.258	0.465	0.289	-0.93	0.438	0.414	-0.859	0.41	0.273	-1.305	0.566	0.32	-1.031	0.434	0.277	-1.398	0.391	0.215	-1.516	0.684	0.324	-1.133	0.602	0.512	-1.191	0.145	0.078
-1.371	0.434	0.32	-1.234	0.504	0.441	-1.23	0.453	0.289	-0.941	0.453	0.414	-0.871	0.414	0.289	-1.348	0.555	0.313	-1.02	0.434	0.273	-1.375	0.422	0.27	-1.484	0.645	0.32	-1.148	0.648	0.52	-1.215	0.121	0.027
-1.387	0.43	0.336	-1.281	0.5	0.441	-1.203	0.449	0.281	-0.953	0.477	0.41	-0.883	0.418	0.289	-1.395	0.531	0.301	-1.012	0.449	0.27	-1.363	0.43	0.34	-1.461	0.602	0.316	-1.156	0.703	0.559	-1.277	0.152	-0.035
-1.395	0.434	0.34	-1.32	0.496	0.422	-1.191	0.449	0.281	-0.953	0.496	0.41	-0.898	0.41	0.293	-1.418	0.488	0.285	-1	0.473	0.262	-1.41	0.418	0.395	-1.449	0.566	0.313	-1.168	0.727	0.629	-1.336	0.215	-0.047
-1.352	0.449	0.355	-1.355	0.488	0.398	-1.184	0.445	0.289	-0.957	0.512	0.406	-0.934	0.402	0.305	-1.402	0.457	0.266	-0.977	0.496	0.254	-1.484	0.41	0.414	-1.422	0.539	0.316	-1.227	0.75	0.68	-1.387	0.293	0.008
-1.277	0.465	0.375	-1.414	0.488	0.383	-1.168	0.445	0.285	-0.953	0.516	0.398	-0.996	0.395	0.313	-1.332	0.441	0.254	-0.969	0.508	0.246	-1.543	0.414	0.387	-1.375	0.516	0.32	-1.301	0.77	0.691	-1.457	0.375	0.109
-1.211	0.488	0.398	-1.477	0.508	0.379	-1.156	0.445	0.277	-0.969	0.523	0.398	-1.082	0.383	0.324	-1.262	0.43	0.25	-0.965	0.531	0.234	-1.555	0.414	0.336	-1.313	0.496	0.324	-1.363	0.777	0.684	-1.527	0.438	0.238
-1.152	0.516	0.426	-1.508	0.531	0.379	-1.133	0.449	0.258	-0.996	0.512	0.406	-1.199	0.363	0.355	-1.195	0.422	0.25	-0.953	0.531	0.23	-1.52	0.414	0.285	-1.25	0.48	0.324	-1.391	0.773	0.672	-1.598	0.445	0.352
-1.09	0.531	0.449	-1.512	0.547	0.379	-1.102	0.449	0.238	-1.035	0.508	0.41	-1.363	0.359	0.363	-1.145	0.434	0.246	-0.922	0.516	0.242	-1.461	0.422	0.25	-1.184	0.465	0.324	-1.383	0.785	0.656	-1.652	0.445	0.426
-1.047	0.535	0.469	-1.527	0.563	0.375	-1.063	0.449	0.227	-1.055	0.508	0.418	-1.523	0.367	0.336	-1.094	0.438	0.25	-0.902	0.496	0.25	-1.367	0.426	0.246	-1.125	0.457	0.316	-1.391	0.793	0.645	-1.699	0.43	0.438
-1.031	0.523	0.473	-1.523	0.586	0.371	-1.027	0.453	0.223	-1.059	0.504	0.426	-1.594	0.359	0.316	-1.031	0.441	0.254	-0.926	0.484	0.258	-1.277	0.434	0.281	-1.082	0.453	0.305	-1.422	0.797	0.629	-1.723	0.367	0.402
-1.051	0.508	0.465	-1.48	0.605	0.371	-1	0.453	0.219	-1.066	0.5	0.438	-1.594	0.367	0.281	-0.988	0.441	0.25	-0.977	0.477	0.262	-1.195	0.434	0.332	-1.043	0.441	0.309	-1.477	0.785	0.625	-1.727	0.305	0.332
-1.094	0.48	0.441	-1.406	0.605	0.359	-0.973	0.457	0.23	-1.074	0.496	0.449	-1.582	0.375	0.25	-0.965	0.453	0.254	-1.039	0.477	0.258	-1.117	0.434	0.391	-1.004	0.43	0.297	-1.508	0.773	0.613	-1.672	0.266	0.277
-1.133	0.453	0.414	-1.324	0.605	0.348	-0.949	0.457	0.242	-1.09	0.504	0.461	-1.543	0.383	0.242	-0.961	0.465	0.25	-1.102	0.453	0.262	-1.039	0.422	0.441	-0.969	0.422	0.289	-1.496	0.766	0.598	-1.551	0.258	0.262
-1.18	0.426	0.406	-1.242	0.602	0.332	-0.934	0.453	0.254	-1.109	0.504	0.473	-1.488	0.406	0.27	-0.961	0.473	0.242	-1.148	0.438	0.27	-0.977	0.418	0.477	-0.938	0.414	0.285	-1.512	0.75	0.566	-1.391	0.297	0.289
-1.223	0.406	0.41	-1.172	0.578	0.324	-0.91	0.457	0.27	-1.121	0.504	0.477	-1.445	0.434	0.305	-0.961	0.477	0.242	-1.176	0.414	0.277	-0.93	0.434	0.492	-0.91	0.41	0.281	-1.59	0.734	0.539	-1.227	0.359	0.34
-1.258	0.391	0.418	-1.133	0.559	0.32	-0.895	0.457	0.281	-1.137	0.496	0.477	-1.387	0.457	0.371	-0.965	0.465	0.242	-1.223	0.395	0.277	-0.902	0.449	0.484	-0.883	0.406	0.281	-1.672	0.746	0.516	-1.094	0.434	0.391
-1.25	0.379	0.43	-1.125	0.555	0.313	-0.887	0.461	0.281	-1.145	0.484	0.469	-1.328	0.477	0.434	-0.969	0.457	0.23	-1.309	0.371	0.27	-0.895	0.48	0.477	-0.859	0.398	0.273	-1.715	0.77	0.508	-0.992	0.492	0.441
-1.211	0.363	0.438	-1.141	0.547	0.309	-0.875	0.469	0.285	-1.152	0.488	0.457	-1.309	0.492	0.477	-0.961	0.453	0.23	-1.363	0.359	0.266	-0.906	0.5	0.469	-0.828	0.398	0.273	-1.684	0.793	0.508	-0.922	0.527	0.504
-1.156	0.363	0.434	-1.152	0.543	0.305	-0.867	0.469	0.285	-1.168	0.492	0.453	-1.328	0.512	0.461	-0.953	0.449	0.227	-1.359	0.348	0.297	-0.918	0.508	0.48	-0.793	0.395	0.277	-1.637	0.793	0.492	-0.875	0.539	0.582
-1.113	0.383	0.43	-1.168	0.527	0.309	-0.863	0.473	0.289	-1.195	0.512	0.469	-1.336	0.52	0.414	-0.953	0.449	0.227	-1.344	0.363	0.313	-0.941	0.527	0.52	-0.77	0.391	0.277	-1.633	0.762	0.449	-0.836	0.512	0.676
-1.07	0.41	0.422	-1.176	0.512	0.305	-0.855	0.465	0.289	-1.223	0.535	0.492	-1.313	0.504	0.359	-0.949	0.449	0.23	-1.313	0.387	0.34	-0.969	0.547	0.559	-0.758	0.395	0.281	-1.641	0.711	0.402	-0.809	0.488	0.738
-1.023	0.43	0.41	-1.184	0.492	0.305	-0.859	0.461	0.297	-1.254	0.559	0.523	-1.281	0.477	0.309	-0.957	0.449	0.227	-1.238	0.398	0.383	-0.988	0.586	0.59	-0.754	0.406	0.289	-1.625	0.656	0.359	-0.813	0.457	0.762
-0.992	0.449	0.395	-1.184	0.469	0.313	-0.867	0.457	0.293	-1.281	0.555	0.539	-1.254	0.469	0.277	-0.973	0.445	0.227	-1.195	0.391	0.414	-1.008	0.625	0.59	-0.762	0.41	0.301	-1.609	0.598	0.332	-0.836	0.41	0.766
-0.98	0.469	0.391	-1.176	0.453	0.316	-0.887	0.457	0.301	-1.305	0.559	0.539	-1.203	0.457	0.277	-1.016	0.445	0.227	-1.188	0.379	0.434	-1.016	0.645	0.578	-0.766	0.418	0.309	-1.602	0.559	0.316	-0.883	0.375	0.762
-0.988	0.48	0.395	-1.164	0.434	0.316	-0.922	0.453	0.309	-1.328	0.559	0.523	-1.152	0.453	0.313	-1.066	0.441	0.227	-1.207	0.363	0.438	-1.004	0.66	0.563	-0.781	0.422	0.313	-1.59	0.516	0.316	-0.945	0.387	0.766
-0.984	0.488	0.402	-1.156	0.422	0.313	-0.961	0.449	0.32	-1.359	0.563	0.512	-1.109	0.453	0.375	-1.098	0.438	0.227	-1.234	0.34	0.422	-1	0.676	0.543	-0.816	0.422	0.328	-1.555	0.492	0.316	-1.031	0.418	0.777
-0.992	0.48	0.41	-1.137	0.422	0.305	-1.008	0.441	0.328	-1.422	0.566	0.5	-1.066	0.469	0.434	-1.125	0.441	0.223	-1.262	0.332	0.402	-1.035	0.68	0.512	-0.891	0.426	0.328	-1.504	0.469	0.324	-1.121	0.469	0.754
-0.992	0.477	0.41	-1.109	0.422	0.297	-1.086	0.438	0.336	-1.477	0.586	0.488	-1.035	0.48	0.469	-1.148	0.441	0.215	-1.27	0.344	0.391	-1.098	0.691	0.488	-1	0.434	0.301	-1.438	0.457	0.332	-1.215	0.512	0.707
-1.004	0.465	0.402	-1.094	0.438	0.289	-1.195	0.43	0.328	-1.504	0.605	0.5	-1.004	0.48	0.477	-1.172	0.434	0.219	-1.254	0.363	0.379	-1.168	0.699	0.465	-1.094	0.422	0.277	-1.359	0.445	0.344	-1.297	0.566	0.641
-1.023	0.457	0.395	-1.082	0.445	0.285	-1.309	0.434	0.332	-1.504	0.625	0.527	-0.977	0.473	0.449	-1.215	0.426	0.227	-1.227	0.375	0.391	-1.227	0.703	0.445	-1.156	0.402	0.262	-1.277	0.426	0.348	-1.375	0.605	0.598
-1.039	0.457	0.391	-1.066	0.465	0.281	-1.355	0.445	0.324	-1.504	0.648	0.535	-0.949	0.484	0.406	-1.266	0.418	0.227	-1.184	0.391	0.395	-1.277	0.695	0.449	-1.258	0.395	0.254	-1.203	0.41	0.348	-1.441	0.645	0.598
-1.051	0.473	0.395	-1.059	0.477	0.262	-1.371	0.453	0.313	-1.473	0.66	0.516	-0.93	0.488	0.375	-1.285	0.426	0.227	-1.129	0.41	0.398	-1.32	0.688	0.449	-1.371	0.402	0.227	-1.152	0.395	0.34	-1.449	0.68	0.652
-1.074	0.484	0.398	-1.047	0.488	0.25	-1.383	0.449	0.301	-1.406	0.656	0.473	-0.926	0.5	0.359	-1.32	0.426	0.23	-1.082	0.414	0.406	-1.375	0.688	0.445	-1.414	0.426	0.207	-1.105	0.387	0.328	-1.402	0.707	0.738
-1.09	0.488	0.406	-1.043	0.496	0.25	-1.395	0.445	0.301	-1.336	0.629	0.426	-0.938	0.504	0.355	-1.395	0.434	0.238	-1.035	0.414	0.434	-1.441	0.691	0.434	-1.371	0.438	0.242	-1.074	0.379	0.305	-1.344	0.75	0.773
-1.094	0.488	0.402	-1.035	0.504	0.25	-1.359	0.469	0.313	-1.285	0.59	0.375	-0.965	0.508	0.363	-1.465	0.434	0.262	-1.008	0.438	0.445	-1.504	0.691	0.418	-1.34	0.445	0.27	-1.043	0.375	0.293	-1.332	0.781	0.742
-1.094	0.484	0.406	-1.023	0.508	0.238	-1.309	0.488	0.355	-1.258	0.555	0.344	-0.992	0.504	0.383	-1.465	0.426	0.309	-0.992	0.465	0.43	-1.539	0.688	0.43	-1.352	0.465	0.273	-1.023	0.371	0.281	-1.379	0.789	0.672
-1.098	0.48	0.41	-1.02	0.496	0.238	-1.254	0.508	0.398	-1.25	0.52	0.34	-1.008	0.504	0.387	-1.434	0.414	0.359	-0.969	0.477	0.434	-1.598	0.676	0.434	-1.375	0.477	0.297	-1.016	0.359	0.266	-1.414	0.781	0.609
-1.098	0.48	0.41	-1.008	0.488	0.246	-1.223	0.523	0.43	-1.262	0.512	0.348	-1.008	0.508	0.398	-1.379	0.402	0.41	-0.945	0.5	0.418	-1.668	0.672	0.422	-1.395	0.473	0.328	-1.02	0.352	0.25	-1.402	0.793	0.559
-1.09	0.492	0.41	-0.988	0.488	0.254	-1.195	0.527	0.441	-1.289	0.516	0.355	-0.992	0.516	0.402	-1.281	0.391	0.469	-0.93	0.539	0.402	-1.668	0.676	0.43	-1.43	0.457	0.367	-1.02	0.336	0.246	-1.445	0.797	0.504
-1.09	0.504	0.414	-0.984	0.492	0.262	-1.203	0.531	0.426	-1.324	0.508	0.363	-0.992	0.523	0.406	-1.184	0.383	0.508	-0.938	0.563	0.391	-1.629	0.672	0.441	-1.473	0.457	0.379	-1.012	0.32	0.246	-1.555	0.789	0.453
-1.086	0.516	0.418	-0.969	0.5	0.266	-1.227	0.516	0.395	-1.363	0.5	0.355	-1.008	0.535	0.406	-1.133	0.363	0.547	-0.965	0.598	0.391	-1.605	0.672	0.438	-1.5	0.457	0.371	-0.996	0.305	0.242	-1.613	0.781	0.441
-1.086	0.523	0.426	-0.965	0.5	0.281	-1.242	0.5	0.363	-1.387	0.484	0.348	-1.043	0.539	0.41	-1.117	0.34	0.563	-0.98	0.613	0.406	-1.551	0.684	0.422	-1.512	0.457	0.352	-0.984	0.285	0.242	-1.59	0.773	0.453
-1.086	0.527	0.43	-0.957	0.5	0.285	-1.246	0.492	0.324	-1.375	0.48	0.328	-1.074	0.547	0.41	-1.145	0.316	0.559	-1.012	0.605	0.43	-1.5	0.672	0.395	-1.492	0.469	0.316	-0.969	0.285	0.238	-1.555	0.77	0.465
-1.094	0.52	0.434	-0.965	0.508	0.293	-1.246	0.484	0.305	-1.344	0.461	0.316	-1.113	0.547	0.426	-1.199	0.301	0.523	-1.039	0.609	0.43	-1.465	0.648	0.352	-1.438	0.477	0.285	-0.949	0.285	0.23	-1.578	0.75	0.441
-1.109	0.516	0.43	-0.957	0.508	0.297	-1.246	0.469	0.32	-1.313	0.438	0.301	-1.164	0.543	0.438	-1.238	0.305	0.48	-1.086	0.617	0.434	-1.449	0.633	0.313	-1.355	0.484	0.293	-0.957	0.289	0.223	-1.633	0.715	0.395
-1.141	0.523	0.418	-0.949	0.508	0.305	-1.238	0.457	0.348	-1.273	0.418	0.293	-1.203	0.547	0.441	-1.254	0.316	0.434	-1.129	0.629	0.445	-1.453	0.605	0.273	-1.246	0.492	0.34	-0.977	0.305	0.223	-1.66	0.684	0.348
-1.191	0.512	0.418	-0.941	0.504	0.313	-1.207	0.445	0.383	-1.238	0.41	0.285	-1.227	0.551	0.445	-1.234	0.344	0.383	-1.18	0.637	0.484	-1.461	0.574	0.246	-1.145	0.5	0.402	-0.988	0.32	0.23	-1.645	0.668	0.32
-1.25	0.512	0.41	-0.949	0.496	0.324	-1.168	0.43	0.406	-1.215	0.402	0.277	-1.254	0.551	0.449	-1.191	0.371	0.363	-1.219	0.66	0.5	-1.453	0.543	0.238	-1.063	0.504	0.465	-1.004	0.332	0.25	-1.609	0.652	0.297
-1.313	0.512	0.398	-0.977	0.492	0.34	-1.129	0.422	0.422	-1.191	0.406	0.27	-1.297	0.547	0.441	-1.129	0.387	0.371	-1.238	0.703	0.5	-1.445	0.52	0.23	-0.988	0.508	0.5	-1.043	0.328	0.262	-1.586	0.641	0.285
-1.359	0.508	0.387	-1.008	0.484	0.359	-1.086	0.441	0.43	-1.164	0.414	0.258	-1.355	0.543	0.441	-1.066	0.395	0.402	-1.238	0.727	0.496	-1.406	0.512	0.238	-0.922	0.512	0.508	-1.078	0.309	0.273	-1.563	0.617	0.273
-1.434	0.508	0.371	-1.059	0.477	0.371	-1.055	0.461	0.418	-1.133	0.414	0.246	-1.418	0.539	0.43	-1.008	0.395	0.445	-1.23	0.73	0.5	-1.344	0.508	0.246	-0.875	0.512	0.477	-1.129	0.293	0.277	-1.516	0.602	0.289
-1.484	0.523	0.355	-1.113	0.465	0.363	-1.023	0.477	0.414	-1.105	0.414	0.238	-1.527	0.523	0.422	-0.965	0.395	0.484	-1.266	0.727	0.488	-1.27	0.496	0.27	-0.84	0.52	0.453	-1.207	0.273	0.258	-1.449	0.578	0.301
-1.5	0.547	0.352	-1.145	0.457	0.359	-1.004	0.492	0.406	-1.086	0.422	0.23	-1.656	0.531	0.398	-0.918	0.395	0.504	-1.266	0.738	0.504	-1.211	0.477	0.285	-0.816	0.527	0.441	-1.277	0.277	0.223	-1.355	0.555	0.328
-1.492	0.563	0.359	-1.215	0.445	0.355	-0.996	0.496	0.402	-1.066	0.434	0.23	-1.742	0.551	0.379	-0.883	0.402	0.512	-1.246	0.742	0.512	-1.164	0.457	0.297	-0.813	0.535	0.43	-1.27	0.301	0.195	-1.258	0.52	0.367
-1.488	0.582	0.363	-1.316	0.438	0.348	-0.996	0.512	0.402	-1.035	0.438	0.227	-1.746	0.563	0.387	-0.855	0.41	0.496	-1.242	0.734	0.52	-1.121	0.438	0.301	-0.824	0.543	0.438	-1.199	0.32	0.195	-1.172	0.488	0.414
-1.465	0.602	0.359	-1.395	0.438	0.348	-1.008	0.52	0.402	-1.004	0.434	0.227	-1.734	0.582	0.387	-0.852	0.422	0.48	-1.293	0.77	0.48	-1.09	0.418	0.293	-0.848	0.559	0.441	-1.148	0.336	0.223	-1.113	0.453	0.457
-1.422	0.617	0.355	-1.414	0.438	0.355	-1.016	0.516	0.402	-0.977	0.422	0.234	-1.711	0.613	0.375	-0.848	0.453	0.449	-1.289	0.777	0.465	-1.055	0.398	0.293	-0.883	0.578	0.457	-1.121	0.363	0.27	-1.094	0.422	0.469
-1.363	0.625	0.344	-1.41	0.422	0.355	-1.035	0.52	0.406	-0.953	0.418	0.238	-1.625	0.633	0.355	-0.859	0.473	0.422	-1.258	0.742	0.453	-1.023	0.391	0.289	-0.914	0.605	0.473	-1.117	0.375	0.355	-1.082	0.402	0.453
-1.289	0.625	0.32	-1.406	0.422	0.355	-1.055	0.527	0.41	-0.926	0.414	0.246	-1.512	0.621	0.34	-0.879	0.5	0.406	-1.297	0.73	0.441	-1.004	0.395	0.281	-0.949	0.621	0.496	-1.176	0.379	0.434	-1.082	0.391	0.426
-1.223	0.613	0.313	-1.387	0.434	0.352	-1.07	0.527	0.418	-0.906	0.41	0.246	-1.422	0.594	0.324	-0.898	0.523	0.402	-1.379	0.723	0.441	-0.992	0.398	0.266	-0.973	0.645	0.508	-1.316	0.379	0.484	-1.074	0.375	0.414
-1.16	0.594	0.313	-1.32	0.449	0.371	-1.09	0.543	0.418	-0.883	0.402	0.25	-1.367	0.574	0.32	-0.934	0.539	0.406	-1.445	0.73	0.461	-0.98	0.398	0.262	-1.008	0.672	0.523	-1.477	0.383	0.492	-1.078	0.359	0.395
-1.117	0.578	0.316	-1.254	0.48	0.395	-1.109	0.555	0.426	-0.863	0.402	0.258	-1.352	0.551	0.316	-0.977	0.551	0.418	-1.488	0.73	0.473	-0.969	0.402	0.258	-1.074	0.703	0.527	-1.586	0.371	0.441	-1.094	0.352	0.383
-1.105	0.578	0.316	-1.195	0.5	0.43	-1.125	0.559	0.441	-0.848	0.398	0.273	-1.363	0.535	0.301	-0.996	0.531	0.445	-1.5	0.734	0.477	-0.957	0.395	0.266	-1.152	0.73	0.516	-1.637	0.355	0.367	-1.109	0.336	0.363
-1.125	0.574	0.316	-1.145	0.527	0.453	-1.137	0.555	0.457	-0.855	0.398	0.281	-1.371	0.512	0.289	-0.996	0.516	0.477	-1.484	0.734	0.461	-0.945	0.387	0.277	-1.227	0.754	0.516	-1.613	0.363	0.297	-1.082	0.316	0.352
-1.141	0.555	0.316	-1.102	0.551	0.473	-1.145	0.555	0.469	-0.863	0.402	0.297	-1.352	0.492	0.277	-1.008	0.512	0.492	-1.473	0.719	0.426	-0.914	0.387	0.273	-1.277	0.762	0.52	-1.531	0.395	0.285	-1.031	0.281	0.355
-1.156	0.535	0.313	-1.09	0.547	0.473	-1.152	0.563	0.48	-0.879	0.398	0.309	-1.328	0.484	0.258	-1.035	0.512	0.5	-1.461	0.695	0.387	-0.891	0.387	0.277	-1.328	0.762	0.504	-1.418	0.43	0.328	-0.973	0.254	0.355
-1.176	0.52	0.301	-1.109	0.52	0.461	-1.16	0.57	0.48	-0.898	0.391	0.332	-1.285	0.488	0.246	-1.074	0.504	0.504	-1.465	0.641	0.336	-0.871	0.375	0.281	-1.367	0.762	0.484	-1.301	0.461	0.402	-0.934	0.234	0.352
-1.195	0.508	0.297	-1.141	0.488	0.43	-1.156	0.574	0.48	-0.922	0.391	0.34	-1.238	0.48	0.246	-1.125	0.508	0.504	-1.449	0.594	0.305	-0.871	0.371	0.281	-1.406	0.75	0.488	-1.207	0.488	0.492	-0.891	0.227	0.363
-1.199	0.488	0.301	-1.164	0.465	0.406	-1.156	0.578	0.48	-0.945	0.383	0.355	-1.195	0.457	0.25	-1.184	0.504	0.508	-1.438	0.551	0.281	-0.867	0.379	0.281	-1.469	0.742	0.488	-1.137	0.504	0.566	-0.852	0.23	0.379
-1.203	0.473	0.309	-1.191	0.434	0.379	-1.164	0.586	0.48	-0.984	0.375	0.352	-1.152	0.441	0.273	-1.219	0.516	0.504	-1.418	0.527	0.27	-0.871	0.375	0.305	-1.5	0.742	0.484	-1.078	0.5	0.633	-0.844	0.254	0.391
-1.191	0.465	0.305	-1.207	0.414	0.359	-1.184	0.594	0.469	-1.047	0.363	0.348	-1.121	0.422	0.281	-1.258	0.523	0.496	-1.387	0.516	0.266	-0.895	0.379	0.32	-1.5	0.742	0.48	-1.004	0.5	0.664	-0.867	0.289	0.391
-1.176	0.457	0.301	-1.211	0.398	0.355	-1.199	0.59	0.461	-1.152	0.355	0.336	-1.09	0.406	0.293	-1.293	0.531	0.492	-1.344	0.496	0.273	-0.93	0.379	0.34	-1.547	0.746	0.465	-0.949	0.523	0.656	-0.93	0.309	0.379
-1.16	0.453	0.289	-1.188	0.402	0.367	-1.215	0.586	0.453	-1.293	0.355	0.34	-1.055	0.391	0.301	-1.34	0.531	0.492	-1.273	0.477	0.293	-0.98	0.379	0.34	-1.641	0.746	0.453	-0.902	0.539	0.629	-1.012	0.305	0.332
-1.148	0.453	0.293	-1.152	0.414	0.375	-1.246	0.578	0.453	-1.391	0.371	0.34	-1.031	0.387	0.305	-1.387	0.527	0.5	-1.203	0.457	0.305	-1.055	0.383	0.332	-1.68	0.758	0.457	-0.875	0.539	0.602	-1.098	0.266	0.273
-1.141	0.453	0.293	-1.113	0.43	0.383	-1.309	0.578	0.457	-1.434	0.379	0.336	-1.008	0.387	0.297	-1.441	0.531	0.5	-1.148	0.449	0.313	-1.113	0.379	0.32	-1.691	0.77	0.457	-0.887	0.539	0.566	-1.121	0.227	0.207
-1.129	0.465	0.285	-1.074	0.441	0.391	-1.371	0.574	0.449	-1.453	0.387	0.328	-0.98	0.391	0.281	-1.484	0.539	0.492	-1.105	0.445	0.305	-1.172	0.371	0.316	-1.664	0.77	0.457	-0.941	0.535	0.555	-1.141	0.211	0.133
-1.121	0.48	0.273	-1.039	0.449	0.387	-1.422	0.574	0.43	-1.469	0.398	0.328	-0.965	0.398	0.273	-1.508	0.543	0.473	-1.074	0.438	0.289	-1.234	0.359	0.316	-1.594	0.758	0.449	-1.02	0.539	0.559	-1.203	0.211	0.082
-1.109	0.5	0.262	-1.008	0.465	0.387	-1.473	0.559	0.418	-1.449	0.426	0.324	-0.961	0.398	0.262	-1.527	0.539	0.457	-1.047	0.422	0.277	-1.313	0.352	0.305	-1.512	0.723	0.406	-1.086	0.559	0.566	-1.281	0.234	0.066
-1.086	0.512	0.238	-0.984	0.48	0.379	-1.551	0.559	0.406	-1.402	0.441	0.344	-0.953	0.402	0.25	-1.578	0.531	0.461	-1.027	0.418	0.266	-1.391	0.359	0.281	-1.445	0.684	0.371	-1.121	0.59	0.57	-1.336	0.281	0.086
-1.059	0.531	0.219	-0.984	0.488	0.379	-1.613	0.578	0.406	-1.348	0.445	0.371	-0.949	0.395	0.25	-1.637	0.547	0.461	-1.031	0.414	0.254	-1.387	0.375	0.27	-1.422	0.645	0.336	-1.145	0.625	0.57	-1.391	0.336	0.105
-1.039	0.527	0.207	-0.988	0.492	0.383	-1.621	0.594	0.406	-1.289	0.445	0.398	-0.941	0.387	0.258	-1.66	0.57	0.473	-1.039	0.406	0.238	-1.352	0.371	0.293	-1.406	0.621	0.316	-1.188	0.664	0.566	-1.445	0.383	0.109
-1.016	0.527	0.219	-1	0.504	0.383	-1.605	0.594	0.41	-1.223	0.441	0.434	-0.941	0.387	0.266	-1.648	0.602	0.488	-1.035	0.41	0.238	-1.371	0.387	0.297	-1.402	0.598	0.301	-1.254	0.688	0.543	-1.484	0.406	0.129
-1.004	0.516	0.23	-1.004	0.508	0.383	-1.57	0.605	0.398	-1.191	0.441	0.445	-0.934	0.387	0.27	-1.598	0.629	0.492	-1.012	0.414	0.238	-1.375	0.41	0.305	-1.406	0.566	0.297	-1.32	0.711	0.52	-1.523	0.406	0.18
-1	0.508	0.238	-1.008	0.504	0.383	-1.508	0.613	0.383	-1.195	0.438	0.43	-0.934	0.387	0.273	-1.504	0.645	0.469	-0.996	0.434	0.242	-1.324	0.43	0.348	-1.395	0.527	0.305	-1.359	0.738	0.508	-1.582	0.398	0.238
-0.996	0.504	0.25	-1.008	0.492	0.383	-1.41	0.617	0.363	-1.23	0.426	0.395	-0.93	0.383	0.273	-1.402	0.637	0.438	-0.992	0.438	0.254	-1.297	0.441	0.383	-1.363	0.5	0.316	-1.359	0.742	0.527	-1.621	0.398	0.285
-0.988	0.5	0.254	-1.02	0.484	0.383	-1.313	0.602	0.344	-1.266	0.418	0.363	-0.922	0.387	0.258	-1.336	0.617	0.395	-0.973	0.445	0.266	-1.305	0.445	0.426	-1.301	0.48	0.328	-1.348	0.746	0.543	-1.621	0.391	0.316
-0.984	0.492	0.258	-1.035	0.484	0.387	-1.23	0.586	0.332	-1.289	0.422	0.328	-0.93	0.395	0.25	-1.305	0.574	0.367	-0.938	0.473	0.262	-1.34	0.438	0.445	-1.219	0.461	0.352	-1.375	0.742	0.551	-1.59	0.359	0.324
-0.977	0.496	0.262	-1.051	0.484	0.391	-1.176	0.57	0.324	-1.309	0.422	0.305	-0.938	0.41	0.242	-1.285	0.539	0.355	-0.914	0.496	0.242	-1.379	0.414	0.445	-1.145	0.453	0.355	-1.438	0.738	0.539	-1.539	0.348	0.313
-0.977	0.512	0.254	-1.063	0.488	0.398	-1.156	0.566	0.316	-1.332	0.434	0.309	-0.941	0.434	0.242	-1.285	0.527	0.348	-0.895	0.508	0.23	-1.387	0.402	0.418	-1.086	0.441	0.352	-1.473	0.734	0.531	-1.445	0.355	0.297
-0.98	0.508	0.25	-1.078	0.492	0.406	-1.164	0.551	0.309	-1.316	0.453	0.328	-0.938	0.441	0.254	-1.293	0.52	0.34	-0.863	0.512	0.234	-1.402	0.391	0.375	-1.039	0.434	0.336	-1.477	0.723	0.5	-1.348	0.383	0.305
-0.977	0.512	0.262	-1.086	0.496	0.418	-1.188	0.543	0.309	-1.27	0.473	0.352	-0.949	0.449	0.277	-1.285	0.512	0.34	-0.84	0.512	0.242	-1.379	0.379	0.328	-1	0.426	0.328	-1.539	0.711	0.465	-1.254	0.43	0.344
-0.969	0.516	0.27	-1.102	0.5	0.43	-1.211	0.531	0.293	-1.211	0.484	0.383	-0.984	0.449	0.301	-1.266	0.504	0.344	-0.824	0.508	0.25	-1.32	0.383	0.313	-0.965	0.422	0.313	-1.66	0.707	0.441	-1.16	0.465	0.379
-0.961	0.512	0.281	-1.117	0.504	0.441	-1.246	0.527	0.293	-1.164	0.48	0.406	-1.027	0.449	0.309	-1.242	0.496	0.336	-0.809	0.504	0.262	-1.262	0.387	0.34	-0.941	0.426	0.293	-1.781	0.719	0.418	-1.082	0.508	0.441
-0.953	0.512	0.293	-1.117	0.504	0.441	-1.27	0.531	0.289	-1.117	0.48	0.414	-1.07	0.438	0.313	-1.215	0.477	0.328	-0.797	0.496	0.293	-1.207	0.398	0.379	-0.93	0.418	0.285	-1.813	0.746	0.41	-1.027	0.535	0.527
-0.957	0.508	0.301	-1.121	0.504	0.445	-1.285	0.527	0.285	-1.082	0.48	0.41	-1.113	0.422	0.309	-1.18	0.461	0.32	-0.82	0.492	0.316	-1.137	0.41	0.426	-0.922	0.41	0.277	-1.75	0.762	0.426	-1.004	0.559	0.59
-0.961	0.508	0.313	-1.129	0.508	0.441	-1.281	0.516	0.289	-1.055	0.48	0.41	-1.156	0.418	0.305	-1.164	0.441	0.313	-0.879	0.484	0.324	-1.066	0.434	0.465	-0.898	0.402	0.277	-1.703	0.758	0.41	-0.973	0.563	0.625
-0.992	0.504	0.332	-1.129	0.508	0.438	-1.246	0.496	0.297	-1.035	0.484	0.398	-1.246	0.414	0.289	-1.133	0.414	0.313	-0.949	0.469	0.324	-0.988	0.445	0.488	-0.895	0.395	0.273	-1.707	0.723	0.355	-0.949	0.566	0.633
-1.043	0.5	0.348	-1.133	0.512	0.441	-1.207	0.473	0.301	-1.039	0.504	0.387	-1.348	0.418	0.281	-1.121	0.41	0.309	-1.012	0.457	0.324	-0.93	0.461	0.492	-0.887	0.391	0.273	-1.715	0.668	0.301	-0.938	0.586	0.621
-1.09	0.492	0.34	-1.145	0.516	0.441	-1.188	0.461	0.289	-1.047	0.523	0.383	-1.41	0.426	0.281	-1.102	0.402	0.313	-1.07	0.441	0.32	-0.898	0.461	0.488	-0.863	0.383	0.27	-1.691	0.598	0.27	-0.957	0.609	0.59
-1.125	0.48	0.332	-1.152	0.52	0.445	-1.168	0.457	0.285	-1.051	0.535	0.383	-1.422	0.426	0.293	-1.082	0.398	0.309	-1.145	0.422	0.316	-0.879	0.473	0.477	-0.824	0.379	0.27	-1.652	0.547	0.266	-1.012	0.645	0.578
-1.16	0.465	0.324	-1.168	0.52	0.449	-1.156	0.457	0.277	-1.059	0.543	0.383	-1.414	0.426	0.305	-1.066	0.406	0.293	-1.234	0.41	0.316	-0.875	0.484	0.469	-0.805	0.379	0.273	-1.625	0.512	0.277	-1.098	0.652	0.586
-1.219	0.453	0.32	-1.195	0.516	0.449	-1.137	0.461	0.262	-1.066	0.531	0.391	-1.391	0.441	0.32	-1.059	0.418	0.285	-1.352	0.414	0.293	-0.875	0.492	0.453	-0.805	0.379	0.266	-1.574	0.48	0.301	-1.176	0.641	0.602
-1.309	0.441	0.332	-1.227	0.52	0.445	-1.109	0.473	0.254	-1.066	0.516	0.414	-1.344	0.457	0.355	-1.055	0.434	0.27	-1.414	0.41	0.297	-0.883	0.5	0.449	-0.816	0.383	0.258	-1.504	0.461	0.313	-1.227	0.652	0.633
-1.391	0.445	0.344	-1.258	0.516	0.445	-1.086	0.488	0.234	-1.063	0.496	0.434	-1.289	0.469	0.395	-1.043	0.441	0.25	-1.441	0.402	0.313	-0.898	0.527	0.453	-0.844	0.383	0.258	-1.41	0.453	0.328	-1.246	0.695	0.676
-1.434	0.445	0.363	-1.281	0.5	0.434	-1.063	0.504	0.219	-1.055	0.488	0.441	-1.262	0.488	0.43	-1.027	0.445	0.23	-1.473	0.414	0.313	-0.914	0.551	0.469	-0.902	0.391	0.262	-1.301	0.445	0.344	-1.273	0.754	0.707
-1.438	0.441	0.371	-1.309	0.496	0.422	-1.035	0.5	0.219	-1.043	0.484	0.445	-1.281	0.496	0.461	-1.008	0.445	0.223	-1.457	0.41	0.336	-0.93	0.582	0.492	-0.988	0.402	0.266	-1.203	0.441	0.336	-1.289	0.813	0.719
-1.422	0.438	0.371	-1.375	0.492	0.41	-1	0.5	0.203	-1.039	0.488	0.445	-1.309	0.496	0.473	-0.984	0.453	0.227	-1.367	0.41	0.387	-0.961	0.621	0.527	-1.078	0.391	0.277	-1.113	0.438	0.324	-1.305	0.852	0.707
-1.391	0.438	0.371	-1.453	0.516	0.391	-0.969	0.492	0.199	-1.051	0.488	0.453	-1.332	0.484	0.461	-0.961	0.457	0.242	-1.297	0.398	0.434	-1	0.68	0.551	-1.164	0.387	0.277	-1.031	0.434	0.32	-1.313	0.883	0.695
-1.328	0.457	0.375	-1.492	0.539	0.387	-0.945	0.484	0.211	-1.066	0.504	0.457	-1.352	0.465	0.422	-0.934	0.457	0.27	-1.277	0.391	0.469	-1.063	0.723	0.555	-1.273	0.379	0.25	-0.969	0.441	0.316	-1.285	0.914	0.68
-1.273	0.48	0.391	-1.48	0.551	0.387	-0.922	0.473	0.211	-1.074	0.512	0.457	-1.363	0.449	0.371	-0.906	0.457	0.293	-1.277	0.375	0.492	-1.125	0.73	0.543	-1.371	0.359	0.215	-0.934	0.43	0.309	-1.242	0.953	0.656
-1.227	0.5	0.41	-1.473	0.563	0.391	-0.91	0.465	0.219	-1.078	0.504	0.469	-1.352	0.426	0.32	-0.887	0.457	0.305	-1.289	0.352	0.48	-1.184	0.723	0.523	-1.449	0.324	0.199	-0.91	0.422	0.301	-1.223	0.965	0.656
-1.176	0.52	0.422	-1.465	0.578	0.387	-0.891	0.461	0.223	-1.09	0.504	0.473	-1.336	0.414	0.285	-0.887	0.445	0.301	-1.305	0.344	0.426	-1.242	0.707	0.508	-1.527	0.301	0.168	-0.891	0.406	0.301	-1.242	0.961	0.656
-1.125	0.535	0.438	-1.426	0.598	0.387	-0.883	0.453	0.223	-1.113	0.504	0.477	-1.297	0.418	0.277	-0.895	0.43	0.285	-1.313	0.352	0.355	-1.289	0.695	0.492	-1.57	0.297	0.137	-0.875	0.387	0.297	-1.27	0.957	0.637
-1.109	0.539	0.434	-1.367	0.605	0.383	-0.875	0.449	0.223	-1.137	0.504	0.48	-1.246	0.434	0.297	-0.91	0.43	0.285	-1.313	0.387	0.301	-1.32	0.699	0.484	-1.547	0.313	0.141	-0.867	0.363	0.289	-1.281	0.938	0.613
-1.125	0.52	0.43	-1.301	0.605	0.371	-0.871	0.449	0.223	-1.164	0.496	0.48	-1.18	0.445	0.336	-0.934	0.434	0.289	-1.297	0.41	0.281	-1.332	0.703	0.48	-1.516	0.348	0.156	-0.855	0.336	0.285	-1.328	0.914	0.59
-1.152	0.496	0.414	-1.23	0.598	0.355	-0.859	0.449	0.223	-1.195	0.488	0.465	-1.121	0.461	0.383	-0.965	0.438	0.297	-1.258	0.434	0.277	-1.363	0.699	0.488	-1.461	0.379	0.215	-0.844	0.316	0.281	-1.43	0.887	0.563
-1.184	0.465	0.395	-1.18	0.574	0.344	-0.84	0.449	0.23	-1.223	0.496	0.453	-1.059	0.469	0.41	-0.996	0.434	0.309	-1.195	0.434	0.301	-1.43	0.703	0.488	-1.387	0.406	0.301	-0.828	0.305	0.285	-1.535	0.895	0.543
-1.199	0.445	0.383	-1.152	0.555	0.34	-0.828	0.453	0.242	-1.289	0.5	0.449	-1.008	0.473	0.438	-1.039	0.414	0.32	-1.137	0.434	0.332	-1.5	0.703	0.48	-1.355	0.414	0.387	-0.801	0.301	0.293	-1.59	0.918	0.523
-1.207	0.426	0.371	-1.148	0.543	0.332	-0.828	0.453	0.258	-1.371	0.5	0.449	-0.973	0.477	0.453	-1.094	0.395	0.328	-1.063	0.438	0.371	-1.555	0.684	0.48	-1.367	0.426	0.465	-0.777	0.313	0.297	-1.605	0.934	0.5
-1.199	0.422	0.375	-1.168	0.535	0.32	-0.84	0.457	0.277	-1.457	0.492	0.434	-0.961	0.484	0.449	-1.164	0.375	0.328	-0.996	0.438	0.402	-1.625	0.672	0.461	-1.414	0.438	0.504	-0.762	0.32	0.301	-1.633	0.926	0.445
-1.176	0.41	0.391	-1.188	0.52	0.316	-0.875	0.453	0.289	-1.539	0.48	0.406	-0.945	0.48	0.438	-1.23	0.352	0.32	-0.945	0.449	0.418	-1.703	0.676	0.43	-1.453	0.422	0.488	-0.762	0.336	0.313	-1.672	0.906	0.367
-1.141	0.406	0.395	-1.199	0.512	0.313	-0.906	0.453	0.309	-1.609	0.48	0.387	-0.922	0.473	0.414	-1.32	0.34	0.305	-0.918	0.453	0.426	-1.727	0.691	0.414	-1.449	0.387	0.434	-0.77	0.359	0.332	-1.695	0.879	0.305
-1.102	0.422	0.398	-1.203	0.504	0.313	-0.945	0.441	0.324	-1.645	0.504	0.375	-0.902	0.461	0.398	-1.422	0.34	0.27	-0.895	0.547	0.43	-1.684	0.711	0.402	-1.414	0.359	0.352	-0.801	0.371	0.34	-1.691	0.84	0.273
-1.07	0.438	0.395	-1.219	0.496	0.309	-1.004	0.43	0.332	-1.645	0.539	0.375	-0.906	0.457	0.398	-1.473	0.355	0.246	-0.91	0.578	0.43	-1.594	0.707	0.402	-1.355	0.359	0.273	-0.848	0.395	0.336	-1.676	0.805	0.277
-1.031	0.445	0.395	-1.219	0.48	0.305	-1.105	0.418	0.328	-1.613	0.559	0.387	-0.914	0.453	0.41	-1.438	0.375	0.262	-0.93	0.57	0.418	-1.477	0.703	0.387	-1.27	0.375	0.227	-0.926	0.406	0.328	-1.66	0.758	0.301
-1.008	0.449	0.391	-1.207	0.469	0.305	-1.234	0.414	0.313	-1.574	0.582	0.391	-0.934	0.453	0.426	-1.395	0.395	0.293	-0.914	0.566	0.398	-1.387	0.699	0.363	-1.168	0.398	0.227	-1.039	0.398	0.328	-1.629	0.707	0.324
-0.988	0.465	0.387	-1.199	0.449	0.309	-1.363	0.41	0.293	-1.492	0.602	0.387	-0.941	0.453	0.438	-1.391	0.41	0.324	-0.961	0.598	0.379	-1.344	0.684	0.336	-1.082	0.418	0.258	-1.16	0.387	0.316	-1.555	0.648	0.348
-0.961	0.477	0.387	-1.188	0.434	0.313	-1.449	0.41	0.27	-1.387	0.609	0.367	-0.934	0.449	0.445	-1.355	0.438	0.359	-1.008	0.625	0.383	-1.34	0.645	0.309	-1.008	0.434	0.313	-1.242	0.367	0.281	-1.453	0.598	0.363
-0.953	0.48	0.387	-1.156	0.426	0.309	-1.488	0.41	0.258	-1.281	0.594	0.348	-0.93	0.453	0.453	-1.285	0.449	0.41	-1.027	0.645	0.43	-1.355	0.613	0.27	-0.953	0.449	0.375	-1.289	0.34	0.258	-1.355	0.563	0.359
-0.953	0.484	0.383	-1.137	0.426	0.301	-1.52	0.414	0.266	-1.211	0.578	0.328	-0.93	0.465	0.453	-1.242	0.449	0.441	-1.063	0.699	0.469	-1.352	0.609	0.234	-0.91	0.469	0.426	-1.332	0.328	0.223	-1.258	0.547	0.34
-0.961	0.488	0.375	-1.125	0.43	0.289	-1.508	0.426	0.305	-1.164	0.555	0.32	-0.945	0.477	0.461	-1.223	0.449	0.465	-1.121	0.75	0.477	-1.355	0.59	0.223	-0.867	0.492	0.461	-1.348	0.359	0.18	-1.18	0.539	0.324
-0.969	0.492	0.375	-1.109	0.438	0.285	-1.449	0.457	0.367	-1.145	0.543	0.316	-0.984	0.477	0.48	-1.227	0.441	0.473	-1.156	0.75	0.488	-1.355	0.578	0.23	-0.836	0.508	0.469	-1.316	0.387	0.184	-1.121	0.52	0.309
-0.984	0.5	0.395	-1.09	0.445	0.277	-1.375	0.488	0.438	-1.148	0.543	0.309	-1.031	0.488	0.5	-1.242	0.422	0.457	-1.156	0.73	0.488	-1.344	0.574	0.242	-0.82	0.531	0.449	-1.293	0.406	0.211	-1.082	0.492	0.297
-1.016	0.496	0.398	-1.07	0.445	0.277	-1.316	0.512	0.5	-1.168	0.539	0.313	-1.063	0.496	0.516	-1.277	0.402	0.418	-1.164	0.719	0.469	-1.305	0.551	0.266	-0.82	0.547	0.418	-1.336	0.418	0.262	-1.051	0.469	0.285
-1.051	0.488	0.406	-1.066	0.449	0.27	-1.262	0.535	0.527	-1.188	0.539	0.328	-1.082	0.508	0.52	-1.281	0.391	0.367	-1.176	0.715	0.473	-1.254	0.523	0.289	-0.836	0.555	0.402	-1.402	0.43	0.32	-1.031	0.453	0.273
-1.078	0.488	0.402	-1.055	0.449	0.262	-1.223	0.543	0.512	-1.219	0.527	0.344	-1.109	0.512	0.523	-1.285	0.387	0.313	-1.184	0.727	0.5	-1.195	0.488	0.309	-0.875	0.563	0.391	-1.496	0.434	0.383	-1.023	0.426	0.258
-1.09	0.488	0.398	-1.051	0.453	0.258	-1.203	0.539	0.477	-1.238	0.512	0.344	-1.141	0.508	0.516	-1.273	0.395	0.273	-1.18	0.734	0.535	-1.141	0.453	0.313	-0.926	0.57	0.41	-1.566	0.422	0.426	-1.016	0.383	0.246
-1.105	0.488	0.395	-1.047	0.453	0.254	-1.23	0.516	0.418	-1.242	0.5	0.336	-1.172	0.516	0.512	-1.234	0.418	0.262	-1.18	0.738	0.57	-1.094	0.422	0.313	-0.988	0.582	0.453	-1.621	0.41	0.441	-1	0.336	0.246
-1.121	0.496	0.398	-1.039	0.453	0.25	-1.246	0.492	0.359	-1.234	0.48	0.328	-1.203	0.516	0.512	-1.195	0.438	0.273	-1.18	0.742	0.582	-1.043	0.402	0.297	-1.051	0.598	0.523	-1.645	0.406	0.434	-0.984	0.293	0.25
-1.125	0.504	0.406	-1.027	0.465	0.246	-1.266	0.465	0.313	-1.219	0.457	0.32	-1.238	0.527	0.504	-1.152	0.445	0.313	-1.184	0.758	0.582	-1.004	0.395	0.289	-1.102	0.621	0.578	-1.629	0.391	0.398	-0.957	0.262	0.254
-1.133	0.508	0.414	-1.016	0.473	0.242	-1.297	0.445	0.289	-1.199	0.438	0.313	-1.277	0.527	0.488	-1.086	0.453	0.355	-1.215	0.77	0.586	-0.973	0.391	0.297	-1.129	0.633	0.617	-1.57	0.379	0.348	-0.914	0.242	0.262
-1.133	0.512	0.418	-1.004	0.477	0.246	-1.305	0.434	0.289	-1.18	0.441	0.309	-1.316	0.527	0.484	-1.012	0.457	0.406	-1.219	0.762	0.563	-0.953	0.391	0.297	-1.152	0.645	0.613	-1.465	0.383	0.328	-0.863	0.238	0.277
-1.125	0.52	0.418	-0.996	0.48	0.25	-1.289	0.422	0.309	-1.164	0.434	0.316	-1.359	0.527	0.477	-0.961	0.465	0.449	-1.219	0.742	0.52	-0.938	0.398	0.297	-1.172	0.648	0.598	-1.324	0.402	0.359	-0.836	0.23	0.285
-1.121	0.531	0.414	-0.98	0.48	0.258	-1.254	0.414	0.348	-1.156	0.438	0.316	-1.441	0.52	0.465	-0.926	0.477	0.469	-1.27	0.723	0.473	-0.922	0.395	0.293	-1.203	0.656	0.582	-1.195	0.426	0.426	-0.824	0.242	0.285
-1.113	0.531	0.414	-0.957	0.48	0.27	-1.211	0.426	0.379	-1.152	0.445	0.316	-1.555	0.535	0.449	-0.906	0.477	0.465	-1.387	0.727	0.449	-0.918	0.391	0.281	-1.25	0.66	0.566	-1.094	0.441	0.492	-0.836	0.258	0.273
-1.117	0.535	0.418	-0.938	0.469	0.277	-1.168	0.445	0.406	-1.152	0.465	0.305	-1.652	0.563	0.434	-0.906	0.484	0.445	-1.5	0.754	0.445	-0.902	0.387	0.281	-1.293	0.668	0.555	-1.016	0.457	0.547	-0.867	0.273	0.258
-1.121	0.527	0.414	-0.93	0.469	0.281	-1.121	0.469	0.422	-1.145	0.5	0.285	-1.727	0.59	0.434	-0.914	0.484	0.422	-1.559	0.773	0.473	-0.887	0.383	0.281	-1.328	0.668	0.551	-0.949	0.469	0.574	-0.922	0.281	0.238
-1.129	0.527	0.422	-0.926	0.469	0.281	-1.063	0.477	0.43	-1.137	0.535	0.254	-1.758	0.621	0.441	-0.922	0.484	0.406	-1.551	0.785	0.492	-0.875	0.383	0.281	-1.371	0.691	0.539	-0.879	0.465	0.582	-0.992	0.281	0.227
-1.125	0.527	0.434	-0.926	0.477	0.297	-1.023	0.477	0.422	-1.113	0.547	0.223	-1.73	0.652	0.441	-0.934	0.484	0.402	-1.512	0.777	0.488	-0.859	0.383	0.281	-1.426	0.703	0.516	-0.82	0.461	0.57	-1.066	0.281	0.207
-1.137	0.516	0.438	-0.926	0.473	0.305	-1.004	0.488	0.398	-1.09	0.547	0.199	-1.648	0.672	0.426	-0.949	0.496	0.418	-1.48	0.758	0.453	-0.852	0.379	0.289	-1.473	0.711	0.492	-0.781	0.473	0.555	-1.156	0.277	0.172
-1.164	0.508	0.434	-0.934	0.473	0.32	-0.996	0.512	0.383	-1.059	0.539	0.184	-1.57	0.676	0.383	-0.961	0.512	0.441	-1.469	0.719	0.395	-0.863	0.363	0.289	-1.504	0.707	0.473	-0.77	0.488	0.547	-1.23	0.262	0.148
-1.199	0.508	0.426	-0.961	0.469	0.324	-1.004	0.535	0.375	-1.016	0.539	0.184	-1.488	0.637	0.332	-0.984	0.523	0.469	-1.453	0.668	0.34	-0.898	0.367	0.301	-1.555	0.703	0.461	-0.781	0.535	0.539	-1.293	0.254	0.133
-1.234	0.504	0.414	-0.988	0.457	0.34	-1.02	0.555	0.379	-0.977	0.523	0.207	-1.414	0.578	0.293	-1.016	0.539	0.5	-1.41	0.617	0.305	-0.941	0.371	0.313	-1.652	0.703	0.445	-0.832	0.598	0.543	-1.367	0.262	0.086
-1.242	0.504	0.398	-1.035	0.453	0.355	-1.039	0.566	0.379	-0.934	0.516	0.23	-1.367	0.516	0.285	-1.051	0.547	0.523	-1.363	0.582	0.281	-0.984	0.387	0.328	-1.719	0.707	0.43	-0.891	0.656	0.555	-1.402	0.277	0.035
-1.277	0.504	0.391	-1.082	0.449	0.371	-1.051	0.57	0.383	-0.906	0.508	0.254	-1.352	0.496	0.281	-1.086	0.555	0.523	-1.34	0.559	0.281	-1.043	0.391	0.336	-1.738	0.719	0.43	-0.93	0.691	0.57	-1.379	0.301	-0.008
-1.344	0.516	0.383	-1.137	0.445	0.379	-1.055	0.551	0.395	-0.891	0.5	0.27	-1.363	0.512	0.281	-1.125	0.559	0.52	-1.316	0.551	0.293	-1.105	0.398	0.34	-1.703	0.727	0.434	-0.941	0.703	0.598	-1.355	0.332	-0.023
-1.418	0.531	0.375	-1.203	0.438	0.383	-1.066	0.543	0.395	-0.879	0.5	0.281	-1.383	0.516	0.273	-1.168	0.566	0.5	-1.281	0.531	0.301	-1.203	0.395	0.328	-1.633	0.734	0.422	-0.953	0.719	0.617	-1.352	0.363	0.008
-1.445	0.539	0.375	-1.301	0.422	0.383	-1.074	0.535	0.395	-0.879	0.496	0.285	-1.395	0.523	0.277	-1.211	0.566	0.488	-1.227	0.496	0.313	-1.316	0.375	0.309	-1.574	0.719	0.398	-0.977	0.73	0.621	-1.379	0.402	0.07
-1.434	0.547	0.383	-1.395	0.422	0.375	-1.086	0.527	0.406	-0.871	0.484	0.297	-1.387	0.516	0.277	-1.254	0.566	0.477	-1.172	0.473	0.324	-1.395	0.359	0.277	-1.551	0.684	0.363	-1.031	0.742	0.613	-1.434	0.43	0.141
-1.449	0.559	0.375	-1.422	0.422	0.371	-1.098	0.531	0.418	-0.863	0.477	0.313	-1.359	0.5	0.281	-1.289	0.57	0.469	-1.125	0.449	0.316	-1.438	0.344	0.254	-1.559	0.629	0.328	-1.094	0.754	0.602	-1.523	0.441	0.203
-1.457	0.578	0.367	-1.418	0.414	0.371	-1.113	0.539	0.434	-0.875	0.465	0.324	-1.324	0.484	0.293	-1.32	0.574	0.469	-1.09	0.43	0.313	-1.48	0.332	0.219	-1.551	0.582	0.309	-1.152	0.766	0.586	-1.602	0.449	0.25
-1.422	0.602	0.367	-1.445	0.41	0.355	-1.121	0.547	0.449	-0.91	0.453	0.32	-1.277	0.461	0.297	-1.355	0.582	0.453	-1.055	0.422	0.297	-1.488	0.352	0.199	-1.539	0.551	0.293	-1.191	0.789	0.566	-1.664	0.457	0.273
-1.371	0.609	0.363	-1.465	0.422	0.355	-1.113	0.555	0.457	-0.945	0.441	0.316	-1.227	0.434	0.293	-1.395	0.582	0.441	-1.016	0.414	0.285	-1.43	0.371	0.215	-1.531	0.512	0.285	-1.25	0.82	0.516	-1.688	0.48	0.289
-1.313	0.609	0.355	-1.434	0.441	0.375	-1.102	0.555	0.457	-0.98	0.418	0.316	-1.191	0.406	0.285	-1.434	0.586	0.426	-0.98	0.418	0.277	-1.379	0.387	0.25	-1.52	0.492	0.281	-1.785	0.953	0.254	-1.676	0.508	0.297
-1.242	0.609	0.336	-1.379	0.461	0.402	-1.102	0.555	0.457	-1.035	0.402	0.301	-1.156	0.375	0.281	-1.445	0.602	0.414	-0.965	0.422	0.266	-1.391	0.41	0.27	-1.48	0.48	0.293	-2.195	0.988	-0.023	-1.613	0.543	0.297
-1.18	0.586	0.332	-1.313	0.48	0.43	-1.098	0.559	0.465	-1.113	0.395	0.281	-1.133	0.371	0.266	-1.441	0.594	0.398	-0.961	0.434	0.258	-1.375	0.438	0.309	-1.418	0.469	0.32	-0.973	1.145	0.234	-1.516	0.566	0.313
-1.145	0.559	0.328	-1.23	0.496	0.457	-1.109	0.551	0.469	-1.211	0.391	0.273	-1.121	0.379	0.25	-1.488	0.594	0.379	-0.957	0.449	0.254	-1.336	0.445	0.363	-1.359	0.457	0.344	-0.344	0.813	0.41	-1.398	0.574	0.348
-1.125	0.547	0.324	-1.156	0.52	0.461	-1.129	0.547	0.477	-1.277	0.406	0.266	-1.09	0.391	0.25	-1.543	0.59	0.375	-0.953	0.469	0.25	-1.32	0.434	0.398	-1.305	0.438	0.348	-0.766	0.668	0.504	-1.277	0.578	0.348
-1.137	0.547	0.32	-1.125	0.531	0.449	-1.152	0.551	0.48	-1.277	0.426	0.27	-1.059	0.395	0.254	-1.555	0.602	0.383	-0.945	0.477	0.262	-1.336	0.434	0.418	-1.234	0.418	0.344	-1.414	0.578	0.52	-1.223	0.496	0.363
-1.148	0.543	0.309	-1.133	0.527	0.426	-1.164	0.559	0.48	-1.219	0.434	0.301	-1.031	0.406	0.254	-1.555	0.621	0.41	-0.93	0.48	0.281	-1.355	0.426	0.434	-1.16	0.406	0.332	-2.563	0.637	0.141	-1.129	0.539	0.488
-1.148	0.543	0.293	-1.164	0.5	0.402	-1.18	0.547	0.484	-1.199	0.43	0.32	-0.992	0.422	0.254	-1.539	0.633	0.43	-0.902	0.488	0.289	-1.352	0.418	0.434	-1.09	0.387	0.32	-2.922	0.82	0.082	-1.152	0.828	0.473
-1.145	0.531	0.277	-1.195	0.465	0.379	-1.211	0.543	0.48	-1.207	0.438	0.344	-0.957	0.434	0.266	-1.496	0.648	0.418	-0.879	0.508	0.289	-1.336	0.41	0.41	-1.031	0.383	0.305	-2.266	0.855	0.25	-1.113	0.637	0.477
-1.156	0.535	0.277	-1.215	0.441	0.363	-1.262	0.543	0.477	-1.184	0.445	0.387	-0.906	0.438	0.289	-1.453	0.645	0.379	-0.879	0.52	0.277	-1.309	0.41	0.375	-0.984	0.383	0.289	-1.57	0.797	0.328	-0.992	0.461	0.48
-1.176	0.535	0.273	-1.227	0.434	0.352	-1.316	0.531	0.469	-1.16	0.445	0.426	-0.852	0.445	0.32	-1.426	0.617	0.332	-0.891	0.527	0.266	-1.258	0.41	0.344	-0.949	0.387	0.285	-1.359	0.742	0.285	-0.941	0.438	0.441
-1.18	0.516	0.285	-1.219	0.418	0.352	-1.41	0.527	0.473	-1.164	0.434	0.465	-0.809	0.453	0.355	-1.418	0.59	0.293	-0.895	0.535	0.258	-1.184	0.422	0.34	-0.914	0.387	0.281	-1.531	0.672	0.246	-0.996	0.469	0.41
-1.18	0.492	0.289	-1.18	0.414	0.367	-1.539	0.535	0.473	-1.188	0.422	0.48	-0.793	0.469	0.375	-1.414	0.559	0.27	-0.898	0.531	0.254	-1.109	0.438	0.355	-0.887	0.387	0.277	-1.617	0.629	0.227	-1.086	0.496	0.391
-1.172	0.48	0.285	-1.125	0.41	0.379	-1.633	0.555	0.465	-1.207	0.41	0.477	-0.793	0.465	0.391	-1.41	0.535	0.254	-0.895	0.535	0.262	-1.043	0.438	0.395	-0.863	0.383	0.281	-1.535	0.586	0.234	-1.129	0.508	0.383
-1.16	0.469	0.277	-1.078	0.426	0.387	-1.656	0.563	0.457	-1.227	0.402	0.449	-0.805	0.449	0.406	-1.41	0.512	0.242	-0.895	0.531	0.273	-0.98	0.434	0.438	-0.848	0.371	0.285	-1.445	0.531	0.242	-1.145	0.531	0.363
-1.152	0.469	0.258	-1.031	0.441	0.398	-1.656	0.574	0.449	-1.254	0.398	0.395	-0.805	0.434	0.414	-1.402	0.488	0.23	-0.902	0.512	0.297	-0.922	0.43	0.477	-0.84	0.363	0.289	-1.379	0.496	0.273	-1.172	0.563	0.34
-1.137	0.48	0.23	-0.992	0.465	0.402	-1.629	0.598	0.426	-1.289	0.387	0.34	-0.824	0.426	0.41	-1.379	0.465	0.227	-0.934	0.5	0.32	-0.867	0.438	0.504	-0.805	0.355	0.285	-1.305	0.492	0.324	-1.215	0.598	0.32
-1.113	0.508	0.203	-0.969	0.473	0.391	-1.559	0.605	0.402	-1.313	0.387	0.297	-0.855	0.43	0.402	-1.332	0.453	0.23	-0.996	0.484	0.32	-0.836	0.445	0.512	-0.777	0.355	0.289	-1.195	0.484	0.371	-1.273	0.637	0.34
-1.102	0.523	0.191	-0.953	0.477	0.375	-1.465	0.613	0.375	-1.328	0.395	0.277	-0.879	0.43	0.398	-1.273	0.449	0.242	-1.074	0.473	0.313	-0.824	0.445	0.508	-0.754	0.34	0.297	-1.094	0.465	0.414	-1.352	0.684	0.355
-1.09	0.523	0.195	-0.949	0.488	0.359	-1.355	0.598	0.355	-1.328	0.422	0.285	-0.902	0.422	0.41	-1.223	0.453	0.258	-1.145	0.465	0.313	-0.82	0.465	0.492	-0.75	0.336	0.301	-1	0.438	0.434	-1.422	0.738	0.387
-1.07	0.523	0.219	-0.957	0.496	0.352	-1.262	0.57	0.332	-1.309	0.453	0.301	-0.938	0.422	0.418	-1.18	0.449	0.273	-1.211	0.453	0.309	-0.844	0.5	0.492	-0.758	0.34	0.316	-0.93	0.41	0.441	-1.473	0.766	0.426
-1.066	0.523	0.238	-0.961	0.504	0.352	-1.195	0.535	0.324	-1.258	0.473	0.328	-0.988	0.414	0.422	-1.145	0.438	0.281	-1.281	0.426	0.313	-0.898	0.531	0.5	-0.789	0.344	0.336	-0.855	0.387	0.434	-1.484	0.781	0.449
-1.059	0.512	0.254	-0.98	0.512	0.363	-1.18	0.527	0.32	-1.195	0.484	0.371	-1.055	0.402	0.406	-1.102	0.426	0.281	-1.402	0.402	0.297	-0.957	0.566	0.516	-0.848	0.363	0.344	-0.797	0.387	0.41	-1.461	0.781	0.473
-1.055	0.477	0.273	-0.992	0.508	0.371	-1.199	0.531	0.313	-1.133	0.496	0.398	-1.125	0.391	0.387	-1.066	0.418	0.281	-1.512	0.398	0.273	-1.008	0.594	0.52	-0.93	0.375	0.332	-0.754	0.387	0.402	-1.449	0.781	0.492
-1.035	0.453	0.273	-1.008	0.5	0.379	-1.227	0.527	0.313	-1.094	0.512	0.422	-1.203	0.367	0.363	-1.043	0.41	0.27	-1.531	0.402	0.285	-1.027	0.613	0.508	-1.027	0.379	0.309	-0.723	0.387	0.395	-1.484	0.785	0.488
-1.023	0.438	0.281	-1.023	0.496	0.383	-1.246	0.527	0.309	-1.074	0.516	0.43	-1.301	0.34	0.344	-1.023	0.41	0.27	-1.488	0.41	0.324	-1.035	0.641	0.492	-1.137	0.375	0.285	-0.707	0.395	0.387	-1.52	0.773	0.465
-1.016	0.43	0.285	-1.047	0.496	0.379	-1.273	0.527	0.293	-1.055	0.512	0.426	-1.422	0.34	0.32	-1.016	0.402	0.262	-1.457	0.434	0.352	-1.043	0.672	0.48	-1.246	0.363	0.258	-0.707	0.402	0.383	-1.527	0.746	0.43
-1	0.422	0.293	-1.07	0.5	0.379	-1.301	0.523	0.285	-1.055	0.523	0.406	-1.492	0.355	0.301	-1.008	0.398	0.254	-1.391	0.445	0.402	-1.051	0.703	0.48	-1.344	0.344	0.242	-0.711	0.418	0.387	-1.563	0.715	0.418
-0.992	0.426	0.305	-1.09	0.504	0.383	-1.309	0.516	0.273	-1.063	0.527	0.391	-1.484	0.367	0.309	-0.992	0.395	0.242	-1.309	0.445	0.449	-1.055	0.73	0.484	-1.469	0.328	0.219	-0.742	0.434	0.387	-1.656	0.691	0.41
-0.984	0.434	0.316	-1.109	0.508	0.387	-1.297	0.496	0.27	-1.074	0.523	0.387	-1.461	0.387	0.309	-0.977	0.402	0.234	-1.258	0.43	0.48	-1.063	0.754	0.492	-1.586	0.336	0.16	-0.777	0.441	0.379	-1.754	0.695	0.41
-0.988	0.438	0.324	-1.129	0.52	0.395	-1.273	0.469	0.273	-1.078	0.527	0.387	-1.461	0.426	0.293	-0.961	0.41	0.223	-1.254	0.402	0.488	-1.07	0.773	0.504	-1.609	0.355	0.117	-0.789	0.438	0.379	-1.801	0.715	0.41
-0.996	0.434	0.344	-1.129	0.527	0.395	-1.258	0.449	0.27	-1.074	0.523	0.406	-1.43	0.453	0.293	-0.938	0.414	0.23	-1.281	0.371	0.477	-1.086	0.789	0.496	-1.555	0.359	0.109	-0.801	0.43	0.375	-1.762	0.73	0.414
-0.992	0.434	0.355	-1.133	0.52	0.402	-1.223	0.418	0.266	-1.078	0.512	0.422	-1.352	0.469	0.309	-0.906	0.414	0.238	-1.309	0.332	0.438	-1.094	0.801	0.496	-1.5	0.383	0.105	-0.816	0.441	0.359	-1.703	0.73	0.391
-1.004	0.426	0.371	-1.141	0.512	0.41	-1.195	0.398	0.262	-1.07	0.5	0.441	-1.277	0.469	0.336	-0.875	0.414	0.254	-1.316	0.305	0.387	-1.09	0.805	0.488	-1.461	0.406	0.141	-0.855	0.469	0.332	-1.684	0.695	0.324
-0.996	0.418	0.383	-1.137	0.512	0.41	-1.168	0.391	0.258	-1.07	0.492	0.449	-1.234	0.473	0.363	-0.848	0.434	0.258	-1.293	0.297	0.352	-1.113	0.793	0.488	-1.398	0.43	0.219	-0.922	0.496	0.301	-1.688	0.656	0.25
-0.992	0.414	0.395	-1.145	0.516	0.41	-1.145	0.395	0.254	-1.07	0.488	0.465	-1.211	0.477	0.387	-0.832	0.441	0.266	-1.258	0.309	0.332	-1.156	0.785	0.484	-1.355	0.445	0.316	-1.004	0.496	0.293	-1.688	0.617	0.203
-0.988	0.422	0.406	-1.145	0.523	0.41	-1.121	0.406	0.25	-1.074	0.488	0.477	-1.207	0.484	0.402	-0.844	0.445	0.258	-1.203	0.313	0.336	-1.207	0.781	0.48	-1.348	0.453	0.395	-1.086	0.484	0.305	-1.688	0.598	0.184
-0.996	0.426	0.406	-1.145	0.523	0.41	-1.09	0.426	0.242	-1.09	0.488	0.488	-1.219	0.484	0.387	-0.852	0.449	0.254	-1.137	0.328	0.359	-1.254	0.773	0.48	-1.367	0.449	0.43	-1.164	0.457	0.305	-1.711	0.566	0.184
-1.016	0.426	0.406	-1.148	0.527	0.418	-1.063	0.438	0.23	-1.094	0.488	0.5	-1.219	0.488	0.352	-0.852	0.453	0.262	-1.07	0.359	0.395	-1.336	0.777	0.48	-1.391	0.434	0.426	-1.258	0.426	0.293	-1.727	0.531	0.203
-1.047	0.414	0.418	-1.152	0.531	0.414	-1.023	0.445	0.223	-1.094	0.484	0.516	-1.199	0.484	0.32	-0.871	0.438	0.27	-1.004	0.383	0.422	-1.445	0.781	0.465	-1.395	0.398	0.379	-1.355	0.414	0.266	-1.699	0.496	0.23
-1.105	0.402	0.434	-1.176	0.539	0.414	-0.992	0.445	0.211	-1.109	0.488	0.52	-1.184	0.48	0.293	-0.922	0.434	0.277	-0.934	0.41	0.445	-1.539	0.793	0.453	-1.367	0.387	0.305	-1.406	0.406	0.211	-1.637	0.469	0.258
-1.168	0.395	0.422	-1.215	0.531	0.414	-0.977	0.449	0.211	-1.121	0.492	0.516	-1.156	0.48	0.281	-0.996	0.422	0.289	-0.883	0.43	0.461	-1.57	0.801	0.445	-1.301	0.395	0.23	-1.391	0.402	0.176	-1.555	0.449	0.281
-1.215	0.379	0.402	-1.258	0.523	0.414	-0.965	0.445	0.211	-1.133	0.492	0.504	-1.125	0.484	0.293	-1.09	0.41	0.281	-0.848	0.445	0.453	-1.527	0.801	0.449	-1.219	0.422	0.203	-1.387	0.395	0.16	-1.457	0.426	0.301
-1.258	0.363	0.367	-1.293	0.516	0.406	-0.953	0.441	0.211	-1.16	0.496	0.492	-1.086	0.48	0.316	-1.199	0.395	0.273	-0.832	0.461	0.449	-1.477	0.789	0.449	-1.121	0.445	0.223	-1.414	0.406	0.137	-1.359	0.391	0.32
-1.316	0.352	0.336	-1.328	0.504	0.398	-0.93	0.434	0.211	-1.188	0.504	0.48	-1.043	0.461	0.348	-1.277	0.371	0.258	-0.824	0.484	0.426	-1.449	0.77	0.422	-1.031	0.469	0.273	-1.406	0.426	0.133	-1.293	0.363	0.324
-1.371	0.352	0.32	-1.395	0.504	0.391	-0.91	0.426	0.215	-1.227	0.516	0.465	-1.008	0.449	0.387	-1.352	0.348	0.25	-0.836	0.508	0.398	-1.445	0.742	0.371	-0.969	0.477	0.355	-1.383	0.434	0.156	-1.242	0.34	0.328
-1.414	0.359	0.305	-1.449	0.527	0.371	-0.895	0.422	0.227	-1.258	0.531	0.461	-0.98	0.441	0.414	-1.441	0.344	0.23	-0.852	0.551	0.383	-1.453	0.711	0.32	-0.906	0.492	0.422	-1.375	0.449	0.184	-1.203	0.336	0.316
-1.461	0.391	0.27	-1.465	0.559	0.371	-0.883	0.422	0.234	-1.305	0.539	0.469	-0.969	0.441	0.434	-1.512	0.367	0.195	-0.895	0.566	0.379	-1.449	0.691	0.273	-0.863	0.504	0.465	-1.371	0.477	0.23	-1.168	0.324	0.309
-1.48	0.441	0.238	-1.461	0.574	0.375	-0.875	0.426	0.238	-1.355	0.539	0.477	-0.969	0.445	0.441	-1.508	0.391	0.195	-0.941	0.563	0.395	-1.461	0.676	0.258	-0.836	0.5	0.492	-1.355	0.508	0.305	-1.125	0.328	0.289
-1.426	0.484	0.234	-1.469	0.594	0.383	-0.871	0.426	0.246	-1.395	0.535	0.473	-0.965	0.445	0.438	-1.461	0.406	0.219	-0.988	0.566	0.418	-1.473	0.664	0.262	-0.82	0.496	0.484	-1.375	0.512	0.371	-1.094	0.336	0.273
-1.344	0.535	0.262	-1.453	0.617	0.383	-0.875	0.426	0.25	-1.441	0.535	0.461	-0.965	0.449	0.43	-1.434	0.426	0.242	-1.035	0.574	0.441	-1.477	0.652	0.277	-0.824	0.5	0.457	-1.453	0.496	0.398	-1.07	0.348	0.258
-1.27	0.574	0.309	-1.414	0.629	0.387	-0.867	0.426	0.254	-1.508	0.547	0.445	-0.984	0.457	0.43	-1.395	0.438	0.285	-1.074	0.59	0.461	-1.445	0.629	0.289	-0.848	0.504	0.422	-1.492	0.48	0.398	-1.055	0.344	0.238
-1.195	0.613	0.359	-1.348	0.633	0.379	-0.863	0.43	0.27	-1.539	0.566	0.445	-1.004	0.465	0.449	-1.324	0.441	0.352	-1.098	0.621	0.477	-1.359	0.598	0.316	-0.879	0.523	0.391	-1.5	0.449	0.367	-1.035	0.34	0.223
-1.133	0.637	0.395	-1.277	0.633	0.363	-0.871	0.434	0.277	-1.516	0.59	0.438	-1.023	0.457	0.488	-1.27	0.438	0.414	-1.113	0.668	0.484	-1.262	0.543	0.328	-0.926	0.535	0.363	-1.484	0.426	0.316	-1.016	0.336	0.211
-1.102	0.637	0.398	-1.199	0.621	0.348	-0.887	0.434	0.297	-1.492	0.605	0.445	-1.039	0.465	0.52	-1.27	0.426	0.461	-1.137	0.703	0.504	-1.18	0.496	0.332	-0.98	0.551	0.355	-1.43	0.414	0.266	-0.996	0.324	0.207
-1.078	0.629	0.375	-1.156	0.586	0.34	-0.918	0.43	0.309	-1.477	0.621	0.43	-1.059	0.477	0.531	-1.316	0.414	0.477	-1.156	0.715	0.512	-1.121	0.465	0.332	-1.043	0.57	0.371	-1.34	0.414	0.25	-0.977	0.313	0.215
-1.07	0.633	0.348	-1.141	0.563	0.324	-0.957	0.422	0.324	-1.449	0.641	0.422	-1.059	0.488	0.555	-1.375	0.395	0.461	-1.176	0.727	0.508	-1.066	0.453	0.324	-1.078	0.59	0.391	-1.23	0.434	0.27	-0.965	0.305	0.227
-1.086	0.621	0.332	-1.145	0.555	0.316	-1.008	0.414	0.332	-1.391	0.645	0.398	-1.066	0.5	0.566	-1.398	0.375	0.414	-1.199	0.734	0.508	-1.027	0.453	0.316	-1.109	0.605	0.434	-1.113	0.461	0.309	-0.988	0.301	0.246
-1.121	0.582	0.34	-1.168	0.547	0.316	-1.098	0.398	0.344	-1.32	0.633	0.375	-1.078	0.523	0.566	-1.383	0.359	0.355	-1.211	0.75	0.508	-0.996	0.438	0.313	-1.16	0.633	0.469	-1.016	0.48	0.352	-1.074	0.293	0.25
-1.168	0.555	0.348	-1.184	0.535	0.316	-1.223	0.391	0.336	-1.273	0.613	0.352	-1.098	0.551	0.555	-1.34	0.355	0.309	-1.223	0.758	0.52	-0.977	0.43	0.313	-1.246	0.664	0.484	-0.938	0.496	0.379	-1.176	0.309	0.219
-1.227	0.523	0.363	-1.195	0.516	0.316	-1.355	0.398	0.305	-1.246	0.586	0.332	-1.102	0.594	0.516	-1.277	0.367	0.297	-1.219	0.754	0.531	-0.961	0.426	0.309	-1.328	0.691	0.508	-0.867	0.504	0.402	-1.238	0.313	0.184
-1.258	0.465	0.367	-1.215	0.496	0.313	-1.441	0.41	0.273	-1.242	0.578	0.324	-1.113	0.645	0.477	-1.199	0.379	0.316	-1.23	0.75	0.535	-0.957	0.41	0.313	-1.402	0.715	0.535	-0.801	0.492	0.41	-1.23	0.297	0.152
-1.254	0.406	0.379	-1.219	0.473	0.309	-1.457	0.414	0.262	-1.258	0.57	0.324	-1.141	0.676	0.469	-1.141	0.391	0.348	-1.246	0.742	0.539	-0.949	0.406	0.313	-1.457	0.75	0.535	-0.758	0.477	0.418	-1.195	0.266	0.117
-1.219	0.363	0.398	-1.219	0.457	0.313	-1.457	0.414	0.262	-1.277	0.563	0.324	-1.188	0.68	0.488	-1.086	0.414	0.383	-1.266	0.734	0.531	-0.934	0.391	0.309	-1.496	0.781	0.531	-0.73	0.477	0.414	-1.168	0.227	0.102
-1.168	0.348	0.422	-1.211	0.441	0.313	-1.473	0.43	0.293	-1.297	0.551	0.324	-1.242	0.668	0.52	-1.027	0.438	0.414	-1.273	0.719	0.508	-0.914	0.387	0.313	-1.547	0.793	0.523	-0.723	0.48	0.406	-1.16	0.18	0.098
-1.109	0.336	0.445	-1.199	0.434	0.309	-1.453	0.461	0.348	-1.316	0.539	0.32	-1.293	0.648	0.547	-0.973	0.445	0.445	-1.324	0.711	0.477	-0.891	0.387	0.313	-1.613	0.789	0.512	-0.746	0.484	0.41	-1.18	0.137	0.098
-1.051	0.344	0.453	-1.188	0.43	0.305	-1.406	0.484	0.414	-1.332	0.516	0.316	-1.316	0.625	0.563	-0.926	0.461	0.461	-1.406	0.707	0.457	-0.855	0.387	0.32	-1.656	0.777	0.492	-0.793	0.492	0.414	-1.223	0.117	0.082
-1	0.367	0.449	-1.172	0.422	0.305	-1.355	0.5	0.469	-1.332	0.5	0.316	-1.328	0.59	0.574	-0.898	0.477	0.461	-1.484	0.723	0.449	-0.84	0.375	0.324	-1.668	0.746	0.484	-0.855	0.516	0.422	-1.227	0.141	0.074
-0.973	0.398	0.438	-1.156	0.43	0.293	-1.32	0.516	0.492	-1.316	0.48	0.313	-1.355	0.566	0.574	-0.883	0.5	0.441	-1.551	0.742	0.449	-0.84	0.359	0.332	-1.723	0.711	0.477	-0.926	0.531	0.434	-1.211	0.195	0.094
-0.957	0.418	0.422	-1.137	0.441	0.289	-1.289	0.531	0.5	-1.289	0.457	0.309	-1.406	0.543	0.566	-0.871	0.52	0.418	-1.555	0.754	0.457	-0.852	0.355	0.332	-1.836	0.688	0.461	-0.992	0.559	0.441	-1.234	0.277	0.102
-0.949	0.445	0.395	-1.125	0.453	0.277	-1.266	0.527	0.477	-1.254	0.438	0.297	-1.441	0.523	0.547	-0.871	0.523	0.395	-1.508	0.746	0.461	-0.871	0.352	0.336	-1.906	0.672	0.449	-1.027	0.578	0.445	-1.289	0.348	0.121
-0.957	0.469	0.375	-1.102	0.465	0.262	-1.262	0.504	0.441	-1.219	0.418	0.297	-1.449	0.52	0.531	-0.887	0.539	0.371	-1.461	0.727	0.441	-0.879	0.355	0.344	-1.91	0.672	0.449	-1.047	0.605	0.441	-1.336	0.402	0.168
-0.961	0.492	0.371	-1.074	0.484	0.234	-1.273	0.488	0.398	-1.191	0.418	0.297	-1.492	0.52	0.531	-0.906	0.563	0.367	-1.438	0.699	0.395	-0.906	0.359	0.363	-1.844	0.68	0.441	-1.09	0.633	0.426	-1.395	0.434	0.223
-0.965	0.504	0.363	-1.047	0.5	0.219	-1.305	0.465	0.352	-1.172	0.418	0.289	-1.555	0.539	0.508	-0.922	0.57	0.391	-1.418	0.664	0.348	-0.941	0.379	0.363	-1.707	0.68	0.418	-1.152	0.656	0.414	-1.465	0.441	0.262
-0.973	0.504	0.367	-1.023	0.516	0.195	-1.32	0.441	0.32	-1.16	0.414	0.281	-1.602	0.563	0.5	-0.961	0.578	0.406	-1.375	0.617	0.316	-1.008	0.391	0.355	-1.57	0.668	0.387	-1.215	0.668	0.414	-1.508	0.445	0.301
-0.984	0.488	0.375	-1.012	0.512	0.188	-1.328	0.422	0.309	-1.145	0.418	0.262	-1.629	0.574	0.504	-0.98	0.59	0.426	-1.352	0.578	0.293	-1.086	0.379	0.348	-1.488	0.637	0.371	-1.262	0.691	0.414	-1.535	0.441	0.332
-1.004	0.469	0.383	-1	0.512	0.191	-1.316	0.406	0.328	-1.113	0.422	0.254	-1.641	0.602	0.5	-1.012	0.594	0.445	-1.348	0.555	0.293	-1.18	0.367	0.336	-1.473	0.609	0.348	-1.281	0.707	0.434	-1.547	0.422	0.344
-1.031	0.461	0.383	-0.984	0.512	0.207	-1.293	0.402	0.359	-1.09	0.434	0.246	-1.605	0.621	0.484	-1.043	0.59	0.449	-1.348	0.547	0.297	-1.258	0.355	0.32	-1.48	0.59	0.313	-1.293	0.727	0.453	-1.523	0.387	0.348
-1.055	0.461	0.391	-0.973	0.504	0.23	-1.254	0.406	0.395	-1.066	0.441	0.234	-1.516	0.625	0.461	-1.066	0.594	0.457	-1.34	0.52	0.309	-1.332	0.352	0.316	-1.488	0.574	0.277	-1.324	0.73	0.453	-1.461	0.367	0.352
-1.066	0.469	0.395	-0.965	0.504	0.258	-1.207	0.41	0.422	-1.055	0.453	0.227	-1.441	0.613	0.422	-1.098	0.598	0.461	-1.316	0.496	0.316	-1.418	0.355	0.293	-1.5	0.559	0.262	-1.383	0.723	0.43	-1.383	0.367	0.375
-1.078	0.477	0.402	-0.945	0.5	0.273	-1.16	0.43	0.426	-1.031	0.469	0.223	-1.387	0.594	0.383	-1.145	0.602	0.453	-1.277	0.469	0.316	-1.449	0.383	0.262	-1.5	0.543	0.258	-1.441	0.711	0.395	-1.313	0.398	0.406
-1.086	0.477	0.402	-0.934	0.5	0.281	-1.113	0.449	0.422	-1.004	0.473	0.223	-1.359	0.578	0.352	-1.211	0.609	0.445	-1.23	0.457	0.32	-1.375	0.395	0.277	-1.453	0.543	0.266	-1.535	0.691	0.359	-1.246	0.449	0.449
-1.094	0.484	0.41	-0.922	0.508	0.273	-1.074	0.461	0.414	-0.973	0.473	0.234	-1.352	0.563	0.332	-1.281	0.629	0.43	-1.195	0.449	0.316	-1.32	0.402	0.293	-1.387	0.523	0.281	-1.668	0.684	0.332	-1.188	0.496	0.52
-1.105	0.488	0.41	-0.914	0.508	0.266	-1.031	0.477	0.406	-0.949	0.473	0.242	-1.359	0.559	0.324	-1.336	0.637	0.418	-1.16	0.438	0.316	-1.32	0.422	0.301	-1.305	0.5	0.305	-1.816	0.711	0.32	-1.137	0.539	0.559
-1.102	0.488	0.41	-0.91	0.512	0.262	-1.004	0.496	0.395	-0.922	0.469	0.242	-1.363	0.551	0.316	-1.375	0.641	0.406	-1.113	0.426	0.305	-1.305	0.441	0.324	-1.23	0.461	0.32	-1.875	0.754	0.344	-1.078	0.555	0.559
-1.102	0.492	0.414	-0.914	0.52	0.27	-1.004	0.512	0.387	-0.891	0.457	0.246	-1.371	0.543	0.313	-1.438	0.648	0.402	-1.078	0.418	0.293	-1.285	0.438	0.367	-1.18	0.426	0.324	-1.781	0.789	0.395	-1.02	0.535	0.539
-1.105	0.492	0.414	-0.918	0.516	0.281	-1.008	0.527	0.391	-0.871	0.449	0.25	-1.359	0.539	0.309	-1.516	0.645	0.387	-1.047	0.414	0.285	-1.316	0.422	0.395	-1.141	0.402	0.313	-1.672	0.793	0.414	-0.98	0.48	0.5
-1.113	0.496	0.422	-0.914	0.512	0.297	-1.012	0.535	0.395	-0.863	0.438	0.254	-1.34	0.539	0.305	-1.563	0.648	0.363	-1.023	0.41	0.273	-1.387	0.418	0.395	-1.105	0.383	0.293	-1.625	0.766	0.379	-0.988	0.438	0.465
-1.125	0.496	0.426	-0.922	0.496	0.313	-1.023	0.543	0.391	-0.863	0.434	0.254	-1.316	0.52	0.297	-1.609	0.633	0.355	-1	0.41	0.27	-1.445	0.422	0.375	-1.059	0.359	0.27	-1.617	0.699	0.309	-1.031	0.422	0.441
-1.141	0.5	0.441	-0.934	0.492	0.316	-1.016	0.543	0.387	-0.867	0.434	0.254	-1.285	0.488	0.293	-1.699	0.645	0.336	-0.977	0.402	0.27	-1.469	0.422	0.348	-1.012	0.363	0.262	-1.582	0.613	0.25	-1.066	0.438	0.465
-1.156	0.5	0.438	-0.961	0.488	0.328	-1.016	0.535	0.383	-0.867	0.438	0.254	-1.262	0.457	0.293	-1.75	0.656	0.336	-0.957	0.402	0.266	-1.465	0.418	0.316	-0.977	0.371	0.254	-1.531	0.535	0.223	-1.109	0.477	0.523
-1.18	0.496	0.441	-1.004	0.48	0.344	-1.027	0.523	0.383	-0.863	0.441	0.273	-1.23	0.434	0.293	-1.75	0.66	0.344	-0.93	0.41	0.262	-1.445	0.418	0.289	-0.961	0.379	0.242	-1.508	0.504	0.227	-1.152	0.531	0.574
-1.215	0.5	0.43	-1.051	0.469	0.344	-1.047	0.516	0.391	-0.879	0.441	0.297	-1.199	0.418	0.301	-1.711	0.68	0.352	-0.898	0.43	0.258	-1.375	0.434	0.285	-0.949	0.398	0.234	-1.48	0.512	0.25	-1.195	0.574	0.613
-1.25	0.504	0.418	-1.094	0.461	0.34	-1.055	0.512	0.391	-0.914	0.445	0.309	-1.168	0.414	0.305	-1.645	0.691	0.344	-0.883	0.445	0.266	-1.277	0.453	0.313	-0.93	0.402	0.219	-1.422	0.527	0.289	-1.234	0.598	0.629
-1.277	0.496	0.41	-1.16	0.453	0.328	-1.059	0.516	0.391	-0.965	0.438	0.313	-1.145	0.402	0.305	-1.539	0.684	0.324	-0.852	0.457	0.27	-1.176	0.469	0.367	-0.914	0.398	0.211	-1.34	0.527	0.332	-1.285	0.613	0.625
-1.328	0.492	0.402	-1.242	0.453	0.316	-1.059	0.531	0.395	-1.023	0.422	0.324	-1.125	0.395	0.305	-1.445	0.66	0.297	-0.809	0.465	0.285	-1.086	0.477	0.426	-0.902	0.391	0.203	-1.254	0.508	0.367	-1.359	0.652	0.613
-1.414	0.508	0.387	-1.324	0.453	0.313	-1.055	0.535	0.398	-1.102	0.402	0.324	-1.098	0.395	0.301	-1.379	0.621	0.266	-0.773	0.473	0.297	-1	0.48	0.473	-0.898	0.383	0.195	-1.164	0.492	0.387	-1.41	0.703	0.617
-1.484	0.523	0.379	-1.375	0.453	0.313	-1.063	0.539	0.41	-1.199	0.398	0.313	-1.082	0.406	0.301	-1.355	0.59	0.238	-0.777	0.488	0.297	-0.934	0.48	0.504	-0.891	0.375	0.191	-1.086	0.469	0.387	-1.422	0.75	0.641
-1.5	0.539	0.379	-1.402	0.449	0.316	-1.078	0.539	0.426	-1.313	0.395	0.297	-1.059	0.406	0.301	-1.348	0.566	0.223	-0.789	0.496	0.289	-0.879	0.477	0.516	-0.887	0.367	0.191	-1.02	0.445	0.387	-1.41	0.797	0.66
-1.508	0.547	0.379	-1.418	0.457	0.313	-1.094	0.539	0.434	-1.398	0.406	0.277	-1.023	0.41	0.309	-1.359	0.559	0.223	-0.797	0.488	0.277	-0.844	0.477	0.508	-0.883	0.355	0.191	-0.973	0.418	0.367	-1.398	0.824	0.66
-1.512	0.563	0.383	-1.406	0.473	0.313	-1.102	0.531	0.445	-1.41	0.418	0.266	-0.988	0.41	0.316	-1.367	0.535	0.23	-0.797	0.477	0.285	-0.828	0.477	0.488	-0.895	0.355	0.195	-0.934	0.398	0.355	-1.395	0.848	0.637
-1.488	0.59	0.383	-1.375	0.496	0.324	-1.109	0.531	0.453	-1.383	0.41	0.281	-0.941	0.414	0.332	-1.352	0.516	0.242	-0.809	0.469	0.297	-0.816	0.484	0.473	-0.91	0.363	0.203	-0.902	0.383	0.348	-1.41	0.852	0.602
-1.426	0.605	0.379	-1.328	0.508	0.363	-1.125	0.531	0.465	-1.383	0.414	0.297	-0.895	0.41	0.344	-1.309	0.496	0.254	-0.852	0.457	0.313	-0.82	0.496	0.461	-0.961	0.379	0.211	-0.891	0.375	0.336	-1.406	0.844	0.566
-1.348	0.602	0.375	-1.281	0.535	0.402	-1.145	0.531	0.465	-1.387	0.43	0.316	-0.859	0.41	0.348	-1.242	0.484	0.27	-0.922	0.457	0.324	-0.84	0.504	0.453	-1.055	0.395	0.199	-0.883	0.371	0.324	-1.375	0.832	0.527
-1.27	0.602	0.359	-1.238	0.555	0.445	-1.164	0.527	0.473	-1.367	0.441	0.352	-0.84	0.41	0.344	-1.172	0.469	0.285	-1.016	0.449	0.328	-0.875	0.523	0.449	-1.168	0.395	0.18	-0.871	0.359	0.32	-1.426	0.809	0.508
-1.199	0.582	0.344	-1.191	0.578	0.465	-1.203	0.531	0.473	-1.324	0.445	0.395	-0.82	0.406	0.336	-1.117	0.441	0.297	-1.113	0.422	0.332	-0.918	0.551	0.453	-1.258	0.395	0.164	-0.863	0.352	0.313	-1.57	0.793	0.477
-1.148	0.559	0.328	-1.152	0.586	0.469	-1.266	0.527	0.457	-1.277	0.449	0.434	-0.813	0.395	0.324	-1.078	0.414	0.297	-1.223	0.402	0.32	-0.965	0.574	0.465	-1.316	0.383	0.156	-0.844	0.348	0.313	-1.73	0.797	0.445
-1.121	0.559	0.328	-1.141	0.566	0.457	-1.324	0.523	0.434	-1.25	0.457	0.457	-0.813	0.395	0.316	-1.035	0.391	0.289	-1.348	0.387	0.313	-1.012	0.586	0.492	-1.332	0.375	0.145	-0.828	0.34	0.309	-1.844	0.816	0.406
-1.117	0.563	0.324	-1.148	0.539	0.426	-1.383	0.523	0.414	-1.238	0.469	0.461	-0.813	0.398	0.313	-1.004	0.383	0.285	-1.496	0.391	0.277	-1.039	0.602	0.516	-1.371	0.355	0.148	-0.813	0.336	0.297	-1.84	0.828	0.391
-1.137	0.559	0.316	-1.164	0.504	0.383	-1.418	0.512	0.402	-1.262	0.473	0.438	-0.809	0.395	0.324	-0.98	0.387	0.285	-1.551	0.402	0.266	-1.055	0.625	0.531	-1.402	0.34	0.137	-0.797	0.34	0.293	-1.816	0.824	0.367
-1.145	0.539	0.316	-1.191	0.48	0.352	-1.477	0.52	0.391	-1.281	0.469	0.395	-0.813	0.402	0.352	-0.969	0.391	0.281	-1.512	0.41	0.297	-1.082	0.645	0.535	-1.363	0.348	0.133	-0.797	0.332	0.285	-1.836	0.797	0.316
-1.148	0.531	0.313	-1.23	0.453	0.34	-1.539	0.539	0.391	-1.277	0.457	0.352	-0.848	0.41	0.391	-0.949	0.41	0.281	-1.484	0.426	0.32	-1.141	0.66	0.535	-1.285	0.355	0.16	-0.82	0.328	0.285	-1.84	0.742	0.285
-1.16	0.527	0.309	-1.254	0.426	0.34	-1.559	0.563	0.398	-1.27	0.441	0.32	-0.918	0.406	0.41	-0.945	0.422	0.273	-1.453	0.438	0.348	-1.199	0.668	0.523	-1.258	0.363	0.191	-0.883	0.34	0.277	-1.816	0.664	0.277
-1.18	0.531	0.313	-1.258	0.41	0.363	-1.543	0.586	0.41	-1.258	0.441	0.316	-1.008	0.402	0.398	-0.949	0.438	0.262	-1.391	0.438	0.398	-1.258	0.68	0.508	-1.273	0.383	0.227	-0.984	0.359	0.254	-1.777	0.586	0.273
-1.18	0.516	0.313	-1.234	0.406	0.379	-1.535	0.602	0.41	-1.242	0.434	0.332	-1.086	0.387	0.371	-0.953	0.438	0.258	-1.348	0.43	0.445	-1.313	0.699	0.488	-1.285	0.402	0.277	-1.086	0.367	0.227	-1.734	0.508	0.277
-1.164	0.5	0.313	-1.184	0.418	0.383	-1.52	0.621	0.395	-1.203	0.441	0.363	-1.156	0.367	0.336	-0.949	0.438	0.258	-1.348	0.414	0.469	-1.359	0.711	0.461	-1.297	0.41	0.34	-1.176	0.371	0.203	-1.66	0.457	0.293
-1.152	0.484	0.313	-1.137	0.438	0.383	-1.48	0.633	0.367	-1.156	0.445	0.398	-1.262	0.359	0.281	-0.938	0.438	0.262	-1.363	0.395	0.473	-1.441	0.719	0.43	-1.348	0.41	0.383	-1.266	0.375	0.156	-1.57	0.445	0.293
-1.148	0.473	0.305	-1.094	0.461	0.387	-1.418	0.637	0.34	-1.09	0.457	0.43	-1.367	0.359	0.23	-0.922	0.434	0.266	-1.379	0.367	0.449	-1.559	0.707	0.398	-1.406	0.422	0.406	-1.332	0.352	0.109	-1.48	0.449	0.289
-1.133	0.473	0.305	-1.063	0.469	0.391	-1.332	0.625	0.32	-1.027	0.469	0.445	-1.387	0.371	0.215	-0.906	0.438	0.266	-1.383	0.359	0.398	-1.621	0.707	0.371	-1.426	0.426	0.41	-1.398	0.316	0.082	-1.398	0.449	0.285
-1.129	0.48	0.293	-1.027	0.48	0.391	-1.266	0.602	0.316	-0.98	0.477	0.441	-1.359	0.371	0.242	-0.898	0.441	0.258	-1.383	0.363	0.355	-1.598	0.695	0.375	-1.414	0.422	0.402	-1.492	0.281	0.047	-1.316	0.449	0.285
-1.129	0.488	0.289	-1.004	0.492	0.387	-1.219	0.582	0.316	-0.945	0.48	0.426	-1.383	0.391	0.254	-0.895	0.434	0.254	-1.348	0.379	0.313	-1.57	0.68	0.391	-1.363	0.402	0.398	-1.594	0.289	0.008	-1.238	0.457	0.281
-1.117	0.496	0.285	-0.988	0.504	0.375	-1.219	0.574	0.32	-0.926	0.488	0.406	-1.426	0.434	0.266	-0.895	0.43	0.25	-1.285	0.402	0.313	-1.598	0.66	0.398	-1.293	0.387	0.43	-1.68	0.313	0.008	-1.18	0.461	0.281
-1.105	0.504	0.281	-0.977	0.504	0.367	-1.242	0.574	0.32	-0.922	0.5	0.387	-1.41	0.465	0.313	-0.895	0.434	0.25	-1.219	0.426	0.316	-1.605	0.652	0.398	-1.223	0.379	0.508	-1.734	0.367	0.035	-1.145	0.461	0.273
-1.094	0.512	0.266	-0.965	0.508	0.363	-1.273	0.57	0.313	-0.922	0.512	0.379	-1.352	0.477	0.387	-0.91	0.43	0.246	-1.156	0.441	0.352	-1.582	0.641	0.402	-1.152	0.379	0.586	-1.715	0.434	0.105	-1.113	0.445	0.262
-1.086	0.512	0.258	-0.965	0.512	0.355	-1.309	0.566	0.305	-0.945	0.508	0.383	-1.297	0.484	0.457	-0.926	0.43	0.254	-1.078	0.441	0.383	-1.551	0.652	0.402	-1.086	0.379	0.625	-1.617	0.473	0.227	-1.086	0.426	0.254
-1.07	0.516	0.254	-0.977	0.512	0.348	-1.344	0.559	0.293	-0.965	0.527	0.383	-1.258	0.496	0.512	-0.949	0.438	0.254	-1.004	0.445	0.406	-1.508	0.68	0.387	-1.012	0.363	0.617	-1.527	0.492	0.359	-1.063	0.402	0.25
-1.059	0.52	0.254	-0.988	0.496	0.352	-1.359	0.543	0.281	-0.984	0.535	0.383	-1.234	0.496	0.527	-0.988	0.441	0.25	-0.949	0.457	0.41	-1.473	0.695	0.363	-0.938	0.352	0.602	-1.48	0.508	0.461	-1.051	0.387	0.246
-1.043	0.523	0.254	-1.004	0.484	0.352	-1.34	0.508	0.281	-1.008	0.543	0.387	-1.238	0.465	0.492	-1.043	0.441	0.25	-0.914	0.461	0.422	-1.441	0.695	0.324	-0.883	0.355	0.57	-1.473	0.508	0.516	-1.047	0.371	0.242
-1.035	0.527	0.254	-1.031	0.473	0.355	-1.301	0.477	0.289	-1.008	0.547	0.395	-1.246	0.418	0.43	-1.105	0.426	0.242	-0.883	0.516	0.43	-1.402	0.68	0.289	-0.836	0.391	0.547	-1.457	0.469	0.516	-1.039	0.348	0.246
-1.02	0.539	0.254	-1.043	0.465	0.367	-1.262	0.445	0.289	-1.016	0.551	0.41	-1.234	0.387	0.371	-1.176	0.418	0.23	-0.891	0.52	0.414	-1.371	0.656	0.27	-0.828	0.445	0.527	-1.41	0.395	0.473	-1.027	0.332	0.25
-1.012	0.531	0.262	-1.051	0.48	0.359	-1.23	0.434	0.297	-1.027	0.559	0.418	-1.219	0.363	0.336	-1.242	0.406	0.223	-0.883	0.5	0.395	-1.359	0.637	0.266	-0.848	0.496	0.508	-1.348	0.336	0.426	-1.008	0.313	0.25
-1	0.543	0.258	-1.074	0.496	0.367	-1.211	0.422	0.285	-1.043	0.563	0.426	-1.211	0.371	0.32	-1.313	0.406	0.215	-0.867	0.527	0.367	-1.379	0.602	0.266	-0.875	0.539	0.488	-1.254	0.336	0.383	-0.984	0.293	0.254
-0.996	0.539	0.262	-1.09	0.504	0.367	-1.191	0.426	0.277	-1.063	0.566	0.422	-1.203	0.402	0.32	-1.379	0.414	0.207	-0.898	0.563	0.344	-1.395	0.566	0.27	-0.906	0.586	0.465	-1.137	0.379	0.359	-0.961	0.273	0.254
-0.996	0.527	0.262	-1.094	0.5	0.371	-1.164	0.438	0.258	-1.086	0.566	0.43	-1.18	0.441	0.344	-1.375	0.43	0.211	-0.938	0.59	0.344	-1.391	0.531	0.277	-0.953	0.641	0.438	-1.016	0.426	0.367	-0.941	0.258	0.262
-0.996	0.527	0.27	-1.094	0.5	0.379	-1.145	0.445	0.238	-1.117	0.578	0.438	-1.148	0.465	0.379	-1.328	0.426	0.234	-0.977	0.59	0.371	-1.359	0.5	0.289	-1.012	0.68	0.426	-0.906	0.441	0.406	-0.93	0.262	0.273
-1.004	0.531	0.277	-1.098	0.484	0.383	-1.125	0.449	0.23	-1.141	0.594	0.438	-1.117	0.477	0.422	-1.316	0.418	0.258	-1.004	0.598	0.398	-1.313	0.469	0.313	-1.063	0.707	0.438	-0.82	0.445	0.465	-0.938	0.258	0.277
-1.008	0.531	0.281	-1.102	0.492	0.395	-1.098	0.453	0.223	-1.156	0.602	0.441	-1.082	0.484	0.434	-1.336	0.426	0.273	-1.051	0.617	0.414	-1.27	0.434	0.332	-1.102	0.727	0.441	-0.758	0.441	0.516	-0.98	0.273	0.27
-1	0.527	0.293	-1.109	0.496	0.395	-1.07	0.465	0.219	-1.184	0.605	0.449	-1.039	0.5	0.438	-1.324	0.434	0.305	-1.09	0.633	0.438	-1.219	0.41	0.344	-1.152	0.742	0.438	-0.727	0.445	0.539	-1.031	0.285	0.27
-0.984	0.523	0.301	-1.121	0.504	0.402	-1.047	0.473	0.219	-1.223	0.605	0.441	-1.012	0.508	0.43	-1.297	0.43	0.352	-1.109	0.641	0.465	-1.168	0.387	0.34	-1.219	0.738	0.434	-0.715	0.449	0.551	-1.078	0.281	0.25
-0.98	0.52	0.313	-1.133	0.508	0.41	-1.012	0.477	0.211	-1.27	0.602	0.43	-0.977	0.508	0.426	-1.301	0.422	0.41	-1.137	0.66	0.473	-1.117	0.363	0.34	-1.301	0.719	0.438	-0.707	0.457	0.563	-1.109	0.266	0.223
-0.98	0.516	0.324	-1.141	0.508	0.414	-0.992	0.469	0.215	-1.324	0.598	0.418	-0.965	0.504	0.418	-1.32	0.426	0.453	-1.16	0.684	0.477	-1.066	0.367	0.34	-1.395	0.699	0.434	-0.73	0.512	0.543	-1.125	0.223	0.199
-0.984	0.508	0.328	-1.152	0.508	0.414	-0.961	0.477	0.215	-1.387	0.586	0.41	-0.973	0.508	0.414	-1.348	0.43	0.469	-1.184	0.703	0.48	-1.031	0.367	0.332	-1.469	0.703	0.438	-0.777	0.598	0.48	-1.125	0.195	0.172
-1.004	0.5	0.332	-1.176	0.508	0.422	-0.938	0.48	0.227	-1.465	0.586	0.395	-0.973	0.523	0.41	-1.352	0.434	0.461	-1.199	0.73	0.488	-1	0.375	0.328	-1.492	0.723	0.441	-0.828	0.688	0.422	-1.176	0.188	0.148
-1.043	0.488	0.344	-1.211	0.512	0.422	-0.906	0.48	0.227	-1.539	0.586	0.379	-0.973	0.539	0.41	-1.352	0.434	0.438	-1.207	0.742	0.488	-0.98	0.387	0.32	-1.477	0.742	0.445	-0.867	0.734	0.398	-1.23	0.203	0.121
-1.086	0.473	0.355	-1.246	0.531	0.406	-0.887	0.48	0.23	-1.613	0.586	0.375	-0.973	0.551	0.41	-1.348	0.422	0.387	-1.215	0.746	0.484	-0.961	0.383	0.316	-1.457	0.75	0.449	-0.895	0.758	0.418	-1.234	0.238	0.109
-1.129	0.469	0.363	-1.27	0.523	0.395	-0.863	0.48	0.238	-1.668	0.594	0.379	-0.988	0.559	0.418	-1.324	0.422	0.344	-1.219	0.742	0.48	-0.941	0.387	0.32	-1.5	0.758	0.438	-0.941	0.773	0.445	-1.23	0.281	0.113
-1.18	0.465	0.367	-1.313	0.496	0.398	-0.84	0.477	0.242	-1.672	0.613	0.398	-0.992	0.57	0.441	-1.27	0.418	0.32	-1.227	0.738	0.477	-0.906	0.387	0.324	-1.559	0.77	0.406	-0.996	0.773	0.484	-1.266	0.328	0.121
-1.25	0.457	0.359	-1.379	0.484	0.391	-0.824	0.477	0.246	-1.656	0.625	0.414	-1.008	0.574	0.492	-1.199	0.414	0.324	-1.238	0.734	0.469	-0.871	0.387	0.32	-1.57	0.773	0.379	-1.055	0.789	0.504	-1.309	0.363	0.168
-1.328	0.449	0.355	-1.438	0.496	0.379	-0.82	0.477	0.25	-1.641	0.633	0.406	-1.016	0.59	0.539	-1.141	0.426	0.355	-1.262	0.723	0.465	-0.836	0.387	0.324	-1.566	0.773	0.352	-1.113	0.82	0.5	-1.352	0.391	0.223
-1.363	0.441	0.359	-1.457	0.516	0.375	-0.809	0.469	0.262	-1.602	0.637	0.395	-1.035	0.598	0.566	-1.07	0.434	0.41	-1.281	0.711	0.449	-0.801	0.383	0.32	-1.629	0.77	0.332	-1.152	0.855	0.5	-1.43	0.395	0.297
-1.383	0.438	0.363	-1.453	0.539	0.387	-0.805	0.469	0.277	-1.508	0.621	0.379	-1.066	0.602	0.582	-1.008	0.441	0.461	-1.324	0.688	0.438	-0.777	0.375	0.324	-1.688	0.773	0.328	-1.156	0.875	0.492	-1.547	0.391	0.336
-1.414	0.438	0.371	-1.465	0.563	0.387	-0.805	0.461	0.285	-1.398	0.613	0.359	-1.094	0.613	0.574	-0.953	0.445	0.5	-1.418	0.676	0.418	-0.773	0.363	0.32	-1.734	0.777	0.34	-1.137	0.898	0.477	-1.648	0.391	0.344
-1.418	0.445	0.379	-1.469	0.59	0.398	-0.824	0.461	0.285	-1.309	0.598	0.34	-1.129	0.625	0.551	-0.91	0.445	0.52	-1.516	0.688	0.414	-0.789	0.355	0.32	-1.734	0.762	0.355	-1.105	0.914	0.457	-1.719	0.379	0.324
-1.359	0.445	0.402	-1.434	0.609	0.406	-0.859	0.453	0.285	-1.246	0.594	0.324	-1.164	0.645	0.516	-0.887	0.449	0.508	-1.586	0.707	0.426	-0.813	0.352	0.328	-1.672	0.734	0.363	-1.113	0.914	0.449	-1.754	0.363	0.277
-1.273	0.453	0.426	-1.375	0.621	0.398	-0.914	0.445	0.289	-1.211	0.578	0.316	-1.207	0.66	0.5	-0.883	0.449	0.48	-1.617	0.73	0.438	-0.84	0.355	0.332	-1.613	0.707	0.34	-1.164	0.91	0.43	-1.738	0.355	0.238
-1.215	0.469	0.449	-1.305	0.625	0.383	-0.969	0.434	0.297	-1.203	0.555	0.316	-1.258	0.668	0.504	-0.891	0.465	0.457	-1.59	0.734	0.445	-0.871	0.367	0.359	-1.586	0.676	0.305	-1.238	0.902	0.406	-1.668	0.352	0.238
-1.156	0.492	0.469	-1.23	0.613	0.359	-1.035	0.434	0.297	-1.203	0.543	0.32	-1.309	0.664	0.523	-0.918	0.473	0.441	-1.531	0.73	0.438	-0.926	0.383	0.367	-1.566	0.645	0.281	-1.313	0.902	0.387	-1.555	0.371	0.27
-1.102	0.504	0.492	-1.172	0.59	0.348	-1.09	0.422	0.305	-1.203	0.539	0.316	-1.352	0.641	0.535	-0.953	0.484	0.445	-1.473	0.711	0.41	-1.016	0.387	0.352	-1.543	0.617	0.27	-1.406	0.887	0.363	-1.445	0.414	0.332
-1.063	0.504	0.5	-1.156	0.559	0.328	-1.168	0.418	0.305	-1.191	0.523	0.316	-1.363	0.605	0.527	-0.977	0.52	0.457	-1.426	0.691	0.375	-1.105	0.375	0.328	-1.52	0.586	0.266	-1.527	0.863	0.336	-1.34	0.449	0.391
-1.066	0.496	0.484	-1.16	0.547	0.313	-1.273	0.426	0.293	-1.184	0.504	0.313	-1.395	0.59	0.496	-0.996	0.535	0.484	-1.383	0.656	0.344	-1.176	0.359	0.301	-1.512	0.551	0.266	-1.641	0.859	0.305	-1.25	0.48	0.43
-1.109	0.484	0.457	-1.195	0.543	0.305	-1.344	0.43	0.285	-1.164	0.48	0.316	-1.449	0.574	0.469	-1.027	0.555	0.496	-1.355	0.617	0.324	-1.242	0.34	0.277	-1.488	0.516	0.27	-1.707	0.859	0.297	-1.16	0.492	0.441
-1.145	0.469	0.43	-1.223	0.539	0.297	-1.371	0.422	0.301	-1.145	0.465	0.316	-1.473	0.57	0.461	-1.043	0.57	0.504	-1.348	0.586	0.297	-1.355	0.332	0.25	-1.445	0.48	0.289	-1.688	0.848	0.32	-1.09	0.488	0.422
-1.172	0.445	0.398	-1.242	0.523	0.301	-1.422	0.43	0.305	-1.129	0.453	0.313	-1.496	0.594	0.469	-1.043	0.574	0.531	-1.352	0.57	0.293	-1.488	0.352	0.195	-1.379	0.453	0.309	-1.625	0.828	0.344	-1.031	0.488	0.391
-1.195	0.422	0.387	-1.262	0.504	0.305	-1.469	0.441	0.305	-1.113	0.422	0.309	-1.574	0.59	0.488	-1.063	0.582	0.547	-1.348	0.547	0.305	-1.504	0.379	0.168	-1.305	0.43	0.332	-1.605	0.805	0.324	-0.996	0.508	0.363
-1.215	0.41	0.383	-1.27	0.48	0.297	-1.449	0.469	0.32	-1.098	0.402	0.301	-1.629	0.582	0.496	-1.109	0.59	0.559	-1.324	0.508	0.313	-1.418	0.387	0.191	-1.23	0.41	0.344	-1.605	0.773	0.289	-0.988	0.543	0.352
-1.219	0.402	0.395	-1.258	0.461	0.301	-1.383	0.48	0.352	-1.09	0.398	0.289	-1.602	0.574	0.504	-1.172	0.594	0.578	-1.285	0.477	0.324	-1.367	0.402	0.207	-1.152	0.395	0.348	-1.586	0.727	0.262	-1.02	0.578	0.352
-1.195	0.398	0.395	-1.238	0.449	0.301	-1.324	0.492	0.391	-1.086	0.406	0.285	-1.563	0.555	0.512	-1.223	0.605	0.586	-1.238	0.449	0.328	-1.367	0.418	0.234	-1.09	0.391	0.352	-1.539	0.688	0.242	-1.063	0.605	0.352
-1.164	0.41	0.395	-1.211	0.43	0.305	-1.273	0.516	0.418	-1.07	0.406	0.273	-1.563	0.531	0.516	-1.27	0.621	0.602	-1.199	0.43	0.324	-1.344	0.434	0.277	-1.043	0.391	0.348	-1.504	0.66	0.242	-1.102	0.629	0.375
-1.137	0.434	0.391	-1.176	0.43	0.309	-1.227	0.531	0.441	-1.047	0.41	0.262	-1.527	0.523	0.496	-1.305	0.629	0.605	-1.16	0.418	0.328	-1.344	0.43	0.32	-1.004	0.387	0.332	-1.473	0.645	0.258	-1.129	0.641	0.395
-1.102	0.445	0.391	-1.148	0.434	0.305	-1.191	0.535	0.441	-1.027	0.414	0.254	-1.453	0.535	0.461	-1.336	0.633	0.59	-1.129	0.406	0.324	-1.387	0.418	0.344	-0.969	0.383	0.32	-1.414	0.617	0.293	-1.168	0.645	0.422
-1.055	0.449	0.387	-1.129	0.441	0.297	-1.199	0.512	0.426	-1.004	0.43	0.242	-1.375	0.527	0.43	-1.383	0.637	0.563	-1.102	0.406	0.313	-1.457	0.41	0.344	-0.945	0.379	0.297	-1.328	0.586	0.328	-1.23	0.648	0.453
-1.02	0.465	0.379	-1.109	0.449	0.277	-1.238	0.492	0.383	-0.977	0.441	0.227	-1.324	0.52	0.414	-1.449	0.637	0.531	-1.074	0.402	0.301	-1.512	0.414	0.32	-0.926	0.379	0.285	-1.223	0.551	0.359	-1.313	0.66	0.465
-0.988	0.473	0.371	-1.094	0.449	0.262	-1.27	0.48	0.336	-0.945	0.453	0.223	-1.293	0.527	0.395	-1.512	0.641	0.5	-1.059	0.402	0.293	-1.527	0.418	0.289	-0.914	0.379	0.266	-1.133	0.516	0.367	-1.375	0.68	0.48
-0.969	0.488	0.363	-1.078	0.449	0.25	-1.297	0.477	0.293	-0.922	0.465	0.219	-1.293	0.527	0.395	-1.516	0.633	0.477	-1.035	0.402	0.277	-1.504	0.434	0.262	-0.918	0.363	0.254	-1.059	0.477	0.371	-1.398	0.707	0.5
-0.961	0.492	0.367	-1.063	0.457	0.242	-1.324	0.473	0.273	-0.898	0.484	0.219	-1.309	0.527	0.375	-1.535	0.617	0.473	-1.012	0.402	0.27	-1.438	0.445	0.258	-0.91	0.352	0.25	-0.996	0.449	0.371	-1.406	0.719	0.508
-0.961	0.492	0.371	-1.047	0.469	0.234	-1.328	0.465	0.281	-0.883	0.496	0.215	-1.328	0.52	0.359	-1.578	0.617	0.457	-0.996	0.398	0.273	-1.352	0.457	0.277	-0.895	0.336	0.25	-0.938	0.422	0.359	-1.41	0.723	0.488
-0.965	0.5	0.367	-1.031	0.473	0.227	-1.293	0.457	0.313	-0.859	0.508	0.223	-1.344	0.508	0.336	-1.582	0.621	0.457	-0.977	0.395	0.281	-1.258	0.465	0.332	-0.871	0.332	0.254	-0.887	0.406	0.359	-1.422	0.723	0.465
-0.98	0.496	0.375	-1.02	0.473	0.223	-1.242	0.453	0.355	-0.84	0.52	0.223	-1.359	0.512	0.309	-1.543	0.625	0.457	-0.961	0.402	0.289	-1.18	0.473	0.383	-0.844	0.336	0.258	-0.848	0.391	0.355	-1.461	0.766	0.449
-0.996	0.484	0.375	-1	0.477	0.223	-1.195	0.453	0.395	-0.824	0.512	0.23	-1.352	0.508	0.285	-1.516	0.633	0.445	-0.93	0.402	0.297	-1.117	0.477	0.422	-0.832	0.34	0.262	-0.82	0.383	0.352	-1.523	0.82	0.477
-1.004	0.473	0.375	-0.992	0.48	0.223	-1.148	0.465	0.418	-0.824	0.512	0.238	-1.336	0.504	0.266	-1.496	0.645	0.434	-0.891	0.41	0.305	-1.051	0.473	0.445	-0.816	0.34	0.273	-0.805	0.379	0.348	-1.555	0.844	0.523
-1.027	0.465	0.371	-0.988	0.48	0.238	-1.098	0.473	0.414	-0.824	0.512	0.254	-1.301	0.496	0.258	-1.457	0.656	0.398	-0.871	0.422	0.324	-0.984	0.465	0.461	-0.797	0.348	0.285	-0.785	0.371	0.344	-1.586	0.809	0.57
-1.047	0.473	0.371	-0.988	0.469	0.25	-1.047	0.48	0.402	-0.848	0.52	0.258	-1.266	0.484	0.262	-1.426	0.648	0.352	-0.859	0.445	0.336	-0.934	0.469	0.457	-0.801	0.355	0.313	-0.77	0.367	0.332	-1.656	0.75	0.598
-1.066	0.473	0.375	-0.98	0.477	0.25	-1.016	0.496	0.387	-0.867	0.508	0.27	-1.242	0.469	0.277	-1.398	0.641	0.301	-0.852	0.469	0.336	-0.902	0.473	0.441	-0.859	0.371	0.332	-0.754	0.367	0.328	-1.758	0.715	0.605
-1.078	0.477	0.371	-0.98	0.477	0.242	-1.008	0.5	0.379	-0.891	0.5	0.277	-1.215	0.469	0.281	-1.367	0.625	0.27	-0.852	0.496	0.32	-0.883	0.477	0.434	-0.969	0.387	0.324	-0.742	0.363	0.32	-1.816	0.707	0.586
-1.09	0.484	0.379	-0.969	0.469	0.238	-1.012	0.508	0.379	-0.926	0.492	0.293	-1.191	0.461	0.285	-1.344	0.605	0.254	-0.848	0.516	0.305	-0.871	0.484	0.418	-1.094	0.383	0.301	-0.723	0.359	0.316	-1.758	0.703	0.586
-1.094	0.496	0.387	-0.961	0.469	0.227	-1.031	0.508	0.387	-0.961	0.484	0.301	-1.168	0.461	0.281	-1.332	0.582	0.254	-0.844	0.531	0.305	-0.875	0.488	0.422	-1.191	0.375	0.27	-0.727	0.355	0.313	-1.672	0.699	0.578
-1.102	0.5	0.383	-0.965	0.461	0.23	-1.039	0.508	0.391	-1.012	0.473	0.309	-1.137	0.457	0.273	-1.309	0.559	0.262	-0.859	0.539	0.305	-0.895	0.488	0.434	-1.238	0.367	0.238	-0.758	0.363	0.297	-1.652	0.672	0.504
-1.102	0.5	0.383	-0.965	0.461	0.234	-1.047	0.5	0.391	-1.066	0.461	0.313	-1.098	0.469	0.262	-1.293	0.523	0.281	-0.906	0.543	0.313	-0.926	0.496	0.441	-1.273	0.348	0.223	-0.801	0.379	0.289	-1.648	0.641	0.406
-1.094	0.504	0.379	-0.965	0.469	0.258	-1.051	0.492	0.402	-1.129	0.449	0.309	-1.059	0.477	0.254	-1.258	0.508	0.293	-0.977	0.547	0.297	-0.949	0.508	0.461	-1.332	0.344	0.195	-0.871	0.379	0.297	-1.59	0.609	0.34
-1.09	0.512	0.383	-0.977	0.473	0.273	-1.07	0.484	0.406	-1.195	0.438	0.309	-1.023	0.48	0.254	-1.223	0.488	0.305	-1.043	0.535	0.289	-0.973	0.527	0.492	-1.383	0.352	0.16	-0.973	0.391	0.289	-1.516	0.578	0.316
-1.086	0.527	0.383	-0.98	0.477	0.293	-1.094	0.488	0.414	-1.277	0.426	0.301	-0.992	0.484	0.254	-1.176	0.461	0.309	-1.082	0.504	0.293	-0.988	0.535	0.523	-1.359	0.352	0.172	-1.09	0.395	0.258	-1.48	0.566	0.309
-1.09	0.535	0.383	-0.992	0.469	0.309	-1.113	0.492	0.414	-1.383	0.426	0.285	-0.953	0.484	0.254	-1.141	0.445	0.313	-1.137	0.461	0.301	-1.004	0.543	0.531	-1.309	0.359	0.195	-1.176	0.391	0.23	-1.48	0.551	0.313
-1.098	0.547	0.387	-1.02	0.457	0.324	-1.125	0.504	0.422	-1.484	0.426	0.266	-0.914	0.488	0.254	-1.102	0.438	0.305	-1.23	0.43	0.293	-1.031	0.547	0.535	-1.289	0.371	0.223	-1.246	0.387	0.184	-1.469	0.547	0.324
-1.113	0.547	0.395	-1.066	0.438	0.332	-1.141	0.508	0.418	-1.508	0.426	0.262	-0.883	0.484	0.266	-1.078	0.43	0.293	-1.367	0.43	0.258	-1.074	0.563	0.539	-1.273	0.383	0.266	-1.336	0.379	0.121	-1.426	0.543	0.336
-1.133	0.543	0.402	-1.117	0.434	0.332	-1.148	0.516	0.422	-1.48	0.426	0.281	-0.855	0.48	0.277	-1.047	0.418	0.289	-1.469	0.43	0.234	-1.137	0.586	0.527	-1.285	0.402	0.324	-1.414	0.379	0.078	-1.375	0.527	0.348
-1.152	0.539	0.41	-1.168	0.422	0.328	-1.148	0.527	0.426	-1.449	0.441	0.289	-0.82	0.469	0.285	-1.027	0.426	0.281	-1.465	0.441	0.246	-1.199	0.602	0.516	-1.359	0.414	0.367	-1.504	0.367	0.066	-1.309	0.504	0.34
-1.191	0.539	0.41	-1.234	0.414	0.324	-1.137	0.535	0.434	-1.414	0.465	0.309	-0.789	0.453	0.297	-1.012	0.398	0.293	-1.43	0.469	0.25	-1.238	0.605	0.516	-1.457	0.434	0.379	-1.57	0.375	0.035	-1.242	0.48	0.328
-1.238	0.527	0.418	-1.316	0.402	0.32	-1.129	0.539	0.441	-1.355	0.488	0.348	-0.77	0.441	0.297	-1	0.398	0.285	-1.379	0.488	0.262	-1.277	0.617	0.52	-1.523	0.438	0.391	-1.539	0.387	0.051	-1.18	0.449	0.309
-1.27	0.52	0.418	-1.367	0.406	0.324	-1.129	0.547	0.441	-1.281	0.5	0.395	-0.77	0.426	0.289	-0.984	0.406	0.277	-1.289	0.5	0.305	-1.316	0.625	0.512	-1.543	0.438	0.398	-1.449	0.41	0.105	-1.129	0.438	0.289
-1.293	0.52	0.414	-1.359	0.402	0.332	-1.125	0.547	0.445	-1.227	0.504	0.43	-0.766	0.418	0.293	-0.969	0.406	0.277	-1.219	0.5	0.352	-1.379	0.633	0.496	-1.555	0.445	0.387	-1.406	0.438	0.156	-1.105	0.426	0.273
-1.324	0.512	0.398	-1.34	0.398	0.355	-1.117	0.555	0.449	-1.195	0.508	0.445	-0.758	0.41	0.297	-0.953	0.406	0.27	-1.191	0.484	0.387	-1.453	0.633	0.477	-1.523	0.449	0.383	-1.383	0.473	0.195	-1.09	0.402	0.266
-1.395	0.523	0.383	-1.34	0.406	0.367	-1.121	0.551	0.449	-1.18	0.504	0.449	-0.754	0.391	0.309	-0.938	0.41	0.27	-1.195	0.453	0.406	-1.52	0.633	0.457	-1.441	0.457	0.402	-1.328	0.477	0.27	-1.082	0.391	0.262
-1.445	0.543	0.363	-1.34	0.426	0.383	-1.121	0.559	0.449	-1.203	0.488	0.43	-0.766	0.387	0.332	-0.91	0.418	0.27	-1.227	0.414	0.406	-1.547	0.633	0.441	-1.34	0.469	0.426	-1.309	0.457	0.336	-1.086	0.383	0.254
-1.457	0.563	0.367	-1.309	0.449	0.402	-1.133	0.559	0.449	-1.23	0.488	0.402	-0.809	0.387	0.344	-0.895	0.434	0.281	-1.266	0.367	0.383	-1.59	0.637	0.445	-1.227	0.48	0.465	-1.355	0.434	0.383	-1.094	0.375	0.254
-1.457	0.578	0.379	-1.266	0.465	0.434	-1.176	0.551	0.449	-1.25	0.477	0.371	-0.875	0.391	0.352	-0.879	0.438	0.301	-1.277	0.34	0.344	-1.648	0.645	0.441	-1.113	0.48	0.5	-1.414	0.426	0.402	-1.098	0.363	0.25
-1.465	0.605	0.387	-1.215	0.48	0.465	-1.234	0.543	0.438	-1.254	0.457	0.34	-0.949	0.379	0.363	-0.855	0.441	0.332	-1.254	0.352	0.313	-1.66	0.66	0.461	-1.02	0.48	0.535	-1.445	0.426	0.406	-1.102	0.352	0.25
-1.434	0.629	0.387	-1.18	0.492	0.484	-1.305	0.516	0.414	-1.25	0.441	0.328	-1.027	0.363	0.367	-0.84	0.445	0.344	-1.203	0.363	0.301	-1.629	0.668	0.473	-0.945	0.477	0.559	-1.434	0.422	0.387	-1.094	0.34	0.246
-1.395	0.645	0.387	-1.141	0.496	0.488	-1.355	0.5	0.398	-1.234	0.43	0.352	-1.137	0.352	0.352	-0.824	0.445	0.352	-1.141	0.387	0.309	-1.594	0.672	0.473	-0.887	0.469	0.578	-1.391	0.438	0.352	-1.094	0.324	0.238
-1.344	0.645	0.379	-1.129	0.484	0.473	-1.41	0.496	0.375	-1.191	0.43	0.387	-1.266	0.352	0.316	-0.832	0.441	0.348	-1.09	0.406	0.328	-1.555	0.668	0.449	-0.844	0.477	0.57	-1.32	0.461	0.316	-1.074	0.32	0.227
-1.289	0.645	0.371	-1.156	0.473	0.445	-1.477	0.52	0.359	-1.137	0.426	0.43	-1.359	0.367	0.273	-0.855	0.43	0.336	-1.039	0.434	0.359	-1.539	0.656	0.395	-0.816	0.484	0.551	-1.227	0.492	0.301	-1.07	0.313	0.215
-1.238	0.637	0.355	-1.195	0.453	0.398	-1.516	0.551	0.355	-1.07	0.441	0.461	-1.402	0.375	0.246	-0.875	0.43	0.344	-0.988	0.457	0.395	-1.543	0.629	0.34	-0.793	0.48	0.523	-1.129	0.5	0.316	-1.09	0.301	0.199
-1.184	0.609	0.344	-1.238	0.445	0.367	-1.531	0.59	0.367	-1.012	0.465	0.469	-1.426	0.383	0.234	-0.898	0.426	0.348	-0.961	0.469	0.422	-1.531	0.613	0.289	-0.789	0.484	0.512	-1.035	0.504	0.344	-1.141	0.301	0.184
-1.156	0.586	0.332	-1.285	0.434	0.352	-1.531	0.621	0.367	-0.969	0.48	0.449	-1.441	0.418	0.234	-0.941	0.43	0.359	-0.949	0.473	0.434	-1.516	0.605	0.262	-0.813	0.5	0.516	-0.965	0.496	0.387	-1.234	0.313	0.168
-1.152	0.574	0.328	-1.32	0.422	0.336	-1.504	0.633	0.367	-0.934	0.488	0.426	-1.441	0.449	0.266	-0.98	0.422	0.371	-0.934	0.484	0.418	-1.504	0.59	0.254	-0.859	0.539	0.527	-0.91	0.484	0.43	-1.309	0.332	0.133
-1.16	0.57	0.324	-1.324	0.414	0.344	-1.461	0.641	0.348	-0.91	0.488	0.402	-1.398	0.465	0.328	-1.055	0.414	0.371	-0.922	0.496	0.398	-1.508	0.563	0.258	-0.898	0.57	0.555	-0.863	0.48	0.469	-1.32	0.34	0.105
-1.172	0.555	0.328	-1.289	0.414	0.355	-1.414	0.656	0.32	-0.902	0.492	0.383	-1.344	0.484	0.398	-1.152	0.398	0.363	-0.926	0.496	0.383	-1.504	0.547	0.273	-0.945	0.598	0.594	-0.832	0.48	0.496	-1.273	0.324	0.098
-1.184	0.543	0.328	-1.223	0.418	0.383	-1.359	0.652	0.293	-0.914	0.496	0.375	-1.305	0.496	0.465	-1.242	0.391	0.355	-0.934	0.508	0.383	-1.469	0.531	0.285	-1	0.617	0.617	-0.809	0.492	0.504	-1.23	0.27	0.098
-1.203	0.527	0.324	-1.164	0.43	0.406	-1.301	0.637	0.281	-0.93	0.504	0.379	-1.301	0.516	0.492	-1.309	0.383	0.352	-0.965	0.527	0.41	-1.398	0.516	0.301	-1.066	0.637	0.609	-0.797	0.504	0.477	-1.207	0.223	0.09
-1.211	0.516	0.32	-1.109	0.441	0.434	-1.254	0.617	0.273	-0.953	0.516	0.383	-1.328	0.523	0.469	-1.398	0.371	0.328	-1.004	0.555	0.445	-1.32	0.492	0.316	-1.156	0.656	0.582	-0.797	0.512	0.449	-1.238	0.207	0.086
-1.219	0.496	0.316	-1.059	0.449	0.441	-1.234	0.605	0.262	-0.973	0.527	0.383	-1.367	0.516	0.406	-1.477	0.383	0.305	-1.051	0.586	0.465	-1.25	0.465	0.32	-1.254	0.668	0.539	-0.809	0.508	0.43	-1.344	0.211	0.063
-1.23	0.477	0.313	-1.012	0.465	0.441	-1.234	0.609	0.254	-0.984	0.516	0.387	-1.387	0.492	0.328	-1.484	0.387	0.289	-1.07	0.602	0.477	-1.195	0.441	0.316	-1.363	0.676	0.496	-0.863	0.508	0.418	-1.414	0.238	0.035
-1.223	0.465	0.313	-0.988	0.477	0.43	-1.242	0.605	0.25	-0.992	0.508	0.395	-1.387	0.477	0.262	-1.457	0.387	0.301	-1.09	0.621	0.477	-1.148	0.418	0.313	-1.445	0.699	0.465	-0.945	0.531	0.418	-1.426	0.277	0.043
-1.219	0.453	0.301	-0.973	0.477	0.418	-1.262	0.605	0.246	-1.012	0.516	0.391	-1.391	0.465	0.223	-1.445	0.402	0.293	-1.105	0.641	0.477	-1.098	0.406	0.313	-1.473	0.723	0.469	-1.035	0.566	0.43	-1.461	0.32	0.074
-1.215	0.441	0.301	-0.977	0.477	0.406	-1.277	0.598	0.25	-1.035	0.531	0.395	-1.375	0.457	0.23	-1.406	0.43	0.293	-1.121	0.66	0.477	-1.066	0.398	0.301	-1.469	0.75	0.484	-1.105	0.609	0.445	-1.477	0.371	0.152
-1.207	0.43	0.301	-0.973	0.48	0.398	-1.285	0.59	0.25	-1.066	0.535	0.395	-1.313	0.449	0.281	-1.332	0.449	0.324	-1.141	0.672	0.492	-1.031	0.398	0.289	-1.477	0.77	0.5	-1.172	0.648	0.453	-1.449	0.41	0.266
-1.191	0.43	0.293	-0.969	0.48	0.41	-1.277	0.574	0.25	-1.098	0.539	0.398	-1.238	0.449	0.34	-1.254	0.453	0.375	-1.172	0.68	0.512	-1	0.398	0.285	-1.535	0.766	0.492	-1.234	0.668	0.453	-1.426	0.43	0.387
-1.176	0.438	0.281	-0.969	0.473	0.418	-1.266	0.559	0.254	-1.125	0.539	0.398	-1.172	0.441	0.398	-1.219	0.453	0.414	-1.188	0.688	0.531	-0.98	0.406	0.285	-1.57	0.742	0.48	-1.297	0.688	0.453	-1.438	0.441	0.473
-1.164	0.438	0.27	-0.973	0.473	0.418	-1.246	0.539	0.254	-1.141	0.551	0.402	-1.109	0.445	0.438	-1.223	0.453	0.438	-1.207	0.699	0.535	-0.973	0.402	0.285	-1.57	0.715	0.48	-1.363	0.699	0.457	-1.445	0.438	0.52
-1.148	0.453	0.262	-0.984	0.465	0.418	-1.227	0.504	0.258	-1.148	0.559	0.406	-1.07	0.449	0.449	-1.246	0.453	0.426	-1.219	0.715	0.531	-0.977	0.398	0.281	-1.613	0.691	0.492	-1.402	0.715	0.465	-1.465	0.391	0.496
-1.117	0.453	0.258	-0.996	0.469	0.418	-1.203	0.469	0.27	-1.164	0.563	0.41	-1.031	0.461	0.449	-1.289	0.449	0.391	-1.223	0.727	0.531	-1	0.379	0.273	-1.676	0.695	0.496	-1.426	0.719	0.477	-1.48	0.316	0.422
-1.102	0.461	0.262	-1.004	0.461	0.41	-1.184	0.445	0.281	-1.18	0.566	0.41	-1.02	0.48	0.434	-1.301	0.434	0.34	-1.223	0.738	0.512	-1.004	0.355	0.266	-1.719	0.703	0.492	-1.441	0.711	0.492	-1.469	0.25	0.359
-1.09	0.461	0.258	-1.02	0.473	0.41	-1.16	0.438	0.285	-1.203	0.574	0.406	-1.004	0.496	0.418	-1.301	0.426	0.301	-1.23	0.742	0.496	-1	0.336	0.258	-1.707	0.711	0.48	-1.504	0.703	0.488	-1.41	0.238	0.328
-1.063	0.477	0.254	-1.039	0.488	0.414	-1.137	0.441	0.285	-1.23	0.574	0.398	-0.988	0.504	0.41	-1.281	0.438	0.27	-1.266	0.75	0.484	-0.988	0.313	0.262	-1.652	0.715	0.461	-1.57	0.703	0.465	-1.316	0.246	0.352
-1.051	0.477	0.262	-1.047	0.488	0.422	-1.121	0.457	0.281	-1.27	0.582	0.391	-0.969	0.516	0.41	-1.238	0.453	0.273	-1.309	0.75	0.465	-0.969	0.309	0.27	-1.621	0.711	0.418	-1.578	0.691	0.441	-1.191	0.27	0.406
-1.031	0.465	0.262	-1.051	0.496	0.426	-1.102	0.473	0.273	-1.332	0.59	0.371	-0.957	0.516	0.426	-1.184	0.465	0.305	-1.34	0.738	0.453	-0.945	0.297	0.281	-1.629	0.684	0.355	-1.551	0.664	0.426	-1.078	0.316	0.469
-1.023	0.461	0.262	-1.055	0.496	0.43	-1.086	0.477	0.266	-1.379	0.594	0.352	-0.941	0.516	0.445	-1.129	0.453	0.348	-1.375	0.711	0.445	-0.926	0.301	0.293	-1.645	0.656	0.293	-1.578	0.645	0.406	-1	0.363	0.512
-1.027	0.473	0.262	-1.066	0.496	0.422	-1.063	0.473	0.258	-1.402	0.586	0.344	-0.934	0.516	0.465	-1.063	0.461	0.391	-1.461	0.703	0.438	-0.91	0.309	0.313	-1.637	0.625	0.258	-1.629	0.652	0.402	-0.941	0.391	0.535
-1.02	0.473	0.262	-1.082	0.5	0.43	-1.035	0.484	0.246	-1.457	0.582	0.344	-0.938	0.523	0.477	-0.996	0.465	0.434	-1.57	0.715	0.426	-0.898	0.32	0.324	-1.609	0.582	0.254	-1.637	0.668	0.406	-0.906	0.406	0.539
-1.016	0.469	0.266	-1.098	0.496	0.438	-1.008	0.5	0.242	-1.531	0.59	0.348	-0.941	0.527	0.488	-0.941	0.465	0.457	-1.637	0.742	0.43	-0.902	0.332	0.344	-1.598	0.551	0.246	-1.617	0.695	0.434	-0.879	0.434	0.531
-1	0.469	0.273	-1.121	0.504	0.445	-0.988	0.504	0.242	-1.57	0.602	0.352	-0.949	0.527	0.5	-0.906	0.477	0.445	-1.633	0.758	0.449	-0.941	0.328	0.348	-1.566	0.531	0.254	-1.582	0.715	0.445	-0.848	0.484	0.504
-0.984	0.477	0.27	-1.145	0.508	0.453	-0.973	0.512	0.242	-1.57	0.602	0.359	-0.961	0.539	0.508	-0.895	0.473	0.441	-1.582	0.773	0.461	-0.988	0.32	0.336	-1.512	0.512	0.262	-1.59	0.707	0.43	-0.832	0.555	0.469
-0.973	0.488	0.266	-1.172	0.508	0.457	-0.957	0.508	0.238	-1.551	0.609	0.359	-1	0.551	0.504	-0.895	0.473	0.43	-1.523	0.781	0.441	-1.063	0.316	0.305	-1.426	0.492	0.277	-1.594	0.684	0.391	-0.844	0.605	0.445
-0.965	0.492	0.262	-1.199	0.508	0.457	-0.93	0.508	0.242	-1.5	0.625	0.348	-1.051	0.57	0.484	-0.902	0.473	0.441	-1.488	0.773	0.406	-1.141	0.305	0.266	-1.328	0.473	0.293	-1.594	0.648	0.34	-0.883	0.645	0.438
-0.961	0.5	0.258	-1.242	0.512	0.449	-0.891	0.523	0.254	-1.434	0.629	0.324	-1.094	0.578	0.469	-0.918	0.473	0.461	-1.453	0.73	0.363	-1.215	0.293	0.234	-1.23	0.453	0.313	-1.582	0.598	0.313	-0.953	0.695	0.438
-0.953	0.504	0.266	-1.297	0.504	0.422	-0.855	0.535	0.266	-1.359	0.621	0.297	-1.145	0.598	0.449	-0.934	0.449	0.52	-1.422	0.656	0.309	-1.301	0.297	0.203	-1.145	0.449	0.32	-1.566	0.551	0.293	-1.027	0.715	0.461
-0.949	0.508	0.277	-1.352	0.508	0.395	-0.832	0.543	0.27	-1.305	0.613	0.27	-1.184	0.609	0.43	-0.945	0.457	0.555	-1.395	0.59	0.273	-1.359	0.324	0.172	-1.082	0.441	0.316	-1.559	0.523	0.289	-1.082	0.707	0.504
-0.953	0.516	0.285	-1.402	0.5	0.371	-0.824	0.555	0.266	-1.262	0.594	0.254	-1.227	0.625	0.41	-0.969	0.473	0.551	-1.383	0.535	0.258	-1.32	0.352	0.168	-1.023	0.434	0.328	-1.527	0.508	0.293	-1.129	0.707	0.531
-0.957	0.512	0.289	-1.484	0.5	0.348	-0.816	0.551	0.273	-1.238	0.574	0.254	-1.262	0.645	0.395	-0.973	0.473	0.535	-1.383	0.504	0.266	-1.254	0.367	0.184	-0.992	0.438	0.32	-1.465	0.496	0.301	-1.203	0.727	0.555
-0.969	0.496	0.305	-1.555	0.52	0.34	-0.82	0.547	0.277	-1.242	0.551	0.266	-1.301	0.656	0.391	-0.973	0.48	0.504	-1.391	0.477	0.277	-1.258	0.398	0.191	-0.969	0.438	0.309	-1.379	0.477	0.324	-1.285	0.746	0.547
-1.004	0.484	0.309	-1.57	0.535	0.344	-0.82	0.543	0.285	-1.254	0.523	0.266	-1.363	0.664	0.379	-0.98	0.52	0.473	-1.387	0.445	0.293	-1.254	0.426	0.238	-0.938	0.426	0.309	-1.293	0.453	0.34	-1.379	0.77	0.543
