# Supplementary material for: “What Is a Step?” Differences in How a Step Is Detected among Three Popular Activity Monitors That Have Impacted Physical Activity Research
Source: Sensors (Basel). 2018 Apr 15;18(4):1206. doi: 10.3390/s18041206 (PMC5948774; doi:10.3390/s18041206)
Supplement: Supplementary file 1 [file sensors-18-01206-s001.zip › Supplementary material/Clean dataset GT9X wrist/WSS4.csv]

2			2.2			2.4			2.6			2.8			3			3.2			3.4			3.6			3.8			4
x	y	z	x	y	z	x	y	z	x	y	z	x	y	z	x	y	z	x	y	z	x	y	z	x	y	z	x	y	z	x	y	z
-0.945	0.305	0.66	-0.781	0.531	0.965	-1.484	0.465	0.664	-1.082	0.047	0.5	-0.801	0.293	0.977	-0.77	0.391	0.32	-1.402	0.063	0.957	-1.191	0.223	0.523	-1.336	0.531	0.238	-0.84	0.309	0.477	-0.938	0.453	1.195
-0.93	0.309	0.668	-0.773	0.508	0.957	-1.395	0.434	0.617	-1.043	0.125	0.43	-0.973	0.492	0.824	-0.766	0.379	0.301	-1.566	0.086	0.992	-1.191	0.203	0.516	-1.27	0.492	0.199	-0.809	0.293	0.504	-0.887	0.391	1.043
-0.91	0.32	0.68	-0.762	0.52	0.965	-1.34	0.449	0.59	-1.035	0.262	0.395	-0.992	0.508	0.727	-0.773	0.387	0.289	-1.859	-0.004	1.246	-1.129	0.207	0.504	-1.203	0.453	0.191	-0.781	0.309	0.512	-0.852	0.277	0.945
-0.906	0.34	0.688	-0.758	0.555	0.945	-1.316	0.473	0.578	-1.063	0.461	0.328	-0.93	0.441	0.711	-0.82	0.383	0.285	-2.004	-0.316	1.289	-1.094	0.23	0.496	-1.152	0.418	0.203	-0.785	0.316	0.531	-0.801	0.156	0.875
-0.914	0.379	0.676	-0.777	0.648	0.84	-1.289	0.469	0.566	-1.125	0.566	0.293	-0.926	0.473	0.715	-0.867	0.391	0.285	-2.105	-0.117	0.836	-1.105	0.25	0.48	-1.109	0.391	0.211	-0.809	0.34	0.523	-0.754	0.102	0.813
-0.945	0.41	0.691	-0.766	0.809	0.75	-1.25	0.453	0.563	-1.102	0.637	0.48	-0.914	0.516	0.699	-0.922	0.406	0.301	-2.191	0.676	0.453	-1.141	0.254	0.473	-1.063	0.383	0.227	-0.813	0.375	0.488	-0.699	0.078	0.762
-1.012	0.438	0.703	-0.824	0.789	0.738	-1.207	0.445	0.551	-1.098	0.813	0.699	-0.965	0.453	0.785	-0.992	0.398	0.313	-2.184	1.313	0.152	-1.191	0.246	0.461	-1.016	0.375	0.223	-0.773	0.402	0.477	-0.648	0.082	0.719
-1.082	0.469	0.707	-0.809	0.625	0.77	-1.168	0.445	0.539	-1.074	0.824	0.91	-1.086	0.336	0.965	-1.078	0.391	0.324	-1.973	1.406	0.133	-1.258	0.238	0.453	-0.961	0.359	0.219	-0.75	0.418	0.477	-0.605	0.113	0.652
-1.129	0.504	0.715	-0.82	0.535	0.84	-1.125	0.453	0.516	-0.996	0.586	1.031	-1.152	0.242	1.133	-1.168	0.383	0.336	-1.848	1.184	0.246	-1.328	0.234	0.441	-0.914	0.348	0.223	-0.758	0.449	0.492	-0.559	0.145	0.594
-1.168	0.52	0.715	-0.875	0.605	0.793	-1.082	0.457	0.492	-1.063	0.207	1.07	-1.113	0.262	1.215	-1.266	0.387	0.344	-1.777	0.949	0.383	-1.398	0.234	0.43	-0.879	0.332	0.242	-0.77	0.473	0.523	-0.531	0.176	0.543
-1.227	0.531	0.707	-0.875	0.488	0.824	-1.035	0.453	0.484	-1.141	0.039	0.977	-0.973	0.258	1.188	-1.363	0.395	0.355	-1.703	0.723	0.488	-1.484	0.25	0.41	-0.867	0.324	0.266	-0.793	0.48	0.555	-0.531	0.184	0.516
-1.309	0.559	0.699	-0.84	0.387	0.809	-0.988	0.449	0.477	-1.094	0.121	0.801	-0.91	0.195	1.145	-1.43	0.387	0.359	-1.551	0.469	0.574	-1.594	0.258	0.383	-0.883	0.32	0.285	-0.855	0.484	0.566	-0.535	0.172	0.512
-1.391	0.598	0.688	-0.945	0.559	0.836	-0.965	0.465	0.461	-0.988	0.258	0.633	-0.852	0.121	1.07	-1.461	0.387	0.379	-1.371	0.25	0.621	-1.691	0.258	0.363	-0.902	0.309	0.305	-0.918	0.488	0.582	-0.551	0.156	0.527
-1.461	0.641	0.66	-0.961	0.574	0.84	-0.941	0.492	0.453	-0.922	0.309	0.516	-0.836	0.063	1.039	-1.461	0.383	0.402	-1.211	0.098	0.637	-1.754	0.246	0.375	-0.945	0.285	0.313	-0.977	0.488	0.594	-0.566	0.137	0.547
-1.488	0.695	0.621	-0.961	0.449	0.902	-0.926	0.531	0.438	-0.91	0.305	0.441	-0.785	0.035	1	-1.477	0.375	0.426	-1.094	0.031	0.641	-1.758	0.223	0.395	-1.016	0.262	0.316	-1.051	0.5	0.59	-0.547	0.121	0.563
-1.465	0.73	0.59	-0.848	0.465	0.906	-0.906	0.559	0.422	-0.906	0.316	0.41	-0.758	0	0.949	-1.547	0.371	0.438	-1.035	0.043	0.637	-1.738	0.211	0.391	-1.078	0.246	0.328	-1.117	0.52	0.578	-0.52	0.113	0.578
-1.402	0.734	0.559	-0.789	0.465	0.887	-0.895	0.566	0.418	-0.895	0.352	0.391	-0.77	0	0.898	-1.609	0.367	0.445	-0.992	0.094	0.641	-1.656	0.215	0.391	-1.129	0.238	0.324	-1.207	0.531	0.594	-0.52	0.117	0.59
-1.367	0.727	0.523	-0.777	0.496	0.879	-0.875	0.57	0.414	-0.879	0.398	0.383	-0.766	0.027	0.887	-1.629	0.355	0.465	-0.953	0.117	0.629	-1.531	0.266	0.387	-1.164	0.234	0.32	-1.34	0.535	0.617	-0.563	0.129	0.602
-1.352	0.727	0.488	-0.762	0.457	0.895	-0.852	0.57	0.41	-0.871	0.461	0.363	-0.813	0.059	0.891	-1.621	0.355	0.48	-0.914	0.129	0.617	-1.371	0.348	0.395	-1.18	0.23	0.324	-1.52	0.539	0.648	-0.602	0.148	0.621
-1.375	0.711	0.461	-0.75	0.367	0.918	-0.844	0.563	0.414	-0.879	0.52	0.348	-0.742	0.035	0.891	-1.566	0.348	0.496	-0.887	0.172	0.59	-1.215	0.41	0.426	-1.191	0.242	0.316	-1.734	0.563	0.676	-0.656	0.164	0.633
-1.402	0.711	0.449	-0.73	0.277	0.949	-0.84	0.551	0.41	-0.895	0.57	0.344	-0.656	-0.008	0.891	-1.465	0.348	0.5	-0.855	0.234	0.555	-1.074	0.438	0.461	-1.215	0.262	0.316	-1.93	0.617	0.719	-0.734	0.148	0.648
-1.445	0.707	0.43	-0.742	0.238	0.961	-0.832	0.535	0.422	-0.91	0.586	0.359	-0.672	-0.035	0.887	-1.367	0.352	0.52	-0.84	0.293	0.527	-0.988	0.477	0.488	-1.242	0.273	0.324	-2.047	0.695	0.742	-0.848	0.117	0.695
-1.492	0.691	0.395	-0.773	0.238	0.949	-0.859	0.516	0.441	-0.934	0.563	0.402	-0.742	-0.051	0.895	-1.313	0.348	0.531	-0.836	0.336	0.512	-0.969	0.52	0.48	-1.27	0.285	0.34	-2.109	0.77	0.73	-1.035	0.094	0.766
-1.512	0.645	0.348	-0.789	0.25	0.914	-0.898	0.492	0.441	-0.957	0.523	0.441	-0.797	-0.039	0.883	-1.309	0.324	0.535	-0.832	0.375	0.5	-0.992	0.559	0.418	-1.285	0.32	0.359	-2.113	0.797	0.738	-1.266	0.102	0.824
-1.516	0.586	0.273	-0.75	0.211	0.891	-0.957	0.473	0.434	-0.973	0.488	0.5	-0.82	0.012	0.867	-1.309	0.293	0.555	-0.836	0.391	0.512	-1.016	0.59	0.375	-1.273	0.348	0.387	-2.039	0.758	0.73	-1.516	0.086	0.84
-1.535	0.516	0.215	-0.738	0.148	0.852	-1.012	0.473	0.441	-1	0.461	0.551	-0.805	0.051	0.813	-1.309	0.254	0.582	-0.859	0.383	0.531	-1.035	0.57	0.363	-1.285	0.375	0.395	-1.93	0.684	0.699	-1.719	0.078	0.766
-1.535	0.449	0.188	-0.746	0.129	0.805	-1.031	0.477	0.461	-1.027	0.461	0.582	-0.809	0.07	0.809	-1.316	0.223	0.613	-0.918	0.375	0.508	-1.035	0.539	0.375	-1.309	0.402	0.391	-1.859	0.59	0.676	-1.871	0.02	0.66
-1.5	0.387	0.199	-0.73	0.145	0.793	-1.051	0.48	0.488	-1.063	0.484	0.609	-0.813	0.098	0.832	-1.316	0.203	0.621	-0.973	0.363	0.465	-1.012	0.492	0.414	-1.27	0.395	0.402	-1.84	0.512	0.641	-2.055	-0.063	0.512
-1.445	0.313	0.227	-0.742	0.152	0.789	-1.074	0.457	0.5	-1.113	0.52	0.617	-0.832	0.039	0.734	-1.277	0.207	0.613	-1.012	0.336	0.422	-0.984	0.418	0.48	-1.195	0.379	0.418	-1.836	0.441	0.605	-2.25	-0.074	0.355
-1.383	0.273	0.273	-0.766	0.141	0.824	-1.102	0.426	0.504	-1.18	0.559	0.617	-0.938	0.176	0.547	-1.199	0.191	0.605	-1.086	0.309	0.367	-0.98	0.32	0.539	-1.121	0.371	0.441	-1.832	0.363	0.547	-2.398	-0.023	0.262
-1.32	0.25	0.313	-0.801	0.109	0.844	-1.113	0.414	0.496	-1.258	0.605	0.594	-1.125	0.473	0.465	-1.109	0.172	0.605	-1.18	0.281	0.32	-0.977	0.223	0.633	-1.047	0.375	0.488	-1.824	0.289	0.5	-2.516	0.133	0.223
-1.266	0.238	0.348	-0.852	0.129	0.793	-1.117	0.41	0.504	-1.34	0.633	0.578	-1.164	0.801	0.484	-1.008	0.164	0.605	-1.27	0.281	0.277	-0.969	0.148	0.754	-1.027	0.383	0.543	-1.785	0.195	0.488	-2.641	0.398	0.262
-1.215	0.25	0.359	-0.844	0.258	0.68	-1.133	0.414	0.5	-1.406	0.648	0.566	-1.039	1.035	0.551	-0.918	0.184	0.59	-1.383	0.305	0.223	-0.938	0.109	0.84	-1.055	0.422	0.574	-1.703	0.105	0.488	-2.609	0.641	0.34
-1.18	0.27	0.355	-0.84	0.375	0.625	-1.152	0.41	0.5	-1.457	0.645	0.578	-0.949	1.07	0.629	-0.844	0.242	0.578	-1.457	0.27	0.223	-0.883	0.086	0.855	-1.102	0.477	0.582	-1.59	0.027	0.492	-2.465	0.832	0.383
-1.141	0.281	0.34	-0.938	0.324	0.676	-1.156	0.402	0.504	-1.5	0.629	0.602	-0.949	0.902	0.656	-0.785	0.277	0.57	-1.566	0.281	0.195	-0.84	0.164	0.777	-1.133	0.496	0.586	-1.453	-0.02	0.504	-2.262	1.008	0.383
-1.105	0.293	0.324	-1.094	0.184	0.785	-1.168	0.395	0.516	-1.543	0.59	0.625	-0.957	0.668	0.641	-0.754	0.328	0.563	-1.664	0.336	0.176	-0.813	0.34	0.66	-1.184	0.473	0.582	-1.32	-0.043	0.512	-1.98	1.176	0.359
-1.086	0.316	0.316	-1.223	0.102	0.875	-1.203	0.406	0.504	-1.551	0.563	0.652	-0.922	0.488	0.594	-0.727	0.363	0.551	-1.723	0.387	0.188	-0.789	0.531	0.57	-1.234	0.453	0.574	-1.195	-0.051	0.508	-1.691	1.281	0.32
-1.063	0.34	0.309	-1.316	0.09	0.938	-1.242	0.422	0.5	-1.555	0.555	0.684	-0.938	0.398	0.52	-0.711	0.395	0.543	-1.73	0.422	0.207	-0.75	0.617	0.547	-1.254	0.434	0.57	-1.078	-0.059	0.508	-1.492	1.234	0.277
-1.035	0.355	0.313	-1.395	0.094	0.984	-1.27	0.41	0.504	-1.563	0.563	0.703	-1.004	0.422	0.426	-0.691	0.426	0.52	-1.684	0.457	0.234	-0.734	0.613	0.547	-1.246	0.406	0.57	-0.969	-0.047	0.496	-1.391	0.977	0.254
-1.027	0.367	0.328	-1.426	0.109	1.027	-1.301	0.383	0.492	-1.594	0.59	0.711	-1.063	0.543	0.324	-0.68	0.438	0.508	-1.586	0.492	0.27	-0.738	0.59	0.563	-1.227	0.363	0.574	-0.91	-0.023	0.477	-1.316	0.605	0.301
-1.043	0.395	0.332	-1.43	0.117	1.039	-1.309	0.348	0.496	-1.621	0.613	0.703	-1.074	0.695	0.266	-0.668	0.426	0.508	-1.465	0.512	0.301	-0.734	0.578	0.57	-1.195	0.297	0.598	-0.848	0.02	0.461	-1.262	0.316	0.395
-1.059	0.414	0.309	-1.383	0.109	0.973	-1.258	0.305	0.508	-1.617	0.633	0.691	-1.059	0.797	0.242	-0.672	0.41	0.52	-1.359	0.516	0.316	-0.73	0.559	0.586	-1.168	0.23	0.621	-0.797	0.063	0.438	-1.199	0.207	0.492
-1.02	0.406	0.309	-1.301	0.125	0.863	-1.188	0.277	0.535	-1.582	0.648	0.676	-1.051	0.848	0.258	-0.695	0.402	0.531	-1.27	0.484	0.316	-0.734	0.516	0.609	-1.164	0.176	0.641	-0.762	0.121	0.41	-1.117	0.172	0.578
-1.051	0.406	0.285	-1.215	0.121	0.785	-1.121	0.258	0.566	-1.508	0.641	0.66	-1.051	0.867	0.281	-0.719	0.379	0.555	-1.176	0.387	0.348	-0.75	0.5	0.629	-1.211	0.184	0.637	-0.754	0.16	0.371	-1.008	0.145	0.66
-1.055	0.426	0.273	-1.145	0.098	0.73	-1.078	0.258	0.586	-1.402	0.605	0.645	-1.059	0.891	0.297	-0.73	0.363	0.566	-1.082	0.266	0.379	-0.789	0.492	0.648	-1.219	0.227	0.637	-0.77	0.188	0.328	-0.918	0.129	0.719
-1.051	0.441	0.262	-1.082	0.105	0.68	-1.066	0.277	0.602	-1.301	0.551	0.617	-1.086	0.906	0.309	-0.758	0.344	0.59	-1.004	0.168	0.41	-0.836	0.477	0.672	-1.234	0.297	0.613	-0.793	0.203	0.277	-0.84	0.125	0.75
-1.055	0.445	0.258	-1.047	0.168	0.625	-1.125	0.309	0.598	-1.215	0.535	0.574	-1.102	0.887	0.313	-0.816	0.352	0.609	-0.953	0.09	0.445	-0.891	0.457	0.699	-1.207	0.379	0.578	-0.824	0.223	0.23	-0.758	0.152	0.746
-1.063	0.457	0.262	-1.023	0.277	0.586	-1.223	0.344	0.578	-1.141	0.535	0.547	-1.109	0.828	0.324	-0.914	0.371	0.672	-0.926	0.063	0.469	-0.957	0.465	0.703	-1.172	0.453	0.535	-0.875	0.25	0.184	-0.711	0.207	0.719
-1.078	0.473	0.262	-1.031	0.371	0.566	-1.309	0.367	0.566	-1.098	0.547	0.516	-1.141	0.781	0.324	-1.035	0.32	0.734	-0.938	0.082	0.484	-1.051	0.48	0.699	-1.141	0.504	0.504	-0.906	0.234	0.148	-0.672	0.273	0.688
-1.113	0.492	0.273	-1.055	0.457	0.535	-1.352	0.375	0.566	-1.074	0.563	0.48	-1.191	0.734	0.336	-1.18	0.305	0.73	-0.914	0.137	0.512	-1.156	0.488	0.695	-1.121	0.535	0.473	-0.949	0.258	0.117	-0.617	0.359	0.656
-1.141	0.508	0.293	-1.063	0.535	0.5	-1.363	0.359	0.574	-1.059	0.566	0.441	-1.242	0.684	0.371	-1.352	0.441	0.695	-0.887	0.184	0.551	-1.297	0.488	0.703	-1.113	0.563	0.461	-0.98	0.281	0.117	-0.566	0.43	0.637
-1.145	0.516	0.309	-1.039	0.598	0.473	-1.355	0.336	0.582	-1.059	0.574	0.41	-1.324	0.629	0.426	-1.531	0.605	0.656	-0.906	0.211	0.59	-1.473	0.504	0.707	-1.109	0.59	0.465	-0.996	0.309	0.129	-0.52	0.492	0.621
-1.152	0.512	0.32	-1.004	0.641	0.457	-1.348	0.285	0.602	-1.07	0.563	0.387	-1.48	0.566	0.473	-1.676	0.672	0.66	-0.949	0.219	0.617	-1.648	0.52	0.715	-1.121	0.609	0.488	-1.039	0.348	0.168	-0.508	0.555	0.609
-1.172	0.5	0.34	-0.973	0.629	0.461	-1.328	0.242	0.625	-1.094	0.539	0.363	-1.672	0.516	0.512	-1.813	0.672	0.641	-0.938	0.238	0.645	-1.801	0.523	0.711	-1.133	0.625	0.512	-1.082	0.363	0.242	-0.543	0.582	0.621
-1.18	0.48	0.352	-0.969	0.551	0.496	-1.293	0.195	0.645	-1.109	0.516	0.34	-1.848	0.492	0.527	-1.91	0.742	0.574	-0.918	0.215	0.664	-1.898	0.5	0.703	-1.145	0.637	0.539	-1.16	0.398	0.301	-0.633	0.563	0.617
-1.176	0.453	0.371	-1	0.465	0.566	-1.242	0.168	0.656	-1.105	0.508	0.316	-1.949	0.492	0.535	-1.992	0.879	0.523	-0.922	0.223	0.656	-1.926	0.473	0.695	-1.184	0.66	0.566	-1.227	0.453	0.352	-0.746	0.527	0.605
-1.176	0.426	0.391	-1.066	0.398	0.641	-1.172	0.164	0.645	-1.086	0.488	0.305	-1.965	0.492	0.555	-2.016	0.93	0.512	-0.914	0.234	0.66	-1.91	0.441	0.695	-1.234	0.684	0.602	-1.293	0.484	0.379	-0.855	0.484	0.602
-1.176	0.398	0.418	-1.148	0.348	0.715	-1.109	0.195	0.621	-1.066	0.461	0.297	-1.887	0.477	0.563	-1.957	0.852	0.555	-0.891	0.254	0.652	-1.859	0.414	0.699	-1.309	0.703	0.637	-1.348	0.469	0.395	-1.02	0.422	0.613
-1.195	0.375	0.449	-1.219	0.32	0.762	-1.063	0.246	0.594	-1.043	0.438	0.301	-1.727	0.461	0.547	-1.844	0.734	0.605	-0.887	0.277	0.609	-1.781	0.383	0.688	-1.395	0.711	0.676	-1.387	0.418	0.398	-1.219	0.348	0.609
-1.199	0.352	0.473	-1.254	0.297	0.785	-1.016	0.316	0.559	-1.023	0.422	0.309	-1.539	0.434	0.492	-1.684	0.633	0.625	-0.906	0.359	0.555	-1.688	0.367	0.66	-1.453	0.691	0.719	-1.418	0.352	0.434	-1.473	0.309	0.617
-1.199	0.328	0.504	-1.273	0.273	0.793	-0.977	0.391	0.531	-1.004	0.43	0.313	-1.387	0.418	0.434	-1.539	0.539	0.602	-0.902	0.43	0.551	-1.598	0.402	0.621	-1.52	0.629	0.73	-1.445	0.289	0.5	-1.828	0.332	0.641
-1.199	0.301	0.516	-1.273	0.242	0.785	-0.949	0.461	0.516	-0.988	0.434	0.313	-1.293	0.398	0.387	-1.453	0.5	0.547	-0.906	0.387	0.602	-1.523	0.43	0.582	-1.621	0.551	0.742	-1.488	0.246	0.574	-2.262	0.41	0.66
-1.195	0.289	0.512	-1.281	0.211	0.777	-0.93	0.52	0.5	-0.973	0.438	0.313	-1.242	0.379	0.363	-1.391	0.469	0.492	-0.953	0.324	0.645	-1.504	0.469	0.535	-1.711	0.473	0.695	-1.547	0.23	0.621	-2.57	0.512	0.621
-1.188	0.285	0.508	-1.285	0.195	0.742	-0.93	0.555	0.492	-0.965	0.441	0.309	-1.215	0.344	0.344	-1.336	0.461	0.461	-1.008	0.313	0.676	-1.488	0.504	0.5	-1.77	0.43	0.668	-1.605	0.25	0.629	-2.48	0.645	0.582
-1.18	0.289	0.527	-1.266	0.191	0.715	-0.941	0.57	0.5	-0.957	0.445	0.305	-1.188	0.324	0.332	-1.258	0.453	0.453	-1.063	0.332	0.691	-1.441	0.523	0.477	-1.785	0.391	0.762	-1.641	0.277	0.605	-2.309	0.754	0.488
-1.172	0.285	0.563	-1.23	0.211	0.684	-0.957	0.559	0.527	-0.961	0.449	0.297	-1.152	0.313	0.328	-1.195	0.453	0.453	-1.102	0.352	0.699	-1.375	0.5	0.457	-1.789	0.395	0.82	-1.652	0.301	0.563	-2.145	0.793	0.402
-1.188	0.27	0.617	-1.23	0.246	0.664	-0.973	0.523	0.551	-0.973	0.453	0.289	-1.117	0.309	0.32	-1.148	0.469	0.43	-1.133	0.352	0.707	-1.305	0.441	0.445	-1.742	0.316	0.883	-1.703	0.305	0.512	-2	0.789	0.344
-1.203	0.254	0.648	-1.246	0.293	0.641	-1	0.488	0.582	-0.996	0.445	0.297	-1.109	0.297	0.324	-1.078	0.477	0.379	-1.156	0.352	0.707	-1.238	0.395	0.426	-1.73	0.254	0.895	-1.715	0.328	0.477	-1.875	0.82	0.313
-1.234	0.293	0.656	-1.27	0.344	0.625	-1.031	0.445	0.617	-1.047	0.438	0.301	-1.125	0.289	0.324	-1	0.461	0.34	-1.184	0.355	0.711	-1.188	0.363	0.418	-1.707	0.273	0.871	-1.637	0.34	0.465	-1.766	0.84	0.277
-1.246	0.313	0.648	-1.305	0.387	0.613	-1.047	0.398	0.641	-1.066	0.434	0.309	-1.137	0.285	0.32	-0.906	0.43	0.336	-1.215	0.371	0.715	-1.145	0.336	0.41	-1.652	0.32	0.828	-1.512	0.316	0.492	-1.695	0.738	0.246
-1.273	0.328	0.633	-1.328	0.422	0.594	-1.047	0.359	0.672	-1.074	0.418	0.324	-1.109	0.266	0.32	-0.855	0.402	0.328	-1.25	0.402	0.719	-1.086	0.316	0.398	-1.602	0.355	0.77	-1.379	0.27	0.547	-1.625	0.617	0.188
-1.297	0.355	0.617	-1.336	0.438	0.59	-1.074	0.324	0.699	-1.102	0.414	0.336	-1.043	0.258	0.32	-0.801	0.391	0.344	-1.285	0.434	0.727	-1.031	0.285	0.402	-1.582	0.375	0.707	-1.277	0.188	0.605	-1.527	0.488	0.156
-1.316	0.371	0.609	-1.32	0.434	0.598	-1.098	0.316	0.715	-1.148	0.41	0.344	-0.984	0.27	0.32	-0.77	0.387	0.359	-1.332	0.441	0.734	-0.988	0.258	0.402	-1.57	0.375	0.656	-1.211	0.113	0.648	-1.441	0.422	0.137
-1.332	0.367	0.609	-1.313	0.422	0.613	-1.109	0.324	0.715	-1.188	0.414	0.355	-0.926	0.285	0.324	-0.734	0.391	0.371	-1.398	0.441	0.738	-0.953	0.25	0.395	-1.543	0.344	0.613	-1.156	0.066	0.688	-1.359	0.375	0.141
-1.328	0.352	0.605	-1.316	0.414	0.625	-1.117	0.348	0.715	-1.223	0.41	0.371	-0.898	0.328	0.32	-0.719	0.387	0.379	-1.484	0.449	0.738	-0.918	0.246	0.387	-1.48	0.32	0.574	-1.129	0.059	0.699	-1.289	0.305	0.172
-1.285	0.332	0.605	-1.328	0.402	0.637	-1.137	0.379	0.711	-1.238	0.398	0.379	-0.828	0.363	0.336	-0.711	0.395	0.371	-1.582	0.473	0.738	-0.898	0.242	0.383	-1.375	0.293	0.547	-1.094	0.066	0.719	-1.238	0.242	0.191
-1.242	0.316	0.605	-1.328	0.402	0.645	-1.172	0.41	0.711	-1.258	0.391	0.395	-0.801	0.383	0.344	-0.707	0.426	0.367	-1.672	0.5	0.742	-0.902	0.25	0.371	-1.27	0.262	0.516	-1.078	0.09	0.719	-1.168	0.184	0.215
-1.215	0.32	0.602	-1.328	0.418	0.641	-1.199	0.445	0.707	-1.273	0.375	0.41	-0.809	0.406	0.34	-0.719	0.445	0.363	-1.715	0.535	0.762	-0.91	0.262	0.359	-1.172	0.238	0.492	-1.063	0.129	0.727	-1.086	0.145	0.242
-1.16	0.324	0.602	-1.355	0.438	0.648	-1.215	0.477	0.707	-1.277	0.359	0.434	-0.852	0.426	0.332	-0.734	0.465	0.355	-1.766	0.559	0.777	-0.906	0.254	0.367	-1.098	0.23	0.465	-1.051	0.164	0.754	-1.008	0.141	0.258
-1.133	0.293	0.602	-1.387	0.449	0.645	-1.254	0.492	0.707	-1.301	0.348	0.449	-0.891	0.43	0.32	-0.758	0.484	0.348	-1.781	0.566	0.789	-0.926	0.246	0.367	-1.043	0.246	0.426	-1.066	0.207	0.754	-0.953	0.164	0.266
-1.121	0.281	0.582	-1.406	0.477	0.641	-1.313	0.5	0.707	-1.336	0.363	0.449	-0.918	0.438	0.328	-0.797	0.496	0.336	-1.723	0.559	0.773	-0.953	0.262	0.363	-1	0.281	0.387	-1.055	0.238	0.746	-0.91	0.195	0.266
-1.102	0.332	0.563	-1.398	0.484	0.625	-1.387	0.5	0.703	-1.363	0.367	0.445	-0.957	0.434	0.332	-0.855	0.492	0.336	-1.633	0.512	0.73	-0.984	0.277	0.367	-0.973	0.328	0.344	-1.02	0.277	0.738	-0.863	0.215	0.277
-1.098	0.398	0.547	-1.328	0.492	0.594	-1.469	0.492	0.711	-1.375	0.363	0.445	-1.004	0.43	0.34	-0.93	0.48	0.344	-1.547	0.547	0.625	-0.992	0.266	0.367	-0.934	0.383	0.301	-0.977	0.305	0.734	-0.844	0.219	0.285
-1.07	0.418	0.563	-1.242	0.469	0.574	-1.563	0.492	0.715	-1.359	0.352	0.453	-1.078	0.414	0.352	-0.992	0.465	0.355	-1.469	0.555	0.555	-1.008	0.266	0.367	-0.91	0.426	0.27	-0.93	0.324	0.723	-0.855	0.211	0.277
-1.035	0.398	0.613	-1.184	0.457	0.527	-1.645	0.504	0.703	-1.324	0.316	0.477	-1.152	0.395	0.363	-1.031	0.453	0.363	-1.43	0.527	0.516	-1.035	0.277	0.371	-0.906	0.465	0.238	-0.887	0.344	0.711	-0.855	0.199	0.262
-1.047	0.395	0.629	-1.156	0.469	0.496	-1.695	0.504	0.691	-1.27	0.281	0.523	-1.188	0.359	0.371	-1.059	0.418	0.379	-1.434	0.504	0.492	-1.078	0.281	0.379	-0.91	0.48	0.219	-0.855	0.371	0.707	-0.84	0.188	0.242
-1.055	0.461	0.621	-1.16	0.492	0.469	-1.73	0.5	0.66	-1.227	0.262	0.566	-1.199	0.328	0.379	-1.109	0.402	0.383	-1.434	0.473	0.473	-1.129	0.293	0.387	-0.941	0.488	0.207	-0.852	0.406	0.711	-0.836	0.184	0.23
-1.051	0.523	0.605	-1.168	0.516	0.453	-1.723	0.484	0.621	-1.184	0.27	0.598	-1.195	0.328	0.379	-1.156	0.402	0.383	-1.422	0.426	0.441	-1.16	0.293	0.406	-1.008	0.477	0.227	-0.867	0.438	0.727	-0.859	0.191	0.223
-1.07	0.52	0.59	-1.207	0.57	0.438	-1.656	0.488	0.578	-1.133	0.273	0.625	-1.211	0.344	0.383	-1.195	0.398	0.387	-1.379	0.387	0.398	-1.188	0.305	0.426	-1.102	0.461	0.223	-0.918	0.457	0.719	-0.918	0.211	0.203
-1.063	0.504	0.598	-1.266	0.605	0.414	-1.547	0.496	0.531	-1.094	0.277	0.633	-1.23	0.348	0.391	-1.238	0.398	0.387	-1.285	0.348	0.363	-1.23	0.316	0.438	-1.176	0.426	0.211	-0.98	0.473	0.715	-1	0.246	0.199
-1.059	0.484	0.602	-1.332	0.613	0.391	-1.41	0.488	0.488	-1.078	0.285	0.625	-1.227	0.352	0.402	-1.285	0.406	0.395	-1.172	0.313	0.336	-1.25	0.332	0.438	-1.215	0.371	0.207	-1.059	0.48	0.715	-1.066	0.301	0.203
-1.047	0.449	0.609	-1.344	0.574	0.387	-1.301	0.488	0.453	-1.09	0.309	0.598	-1.238	0.348	0.41	-1.34	0.406	0.406	-1.063	0.293	0.332	-1.25	0.332	0.438	-1.219	0.316	0.203	-1.164	0.492	0.723	-1.102	0.348	0.215
-1.023	0.406	0.613	-1.336	0.543	0.375	-1.262	0.5	0.414	-1.113	0.32	0.578	-1.266	0.352	0.422	-1.379	0.406	0.422	-0.98	0.289	0.332	-1.223	0.332	0.441	-1.195	0.266	0.23	-1.336	0.516	0.762	-1.125	0.379	0.258
-1.016	0.344	0.609	-1.301	0.484	0.375	-1.234	0.512	0.375	-1.129	0.32	0.574	-1.277	0.367	0.434	-1.418	0.395	0.441	-0.906	0.301	0.316	-1.129	0.305	0.488	-1.176	0.223	0.254	-1.586	0.539	0.805	-1.164	0.379	0.297
-1.02	0.289	0.617	-1.273	0.418	0.387	-1.219	0.527	0.336	-1.125	0.316	0.574	-1.281	0.371	0.441	-1.484	0.387	0.445	-0.852	0.324	0.313	-1.023	0.309	0.543	-1.176	0.207	0.277	-1.824	0.574	0.844	-1.188	0.375	0.34
-1.039	0.266	0.629	-1.258	0.355	0.406	-1.211	0.523	0.316	-1.113	0.309	0.578	-1.313	0.379	0.441	-1.57	0.383	0.449	-0.836	0.344	0.293	-0.945	0.316	0.613	-1.172	0.215	0.305	-1.98	0.598	0.852	-1.191	0.379	0.371
-1.051	0.258	0.633	-1.238	0.301	0.414	-1.195	0.508	0.297	-1.094	0.293	0.598	-1.344	0.383	0.445	-1.656	0.391	0.426	-0.848	0.355	0.285	-0.879	0.324	0.691	-1.168	0.223	0.32	-2.016	0.586	0.809	-1.164	0.371	0.383
-1.082	0.273	0.633	-1.207	0.258	0.43	-1.195	0.477	0.289	-1.078	0.266	0.625	-1.363	0.383	0.453	-1.645	0.375	0.438	-0.863	0.352	0.289	-0.887	0.387	0.723	-1.141	0.238	0.352	-1.949	0.527	0.723	-1.145	0.344	0.402
-1.105	0.34	0.633	-1.172	0.219	0.441	-1.172	0.438	0.277	-1.074	0.242	0.645	-1.379	0.383	0.449	-1.594	0.375	0.418	-0.898	0.355	0.285	-0.945	0.449	0.746	-1.152	0.281	0.371	-1.863	0.41	0.633	-1.156	0.305	0.426
-1.133	0.418	0.613	-1.117	0.184	0.461	-1.125	0.398	0.27	-1.066	0.227	0.66	-1.375	0.379	0.445	-1.441	0.359	0.426	-0.953	0.355	0.281	-1.027	0.469	0.746	-1.188	0.324	0.383	-1.828	0.309	0.555	-1.199	0.285	0.48
-1.152	0.461	0.59	-1.066	0.156	0.461	-1.086	0.363	0.258	-1.055	0.219	0.66	-1.344	0.363	0.457	-1.281	0.336	0.457	-0.977	0.34	0.281	-1.105	0.477	0.738	-1.211	0.367	0.387	-1.816	0.246	0.523	-1.273	0.293	0.531
-1.168	0.449	0.602	-1.043	0.164	0.445	-1.055	0.34	0.258	-1.043	0.23	0.648	-1.293	0.355	0.469	-1.172	0.328	0.492	-0.984	0.32	0.273	-1.148	0.477	0.703	-1.219	0.406	0.375	-1.836	0.211	0.543	-1.387	0.34	0.566
-1.18	0.43	0.605	-1.02	0.207	0.414	-1.02	0.309	0.277	-1.023	0.266	0.629	-1.23	0.348	0.48	-1.113	0.328	0.527	-1.02	0.309	0.266	-1.148	0.461	0.668	-1.219	0.449	0.355	-1.906	0.211	0.547	-1.504	0.41	0.57
-1.203	0.426	0.609	-1.008	0.266	0.387	-1	0.293	0.309	-1.008	0.301	0.594	-1.16	0.344	0.488	-1.102	0.367	0.539	-1.055	0.301	0.262	-1.133	0.43	0.633	-1.211	0.465	0.371	-1.961	0.219	0.566	-1.582	0.477	0.551
-1.242	0.441	0.609	-0.98	0.324	0.344	-0.996	0.293	0.324	-0.984	0.34	0.57	-1.121	0.348	0.504	-1.137	0.41	0.543	-1.094	0.289	0.262	-1.121	0.367	0.613	-1.195	0.43	0.434	-1.949	0.199	0.59	-1.598	0.535	0.512
-1.281	0.48	0.605	-0.953	0.375	0.324	-0.984	0.305	0.344	-0.969	0.383	0.547	-1.113	0.371	0.508	-1.164	0.422	0.539	-1.121	0.27	0.273	-1.117	0.289	0.617	-1.25	0.43	0.5	-1.891	0.168	0.578	-1.57	0.57	0.473
-1.355	0.555	0.586	-0.922	0.426	0.309	-0.969	0.332	0.344	-0.969	0.426	0.535	-1.141	0.387	0.504	-1.18	0.41	0.543	-1.152	0.258	0.289	-1.125	0.199	0.637	-1.332	0.465	0.563	-1.742	0.168	0.555	-1.496	0.582	0.43
-1.449	0.645	0.555	-0.902	0.473	0.293	-0.961	0.355	0.332	-0.969	0.457	0.535	-1.203	0.395	0.496	-1.172	0.402	0.539	-1.199	0.258	0.301	-1.133	0.117	0.668	-1.426	0.52	0.602	-1.527	0.16	0.52	-1.383	0.566	0.418
-1.539	0.723	0.516	-0.891	0.516	0.297	-0.941	0.395	0.316	-0.973	0.48	0.539	-1.285	0.414	0.48	-1.16	0.383	0.539	-1.25	0.258	0.305	-1.125	0.094	0.688	-1.523	0.559	0.625	-1.328	0.141	0.484	-1.281	0.5	0.438
-1.594	0.789	0.477	-0.879	0.551	0.305	-0.93	0.418	0.305	-0.984	0.492	0.555	-1.324	0.395	0.48	-1.148	0.359	0.539	-1.293	0.266	0.297	-1.117	0.117	0.691	-1.582	0.594	0.633	-1.188	0.121	0.449	-1.18	0.418	0.504
-1.605	0.813	0.457	-0.867	0.57	0.305	-0.93	0.449	0.285	-1.004	0.496	0.566	-1.355	0.359	0.48	-1.121	0.328	0.551	-1.328	0.281	0.305	-1.117	0.168	0.676	-1.582	0.57	0.66	-1.086	0.137	0.43	-1.137	0.359	0.547
-1.543	0.777	0.445	-0.855	0.586	0.309	-0.941	0.469	0.277	-1.047	0.5	0.59	-1.348	0.324	0.48	-1.074	0.277	0.574	-1.313	0.297	0.324	-1.113	0.23	0.652	-1.523	0.566	0.648	-1.004	0.176	0.398	-1.055	0.328	0.578
-1.414	0.727	0.441	-0.859	0.586	0.313	-0.953	0.477	0.273	-1.078	0.5	0.609	-1.301	0.285	0.492	-1.012	0.219	0.609	-1.316	0.309	0.367	-1.094	0.277	0.633	-1.418	0.582	0.645	-0.949	0.219	0.379	-0.961	0.301	0.594
-1.258	0.652	0.441	-0.863	0.594	0.32	-0.984	0.465	0.281	-1.105	0.496	0.625	-1.238	0.25	0.52	-0.957	0.18	0.629	-1.363	0.324	0.398	-1.07	0.305	0.621	-1.289	0.563	0.664	-0.918	0.246	0.363	-0.906	0.273	0.582
-1.148	0.574	0.43	-0.883	0.59	0.344	-1.023	0.449	0.285	-1.129	0.488	0.641	-1.172	0.211	0.539	-0.922	0.176	0.66	-1.441	0.352	0.406	-1.063	0.348	0.609	-1.172	0.551	0.695	-0.922	0.266	0.344	-0.875	0.273	0.563
-1.102	0.527	0.422	-0.906	0.574	0.359	-1.051	0.426	0.305	-1.156	0.492	0.645	-1.102	0.195	0.559	-0.914	0.184	0.672	-1.477	0.367	0.418	-1.055	0.41	0.598	-1.086	0.531	0.715	-0.902	0.266	0.332	-0.832	0.281	0.551
-1.074	0.531	0.41	-0.938	0.555	0.375	-1.063	0.406	0.32	-1.188	0.496	0.645	-1.039	0.207	0.566	-0.91	0.211	0.684	-1.453	0.395	0.426	-1.07	0.477	0.602	-1.047	0.539	0.719	-0.859	0.258	0.316	-0.793	0.305	0.535
-1.078	0.547	0.406	-0.961	0.527	0.391	-1.078	0.391	0.34	-1.207	0.512	0.637	-0.984	0.246	0.574	-0.883	0.238	0.703	-1.406	0.387	0.465	-1.098	0.527	0.617	-1.016	0.559	0.832	-0.82	0.266	0.305	-0.758	0.348	0.516
-1.09	0.563	0.391	-1	0.496	0.402	-1.082	0.387	0.355	-1.238	0.527	0.641	-0.93	0.289	0.57	-0.855	0.258	0.691	-1.387	0.406	0.477	-1.125	0.559	0.648	-0.965	0.504	0.906	-0.801	0.238	0.297	-0.742	0.402	0.516
-1.113	0.566	0.363	-1.039	0.473	0.418	-1.094	0.383	0.371	-1.277	0.535	0.645	-0.879	0.328	0.555	-0.84	0.324	0.648	-1.367	0.445	0.488	-1.176	0.57	0.668	-0.887	0.48	0.977	-0.758	0.242	0.297	-0.758	0.445	0.512
-1.141	0.563	0.336	-1.074	0.453	0.438	-1.121	0.387	0.375	-1.32	0.547	0.648	-0.836	0.375	0.535	-0.824	0.43	0.559	-1.344	0.453	0.52	-1.238	0.555	0.684	-0.824	0.539	0.941	-0.734	0.234	0.293	-0.793	0.508	0.531
-1.152	0.551	0.309	-1.113	0.434	0.461	-1.141	0.387	0.383	-1.344	0.543	0.664	-0.809	0.414	0.52	-0.824	0.531	0.488	-1.336	0.449	0.543	-1.32	0.531	0.691	-0.785	0.629	0.82	-0.727	0.234	0.289	-0.844	0.551	0.563
-1.152	0.531	0.293	-1.145	0.41	0.477	-1.141	0.383	0.387	-1.375	0.508	0.684	-0.809	0.43	0.516	-0.84	0.59	0.477	-1.355	0.41	0.543	-1.383	0.504	0.695	-0.754	0.727	0.73	-0.715	0.238	0.285	-0.895	0.559	0.59
-1.141	0.5	0.285	-1.172	0.387	0.508	-1.148	0.387	0.402	-1.426	0.492	0.695	-0.824	0.445	0.508	-0.875	0.563	0.539	-1.398	0.363	0.531	-1.406	0.473	0.703	-0.734	0.832	0.66	-0.715	0.258	0.285	-0.965	0.539	0.617
-1.137	0.461	0.289	-1.191	0.363	0.535	-1.168	0.391	0.41	-1.5	0.488	0.707	-0.836	0.465	0.5	-0.902	0.473	0.613	-1.41	0.324	0.523	-1.469	0.414	0.707	-0.777	0.832	0.664	-0.75	0.273	0.297	-1.043	0.523	0.648
-1.137	0.438	0.309	-1.203	0.344	0.559	-1.195	0.387	0.43	-1.57	0.512	0.73	-0.855	0.441	0.512	-0.922	0.418	0.656	-1.375	0.27	0.527	-1.59	0.371	0.723	-0.813	0.805	0.594	-0.805	0.293	0.301	-1.141	0.52	0.676
-1.145	0.426	0.332	-1.234	0.324	0.578	-1.215	0.379	0.453	-1.625	0.539	0.754	-0.863	0.367	0.531	-0.941	0.406	0.676	-1.32	0.246	0.535	-1.719	0.359	0.746	-0.855	0.871	0.512	-0.887	0.328	0.285	-1.27	0.547	0.664
-1.137	0.426	0.336	-1.277	0.316	0.594	-1.238	0.363	0.484	-1.688	0.559	0.762	-0.883	0.277	0.578	-0.961	0.43	0.68	-1.242	0.227	0.566	-1.789	0.371	0.773	-0.941	0.969	0.434	-0.922	0.34	0.305	-1.457	0.598	0.652
-1.129	0.418	0.34	-1.332	0.301	0.609	-1.273	0.344	0.5	-1.711	0.555	0.754	-0.938	0.121	0.715	-1.008	0.441	0.691	-1.148	0.18	0.602	-1.828	0.414	0.781	-1.039	0.977	0.328	-0.953	0.328	0.34	-1.738	0.672	0.641
-1.117	0.41	0.344	-1.395	0.289	0.621	-1.313	0.34	0.516	-1.648	0.52	0.723	-1.027	-0.074	0.832	-1.074	0.445	0.707	-1.043	0.129	0.637	-1.867	0.469	0.789	-1.031	0.938	0.297	-1.023	0.332	0.371	-2.043	0.766	0.648
-1.094	0.402	0.328	-1.469	0.289	0.629	-1.348	0.328	0.527	-1.512	0.48	0.672	-1.145	-0.063	0.762	-1.125	0.465	0.703	-0.965	0.105	0.668	-1.859	0.508	0.785	-0.988	0.832	0.371	-1.098	0.344	0.414	-2.277	0.875	0.648
-1.066	0.406	0.328	-1.508	0.277	0.637	-1.402	0.309	0.535	-1.383	0.461	0.609	-1.266	0.277	0.594	-1.172	0.504	0.703	-0.922	0.109	0.676	-1.754	0.488	0.754	-1.035	0.738	0.477	-1.199	0.348	0.457	-2.363	0.969	0.629
-1.035	0.41	0.32	-1.508	0.254	0.645	-1.453	0.281	0.547	-1.285	0.457	0.543	-1.352	0.613	0.449	-1.211	0.551	0.703	-0.891	0.133	0.691	-1.609	0.445	0.695	-1.148	0.758	0.543	-1.297	0.348	0.492	-2.309	0.926	0.598
-1.016	0.414	0.316	-1.473	0.234	0.641	-1.469	0.258	0.57	-1.23	0.453	0.5	-1.41	0.699	0.391	-1.254	0.586	0.695	-0.859	0.156	0.711	-1.496	0.406	0.641	-1.215	0.891	0.52	-1.379	0.332	0.496	-2.199	0.773	0.574
-1	0.426	0.309	-1.418	0.223	0.637	-1.43	0.234	0.605	-1.203	0.449	0.477	-1.457	0.559	0.402	-1.309	0.613	0.695	-0.859	0.242	0.66	-1.426	0.391	0.59	-1.195	1.004	0.473	-1.418	0.32	0.488	-2.078	0.59	0.559
-0.98	0.434	0.297	-1.367	0.219	0.637	-1.375	0.219	0.625	-1.199	0.445	0.461	-1.523	0.41	0.43	-1.379	0.637	0.691	-0.813	0.332	0.633	-1.359	0.379	0.547	-1.133	1	0.438	-1.426	0.328	0.484	-1.93	0.508	0.535
-0.969	0.449	0.305	-1.305	0.234	0.629	-1.324	0.23	0.625	-1.215	0.434	0.438	-1.609	0.324	0.43	-1.469	0.664	0.703	-0.801	0.402	0.613	-1.332	0.355	0.559	-1.129	0.926	0.469	-1.434	0.348	0.492	-1.84	0.504	0.535
-0.961	0.469	0.316	-1.258	0.258	0.621	-1.289	0.258	0.602	-1.234	0.422	0.41	-1.707	0.344	0.398	-1.563	0.672	0.703	-0.789	0.41	0.609	-1.301	0.309	0.574	-1.172	0.871	0.539	-1.465	0.383	0.504	-1.781	0.508	0.527
-0.957	0.477	0.328	-1.227	0.301	0.613	-1.277	0.293	0.563	-1.242	0.414	0.379	-1.758	0.457	0.395	-1.652	0.66	0.676	-0.809	0.395	0.621	-1.25	0.277	0.566	-1.242	0.879	0.516	-1.523	0.422	0.504	-1.711	0.48	0.484
-0.961	0.5	0.34	-1.219	0.367	0.59	-1.289	0.336	0.512	-1.227	0.402	0.34	-1.777	0.547	0.41	-1.727	0.629	0.664	-0.832	0.398	0.609	-1.199	0.277	0.543	-1.367	0.996	0.414	-1.559	0.457	0.516	-1.605	0.461	0.418
-0.98	0.52	0.355	-1.219	0.438	0.582	-1.32	0.379	0.477	-1.191	0.387	0.297	-1.793	0.563	0.434	-1.777	0.59	0.695	-0.855	0.441	0.598	-1.117	0.281	0.504	-1.551	1.156	0.309	-1.621	0.465	0.52	-1.48	0.402	0.379
-1.016	0.531	0.367	-1.227	0.512	0.566	-1.352	0.426	0.461	-1.145	0.348	0.258	-1.754	0.563	0.438	-1.766	0.617	0.707	-0.867	0.465	0.605	-1.063	0.273	0.473	-1.66	1.113	0.238	-1.676	0.457	0.535	-1.344	0.328	0.355
-1.055	0.535	0.383	-1.25	0.559	0.539	-1.359	0.461	0.449	-1.113	0.305	0.246	-1.633	0.59	0.406	-1.676	0.691	0.688	-0.883	0.426	0.637	-1.012	0.277	0.445	-1.656	0.695	0.262	-1.703	0.426	0.539	-1.25	0.297	0.316
-1.082	0.516	0.379	-1.281	0.582	0.539	-1.348	0.469	0.453	-1.098	0.285	0.25	-1.488	0.598	0.359	-1.559	0.707	0.656	-0.922	0.367	0.68	-0.973	0.277	0.43	-1.59	0.266	0.297	-1.691	0.402	0.547	-1.152	0.281	0.293
-1.094	0.508	0.387	-1.289	0.574	0.555	-1.309	0.43	0.473	-1.082	0.309	0.254	-1.375	0.594	0.313	-1.484	0.648	0.613	-0.965	0.328	0.723	-0.918	0.285	0.418	-1.469	0.145	0.281	-1.633	0.367	0.559	-1.082	0.262	0.277
-1.094	0.512	0.391	-1.277	0.535	0.574	-1.281	0.371	0.484	-1.051	0.352	0.258	-1.301	0.566	0.289	-1.426	0.598	0.59	-1.023	0.32	0.754	-0.879	0.293	0.395	-1.371	0.234	0.246	-1.523	0.301	0.586	-1.035	0.25	0.266
-1.094	0.512	0.398	-1.238	0.488	0.59	-1.23	0.32	0.504	-1.02	0.391	0.25	-1.25	0.5	0.281	-1.375	0.59	0.57	-1.121	0.336	0.789	-0.852	0.316	0.375	-1.309	0.355	0.188	-1.41	0.199	0.629	-0.992	0.242	0.27
-1.105	0.5	0.41	-1.203	0.434	0.609	-1.168	0.273	0.527	-0.996	0.406	0.25	-1.219	0.441	0.289	-1.313	0.617	0.543	-1.25	0.363	0.816	-0.828	0.328	0.359	-1.246	0.465	0.105	-1.293	0.105	0.672	-0.965	0.238	0.258
-1.137	0.484	0.426	-1.168	0.379	0.633	-1.109	0.258	0.551	-0.961	0.418	0.246	-1.203	0.391	0.32	-1.258	0.633	0.508	-1.406	0.383	0.848	-0.813	0.344	0.348	-1.176	0.551	0.004	-1.184	0.031	0.715	-0.926	0.242	0.25
-1.18	0.465	0.445	-1.137	0.332	0.645	-1.074	0.25	0.566	-0.938	0.438	0.242	-1.176	0.355	0.34	-1.211	0.648	0.465	-1.586	0.387	0.859	-0.805	0.355	0.328	-1.098	0.621	-0.121	-1.113	0.055	0.703	-0.887	0.25	0.246
-1.215	0.43	0.469	-1.09	0.305	0.652	-1.035	0.262	0.559	-0.93	0.461	0.23	-1.113	0.344	0.344	-1.176	0.629	0.395	-1.723	0.383	0.867	-0.793	0.359	0.32	-0.973	0.656	-0.125	-1.012	0.094	0.703	-0.871	0.266	0.25
-1.238	0.398	0.5	-1.043	0.297	0.641	-1	0.289	0.539	-0.938	0.48	0.227	-1.023	0.332	0.344	-1.137	0.594	0.324	-1.816	0.395	0.855	-0.793	0.355	0.316	-0.887	0.52	-0.031	-0.961	0.133	0.703	-0.891	0.277	0.238
-1.246	0.363	0.527	-1.016	0.313	0.629	-0.969	0.328	0.516	-0.949	0.488	0.238	-0.953	0.32	0.332	-1.105	0.566	0.281	-1.883	0.438	0.805	-0.824	0.352	0.328	-0.797	0.414	0.055	-0.938	0.195	0.711	-0.914	0.266	0.219
-1.27	0.324	0.551	-1.008	0.352	0.617	-0.938	0.371	0.508	-0.957	0.465	0.246	-0.891	0.34	0.309	-1.09	0.551	0.238	-1.879	0.508	0.742	-0.891	0.348	0.324	-0.68	0.391	0.148	-0.918	0.254	0.727	-0.926	0.25	0.211
-1.313	0.293	0.563	-1.012	0.391	0.605	-0.922	0.41	0.504	-0.965	0.457	0.262	-0.852	0.375	0.285	-1.082	0.531	0.219	-1.836	0.59	0.703	-0.945	0.332	0.313	-0.574	0.32	0.223	-0.906	0.309	0.734	-0.945	0.23	0.188
-1.355	0.266	0.574	-1	0.41	0.605	-0.898	0.445	0.52	-0.969	0.449	0.273	-0.836	0.387	0.262	-1.086	0.5	0.223	-1.785	0.668	0.676	-0.988	0.301	0.309	-0.547	0.324	0.273	-0.898	0.387	0.734	-0.98	0.203	0.164
-1.355	0.238	0.594	-0.992	0.43	0.605	-0.883	0.469	0.539	-1.004	0.422	0.285	-0.832	0.383	0.254	-1.094	0.461	0.227	-1.715	0.742	0.645	-1.031	0.266	0.297	-0.578	0.473	0.285	-0.91	0.461	0.754	-1.004	0.188	0.133
-1.34	0.215	0.605	-0.988	0.426	0.617	-0.883	0.469	0.563	-1.051	0.402	0.309	-0.828	0.383	0.238	-1.082	0.43	0.227	-1.602	0.789	0.59	-1.082	0.25	0.297	-0.586	0.566	0.258	-0.965	0.539	0.77	-1.047	0.172	0.113
-1.328	0.203	0.609	-0.984	0.406	0.629	-0.895	0.449	0.59	-1.102	0.387	0.332	-0.836	0.395	0.215	-1.086	0.422	0.227	-1.449	0.785	0.52	-1.141	0.258	0.309	-0.59	0.559	0.238	-1.027	0.586	0.789	-1.102	0.18	0.094
-1.301	0.207	0.617	-0.973	0.391	0.641	-0.914	0.418	0.617	-1.152	0.371	0.355	-0.844	0.406	0.203	-1.094	0.441	0.219	-1.316	0.754	0.461	-1.191	0.273	0.313	-0.609	0.539	0.219	-1.074	0.602	0.797	-1.117	0.207	0.098
-1.266	0.219	0.617	-0.957	0.367	0.652	-0.926	0.395	0.633	-1.184	0.359	0.375	-0.84	0.402	0.199	-1.098	0.469	0.207	-1.23	0.719	0.402	-1.207	0.305	0.313	-0.609	0.57	0.238	-1.105	0.602	0.816	-1.113	0.254	0.129
-1.23	0.234	0.625	-0.941	0.344	0.652	-0.93	0.363	0.652	-1.207	0.352	0.395	-0.836	0.395	0.195	-1.094	0.5	0.195	-1.172	0.68	0.383	-1.199	0.336	0.316	-0.613	0.566	0.25	-1.137	0.582	0.816	-1.137	0.301	0.176
-1.18	0.254	0.617	-0.926	0.324	0.656	-0.934	0.332	0.652	-1.238	0.344	0.406	-0.848	0.395	0.203	-1.086	0.512	0.184	-1.129	0.605	0.379	-1.188	0.355	0.34	-0.664	0.516	0.262	-1.195	0.535	0.816	-1.188	0.355	0.234
-1.117	0.289	0.605	-0.918	0.309	0.656	-0.93	0.309	0.66	-1.273	0.332	0.418	-0.871	0.398	0.203	-1.07	0.516	0.172	-1.133	0.555	0.391	-1.195	0.371	0.371	-0.727	0.492	0.27	-1.27	0.492	0.809	-1.219	0.441	0.266
-1.078	0.332	0.582	-0.934	0.309	0.656	-0.945	0.285	0.668	-1.301	0.328	0.43	-0.891	0.406	0.219	-1.039	0.508	0.16	-1.16	0.5	0.422	-1.258	0.41	0.387	-0.742	0.48	0.258	-1.367	0.434	0.809	-1.227	0.512	0.293
-1.074	0.387	0.551	-0.957	0.328	0.664	-0.957	0.27	0.668	-1.328	0.32	0.449	-0.902	0.418	0.238	-1.008	0.477	0.16	-1.195	0.449	0.441	-1.336	0.441	0.406	-0.75	0.461	0.211	-1.492	0.375	0.805	-1.203	0.492	0.328
-1.105	0.43	0.52	-1.004	0.344	0.664	-0.957	0.266	0.668	-1.363	0.336	0.449	-0.922	0.434	0.25	-0.988	0.465	0.168	-1.195	0.395	0.441	-1.441	0.465	0.41	-0.754	0.504	0.133	-1.668	0.34	0.785	-1.176	0.461	0.355
-1.145	0.469	0.5	-1.063	0.367	0.66	-0.957	0.258	0.676	-1.402	0.34	0.445	-0.969	0.434	0.273	-0.988	0.469	0.184	-1.141	0.344	0.449	-1.512	0.469	0.418	-0.762	0.535	0.059	-1.898	0.332	0.754	-1.129	0.422	0.398
-1.176	0.496	0.484	-1.125	0.387	0.664	-0.969	0.262	0.684	-1.422	0.336	0.453	-1.047	0.422	0.293	-0.977	0.473	0.203	-1.066	0.293	0.445	-1.535	0.461	0.438	-0.824	0.555	0.016	-2.109	0.355	0.719	-1.078	0.402	0.465
-1.191	0.496	0.477	-1.176	0.398	0.668	-0.988	0.266	0.699	-1.434	0.328	0.461	-1.141	0.406	0.309	-0.984	0.473	0.227	-1	0.25	0.441	-1.512	0.445	0.465	-0.887	0.586	0.012	-2.219	0.391	0.66	-1.082	0.398	0.551
-1.184	0.488	0.484	-1.227	0.395	0.668	-1.023	0.285	0.699	-1.422	0.309	0.473	-1.246	0.391	0.32	-0.996	0.469	0.242	-0.938	0.23	0.438	-1.5	0.43	0.504	-0.996	0.566	-0.039	-2.211	0.41	0.594	-1.09	0.43	0.609
-1.184	0.461	0.496	-1.262	0.383	0.676	-1.063	0.313	0.707	-1.367	0.277	0.508	-1.348	0.371	0.332	-1.027	0.473	0.258	-0.906	0.242	0.438	-1.523	0.414	0.551	-1.051	0.578	-0.121	-2.125	0.398	0.531	-1.145	0.445	0.641
-1.18	0.43	0.516	-1.297	0.367	0.68	-1.113	0.332	0.711	-1.305	0.246	0.551	-1.426	0.344	0.344	-1.063	0.48	0.27	-0.891	0.281	0.434	-1.547	0.395	0.578	-1.074	0.59	-0.176	-2.012	0.363	0.488	-1.211	0.445	0.633
-1.168	0.402	0.547	-1.344	0.355	0.672	-1.156	0.348	0.707	-1.258	0.238	0.582	-1.457	0.324	0.348	-1.098	0.488	0.277	-0.883	0.34	0.402	-1.547	0.379	0.578	-1.168	0.66	-0.219	-1.902	0.336	0.457	-1.254	0.43	0.594
-1.148	0.379	0.578	-1.418	0.363	0.672	-1.219	0.375	0.695	-1.215	0.25	0.59	-1.461	0.32	0.359	-1.137	0.496	0.293	-0.902	0.406	0.367	-1.57	0.371	0.574	-1.309	0.75	-0.199	-1.82	0.34	0.414	-1.266	0.422	0.523
-1.129	0.371	0.598	-1.492	0.375	0.664	-1.281	0.422	0.668	-1.176	0.266	0.59	-1.473	0.309	0.375	-1.18	0.492	0.305	-0.941	0.48	0.328	-1.543	0.355	0.566	-1.492	0.762	-0.121	-1.746	0.363	0.367	-1.254	0.438	0.469
-1.098	0.379	0.602	-1.563	0.391	0.652	-1.359	0.473	0.641	-1.18	0.289	0.582	-1.531	0.309	0.395	-1.215	0.48	0.332	-0.996	0.535	0.301	-1.484	0.324	0.563	-1.656	0.645	0	-1.684	0.379	0.328	-1.223	0.441	0.449
-1.063	0.402	0.586	-1.648	0.414	0.637	-1.449	0.52	0.609	-1.203	0.309	0.559	-1.621	0.313	0.402	-1.238	0.441	0.379	-1.043	0.563	0.289	-1.402	0.297	0.555	-1.777	0.445	0.137	-1.625	0.379	0.297	-1.164	0.402	0.473
-1.02	0.434	0.57	-1.734	0.449	0.629	-1.551	0.566	0.574	-1.234	0.32	0.531	-1.691	0.316	0.391	-1.258	0.398	0.426	-1.074	0.531	0.289	-1.301	0.266	0.566	-1.844	0.324	0.23	-1.563	0.371	0.273	-1.113	0.332	0.527
-0.984	0.449	0.559	-1.789	0.5	0.609	-1.625	0.629	0.531	-1.254	0.344	0.512	-1.703	0.324	0.371	-1.285	0.359	0.453	-1.102	0.453	0.305	-1.188	0.223	0.586	-1.84	0.281	0.281	-1.484	0.363	0.262	-1.082	0.262	0.574
-0.957	0.461	0.547	-1.77	0.539	0.59	-1.625	0.672	0.516	-1.258	0.367	0.504	-1.621	0.344	0.367	-1.305	0.332	0.488	-1.117	0.359	0.332	-1.078	0.18	0.598	-1.82	0.246	0.313	-1.418	0.352	0.242	-1.051	0.207	0.605
-0.953	0.469	0.559	-1.66	0.535	0.57	-1.559	0.691	0.496	-1.242	0.367	0.508	-1.504	0.332	0.398	-1.328	0.285	0.535	-1.117	0.273	0.355	-0.996	0.152	0.617	-1.773	0.203	0.328	-1.266	0.348	0.254	-1	0.191	0.633
-0.949	0.473	0.57	-1.469	0.531	0.52	-1.473	0.727	0.473	-1.211	0.352	0.52	-1.426	0.324	0.441	-1.352	0.238	0.563	-1.117	0.223	0.379	-0.941	0.164	0.625	-1.684	0.18	0.332	-1.188	0.281	0.266	-0.965	0.203	0.66
-0.961	0.461	0.59	-1.285	0.5	0.469	-1.371	0.789	0.398	-1.164	0.324	0.547	-1.375	0.328	0.477	-1.336	0.184	0.594	-1.125	0.203	0.387	-0.898	0.207	0.621	-1.578	0.168	0.309	-1.078	0.277	0.27	-0.969	0.254	0.68
-0.961	0.445	0.613	-1.164	0.473	0.414	-1.297	0.844	0.301	-1.117	0.297	0.57	-1.34	0.336	0.496	-1.277	0.098	0.625	-1.145	0.211	0.387	-0.891	0.266	0.621	-1.461	0.176	0.254	-0.969	0.27	0.273	-1.008	0.316	0.688
-0.965	0.426	0.621	-1.109	0.457	0.371	-1.266	0.82	0.234	-1.066	0.277	0.598	-1.316	0.344	0.504	-1.184	0.078	0.648	-1.184	0.242	0.383	-0.875	0.316	0.629	-1.359	0.227	0.156	-0.879	0.277	0.281	-1.055	0.379	0.699
-0.98	0.402	0.637	-1.094	0.449	0.344	-1.242	0.785	0.207	-1.02	0.273	0.605	-1.281	0.328	0.5	-1.094	0.059	0.68	-1.227	0.277	0.379	-0.895	0.355	0.605	-1.246	0.313	0.059	-0.852	0.289	0.277	-1.102	0.43	0.707
-0.984	0.383	0.645	-1.078	0.445	0.324	-1.254	0.742	0.199	-0.973	0.285	0.602	-1.234	0.301	0.5	-1.039	0.094	0.684	-1.277	0.316	0.367	-0.887	0.402	0.586	-1.199	0.391	-0.031	-0.777	0.305	0.277	-1.172	0.469	0.719
-0.977	0.367	0.656	-1.078	0.445	0.332	-1.285	0.676	0.191	-0.93	0.313	0.586	-1.199	0.27	0.492	-1.043	0.141	0.688	-1.32	0.355	0.367	-0.832	0.449	0.57	-1.164	0.461	-0.094	-0.816	0.305	0.258	-1.262	0.527	0.727
-0.977	0.363	0.664	-1.082	0.445	0.324	-1.297	0.586	0.176	-0.895	0.344	0.574	-1.188	0.254	0.496	-1.074	0.191	0.672	-1.352	0.395	0.371	-0.789	0.484	0.57	-1.074	0.539	-0.09	-0.879	0.316	0.25	-1.332	0.574	0.746
-0.977	0.375	0.664	-1.063	0.453	0.324	-1.23	0.48	0.164	-0.875	0.367	0.555	-1.172	0.25	0.473	-1.141	0.246	0.641	-1.371	0.426	0.391	-0.773	0.496	0.578	-0.965	0.574	-0.051	-0.883	0.301	0.246	-1.383	0.559	0.762
-0.965	0.395	0.668	-1.031	0.461	0.324	-1.145	0.395	0.164	-0.867	0.395	0.559	-1.117	0.242	0.477	-1.195	0.309	0.602	-1.406	0.418	0.414	-0.781	0.492	0.594	-0.824	0.535	0.039	-0.91	0.293	0.238	-1.426	0.496	0.781
-0.973	0.43	0.656	-0.988	0.441	0.34	-1.055	0.324	0.191	-0.863	0.418	0.551	-1.035	0.207	0.492	-1.23	0.367	0.559	-1.48	0.402	0.422	-0.793	0.48	0.617	-0.73	0.492	0.133	-0.961	0.305	0.223	-1.453	0.422	0.805
-0.988	0.461	0.656	-0.961	0.426	0.348	-0.984	0.301	0.219	-0.875	0.434	0.559	-0.957	0.152	0.52	-1.246	0.414	0.531	-1.547	0.387	0.422	-0.797	0.465	0.645	-0.68	0.441	0.238	-0.996	0.297	0.203	-1.488	0.402	0.828
-1.023	0.48	0.656	-0.938	0.402	0.352	-0.941	0.336	0.242	-0.895	0.449	0.57	-0.887	0.141	0.535	-1.262	0.422	0.504	-1.57	0.359	0.426	-0.813	0.469	0.684	-0.645	0.453	0.316	-1.008	0.258	0.191	-1.582	0.41	0.867
-1.07	0.492	0.664	-0.926	0.391	0.359	-0.926	0.406	0.254	-0.922	0.449	0.582	-0.84	0.16	0.555	-1.273	0.418	0.5	-1.531	0.328	0.453	-0.863	0.473	0.715	-0.617	0.492	0.375	-1.004	0.23	0.191	-1.734	0.426	0.887
-1.117	0.492	0.66	-0.926	0.402	0.359	-0.926	0.469	0.27	-0.953	0.445	0.602	-0.813	0.191	0.555	-1.277	0.387	0.512	-1.438	0.297	0.488	-0.934	0.473	0.746	-0.59	0.527	0.434	-1.012	0.207	0.195	-1.875	0.477	0.887
-1.152	0.48	0.668	-0.934	0.41	0.355	-0.914	0.512	0.281	-0.98	0.434	0.613	-0.809	0.281	0.512	-1.273	0.332	0.543	-1.313	0.27	0.531	-1.016	0.48	0.766	-0.582	0.582	0.48	-1.035	0.195	0.215	-1.949	0.555	0.863
-1.191	0.453	0.676	-0.93	0.414	0.352	-0.902	0.531	0.281	-1.012	0.418	0.625	-0.777	0.324	0.508	-1.27	0.27	0.574	-1.203	0.258	0.563	-1.102	0.492	0.781	-0.574	0.637	0.531	-1.039	0.215	0.242	-1.965	0.637	0.809
-1.223	0.426	0.676	-0.926	0.426	0.352	-0.902	0.547	0.27	-1.055	0.402	0.633	-0.738	0.332	0.5	-1.25	0.238	0.602	-1.121	0.266	0.582	-1.219	0.516	0.785	-0.563	0.664	0.555	-1.047	0.25	0.273	-1.953	0.68	0.73
-1.254	0.402	0.668	-0.93	0.441	0.352	-0.914	0.566	0.258	-1.074	0.391	0.637	-0.734	0.359	0.484	-1.227	0.23	0.605	-1.094	0.277	0.574	-1.375	0.531	0.781	-0.531	0.645	0.566	-1.035	0.297	0.305	-1.914	0.645	0.684
-1.277	0.406	0.668	-0.934	0.449	0.352	-0.926	0.574	0.246	-1.094	0.387	0.641	-0.719	0.379	0.469	-1.219	0.27	0.594	-1.137	0.281	0.559	-1.605	0.547	0.785	-0.52	0.613	0.559	-1.023	0.348	0.352	-1.871	0.594	0.648
-1.32	0.41	0.668	-0.941	0.465	0.355	-0.941	0.57	0.238	-1.113	0.383	0.648	-0.695	0.379	0.453	-1.207	0.305	0.574	-1.219	0.285	0.527	-1.855	0.559	0.809	-0.543	0.637	0.539	-1.043	0.371	0.391	-1.832	0.551	0.625
-1.367	0.434	0.664	-0.953	0.477	0.363	-0.961	0.559	0.242	-1.145	0.383	0.66	-0.676	0.383	0.441	-1.199	0.375	0.531	-1.289	0.285	0.52	-2.016	0.566	0.852	-0.566	0.668	0.504	-1.086	0.387	0.418	-1.789	0.508	0.59
-1.41	0.453	0.656	-0.961	0.484	0.367	-0.984	0.547	0.254	-1.191	0.391	0.672	-0.668	0.387	0.43	-1.16	0.438	0.5	-1.32	0.285	0.52	-2.039	0.555	0.871	-0.609	0.645	0.477	-1.164	0.402	0.426	-1.727	0.453	0.551
-1.453	0.477	0.633	-0.977	0.477	0.383	-1.004	0.523	0.273	-1.23	0.41	0.684	-0.699	0.395	0.445	-1.129	0.484	0.484	-1.301	0.281	0.539	-1.93	0.508	0.848	-0.664	0.598	0.48	-1.227	0.41	0.414	-1.672	0.387	0.535
-1.512	0.5	0.605	-1	0.465	0.402	-1.035	0.477	0.301	-1.262	0.434	0.688	-0.738	0.391	0.465	-1.125	0.555	0.469	-1.25	0.258	0.57	-1.738	0.426	0.801	-0.738	0.559	0.492	-1.262	0.398	0.41	-1.602	0.305	0.523
-1.566	0.535	0.57	-1.016	0.453	0.418	-1.066	0.453	0.359	-1.293	0.457	0.691	-0.797	0.383	0.512	-1.109	0.617	0.461	-1.188	0.211	0.625	-1.563	0.313	0.727	-0.828	0.523	0.523	-1.285	0.375	0.406	-1.527	0.258	0.508
-1.617	0.555	0.527	-1.051	0.449	0.434	-1.105	0.453	0.41	-1.324	0.473	0.691	-0.863	0.387	0.531	-1.09	0.656	0.469	-1.168	0.152	0.668	-1.43	0.254	0.672	-0.957	0.492	0.609	-1.289	0.34	0.418	-1.434	0.191	0.52
-1.648	0.563	0.492	-1.074	0.449	0.434	-1.129	0.469	0.438	-1.344	0.48	0.691	-0.926	0.395	0.559	-1.086	0.668	0.484	-1.16	0.098	0.715	-1.379	0.297	0.629	-1.098	0.484	0.703	-1.301	0.293	0.461	-1.305	0.168	0.496
-1.664	0.551	0.469	-1.098	0.453	0.441	-1.145	0.488	0.445	-1.371	0.484	0.688	-1.008	0.383	0.574	-1.066	0.66	0.512	-1.125	0.047	0.77	-1.375	0.348	0.625	-1.215	0.508	0.77	-1.344	0.25	0.52	-1.184	0.16	0.473
-1.637	0.504	0.469	-1.129	0.473	0.441	-1.133	0.527	0.441	-1.414	0.488	0.695	-1.117	0.367	0.578	-1.051	0.637	0.543	-1.078	-0.047	0.859	-1.395	0.391	0.594	-1.219	0.617	0.789	-1.406	0.234	0.563	-1.105	0.18	0.449
-1.555	0.465	0.465	-1.172	0.469	0.441	-1.105	0.559	0.434	-1.465	0.508	0.699	-1.238	0.371	0.574	-1.043	0.598	0.57	-1.082	-0.113	0.813	-1.414	0.43	0.559	-1.148	0.742	0.773	-1.492	0.242	0.602	-1.063	0.211	0.418
-1.422	0.426	0.449	-1.199	0.457	0.445	-1.09	0.578	0.414	-1.52	0.531	0.703	-1.34	0.379	0.563	-1.055	0.57	0.594	-1.078	0.102	0.66	-1.41	0.445	0.535	-1.059	0.875	0.719	-1.602	0.258	0.605	-1.004	0.25	0.379
-1.281	0.363	0.434	-1.215	0.457	0.453	-1.086	0.598	0.406	-1.574	0.555	0.711	-1.434	0.395	0.563	-1.078	0.547	0.613	-1.039	0.41	0.559	-1.41	0.461	0.535	-1.008	0.992	0.621	-1.699	0.301	0.602	-0.949	0.293	0.344
-1.176	0.332	0.379	-1.238	0.441	0.457	-1.094	0.609	0.398	-1.617	0.57	0.703	-1.551	0.422	0.563	-1.125	0.516	0.645	-0.949	0.516	0.559	-1.426	0.434	0.539	-0.957	1.105	0.531	-1.711	0.336	0.598	-0.898	0.34	0.309
-1.09	0.363	0.336	-1.246	0.422	0.469	-1.09	0.633	0.398	-1.609	0.578	0.688	-1.676	0.465	0.57	-1.184	0.477	0.664	-0.906	0.43	0.586	-1.43	0.41	0.52	-0.938	1.188	0.465	-1.672	0.336	0.578	-0.867	0.379	0.273
-1.035	0.383	0.301	-1.25	0.391	0.477	-1.098	0.645	0.398	-1.539	0.563	0.656	-1.809	0.508	0.555	-1.262	0.445	0.688	-0.898	0.375	0.602	-1.379	0.367	0.496	-0.949	1.223	0.418	-1.578	0.332	0.563	-0.859	0.422	0.258
-0.988	0.445	0.281	-1.242	0.363	0.492	-1.117	0.641	0.402	-1.438	0.535	0.617	-1.914	0.566	0.516	-1.367	0.43	0.703	-0.898	0.398	0.605	-1.25	0.313	0.48	-0.992	1.258	0.367	-1.449	0.309	0.563	-0.867	0.445	0.234
-0.965	0.477	0.281	-1.242	0.336	0.504	-1.137	0.633	0.406	-1.348	0.504	0.566	-1.969	0.617	0.496	-1.496	0.422	0.711	-0.887	0.461	0.605	-1.125	0.27	0.461	-1.027	1.336	0.301	-1.309	0.266	0.574	-0.891	0.461	0.219
-0.957	0.477	0.301	-1.262	0.32	0.523	-1.145	0.617	0.406	-1.305	0.488	0.52	-1.973	0.652	0.484	-1.637	0.41	0.723	-0.875	0.473	0.617	-1.051	0.242	0.449	-1.074	1.387	0.266	-1.184	0.215	0.605	-0.922	0.453	0.207
-0.961	0.469	0.289	-1.293	0.301	0.543	-1.152	0.598	0.414	-1.277	0.504	0.488	-1.902	0.664	0.496	-1.77	0.395	0.738	-0.855	0.434	0.645	-1.012	0.23	0.438	-1.168	1.379	0.242	-1.094	0.141	0.637	-0.977	0.449	0.199
-1.004	0.508	0.246	-1.328	0.285	0.563	-1.164	0.578	0.434	-1.277	0.523	0.457	-1.77	0.641	0.516	-1.855	0.391	0.77	-0.84	0.391	0.66	-0.996	0.238	0.414	-1.293	1.398	0.223	-1.035	0.07	0.652	-1.047	0.426	0.195
-1.055	0.504	0.199	-1.359	0.281	0.57	-1.172	0.547	0.445	-1.285	0.523	0.445	-1.602	0.617	0.52	-1.879	0.387	0.785	-0.82	0.375	0.68	-0.984	0.254	0.395	-1.438	1.461	0.203	-0.977	0.016	0.684	-1.105	0.395	0.195
-1.074	0.477	0.164	-1.367	0.273	0.582	-1.184	0.52	0.465	-1.301	0.516	0.426	-1.441	0.609	0.516	-1.828	0.402	0.773	-0.809	0.41	0.664	-0.965	0.277	0.387	-1.637	1.504	0.219	-0.965	0.051	0.672	-1.156	0.355	0.199
-1.086	0.504	0.156	-1.336	0.27	0.574	-1.195	0.492	0.48	-1.32	0.5	0.406	-1.355	0.605	0.492	-1.711	0.395	0.742	-0.816	0.488	0.645	-0.953	0.301	0.371	-1.809	1.438	0.223	-0.945	0.156	0.645	-1.172	0.309	0.211
-1.105	0.512	0.164	-1.277	0.285	0.574	-1.203	0.457	0.504	-1.316	0.496	0.371	-1.297	0.605	0.449	-1.555	0.367	0.707	-0.828	0.563	0.629	-0.934	0.332	0.348	-1.875	1.246	0.223	-0.922	0.281	0.609	-1.176	0.258	0.238
-1.125	0.504	0.195	-1.207	0.305	0.57	-1.207	0.43	0.535	-1.293	0.477	0.336	-1.238	0.605	0.387	-1.418	0.344	0.652	-0.879	0.617	0.629	-0.898	0.359	0.301	-1.836	0.957	0.25	-0.934	0.41	0.578	-1.18	0.219	0.266
-1.141	0.504	0.223	-1.129	0.332	0.566	-1.199	0.414	0.559	-1.246	0.445	0.316	-1.184	0.598	0.324	-1.332	0.355	0.621	-0.969	0.656	0.625	-0.84	0.375	0.254	-1.746	0.695	0.309	-0.938	0.527	0.566	-1.199	0.199	0.285
-1.141	0.508	0.25	-1.078	0.359	0.551	-1.176	0.398	0.578	-1.191	0.41	0.309	-1.148	0.555	0.277	-1.305	0.398	0.594	-1.066	0.68	0.633	-0.797	0.355	0.234	-1.625	0.496	0.363	-0.969	0.602	0.563	-1.176	0.207	0.32
-1.133	0.508	0.262	-1.043	0.395	0.531	-1.148	0.383	0.594	-1.148	0.375	0.313	-1.109	0.508	0.254	-1.309	0.48	0.566	-1.152	0.684	0.652	-0.797	0.355	0.227	-1.48	0.355	0.414	-1.02	0.645	0.57	-1.148	0.207	0.363
-1.121	0.512	0.262	-1.055	0.426	0.512	-1.129	0.383	0.605	-1.102	0.355	0.332	-1.07	0.449	0.238	-1.301	0.563	0.539	-1.266	0.664	0.672	-0.809	0.371	0.242	-1.32	0.262	0.441	-1.055	0.664	0.59	-1.125	0.215	0.41
-1.109	0.516	0.262	-1.086	0.449	0.496	-1.133	0.395	0.598	-1.07	0.352	0.359	-1.02	0.41	0.223	-1.289	0.629	0.512	-1.414	0.633	0.695	-0.824	0.398	0.262	-1.176	0.18	0.461	-1.07	0.645	0.617	-1.121	0.223	0.434
-1.113	0.516	0.262	-1.141	0.457	0.492	-1.156	0.422	0.578	-1.027	0.348	0.371	-0.984	0.379	0.215	-1.289	0.652	0.465	-1.617	0.582	0.723	-0.859	0.41	0.273	-1.051	0.102	0.453	-1.078	0.613	0.664	-1.102	0.23	0.426
-1.117	0.512	0.266	-1.188	0.449	0.504	-1.172	0.445	0.551	-0.984	0.336	0.371	-0.969	0.336	0.223	-1.277	0.625	0.398	-1.836	0.535	0.758	-0.879	0.418	0.277	-0.934	0.043	0.461	-1.109	0.563	0.695	-1.07	0.262	0.402
-1.109	0.508	0.277	-1.223	0.418	0.52	-1.168	0.461	0.531	-0.949	0.324	0.359	-0.934	0.289	0.234	-1.277	0.523	0.324	-2.012	0.484	0.777	-0.895	0.406	0.281	-0.848	0.004	0.457	-1.168	0.516	0.73	-1.02	0.309	0.379
-1.09	0.496	0.281	-1.242	0.367	0.543	-1.148	0.473	0.52	-0.926	0.336	0.355	-0.887	0.273	0.262	-1.258	0.457	0.266	-2.07	0.422	0.793	-0.926	0.395	0.289	-0.785	0.016	0.445	-1.25	0.492	0.754	-0.961	0.332	0.375
-1.07	0.492	0.305	-1.242	0.293	0.574	-1.105	0.469	0.52	-0.926	0.363	0.367	-0.844	0.285	0.285	-1.219	0.363	0.234	-1.988	0.359	0.793	-0.945	0.402	0.309	-0.766	0.063	0.426	-1.336	0.469	0.777	-0.91	0.34	0.391
-1.059	0.48	0.32	-1.23	0.223	0.602	-1.035	0.469	0.52	-0.938	0.383	0.383	-0.816	0.309	0.297	-1.207	0.301	0.227	-1.836	0.301	0.766	-0.973	0.402	0.332	-0.77	0.137	0.414	-1.406	0.461	0.785	-0.902	0.371	0.41
-1.047	0.477	0.344	-1.227	0.184	0.598	-0.965	0.48	0.516	-0.957	0.379	0.391	-0.801	0.344	0.305	-1.199	0.285	0.223	-1.668	0.258	0.707	-0.996	0.391	0.379	-0.797	0.211	0.406	-1.461	0.477	0.773	-0.938	0.426	0.426
-1.043	0.469	0.363	-1.215	0.188	0.59	-0.918	0.508	0.504	-0.957	0.367	0.406	-0.809	0.391	0.293	-1.156	0.297	0.215	-1.539	0.277	0.652	-1.027	0.375	0.43	-0.824	0.289	0.398	-1.551	0.508	0.754	-1.004	0.473	0.43
-1.035	0.469	0.379	-1.188	0.219	0.578	-0.895	0.539	0.484	-0.957	0.352	0.414	-0.859	0.43	0.289	-1.109	0.328	0.199	-1.465	0.355	0.602	-1.094	0.352	0.469	-0.848	0.363	0.395	-1.672	0.547	0.73	-1.098	0.516	0.43
-1.035	0.457	0.402	-1.156	0.273	0.563	-0.922	0.594	0.461	-0.977	0.34	0.414	-0.938	0.453	0.27	-1.07	0.367	0.207	-1.414	0.453	0.559	-1.145	0.332	0.508	-0.906	0.43	0.391	-1.766	0.586	0.734	-1.203	0.566	0.43
-1.039	0.457	0.426	-1.113	0.344	0.551	-0.961	0.652	0.445	-1	0.336	0.422	-1.008	0.465	0.25	-1.023	0.402	0.215	-1.387	0.563	0.508	-1.188	0.305	0.551	-0.992	0.488	0.371	-1.805	0.602	0.754	-1.301	0.621	0.418
-1.023	0.449	0.441	-1.078	0.406	0.531	-1.004	0.711	0.418	-1.004	0.328	0.426	-1.051	0.473	0.242	-1	0.398	0.223	-1.379	0.648	0.457	-1.223	0.277	0.57	-1.098	0.539	0.359	-1.848	0.617	0.77	-1.285	0.594	0.465
-1.004	0.441	0.445	-1.059	0.457	0.504	-1.066	0.75	0.402	-1.023	0.34	0.434	-1.066	0.465	0.242	-0.988	0.434	0.223	-1.383	0.684	0.426	-1.25	0.254	0.59	-1.203	0.563	0.352	-1.918	0.602	0.754	-1.262	0.477	0.512
-1.008	0.434	0.449	-1.039	0.496	0.488	-1.133	0.75	0.402	-1.063	0.348	0.43	-1.094	0.453	0.25	-0.969	0.484	0.195	-1.395	0.672	0.406	-1.273	0.254	0.613	-1.293	0.566	0.352	-1.949	0.531	0.715	-1.203	0.371	0.551
-1.016	0.422	0.453	-1.02	0.52	0.488	-1.184	0.699	0.414	-1.098	0.359	0.426	-1.125	0.445	0.25	-0.945	0.523	0.168	-1.402	0.625	0.383	-1.32	0.27	0.637	-1.352	0.52	0.371	-1.902	0.453	0.676	-1.156	0.281	0.566
-1.027	0.402	0.477	-1.016	0.52	0.508	-1.219	0.625	0.445	-1.129	0.371	0.422	-1.176	0.422	0.258	-0.941	0.547	0.148	-1.383	0.563	0.348	-1.379	0.305	0.656	-1.391	0.453	0.387	-1.816	0.406	0.625	-1.117	0.215	0.574
-1.047	0.383	0.484	-1.027	0.504	0.531	-1.242	0.523	0.492	-1.164	0.375	0.414	-1.234	0.398	0.277	-0.93	0.543	0.145	-1.328	0.477	0.328	-1.434	0.34	0.68	-1.414	0.398	0.402	-1.746	0.41	0.555	-1.102	0.168	0.598
-1.07	0.371	0.484	-1.023	0.465	0.563	-1.266	0.414	0.547	-1.195	0.379	0.414	-1.297	0.383	0.301	-0.938	0.539	0.16	-1.273	0.383	0.336	-1.488	0.371	0.684	-1.402	0.34	0.426	-1.707	0.414	0.488	-1.113	0.16	0.605
-1.086	0.348	0.5	-1.012	0.43	0.586	-1.266	0.367	0.566	-1.234	0.375	0.414	-1.344	0.383	0.324	-0.949	0.523	0.176	-1.258	0.301	0.348	-1.504	0.41	0.691	-1.348	0.285	0.438	-1.68	0.395	0.441	-1.121	0.195	0.613
-1.105	0.332	0.52	-1.004	0.383	0.594	-1.23	0.355	0.566	-1.262	0.363	0.426	-1.379	0.387	0.336	-0.957	0.5	0.191	-1.262	0.238	0.371	-1.488	0.445	0.676	-1.266	0.293	0.465	-1.668	0.359	0.406	-1.113	0.258	0.621
-1.129	0.324	0.543	-0.996	0.359	0.59	-1.18	0.371	0.563	-1.277	0.355	0.438	-1.418	0.391	0.344	-0.965	0.473	0.223	-1.242	0.191	0.383	-1.449	0.477	0.648	-1.211	0.293	0.492	-1.629	0.324	0.391	-1.105	0.332	0.613
-1.156	0.32	0.559	-0.992	0.348	0.598	-1.125	0.434	0.531	-1.313	0.344	0.441	-1.438	0.398	0.348	-0.969	0.43	0.258	-1.203	0.168	0.402	-1.383	0.484	0.621	-1.168	0.324	0.543	-1.547	0.285	0.398	-1.102	0.395	0.598
-1.207	0.32	0.559	-0.988	0.359	0.598	-1.055	0.504	0.484	-1.359	0.34	0.445	-1.43	0.406	0.355	-0.977	0.375	0.309	-1.168	0.156	0.41	-1.305	0.465	0.602	-1.156	0.363	0.598	-1.43	0.246	0.422	-1.105	0.449	0.582
-1.258	0.32	0.551	-0.988	0.375	0.598	-0.977	0.566	0.457	-1.383	0.336	0.453	-1.41	0.406	0.363	-0.98	0.324	0.363	-1.145	0.16	0.41	-1.219	0.422	0.594	-1.188	0.398	0.641	-1.297	0.215	0.438	-1.152	0.488	0.578
-1.297	0.328	0.547	-0.973	0.379	0.598	-0.918	0.617	0.438	-1.383	0.332	0.473	-1.426	0.406	0.379	-0.988	0.293	0.414	-1.121	0.176	0.395	-1.121	0.359	0.598	-1.258	0.43	0.652	-1.164	0.211	0.445	-1.215	0.52	0.602
-1.336	0.348	0.539	-0.965	0.391	0.602	-0.879	0.652	0.426	-1.383	0.328	0.488	-1.457	0.414	0.391	-0.98	0.281	0.461	-1.094	0.195	0.375	-1.027	0.297	0.637	-1.371	0.461	0.609	-1.09	0.195	0.445	-1.305	0.535	0.633
-1.391	0.371	0.531	-0.961	0.41	0.598	-0.852	0.66	0.445	-1.375	0.332	0.488	-1.469	0.418	0.398	-0.988	0.281	0.492	-1.074	0.223	0.363	-0.984	0.297	0.645	-1.457	0.492	0.566	-1.02	0.211	0.438	-1.414	0.531	0.68
-1.438	0.395	0.52	-0.953	0.426	0.602	-0.828	0.641	0.488	-1.344	0.344	0.5	-1.461	0.414	0.402	-1.016	0.297	0.504	-1.066	0.242	0.34	-0.926	0.336	0.668	-1.473	0.484	0.52	-0.973	0.227	0.414	-1.523	0.508	0.719
-1.453	0.414	0.523	-0.957	0.43	0.602	-0.832	0.594	0.543	-1.305	0.355	0.523	-1.426	0.402	0.406	-1.043	0.332	0.504	-1.07	0.27	0.332	-0.91	0.383	0.672	-1.473	0.434	0.48	-0.938	0.238	0.391	-1.617	0.449	0.762
-1.434	0.438	0.531	-0.969	0.441	0.617	-0.859	0.531	0.586	-1.273	0.359	0.551	-1.379	0.383	0.414	-1.07	0.355	0.523	-1.09	0.297	0.324	-0.922	0.402	0.672	-1.457	0.406	0.461	-0.902	0.262	0.359	-1.695	0.418	0.809
-1.371	0.453	0.535	-0.984	0.441	0.633	-0.891	0.469	0.617	-1.254	0.359	0.566	-1.316	0.348	0.445	-1.094	0.379	0.543	-1.109	0.309	0.32	-0.922	0.387	0.672	-1.414	0.336	0.504	-0.887	0.281	0.324	-1.723	0.375	0.844
-1.289	0.457	0.539	-1.027	0.438	0.656	-0.926	0.375	0.68	-1.238	0.363	0.578	-1.25	0.313	0.48	-1.121	0.402	0.559	-1.098	0.32	0.313	-0.91	0.367	0.672	-1.383	0.227	0.57	-0.871	0.301	0.297	-1.695	0.316	0.879
-1.203	0.461	0.543	-1.082	0.426	0.664	-0.992	0.18	0.805	-1.258	0.363	0.578	-1.195	0.293	0.52	-1.164	0.426	0.566	-1.078	0.324	0.309	-0.891	0.363	0.676	-1.371	0.102	0.645	-0.879	0.313	0.281	-1.672	0.266	0.883
-1.176	0.516	0.516	-1.137	0.418	0.668	-1.086	0.055	0.824	-1.289	0.355	0.574	-1.145	0.277	0.535	-1.23	0.438	0.582	-1.063	0.328	0.301	-0.871	0.359	0.664	-1.359	0	0.711	-0.902	0.313	0.266	-1.695	0.27	0.867
-1.145	0.539	0.508	-1.199	0.418	0.656	-1.152	0.25	0.754	-1.324	0.352	0.57	-1.098	0.273	0.543	-1.289	0.426	0.574	-1.063	0.324	0.293	-0.855	0.387	0.652	-1.359	-0.07	0.746	-0.938	0.316	0.254	-1.742	0.375	0.848
-1.145	0.539	0.488	-1.273	0.43	0.652	-1.18	0.453	0.641	-1.352	0.332	0.566	-1.078	0.27	0.535	-1.352	0.395	0.563	-1.074	0.328	0.293	-0.844	0.414	0.652	-1.371	-0.039	0.73	-0.98	0.32	0.23	-1.754	0.527	0.832
-1.16	0.543	0.48	-1.367	0.445	0.652	-1.246	0.52	0.566	-1.355	0.313	0.563	-1.09	0.273	0.52	-1.41	0.367	0.547	-1.105	0.336	0.293	-0.832	0.418	0.664	-1.32	0.016	0.711	-0.988	0.277	0.242	-1.754	0.656	0.809
-1.176	0.539	0.492	-1.48	0.465	0.645	-1.355	0.488	0.578	-1.32	0.285	0.559	-1.102	0.281	0.512	-1.449	0.344	0.547	-1.148	0.348	0.305	-0.828	0.41	0.695	-1.266	0.07	0.672	-1.008	0.25	0.246	-1.797	0.723	0.781
-1.199	0.508	0.496	-1.605	0.492	0.629	-1.449	0.359	0.641	-1.273	0.242	0.57	-1.094	0.289	0.504	-1.441	0.332	0.563	-1.203	0.363	0.316	-0.855	0.398	0.73	-1.23	0.137	0.629	-1.035	0.238	0.25	-1.785	0.727	0.738
-1.211	0.484	0.508	-1.719	0.531	0.598	-1.609	0.281	0.648	-1.238	0.207	0.586	-1.094	0.289	0.508	-1.426	0.34	0.586	-1.23	0.355	0.363	-0.922	0.367	0.793	-1.191	0.215	0.574	-1.063	0.242	0.266	-1.676	0.688	0.688
-1.227	0.449	0.527	-1.816	0.57	0.57	-1.75	0.355	0.566	-1.195	0.176	0.605	-1.082	0.273	0.516	-1.422	0.375	0.598	-1.313	0.367	0.383	-1.039	0.352	0.816	-1.156	0.313	0.531	-1.102	0.25	0.277	-1.598	0.656	0.625
-1.254	0.41	0.555	-1.867	0.59	0.551	-1.895	0.555	0.457	-1.152	0.164	0.625	-1.078	0.262	0.531	-1.422	0.422	0.586	-1.363	0.367	0.402	-1.184	0.426	0.801	-1.117	0.406	0.5	-1.137	0.277	0.281	-1.539	0.621	0.574
-1.27	0.371	0.582	-1.836	0.578	0.543	-1.977	0.68	0.406	-1.105	0.172	0.633	-1.078	0.254	0.539	-1.418	0.477	0.547	-1.398	0.363	0.402	-1.316	0.508	0.781	-1.078	0.488	0.469	-1.148	0.301	0.285	-1.465	0.59	0.535
-1.262	0.336	0.605	-1.703	0.559	0.535	-2.059	0.664	0.406	-1.059	0.199	0.637	-1.066	0.25	0.547	-1.41	0.539	0.492	-1.395	0.352	0.402	-1.457	0.543	0.754	-1.008	0.566	0.457	-1.137	0.313	0.305	-1.418	0.508	0.535
-1.242	0.309	0.609	-1.516	0.523	0.504	-2.102	0.605	0.414	-1.02	0.246	0.633	-1.039	0.242	0.559	-1.41	0.586	0.445	-1.348	0.316	0.41	-1.613	0.543	0.723	-0.973	0.594	0.449	-1.121	0.328	0.336	-1.406	0.414	0.539
-1.203	0.297	0.605	-1.359	0.48	0.465	-2.035	0.559	0.422	-0.969	0.285	0.617	-1.004	0.238	0.563	-1.406	0.621	0.414	-1.262	0.27	0.438	-1.773	0.551	0.691	-0.949	0.613	0.445	-1.152	0.348	0.371	-1.363	0.34	0.539
-1.145	0.305	0.594	-1.258	0.457	0.426	-1.84	0.516	0.414	-0.926	0.328	0.598	-0.969	0.258	0.551	-1.422	0.594	0.41	-1.176	0.227	0.48	-1.922	0.551	0.672	-0.938	0.641	0.449	-1.176	0.371	0.395	-1.293	0.281	0.535
-1.082	0.332	0.578	-1.195	0.445	0.398	-1.566	0.473	0.406	-0.891	0.371	0.582	-0.93	0.293	0.543	-1.41	0.539	0.422	-1.121	0.215	0.516	-2.031	0.555	0.672	-0.953	0.66	0.461	-1.168	0.391	0.402	-1.211	0.242	0.52
-1.02	0.367	0.57	-1.156	0.461	0.387	-1.332	0.43	0.391	-0.859	0.41	0.57	-0.902	0.324	0.531	-1.391	0.469	0.453	-1.082	0.238	0.535	-2.094	0.563	0.676	-1.008	0.664	0.477	-1.141	0.398	0.395	-1.125	0.227	0.5
-0.977	0.414	0.555	-1.113	0.469	0.379	-1.184	0.41	0.371	-0.84	0.441	0.566	-0.875	0.344	0.531	-1.359	0.406	0.496	-1.082	0.277	0.539	-2.105	0.574	0.66	-1.09	0.664	0.531	-1.109	0.391	0.414	-1.055	0.223	0.469
-0.941	0.457	0.547	-1.078	0.473	0.371	-1.121	0.414	0.332	-0.832	0.465	0.566	-0.867	0.363	0.527	-1.305	0.352	0.535	-1.137	0.301	0.539	-2.051	0.582	0.645	-1.223	0.66	0.578	-1.137	0.375	0.441	-1.004	0.242	0.438
-0.922	0.484	0.555	-1.051	0.488	0.355	-1.105	0.414	0.305	-0.836	0.473	0.574	-0.875	0.383	0.527	-1.258	0.313	0.563	-1.215	0.309	0.543	-1.898	0.563	0.613	-1.375	0.645	0.621	-1.168	0.379	0.465	-0.953	0.254	0.402
-0.902	0.5	0.578	-1.016	0.516	0.348	-1.086	0.426	0.289	-0.848	0.477	0.59	-0.898	0.398	0.535	-1.176	0.301	0.574	-1.27	0.32	0.559	-1.734	0.508	0.559	-1.566	0.629	0.676	-1.238	0.395	0.484	-0.922	0.262	0.383
-0.898	0.492	0.602	-0.98	0.512	0.34	-1.055	0.441	0.273	-0.871	0.457	0.605	-0.914	0.406	0.539	-1.117	0.293	0.574	-1.297	0.332	0.566	-1.586	0.445	0.5	-1.797	0.609	0.715	-1.313	0.402	0.52	-0.91	0.285	0.359
-0.887	0.465	0.617	-0.949	0.496	0.328	-1.008	0.445	0.27	-0.906	0.438	0.621	-0.93	0.395	0.551	-1.074	0.32	0.563	-1.285	0.348	0.57	-1.473	0.402	0.469	-1.949	0.613	0.742	-1.383	0.402	0.551	-0.918	0.32	0.344
-0.871	0.426	0.629	-0.922	0.488	0.32	-0.945	0.441	0.27	-0.953	0.414	0.648	-0.965	0.383	0.559	-1.047	0.363	0.555	-1.258	0.34	0.582	-1.367	0.379	0.457	-1.969	0.625	0.746	-1.457	0.371	0.586	-0.949	0.344	0.328
-0.855	0.402	0.641	-0.902	0.484	0.316	-0.863	0.43	0.277	-1	0.391	0.664	-1.012	0.371	0.566	-1.008	0.414	0.539	-1.223	0.313	0.598	-1.301	0.367	0.441	-1.891	0.621	0.727	-1.535	0.34	0.613	-1.008	0.352	0.305
-0.836	0.383	0.648	-0.898	0.469	0.32	-0.789	0.41	0.281	-1.043	0.371	0.684	-1.047	0.367	0.57	-0.965	0.461	0.52	-1.188	0.266	0.621	-1.266	0.387	0.41	-1.758	0.57	0.699	-1.59	0.316	0.633	-1.078	0.348	0.293
-0.828	0.371	0.68	-0.906	0.465	0.324	-0.723	0.383	0.285	-1.082	0.355	0.699	-1.066	0.355	0.574	-0.93	0.516	0.504	-1.16	0.219	0.66	-1.223	0.406	0.383	-1.641	0.484	0.664	-1.605	0.289	0.656	-1.152	0.328	0.273
-0.84	0.359	0.695	-0.93	0.461	0.332	-0.68	0.348	0.297	-1.121	0.332	0.719	-1.07	0.355	0.59	-0.898	0.57	0.488	-1.145	0.172	0.688	-1.156	0.41	0.367	-1.559	0.418	0.645	-1.57	0.27	0.664	-1.215	0.305	0.25
-0.871	0.363	0.703	-0.957	0.453	0.344	-0.648	0.324	0.316	-1.156	0.316	0.727	-1.078	0.367	0.602	-0.875	0.617	0.477	-1.129	0.137	0.715	-1.07	0.406	0.344	-1.5	0.422	0.633	-1.484	0.238	0.664	-1.25	0.266	0.227
-0.891	0.387	0.707	-0.973	0.445	0.348	-0.641	0.309	0.336	-1.176	0.301	0.73	-1.105	0.379	0.609	-0.859	0.668	0.477	-1.145	0.199	0.707	-0.977	0.402	0.328	-1.457	0.445	0.586	-1.418	0.242	0.66	-1.238	0.242	0.203
-0.918	0.41	0.707	-0.988	0.426	0.352	-0.648	0.32	0.352	-1.168	0.289	0.723	-1.145	0.402	0.621	-0.871	0.695	0.477	-1.121	0.238	0.715	-0.891	0.387	0.32	-1.426	0.449	0.555	-1.402	0.301	0.648	-1.23	0.215	0.195
-0.961	0.43	0.707	-0.988	0.406	0.336	-0.672	0.316	0.371	-1.156	0.293	0.719	-1.191	0.41	0.629	-0.879	0.723	0.48	-1.109	0.289	0.703	-0.809	0.367	0.316	-1.406	0.445	0.543	-1.395	0.387	0.629	-1.262	0.199	0.191
-1.031	0.457	0.703	-1	0.406	0.32	-0.695	0.324	0.391	-1.141	0.301	0.707	-1.242	0.414	0.637	-0.898	0.746	0.488	-1.102	0.34	0.68	-0.738	0.352	0.32	-1.367	0.434	0.543	-1.387	0.477	0.621	-1.301	0.219	0.191
-1.145	0.461	0.699	-1.02	0.426	0.328	-0.723	0.34	0.398	-1.117	0.328	0.688	-1.293	0.422	0.648	-0.922	0.75	0.516	-1.082	0.387	0.656	-0.68	0.34	0.316	-1.313	0.406	0.563	-1.34	0.559	0.633	-1.328	0.25	0.203
-1.316	0.473	0.676	-1.047	0.441	0.352	-0.758	0.367	0.398	-1.117	0.367	0.676	-1.336	0.418	0.664	-0.973	0.73	0.563	-1.074	0.426	0.645	-0.641	0.328	0.316	-1.254	0.355	0.598	-1.289	0.621	0.645	-1.32	0.293	0.227
-1.563	0.48	0.641	-1.078	0.441	0.379	-0.797	0.395	0.398	-1.125	0.402	0.672	-1.371	0.418	0.672	-1.055	0.699	0.605	-1.078	0.461	0.637	-0.629	0.328	0.305	-1.238	0.297	0.613	-1.25	0.691	0.625	-1.277	0.328	0.262
-1.785	0.512	0.598	-1.105	0.422	0.402	-0.832	0.414	0.387	-1.141	0.422	0.68	-1.41	0.414	0.688	-1.152	0.668	0.645	-1.094	0.488	0.641	-0.621	0.352	0.297	-1.207	0.258	0.609	-1.207	0.691	0.637	-1.23	0.332	0.313
-1.918	0.555	0.563	-1.121	0.406	0.422	-0.867	0.43	0.387	-1.148	0.43	0.691	-1.469	0.406	0.699	-1.285	0.633	0.695	-1.113	0.5	0.656	-0.617	0.352	0.297	-1.102	0.215	0.609	-1.176	0.707	0.641	-1.242	0.34	0.336
-1.965	0.559	0.543	-1.141	0.398	0.426	-0.898	0.426	0.391	-1.156	0.434	0.699	-1.535	0.41	0.715	-1.449	0.613	0.738	-1.125	0.488	0.664	-0.637	0.367	0.309	-0.988	0.184	0.594	-1.141	0.727	0.645	-1.27	0.363	0.332
-2	0.602	0.516	-1.152	0.402	0.418	-0.934	0.414	0.402	-1.18	0.449	0.699	-1.594	0.41	0.73	-1.602	0.609	0.766	-1.137	0.477	0.68	-0.68	0.387	0.32	-0.922	0.199	0.563	-1.09	0.754	0.637	-1.281	0.391	0.305
-1.973	0.617	0.512	-1.172	0.402	0.414	-0.961	0.41	0.41	-1.211	0.473	0.688	-1.648	0.418	0.742	-1.68	0.605	0.773	-1.16	0.457	0.695	-0.723	0.395	0.328	-0.898	0.211	0.531	-1.047	0.777	0.617	-1.238	0.398	0.277
-1.84	0.59	0.504	-1.176	0.41	0.41	-0.988	0.414	0.426	-1.23	0.496	0.684	-1.703	0.434	0.75	-1.707	0.57	0.754	-1.203	0.422	0.715	-0.773	0.406	0.328	-0.898	0.219	0.516	-1.016	0.777	0.594	-1.176	0.383	0.262
-1.652	0.52	0.477	-1.18	0.41	0.41	-1.027	0.414	0.449	-1.258	0.508	0.684	-1.723	0.441	0.746	-1.707	0.508	0.73	-1.262	0.402	0.738	-0.809	0.41	0.328	-0.914	0.227	0.484	-1.055	0.816	0.582	-1.125	0.371	0.273
-1.488	0.449	0.449	-1.184	0.406	0.41	-1.094	0.418	0.473	-1.313	0.535	0.684	-1.66	0.445	0.715	-1.676	0.449	0.707	-1.313	0.398	0.766	-0.852	0.402	0.336	-0.926	0.227	0.477	-1.133	0.863	0.59	-1.129	0.359	0.309
-1.391	0.414	0.426	-1.199	0.414	0.41	-1.164	0.438	0.492	-1.398	0.559	0.672	-1.531	0.438	0.676	-1.613	0.414	0.672	-1.355	0.41	0.785	-0.891	0.387	0.34	-0.949	0.223	0.457	-1.156	0.91	0.59	-1.168	0.371	0.348
-1.348	0.434	0.414	-1.227	0.418	0.406	-1.215	0.445	0.5	-1.469	0.594	0.648	-1.398	0.422	0.629	-1.566	0.438	0.641	-1.387	0.438	0.793	-0.941	0.363	0.355	-0.98	0.223	0.449	-1.145	0.902	0.563	-1.238	0.41	0.379
-1.305	0.473	0.387	-1.246	0.414	0.418	-1.246	0.453	0.5	-1.52	0.613	0.613	-1.301	0.426	0.582	-1.543	0.477	0.617	-1.418	0.469	0.793	-1.031	0.34	0.383	-1.004	0.211	0.438	-1.148	0.879	0.488	-1.293	0.438	0.402
-1.258	0.496	0.359	-1.262	0.398	0.438	-1.277	0.457	0.496	-1.527	0.621	0.574	-1.23	0.441	0.543	-1.535	0.473	0.59	-1.469	0.5	0.785	-1.133	0.32	0.41	-1.016	0.195	0.43	-1.18	0.848	0.43	-1.352	0.441	0.418
-1.219	0.504	0.34	-1.27	0.375	0.445	-1.313	0.449	0.488	-1.504	0.605	0.531	-1.191	0.441	0.5	-1.508	0.453	0.547	-1.535	0.535	0.773	-1.242	0.297	0.438	-0.996	0.176	0.434	-1.234	0.781	0.355	-1.383	0.414	0.434
-1.18	0.5	0.328	-1.262	0.355	0.453	-1.352	0.434	0.496	-1.48	0.59	0.484	-1.164	0.43	0.477	-1.457	0.422	0.496	-1.617	0.578	0.773	-1.332	0.27	0.457	-0.984	0.164	0.441	-1.332	0.727	0.289	-1.352	0.363	0.426
-1.129	0.488	0.328	-1.234	0.332	0.469	-1.387	0.414	0.508	-1.469	0.574	0.445	-1.172	0.395	0.477	-1.383	0.402	0.465	-1.684	0.605	0.785	-1.402	0.25	0.484	-0.973	0.18	0.434	-1.41	0.719	0.211	-1.277	0.313	0.41
-1.074	0.477	0.32	-1.184	0.309	0.48	-1.414	0.395	0.531	-1.461	0.559	0.43	-1.203	0.363	0.469	-1.309	0.406	0.457	-1.73	0.605	0.777	-1.469	0.234	0.508	-0.953	0.168	0.43	-1.48	0.75	0.145	-1.18	0.293	0.398
-1.023	0.457	0.316	-1.16	0.297	0.496	-1.457	0.383	0.535	-1.457	0.539	0.422	-1.219	0.344	0.449	-1.234	0.43	0.449	-1.719	0.57	0.762	-1.555	0.238	0.5	-0.934	0.199	0.418	-1.617	0.883	0.109	-1.078	0.289	0.426
-0.973	0.43	0.324	-1.164	0.293	0.504	-1.5	0.383	0.555	-1.461	0.508	0.402	-1.188	0.32	0.426	-1.156	0.477	0.453	-1.648	0.5	0.738	-1.625	0.242	0.48	-0.906	0.242	0.422	-1.773	1.012	0.133	-0.988	0.293	0.488
-0.914	0.391	0.34	-1.156	0.289	0.52	-1.512	0.383	0.559	-1.461	0.473	0.371	-1.117	0.289	0.402	-1.098	0.48	0.449	-1.555	0.418	0.703	-1.629	0.254	0.473	-0.898	0.273	0.445	-1.863	1.008	0.191	-0.969	0.293	0.543
-0.867	0.34	0.352	-1.129	0.297	0.531	-1.523	0.387	0.555	-1.441	0.426	0.348	-1.035	0.262	0.391	-1.047	0.477	0.438	-1.469	0.348	0.664	-1.551	0.27	0.465	-0.918	0.309	0.473	-1.809	0.805	0.258	-0.973	0.316	0.566
-0.828	0.301	0.371	-1.133	0.313	0.539	-1.523	0.387	0.551	-1.414	0.371	0.336	-0.965	0.246	0.383	-1.02	0.465	0.441	-1.434	0.305	0.629	-1.453	0.285	0.469	-1	0.363	0.496	-1.656	0.402	0.492	-0.965	0.367	0.574
-0.801	0.281	0.391	-1.16	0.336	0.551	-1.465	0.367	0.543	-1.363	0.324	0.332	-0.926	0.254	0.379	-1.035	0.449	0.414	-1.43	0.305	0.598	-1.359	0.305	0.484	-1.105	0.387	0.531	-1.492	-0.086	0.738	-0.984	0.414	0.578
-0.781	0.281	0.398	-1.184	0.352	0.559	-1.363	0.34	0.539	-1.305	0.293	0.336	-0.906	0.281	0.383	-1.027	0.438	0.371	-1.438	0.324	0.57	-1.309	0.32	0.508	-1.27	0.402	0.531	-1.336	-0.25	0.727	-1.016	0.465	0.578
-0.77	0.289	0.406	-1.184	0.371	0.559	-1.266	0.309	0.547	-1.242	0.27	0.344	-0.922	0.305	0.387	-0.984	0.418	0.355	-1.438	0.344	0.547	-1.301	0.355	0.527	-1.391	0.398	0.523	-1.184	-0.047	0.496	-1.078	0.461	0.582
-0.758	0.309	0.406	-1.168	0.375	0.559	-1.199	0.313	0.543	-1.195	0.262	0.355	-0.992	0.336	0.375	-0.965	0.41	0.336	-1.422	0.352	0.523	-1.324	0.402	0.527	-1.453	0.367	0.52	-1.078	0.16	0.242	-1.094	0.453	0.547
-0.758	0.336	0.402	-1.133	0.363	0.559	-1.176	0.344	0.539	-1.152	0.27	0.363	-1.031	0.352	0.355	-0.969	0.395	0.324	-1.383	0.352	0.5	-1.359	0.434	0.512	-1.453	0.355	0.539	-1.012	0.355	0.016	-1.125	0.504	0.512
-0.762	0.375	0.383	-1.098	0.367	0.566	-1.156	0.395	0.516	-1.117	0.289	0.371	-1.016	0.363	0.344	-0.973	0.367	0.324	-1.34	0.355	0.477	-1.395	0.461	0.496	-1.477	0.352	0.559	-0.961	0.504	-0.121	-1.176	0.512	0.496
-0.766	0.402	0.375	-1.086	0.375	0.57	-1.133	0.469	0.488	-1.078	0.32	0.367	-0.984	0.371	0.324	-0.961	0.344	0.332	-1.297	0.348	0.457	-1.414	0.477	0.492	-1.496	0.371	0.578	-0.879	0.645	-0.242	-1.238	0.473	0.531
-0.77	0.43	0.352	-1.113	0.383	0.57	-1.125	0.527	0.469	-1.043	0.352	0.355	-0.961	0.391	0.313	-0.949	0.313	0.344	-1.254	0.348	0.434	-1.387	0.473	0.5	-1.531	0.41	0.566	-0.668	0.738	-0.27	-1.316	0.453	0.566
-0.793	0.449	0.336	-1.148	0.391	0.566	-1.121	0.559	0.445	-1.008	0.363	0.344	-0.961	0.414	0.297	-0.945	0.293	0.367	-1.211	0.328	0.418	-1.324	0.453	0.516	-1.559	0.453	0.527	-0.566	0.598	-0.227	-1.387	0.445	0.609
-0.824	0.473	0.324	-1.18	0.395	0.551	-1.129	0.559	0.422	-0.969	0.383	0.328	-0.98	0.418	0.289	-0.934	0.285	0.387	-1.172	0.305	0.41	-1.242	0.422	0.527	-1.574	0.473	0.477	-0.492	0.52	-0.184	-1.484	0.465	0.652
-0.867	0.488	0.32	-1.207	0.395	0.539	-1.137	0.547	0.449	-0.938	0.402	0.316	-1.004	0.414	0.285	-0.926	0.273	0.406	-1.145	0.285	0.402	-1.145	0.383	0.559	-1.566	0.48	0.438	-0.383	0.328	-0.125	-1.609	0.5	0.672
-0.898	0.5	0.32	-1.227	0.398	0.539	-1.145	0.461	0.531	-0.922	0.41	0.313	-1.008	0.418	0.285	-0.922	0.281	0.418	-1.121	0.289	0.391	-1.051	0.332	0.582	-1.555	0.48	0.414	-0.34	0.051	-0.012	-1.684	0.531	0.684
-0.922	0.512	0.328	-1.273	0.402	0.547	-1.141	0.328	0.594	-0.918	0.414	0.313	-0.992	0.414	0.293	-0.918	0.297	0.438	-1.102	0.293	0.383	-0.965	0.289	0.605	-1.516	0.449	0.402	-0.355	-0.031	0.105	-1.664	0.559	0.672
-0.953	0.516	0.348	-1.316	0.379	0.563	-1.129	0.297	0.613	-0.93	0.418	0.313	-0.992	0.395	0.309	-0.938	0.324	0.438	-1.082	0.309	0.375	-0.91	0.258	0.617	-1.414	0.402	0.434	-0.41	0.082	0.168	-1.617	0.582	0.645
-1	0.512	0.375	-1.316	0.359	0.59	-1.098	0.344	0.613	-0.953	0.414	0.324	-1.027	0.422	0.32	-0.949	0.359	0.441	-1.07	0.32	0.367	-0.859	0.262	0.629	-1.289	0.32	0.469	-0.508	0.191	0.207	-1.539	0.613	0.617
-1.063	0.504	0.398	-1.301	0.336	0.609	-1.051	0.383	0.582	-0.98	0.398	0.34	-1.074	0.441	0.344	-0.973	0.395	0.438	-1.07	0.336	0.355	-0.824	0.277	0.633	-1.168	0.223	0.531	-0.578	0.242	0.262	-1.461	0.629	0.609
-1.141	0.488	0.422	-1.258	0.316	0.629	-1.008	0.391	0.563	-0.996	0.391	0.348	-1.137	0.445	0.359	-1.004	0.414	0.438	-1.07	0.352	0.34	-0.809	0.32	0.613	-1.078	0.137	0.586	-0.656	0.285	0.281	-1.445	0.664	0.609
-1.219	0.48	0.438	-1.203	0.309	0.637	-0.973	0.387	0.531	-1.02	0.379	0.352	-1.223	0.438	0.355	-1.016	0.414	0.438	-1.063	0.359	0.324	-0.777	0.359	0.613	-1.012	0.105	0.637	-0.715	0.289	0.289	-1.465	0.742	0.625
-1.277	0.465	0.453	-1.148	0.316	0.621	-0.934	0.391	0.5	-1.047	0.371	0.355	-1.277	0.426	0.355	-1.035	0.422	0.441	-1.059	0.359	0.313	-0.77	0.379	0.609	-1.016	0.16	0.625	-0.785	0.305	0.293	-1.453	0.82	0.629
-1.313	0.441	0.469	-1.09	0.344	0.609	-0.902	0.418	0.473	-1.07	0.355	0.359	-1.301	0.406	0.355	-1.07	0.438	0.441	-1.066	0.363	0.305	-0.785	0.387	0.605	-0.98	0.242	0.621	-0.82	0.398	0.281	-1.465	0.859	0.605
-1.336	0.414	0.484	-1.035	0.375	0.59	-0.883	0.457	0.453	-1.078	0.352	0.367	-1.301	0.387	0.359	-1.102	0.441	0.449	-1.078	0.363	0.313	-0.785	0.395	0.605	-0.941	0.293	0.613	-0.828	0.5	0.262	-1.582	0.863	0.551
-1.363	0.391	0.5	-0.992	0.406	0.574	-0.855	0.473	0.441	-1.086	0.355	0.375	-1.313	0.379	0.367	-1.117	0.434	0.465	-1.09	0.348	0.313	-0.773	0.387	0.609	-0.91	0.336	0.594	-0.867	0.547	0.227	-1.66	0.836	0.469
-1.406	0.363	0.512	-0.969	0.438	0.566	-0.848	0.477	0.445	-1.109	0.371	0.379	-1.355	0.375	0.379	-1.129	0.418	0.48	-1.105	0.332	0.313	-0.773	0.383	0.625	-0.891	0.387	0.578	-0.918	0.563	0.148	-1.629	0.785	0.375
-1.473	0.34	0.52	-0.941	0.465	0.566	-0.852	0.473	0.457	-1.148	0.395	0.375	-1.391	0.387	0.395	-1.137	0.41	0.508	-1.113	0.309	0.32	-0.773	0.367	0.645	-0.867	0.449	0.559	-0.965	0.496	0.047	-1.563	0.723	0.328
-1.547	0.324	0.523	-0.922	0.48	0.57	-0.859	0.465	0.465	-1.195	0.414	0.375	-1.406	0.387	0.398	-1.133	0.414	0.535	-1.125	0.293	0.316	-0.789	0.359	0.668	-0.832	0.508	0.547	-1.047	0.488	-0.086	-1.57	0.648	0.285
-1.598	0.297	0.531	-0.91	0.473	0.574	-0.863	0.461	0.484	-1.254	0.434	0.383	-1.41	0.379	0.398	-1.129	0.438	0.559	-1.137	0.305	0.316	-0.813	0.352	0.691	-0.793	0.543	0.543	-1.191	0.543	-0.238	-1.559	0.566	0.277
-1.602	0.285	0.539	-0.91	0.457	0.586	-0.879	0.453	0.496	-1.324	0.434	0.391	-1.395	0.359	0.418	-1.156	0.465	0.57	-1.156	0.316	0.313	-0.859	0.352	0.719	-0.773	0.566	0.555	-1.328	0.563	-0.336	-1.496	0.488	0.297
-1.563	0.297	0.543	-0.926	0.426	0.598	-0.91	0.457	0.508	-1.375	0.414	0.414	-1.355	0.332	0.445	-1.23	0.492	0.57	-1.184	0.336	0.313	-0.938	0.352	0.742	-0.77	0.602	0.566	-1.395	0.539	-0.363	-1.449	0.426	0.324
-1.5	0.336	0.543	-0.949	0.398	0.605	-0.965	0.465	0.535	-1.418	0.395	0.43	-1.332	0.32	0.477	-1.316	0.52	0.57	-1.223	0.348	0.316	-1.031	0.363	0.762	-0.813	0.621	0.578	-1.41	0.512	-0.344	-1.398	0.395	0.375
-1.43	0.375	0.547	-0.965	0.371	0.617	-1.047	0.438	0.602	-1.48	0.379	0.434	-1.332	0.309	0.516	-1.395	0.531	0.57	-1.262	0.375	0.328	-1.152	0.375	0.773	-0.918	0.633	0.594	-1.438	0.477	-0.297	-1.383	0.371	0.422
-1.336	0.398	0.551	-0.977	0.34	0.637	-1.133	0.336	0.68	-1.523	0.352	0.441	-1.344	0.297	0.543	-1.465	0.523	0.566	-1.297	0.418	0.355	-1.289	0.383	0.793	-1.02	0.633	0.605	-1.504	0.43	-0.188	-1.332	0.332	0.438
-1.25	0.43	0.543	-0.992	0.316	0.656	-1.219	0.285	0.707	-1.551	0.313	0.453	-1.363	0.27	0.555	-1.5	0.508	0.566	-1.328	0.438	0.391	-1.453	0.383	0.805	-1.09	0.645	0.605	-1.609	0.387	-0.074	-1.266	0.305	0.43
-1.18	0.465	0.523	-1.016	0.297	0.668	-1.316	0.316	0.723	-1.563	0.27	0.465	-1.395	0.234	0.566	-1.512	0.469	0.559	-1.371	0.426	0.422	-1.59	0.414	0.809	-1.129	0.648	0.617	-1.664	0.367	0.063	-1.215	0.293	0.398
-1.133	0.488	0.5	-1.039	0.297	0.684	-1.379	0.309	0.762	-1.52	0.227	0.5	-1.438	0.207	0.578	-1.48	0.418	0.555	-1.406	0.391	0.449	-1.73	0.383	0.797	-1.23	0.637	0.645	-1.672	0.32	0.207	-1.191	0.301	0.348
-1.121	0.5	0.484	-1.066	0.305	0.691	-1.383	0.246	0.777	-1.445	0.199	0.543	-1.457	0.188	0.598	-1.434	0.332	0.555	-1.453	0.375	0.449	-1.898	0.375	0.758	-1.449	0.641	0.668	-1.633	0.305	0.316	-1.203	0.309	0.305
-1.133	0.492	0.48	-1.109	0.313	0.699	-1.379	0.27	0.699	-1.383	0.195	0.566	-1.434	0.176	0.605	-1.371	0.238	0.574	-1.441	0.363	0.457	-2.035	0.375	0.719	-1.688	0.688	0.715	-1.598	0.258	0.391	-1.215	0.316	0.277
-1.137	0.469	0.484	-1.148	0.328	0.707	-1.438	0.41	0.613	-1.344	0.223	0.574	-1.375	0.164	0.613	-1.309	0.141	0.602	-1.352	0.324	0.461	-2.137	0.395	0.684	-1.891	0.766	0.75	-1.555	0.152	0.449	-1.223	0.328	0.25
-1.141	0.422	0.5	-1.18	0.332	0.707	-1.488	0.57	0.559	-1.328	0.262	0.57	-1.297	0.141	0.617	-1.246	0.086	0.637	-1.191	0.273	0.484	-2.137	0.445	0.676	-2.066	0.859	0.742	-1.52	0.094	0.469	-1.234	0.344	0.215
-1.121	0.391	0.523	-1.203	0.324	0.703	-1.543	0.613	0.551	-1.32	0.305	0.555	-1.227	0.117	0.629	-1.199	0.07	0.691	-1.031	0.234	0.539	-2.027	0.484	0.668	-2.156	0.887	0.711	-1.488	0.094	0.406	-1.273	0.332	0.195
-1.102	0.352	0.543	-1.23	0.316	0.691	-1.605	0.563	0.582	-1.313	0.344	0.531	-1.156	0.102	0.648	-1.18	0.023	0.816	-0.965	0.223	0.586	-1.859	0.492	0.621	-2.109	0.805	0.676	-1.469	0.117	0.309	-1.34	0.297	0.176
-1.074	0.32	0.563	-1.266	0.316	0.684	-1.652	0.508	0.605	-1.297	0.371	0.512	-1.09	0.109	0.656	-1.133	-0.086	0.844	-0.977	0.242	0.609	-1.695	0.484	0.531	-2.031	0.695	0.613	-1.43	0.172	0.207	-1.371	0.266	0.156
-1.043	0.293	0.578	-1.34	0.32	0.676	-1.645	0.496	0.602	-1.273	0.398	0.492	-1.043	0.141	0.652	-1.137	-0.004	0.734	-1.047	0.289	0.625	-1.582	0.453	0.449	-1.996	0.637	0.566	-1.383	0.223	0.102	-1.359	0.25	0.16
-1.02	0.289	0.586	-1.434	0.328	0.676	-1.555	0.539	0.543	-1.246	0.398	0.512	-1	0.195	0.645	-1.137	0.324	0.559	-1.133	0.32	0.648	-1.504	0.406	0.406	-1.984	0.578	0.555	-1.313	0.258	0.004	-1.352	0.219	0.176
-1.008	0.305	0.586	-1.516	0.324	0.688	-1.398	0.578	0.441	-1.207	0.375	0.527	-0.949	0.246	0.66	-1.07	0.648	0.461	-1.219	0.309	0.664	-1.453	0.363	0.398	-1.992	0.496	0.582	-1.223	0.305	-0.047	-1.313	0.199	0.188
-0.992	0.332	0.586	-1.574	0.34	0.703	-1.219	0.598	0.344	-1.152	0.332	0.555	-0.895	0.277	0.648	-1.012	0.684	0.473	-1.266	0.293	0.664	-1.43	0.293	0.391	-2.008	0.418	0.613	-1.125	0.348	-0.059	-1.289	0.191	0.191
-0.973	0.359	0.566	-1.617	0.379	0.707	-1.082	0.633	0.27	-1.105	0.289	0.578	-0.859	0.309	0.613	-0.984	0.555	0.523	-1.277	0.273	0.672	-1.383	0.238	0.383	-1.984	0.344	0.594	-1.035	0.359	-0.02	-1.242	0.188	0.191
-0.949	0.387	0.551	-1.652	0.43	0.668	-1.008	0.695	0.223	-1.063	0.266	0.594	-0.84	0.391	0.559	-0.969	0.48	0.543	-1.258	0.246	0.684	-1.305	0.207	0.367	-1.871	0.281	0.547	-0.969	0.344	0.039	-1.207	0.191	0.184
-0.941	0.41	0.543	-1.695	0.461	0.617	-0.996	0.75	0.207	-1.02	0.254	0.598	-0.813	0.473	0.535	-0.941	0.484	0.539	-1.23	0.211	0.695	-1.227	0.203	0.391	-1.703	0.25	0.484	-0.887	0.336	0.098	-1.184	0.195	0.168
-0.941	0.43	0.551	-1.738	0.457	0.574	-1.023	0.754	0.207	-0.977	0.262	0.602	-0.797	0.473	0.551	-0.906	0.52	0.535	-1.188	0.148	0.703	-1.141	0.168	0.402	-1.527	0.234	0.434	-0.828	0.313	0.129	-1.125	0.215	0.164
-0.945	0.441	0.559	-1.711	0.461	0.551	-1.059	0.746	0.219	-0.938	0.281	0.586	-0.793	0.43	0.574	-0.898	0.492	0.547	-1.125	0.063	0.719	-1.031	0.191	0.457	-1.383	0.254	0.387	-0.797	0.313	0.133	-1.063	0.25	0.176
-0.961	0.438	0.566	-1.582	0.449	0.52	-1.09	0.684	0.23	-0.914	0.316	0.574	-0.797	0.391	0.609	-0.895	0.426	0.586	-1.051	-0.117	0.816	-0.918	0.199	0.492	-1.27	0.293	0.352	-0.793	0.336	0.148	-1.016	0.281	0.203
-0.98	0.434	0.578	-1.391	0.418	0.496	-1.086	0.594	0.25	-0.891	0.352	0.555	-0.801	0.363	0.633	-0.91	0.367	0.625	-0.977	-0.156	0.949	-0.832	0.195	0.504	-1.188	0.336	0.324	-0.797	0.375	0.176	-1.031	0.316	0.242
-1.008	0.422	0.594	-1.23	0.355	0.469	-1.051	0.52	0.27	-0.867	0.395	0.543	-0.809	0.348	0.641	-0.926	0.344	0.656	-0.973	-0.242	0.988	-0.797	0.215	0.48	-1.141	0.352	0.301	-0.77	0.426	0.215	-1.09	0.371	0.254
-1.039	0.41	0.598	-1.152	0.301	0.445	-1.012	0.473	0.281	-0.844	0.426	0.547	-0.824	0.336	0.641	-0.961	0.371	0.668	-1.023	-0.098	0.793	-0.793	0.258	0.438	-1.098	0.352	0.285	-0.746	0.418	0.293	-1.133	0.414	0.277
-1.051	0.398	0.594	-1.129	0.281	0.418	-0.977	0.414	0.309	-0.852	0.449	0.555	-0.848	0.332	0.629	-1.016	0.426	0.668	-1.02	0.348	0.609	-0.785	0.293	0.391	-1.051	0.34	0.27	-0.758	0.434	0.375	-1.164	0.422	0.289
-1.063	0.391	0.59	-1.109	0.293	0.402	-0.945	0.371	0.34	-0.875	0.453	0.563	-0.875	0.328	0.621	-1.066	0.449	0.684	-0.93	0.668	0.52	-0.777	0.324	0.359	-1	0.324	0.262	-0.742	0.465	0.418	-1.199	0.387	0.309
-1.078	0.379	0.59	-1.07	0.32	0.391	-0.93	0.352	0.371	-0.898	0.445	0.574	-0.895	0.324	0.625	-1.137	0.434	0.695	-0.836	0.684	0.551	-0.785	0.344	0.355	-0.977	0.313	0.262	-0.707	0.531	0.434	-1.242	0.332	0.336
-1.078	0.379	0.586	-1.039	0.363	0.383	-0.934	0.352	0.398	-0.898	0.426	0.59	-0.93	0.324	0.629	-1.211	0.41	0.699	-0.789	0.535	0.582	-0.797	0.379	0.379	-0.961	0.285	0.262	-0.695	0.574	0.441	-1.281	0.281	0.383
-1.066	0.391	0.582	-1.008	0.414	0.383	-0.941	0.352	0.41	-0.91	0.402	0.602	-0.98	0.332	0.637	-1.281	0.406	0.699	-0.805	0.484	0.566	-0.863	0.395	0.383	-0.957	0.238	0.277	-0.672	0.578	0.43	-1.344	0.258	0.438
-1.047	0.402	0.594	-0.984	0.465	0.395	-0.938	0.352	0.41	-0.922	0.395	0.621	-1.043	0.348	0.648	-1.406	0.406	0.699	-0.859	0.57	0.523	-0.934	0.41	0.355	-0.938	0.211	0.285	-0.66	0.582	0.414	-1.438	0.277	0.504
-1.031	0.41	0.582	-0.957	0.52	0.395	-0.945	0.348	0.414	-0.945	0.387	0.637	-1.117	0.359	0.656	-1.543	0.398	0.691	-0.871	0.668	0.496	-0.996	0.387	0.32	-0.922	0.199	0.293	-0.719	0.629	0.355	-1.551	0.305	0.551
-1.016	0.422	0.59	-0.938	0.555	0.379	-0.957	0.355	0.406	-0.973	0.367	0.652	-1.203	0.359	0.66	-1.625	0.391	0.699	-0.883	0.688	0.504	-1.07	0.355	0.289	-0.898	0.176	0.301	-0.777	0.699	0.289	-1.668	0.387	0.547
-1.004	0.438	0.605	-0.934	0.59	0.336	-0.984	0.363	0.398	-0.992	0.363	0.652	-1.258	0.359	0.66	-1.668	0.379	0.723	-0.93	0.645	0.539	-1.105	0.363	0.266	-0.879	0.16	0.297	-0.809	0.746	0.262	-1.738	0.516	0.523
-1.004	0.457	0.605	-0.953	0.582	0.293	-1.012	0.367	0.398	-1.004	0.371	0.66	-1.297	0.359	0.656	-1.695	0.375	0.73	-1.016	0.586	0.582	-1.117	0.43	0.23	-0.883	0.168	0.289	-0.84	0.766	0.281	-1.742	0.625	0.48
-1.012	0.473	0.605	-0.98	0.574	0.266	-1.055	0.367	0.402	-1.023	0.387	0.66	-1.344	0.363	0.637	-1.684	0.371	0.719	-1.121	0.563	0.625	-1.16	0.449	0.219	-0.887	0.195	0.285	-0.91	0.809	0.309	-1.703	0.699	0.469
-1.039	0.488	0.602	-1.012	0.563	0.254	-1.102	0.359	0.41	-1.055	0.406	0.656	-1.406	0.387	0.605	-1.629	0.367	0.688	-1.258	0.555	0.664	-1.242	0.406	0.23	-0.902	0.238	0.281	-1	0.871	0.344	-1.59	0.734	0.461
-1.082	0.5	0.605	-1.027	0.547	0.262	-1.141	0.355	0.414	-1.098	0.426	0.66	-1.484	0.426	0.574	-1.566	0.379	0.641	-1.363	0.543	0.711	-1.309	0.367	0.246	-0.91	0.262	0.281	-1.117	0.926	0.375	-1.453	0.742	0.473
-1.125	0.504	0.605	-1.047	0.512	0.285	-1.156	0.355	0.418	-1.156	0.441	0.66	-1.559	0.465	0.551	-1.512	0.414	0.602	-1.441	0.516	0.746	-1.355	0.359	0.266	-0.914	0.293	0.297	-1.238	0.934	0.383	-1.324	0.691	0.52
-1.184	0.488	0.602	-1.051	0.457	0.293	-1.16	0.359	0.422	-1.211	0.445	0.664	-1.617	0.512	0.543	-1.465	0.457	0.582	-1.504	0.508	0.77	-1.367	0.379	0.293	-0.93	0.316	0.32	-1.367	0.918	0.363	-1.215	0.668	0.555
-1.25	0.477	0.602	-1.043	0.406	0.266	-1.16	0.352	0.422	-1.242	0.449	0.668	-1.684	0.582	0.547	-1.465	0.496	0.582	-1.559	0.5	0.785	-1.371	0.406	0.32	-0.938	0.359	0.355	-1.508	0.918	0.336	-1.129	0.703	0.566
-1.328	0.473	0.602	-1.035	0.406	0.281	-1.168	0.348	0.426	-1.246	0.445	0.676	-1.762	0.652	0.551	-1.516	0.523	0.582	-1.602	0.512	0.781	-1.367	0.43	0.348	-0.969	0.391	0.379	-1.68	0.961	0.262	-1.039	0.746	0.563
-1.434	0.484	0.594	-1.031	0.438	0.313	-1.176	0.363	0.43	-1.246	0.43	0.676	-1.832	0.703	0.563	-1.566	0.516	0.57	-1.656	0.516	0.773	-1.359	0.422	0.375	-1.008	0.43	0.383	-1.836	0.996	0.188	-0.93	0.801	0.566
-1.551	0.523	0.574	-1.031	0.469	0.344	-1.172	0.383	0.438	-1.246	0.418	0.68	-1.824	0.695	0.555	-1.551	0.477	0.531	-1.723	0.523	0.773	-1.352	0.41	0.387	-1.051	0.449	0.379	-1.926	0.891	0.191	-0.813	0.852	0.547
-1.664	0.578	0.547	-1.043	0.473	0.379	-1.176	0.398	0.441	-1.254	0.441	0.676	-1.73	0.633	0.512	-1.461	0.418	0.496	-1.762	0.535	0.77	-1.348	0.398	0.387	-1.059	0.457	0.363	-1.922	0.766	0.215	-0.73	0.867	0.523
-1.746	0.637	0.512	-1.063	0.441	0.406	-1.18	0.422	0.434	-1.258	0.469	0.68	-1.609	0.516	0.477	-1.316	0.367	0.461	-1.77	0.559	0.766	-1.324	0.426	0.398	-1.074	0.449	0.355	-1.777	0.613	0.262	-0.637	0.871	0.488
-1.762	0.684	0.48	-1.063	0.469	0.414	-1.184	0.445	0.43	-1.266	0.5	0.672	-1.504	0.391	0.457	-1.184	0.332	0.445	-1.734	0.57	0.758	-1.297	0.438	0.414	-1.082	0.441	0.363	-1.578	0.496	0.273	-0.57	0.891	0.41
-1.691	0.699	0.449	-1.066	0.484	0.406	-1.184	0.453	0.426	-1.293	0.535	0.676	-1.445	0.336	0.449	-1.074	0.297	0.434	-1.66	0.539	0.742	-1.285	0.438	0.438	-1.121	0.449	0.383	-1.352	0.449	0.285	-0.523	0.906	0.398
-1.543	0.668	0.422	-1.074	0.496	0.391	-1.199	0.453	0.422	-1.336	0.578	0.676	-1.387	0.293	0.469	-0.988	0.289	0.438	-1.543	0.469	0.727	-1.305	0.422	0.465	-1.172	0.484	0.406	-1.152	0.355	0.375	-0.48	0.867	0.438
-1.383	0.617	0.398	-1.078	0.516	0.371	-1.207	0.457	0.418	-1.379	0.613	0.668	-1.352	0.281	0.488	-0.926	0.285	0.438	-1.441	0.418	0.699	-1.32	0.391	0.512	-1.238	0.543	0.434	-1.113	0.219	0.43	-0.508	0.84	0.473
-1.277	0.559	0.375	-1.066	0.527	0.363	-1.211	0.453	0.438	-1.387	0.633	0.652	-1.309	0.293	0.484	-0.875	0.289	0.441	-1.375	0.41	0.672	-1.332	0.34	0.566	-1.336	0.566	0.453	-1.156	0.16	0.457	-0.547	0.805	0.512
-1.242	0.508	0.363	-1.059	0.516	0.359	-1.215	0.441	0.441	-1.367	0.625	0.625	-1.258	0.309	0.469	-0.848	0.309	0.434	-1.352	0.434	0.648	-1.336	0.277	0.613	-1.434	0.566	0.461	-1.207	0.121	0.492	-0.57	0.75	0.539
-1.242	0.504	0.375	-1.074	0.508	0.363	-1.227	0.43	0.453	-1.336	0.605	0.59	-1.223	0.324	0.438	-0.832	0.328	0.422	-1.34	0.453	0.637	-1.313	0.23	0.66	-1.516	0.531	0.453	-1.223	0.117	0.547	-0.613	0.75	0.535
-1.246	0.508	0.383	-1.102	0.508	0.371	-1.242	0.418	0.469	-1.328	0.582	0.559	-1.172	0.352	0.398	-0.82	0.324	0.398	-1.328	0.465	0.637	-1.273	0.207	0.695	-1.563	0.48	0.449	-1.219	0.156	0.582	-0.688	0.836	0.504
-1.227	0.508	0.387	-1.121	0.496	0.387	-1.254	0.402	0.48	-1.332	0.586	0.535	-1.121	0.371	0.367	-0.785	0.332	0.375	-1.324	0.453	0.633	-1.191	0.188	0.715	-1.551	0.438	0.453	-1.219	0.164	0.578	-0.797	0.883	0.543
-1.195	0.508	0.391	-1.141	0.477	0.406	-1.27	0.387	0.492	-1.34	0.602	0.508	-1.07	0.387	0.336	-0.766	0.352	0.352	-1.316	0.438	0.609	-1.09	0.172	0.727	-1.5	0.395	0.484	-1.234	0.18	0.551	-0.906	0.844	0.574
-1.148	0.512	0.379	-1.137	0.453	0.422	-1.289	0.367	0.504	-1.359	0.605	0.488	-1.023	0.402	0.316	-0.77	0.316	0.328	-1.281	0.41	0.578	-0.984	0.184	0.707	-1.438	0.355	0.516	-1.258	0.203	0.52	-1.047	0.879	0.535
-1.098	0.512	0.359	-1.133	0.422	0.438	-1.301	0.355	0.523	-1.387	0.586	0.484	-0.984	0.414	0.316	-0.77	0.316	0.305	-1.238	0.371	0.547	-0.855	0.172	0.711	-1.344	0.301	0.57	-1.25	0.191	0.496	-1.152	0.898	0.445
-1.051	0.508	0.332	-1.133	0.375	0.453	-1.293	0.34	0.539	-1.418	0.563	0.477	-0.961	0.414	0.316	-0.75	0.309	0.285	-1.184	0.336	0.523	-0.773	0.145	0.703	-1.285	0.203	0.621	-1.23	0.188	0.48	-1.184	0.887	0.387
-1.023	0.488	0.316	-1.133	0.332	0.48	-1.266	0.32	0.555	-1.418	0.516	0.461	-0.941	0.414	0.324	-0.703	0.27	0.285	-1.141	0.313	0.5	-0.727	0.152	0.715	-1.258	0.141	0.672	-1.156	0.195	0.473	-1.27	0.734	0.41
-1.004	0.492	0.313	-1.141	0.297	0.496	-1.207	0.297	0.57	-1.402	0.461	0.449	-0.949	0.406	0.344	-0.68	0.273	0.285	-1.117	0.293	0.488	-0.699	0.145	0.734	-1.227	0.094	0.711	-1.137	0.23	0.453	-1.512	0.676	0.402
-0.996	0.488	0.313	-1.16	0.277	0.523	-1.129	0.289	0.582	-1.355	0.41	0.441	-0.98	0.41	0.348	-0.676	0.281	0.293	-1.098	0.281	0.48	-0.68	0.188	0.715	-1.191	0.078	0.727	-1.168	0.242	0.445	-1.738	0.797	0.25
-1.004	0.477	0.324	-1.219	0.266	0.535	-1.055	0.273	0.586	-1.309	0.371	0.441	-1.031	0.406	0.352	-0.703	0.293	0.305	-1.086	0.281	0.477	-0.691	0.336	0.652	-1.164	0.102	0.73	-1.191	0.23	0.434	-1.863	0.816	0.059
-1.02	0.465	0.336	-1.285	0.27	0.551	-1.008	0.289	0.574	-1.25	0.32	0.457	-1.066	0.398	0.352	-0.758	0.32	0.316	-1.082	0.293	0.457	-0.688	0.449	0.633	-1.164	0.148	0.723	-1.168	0.23	0.41	-2.012	0.648	-0.023
-1.02	0.457	0.355	-1.344	0.273	0.563	-1.004	0.355	0.555	-1.219	0.273	0.465	-1.078	0.387	0.352	-0.816	0.34	0.328	-1.086	0.313	0.441	-0.684	0.438	0.637	-1.172	0.199	0.711	-1.145	0.25	0.371	-2.137	0.527	0
-1.02	0.453	0.363	-1.387	0.281	0.566	-1.012	0.387	0.543	-1.184	0.246	0.473	-1.063	0.375	0.359	-0.918	0.371	0.332	-1.086	0.336	0.43	-0.703	0.41	0.641	-1.168	0.25	0.707	-1.137	0.258	0.348	-2.09	0.402	0.074
-1.02	0.449	0.359	-1.418	0.297	0.563	-1.051	0.414	0.539	-1.152	0.238	0.473	-1.047	0.367	0.367	-1.027	0.398	0.352	-1.09	0.352	0.402	-0.73	0.367	0.664	-1.164	0.297	0.703	-1.113	0.254	0.336	-1.949	0.258	0.137
-1.02	0.445	0.359	-1.461	0.301	0.551	-1.078	0.449	0.535	-1.125	0.238	0.469	-1.047	0.359	0.375	-1.113	0.395	0.41	-1.102	0.359	0.379	-0.805	0.344	0.664	-1.184	0.352	0.691	-1.102	0.258	0.34	-1.824	0.23	0.039
-1.016	0.445	0.355	-1.484	0.293	0.543	-1.098	0.457	0.539	-1.09	0.25	0.453	-1.043	0.344	0.387	-1.27	0.391	0.453	-1.105	0.363	0.363	-0.879	0.371	0.652	-1.184	0.395	0.684	-1.109	0.285	0.336	-1.664	0.363	-0.047
-1.012	0.449	0.352	-1.461	0.297	0.539	-1.125	0.438	0.563	-1.055	0.273	0.441	-1.051	0.336	0.406	-1.441	0.375	0.504	-1.113	0.355	0.352	-0.934	0.391	0.656	-1.188	0.449	0.676	-1.137	0.316	0.332	-1.504	0.434	-0.105
-1.012	0.461	0.352	-1.402	0.281	0.539	-1.148	0.391	0.578	-1.023	0.305	0.418	-1.063	0.344	0.426	-1.609	0.336	0.52	-1.125	0.348	0.352	-1.008	0.363	0.664	-1.191	0.516	0.672	-1.215	0.34	0.328	-1.332	0.508	-0.148
-1.023	0.461	0.352	-1.324	0.281	0.539	-1.172	0.344	0.598	-1	0.328	0.402	-1.09	0.363	0.441	-1.727	0.293	0.547	-1.137	0.332	0.348	-1.086	0.309	0.684	-1.238	0.547	0.684	-1.297	0.355	0.305	-1.137	0.5	-0.16
-1.039	0.461	0.352	-1.262	0.285	0.531	-1.176	0.309	0.617	-0.98	0.344	0.395	-1.129	0.391	0.453	-1.785	0.215	0.543	-1.145	0.316	0.34	-1.145	0.27	0.703	-1.305	0.57	0.695	-1.391	0.363	0.289	-0.93	0.453	-0.105
-1.055	0.461	0.355	-1.207	0.313	0.512	-1.152	0.266	0.625	-0.973	0.363	0.383	-1.176	0.398	0.465	-1.773	0.199	0.504	-1.145	0.289	0.355	-1.176	0.254	0.711	-1.355	0.582	0.723	-1.441	0.367	0.305	-0.758	0.336	-0.031
-1.066	0.473	0.355	-1.164	0.359	0.488	-1.117	0.238	0.633	-0.988	0.371	0.383	-1.223	0.395	0.473	-1.699	0.246	0.488	-1.129	0.262	0.359	-1.195	0.281	0.711	-1.402	0.563	0.75	-1.395	0.367	0.344	-0.582	0.168	0.09
-1.078	0.484	0.348	-1.141	0.406	0.465	-1.082	0.246	0.629	-0.996	0.375	0.383	-1.254	0.383	0.477	-1.645	0.395	0.484	-1.117	0.254	0.371	-1.219	0.313	0.707	-1.469	0.543	0.781	-1.281	0.402	0.395	-0.461	0.063	0.191
-1.09	0.504	0.344	-1.113	0.445	0.445	-1.051	0.285	0.617	-1	0.367	0.383	-1.27	0.359	0.484	-1.605	0.563	0.492	-1.117	0.246	0.371	-1.266	0.344	0.695	-1.555	0.52	0.805	-1.227	0.426	0.457	-0.418	0.117	0.238
-1.102	0.527	0.34	-1.098	0.469	0.422	-1.031	0.332	0.602	-0.996	0.355	0.387	-1.285	0.34	0.492	-1.547	0.68	0.477	-1.125	0.27	0.359	-1.324	0.383	0.691	-1.637	0.496	0.824	-1.285	0.473	0.527	-0.445	0.273	0.227
-1.094	0.516	0.34	-1.09	0.469	0.422	-0.996	0.375	0.594	-0.996	0.344	0.398	-1.32	0.324	0.492	-1.461	0.711	0.449	-1.145	0.301	0.348	-1.402	0.438	0.688	-1.723	0.469	0.832	-1.391	0.488	0.605	-0.461	0.465	0.234
-1.109	0.535	0.336	-1.082	0.453	0.426	-0.98	0.398	0.586	-1.012	0.336	0.406	-1.344	0.313	0.488	-1.383	0.625	0.418	-1.18	0.332	0.336	-1.484	0.496	0.684	-1.805	0.457	0.852	-1.465	0.469	0.672	-0.504	0.621	0.242
-1.105	0.547	0.332	-1.086	0.43	0.441	-0.961	0.434	0.574	-1.023	0.34	0.41	-1.332	0.285	0.484	-1.324	0.508	0.398	-1.215	0.363	0.336	-1.582	0.563	0.676	-1.84	0.457	0.875	-1.504	0.453	0.699	-0.551	0.672	0.262
-1.098	0.547	0.34	-1.066	0.406	0.469	-0.941	0.484	0.574	-1.043	0.344	0.41	-1.281	0.254	0.508	-1.238	0.391	0.418	-1.234	0.41	0.34	-1.652	0.617	0.68	-1.832	0.461	0.887	-1.5	0.445	0.688	-0.586	0.566	0.277
-1.09	0.531	0.348	-1.031	0.387	0.492	-0.934	0.477	0.59	-1.074	0.363	0.41	-1.219	0.23	0.527	-1.156	0.297	0.461	-1.227	0.441	0.371	-1.715	0.637	0.68	-1.82	0.461	0.883	-1.473	0.43	0.672	-0.621	0.496	0.301
-1.082	0.5	0.363	-1.008	0.367	0.508	-0.941	0.438	0.609	-1.113	0.383	0.418	-1.152	0.215	0.566	-1.07	0.234	0.512	-1.219	0.473	0.41	-1.77	0.645	0.688	-1.805	0.445	0.855	-1.438	0.387	0.648	-0.652	0.492	0.281
-1.082	0.484	0.383	-0.98	0.355	0.527	-0.945	0.402	0.625	-1.164	0.402	0.422	-1.129	0.23	0.598	-0.992	0.203	0.555	-1.254	0.5	0.438	-1.816	0.656	0.66	-1.785	0.418	0.828	-1.426	0.34	0.637	-0.688	0.523	0.246
-1.078	0.473	0.402	-0.953	0.355	0.52	-0.945	0.383	0.633	-1.223	0.422	0.422	-1.129	0.266	0.609	-0.926	0.223	0.57	-1.281	0.484	0.453	-1.781	0.652	0.691	-1.758	0.402	0.789	-1.379	0.313	0.633	-0.703	0.539	0.188
-1.074	0.453	0.422	-0.934	0.375	0.516	-0.961	0.359	0.641	-1.285	0.438	0.422	-1.145	0.305	0.613	-0.883	0.273	0.559	-1.281	0.449	0.461	-1.688	0.684	0.684	-1.738	0.398	0.738	-1.301	0.277	0.625	-0.73	0.535	0.098
-1.078	0.445	0.438	-0.922	0.41	0.508	-0.98	0.34	0.645	-1.363	0.445	0.422	-1.188	0.34	0.594	-0.848	0.352	0.527	-1.273	0.414	0.465	-1.574	0.664	0.691	-1.73	0.387	0.688	-1.223	0.207	0.629	-0.789	0.508	-0.008
-1.082	0.438	0.449	-0.93	0.449	0.516	-0.988	0.32	0.652	-1.457	0.434	0.426	-1.23	0.383	0.566	-0.816	0.418	0.516	-1.258	0.379	0.473	-1.512	0.563	0.66	-1.727	0.355	0.637	-1.133	0.152	0.637	-0.875	0.477	-0.102
-1.066	0.422	0.453	-0.945	0.488	0.527	-0.992	0.305	0.664	-1.512	0.41	0.438	-1.262	0.418	0.543	-0.777	0.473	0.492	-1.227	0.352	0.488	-1.484	0.488	0.613	-1.723	0.301	0.594	-1.039	0.125	0.645	-1	0.477	-0.199
-1.051	0.426	0.465	-0.973	0.504	0.539	-0.98	0.309	0.656	-1.523	0.367	0.457	-1.277	0.438	0.527	-0.758	0.52	0.48	-1.176	0.32	0.52	-1.441	0.473	0.547	-1.676	0.25	0.559	-0.949	0.117	0.641	-1.168	0.48	-0.285
-1.066	0.426	0.477	-0.996	0.5	0.555	-1	0.27	0.668	-1.492	0.332	0.48	-1.262	0.441	0.516	-0.754	0.547	0.469	-1.141	0.281	0.555	-1.402	0.504	0.547	-1.582	0.207	0.531	-0.906	0.145	0.633	-1.348	0.469	-0.367
-1.105	0.418	0.484	-1.012	0.488	0.566	-1.051	0.188	0.723	-1.434	0.32	0.508	-1.223	0.418	0.512	-0.758	0.563	0.457	-1.145	0.262	0.59	-1.391	0.508	0.609	-1.441	0.18	0.523	-0.875	0.211	0.617	-1.516	0.566	-0.395
-1.145	0.398	0.492	-1.031	0.461	0.574	-1.117	0.148	0.754	-1.367	0.316	0.527	-1.152	0.375	0.52	-0.781	0.551	0.453	-1.176	0.262	0.613	-1.375	0.512	0.648	-1.285	0.176	0.516	-0.844	0.273	0.602	-1.648	0.633	-0.344
-1.184	0.387	0.504	-1.043	0.434	0.578	-1.168	0.199	0.754	-1.289	0.316	0.543	-1.074	0.324	0.543	-0.809	0.547	0.461	-1.219	0.27	0.633	-1.332	0.473	0.66	-1.129	0.145	0.484	-0.801	0.324	0.617	-1.707	0.621	-0.242
-1.246	0.367	0.504	-1.047	0.402	0.59	-1.199	0.285	0.703	-1.227	0.297	0.551	-0.984	0.277	0.563	-0.836	0.508	0.48	-1.266	0.289	0.641	-1.27	0.375	0.625	-0.961	0.125	0.473	-0.766	0.371	0.629	-1.684	0.59	-0.141
-1.297	0.348	0.508	-1.047	0.375	0.605	-1.242	0.363	0.652	-1.18	0.289	0.543	-0.914	0.234	0.586	-0.879	0.48	0.504	-1.305	0.293	0.645	-1.188	0.309	0.551	-0.867	0.125	0.453	-0.738	0.406	0.633	-1.672	0.527	-0.02
-1.328	0.32	0.516	-1.039	0.352	0.613	-1.328	0.418	0.617	-1.184	0.285	0.539	-0.867	0.219	0.602	-0.945	0.457	0.535	-1.313	0.289	0.645	-1.094	0.297	0.469	-0.84	0.18	0.414	-0.734	0.434	0.637	-1.621	0.469	0.078
-1.344	0.281	0.531	-1.043	0.328	0.625	-1.449	0.461	0.598	-1.215	0.289	0.535	-0.852	0.238	0.598	-1.031	0.453	0.551	-1.297	0.281	0.641	-1.035	0.328	0.418	-0.855	0.262	0.371	-0.738	0.449	0.656	-1.578	0.48	0.199
-1.328	0.25	0.543	-1.051	0.336	0.629	-1.602	0.488	0.605	-1.254	0.316	0.535	-0.832	0.27	0.586	-1.105	0.449	0.566	-1.25	0.266	0.633	-1	0.391	0.387	-0.887	0.336	0.316	-0.734	0.449	0.68	-1.531	0.457	0.375
-1.293	0.234	0.551	-1.066	0.371	0.629	-1.758	0.5	0.621	-1.258	0.316	0.539	-0.813	0.316	0.578	-1.145	0.461	0.578	-1.176	0.234	0.648	-0.965	0.434	0.355	-0.93	0.371	0.285	-0.734	0.441	0.715	-1.492	0.348	0.543
-1.254	0.23	0.547	-1.078	0.402	0.641	-1.895	0.5	0.621	-1.223	0.301	0.551	-0.805	0.352	0.57	-1.164	0.48	0.59	-1.117	0.199	0.672	-0.926	0.445	0.32	-0.969	0.375	0.246	-0.758	0.43	0.754	-1.406	0.148	0.625
-1.23	0.25	0.531	-1.102	0.43	0.656	-1.977	0.484	0.613	-1.168	0.262	0.574	-0.813	0.383	0.57	-1.199	0.508	0.594	-1.059	0.172	0.684	-0.906	0.445	0.281	-1	0.391	0.191	-0.809	0.434	0.793	-1.344	-0.031	0.664
-1.227	0.285	0.504	-1.141	0.453	0.656	-2.02	0.461	0.59	-1.125	0.215	0.602	-0.84	0.402	0.574	-1.258	0.531	0.59	-1.004	0.16	0.727	-0.902	0.457	0.258	-1.023	0.375	0.16	-0.887	0.43	0.82	-1.359	-0.027	0.508
-1.266	0.328	0.469	-1.203	0.488	0.66	-1.996	0.461	0.559	-1.102	0.18	0.625	-0.898	0.395	0.59	-1.293	0.543	0.602	-0.984	0.141	0.746	-0.918	0.48	0.246	-1.039	0.348	0.133	-0.984	0.43	0.836	-1.387	0.098	0.285
-1.301	0.375	0.445	-1.262	0.504	0.66	-1.871	0.473	0.535	-1.074	0.176	0.637	-0.969	0.391	0.602	-1.32	0.547	0.605	-0.965	0.156	0.73	-0.93	0.48	0.246	-1.063	0.336	0.113	-1.098	0.438	0.852	-1.375	0.219	0.063
-1.324	0.43	0.422	-1.313	0.508	0.66	-1.668	0.48	0.516	-1.059	0.176	0.637	-1.02	0.371	0.621	-1.352	0.543	0.613	-0.965	0.23	0.684	-0.953	0.453	0.258	-1.094	0.344	0.09	-1.223	0.445	0.859	-1.344	0.355	-0.063
-1.336	0.465	0.406	-1.355	0.492	0.664	-1.434	0.48	0.496	-1.055	0.191	0.68	-1.055	0.344	0.633	-1.398	0.535	0.625	-0.945	0.336	0.617	-0.992	0.41	0.285	-1.102	0.289	0.098	-1.355	0.453	0.84	-1.328	0.383	-0.125
-1.344	0.465	0.41	-1.402	0.48	0.656	-1.191	0.48	0.48	-1.027	0.18	0.738	-1.094	0.32	0.645	-1.465	0.527	0.633	-0.902	0.445	0.559	-1.039	0.375	0.305	-1.09	0.246	0.098	-1.496	0.469	0.813	-1.238	0.441	-0.145
-1.34	0.445	0.422	-1.426	0.457	0.645	-0.988	0.496	0.449	-1.004	0.152	0.711	-1.125	0.289	0.656	-1.563	0.523	0.621	-0.883	0.531	0.527	-1.078	0.355	0.316	-1.051	0.215	0.105	-1.629	0.461	0.797	-1.137	0.457	-0.09
-1.32	0.41	0.441	-1.426	0.453	0.617	-0.871	0.539	0.418	-1.02	0.277	0.594	-1.152	0.262	0.664	-1.617	0.559	0.609	-0.875	0.602	0.512	-1.105	0.332	0.328	-1	0.211	0.137	-1.754	0.426	0.793	-1.043	0.391	0.02
-1.273	0.387	0.465	-1.418	0.473	0.574	-0.813	0.574	0.387	-0.996	0.48	0.5	-1.168	0.25	0.68	-1.68	0.57	0.609	-0.887	0.637	0.516	-1.117	0.301	0.344	-0.973	0.238	0.172	-1.852	0.383	0.785	-0.926	0.344	0.078
-1.227	0.359	0.484	-1.422	0.512	0.527	-0.777	0.594	0.363	-0.941	0.539	0.48	-1.176	0.262	0.691	-1.707	0.555	0.609	-0.898	0.648	0.539	-1.121	0.266	0.352	-0.969	0.273	0.223	-1.922	0.355	0.777	-0.824	0.309	0.145
-1.18	0.34	0.5	-1.461	0.57	0.484	-0.73	0.609	0.348	-0.914	0.477	0.496	-1.199	0.297	0.699	-1.695	0.574	0.605	-0.914	0.637	0.574	-1.121	0.246	0.359	-0.969	0.328	0.281	-1.957	0.363	0.758	-0.762	0.281	0.188
-1.145	0.336	0.52	-1.523	0.641	0.457	-0.684	0.609	0.332	-0.945	0.434	0.52	-1.242	0.336	0.703	-1.668	0.609	0.598	-0.953	0.625	0.613	-1.148	0.242	0.371	-0.977	0.391	0.336	-1.957	0.383	0.75	-0.734	0.313	0.219
-1.113	0.344	0.523	-1.535	0.684	0.418	-0.652	0.602	0.324	-0.957	0.434	0.535	-1.289	0.371	0.707	-1.598	0.625	0.586	-1.023	0.629	0.641	-1.18	0.266	0.379	-0.996	0.441	0.367	-1.945	0.367	0.727	-0.699	0.313	0.207
-1.082	0.355	0.523	-1.465	0.688	0.371	-0.637	0.594	0.316	-0.957	0.461	0.551	-1.352	0.41	0.719	-1.5	0.617	0.527	-1.148	0.633	0.66	-1.219	0.301	0.379	-1.02	0.465	0.379	-1.895	0.43	0.676	-0.617	0.363	0.176
-1.043	0.359	0.523	-1.375	0.656	0.305	-0.656	0.586	0.328	-0.98	0.473	0.57	-1.426	0.449	0.727	-1.41	0.57	0.473	-1.316	0.648	0.688	-1.27	0.336	0.375	-1.039	0.449	0.379	-1.84	0.449	0.641	-0.598	0.387	0.223
-1.023	0.363	0.531	-1.309	0.59	0.246	-0.688	0.574	0.332	-1.008	0.453	0.59	-1.473	0.488	0.73	-1.371	0.512	0.422	-1.496	0.672	0.719	-1.305	0.371	0.379	-1.066	0.391	0.391	-1.801	0.43	0.605	-0.684	0.324	0.238
-1.016	0.379	0.543	-1.266	0.527	0.207	-0.73	0.57	0.324	-1.031	0.414	0.617	-1.496	0.504	0.734	-1.352	0.477	0.391	-1.645	0.68	0.742	-1.344	0.395	0.387	-1.082	0.32	0.422	-1.785	0.387	0.582	-0.676	0.379	0.219
-1.02	0.387	0.543	-1.25	0.477	0.191	-0.777	0.566	0.328	-1.039	0.391	0.629	-1.516	0.504	0.742	-1.352	0.445	0.391	-1.742	0.676	0.734	-1.387	0.414	0.398	-1.121	0.289	0.449	-1.773	0.352	0.547	-0.73	0.531	0.176
-1.031	0.383	0.543	-1.277	0.445	0.188	-0.832	0.57	0.352	-1.039	0.387	0.637	-1.543	0.504	0.75	-1.355	0.41	0.391	-1.777	0.672	0.719	-1.441	0.426	0.406	-1.176	0.328	0.48	-1.73	0.324	0.5	-0.809	0.652	0.176
-1.027	0.375	0.555	-1.313	0.426	0.191	-0.887	0.566	0.371	-1.035	0.395	0.637	-1.578	0.512	0.758	-1.352	0.387	0.391	-1.805	0.633	0.723	-1.484	0.426	0.406	-1.238	0.402	0.535	-1.66	0.301	0.461	-0.855	0.746	0.18
-1.027	0.359	0.566	-1.316	0.418	0.168	-0.93	0.563	0.395	-1.051	0.402	0.637	-1.617	0.531	0.762	-1.313	0.359	0.391	-1.859	0.578	0.742	-1.477	0.402	0.41	-1.32	0.477	0.57	-1.563	0.281	0.422	-0.93	0.766	0.215
-1.02	0.355	0.57	-1.285	0.395	0.164	-0.973	0.559	0.418	-1.086	0.406	0.641	-1.664	0.531	0.754	-1.242	0.34	0.395	-1.898	0.539	0.77	-1.406	0.367	0.426	-1.422	0.535	0.594	-1.453	0.266	0.406	-1.234	0.645	0.066
-1.027	0.34	0.586	-1.238	0.344	0.148	-1.027	0.547	0.445	-1.125	0.422	0.652	-1.688	0.512	0.738	-1.168	0.328	0.402	-1.867	0.512	0.785	-1.305	0.324	0.457	-1.52	0.563	0.59	-1.34	0.258	0.395	-1.191	0.641	0.004
-1.035	0.324	0.598	-1.191	0.355	0.117	-1.074	0.539	0.465	-1.16	0.438	0.668	-1.66	0.473	0.719	-1.109	0.328	0.391	-1.77	0.496	0.777	-1.184	0.289	0.504	-1.555	0.578	0.563	-1.238	0.266	0.383	-1.156	0.711	-0.004
-1.043	0.324	0.602	-1.16	0.453	0.109	-1.121	0.531	0.477	-1.215	0.445	0.68	-1.563	0.43	0.691	-1.051	0.336	0.383	-1.66	0.473	0.746	-1.066	0.266	0.551	-1.543	0.594	0.512	-1.156	0.285	0.363	-1.234	0.813	0.086
-1.047	0.309	0.609	-1.129	0.418	0.137	-1.145	0.52	0.48	-1.281	0.441	0.695	-1.438	0.383	0.656	-0.98	0.34	0.383	-1.543	0.43	0.703	-1.027	0.277	0.586	-1.508	0.594	0.461	-1.078	0.309	0.355	-1.348	0.918	0.246
-1.051	0.305	0.617	-1.109	0.238	0.176	-1.156	0.512	0.484	-1.32	0.438	0.711	-1.332	0.363	0.613	-0.938	0.359	0.367	-1.465	0.383	0.656	-1.035	0.309	0.605	-1.484	0.547	0.453	-0.996	0.316	0.352	-1.465	1.133	0.336
-1.031	0.305	0.629	-1.07	0.195	0.25	-1.172	0.492	0.484	-1.355	0.406	0.727	-1.258	0.371	0.57	-0.922	0.395	0.367	-1.426	0.375	0.621	-1.086	0.344	0.602	-1.391	0.492	0.492	-0.953	0.332	0.348	-1.566	1.469	0.25
-1.023	0.309	0.637	-1.023	0.266	0.273	-1.176	0.484	0.477	-1.426	0.391	0.73	-1.203	0.379	0.531	-0.922	0.426	0.367	-1.398	0.406	0.586	-1.152	0.383	0.574	-1.27	0.336	0.574	-0.93	0.34	0.34	-1.586	1.652	0.07
-1.016	0.316	0.641	-1.066	0.293	0.27	-1.188	0.469	0.473	-1.508	0.391	0.73	-1.156	0.383	0.5	-0.957	0.453	0.344	-1.371	0.43	0.57	-1.215	0.43	0.551	-1.145	0.129	0.656	-0.926	0.348	0.32	-1.531	1.574	-0.078
-1.008	0.332	0.645	-1.082	0.297	0.27	-1.191	0.457	0.473	-1.563	0.395	0.734	-1.113	0.398	0.465	-1.008	0.469	0.32	-1.359	0.438	0.551	-1.238	0.449	0.531	-1.043	-0.035	0.73	-0.914	0.348	0.313	-1.465	1.395	-0.152
-0.988	0.336	0.648	-1.082	0.305	0.266	-1.207	0.453	0.473	-1.582	0.391	0.742	-1.082	0.41	0.43	-1.035	0.469	0.305	-1.348	0.426	0.535	-1.227	0.445	0.535	-0.988	-0.121	0.793	-0.906	0.336	0.305	-1.387	1.273	-0.164
-0.984	0.344	0.656	-1.063	0.297	0.27	-1.227	0.449	0.473	-1.598	0.391	0.746	-1.063	0.426	0.379	-1.051	0.465	0.285	-1.332	0.391	0.527	-1.203	0.395	0.551	-0.961	-0.098	0.809	-0.926	0.328	0.293	-1.27	1.02	-0.156
-0.988	0.363	0.66	-1.055	0.293	0.281	-1.242	0.441	0.469	-1.609	0.395	0.746	-1.055	0.434	0.332	-1.066	0.457	0.277	-1.297	0.355	0.508	-1.176	0.32	0.578	-0.91	-0.051	0.816	-0.961	0.316	0.277	-1.188	0.789	-0.145
-1.008	0.379	0.66	-1.051	0.313	0.297	-1.242	0.43	0.465	-1.605	0.395	0.734	-1.035	0.422	0.297	-1.074	0.445	0.281	-1.238	0.332	0.496	-1.133	0.246	0.617	-0.875	0.004	0.809	-0.992	0.301	0.262	-1.184	0.652	-0.152
-1.043	0.406	0.664	-1.051	0.328	0.313	-1.23	0.418	0.457	-1.578	0.395	0.703	-1	0.402	0.273	-1.102	0.43	0.289	-1.156	0.293	0.48	-1.094	0.18	0.664	-0.859	0.074	0.813	-1.039	0.273	0.254	-1.184	0.574	-0.152
-1.066	0.418	0.668	-1.051	0.344	0.313	-1.223	0.41	0.457	-1.535	0.406	0.664	-0.977	0.383	0.262	-1.133	0.402	0.297	-1.063	0.273	0.473	-1.047	0.141	0.699	-0.852	0.152	0.82	-1.086	0.25	0.25	-1.191	0.5	-0.109
-1.094	0.434	0.672	-1.047	0.355	0.316	-1.227	0.398	0.445	-1.484	0.418	0.637	-0.98	0.367	0.266	-1.145	0.379	0.313	-0.988	0.262	0.477	-1.004	0.164	0.727	-0.863	0.246	0.816	-1.121	0.25	0.25	-1.207	0.398	-0.055
-1.133	0.438	0.676	-1.047	0.375	0.324	-1.227	0.398	0.445	-1.441	0.434	0.605	-0.992	0.336	0.281	-1.137	0.359	0.32	-0.938	0.266	0.473	-0.977	0.199	0.734	-0.902	0.344	0.805	-1.152	0.23	0.258	-1.184	0.395	0.043
-1.191	0.453	0.695	-1.059	0.383	0.324	-1.223	0.391	0.449	-1.406	0.43	0.578	-1.035	0.332	0.285	-1.141	0.355	0.328	-0.891	0.281	0.453	-0.953	0.242	0.727	-0.965	0.438	0.793	-1.156	0.23	0.27	-1.137	0.379	0.137
-1.262	0.461	0.695	-1.066	0.414	0.324	-1.234	0.387	0.457	-1.391	0.414	0.551	-1.063	0.324	0.289	-1.164	0.352	0.332	-0.848	0.301	0.438	-0.914	0.277	0.711	-1.02	0.527	0.785	-1.148	0.25	0.289	-1.031	0.309	0.313
-1.316	0.469	0.699	-1.094	0.434	0.336	-1.25	0.379	0.473	-1.391	0.391	0.535	-1.105	0.313	0.305	-1.199	0.355	0.344	-0.813	0.316	0.41	-0.871	0.324	0.68	-1.07	0.613	0.773	-1.141	0.277	0.309	-0.953	0.145	0.52
-1.359	0.477	0.707	-1.125	0.445	0.355	-1.266	0.375	0.477	-1.398	0.363	0.512	-1.168	0.301	0.316	-1.23	0.363	0.348	-0.816	0.344	0.391	-0.855	0.406	0.645	-1.148	0.684	0.766	-1.156	0.313	0.324	-0.91	0.117	0.617
-1.391	0.496	0.699	-1.16	0.441	0.359	-1.27	0.367	0.477	-1.379	0.328	0.492	-1.211	0.301	0.313	-1.246	0.375	0.352	-0.832	0.363	0.359	-0.824	0.457	0.637	-1.195	0.754	0.766	-1.164	0.34	0.34	-0.914	0.188	0.609
-1.438	0.527	0.68	-1.195	0.43	0.355	-1.254	0.355	0.48	-1.316	0.289	0.477	-1.223	0.305	0.305	-1.254	0.379	0.367	-0.859	0.375	0.332	-0.793	0.477	0.637	-1.254	0.762	0.777	-1.125	0.352	0.355	-0.813	0.172	0.598
-1.496	0.559	0.637	-1.223	0.422	0.352	-1.262	0.352	0.488	-1.219	0.262	0.461	-1.238	0.316	0.297	-1.258	0.383	0.387	-0.875	0.383	0.316	-0.813	0.492	0.633	-1.355	0.742	0.805	-1.094	0.352	0.371	-0.742	0.09	0.57
-1.547	0.578	0.594	-1.246	0.422	0.355	-1.289	0.348	0.492	-1.113	0.227	0.453	-1.254	0.313	0.293	-1.281	0.379	0.402	-0.898	0.387	0.301	-0.844	0.516	0.641	-1.52	0.707	0.848	-1.098	0.359	0.391	-0.73	0.027	0.527
-1.547	0.582	0.574	-1.277	0.414	0.363	-1.297	0.344	0.492	-1.023	0.211	0.445	-1.277	0.324	0.285	-1.305	0.391	0.414	-0.934	0.391	0.305	-0.875	0.492	0.656	-1.754	0.676	0.871	-1.141	0.379	0.43	-0.723	0.016	0.496
-1.484	0.574	0.555	-1.297	0.41	0.375	-1.305	0.32	0.5	-0.961	0.219	0.445	-1.25	0.328	0.289	-1.309	0.391	0.418	-0.984	0.395	0.305	-0.918	0.477	0.688	-1.98	0.602	0.902	-1.215	0.41	0.48	-0.703	0.055	0.441
-1.375	0.559	0.539	-1.313	0.391	0.395	-1.305	0.305	0.508	-0.922	0.23	0.438	-1.238	0.34	0.297	-1.301	0.387	0.414	-1.051	0.367	0.316	-1	0.461	0.711	-2.141	0.547	0.871	-1.313	0.441	0.531	-0.699	0.137	0.375
-1.258	0.516	0.531	-1.328	0.383	0.406	-1.285	0.281	0.508	-0.895	0.266	0.43	-1.242	0.371	0.309	-1.293	0.371	0.426	-1.102	0.34	0.336	-1.105	0.453	0.742	-2.219	0.578	0.762	-1.414	0.438	0.594	-0.715	0.223	0.32
-1.172	0.508	0.496	-1.332	0.367	0.414	-1.254	0.262	0.508	-0.879	0.293	0.414	-1.246	0.379	0.324	-1.254	0.336	0.461	-1.172	0.309	0.352	-1.203	0.445	0.762	-2.141	0.637	0.645	-1.504	0.434	0.637	-0.77	0.293	0.25
-1.137	0.527	0.457	-1.328	0.359	0.43	-1.219	0.27	0.496	-0.871	0.316	0.395	-1.238	0.379	0.332	-1.207	0.293	0.512	-1.23	0.285	0.375	-1.297	0.441	0.773	-1.977	0.66	0.551	-1.531	0.414	0.652	-0.836	0.367	0.18
-1.129	0.539	0.422	-1.324	0.352	0.445	-1.184	0.289	0.48	-0.867	0.336	0.387	-1.25	0.375	0.336	-1.168	0.27	0.559	-1.285	0.266	0.387	-1.379	0.457	0.777	-1.801	0.688	0.5	-1.484	0.359	0.645	-0.949	0.406	0.137
-1.141	0.547	0.398	-1.313	0.34	0.453	-1.145	0.305	0.473	-0.871	0.348	0.367	-1.273	0.34	0.348	-1.156	0.266	0.594	-1.305	0.242	0.398	-1.473	0.477	0.754	-1.672	0.727	0.496	-1.391	0.293	0.609	-1.113	0.395	0.133
-1.141	0.566	0.383	-1.313	0.34	0.465	-1.105	0.32	0.457	-0.852	0.371	0.348	-1.324	0.359	0.375	-1.16	0.277	0.617	-1.309	0.223	0.422	-1.602	0.523	0.727	-1.625	0.734	0.5	-1.277	0.23	0.57	-1.316	0.422	0.148
-1.16	0.574	0.355	-1.309	0.336	0.477	-1.102	0.344	0.445	-0.84	0.375	0.344	-1.391	0.375	0.438	-1.188	0.285	0.625	-1.352	0.25	0.434	-1.75	0.574	0.711	-1.629	0.711	0.484	-1.172	0.203	0.559	-1.496	0.488	0.145
-1.195	0.57	0.328	-1.32	0.32	0.496	-1.148	0.379	0.434	-0.836	0.371	0.336	-1.441	0.379	0.496	-1.199	0.285	0.629	-1.348	0.266	0.469	-1.895	0.633	0.707	-1.602	0.672	0.461	-1.059	0.176	0.574	-1.563	0.492	0.164
-1.223	0.555	0.301	-1.344	0.313	0.5	-1.203	0.414	0.418	-0.836	0.375	0.332	-1.484	0.387	0.523	-1.199	0.281	0.625	-1.336	0.273	0.48	-2.004	0.703	0.703	-1.559	0.598	0.43	-0.969	0.145	0.605	-1.563	0.469	0.156
-1.234	0.52	0.277	-1.352	0.316	0.504	-1.227	0.449	0.402	-0.832	0.371	0.316	-1.5	0.363	0.527	-1.188	0.293	0.613	-1.285	0.277	0.5	-2.043	0.754	0.691	-1.484	0.531	0.355	-0.934	0.137	0.645	-1.563	0.484	0.125
-1.23	0.48	0.262	-1.32	0.313	0.512	-1.219	0.465	0.402	-0.824	0.371	0.285	-1.527	0.359	0.504	-1.152	0.309	0.594	-1.27	0.285	0.508	-1.977	0.734	0.672	-1.34	0.508	0.328	-0.945	0.164	0.66	-1.555	0.477	0.105
-1.219	0.445	0.27	-1.262	0.309	0.523	-1.211	0.441	0.418	-0.824	0.379	0.242	-1.523	0.371	0.496	-1.098	0.32	0.586	-1.27	0.316	0.508	-1.832	0.645	0.641	-1.301	0.426	0.316	-0.93	0.211	0.684	-1.508	0.469	0.117
-1.207	0.422	0.285	-1.211	0.309	0.535	-1.215	0.406	0.43	-0.867	0.414	0.188	-1.477	0.402	0.484	-1.031	0.305	0.598	-1.254	0.359	0.496	-1.66	0.504	0.629	-1.281	0.395	0.27	-0.949	0.258	0.695	-1.449	0.453	0.164
-1.184	0.395	0.305	-1.152	0.316	0.543	-1.215	0.379	0.465	-0.953	0.445	0.156	-1.418	0.543	0.457	-0.984	0.273	0.605	-1.246	0.391	0.504	-1.523	0.383	0.609	-1.203	0.336	0.242	-0.949	0.313	0.695	-1.418	0.43	0.238
-1.172	0.379	0.32	-1.078	0.332	0.551	-1.211	0.34	0.504	-1.055	0.465	0.145	-1.375	0.727	0.426	-0.965	0.254	0.629	-1.246	0.41	0.508	-1.449	0.371	0.598	-1.082	0.305	0.246	-0.934	0.371	0.695	-1.41	0.469	0.328
-1.152	0.355	0.344	-1.027	0.359	0.543	-1.188	0.32	0.539	-1.125	0.48	0.172	-1.32	0.82	0.41	-0.961	0.242	0.641	-1.262	0.406	0.543	-1.414	0.426	0.582	-0.977	0.281	0.258	-0.91	0.418	0.715	-1.41	0.461	0.43
-1.141	0.332	0.363	-1.004	0.391	0.523	-1.16	0.313	0.559	-1.145	0.465	0.223	-1.23	0.867	0.406	-0.957	0.266	0.637	-1.277	0.375	0.578	-1.371	0.465	0.555	-0.941	0.25	0.281	-0.914	0.438	0.73	-1.414	0.426	0.477
-1.117	0.328	0.363	-1.004	0.422	0.508	-1.145	0.32	0.563	-1.16	0.449	0.262	-1.141	0.855	0.418	-0.938	0.297	0.629	-1.301	0.328	0.609	-1.328	0.473	0.527	-0.98	0.246	0.297	-0.977	0.488	0.746	-1.441	0.402	0.523
-1.078	0.324	0.371	-1.008	0.445	0.504	-1.137	0.355	0.555	-1.176	0.449	0.277	-1.066	0.777	0.438	-0.902	0.328	0.613	-1.285	0.277	0.641	-1.285	0.469	0.484	-1.004	0.254	0.309	-1.035	0.52	0.773	-1.488	0.355	0.527
-1.047	0.328	0.363	-1.016	0.453	0.508	-1.121	0.395	0.543	-1.18	0.453	0.289	-1	0.633	0.473	-0.875	0.355	0.598	-1.25	0.238	0.656	-1.23	0.457	0.441	-0.98	0.27	0.285	-1.121	0.504	0.813	-1.469	0.328	0.539
-1.023	0.344	0.355	-1.012	0.441	0.516	-1.094	0.426	0.531	-1.195	0.449	0.301	-0.984	0.551	0.48	-0.867	0.379	0.582	-1.191	0.215	0.652	-1.156	0.445	0.402	-0.949	0.277	0.262	-1.25	0.473	0.855	-1.398	0.332	0.539
-1	0.359	0.344	-1.023	0.414	0.531	-1.066	0.453	0.52	-1.223	0.453	0.328	-1.039	0.566	0.41	-0.875	0.402	0.574	-1.105	0.207	0.645	-1.094	0.43	0.367	-0.926	0.262	0.25	-1.375	0.453	0.887	-1.313	0.328	0.535
-0.992	0.379	0.336	-1.035	0.383	0.559	-1.039	0.469	0.52	-1.266	0.445	0.34	-1.039	0.648	0.402	-0.895	0.414	0.582	-1.016	0.203	0.652	-1.027	0.41	0.359	-0.91	0.254	0.234	-1.469	0.43	0.914	-1.215	0.277	0.543
-0.98	0.398	0.324	-1.063	0.359	0.586	-1.02	0.488	0.531	-1.332	0.445	0.344	-1.008	0.668	0.484	-0.902	0.41	0.598	-0.922	0.195	0.652	-0.98	0.387	0.355	-0.898	0.242	0.238	-1.551	0.422	0.922	-1.109	0.238	0.57
-0.977	0.402	0.316	-1.074	0.332	0.605	-1.008	0.492	0.551	-1.414	0.441	0.379	-1.027	0.535	0.668	-0.926	0.398	0.613	-0.855	0.203	0.652	-0.938	0.363	0.363	-0.887	0.258	0.195	-1.664	0.406	0.938	-1.016	0.199	0.594
-0.984	0.422	0.32	-1.063	0.313	0.625	-1.016	0.484	0.574	-1.48	0.398	0.461	-1.07	0.348	0.906	-0.949	0.383	0.629	-0.82	0.246	0.641	-0.906	0.355	0.367	-0.875	0.262	0.137	-1.855	0.379	0.945	-0.949	0.203	0.613
-0.992	0.441	0.328	-1.055	0.309	0.629	-1.039	0.469	0.594	-1.504	0.316	0.547	-1.086	0.211	0.965	-0.973	0.383	0.637	-0.801	0.316	0.621	-0.887	0.355	0.359	-0.895	0.262	0.117	-2.09	0.359	0.953	-0.887	0.219	0.629
-1.012	0.457	0.324	-1.047	0.336	0.621	-1.051	0.453	0.605	-1.508	0.238	0.617	-1.035	0.316	0.832	-1.012	0.375	0.66	-0.828	0.355	0.602	-0.871	0.352	0.352	-0.922	0.246	0.109	-2.27	0.359	0.957	-0.84	0.25	0.637
-1.043	0.465	0.328	-1.047	0.371	0.602	-1.027	0.43	0.617	-1.492	0.195	0.684	-0.969	0.52	0.656	-1.059	0.363	0.676	-0.816	0.406	0.602	-0.875	0.359	0.332	-0.953	0.25	0.105	-2.309	0.375	0.926	-0.809	0.277	0.656
-1.066	0.461	0.336	-1.047	0.398	0.582	-1.004	0.414	0.625	-1.453	0.16	0.734	-0.902	0.602	0.516	-1.129	0.363	0.691	-0.805	0.438	0.598	-0.875	0.367	0.332	-0.957	0.281	0.113	-2.223	0.379	0.863	-0.813	0.309	0.664
-1.098	0.453	0.344	-1.051	0.43	0.574	-0.988	0.398	0.625	-1.441	0.113	0.793	-0.879	0.578	0.441	-1.211	0.371	0.711	-0.828	0.488	0.586	-0.895	0.359	0.34	-0.957	0.32	0.148	-2.039	0.32	0.793	-0.82	0.359	0.648
-1.137	0.449	0.336	-1.063	0.441	0.57	-0.973	0.383	0.637	-1.547	-0.008	1.18	-0.859	0.621	0.375	-1.305	0.379	0.727	-0.844	0.535	0.582	-0.93	0.348	0.332	-0.973	0.379	0.18	-1.836	0.203	0.734	-0.816	0.406	0.637
-1.184	0.434	0.336	-1.078	0.453	0.574	-0.969	0.379	0.648	-1.508	-0.363	1.328	-0.77	0.691	0.336	-1.41	0.391	0.738	-0.863	0.57	0.586	-0.965	0.34	0.328	-0.984	0.43	0.184	-1.691	0.152	0.676	-0.797	0.438	0.629
-1.238	0.414	0.34	-1.102	0.438	0.594	-0.965	0.375	0.648	-1.449	-0.422	1.164	-0.684	0.66	0.328	-1.512	0.41	0.742	-0.879	0.59	0.602	-0.992	0.324	0.332	-0.969	0.461	0.168	-1.629	0.168	0.648	-0.785	0.438	0.637
-1.277	0.391	0.352	-1.109	0.41	0.613	-0.965	0.387	0.656	-1.383	0.055	0.773	-0.645	0.602	0.316	-1.539	0.426	0.734	-0.918	0.563	0.625	-1.02	0.316	0.32	-0.965	0.477	0.188	-1.609	0.199	0.625	-0.777	0.434	0.645
-1.313	0.367	0.359	-1.105	0.367	0.629	-0.961	0.41	0.656	-1.301	0.676	0.453	-0.613	0.582	0.32	-1.512	0.43	0.73	-0.949	0.547	0.652	-1.035	0.301	0.316	-0.992	0.504	0.227	-1.602	0.23	0.609	-0.785	0.406	0.664
-1.34	0.348	0.387	-1.086	0.332	0.633	-0.973	0.43	0.66	-1.281	0.945	0.301	-0.57	0.602	0.371	-1.527	0.438	0.723	-0.977	0.543	0.688	-1.023	0.285	0.316	-1.047	0.527	0.246	-1.617	0.254	0.586	-0.797	0.391	0.695
-1.355	0.32	0.406	-1.066	0.313	0.629	-1.012	0.445	0.676	-1.277	0.887	0.281	-0.574	0.664	0.457	-1.57	0.449	0.727	-1.012	0.531	0.715	-1.02	0.273	0.316	-1.07	0.508	0.25	-1.629	0.277	0.551	-0.832	0.383	0.719
-1.355	0.305	0.43	-1.047	0.316	0.621	-1.082	0.461	0.684	-1.293	0.672	0.336	-0.602	0.648	0.582	-1.637	0.484	0.738	-1.063	0.535	0.746	-1.023	0.258	0.328	-1.09	0.438	0.273	-1.602	0.305	0.496	-0.867	0.367	0.75
-1.375	0.289	0.441	-1.02	0.332	0.617	-1.156	0.465	0.691	-1.277	0.473	0.422	-0.617	0.445	0.668	-1.699	0.523	0.758	-1.121	0.535	0.762	-1.055	0.258	0.344	-1.148	0.344	0.316	-1.516	0.32	0.445	-0.922	0.367	0.797
-1.402	0.289	0.449	-1	0.363	0.617	-1.207	0.473	0.703	-1.219	0.371	0.48	-0.68	0.391	0.645	-1.734	0.539	0.762	-1.195	0.535	0.781	-1.102	0.285	0.344	-1.223	0.309	0.375	-1.387	0.332	0.398	-1.027	0.34	0.832
-1.41	0.289	0.461	-0.984	0.379	0.617	-1.258	0.465	0.703	-1.195	0.328	0.469	-0.723	0.48	0.625	-1.75	0.531	0.742	-1.285	0.539	0.793	-1.145	0.309	0.348	-1.293	0.324	0.43	-1.238	0.332	0.363	-1.141	0.324	0.855
-1.406	0.285	0.469	-0.969	0.402	0.621	-1.336	0.461	0.703	-1.191	0.309	0.43	-0.762	0.59	0.633	-1.707	0.512	0.691	-1.41	0.52	0.82	-1.184	0.336	0.359	-1.391	0.359	0.48	-1.105	0.27	0.34	-1.234	0.32	0.863
-1.422	0.285	0.477	-0.957	0.41	0.625	-1.418	0.453	0.719	-1.176	0.293	0.41	-0.766	0.645	0.645	-1.602	0.473	0.645	-1.586	0.504	0.84	-1.25	0.359	0.383	-1.527	0.379	0.535	-1	0.238	0.336	-1.324	0.32	0.863
-1.422	0.293	0.488	-0.934	0.414	0.633	-1.473	0.449	0.73	-1.133	0.301	0.395	-0.777	0.621	0.621	-1.473	0.438	0.586	-1.781	0.488	0.852	-1.313	0.387	0.414	-1.621	0.398	0.582	-0.926	0.25	0.328	-1.434	0.305	0.875
-1.387	0.293	0.5	-0.926	0.426	0.648	-1.523	0.453	0.746	-1.059	0.32	0.41	-0.797	0.609	0.59	-1.363	0.418	0.516	-1.941	0.469	0.863	-1.41	0.41	0.438	-1.641	0.441	0.598	-0.879	0.301	0.316	-1.539	0.328	0.848
-1.324	0.293	0.504	-0.938	0.426	0.652	-1.574	0.473	0.75	-0.992	0.348	0.438	-0.813	0.676	0.539	-1.281	0.406	0.465	-2.07	0.434	0.879	-1.5	0.418	0.438	-1.609	0.445	0.605	-0.875	0.359	0.305	-1.602	0.359	0.82
-1.25	0.309	0.496	-0.965	0.434	0.664	-1.594	0.496	0.75	-0.941	0.391	0.469	-0.848	0.723	0.484	-1.234	0.402	0.434	-2.137	0.391	0.855	-1.527	0.41	0.438	-1.555	0.508	0.609	-0.879	0.371	0.328	-1.582	0.41	0.781
-1.203	0.32	0.488	-1.02	0.426	0.668	-1.574	0.523	0.734	-0.891	0.422	0.504	-0.914	0.719	0.418	-1.207	0.41	0.418	-2.09	0.348	0.82	-1.492	0.379	0.449	-1.543	0.535	0.59	-0.875	0.355	0.352	-1.57	0.492	0.738
-1.168	0.328	0.484	-1.066	0.414	0.68	-1.512	0.531	0.707	-0.844	0.441	0.523	-0.988	0.711	0.352	-1.18	0.402	0.414	-1.953	0.297	0.781	-1.395	0.324	0.48	-1.484	0.551	0.57	-0.852	0.434	0.297	-1.586	0.59	0.711
-1.156	0.34	0.469	-1.102	0.402	0.68	-1.414	0.516	0.672	-0.801	0.449	0.535	-1.066	0.746	0.328	-1.172	0.398	0.414	-1.766	0.27	0.727	-1.281	0.277	0.539	-1.367	0.543	0.578	-0.813	0.629	0.164	-1.668	0.703	0.672
-1.18	0.363	0.434	-1.145	0.402	0.668	-1.32	0.492	0.629	-0.773	0.438	0.539	-1.16	0.832	0.387	-1.164	0.402	0.406	-1.617	0.328	0.621	-1.227	0.254	0.586	-1.277	0.527	0.602	-0.766	0.715	0.059	-1.793	0.785	0.602
-1.223	0.383	0.402	-1.223	0.406	0.641	-1.242	0.477	0.582	-0.738	0.43	0.543	-1.254	0.98	0.477	-1.133	0.406	0.395	-1.488	0.344	0.547	-1.199	0.27	0.617	-1.199	0.547	0.625	-0.738	0.59	-0.016	-1.902	0.824	0.535
-1.262	0.398	0.367	-1.309	0.402	0.613	-1.188	0.461	0.547	-0.715	0.418	0.559	-1.352	1.121	0.547	-1.082	0.395	0.383	-1.445	0.344	0.484	-1.207	0.293	0.648	-1.125	0.543	0.633	-0.766	0.438	-0.094	-1.992	0.859	0.457
-1.277	0.402	0.34	-1.41	0.426	0.574	-1.168	0.461	0.527	-0.707	0.418	0.566	-1.496	1.172	0.559	-1.02	0.371	0.371	-1.445	0.379	0.43	-1.266	0.359	0.652	-1.047	0.559	0.621	-0.785	0.418	-0.18	-2.02	0.84	0.391
-1.277	0.383	0.32	-1.508	0.473	0.52	-1.172	0.457	0.5	-0.707	0.406	0.578	-1.645	1.184	0.457	-0.957	0.355	0.371	-1.453	0.402	0.395	-1.309	0.418	0.668	-0.949	0.586	0.598	-0.813	0.512	-0.227	-2	0.75	0.34
-1.273	0.348	0.324	-1.605	0.461	0.453	-1.184	0.457	0.488	-0.727	0.387	0.605	-1.699	1.121	0.375	-0.914	0.352	0.363	-1.449	0.426	0.379	-1.32	0.426	0.695	-0.871	0.59	0.578	-0.844	0.547	-0.215	-1.914	0.605	0.336
-1.254	0.32	0.344	-1.695	0.48	0.383	-1.219	0.477	0.473	-0.789	0.371	0.633	-1.66	0.926	0.348	-0.891	0.367	0.355	-1.426	0.457	0.367	-1.316	0.367	0.75	-0.789	0.578	0.578	-0.91	0.445	-0.145	-1.785	0.453	0.348
-1.223	0.297	0.359	-1.781	0.531	0.348	-1.254	0.496	0.453	-0.875	0.363	0.652	-1.551	0.676	0.305	-0.895	0.383	0.348	-1.359	0.457	0.371	-1.262	0.266	0.77	-0.738	0.563	0.574	-0.984	0.301	-0.055	-1.625	0.34	0.367
-1.195	0.289	0.383	-1.781	0.547	0.348	-1.289	0.5	0.426	-0.953	0.363	0.664	-1.395	0.477	0.246	-0.91	0.391	0.332	-1.277	0.445	0.367	-1.156	0.156	0.742	-0.727	0.563	0.574	-1.039	0.215	0.027	-1.449	0.258	0.379
-1.16	0.281	0.422	-1.66	0.547	0.316	-1.289	0.484	0.41	-1.031	0.359	0.684	-1.25	0.375	0.195	-0.91	0.387	0.328	-1.191	0.41	0.355	-1.078	0.055	0.711	-0.727	0.57	0.574	-1.07	0.18	0.105	-1.293	0.207	0.371
-1.141	0.309	0.418	-1.504	0.563	0.242	-1.285	0.453	0.402	-1.133	0.355	0.691	-1.152	0.383	0.156	-0.91	0.395	0.328	-1.109	0.359	0.352	-1.012	0.039	0.688	-0.727	0.594	0.602	-1.09	0.148	0.199	-1.164	0.176	0.367
-1.117	0.383	0.395	-1.395	0.57	0.168	-1.266	0.426	0.398	-1.227	0.352	0.695	-1.086	0.48	0.102	-0.902	0.402	0.32	-1.039	0.313	0.348	-0.969	0.148	0.609	-0.766	0.617	0.645	-1.098	0.176	0.297	-1.063	0.168	0.367
-1.059	0.43	0.383	-1.336	0.57	0.129	-1.246	0.402	0.398	-1.293	0.336	0.699	-1.051	0.59	0.051	-0.891	0.406	0.32	-0.98	0.301	0.332	-0.926	0.352	0.523	-0.848	0.656	0.691	-1.16	0.242	0.402	-1	0.164	0.367
-1.016	0.449	0.395	-1.305	0.574	0.113	-1.23	0.379	0.406	-1.332	0.32	0.707	-1.035	0.652	0.023	-0.883	0.41	0.324	-0.934	0.293	0.32	-0.859	0.523	0.453	-0.965	0.691	0.734	-1.246	0.305	0.469	-0.965	0.18	0.344
-1.004	0.445	0.422	-1.289	0.574	0.117	-1.234	0.359	0.422	-1.391	0.32	0.707	-1.023	0.68	0.016	-0.871	0.406	0.332	-0.895	0.289	0.32	-0.793	0.652	0.406	-1.121	0.707	0.77	-1.297	0.277	0.488	-0.938	0.207	0.324
-1.012	0.461	0.422	-1.289	0.551	0.125	-1.238	0.34	0.438	-1.465	0.332	0.711	-1.035	0.68	0.051	-0.867	0.41	0.344	-0.895	0.305	0.32	-0.742	0.742	0.379	-1.305	0.699	0.777	-1.277	0.25	0.52	-0.906	0.242	0.293
-1.004	0.504	0.43	-1.273	0.492	0.129	-1.238	0.324	0.445	-1.531	0.371	0.73	-1.043	0.668	0.121	-0.863	0.41	0.352	-0.934	0.316	0.313	-0.695	0.793	0.367	-1.508	0.668	0.789	-1.242	0.18	0.566	-0.895	0.25	0.277
-1.004	0.516	0.441	-1.227	0.43	0.141	-1.238	0.316	0.445	-1.598	0.395	0.75	-1.012	0.648	0.227	-0.887	0.398	0.363	-0.961	0.324	0.313	-0.648	0.805	0.363	-1.715	0.641	0.809	-1.289	0.09	0.621	-0.895	0.27	0.254
-1.023	0.48	0.465	-1.152	0.406	0.117	-1.23	0.32	0.434	-1.652	0.426	0.758	-0.961	0.637	0.32	-0.926	0.402	0.379	-0.961	0.348	0.301	-0.633	0.789	0.355	-1.961	0.602	0.836	-1.387	-0.004	0.668	-0.918	0.27	0.242
-1.043	0.434	0.508	-1.066	0.445	0.055	-1.211	0.309	0.426	-1.699	0.469	0.75	-0.938	0.613	0.363	-0.988	0.414	0.383	-0.973	0.355	0.293	-0.613	0.746	0.367	-2.238	0.594	0.816	-1.48	-0.02	0.695	-0.926	0.277	0.234
-1.063	0.398	0.539	-1.027	0.473	0.066	-1.188	0.313	0.414	-1.715	0.52	0.738	-0.883	0.57	0.383	-1.074	0.422	0.395	-0.984	0.359	0.285	-0.609	0.699	0.375	-2.43	0.625	0.754	-1.559	-0.027	0.711	-0.93	0.277	0.219
-1.078	0.375	0.559	-0.992	0.418	0.113	-1.164	0.32	0.402	-1.68	0.535	0.707	-0.852	0.512	0.336	-1.156	0.414	0.395	-0.988	0.34	0.285	-0.605	0.66	0.402	-2.41	0.648	0.691	-1.59	-0.047	0.73	-0.953	0.266	0.203
-1.094	0.359	0.57	-0.977	0.305	0.203	-1.152	0.332	0.391	-1.586	0.531	0.664	-0.816	0.5	0.289	-1.25	0.395	0.391	-0.992	0.324	0.285	-0.625	0.656	0.418	-2.258	0.641	0.652	-1.594	-0.043	0.727	-1.008	0.254	0.176
-1.117	0.348	0.57	-0.965	0.258	0.297	-1.145	0.344	0.379	-1.445	0.496	0.613	-0.766	0.539	0.215	-1.32	0.379	0.398	-0.988	0.313	0.289	-0.672	0.676	0.43	-2.074	0.609	0.625	-1.57	0	0.715	-1.059	0.242	0.152
-1.141	0.328	0.574	-0.941	0.246	0.363	-1.117	0.355	0.363	-1.293	0.461	0.559	-0.727	0.586	0.125	-1.371	0.359	0.418	-0.973	0.293	0.297	-0.73	0.695	0.441	-1.887	0.574	0.594	-1.516	0.059	0.688	-1.094	0.25	0.133
-1.152	0.313	0.582	-0.941	0.285	0.387	-1.086	0.375	0.352	-1.172	0.457	0.516	-0.699	0.613	0.063	-1.422	0.344	0.438	-0.973	0.285	0.309	-0.824	0.691	0.453	-1.723	0.547	0.578	-1.449	0.125	0.668	-1.141	0.27	0.121
-1.16	0.301	0.586	-0.973	0.387	0.383	-1.082	0.379	0.34	-1.102	0.48	0.492	-0.699	0.652	0.031	-1.5	0.34	0.449	-1.008	0.297	0.316	-0.965	0.695	0.465	-1.598	0.559	0.547	-1.348	0.207	0.656	-1.211	0.289	0.113
-1.156	0.32	0.602	-0.988	0.426	0.367	-1.082	0.402	0.336	-1.066	0.508	0.473	-0.719	0.668	0.051	-1.57	0.324	0.461	-1.055	0.305	0.328	-1.141	0.707	0.461	-1.504	0.59	0.508	-1.234	0.242	0.633	-1.293	0.32	0.137
-1.141	0.336	0.605	-0.973	0.43	0.352	-1.094	0.426	0.332	-1.063	0.531	0.465	-0.73	0.633	0.105	-1.613	0.309	0.477	-1.117	0.313	0.34	-1.328	0.695	0.461	-1.426	0.598	0.484	-1.168	0.293	0.602	-1.355	0.359	0.172
-1.137	0.352	0.605	-0.965	0.453	0.344	-1.109	0.441	0.332	-1.055	0.539	0.461	-0.723	0.602	0.184	-1.594	0.289	0.504	-1.191	0.34	0.344	-1.555	0.652	0.457	-1.363	0.566	0.453	-1.121	0.32	0.582	-1.418	0.398	0.219
-1.137	0.371	0.605	-0.969	0.473	0.324	-1.125	0.441	0.344	-1.055	0.555	0.449	-0.715	0.551	0.258	-1.512	0.277	0.539	-1.266	0.344	0.355	-1.742	0.629	0.445	-1.305	0.504	0.438	-1.109	0.359	0.57	-1.453	0.453	0.246
-1.133	0.387	0.594	-0.961	0.484	0.305	-1.137	0.434	0.344	-1.047	0.57	0.438	-0.754	0.543	0.285	-1.418	0.27	0.566	-1.293	0.348	0.379	-1.922	0.629	0.434	-1.211	0.434	0.414	-1.113	0.402	0.551	-1.469	0.465	0.27
-1.129	0.41	0.602	-0.961	0.488	0.305	-1.145	0.414	0.359	-1.027	0.59	0.438	-0.793	0.629	0.273	-1.352	0.277	0.57	-1.32	0.348	0.418	-2.094	0.656	0.441	-1.094	0.387	0.391	-1.121	0.453	0.527	-1.461	0.438	0.285
-1.121	0.438	0.605	-0.98	0.484	0.305	-1.156	0.395	0.371	-1.004	0.578	0.441	-0.816	0.746	0.238	-1.309	0.297	0.566	-1.332	0.359	0.445	-2.195	0.703	0.445	-0.969	0.328	0.375	-1.109	0.492	0.527	-1.461	0.402	0.301
-1.121	0.445	0.613	-0.996	0.492	0.32	-1.16	0.383	0.379	-0.996	0.539	0.441	-0.859	0.801	0.195	-1.285	0.328	0.559	-1.367	0.371	0.449	-2.195	0.715	0.43	-0.852	0.281	0.359	-1.102	0.559	0.512	-1.402	0.367	0.348
-1.129	0.465	0.617	-1.016	0.52	0.336	-1.176	0.375	0.395	-0.973	0.496	0.445	-0.922	0.836	0.109	-1.277	0.344	0.531	-1.395	0.375	0.457	-2.09	0.703	0.426	-0.758	0.246	0.355	-1.055	0.582	0.52	-1.355	0.363	0.387
-1.137	0.477	0.625	-1.031	0.543	0.355	-1.207	0.375	0.406	-0.957	0.461	0.453	-0.988	0.844	0.02	-1.301	0.348	0.5	-1.391	0.375	0.453	-1.977	0.672	0.402	-0.699	0.227	0.355	-1.031	0.57	0.516	-1.328	0.363	0.438
-1.16	0.484	0.637	-1.055	0.563	0.367	-1.234	0.367	0.422	-0.938	0.434	0.457	-1.082	0.789	-0.051	-1.348	0.344	0.496	-1.348	0.367	0.453	-1.887	0.633	0.371	-0.645	0.246	0.352	-1.035	0.535	0.523	-1.34	0.363	0.48
-1.184	0.496	0.645	-1.074	0.566	0.379	-1.254	0.352	0.445	-0.91	0.418	0.465	-1.176	0.75	-0.102	-1.387	0.344	0.508	-1.266	0.34	0.465	-1.813	0.613	0.359	-0.617	0.25	0.352	-1.039	0.48	0.551	-1.375	0.375	0.465
-1.203	0.5	0.648	-1.098	0.57	0.383	-1.277	0.332	0.465	-0.883	0.418	0.473	-1.277	0.707	-0.121	-1.395	0.344	0.527	-1.172	0.301	0.504	-1.781	0.586	0.344	-0.609	0.254	0.352	-1.055	0.445	0.578	-1.414	0.387	0.461
-1.223	0.492	0.648	-1.105	0.574	0.395	-1.297	0.32	0.48	-0.871	0.434	0.473	-1.355	0.688	-0.098	-1.383	0.324	0.555	-1.109	0.277	0.551	-1.75	0.551	0.328	-0.605	0.27	0.348	-1.102	0.426	0.617	-1.414	0.387	0.445
-1.285	0.496	0.645	-1.121	0.559	0.406	-1.285	0.301	0.512	-0.855	0.453	0.469	-1.438	0.676	-0.039	-1.344	0.281	0.582	-1.086	0.273	0.59	-1.691	0.484	0.336	-0.602	0.289	0.336	-1.176	0.398	0.68	-1.375	0.398	0.418
-1.375	0.512	0.648	-1.156	0.555	0.41	-1.262	0.277	0.535	-0.867	0.469	0.453	-1.477	0.711	0.012	-1.289	0.234	0.598	-1.094	0.289	0.613	-1.609	0.457	0.305	-0.59	0.309	0.324	-1.301	0.375	0.727	-1.305	0.395	0.395
-1.449	0.531	0.656	-1.199	0.531	0.418	-1.23	0.262	0.559	-0.871	0.477	0.441	-1.457	0.766	0.031	-1.195	0.191	0.609	-1.125	0.305	0.617	-1.461	0.492	0.262	-0.574	0.34	0.305	-1.395	0.379	0.762	-1.207	0.355	0.422
-1.48	0.555	0.648	-1.211	0.488	0.434	-1.188	0.254	0.578	-0.875	0.48	0.438	-1.418	0.773	0.047	-1.102	0.191	0.609	-1.168	0.316	0.613	-1.328	0.43	0.23	-0.57	0.363	0.281	-1.48	0.398	0.785	-1.105	0.281	0.477
-1.445	0.57	0.617	-1.215	0.453	0.426	-1.156	0.254	0.594	-0.883	0.484	0.434	-1.371	0.754	0.063	-1.027	0.238	0.602	-1.211	0.328	0.605	-1.195	0.422	0.227	-0.586	0.387	0.258	-1.582	0.41	0.781	-1.012	0.188	0.555
-1.367	0.586	0.578	-1.203	0.418	0.422	-1.141	0.258	0.602	-0.91	0.48	0.43	-1.313	0.758	0.082	-0.969	0.313	0.582	-1.234	0.344	0.59	-1.078	0.359	0.277	-0.637	0.398	0.258	-1.703	0.441	0.758	-0.992	0.164	0.602
-1.273	0.586	0.527	-1.191	0.387	0.414	-1.148	0.27	0.59	-0.922	0.473	0.434	-1.242	0.77	0.078	-0.914	0.406	0.563	-1.219	0.363	0.578	-0.977	0.246	0.379	-0.715	0.426	0.25	-1.863	0.484	0.746	-0.996	0.191	0.625
-1.191	0.582	0.473	-1.188	0.352	0.418	-1.172	0.281	0.57	-0.93	0.469	0.438	-1.164	0.738	0.086	-0.852	0.484	0.551	-1.176	0.367	0.574	-0.863	0.145	0.434	-0.824	0.41	0.234	-2.059	0.555	0.738	-0.996	0.219	0.633
-1.137	0.582	0.414	-1.188	0.332	0.418	-1.199	0.281	0.563	-0.957	0.465	0.438	-1.098	0.676	0.09	-0.797	0.539	0.543	-1.141	0.348	0.574	-0.758	0.207	0.445	-0.941	0.367	0.203	-2.207	0.641	0.73	-0.996	0.242	0.629
-1.121	0.578	0.371	-1.199	0.328	0.43	-1.199	0.27	0.559	-1	0.461	0.449	-1.066	0.59	0.09	-0.746	0.57	0.543	-1.121	0.309	0.586	-0.719	0.266	0.426	-1.121	0.316	0.191	-2.234	0.695	0.688	-0.992	0.266	0.633
-1.148	0.586	0.355	-1.207	0.34	0.438	-1.176	0.242	0.57	-1.059	0.461	0.465	-1.012	0.523	0.074	-0.711	0.57	0.555	-1.125	0.266	0.605	-0.684	0.25	0.402	-1.332	0.227	0.223	-2.109	0.695	0.613	-0.996	0.309	0.617
-1.191	0.582	0.34	-1.219	0.371	0.445	-1.148	0.227	0.594	-1.125	0.461	0.477	-0.957	0.469	0.078	-0.699	0.555	0.566	-1.141	0.227	0.629	-0.637	0.234	0.379	-1.527	0.207	0.266	-1.953	0.586	0.578	-1.008	0.363	0.598
-1.238	0.578	0.332	-1.238	0.41	0.449	-1.121	0.215	0.621	-1.195	0.445	0.48	-0.93	0.395	0.094	-0.688	0.563	0.578	-1.113	0.188	0.66	-0.602	0.25	0.348	-1.652	0.324	0.277	-1.77	0.488	0.566	-0.996	0.422	0.578
-1.281	0.574	0.324	-1.258	0.438	0.445	-1.098	0.195	0.645	-1.258	0.418	0.488	-0.957	0.297	0.129	-0.691	0.512	0.594	-1.066	0.188	0.664	-0.582	0.27	0.324	-1.684	0.512	0.277	-1.645	0.422	0.559	-0.98	0.441	0.563
-1.301	0.563	0.316	-1.238	0.461	0.441	-1.086	0.188	0.656	-1.289	0.383	0.492	-1.035	0.246	0.164	-0.676	0.496	0.605	-0.996	0.223	0.684	-0.582	0.293	0.301	-1.652	0.609	0.238	-1.551	0.418	0.539	-0.957	0.453	0.555
-1.285	0.531	0.297	-1.223	0.477	0.434	-1.078	0.188	0.652	-1.32	0.359	0.516	-1.133	0.246	0.184	-0.684	0.504	0.617	-0.953	0.215	0.652	-0.609	0.305	0.293	-1.602	0.617	0.184	-1.492	0.387	0.516	-0.973	0.449	0.547
-1.262	0.477	0.281	-1.254	0.5	0.426	-1.07	0.195	0.652	-1.352	0.344	0.527	-1.203	0.316	0.203	-0.684	0.484	0.629	-0.941	0.293	0.602	-0.625	0.32	0.293	-1.555	0.602	0.156	-1.438	0.328	0.508	-1.016	0.457	0.543
-1.25	0.426	0.273	-1.309	0.52	0.418	-1.109	0.199	0.715	-1.395	0.344	0.527	-1.234	0.445	0.219	-0.672	0.469	0.637	-0.914	0.402	0.574	-0.652	0.332	0.301	-1.5	0.602	0.188	-1.375	0.277	0.504	-1.098	0.484	0.555
-1.25	0.391	0.281	-1.336	0.516	0.426	-1.117	0.172	0.781	-1.422	0.332	0.531	-1.227	0.57	0.242	-0.684	0.477	0.641	-0.891	0.438	0.582	-0.684	0.344	0.289	-1.48	0.648	0.23	-1.309	0.242	0.496	-1.184	0.52	0.586
-1.254	0.371	0.297	-1.355	0.496	0.434	-1.121	0.121	0.77	-1.434	0.316	0.543	-1.203	0.652	0.273	-0.723	0.5	0.641	-0.895	0.414	0.598	-0.742	0.379	0.262	-1.457	0.684	0.285	-1.219	0.23	0.477	-1.281	0.563	0.629
-1.25	0.359	0.316	-1.383	0.477	0.441	-1.18	0.219	0.641	-1.438	0.301	0.563	-1.152	0.668	0.297	-0.77	0.527	0.645	-0.91	0.402	0.621	-0.84	0.398	0.227	-1.41	0.668	0.34	-1.117	0.234	0.43	-1.418	0.609	0.66
-1.242	0.355	0.336	-1.395	0.445	0.457	-1.195	0.453	0.527	-1.434	0.293	0.566	-1.078	0.645	0.25	-0.848	0.547	0.656	-0.934	0.402	0.645	-0.961	0.387	0.199	-1.352	0.609	0.379	-1.023	0.246	0.379	-1.605	0.664	0.691
-1.215	0.352	0.352	-1.371	0.426	0.469	-1.16	0.559	0.504	-1.402	0.285	0.586	-1.008	0.602	0.207	-0.949	0.563	0.66	-0.969	0.395	0.676	-1.086	0.344	0.199	-1.266	0.516	0.422	-0.957	0.246	0.34	-1.879	0.715	0.715
-1.184	0.352	0.355	-1.289	0.41	0.477	-1.152	0.461	0.551	-1.352	0.297	0.598	-0.953	0.543	0.211	-1.063	0.57	0.664	-1.016	0.391	0.699	-1.191	0.301	0.203	-1.152	0.41	0.469	-0.898	0.238	0.324	-2.191	0.754	0.734
-1.156	0.352	0.352	-1.184	0.402	0.48	-1.199	0.363	0.598	-1.277	0.32	0.594	-0.898	0.492	0.258	-1.184	0.559	0.684	-1.074	0.367	0.723	-1.289	0.273	0.215	-1.047	0.32	0.512	-0.855	0.258	0.316	-2.387	0.785	0.742
-1.137	0.355	0.34	-1.109	0.414	0.48	-1.258	0.34	0.625	-1.211	0.336	0.613	-0.836	0.461	0.309	-1.332	0.547	0.684	-1.145	0.336	0.758	-1.379	0.285	0.238	-0.934	0.289	0.543	-0.84	0.277	0.324	-2.41	0.746	0.727
-1.129	0.367	0.328	-1.055	0.441	0.473	-1.297	0.34	0.641	-1.156	0.355	0.617	-0.766	0.441	0.324	-1.496	0.551	0.68	-1.234	0.297	0.777	-1.465	0.332	0.266	-0.816	0.254	0.586	-0.848	0.309	0.324	-2.27	0.617	0.703
-1.113	0.379	0.316	-1.023	0.469	0.469	-1.316	0.344	0.637	-1.133	0.383	0.59	-0.742	0.426	0.363	-1.641	0.563	0.68	-1.324	0.27	0.77	-1.551	0.367	0.305	-0.75	0.25	0.609	-0.875	0.332	0.32	-2.039	0.457	0.68
-1.098	0.398	0.313	-1.039	0.527	0.449	-1.328	0.332	0.617	-1.137	0.398	0.57	-0.699	0.418	0.398	-1.73	0.551	0.676	-1.391	0.246	0.75	-1.625	0.383	0.352	-0.723	0.25	0.617	-0.895	0.34	0.313	-1.828	0.34	0.656
-1.082	0.406	0.316	-1.063	0.578	0.426	-1.309	0.324	0.609	-1.137	0.379	0.559	-0.672	0.477	0.418	-1.773	0.527	0.68	-1.465	0.234	0.715	-1.676	0.379	0.402	-0.68	0.25	0.629	-0.891	0.344	0.309	-1.695	0.324	0.648
-1.055	0.395	0.281	-1.086	0.59	0.414	-1.266	0.316	0.609	-1.113	0.34	0.559	-0.656	0.555	0.434	-1.773	0.504	0.695	-1.563	0.242	0.668	-1.66	0.355	0.453	-0.672	0.254	0.633	-0.863	0.344	0.285	-1.652	0.359	0.645
-1.027	0.402	0.238	-1.133	0.574	0.418	-1.23	0.313	0.605	-1.074	0.293	0.57	-0.664	0.621	0.445	-1.742	0.488	0.707	-1.664	0.277	0.609	-1.598	0.328	0.496	-0.672	0.289	0.629	-0.859	0.348	0.25	-1.645	0.367	0.625
-1.012	0.445	0.23	-1.188	0.551	0.434	-1.195	0.328	0.602	-1.043	0.25	0.594	-0.68	0.68	0.496	-1.727	0.465	0.707	-1.734	0.313	0.582	-1.508	0.32	0.527	-0.68	0.332	0.617	-0.875	0.344	0.215	-1.609	0.355	0.582
-1.031	0.473	0.246	-1.242	0.492	0.477	-1.16	0.359	0.598	-1.008	0.223	0.625	-0.699	0.664	0.539	-1.68	0.48	0.676	-1.77	0.348	0.559	-1.402	0.32	0.547	-0.703	0.375	0.594	-0.914	0.332	0.195	-1.563	0.328	0.531
-1.008	0.539	0.277	-1.258	0.418	0.52	-1.125	0.379	0.602	-0.973	0.191	0.656	-0.719	0.605	0.566	-1.625	0.543	0.637	-1.82	0.402	0.535	-1.313	0.316	0.563	-0.738	0.41	0.578	-0.973	0.332	0.18	-1.465	0.32	0.477
-1.043	0.527	0.316	-1.246	0.363	0.539	-1.094	0.395	0.605	-0.953	0.168	0.684	-0.746	0.566	0.57	-1.566	0.57	0.602	-1.906	0.457	0.523	-1.266	0.332	0.559	-0.762	0.438	0.578	-1	0.301	0.188	-1.34	0.32	0.43
-1.078	0.496	0.344	-1.199	0.301	0.563	-1.063	0.414	0.605	-0.93	0.168	0.691	-0.77	0.578	0.543	-1.527	0.594	0.578	-1.98	0.488	0.516	-1.242	0.359	0.547	-0.781	0.465	0.574	-1.012	0.281	0.195	-1.199	0.316	0.387
-1.129	0.484	0.359	-1.141	0.25	0.574	-1.035	0.434	0.609	-0.91	0.168	0.684	-0.793	0.621	0.5	-1.516	0.613	0.551	-2.004	0.477	0.5	-1.215	0.387	0.523	-0.816	0.484	0.594	-1.043	0.27	0.215	-1.063	0.293	0.359
-1.176	0.473	0.367	-1.063	0.246	0.559	-1.008	0.445	0.617	-0.895	0.227	0.652	-0.793	0.652	0.496	-1.488	0.617	0.52	-1.926	0.473	0.473	-1.191	0.434	0.496	-0.898	0.504	0.609	-1.109	0.281	0.238	-0.953	0.266	0.332
-1.211	0.453	0.379	-1.008	0.297	0.539	-1.004	0.453	0.621	-0.891	0.27	0.629	-0.809	0.645	0.512	-1.422	0.598	0.48	-1.766	0.426	0.438	-1.168	0.48	0.488	-0.969	0.504	0.645	-1.203	0.305	0.262	-0.887	0.262	0.328
-1.238	0.422	0.387	-0.965	0.367	0.504	-1.016	0.461	0.629	-0.883	0.301	0.602	-0.84	0.648	0.543	-1.336	0.543	0.434	-1.629	0.387	0.371	-1.121	0.484	0.5	-1.051	0.473	0.688	-1.301	0.336	0.285	-0.852	0.266	0.316
-1.27	0.387	0.398	-0.922	0.426	0.477	-1.035	0.461	0.633	-0.875	0.352	0.57	-0.883	0.648	0.574	-1.246	0.492	0.402	-1.543	0.363	0.285	-1.063	0.457	0.52	-1.16	0.438	0.734	-1.387	0.355	0.324	-0.793	0.25	0.289
-1.273	0.359	0.402	-0.875	0.477	0.461	-1.07	0.453	0.641	-0.867	0.387	0.551	-0.926	0.656	0.609	-1.168	0.441	0.395	-1.523	0.336	0.23	-1.008	0.426	0.539	-1.297	0.406	0.777	-1.461	0.375	0.359	-0.738	0.215	0.27
-1.273	0.324	0.422	-0.844	0.52	0.449	-1.113	0.445	0.652	-0.867	0.41	0.543	-0.965	0.648	0.676	-1.109	0.395	0.395	-1.52	0.324	0.211	-0.941	0.398	0.563	-1.457	0.395	0.805	-1.551	0.395	0.383	-0.719	0.18	0.25
-1.285	0.309	0.438	-0.816	0.527	0.449	-1.156	0.441	0.66	-0.883	0.426	0.539	-1.043	0.633	0.754	-1.063	0.344	0.398	-1.512	0.297	0.227	-0.898	0.355	0.566	-1.602	0.398	0.809	-1.625	0.398	0.383	-0.73	0.16	0.215
-1.324	0.313	0.449	-0.793	0.496	0.457	-1.188	0.445	0.656	-0.898	0.414	0.551	-1.152	0.633	0.809	-1.016	0.316	0.406	-1.461	0.25	0.262	-0.844	0.34	0.59	-1.723	0.438	0.781	-1.629	0.395	0.379	-0.715	0.145	0.195
-1.371	0.305	0.461	-0.77	0.465	0.465	-1.223	0.457	0.66	-0.918	0.402	0.582	-1.238	0.625	0.852	-0.961	0.289	0.422	-1.379	0.176	0.266	-0.813	0.328	0.602	-1.816	0.5	0.738	-1.602	0.363	0.387	-0.691	0.125	0.176
-1.391	0.301	0.469	-0.766	0.445	0.477	-1.266	0.473	0.664	-0.953	0.387	0.602	-1.281	0.605	0.887	-0.922	0.277	0.414	-1.289	0.148	0.215	-0.797	0.324	0.609	-1.922	0.57	0.672	-1.523	0.332	0.414	-0.699	0.121	0.148
-1.383	0.297	0.473	-0.766	0.418	0.473	-1.32	0.477	0.68	-0.977	0.383	0.605	-1.301	0.594	0.914	-0.906	0.285	0.414	-1.188	0.168	0.105	-0.797	0.359	0.594	-2.012	0.633	0.605	-1.453	0.309	0.473	-0.723	0.133	0.125
-1.363	0.289	0.484	-0.773	0.391	0.488	-1.414	0.48	0.699	-1	0.383	0.621	-1.313	0.621	0.922	-0.898	0.285	0.418	-1.16	0.246	-0.004	-0.762	0.383	0.582	-2.117	0.695	0.523	-1.422	0.289	0.539	-0.738	0.141	0.113
-1.344	0.297	0.5	-0.805	0.379	0.512	-1.492	0.496	0.703	-1.016	0.379	0.648	-1.313	0.672	0.918	-0.902	0.293	0.418	-1.09	0.238	-0.039	-0.746	0.41	0.574	-2.203	0.758	0.465	-1.426	0.285	0.578	-0.758	0.152	0.109
-1.328	0.324	0.504	-0.859	0.379	0.543	-1.492	0.516	0.711	-1.039	0.379	0.68	-1.328	0.699	0.902	-0.902	0.309	0.414	-0.969	-0.023	-0.008	-0.746	0.43	0.57	-2.254	0.813	0.434	-1.469	0.285	0.574	-0.793	0.168	0.113
-1.305	0.359	0.508	-0.934	0.387	0.563	-1.434	0.504	0.691	-1.078	0.379	0.699	-1.336	0.699	0.906	-0.906	0.301	0.41	-0.914	-0.219	0.051	-0.758	0.422	0.582	-2.207	0.816	0.426	-1.508	0.285	0.543	-0.855	0.215	0.121
-1.273	0.379	0.5	-1.027	0.41	0.57	-1.367	0.488	0.652	-1.121	0.395	0.699	-1.43	0.801	0.891	-0.91	0.301	0.41	-0.965	-0.145	0.09	-0.785	0.414	0.59	-2.066	0.77	0.426	-1.512	0.285	0.512	-0.914	0.238	0.137
-1.234	0.406	0.48	-1.102	0.418	0.586	-1.313	0.473	0.594	-1.168	0.43	0.684	-1.609	0.844	0.844	-0.938	0.289	0.41	-1.039	-0.055	0.125	-0.813	0.414	0.586	-1.879	0.688	0.418	-1.492	0.289	0.492	-0.961	0.293	0.148
-1.219	0.426	0.477	-1.172	0.41	0.582	-1.285	0.457	0.543	-1.195	0.484	0.66	-1.613	0.859	0.789	-0.98	0.297	0.398	-1.082	-0.066	0.195	-0.848	0.406	0.586	-1.703	0.586	0.383	-1.426	0.328	0.484	-1.023	0.391	0.172
-1.223	0.441	0.473	-1.234	0.398	0.566	-1.262	0.465	0.516	-1.211	0.535	0.637	-1.512	0.828	0.75	-1.031	0.293	0.379	-1.125	-0.188	0.301	-0.883	0.398	0.59	-1.566	0.469	0.344	-1.305	0.32	0.508	-1.094	0.453	0.23
-1.25	0.43	0.469	-1.324	0.395	0.539	-1.254	0.477	0.512	-1.215	0.598	0.617	-1.363	0.766	0.719	-1.082	0.285	0.363	-1.137	-0.262	0.348	-0.93	0.391	0.594	-1.469	0.391	0.324	-1.16	0.277	0.543	-1.148	0.484	0.293
-1.285	0.391	0.473	-1.453	0.406	0.512	-1.262	0.48	0.508	-1.238	0.598	0.602	-1.227	0.73	0.68	-1.141	0.262	0.348	-1.117	-0.063	0.285	-1.02	0.395	0.578	-1.398	0.348	0.309	-1.039	0.238	0.582	-1.188	0.492	0.336
-1.289	0.336	0.496	-1.652	0.426	0.52	-1.281	0.484	0.5	-1.289	0.637	0.57	-1.102	0.75	0.625	-1.18	0.25	0.336	-1.039	0.285	0.176	-1.148	0.406	0.559	-1.301	0.359	0.277	-0.945	0.188	0.613	-1.242	0.469	0.375
-1.273	0.281	0.516	-1.875	0.445	0.52	-1.305	0.48	0.48	-1.371	0.664	0.559	-1	0.742	0.586	-1.207	0.25	0.344	-1.051	0.527	0.031	-1.27	0.438	0.535	-1.223	0.301	0.25	-0.93	0.184	0.602	-1.352	0.43	0.395
-1.258	0.242	0.535	-2.043	0.426	0.539	-1.316	0.484	0.457	-1.449	0.672	0.566	-0.965	0.711	0.535	-1.234	0.258	0.348	-1.023	0.652	0.02	-1.355	0.457	0.512	-1.105	0.32	0.227	-0.906	0.219	0.605	-1.473	0.379	0.422
-1.238	0.211	0.559	-2.176	0.496	0.504	-1.285	0.477	0.43	-1.531	0.676	0.57	-0.945	0.664	0.492	-1.262	0.277	0.348	-0.934	0.715	0.035	-1.398	0.492	0.512	-0.977	0.336	0.203	-0.898	0.273	0.598	-1.539	0.313	0.484
-1.195	0.188	0.574	-2.176	0.57	0.473	-1.219	0.465	0.398	-1.613	0.695	0.574	-0.898	0.598	0.473	-1.277	0.301	0.348	-0.875	0.695	0.047	-1.434	0.535	0.539	-0.859	0.328	0.195	-0.898	0.328	0.598	-1.59	0.234	0.578
-1.152	0.184	0.566	-2.074	0.57	0.461	-1.141	0.453	0.371	-1.699	0.684	0.574	-0.84	0.543	0.473	-1.285	0.316	0.367	-0.844	0.684	0.043	-1.531	0.578	0.559	-0.754	0.324	0.199	-0.883	0.375	0.605	-1.641	0.164	0.711
-1.129	0.211	0.551	-1.898	0.531	0.465	-1.07	0.449	0.348	-1.754	0.652	0.555	-0.824	0.504	0.5	-1.297	0.336	0.379	-0.844	0.754	0.039	-1.711	0.617	0.57	-0.629	0.34	0.207	-0.879	0.406	0.602	-1.676	0.121	0.801
-1.125	0.246	0.535	-1.691	0.48	0.469	-1.027	0.449	0.332	-1.742	0.602	0.52	-0.902	0.477	0.504	-1.332	0.348	0.395	-0.875	0.719	0.109	-1.934	0.66	0.57	-0.563	0.328	0.211	-0.859	0.441	0.602	-1.645	0.164	0.82
-1.133	0.273	0.52	-1.48	0.41	0.465	-1.004	0.469	0.32	-1.637	0.539	0.488	-0.98	0.457	0.488	-1.379	0.379	0.398	-0.93	0.613	0.102	-2.066	0.73	0.57	-0.531	0.344	0.207	-0.832	0.469	0.609	-1.578	0.246	0.758
-1.137	0.305	0.5	-1.328	0.426	0.465	-0.988	0.5	0.316	-1.492	0.465	0.457	-0.961	0.422	0.492	-1.379	0.383	0.422	-0.977	0.668	-0.035	-2.102	0.738	0.566	-0.484	0.363	0.199	-0.816	0.473	0.629	-1.469	0.352	0.641
-1.145	0.324	0.469	-1.238	0.441	0.457	-0.977	0.52	0.313	-1.379	0.395	0.445	-0.902	0.379	0.488	-1.383	0.41	0.422	-0.984	0.859	-0.195	-2.012	0.676	0.543	-0.457	0.387	0.203	-0.805	0.469	0.645	-1.355	0.449	0.551
-1.156	0.34	0.449	-1.188	0.461	0.41	-0.969	0.535	0.309	-1.313	0.363	0.438	-0.852	0.359	0.477	-1.316	0.414	0.43	-0.977	0.902	-0.199	-1.871	0.578	0.484	-0.465	0.375	0.215	-0.805	0.477	0.691	-1.309	0.52	0.52
-1.176	0.355	0.43	-1.18	0.512	0.359	-0.969	0.539	0.305	-1.277	0.383	0.422	-0.809	0.355	0.461	-1.172	0.395	0.445	-1	0.883	-0.215	-1.773	0.504	0.426	-0.52	0.402	0.223	-0.832	0.5	0.742	-1.352	0.547	0.484
-1.203	0.359	0.418	-1.145	0.508	0.328	-0.973	0.539	0.297	-1.246	0.43	0.391	-0.773	0.355	0.449	-1.027	0.371	0.48	-1	0.918	-0.285	-1.738	0.457	0.395	-0.59	0.418	0.23	-0.875	0.539	0.766	-1.371	0.531	0.465
-1.219	0.363	0.422	-1.102	0.469	0.313	-0.977	0.531	0.301	-1.203	0.469	0.359	-0.785	0.363	0.457	-0.941	0.359	0.52	-1.027	1.004	-0.457	-1.703	0.461	0.387	-0.66	0.43	0.242	-0.926	0.586	0.777	-1.266	0.52	0.445
-1.215	0.367	0.441	-1.051	0.449	0.285	-0.996	0.512	0.309	-1.141	0.48	0.336	-0.871	0.375	0.461	-0.938	0.398	0.535	-1.023	0.973	-0.398	-1.645	0.469	0.375	-0.73	0.434	0.246	-0.992	0.648	0.766	-1.125	0.477	0.461
-1.203	0.359	0.465	-0.992	0.438	0.281	-1.02	0.484	0.32	-1.074	0.504	0.301	-0.996	0.379	0.465	-0.961	0.445	0.555	-1.086	0.586	-0.137	-1.59	0.469	0.367	-0.809	0.43	0.246	-1.109	0.77	0.688	-1.055	0.426	0.473
-1.195	0.348	0.48	-0.941	0.414	0.289	-1.047	0.461	0.34	-1.016	0.531	0.273	-1.086	0.363	0.48	-1.023	0.477	0.551	-1.27	0.426	0.141	-1.527	0.414	0.367	-0.867	0.402	0.246	-1.254	0.922	0.609	-1.031	0.395	0.469
-1.191	0.328	0.488	-0.895	0.383	0.309	-1.098	0.445	0.359	-0.977	0.523	0.25	-1.133	0.336	0.488	-1.102	0.5	0.547	-1.457	0.383	0.391	-1.43	0.367	0.352	-0.91	0.387	0.254	-1.41	1.027	0.559	-0.996	0.371	0.48
-1.176	0.313	0.5	-0.84	0.359	0.313	-1.16	0.422	0.387	-0.941	0.488	0.227	-1.176	0.309	0.48	-1.191	0.508	0.559	-1.527	0.18	0.574	-1.324	0.355	0.328	-0.98	0.379	0.27	-1.598	1.066	0.563	-0.957	0.348	0.523
-1.145	0.297	0.512	-0.781	0.332	0.328	-1.219	0.391	0.41	-0.91	0.465	0.223	-1.223	0.281	0.469	-1.246	0.496	0.566	-1.516	-0.004	0.633	-1.172	0.344	0.32	-1.102	0.359	0.285	-1.844	1.039	0.59	-0.93	0.324	0.57
-1.102	0.293	0.516	-0.746	0.309	0.336	-1.273	0.352	0.434	-0.891	0.441	0.227	-1.273	0.262	0.457	-1.273	0.453	0.59	-1.418	-0.113	0.598	-1.07	0.305	0.313	-1.242	0.348	0.309	-2.09	0.996	0.59	-0.906	0.297	0.617
-1.078	0.305	0.516	-0.715	0.305	0.344	-1.316	0.316	0.449	-0.875	0.441	0.238	-1.316	0.246	0.438	-1.262	0.387	0.59	-1.254	-0.133	0.527	-1	0.324	0.297	-1.402	0.336	0.332	-2.215	0.945	0.598	-0.895	0.293	0.645
-1.051	0.313	0.52	-0.699	0.309	0.355	-1.344	0.281	0.453	-0.867	0.445	0.25	-1.34	0.242	0.418	-1.223	0.309	0.594	-1.07	-0.168	0.461	-0.922	0.328	0.297	-1.551	0.332	0.344	-2.188	0.875	0.625	-0.898	0.328	0.664
-1.027	0.32	0.52	-0.695	0.32	0.371	-1.375	0.246	0.449	-0.867	0.445	0.258	-1.367	0.238	0.41	-1.176	0.223	0.613	-0.984	-0.141	0.355	-0.887	0.32	0.301	-1.617	0.316	0.355	-2.078	0.758	0.645	-0.953	0.375	0.672
-1.012	0.34	0.527	-0.699	0.336	0.383	-1.395	0.223	0.441	-0.863	0.449	0.266	-1.391	0.242	0.402	-1.129	0.145	0.633	-0.941	-0.004	0.191	-0.844	0.348	0.305	-1.602	0.305	0.383	-1.945	0.695	0.617	-1.063	0.426	0.684
-0.992	0.352	0.523	-0.73	0.348	0.398	-1.402	0.203	0.449	-0.863	0.453	0.27	-1.406	0.262	0.422	-1.082	0.113	0.652	-0.883	0.168	0.051	-0.777	0.352	0.289	-1.535	0.293	0.449	-1.797	0.703	0.555	-1.203	0.492	0.68
-0.957	0.367	0.527	-0.766	0.367	0.406	-1.398	0.199	0.461	-0.863	0.457	0.27	-1.422	0.297	0.461	-1.082	0.137	0.652	-0.863	0.359	-0.008	-0.766	0.34	0.285	-1.512	0.285	0.496	-1.695	0.719	0.461	-1.324	0.547	0.66
-0.926	0.383	0.539	-0.805	0.383	0.41	-1.414	0.219	0.469	-0.863	0.473	0.27	-1.449	0.34	0.492	-1.082	0.215	0.637	-0.879	0.48	0.047	-0.785	0.352	0.281	-1.563	0.285	0.523	-1.594	0.762	0.395	-1.383	0.605	0.641
-0.906	0.395	0.559	-0.84	0.398	0.402	-1.434	0.246	0.469	-0.863	0.48	0.281	-1.504	0.379	0.504	-1.082	0.254	0.629	-0.906	0.504	0.051	-0.766	0.355	0.266	-1.609	0.297	0.52	-1.543	0.758	0.336	-1.449	0.664	0.609
-0.898	0.402	0.566	-0.875	0.398	0.398	-1.438	0.27	0.461	-0.879	0.48	0.297	-1.555	0.402	0.5	-1.051	0.332	0.621	-0.926	0.438	0.059	-0.754	0.336	0.262	-1.625	0.324	0.52	-1.5	0.727	0.285	-1.52	0.688	0.59
-0.891	0.426	0.59	-0.914	0.387	0.391	-1.41	0.297	0.461	-0.895	0.492	0.313	-1.574	0.406	0.48	-1.008	0.367	0.621	-0.973	0.367	0.102	-0.754	0.328	0.254	-1.551	0.348	0.539	-1.445	0.672	0.25	-1.613	0.688	0.578
-0.875	0.445	0.598	-0.957	0.379	0.387	-1.383	0.332	0.461	-0.922	0.496	0.332	-1.566	0.422	0.461	-1.004	0.406	0.578	-0.977	0.324	0.16	-0.762	0.32	0.25	-1.426	0.371	0.574	-1.398	0.617	0.207	-1.746	0.688	0.555
-0.879	0.465	0.609	-1.012	0.371	0.387	-1.344	0.359	0.457	-0.957	0.484	0.363	-1.492	0.41	0.453	-1.027	0.512	0.551	-0.938	0.332	0.18	-0.777	0.297	0.25	-1.316	0.41	0.594	-1.348	0.543	0.172	-1.883	0.711	0.516
-0.891	0.484	0.613	-1.066	0.371	0.395	-1.293	0.387	0.469	-0.996	0.477	0.395	-1.348	0.379	0.461	-1.027	0.563	0.574	-0.891	0.387	0.172	-0.809	0.277	0.254	-1.273	0.453	0.582	-1.277	0.461	0.156	-1.992	0.727	0.5
-0.902	0.496	0.629	-1.133	0.379	0.398	-1.234	0.414	0.488	-1.059	0.465	0.422	-1.199	0.363	0.496	-1.031	0.496	0.641	-0.863	0.457	0.168	-0.828	0.281	0.262	-1.262	0.563	0.527	-1.211	0.379	0.16	-2.055	0.719	0.484
-0.926	0.527	0.645	-1.199	0.383	0.414	-1.168	0.434	0.508	-1.121	0.445	0.441	-1.082	0.363	0.543	-1.043	0.422	0.707	-0.867	0.547	0.133	-0.855	0.293	0.273	-1.23	0.617	0.453	-1.133	0.324	0.172	-2.063	0.664	0.469
-0.961	0.555	0.652	-1.23	0.398	0.426	-1.098	0.434	0.512	-1.176	0.422	0.445	-1.012	0.359	0.586	-1.035	0.383	0.75	-0.879	0.629	0.113	-0.914	0.297	0.293	-1.18	0.629	0.379	-1.055	0.285	0.191	-2.004	0.59	0.445
-0.992	0.586	0.652	-1.246	0.422	0.434	-1.012	0.434	0.496	-1.215	0.402	0.453	-1.016	0.398	0.598	-1.012	0.371	0.777	-0.906	0.648	0.148	-1.004	0.313	0.313	-1.137	0.613	0.352	-0.98	0.266	0.215	-1.93	0.516	0.434
-1	0.602	0.66	-1.27	0.449	0.422	-0.957	0.414	0.484	-1.258	0.383	0.457	-1.031	0.426	0.609	-1.035	0.359	0.801	-0.93	0.605	0.207	-1.117	0.324	0.32	-1.098	0.559	0.359	-0.926	0.266	0.234	-1.898	0.457	0.406
-1.027	0.609	0.664	-1.305	0.496	0.398	-0.934	0.383	0.484	-1.328	0.375	0.457	-1.055	0.414	0.613	-1.09	0.359	0.824	-0.918	0.598	0.207	-1.258	0.352	0.332	-1.02	0.512	0.395	-0.883	0.27	0.254	-1.941	0.402	0.344
-1.074	0.652	0.668	-1.328	0.543	0.387	-0.938	0.359	0.492	-1.379	0.375	0.457	-1.086	0.402	0.609	-1.156	0.371	0.844	-0.941	0.582	0.164	-1.371	0.371	0.348	-0.949	0.449	0.449	-0.859	0.258	0.281	-1.984	0.352	0.285
-1.125	0.707	0.684	-1.34	0.566	0.379	-0.965	0.355	0.508	-1.414	0.371	0.465	-1.117	0.398	0.613	-1.23	0.379	0.848	-0.984	0.582	0.156	-1.465	0.391	0.371	-0.883	0.367	0.516	-0.863	0.242	0.324	-1.938	0.277	0.27
-1.184	0.766	0.688	-1.34	0.582	0.371	-0.984	0.348	0.516	-1.453	0.363	0.461	-1.164	0.387	0.629	-1.289	0.398	0.855	-1.047	0.586	0.18	-1.559	0.398	0.395	-0.809	0.273	0.57	-0.891	0.227	0.355	-1.801	0.203	0.281
-1.266	0.82	0.676	-1.352	0.582	0.379	-1.004	0.324	0.523	-1.484	0.355	0.469	-1.219	0.355	0.637	-1.328	0.406	0.852	-1.117	0.531	0.234	-1.629	0.402	0.41	-0.758	0.203	0.598	-0.922	0.219	0.363	-1.621	0.152	0.301
-1.336	0.855	0.676	-1.383	0.578	0.383	-1	0.285	0.551	-1.531	0.348	0.477	-1.262	0.301	0.637	-1.383	0.414	0.836	-1.207	0.488	0.281	-1.672	0.398	0.426	-0.727	0.195	0.613	-0.945	0.227	0.348	-1.43	0.133	0.316
-1.391	0.859	0.684	-1.395	0.559	0.395	-1.008	0.23	0.594	-1.574	0.352	0.469	-1.242	0.238	0.637	-1.477	0.43	0.82	-1.313	0.535	0.289	-1.68	0.379	0.445	-0.727	0.258	0.605	-0.98	0.223	0.336	-1.246	0.129	0.34
-1.418	0.832	0.688	-1.41	0.52	0.422	-1.039	0.188	0.629	-1.594	0.367	0.465	-1.188	0.184	0.629	-1.602	0.445	0.805	-1.418	0.617	0.254	-1.625	0.344	0.477	-0.746	0.348	0.574	-0.98	0.203	0.32	-1.086	0.145	0.352
-1.402	0.789	0.672	-1.461	0.484	0.445	-1.043	0.172	0.656	-1.609	0.363	0.461	-1.125	0.152	0.617	-1.738	0.461	0.813	-1.512	0.633	0.191	-1.504	0.301	0.539	-0.762	0.445	0.547	-0.977	0.195	0.301	-0.961	0.152	0.352
-1.348	0.73	0.656	-1.523	0.449	0.469	-1.059	0.141	0.684	-1.605	0.371	0.457	-1.059	0.16	0.594	-1.879	0.48	0.824	-1.594	0.621	0.102	-1.379	0.27	0.598	-0.777	0.508	0.527	-0.992	0.195	0.285	-0.848	0.152	0.348
-1.273	0.664	0.641	-1.531	0.406	0.477	-1.066	0.117	0.688	-1.547	0.352	0.453	-1.023	0.211	0.574	-1.984	0.512	0.828	-1.609	0.629	0.055	-1.293	0.273	0.629	-0.809	0.555	0.535	-1.027	0.227	0.27	-0.758	0.145	0.34
-1.188	0.641	0.609	-1.457	0.355	0.488	-1.066	0.082	0.746	-1.441	0.336	0.449	-1.004	0.281	0.57	-2.023	0.543	0.797	-1.574	0.48	0.121	-1.27	0.336	0.617	-0.855	0.602	0.535	-1.086	0.285	0.254	-0.684	0.148	0.305
-1.113	0.629	0.574	-1.348	0.32	0.504	-1.078	0.063	0.785	-1.328	0.332	0.438	-0.996	0.34	0.566	-1.953	0.535	0.75	-1.559	0.531	0.152	-1.305	0.395	0.563	-0.91	0.641	0.516	-1.133	0.316	0.262	-0.617	0.164	0.273
-1.047	0.617	0.527	-1.277	0.316	0.504	-1.09	0.305	0.766	-1.227	0.344	0.422	-0.988	0.375	0.594	-1.793	0.477	0.699	-1.559	0.621	0.207	-1.355	0.41	0.5	-0.98	0.691	0.484	-1.176	0.348	0.273	-0.555	0.172	0.25
-1.004	0.617	0.48	-1.234	0.332	0.496	-1.078	0.477	0.723	-1.156	0.367	0.414	-0.969	0.398	0.617	-1.605	0.371	0.641	-1.617	0.707	0.238	-1.418	0.402	0.445	-1.09	0.855	0.352	-1.215	0.383	0.301	-0.527	0.184	0.238
-0.984	0.621	0.43	-1.211	0.355	0.477	-0.992	0.301	0.711	-1.141	0.398	0.406	-0.957	0.449	0.605	-1.473	0.273	0.59	-1.621	0.789	0.184	-1.449	0.41	0.418	-1.168	1.176	0.188	-1.207	0.418	0.348	-0.516	0.199	0.23
-0.977	0.652	0.391	-1.215	0.391	0.461	-0.906	0.172	0.641	-1.176	0.418	0.387	-0.949	0.469	0.586	-1.395	0.227	0.555	-1.652	0.867	0.051	-1.414	0.426	0.43	-1.176	1.5	0.043	-1.207	0.438	0.391	-0.516	0.211	0.234
-0.996	0.668	0.348	-1.23	0.422	0.449	-0.93	0.254	0.527	-1.215	0.438	0.371	-0.922	0.527	0.566	-1.352	0.242	0.512	-1.637	0.867	-0.102	-1.352	0.395	0.484	-1.156	1.664	0.008	-1.25	0.445	0.398	-0.516	0.223	0.242
-1.051	0.668	0.316	-1.242	0.438	0.445	-0.957	0.406	0.461	-1.227	0.445	0.348	-0.922	0.598	0.563	-1.305	0.281	0.473	-1.594	0.676	-0.18	-1.297	0.328	0.523	-1.215	1.609	0.055	-1.273	0.453	0.391	-0.539	0.238	0.242
-1.102	0.668	0.281	-1.234	0.43	0.449	-0.98	0.492	0.449	-1.215	0.438	0.336	-0.957	0.664	0.555	-1.25	0.328	0.438	-1.473	0.391	-0.164	-1.227	0.266	0.551	-1.363	1.508	0.336	-1.238	0.453	0.379	-0.586	0.238	0.23
-1.137	0.672	0.246	-1.238	0.41	0.457	-1.012	0.516	0.453	-1.191	0.402	0.332	-0.98	0.695	0.559	-1.207	0.367	0.398	-1.324	0.23	-0.18	-1.121	0.199	0.578	-2.078	1.707	0.473	-1.18	0.422	0.375	-0.633	0.242	0.227
-1.18	0.688	0.207	-1.238	0.395	0.457	-1.031	0.508	0.469	-1.156	0.367	0.352	-1.008	0.695	0.563	-1.16	0.398	0.395	-1.227	0.18	-0.215	-1.051	0.148	0.59	-2.473	1.32	0.582	-1.121	0.391	0.402	-0.672	0.25	0.227
-1.215	0.676	0.188	-1.203	0.359	0.477	-1.051	0.504	0.465	-1.105	0.328	0.375	-1.016	0.645	0.582	-1.125	0.402	0.398	-1.184	0.211	-0.242	-1.004	0.141	0.582	-1.855	0.387	0.672	-1.098	0.363	0.441	-0.707	0.262	0.23
-1.25	0.629	0.188	-1.113	0.289	0.484	-1.082	0.516	0.461	-1.051	0.289	0.406	-1.031	0.598	0.602	-1.09	0.43	0.387	-1.164	0.23	-0.25	-0.965	0.203	0.551	-1.473	0.063	0.668	-1.117	0.363	0.484	-0.754	0.273	0.258
-1.289	0.586	0.203	-1.023	0.273	0.488	-1.105	0.531	0.457	-0.988	0.25	0.438	-1.059	0.563	0.629	-1.051	0.438	0.379	-1.152	0.234	-0.273	-0.934	0.285	0.539	-1.617	0.082	0.625	-1.164	0.379	0.52	-0.844	0.285	0.293
-1.301	0.559	0.223	-0.949	0.262	0.512	-1.117	0.52	0.465	-0.945	0.23	0.465	-1.121	0.559	0.641	-0.98	0.426	0.352	-1.133	0.266	-0.309	-0.879	0.344	0.527	-1.863	-0.035	0.641	-1.23	0.41	0.535	-0.945	0.285	0.344
-1.285	0.531	0.254	-0.914	0.277	0.523	-1.117	0.492	0.48	-0.91	0.23	0.48	-1.203	0.594	0.609	-0.918	0.402	0.328	-1.133	0.289	-0.285	-0.848	0.395	0.504	-2.004	0.129	0.547	-1.281	0.422	0.559	-1.059	0.289	0.375
-1.254	0.496	0.285	-0.906	0.32	0.52	-1.129	0.449	0.5	-0.891	0.258	0.48	-1.219	0.59	0.598	-0.867	0.391	0.313	-1.117	0.289	-0.262	-0.824	0.453	0.48	-2.094	0.598	0.309	-1.355	0.418	0.574	-1.18	0.32	0.391
-1.207	0.488	0.305	-0.91	0.363	0.5	-1.141	0.414	0.531	-0.867	0.305	0.465	-1.227	0.574	0.598	-0.832	0.375	0.309	-1.082	0.305	-0.152	-0.781	0.496	0.465	-1.766	1.09	0.234	-1.434	0.422	0.594	-1.348	0.352	0.43
-1.168	0.5	0.313	-0.914	0.402	0.48	-1.164	0.387	0.563	-0.844	0.344	0.441	-1.199	0.605	0.594	-0.809	0.359	0.316	-1.043	0.285	-0.023	-0.766	0.527	0.465	-1.449	1.344	0.156	-1.473	0.453	0.605	-1.531	0.355	0.484
-1.141	0.488	0.305	-0.895	0.434	0.465	-1.195	0.371	0.605	-0.816	0.375	0.422	-1.16	0.699	0.594	-0.801	0.367	0.32	-0.984	0.281	0.07	-0.766	0.555	0.473	-1.414	1.141	0.102	-1.465	0.461	0.613	-1.656	0.355	0.551
-1.113	0.469	0.293	-0.883	0.445	0.457	-1.238	0.355	0.637	-0.805	0.398	0.418	-1.121	0.793	0.574	-0.801	0.359	0.328	-0.895	0.281	0.133	-0.77	0.57	0.5	-1.445	0.754	0.141	-1.402	0.461	0.609	-1.746	0.355	0.586
-1.066	0.469	0.281	-0.898	0.445	0.469	-1.285	0.352	0.656	-0.801	0.418	0.434	-1.117	0.855	0.566	-0.801	0.359	0.328	-0.816	0.285	0.203	-0.801	0.574	0.539	-1.332	0.516	0.176	-1.289	0.41	0.617	-1.777	0.391	0.621
-1.027	0.484	0.273	-0.934	0.453	0.473	-1.324	0.352	0.68	-0.816	0.438	0.441	-1.141	0.898	0.563	-0.816	0.367	0.328	-0.746	0.32	0.195	-0.859	0.57	0.57	-1.156	0.477	0.184	-1.203	0.332	0.621	-1.832	0.383	0.629
-1	0.504	0.262	-0.965	0.441	0.492	-1.367	0.355	0.695	-0.828	0.426	0.449	-1.199	0.922	0.563	-0.832	0.371	0.316	-0.691	0.328	0.156	-0.953	0.566	0.617	-0.988	0.547	0.18	-1.152	0.238	0.641	-1.82	0.359	0.629
-0.98	0.508	0.266	-0.984	0.418	0.512	-1.402	0.355	0.703	-0.828	0.398	0.477	-1.25	0.922	0.555	-0.852	0.383	0.301	-0.656	0.371	0.113	-1.074	0.539	0.648	-0.855	0.586	0.18	-1.102	0.168	0.676	-1.82	0.336	0.605
-0.984	0.5	0.262	-1.004	0.391	0.527	-1.441	0.359	0.707	-0.848	0.387	0.504	-1.277	0.879	0.543	-0.867	0.391	0.297	-0.613	0.457	0.07	-1.191	0.5	0.68	-0.793	0.527	0.188	-1.086	0.156	0.691	-1.844	0.371	0.555
-0.996	0.5	0.273	-1.02	0.367	0.539	-1.496	0.367	0.719	-0.887	0.383	0.527	-1.254	0.82	0.539	-0.898	0.402	0.293	-0.59	0.523	-0.004	-1.309	0.449	0.695	-0.738	0.43	0.215	-1.082	0.184	0.688	-1.828	0.438	0.52
-1.023	0.496	0.281	-1.027	0.355	0.543	-1.559	0.367	0.738	-0.914	0.383	0.551	-1.184	0.766	0.531	-0.945	0.414	0.285	-0.582	0.551	-0.004	-1.418	0.422	0.715	-0.695	0.375	0.246	-1.07	0.227	0.676	-1.742	0.48	0.508
-1.063	0.484	0.297	-1.016	0.371	0.543	-1.625	0.375	0.758	-0.945	0.387	0.57	-1.09	0.727	0.516	-1	0.418	0.305	-0.609	0.547	0.035	-1.473	0.379	0.746	-0.637	0.336	0.281	-1.063	0.277	0.668	-1.594	0.477	0.508
-1.109	0.473	0.313	-1.012	0.383	0.543	-1.68	0.383	0.773	-0.977	0.383	0.582	-0.988	0.684	0.504	-1.039	0.414	0.313	-0.668	0.488	0.051	-1.508	0.348	0.797	-0.582	0.34	0.324	-1.055	0.336	0.645	-1.418	0.449	0.535
-1.156	0.457	0.34	-1.016	0.391	0.535	-1.707	0.383	0.773	-0.996	0.387	0.598	-0.918	0.637	0.512	-1.047	0.402	0.328	-0.754	0.449	0.059	-1.555	0.348	0.828	-0.574	0.363	0.332	-1.035	0.395	0.625	-1.293	0.414	0.543
-1.195	0.434	0.344	-1.027	0.398	0.535	-1.699	0.371	0.766	-1.012	0.391	0.613	-0.914	0.598	0.523	-1.047	0.391	0.332	-0.82	0.465	0.066	-1.602	0.395	0.844	-0.555	0.41	0.32	-1.035	0.438	0.617	-1.152	0.395	0.551
-1.211	0.418	0.348	-1.051	0.391	0.535	-1.645	0.348	0.742	-1.051	0.406	0.629	-0.984	0.574	0.531	-1.07	0.387	0.34	-0.887	0.508	0.074	-1.637	0.465	0.836	-0.527	0.402	0.316	-1.078	0.477	0.617	-1.039	0.348	0.559
-1.215	0.387	0.359	-1.07	0.363	0.551	-1.52	0.313	0.707	-1.094	0.43	0.637	-1.055	0.551	0.535	-1.129	0.387	0.359	-0.957	0.527	0.09	-1.652	0.543	0.82	-0.504	0.359	0.313	-1.129	0.504	0.629	-0.957	0.297	0.578
-1.258	0.363	0.363	-1.094	0.336	0.582	-1.371	0.277	0.672	-1.133	0.445	0.645	-1.098	0.539	0.539	-1.215	0.398	0.383	-1.031	0.516	0.117	-1.676	0.594	0.797	-0.512	0.328	0.309	-1.188	0.527	0.645	-0.91	0.277	0.598
-1.293	0.352	0.387	-1.141	0.348	0.602	-1.238	0.273	0.637	-1.164	0.461	0.656	-1.09	0.527	0.527	-1.32	0.406	0.414	-1.164	0.457	0.109	-1.684	0.621	0.762	-0.539	0.316	0.313	-1.262	0.516	0.688	-0.883	0.281	0.621
-1.316	0.32	0.406	-1.191	0.398	0.613	-1.164	0.289	0.605	-1.195	0.484	0.664	-1.066	0.5	0.516	-1.418	0.395	0.457	-1.328	0.48	-0.016	-1.648	0.609	0.723	-0.59	0.316	0.316	-1.348	0.473	0.727	-0.883	0.301	0.691
-1.324	0.297	0.43	-1.238	0.449	0.613	-1.109	0.313	0.582	-1.23	0.504	0.68	-1.043	0.453	0.52	-1.488	0.387	0.48	-1.48	0.563	-0.219	-1.578	0.574	0.688	-0.676	0.316	0.328	-1.426	0.422	0.754	-0.906	0.352	0.77
-1.305	0.289	0.461	-1.25	0.461	0.613	-1.074	0.348	0.566	-1.281	0.535	0.676	-1.035	0.461	0.516	-1.574	0.379	0.5	-1.57	0.637	-0.387	-1.516	0.543	0.648	-0.738	0.316	0.34	-1.484	0.383	0.773	-0.922	0.402	0.848
-1.285	0.289	0.488	-1.238	0.438	0.609	-1.055	0.383	0.547	-1.352	0.559	0.672	-1.012	0.445	0.523	-1.645	0.359	0.523	-1.574	0.609	-0.457	-1.457	0.535	0.594	-0.781	0.301	0.359	-1.547	0.344	0.785	-0.91	0.441	0.875
-1.289	0.309	0.48	-1.203	0.449	0.598	-1.055	0.43	0.527	-1.438	0.59	0.66	-0.988	0.43	0.516	-1.637	0.324	0.531	-1.5	0.523	-0.418	-1.422	0.543	0.535	-0.813	0.289	0.379	-1.648	0.336	0.797	-0.859	0.488	0.871
-1.289	0.328	0.48	-1.156	0.508	0.578	-1.051	0.473	0.523	-1.543	0.629	0.641	-1	0.434	0.504	-1.563	0.285	0.531	-1.48	0.445	-0.309	-1.414	0.48	0.492	-0.863	0.277	0.402	-1.801	0.363	0.816	-0.789	0.566	0.832
-1.281	0.32	0.48	-1.109	0.574	0.566	-1.035	0.469	0.527	-1.652	0.691	0.617	-1	0.441	0.488	-1.426	0.246	0.563	-1.461	0.422	-0.211	-1.434	0.387	0.473	-0.945	0.273	0.41	-1.961	0.441	0.805	-0.734	0.668	0.773
-1.277	0.316	0.488	-1.102	0.617	0.563	-1.023	0.473	0.516	-1.703	0.75	0.605	-0.992	0.438	0.484	-1.285	0.199	0.609	-1.449	0.438	-0.148	-1.434	0.309	0.465	-1.043	0.277	0.426	-2.078	0.535	0.777	-0.715	0.77	0.691
-1.277	0.336	0.5	-1.137	0.641	0.559	-1.008	0.461	0.508	-1.688	0.766	0.602	-0.996	0.434	0.473	-1.156	0.168	0.652	-1.422	0.477	-0.074	-1.371	0.254	0.449	-1.145	0.277	0.457	-2.109	0.613	0.727	-0.738	0.863	0.641
-1.277	0.359	0.504	-1.188	0.656	0.551	-0.996	0.438	0.492	-1.602	0.727	0.594	-1.016	0.43	0.473	-1.074	0.18	0.672	-1.309	0.512	0.039	-1.285	0.207	0.43	-1.27	0.277	0.477	-2.023	0.625	0.68	-0.84	0.945	0.613
-1.273	0.379	0.504	-1.219	0.672	0.547	-0.992	0.41	0.465	-1.477	0.652	0.574	-1.059	0.418	0.461	-1.047	0.219	0.668	-1.188	0.43	0.137	-1.172	0.195	0.406	-1.402	0.266	0.5	-1.844	0.555	0.637	-1.031	1.031	0.602
-1.246	0.391	0.5	-1.254	0.699	0.543	-0.996	0.395	0.453	-1.355	0.566	0.543	-1.086	0.414	0.449	-1.113	0.277	0.633	-1.148	0.352	0.246	-1.063	0.199	0.387	-1.508	0.258	0.516	-1.695	0.465	0.57	-1.277	1.063	0.625
-1.203	0.402	0.492	-1.328	0.719	0.555	-1.012	0.383	0.449	-1.258	0.496	0.516	-1.098	0.391	0.441	-1.156	0.328	0.609	-1.141	0.363	0.289	-0.969	0.234	0.359	-1.574	0.246	0.52	-1.586	0.398	0.508	-1.582	1.043	0.609
-1.164	0.398	0.484	-1.41	0.723	0.566	-1.031	0.371	0.438	-1.211	0.449	0.508	-1.121	0.367	0.445	-1.195	0.352	0.586	-1.137	0.449	0.254	-0.902	0.281	0.305	-1.566	0.242	0.535	-1.5	0.348	0.465	-1.914	0.98	0.586
-1.141	0.406	0.477	-1.465	0.691	0.57	-1.051	0.367	0.434	-1.172	0.41	0.523	-1.148	0.34	0.441	-1.207	0.371	0.582	-1.145	0.539	0.199	-0.855	0.336	0.27	-1.516	0.277	0.547	-1.426	0.313	0.453	-2.16	0.887	0.555
-1.141	0.422	0.453	-1.457	0.637	0.578	-1.066	0.355	0.43	-1.16	0.414	0.535	-1.164	0.32	0.438	-1.184	0.379	0.602	-1.172	0.578	0.164	-0.836	0.379	0.242	-1.484	0.348	0.539	-1.367	0.289	0.449	-2.227	0.758	0.559
-1.145	0.449	0.422	-1.375	0.59	0.57	-1.063	0.352	0.426	-1.145	0.43	0.543	-1.16	0.313	0.441	-1.145	0.359	0.617	-1.211	0.563	0.164	-0.824	0.422	0.219	-1.492	0.449	0.52	-1.316	0.262	0.457	-2.188	0.668	0.57
-1.184	0.445	0.395	-1.285	0.559	0.535	-1.055	0.348	0.418	-1.133	0.422	0.531	-1.172	0.313	0.445	-1.125	0.332	0.641	-1.211	0.52	0.191	-0.816	0.457	0.215	-1.516	0.539	0.512	-1.254	0.25	0.449	-2.191	0.535	0.609
-1.215	0.426	0.379	-1.195	0.527	0.504	-1.043	0.336	0.387	-1.105	0.41	0.512	-1.207	0.32	0.441	-1.109	0.285	0.68	-1.164	0.535	0.203	-0.82	0.5	0.203	-1.547	0.566	0.52	-1.176	0.254	0.422	-2.145	0.457	0.648
-1.242	0.41	0.383	-1.121	0.512	0.484	-1.035	0.34	0.344	-1.074	0.391	0.48	-1.234	0.336	0.441	-1.082	0.238	0.711	-1.098	0.605	0.168	-0.84	0.531	0.203	-1.578	0.59	0.531	-1.082	0.277	0.391	-2.07	0.383	0.688
-1.254	0.355	0.414	-1.078	0.539	0.473	-1.043	0.367	0.32	-1.066	0.371	0.461	-1.266	0.348	0.441	-1.051	0.199	0.758	-1.051	0.586	0.078	-0.875	0.539	0.195	-1.609	0.613	0.539	-0.965	0.281	0.375	-1.961	0.379	0.688
-1.254	0.316	0.449	-1.07	0.574	0.453	-1.043	0.414	0.32	-1.074	0.344	0.438	-1.277	0.363	0.438	-1.035	0.219	0.734	-0.98	0.41	0.066	-0.902	0.52	0.18	-1.586	0.625	0.539	-0.914	0.277	0.355	-1.902	0.383	0.637
-1.254	0.289	0.484	-1.074	0.586	0.441	-1.047	0.445	0.344	-1.094	0.324	0.422	-1.297	0.383	0.441	-0.992	0.273	0.707	-0.922	0.211	0.121	-0.934	0.48	0.184	-1.527	0.609	0.535	-0.883	0.305	0.344	-1.848	0.383	0.559
-1.242	0.254	0.516	-1.086	0.594	0.426	-1.063	0.453	0.371	-1.113	0.313	0.414	-1.328	0.41	0.438	-0.941	0.316	0.684	-0.867	0.094	0.23	-0.969	0.445	0.199	-1.438	0.563	0.535	-0.848	0.344	0.328	-1.801	0.402	0.496
-1.23	0.238	0.531	-1.098	0.602	0.395	-1.074	0.445	0.406	-1.117	0.313	0.414	-1.367	0.438	0.434	-0.895	0.34	0.645	-0.84	0.098	0.305	-1.012	0.414	0.223	-1.316	0.477	0.555	-0.848	0.371	0.324	-1.742	0.395	0.473
-1.207	0.254	0.516	-1.098	0.594	0.379	-1.09	0.434	0.422	-1.105	0.316	0.41	-1.422	0.457	0.438	-0.863	0.387	0.609	-0.805	0.176	0.371	-1.039	0.398	0.258	-1.246	0.406	0.555	-0.867	0.395	0.316	-1.648	0.387	0.473
-1.176	0.277	0.496	-1.094	0.563	0.363	-1.102	0.434	0.426	-1.09	0.332	0.395	-1.457	0.461	0.445	-0.859	0.453	0.59	-0.77	0.242	0.434	-1.059	0.391	0.297	-1.129	0.324	0.574	-0.879	0.41	0.305	-1.496	0.367	0.473
-1.137	0.316	0.465	-1.09	0.52	0.355	-1.094	0.434	0.426	-1.082	0.355	0.383	-1.461	0.457	0.461	-0.871	0.488	0.582	-0.699	0.309	0.488	-1.098	0.383	0.336	-1.016	0.258	0.59	-0.926	0.414	0.285	-1.34	0.363	0.496
-1.094	0.359	0.445	-1.094	0.492	0.363	-1.105	0.43	0.422	-1.086	0.375	0.363	-1.418	0.445	0.48	-0.887	0.484	0.59	-0.645	0.363	0.496	-1.129	0.375	0.363	-0.938	0.203	0.602	-0.945	0.395	0.277	-1.211	0.355	0.508
-1.063	0.402	0.441	-1.105	0.469	0.379	-1.129	0.441	0.41	-1.086	0.395	0.344	-1.324	0.422	0.512	-0.906	0.477	0.613	-0.574	0.367	0.496	-1.156	0.379	0.379	-0.902	0.18	0.598	-0.941	0.379	0.273	-1.074	0.32	0.504
-1.055	0.43	0.445	-1.117	0.445	0.398	-1.141	0.453	0.402	-1.082	0.418	0.328	-1.227	0.402	0.543	-0.926	0.457	0.641	-0.504	0.336	0.512	-1.184	0.391	0.398	-0.875	0.195	0.578	-0.945	0.348	0.266	-0.934	0.297	0.48
-1.039	0.438	0.461	-1.129	0.426	0.418	-1.156	0.473	0.391	-1.078	0.453	0.313	-1.164	0.383	0.582	-0.938	0.43	0.672	-0.461	0.355	0.508	-1.191	0.402	0.418	-0.855	0.227	0.559	-0.93	0.344	0.266	-0.848	0.301	0.453
-1.023	0.43	0.484	-1.137	0.406	0.434	-1.176	0.477	0.391	-1.074	0.48	0.297	-1.148	0.371	0.605	-0.953	0.41	0.691	-0.449	0.395	0.484	-1.164	0.406	0.445	-0.848	0.266	0.547	-0.926	0.32	0.277	-0.773	0.316	0.434
-1.004	0.418	0.504	-1.141	0.395	0.445	-1.199	0.469	0.406	-1.07	0.504	0.297	-1.148	0.367	0.625	-0.988	0.383	0.707	-0.473	0.438	0.461	-1.109	0.406	0.492	-0.859	0.305	0.535	-0.938	0.305	0.293	-0.727	0.281	0.422
-0.98	0.406	0.523	-1.141	0.391	0.449	-1.207	0.457	0.422	-1.078	0.496	0.297	-1.164	0.336	0.629	-1.043	0.363	0.723	-0.496	0.449	0.461	-1.066	0.402	0.547	-0.883	0.352	0.512	-0.992	0.301	0.309	-0.676	0.227	0.438
-0.961	0.402	0.535	-1.129	0.391	0.449	-1.195	0.445	0.441	-1.098	0.488	0.297	-1.176	0.305	0.633	-1.105	0.359	0.73	-0.535	0.496	0.48	-1.066	0.41	0.59	-0.891	0.406	0.512	-1.043	0.313	0.32	-0.637	0.129	0.445
-0.953	0.391	0.555	-1.121	0.395	0.434	-1.207	0.422	0.457	-1.129	0.469	0.305	-1.156	0.277	0.621	-1.207	0.363	0.734	-0.613	0.586	0.523	-1.113	0.418	0.598	-0.918	0.441	0.504	-1.078	0.32	0.344	-0.602	0.059	0.484
-0.941	0.379	0.574	-1.109	0.418	0.418	-1.246	0.402	0.477	-1.156	0.449	0.324	-1.105	0.262	0.594	-1.32	0.383	0.727	-0.684	0.711	0.566	-1.164	0.434	0.566	-0.902	0.492	0.5	-1.105	0.324	0.359	-0.609	0.094	0.57
-0.945	0.375	0.59	-1.102	0.441	0.406	-1.273	0.379	0.496	-1.199	0.441	0.34	-1.027	0.203	0.559	-1.398	0.418	0.742	-0.742	0.824	0.633	-1.168	0.426	0.543	-0.914	0.551	0.523	-1.109	0.328	0.375	-0.633	0.184	0.602
-0.953	0.363	0.617	-1.09	0.465	0.391	-1.281	0.352	0.504	-1.242	0.422	0.367	-0.926	0.066	0.547	-1.453	0.438	0.773	-0.801	0.906	0.707	-1.176	0.418	0.543	-1.004	0.578	0.531	-1.109	0.336	0.41	-0.652	0.316	0.605
-0.945	0.348	0.645	-1.086	0.492	0.379	-1.27	0.324	0.52	-1.27	0.391	0.379	-0.836	-0.063	0.566	-1.516	0.438	0.793	-0.832	0.961	0.77	-1.25	0.441	0.566	-1.109	0.625	0.504	-1.133	0.375	0.426	-0.656	0.336	0.613
-0.93	0.352	0.66	-1.082	0.523	0.371	-1.219	0.289	0.535	-1.27	0.371	0.379	-0.805	-0.098	0.594	-1.605	0.426	0.809	-0.879	1.02	0.832	-1.383	0.504	0.609	-1.199	0.648	0.453	-1.188	0.434	0.434	-0.691	0.191	0.621
-0.914	0.367	0.66	-1.078	0.543	0.359	-1.148	0.262	0.555	-1.266	0.355	0.371	-0.824	-0.051	0.625	-1.695	0.434	0.82	-0.953	1.074	0.859	-1.551	0.578	0.648	-1.32	0.703	0.453	-1.227	0.484	0.441	-0.715	-0.02	0.688
-0.914	0.391	0.645	-1.07	0.559	0.352	-1.09	0.227	0.582	-1.273	0.352	0.348	-0.852	0.031	0.652	-1.789	0.461	0.824	-1.055	1.102	0.863	-1.695	0.633	0.656	-1.5	0.773	0.488	-1.246	0.512	0.445	-0.738	-0.105	0.758
-0.914	0.441	0.625	-1.063	0.566	0.359	-1.07	0.211	0.613	-1.293	0.355	0.328	-0.875	0.109	0.656	-1.883	0.504	0.824	-1.148	1.098	0.855	-1.785	0.688	0.617	-1.684	0.824	0.547	-1.219	0.488	0.477	-0.84	0.035	0.797
-0.922	0.523	0.609	-1.07	0.566	0.359	-1.086	0.219	0.641	-1.309	0.352	0.34	-0.879	0.188	0.637	-1.926	0.551	0.797	-1.227	1.086	0.844	-1.781	0.734	0.563	-1.863	0.859	0.602	-1.234	0.445	0.496	-0.957	0.184	0.848
-0.98	0.527	0.613	-1.074	0.559	0.367	-1.129	0.238	0.656	-1.32	0.336	0.375	-0.863	0.246	0.609	-1.906	0.57	0.758	-1.332	1.098	0.879	-1.742	0.75	0.504	-1.977	0.793	0.703	-1.262	0.426	0.555	-0.996	0.258	0.945
-1.023	0.543	0.621	-1.066	0.535	0.375	-1.188	0.27	0.652	-1.332	0.359	0.387	-0.832	0.297	0.57	-1.816	0.543	0.703	-1.539	1.121	0.922	-1.656	0.711	0.5	-2.168	0.754	0.75	-1.313	0.418	0.633	-1.02	0.289	1.047
-1.07	0.555	0.625	-1.07	0.523	0.375	-1.254	0.305	0.641	-1.313	0.359	0.414	-0.82	0.34	0.52	-1.695	0.492	0.637	-1.738	1.117	0.945	-1.535	0.633	0.527	-2.238	0.707	0.781	-1.375	0.418	0.695	-1.039	0.363	1.094
-1.129	0.535	0.645	-1.094	0.504	0.387	-1.309	0.32	0.637	-1.34	0.398	0.414	-0.828	0.395	0.465	-1.582	0.461	0.574	-1.813	1.027	0.965	-1.422	0.578	0.578	-2.211	0.582	0.797	-1.41	0.461	0.73	-1.023	0.496	1.125
-1.184	0.492	0.668	-1.109	0.477	0.398	-1.34	0.328	0.637	-1.344	0.414	0.434	-0.84	0.449	0.438	-1.488	0.469	0.5	-1.762	0.879	0.977	-1.332	0.535	0.613	-2.086	0.402	0.797	-1.383	0.477	0.746	-1.016	0.566	1.156
-1.242	0.469	0.691	-1.113	0.469	0.406	-1.363	0.328	0.629	-1.328	0.406	0.445	-0.875	0.473	0.434	-1.418	0.488	0.441	-1.66	0.734	0.957	-1.242	0.543	0.617	-1.926	0.266	0.773	-1.285	0.496	0.723	-1.035	0.586	1.16
-1.305	0.465	0.703	-1.121	0.457	0.426	-1.371	0.316	0.621	-1.273	0.387	0.453	-0.941	0.504	0.457	-1.359	0.5	0.391	-1.594	0.637	0.906	-1.133	0.547	0.602	-1.797	0.227	0.734	-1.188	0.488	0.684	-0.996	0.609	1.125
-1.379	0.5	0.684	-1.141	0.449	0.438	-1.359	0.297	0.621	-1.199	0.367	0.457	-1.023	0.535	0.484	-1.324	0.504	0.328	-1.59	0.574	0.844	-1.016	0.535	0.578	-1.707	0.266	0.68	-1.074	0.469	0.648	-0.887	0.668	1.098
-1.477	0.555	0.648	-1.156	0.43	0.461	-1.32	0.273	0.629	-1.137	0.352	0.469	-1.09	0.57	0.492	-1.316	0.496	0.313	-1.602	0.582	0.781	-0.902	0.523	0.547	-1.637	0.316	0.617	-0.977	0.461	0.633	-0.82	0.785	1.109
-1.586	0.598	0.609	-1.168	0.41	0.473	-1.25	0.258	0.633	-1.098	0.34	0.5	-1.16	0.57	0.512	-1.324	0.457	0.297	-1.594	0.645	0.734	-0.801	0.512	0.539	-1.555	0.355	0.563	-0.906	0.457	0.656	-0.809	0.84	1.105
-1.707	0.633	0.574	-1.164	0.391	0.492	-1.168	0.254	0.633	-1.09	0.324	0.512	-1.23	0.582	0.527	-1.266	0.434	0.285	-1.563	0.703	0.684	-0.715	0.488	0.539	-1.43	0.395	0.5	-0.84	0.422	0.719	-0.785	0.84	1.082
-1.77	0.633	0.539	-1.152	0.379	0.5	-1.094	0.266	0.629	-1.117	0.316	0.504	-1.297	0.578	0.551	-1.16	0.391	0.258	-1.535	0.73	0.637	-0.664	0.477	0.555	-1.246	0.406	0.406	-0.813	0.355	0.758	-0.703	0.805	1.027
-1.777	0.641	0.473	-1.148	0.359	0.516	-1.035	0.301	0.617	-1.156	0.316	0.484	-1.34	0.543	0.586	-1.082	0.34	0.242	-1.492	0.715	0.578	-0.621	0.465	0.582	-1.012	0.457	0.305	-0.793	0.301	0.797	-0.641	0.738	0.953
-1.691	0.645	0.418	-1.148	0.336	0.523	-0.98	0.332	0.605	-1.188	0.316	0.48	-1.395	0.5	0.609	-0.984	0.332	0.242	-1.426	0.66	0.52	-0.566	0.453	0.602	-0.742	0.465	0.258	-0.766	0.297	0.824	-0.57	0.645	0.875
-1.543	0.641	0.383	-1.145	0.313	0.527	-0.941	0.328	0.605	-1.191	0.309	0.48	-1.465	0.473	0.641	-0.93	0.316	0.254	-1.344	0.621	0.473	-0.496	0.461	0.617	-0.52	0.527	0.316	-0.727	0.332	0.832	-0.512	0.559	0.82
-1.395	0.621	0.363	-1.125	0.293	0.531	-0.91	0.348	0.602	-1.18	0.305	0.5	-1.563	0.445	0.672	-0.891	0.336	0.27	-1.27	0.59	0.453	-0.445	0.512	0.621	-0.488	0.566	0.371	-0.695	0.379	0.828	-0.457	0.473	0.801
-1.27	0.605	0.355	-1.098	0.301	0.539	-0.891	0.414	0.57	-1.16	0.293	0.527	-1.664	0.422	0.691	-0.871	0.355	0.277	-1.203	0.543	0.445	-0.426	0.578	0.625	-0.598	0.605	0.336	-0.676	0.418	0.809	-0.406	0.418	0.781
-1.18	0.598	0.332	-1.074	0.32	0.543	-0.855	0.465	0.551	-1.152	0.273	0.559	-1.707	0.398	0.707	-0.891	0.383	0.27	-1.141	0.496	0.426	-0.43	0.652	0.637	-0.703	0.594	0.262	-0.676	0.461	0.793	-0.359	0.371	0.777
-1.098	0.621	0.32	-1.039	0.34	0.559	-0.848	0.465	0.555	-1.156	0.258	0.59	-1.695	0.371	0.719	-0.895	0.41	0.266	-1.063	0.445	0.414	-0.445	0.727	0.637	-0.715	0.547	0.176	-0.68	0.535	0.793	-0.32	0.336	0.785
-1.047	0.613	0.297	-1.004	0.352	0.57	-0.867	0.445	0.574	-1.152	0.23	0.609	-1.695	0.332	0.719	-0.895	0.406	0.258	-1.004	0.402	0.41	-0.5	0.797	0.617	-0.691	0.496	0.121	-0.688	0.602	0.793	-0.285	0.332	0.773
-0.988	0.605	0.27	-0.977	0.363	0.57	-0.91	0.406	0.59	-1.145	0.219	0.613	-1.715	0.309	0.727	-0.898	0.445	0.234	-0.953	0.379	0.402	-0.578	0.863	0.555	-0.688	0.52	0.051	-0.66	0.66	0.793	-0.246	0.34	0.758
-0.945	0.594	0.242	-0.965	0.379	0.57	-0.941	0.383	0.617	-1.137	0.238	0.609	-1.711	0.293	0.742	-0.891	0.484	0.211	-0.91	0.363	0.383	-0.695	0.941	0.477	-0.773	0.52	0.008	-0.633	0.699	0.801	-0.207	0.32	0.742
-0.938	0.582	0.227	-0.965	0.391	0.566	-0.949	0.348	0.641	-1.137	0.27	0.586	-1.703	0.309	0.762	-0.883	0.5	0.199	-0.863	0.363	0.375	-0.871	0.996	0.434	-0.914	0.469	-0.004	-0.633	0.715	0.816	-0.168	0.277	0.727
-0.953	0.559	0.227	-1	0.406	0.57	-0.969	0.324	0.645	-1.129	0.313	0.559	-1.699	0.34	0.77	-0.887	0.5	0.203	-0.824	0.348	0.367	-1.098	1.051	0.418	-1.027	0.453	0.02	-0.664	0.719	0.828	-0.148	0.242	0.711
-0.957	0.512	0.234	-1.063	0.422	0.57	-0.984	0.32	0.641	-1.113	0.363	0.535	-1.672	0.375	0.77	-0.906	0.488	0.215	-0.789	0.336	0.367	-1.375	1.102	0.414	-1.125	0.445	0.051	-0.707	0.734	0.824	-0.156	0.211	0.711
-0.949	0.48	0.254	-1.133	0.418	0.57	-1	0.313	0.633	-1.094	0.418	0.504	-1.594	0.383	0.754	-0.941	0.48	0.227	-0.766	0.336	0.359	-1.625	1.141	0.414	-1.164	0.41	0.109	-0.746	0.754	0.82	-0.195	0.18	0.727
-0.934	0.434	0.277	-1.199	0.395	0.574	-1.004	0.297	0.637	-1.063	0.469	0.492	-1.473	0.375	0.723	-0.984	0.477	0.246	-0.746	0.332	0.359	-1.797	1.168	0.434	-1.234	0.359	0.176	-0.793	0.773	0.824	-0.238	0.164	0.754
-0.918	0.395	0.309	-1.254	0.367	0.586	-0.996	0.285	0.645	-1.043	0.512	0.484	-1.363	0.375	0.672	-1.023	0.465	0.27	-0.734	0.336	0.355	-1.891	1.16	0.434	-1.344	0.301	0.242	-0.844	0.789	0.828	-0.262	0.172	0.773
-0.922	0.359	0.34	-1.316	0.344	0.605	-0.992	0.273	0.648	-1.039	0.535	0.496	-1.27	0.387	0.625	-1.074	0.465	0.289	-0.73	0.34	0.352	-1.918	1.059	0.43	-1.445	0.238	0.301	-0.902	0.809	0.828	-0.262	0.188	0.781
-0.93	0.352	0.371	-1.391	0.313	0.621	-0.996	0.277	0.652	-1.047	0.543	0.508	-1.191	0.422	0.582	-1.113	0.465	0.309	-0.734	0.336	0.355	-1.867	0.898	0.438	-1.551	0.176	0.34	-0.992	0.852	0.836	-0.305	0.227	0.801
-0.945	0.371	0.387	-1.441	0.293	0.633	-1.012	0.285	0.648	-1.051	0.539	0.523	-1.145	0.449	0.551	-1.148	0.469	0.336	-0.758	0.332	0.355	-1.719	0.77	0.453	-1.621	0.121	0.352	-1.125	0.898	0.844	-0.391	0.285	0.809
-0.957	0.383	0.398	-1.461	0.277	0.648	-1.047	0.313	0.652	-1.063	0.508	0.531	-1.129	0.469	0.523	-1.18	0.473	0.359	-0.793	0.336	0.371	-1.57	0.688	0.473	-1.645	0.086	0.352	-1.313	0.922	0.848	-0.48	0.34	0.801
-0.969	0.414	0.395	-1.441	0.285	0.645	-1.09	0.34	0.664	-1.07	0.473	0.531	-1.141	0.488	0.5	-1.207	0.449	0.375	-0.836	0.332	0.395	-1.438	0.633	0.496	-1.656	0.082	0.352	-1.523	0.949	0.82	-0.586	0.398	0.813
-0.965	0.438	0.395	-1.398	0.313	0.633	-1.133	0.359	0.672	-1.059	0.438	0.527	-1.156	0.527	0.469	-1.23	0.422	0.395	-0.891	0.332	0.422	-1.344	0.621	0.523	-1.664	0.113	0.348	-1.664	0.926	0.785	-0.723	0.504	0.805
-0.949	0.48	0.391	-1.332	0.344	0.609	-1.188	0.367	0.68	-1.055	0.402	0.531	-1.156	0.566	0.441	-1.242	0.395	0.414	-0.953	0.324	0.441	-1.258	0.586	0.535	-1.664	0.164	0.34	-1.629	0.852	0.754	-0.895	0.555	0.789
-0.938	0.52	0.383	-1.27	0.387	0.582	-1.227	0.371	0.676	-1.059	0.371	0.539	-1.141	0.586	0.391	-1.266	0.375	0.426	-1.012	0.328	0.453	-1.172	0.539	0.535	-1.645	0.215	0.352	-1.508	0.77	0.715	-1.055	0.566	0.738
-0.949	0.535	0.371	-1.223	0.43	0.555	-1.262	0.363	0.684	-1.074	0.355	0.551	-1.113	0.566	0.344	-1.273	0.363	0.445	-1.059	0.328	0.477	-1.07	0.512	0.516	-1.613	0.25	0.375	-1.418	0.723	0.676	-1.195	0.605	0.68
-0.957	0.523	0.371	-1.18	0.48	0.543	-1.313	0.359	0.676	-1.07	0.359	0.563	-1.09	0.484	0.348	-1.242	0.34	0.473	-1.109	0.32	0.5	-0.941	0.469	0.508	-1.602	0.273	0.402	-1.391	0.734	0.609	-1.379	0.688	0.598
-0.977	0.512	0.375	-1.152	0.527	0.527	-1.355	0.375	0.672	-1.055	0.367	0.57	-1.094	0.445	0.391	-1.199	0.32	0.504	-1.176	0.316	0.523	-0.836	0.434	0.492	-1.59	0.285	0.414	-1.387	0.793	0.531	-1.629	0.805	0.512
-1	0.508	0.387	-1.133	0.547	0.531	-1.395	0.391	0.672	-1.043	0.387	0.574	-1.094	0.488	0.426	-1.176	0.313	0.551	-1.285	0.313	0.535	-0.746	0.395	0.492	-1.508	0.281	0.41	-1.383	0.852	0.453	-1.941	0.953	0.492
-1.047	0.488	0.41	-1.109	0.539	0.539	-1.445	0.418	0.664	-1.027	0.418	0.582	-1.074	0.551	0.441	-1.191	0.309	0.59	-1.402	0.305	0.547	-0.672	0.355	0.504	-1.336	0.273	0.422	-1.363	0.859	0.383	-2.168	1.137	0.512
-1.121	0.477	0.422	-1.09	0.496	0.551	-1.504	0.461	0.637	-1.031	0.453	0.594	-1.043	0.523	0.445	-1.199	0.328	0.625	-1.504	0.281	0.559	-0.633	0.328	0.5	-1.164	0.27	0.434	-1.316	0.816	0.328	-2.215	1.262	0.516
-1.164	0.461	0.43	-1.063	0.461	0.563	-1.539	0.512	0.602	-1.066	0.48	0.602	-1.027	0.484	0.441	-1.164	0.352	0.645	-1.559	0.25	0.566	-0.586	0.301	0.492	-1.012	0.285	0.449	-1.238	0.746	0.297	-2.266	1.293	0.484
-1.211	0.438	0.438	-1.027	0.434	0.57	-1.543	0.559	0.555	-1.109	0.5	0.609	-0.977	0.48	0.422	-1.125	0.359	0.641	-1.559	0.23	0.578	-0.551	0.266	0.48	-0.918	0.313	0.469	-1.137	0.66	0.289	-2.285	1.246	0.438
-1.273	0.414	0.441	-0.98	0.402	0.586	-1.508	0.59	0.523	-1.141	0.512	0.613	-0.926	0.438	0.414	-1.063	0.352	0.629	-1.527	0.238	0.609	-0.531	0.25	0.48	-0.879	0.336	0.488	-1.023	0.582	0.301	-2.227	1.266	0.352
-1.332	0.395	0.453	-0.941	0.352	0.609	-1.426	0.582	0.543	-1.156	0.52	0.629	-0.906	0.398	0.398	-1.016	0.352	0.621	-1.504	0.258	0.629	-0.523	0.25	0.469	-0.863	0.348	0.52	-0.934	0.512	0.336	-2.156	1.246	0.281
-1.379	0.367	0.469	-0.914	0.316	0.633	-1.328	0.539	0.574	-1.188	0.531	0.637	-0.918	0.426	0.375	-0.984	0.363	0.613	-1.512	0.289	0.637	-0.535	0.246	0.457	-0.887	0.355	0.547	-0.867	0.445	0.367	-2.086	1.133	0.246
-1.41	0.336	0.473	-0.902	0.301	0.645	-1.246	0.484	0.594	-1.254	0.547	0.641	-0.934	0.496	0.316	-0.98	0.387	0.613	-1.543	0.332	0.625	-0.539	0.246	0.449	-0.926	0.34	0.563	-0.828	0.402	0.398	-1.988	0.945	0.223
-1.395	0.305	0.477	-0.898	0.324	0.652	-1.223	0.457	0.598	-1.313	0.566	0.645	-0.926	0.523	0.281	-1.012	0.406	0.613	-1.563	0.371	0.598	-0.539	0.238	0.453	-0.973	0.313	0.578	-0.797	0.383	0.426	-1.836	0.68	0.234
-1.371	0.266	0.488	-0.895	0.355	0.66	-1.219	0.453	0.594	-1.367	0.59	0.641	-0.922	0.492	0.266	-1.059	0.41	0.621	-1.57	0.418	0.563	-0.57	0.234	0.473	-1.043	0.281	0.59	-0.77	0.387	0.434	-1.684	0.344	0.293
-1.34	0.242	0.496	-0.895	0.387	0.652	-1.207	0.516	0.59	-1.449	0.621	0.648	-0.91	0.457	0.27	-1.105	0.426	0.625	-1.563	0.477	0.523	-0.648	0.242	0.477	-1.066	0.262	0.602	-0.742	0.398	0.422	-1.508	0.109	0.375
-1.32	0.234	0.5	-0.895	0.426	0.641	-1.207	0.547	0.578	-1.578	0.648	0.645	-0.918	0.434	0.281	-1.145	0.441	0.613	-1.535	0.516	0.5	-0.723	0.262	0.496	-1.066	0.238	0.617	-0.727	0.422	0.41	-1.32	-0.004	0.469
-1.32	0.246	0.5	-0.914	0.469	0.621	-1.211	0.551	0.566	-1.715	0.664	0.633	-0.949	0.438	0.289	-1.172	0.457	0.598	-1.48	0.488	0.484	-0.781	0.293	0.512	-1.063	0.219	0.625	-0.734	0.426	0.41	-1.156	-0.031	0.52
-1.344	0.277	0.492	-0.949	0.504	0.613	-1.211	0.578	0.543	-1.734	0.656	0.59	-0.984	0.434	0.313	-1.211	0.469	0.578	-1.395	0.453	0.492	-0.863	0.332	0.531	-1.02	0.191	0.637	-0.77	0.434	0.414	-1.035	-0.008	0.535
-1.363	0.316	0.473	-0.98	0.527	0.609	-1.211	0.59	0.508	-1.613	0.602	0.555	-1.031	0.43	0.324	-1.25	0.461	0.559	-1.309	0.395	0.508	-0.965	0.375	0.539	-0.973	0.137	0.652	-0.828	0.438	0.418	-0.961	-0.012	0.539
-1.363	0.359	0.438	-1.02	0.527	0.613	-1.199	0.566	0.477	-1.469	0.547	0.52	-1.078	0.43	0.328	-1.258	0.453	0.551	-1.238	0.328	0.523	-1.078	0.414	0.539	-0.938	0.109	0.652	-0.883	0.445	0.418	-0.871	-0.004	0.539
-1.344	0.379	0.422	-1.066	0.508	0.633	-1.211	0.547	0.457	-1.375	0.52	0.48	-1.117	0.406	0.336	-1.254	0.438	0.547	-1.176	0.281	0.535	-1.191	0.465	0.527	-0.918	0.117	0.637	-0.934	0.449	0.426	-0.82	0.039	0.52
-1.297	0.387	0.426	-1.133	0.488	0.652	-1.215	0.527	0.445	-1.336	0.508	0.445	-1.137	0.375	0.348	-1.23	0.418	0.555	-1.121	0.25	0.543	-1.254	0.48	0.527	-0.883	0.156	0.621	-0.996	0.449	0.426	-0.77	0.137	0.492
-1.25	0.391	0.426	-1.219	0.48	0.676	-1.207	0.516	0.438	-1.301	0.496	0.418	-1.137	0.355	0.363	-1.203	0.414	0.551	-1.078	0.238	0.559	-1.348	0.488	0.508	-0.883	0.203	0.594	-1.035	0.445	0.438	-0.742	0.211	0.5
-1.195	0.414	0.438	-1.332	0.484	0.688	-1.18	0.512	0.441	-1.258	0.473	0.398	-1.129	0.359	0.391	-1.164	0.406	0.547	-1.047	0.25	0.563	-1.414	0.523	0.504	-0.879	0.246	0.563	-1.059	0.406	0.445	-0.734	0.266	0.484
-1.145	0.418	0.445	-1.438	0.496	0.691	-1.156	0.508	0.441	-1.262	0.445	0.387	-1.164	0.375	0.414	-1.145	0.406	0.527	-1.031	0.289	0.551	-1.449	0.559	0.504	-0.863	0.301	0.539	-1.094	0.371	0.453	-0.711	0.34	0.516
-1.109	0.41	0.469	-1.5	0.512	0.684	-1.129	0.516	0.434	-1.316	0.422	0.352	-1.211	0.387	0.438	-1.121	0.457	0.504	-1	0.34	0.527	-1.508	0.563	0.512	-0.871	0.355	0.516	-1.152	0.344	0.473	-0.711	0.367	0.559
-1.105	0.395	0.473	-1.543	0.531	0.676	-1.102	0.508	0.43	-1.32	0.402	0.309	-1.262	0.402	0.461	-1.078	0.465	0.496	-0.961	0.406	0.508	-1.535	0.531	0.539	-0.891	0.41	0.488	-1.219	0.316	0.48	-0.754	0.309	0.586
-1.129	0.387	0.465	-1.574	0.555	0.641	-1.074	0.52	0.414	-1.25	0.367	0.266	-1.289	0.414	0.477	-1.059	0.477	0.484	-0.941	0.469	0.5	-1.52	0.477	0.578	-0.922	0.473	0.473	-1.301	0.293	0.492	-0.785	0.27	0.574
-1.152	0.395	0.453	-1.594	0.586	0.598	-1.047	0.531	0.395	-1.156	0.32	0.238	-1.305	0.41	0.496	-1.035	0.504	0.473	-0.934	0.527	0.484	-1.457	0.434	0.621	-0.91	0.52	0.465	-1.355	0.293	0.484	-0.844	0.289	0.523
-1.164	0.387	0.445	-1.59	0.613	0.555	-1.027	0.547	0.387	-1.094	0.285	0.227	-1.293	0.402	0.508	-1.012	0.523	0.473	-0.918	0.574	0.473	-1.375	0.418	0.656	-0.91	0.543	0.465	-1.387	0.289	0.488	-0.906	0.344	0.449
-1.156	0.363	0.449	-1.539	0.621	0.516	-1.004	0.563	0.375	-1.031	0.266	0.23	-1.258	0.406	0.523	-1.012	0.539	0.477	-0.918	0.605	0.469	-1.293	0.414	0.668	-0.941	0.543	0.477	-1.375	0.285	0.512	-0.973	0.414	0.344
-1.148	0.332	0.465	-1.477	0.629	0.48	-0.984	0.563	0.371	-0.969	0.273	0.25	-1.211	0.398	0.543	-1.023	0.539	0.488	-0.941	0.621	0.488	-1.223	0.422	0.641	-0.996	0.543	0.504	-1.355	0.301	0.531	-1.07	0.469	0.25
-1.148	0.297	0.488	-1.402	0.629	0.461	-0.969	0.57	0.367	-0.914	0.289	0.289	-1.16	0.379	0.559	-1.047	0.543	0.504	-1.004	0.633	0.531	-1.152	0.484	0.582	-1.078	0.531	0.535	-1.355	0.324	0.535	-1.168	0.477	0.172
-1.137	0.262	0.52	-1.313	0.625	0.445	-0.957	0.578	0.359	-0.895	0.309	0.32	-1.121	0.336	0.574	-1.074	0.535	0.527	-1.094	0.629	0.574	-1.07	0.52	0.531	-1.168	0.508	0.578	-1.332	0.34	0.539	-1.254	0.465	0.105
-1.121	0.238	0.535	-1.223	0.617	0.422	-0.949	0.582	0.352	-0.918	0.352	0.332	-1.109	0.313	0.578	-1.082	0.52	0.559	-1.195	0.594	0.617	-1	0.527	0.508	-1.254	0.48	0.625	-1.27	0.352	0.516	-1.293	0.469	0.039
-1.098	0.227	0.539	-1.156	0.594	0.387	-0.949	0.574	0.348	-0.945	0.379	0.32	-1.117	0.305	0.574	-1.086	0.504	0.582	-1.262	0.539	0.648	-0.965	0.512	0.512	-1.34	0.457	0.66	-1.199	0.379	0.484	-1.305	0.488	0.02
-1.078	0.242	0.531	-1.074	0.621	0.355	-0.973	0.566	0.352	-0.949	0.379	0.313	-1.133	0.297	0.586	-1.113	0.488	0.609	-1.301	0.484	0.668	-0.992	0.465	0.539	-1.461	0.418	0.699	-1.148	0.418	0.465	-1.285	0.535	0.02
-1.066	0.285	0.535	-1.023	0.625	0.328	-0.984	0.551	0.359	-0.926	0.387	0.305	-1.148	0.277	0.602	-1.152	0.488	0.633	-1.348	0.422	0.672	-1.078	0.434	0.594	-1.594	0.395	0.73	-1.133	0.473	0.461	-1.246	0.566	0.047
-1.047	0.293	0.559	-0.984	0.633	0.293	-1	0.527	0.367	-0.914	0.398	0.293	-1.164	0.262	0.617	-1.215	0.488	0.648	-1.41	0.383	0.676	-1.195	0.402	0.621	-1.691	0.391	0.758	-1.145	0.531	0.449	-1.203	0.57	0.086
-1.043	0.289	0.555	-0.965	0.629	0.27	-1.008	0.508	0.379	-0.902	0.426	0.293	-1.176	0.238	0.637	-1.297	0.484	0.66	-1.5	0.379	0.68	-1.211	0.359	0.629	-1.75	0.402	0.773	-1.223	0.59	0.445	-1.168	0.586	0.129
-1.031	0.332	0.52	-0.953	0.613	0.258	-1.031	0.5	0.395	-0.891	0.445	0.305	-1.156	0.211	0.648	-1.371	0.477	0.668	-1.605	0.395	0.691	-1.113	0.316	0.637	-1.797	0.418	0.781	-1.301	0.641	0.469	-1.133	0.59	0.168
-1.008	0.41	0.484	-0.957	0.602	0.254	-1.059	0.504	0.406	-0.93	0.461	0.328	-1.129	0.199	0.66	-1.422	0.465	0.668	-1.703	0.426	0.719	-1.047	0.273	0.605	-1.844	0.438	0.789	-1.34	0.664	0.508	-1.109	0.613	0.211
-0.984	0.441	0.48	-0.969	0.586	0.25	-1.082	0.488	0.414	-1.016	0.453	0.332	-1.102	0.191	0.672	-1.461	0.457	0.652	-1.793	0.484	0.746	-0.973	0.27	0.574	-1.891	0.457	0.813	-1.363	0.648	0.543	-1.102	0.641	0.254
-0.977	0.441	0.484	-0.996	0.563	0.254	-1.098	0.477	0.43	-1.109	0.449	0.34	-1.086	0.188	0.676	-1.523	0.445	0.637	-1.855	0.543	0.766	-0.926	0.301	0.547	-1.93	0.496	0.836	-1.359	0.602	0.563	-1.145	0.66	0.324
-0.984	0.422	0.484	-1.016	0.516	0.258	-1.102	0.469	0.434	-1.195	0.449	0.34	-1.074	0.191	0.672	-1.609	0.438	0.645	-1.863	0.582	0.773	-0.906	0.355	0.52	-1.957	0.531	0.84	-1.324	0.531	0.574	-1.238	0.648	0.383
-0.98	0.395	0.5	-1.043	0.461	0.277	-1.098	0.453	0.438	-1.254	0.445	0.336	-1.063	0.207	0.668	-1.695	0.461	0.664	-1.832	0.578	0.758	-0.879	0.426	0.512	-1.918	0.555	0.836	-1.289	0.453	0.578	-1.313	0.602	0.441
-0.977	0.375	0.516	-1.063	0.41	0.313	-1.098	0.438	0.441	-1.277	0.445	0.344	-1.047	0.242	0.645	-1.777	0.508	0.688	-1.797	0.539	0.719	-0.863	0.469	0.516	-1.797	0.527	0.801	-1.266	0.387	0.586	-1.344	0.543	0.469
-0.992	0.375	0.516	-1.082	0.371	0.348	-1.105	0.41	0.461	-1.277	0.438	0.355	-1.012	0.281	0.617	-1.832	0.547	0.719	-1.754	0.48	0.684	-0.855	0.492	0.516	-1.633	0.465	0.758	-1.25	0.348	0.609	-1.371	0.484	0.465
-0.996	0.363	0.523	-1.094	0.355	0.375	-1.113	0.395	0.48	-1.277	0.438	0.367	-0.977	0.324	0.582	-1.824	0.566	0.73	-1.719	0.434	0.656	-0.832	0.508	0.527	-1.516	0.473	0.684	-1.227	0.34	0.613	-1.383	0.438	0.422
-0.996	0.355	0.531	-1.102	0.355	0.398	-1.125	0.383	0.5	-1.297	0.445	0.375	-0.953	0.363	0.555	-1.738	0.539	0.711	-1.676	0.395	0.629	-0.809	0.52	0.535	-1.379	0.449	0.641	-1.199	0.355	0.594	-1.359	0.41	0.387
-1.004	0.352	0.539	-1.094	0.359	0.418	-1.145	0.371	0.52	-1.305	0.449	0.387	-0.957	0.41	0.535	-1.582	0.484	0.668	-1.621	0.348	0.609	-0.801	0.516	0.547	-1.293	0.426	0.598	-1.156	0.379	0.57	-1.289	0.391	0.359
-1.027	0.348	0.539	-1.094	0.387	0.418	-1.164	0.363	0.531	-1.328	0.449	0.383	-0.961	0.449	0.531	-1.457	0.445	0.609	-1.563	0.297	0.59	-0.836	0.527	0.574	-1.23	0.414	0.566	-1.105	0.402	0.547	-1.199	0.355	0.348
-1.055	0.352	0.543	-1.09	0.418	0.414	-1.191	0.348	0.551	-1.348	0.457	0.371	-0.98	0.48	0.531	-1.371	0.43	0.566	-1.492	0.25	0.578	-0.926	0.559	0.594	-1.172	0.391	0.539	-1.039	0.43	0.52	-1.117	0.305	0.324
-1.074	0.359	0.555	-1.086	0.457	0.398	-1.215	0.34	0.566	-1.336	0.453	0.359	-0.996	0.496	0.539	-1.309	0.422	0.539	-1.406	0.23	0.559	-1.039	0.59	0.621	-1.121	0.352	0.523	-0.973	0.434	0.504	-0.977	0.266	0.324
-1.078	0.367	0.566	-1.086	0.477	0.375	-1.238	0.324	0.594	-1.313	0.453	0.355	-1.008	0.496	0.551	-1.27	0.418	0.516	-1.305	0.234	0.527	-1.152	0.59	0.652	-1.055	0.32	0.5	-0.91	0.441	0.492	-0.871	0.27	0.309
-1.078	0.375	0.57	-1.086	0.477	0.363	-1.246	0.309	0.613	-1.289	0.438	0.355	-1.016	0.477	0.566	-1.25	0.41	0.504	-1.176	0.23	0.508	-1.254	0.59	0.684	-0.98	0.301	0.484	-0.859	0.453	0.484	-0.801	0.313	0.313
-1.082	0.387	0.578	-1.082	0.477	0.352	-1.23	0.281	0.629	-1.266	0.414	0.363	-1.039	0.449	0.594	-1.23	0.379	0.496	-1.078	0.242	0.492	-1.32	0.566	0.711	-0.902	0.277	0.465	-0.82	0.461	0.48	-0.742	0.375	0.313
-1.094	0.395	0.59	-1.086	0.465	0.355	-1.199	0.254	0.648	-1.242	0.395	0.379	-1.059	0.43	0.621	-1.207	0.371	0.48	-0.984	0.262	0.48	-1.379	0.574	0.727	-0.82	0.277	0.453	-0.785	0.477	0.492	-0.715	0.441	0.332
-1.102	0.406	0.59	-1.09	0.453	0.359	-1.16	0.234	0.66	-1.242	0.379	0.391	-1.086	0.41	0.645	-1.16	0.348	0.473	-0.922	0.277	0.48	-1.453	0.594	0.734	-0.746	0.289	0.453	-0.762	0.5	0.512	-0.68	0.469	0.363
-1.105	0.414	0.598	-1.086	0.441	0.371	-1.117	0.25	0.645	-1.25	0.367	0.41	-1.113	0.402	0.672	-1.109	0.313	0.461	-0.898	0.305	0.457	-1.574	0.637	0.734	-0.711	0.297	0.461	-0.762	0.523	0.535	-0.648	0.484	0.391
-1.121	0.438	0.609	-1.09	0.43	0.383	-1.074	0.258	0.645	-1.27	0.355	0.426	-1.156	0.391	0.691	-1.047	0.289	0.457	-0.871	0.336	0.434	-1.668	0.648	0.734	-0.742	0.324	0.449	-0.773	0.551	0.563	-0.629	0.484	0.426
-1.148	0.457	0.637	-1.074	0.418	0.402	-1.078	0.277	0.617	-1.293	0.348	0.434	-1.223	0.387	0.719	-0.984	0.266	0.453	-0.832	0.336	0.41	-1.746	0.684	0.719	-0.77	0.348	0.438	-0.816	0.59	0.594	-0.629	0.492	0.441
-1.191	0.465	0.652	-1.059	0.402	0.41	-1.121	0.32	0.59	-1.305	0.348	0.441	-1.277	0.391	0.719	-0.93	0.262	0.449	-0.805	0.348	0.398	-1.797	0.758	0.684	-0.828	0.367	0.426	-0.898	0.633	0.609	-0.648	0.512	0.465
-1.23	0.473	0.66	-1.066	0.398	0.422	-1.152	0.359	0.559	-1.305	0.336	0.445	-1.332	0.395	0.723	-0.883	0.273	0.441	-0.789	0.359	0.387	-1.813	0.855	0.621	-0.898	0.379	0.402	-0.977	0.68	0.613	-0.691	0.523	0.488
-1.27	0.477	0.66	-1.078	0.406	0.426	-1.188	0.395	0.547	-1.281	0.313	0.457	-1.41	0.391	0.73	-0.844	0.297	0.426	-0.809	0.371	0.371	-1.766	0.91	0.563	-0.957	0.383	0.367	-1.066	0.695	0.609	-0.766	0.539	0.508
-1.316	0.5	0.664	-1.086	0.41	0.426	-1.211	0.422	0.539	-1.246	0.301	0.477	-1.504	0.391	0.734	-0.828	0.328	0.406	-0.828	0.367	0.367	-1.656	0.93	0.496	-1.012	0.387	0.324	-1.156	0.707	0.609	-0.867	0.543	0.527
-1.352	0.535	0.664	-1.094	0.414	0.426	-1.234	0.43	0.547	-1.195	0.301	0.492	-1.621	0.383	0.734	-0.809	0.355	0.387	-0.852	0.355	0.359	-1.516	0.906	0.418	-1.059	0.383	0.293	-1.258	0.707	0.621	-1.016	0.551	0.539
-1.387	0.566	0.648	-1.113	0.414	0.438	-1.262	0.395	0.57	-1.145	0.309	0.5	-1.73	0.367	0.738	-0.797	0.379	0.367	-0.867	0.34	0.355	-1.383	0.82	0.387	-1.105	0.363	0.273	-1.375	0.695	0.629	-1.168	0.586	0.539
-1.43	0.609	0.637	-1.141	0.402	0.449	-1.281	0.348	0.605	-1.117	0.336	0.504	-1.816	0.352	0.754	-0.809	0.402	0.344	-0.895	0.305	0.359	-1.293	0.695	0.375	-1.164	0.344	0.258	-1.512	0.695	0.629	-1.336	0.668	0.527
-1.504	0.648	0.633	-1.156	0.391	0.449	-1.281	0.293	0.625	-1.121	0.359	0.492	-1.871	0.336	0.746	-0.832	0.418	0.324	-0.934	0.273	0.371	-1.234	0.617	0.375	-1.227	0.332	0.262	-1.617	0.691	0.625	-1.582	0.777	0.484
-1.57	0.676	0.617	-1.172	0.379	0.453	-1.258	0.258	0.648	-1.137	0.383	0.469	-1.887	0.324	0.738	-0.859	0.426	0.309	-0.973	0.27	0.371	-1.199	0.57	0.375	-1.27	0.293	0.289	-1.668	0.699	0.629	-1.863	0.906	0.426
-1.586	0.691	0.598	-1.18	0.363	0.473	-1.219	0.234	0.664	-1.156	0.402	0.453	-1.836	0.32	0.711	-0.891	0.441	0.297	-1.012	0.273	0.359	-1.172	0.527	0.375	-1.309	0.266	0.301	-1.68	0.715	0.621	-2.066	1.016	0.383
-1.516	0.684	0.566	-1.215	0.34	0.48	-1.18	0.238	0.656	-1.16	0.406	0.441	-1.73	0.332	0.684	-0.914	0.422	0.309	-1.043	0.262	0.363	-1.117	0.48	0.383	-1.359	0.266	0.313	-1.648	0.734	0.613	-2.121	1.059	0.352
-1.398	0.652	0.539	-1.258	0.332	0.488	-1.133	0.27	0.637	-1.156	0.406	0.441	-1.582	0.348	0.645	-0.949	0.402	0.309	-1.086	0.258	0.359	-1.047	0.422	0.395	-1.371	0.266	0.328	-1.578	0.723	0.59	-2.086	1.035	0.32
-1.27	0.617	0.512	-1.281	0.32	0.488	-1.082	0.305	0.609	-1.172	0.391	0.461	-1.414	0.355	0.598	-0.977	0.387	0.316	-1.129	0.27	0.348	-0.988	0.383	0.41	-1.363	0.277	0.344	-1.492	0.707	0.555	-2.043	0.949	0.309
-1.152	0.582	0.48	-1.301	0.313	0.477	-1.039	0.344	0.574	-1.184	0.367	0.484	-1.27	0.34	0.559	-0.996	0.363	0.34	-1.168	0.277	0.34	-0.945	0.359	0.41	-1.352	0.297	0.355	-1.414	0.695	0.527	-2.008	0.852	0.313
-1.066	0.57	0.457	-1.336	0.305	0.461	-1.008	0.391	0.539	-1.195	0.336	0.52	-1.188	0.332	0.527	-1.047	0.348	0.352	-1.188	0.285	0.336	-0.898	0.34	0.398	-1.336	0.305	0.391	-1.348	0.699	0.5	-1.934	0.789	0.34
-1.016	0.586	0.441	-1.398	0.297	0.461	-0.98	0.438	0.52	-1.191	0.305	0.539	-1.156	0.34	0.504	-1.09	0.348	0.355	-1.191	0.297	0.336	-0.84	0.336	0.391	-1.328	0.328	0.426	-1.297	0.695	0.488	-1.84	0.746	0.359
-0.977	0.617	0.41	-1.461	0.313	0.477	-0.988	0.484	0.512	-1.152	0.281	0.563	-1.133	0.367	0.484	-1.113	0.352	0.359	-1.203	0.328	0.34	-0.801	0.34	0.383	-1.344	0.367	0.426	-1.262	0.664	0.48	-1.766	0.688	0.355
-0.965	0.637	0.387	-1.523	0.363	0.496	-0.992	0.52	0.504	-1.109	0.258	0.57	-1.09	0.402	0.457	-1.141	0.359	0.359	-1.234	0.367	0.336	-0.773	0.352	0.363	-1.336	0.398	0.414	-1.234	0.625	0.473	-1.648	0.609	0.355
-0.984	0.652	0.359	-1.539	0.395	0.504	-1.004	0.52	0.516	-1.078	0.254	0.574	-1.031	0.434	0.434	-1.18	0.375	0.355	-1.234	0.395	0.344	-0.758	0.371	0.355	-1.285	0.406	0.402	-1.191	0.578	0.465	-1.512	0.551	0.336
-1.035	0.652	0.348	-1.48	0.465	0.5	-1.016	0.484	0.539	-1.063	0.266	0.574	-0.988	0.461	0.406	-1.219	0.387	0.352	-1.254	0.414	0.34	-0.754	0.391	0.34	-1.227	0.375	0.395	-1.137	0.523	0.477	-1.355	0.5	0.328
-1.109	0.645	0.313	-1.43	0.465	0.5	-1.023	0.445	0.559	-1.047	0.297	0.57	-0.965	0.488	0.371	-1.242	0.398	0.359	-1.266	0.426	0.336	-0.758	0.402	0.336	-1.168	0.324	0.418	-1.074	0.465	0.484	-1.184	0.445	0.313
-1.176	0.633	0.273	-1.371	0.43	0.48	-1.043	0.41	0.574	-1.023	0.316	0.57	-0.961	0.457	0.352	-1.23	0.398	0.371	-1.254	0.414	0.34	-0.766	0.402	0.34	-1.113	0.285	0.461	-1.012	0.422	0.492	-1.004	0.457	0.297
-1.199	0.594	0.242	-1.332	0.414	0.457	-1.059	0.375	0.586	-1.004	0.324	0.566	-0.938	0.453	0.328	-1.242	0.398	0.383	-1.242	0.398	0.359	-0.805	0.402	0.348	-1.094	0.281	0.512	-0.957	0.379	0.512	-0.871	0.465	0.277
-1.207	0.531	0.223	-1.32	0.426	0.449	-1.07	0.344	0.602	-0.996	0.359	0.57	-0.914	0.453	0.316	-1.289	0.402	0.395	-1.262	0.402	0.387	-0.859	0.391	0.348	-1.082	0.305	0.555	-0.91	0.336	0.531	-0.738	0.449	0.266
-1.191	0.473	0.223	-1.313	0.461	0.438	-1.078	0.32	0.621	-0.996	0.395	0.566	-0.895	0.449	0.309	-1.363	0.41	0.406	-1.289	0.41	0.418	-0.902	0.387	0.355	-1.102	0.313	0.594	-0.879	0.32	0.52	-0.621	0.434	0.25
-1.188	0.434	0.242	-1.301	0.496	0.418	-1.07	0.309	0.637	-1.004	0.402	0.578	-0.879	0.422	0.316	-1.41	0.402	0.414	-1.324	0.426	0.449	-0.934	0.383	0.367	-1.156	0.289	0.621	-0.848	0.332	0.492	-0.512	0.453	0.234
-1.184	0.418	0.266	-1.27	0.504	0.41	-1.043	0.324	0.656	-1.012	0.387	0.59	-0.871	0.398	0.32	-1.426	0.391	0.422	-1.371	0.426	0.477	-0.969	0.367	0.375	-1.203	0.273	0.633	-0.82	0.34	0.453	-0.441	0.477	0.227
-1.176	0.414	0.289	-1.23	0.484	0.41	-1.039	0.363	0.668	-1.027	0.371	0.598	-0.859	0.375	0.32	-1.398	0.359	0.438	-1.398	0.414	0.492	-1.031	0.348	0.379	-1.211	0.27	0.633	-0.77	0.34	0.434	-0.414	0.461	0.246
-1.16	0.41	0.309	-1.195	0.457	0.41	-1.051	0.402	0.672	-1.035	0.355	0.605	-0.863	0.371	0.313	-1.332	0.309	0.465	-1.422	0.395	0.516	-1.098	0.352	0.375	-1.18	0.266	0.629	-0.77	0.355	0.402	-0.434	0.449	0.266
-1.133	0.414	0.316	-1.164	0.434	0.426	-1.078	0.438	0.68	-1.027	0.34	0.613	-0.891	0.387	0.336	-1.293	0.289	0.492	-1.414	0.402	0.52	-1.141	0.363	0.387	-1.125	0.246	0.621	-0.777	0.391	0.391	-0.508	0.434	0.285
-1.105	0.434	0.32	-1.133	0.414	0.438	-1.133	0.473	0.672	-1.031	0.324	0.617	-0.938	0.402	0.367	-1.293	0.297	0.52	-1.352	0.406	0.516	-1.199	0.395	0.383	-1.035	0.188	0.633	-0.797	0.426	0.383	-0.645	0.43	0.293
-1.09	0.445	0.316	-1.098	0.395	0.453	-1.184	0.504	0.656	-1.023	0.316	0.621	-1.004	0.406	0.395	-1.316	0.313	0.535	-1.262	0.391	0.508	-1.254	0.426	0.383	-0.961	0.113	0.656	-0.84	0.441	0.387	-0.816	0.426	0.293
-1.063	0.465	0.313	-1.059	0.375	0.473	-1.242	0.496	0.656	-1.012	0.309	0.625	-1.055	0.387	0.406	-1.34	0.34	0.555	-1.156	0.371	0.52	-1.313	0.461	0.371	-0.902	0.047	0.691	-0.906	0.453	0.391	-1	0.402	0.266
-1.031	0.484	0.301	-1.016	0.359	0.484	-1.289	0.465	0.656	-1.016	0.305	0.633	-1.07	0.355	0.422	-1.375	0.355	0.547	-1.113	0.324	0.52	-1.316	0.453	0.379	-0.863	0.012	0.719	-0.977	0.449	0.391	-1.18	0.336	0.219
-1.016	0.496	0.293	-0.957	0.359	0.496	-1.332	0.426	0.668	-1.051	0.313	0.645	-1.086	0.336	0.422	-1.414	0.367	0.559	-1.047	0.27	0.547	-1.316	0.441	0.387	-0.82	0.02	0.719	-1.035	0.438	0.402	-1.301	0.293	0.172
-1	0.5	0.297	-0.91	0.371	0.5	-1.383	0.395	0.688	-1.098	0.324	0.652	-1.117	0.324	0.418	-1.43	0.379	0.566	-1.004	0.219	0.582	-1.336	0.449	0.406	-0.781	0.082	0.691	-1.07	0.41	0.418	-1.383	0.23	0.16
-1	0.504	0.309	-0.871	0.379	0.508	-1.434	0.375	0.715	-1.152	0.336	0.664	-1.168	0.316	0.414	-1.414	0.395	0.563	-0.984	0.199	0.617	-1.391	0.465	0.43	-0.77	0.18	0.652	-1.129	0.375	0.434	-1.48	0.16	0.191
-1.008	0.504	0.328	-0.852	0.383	0.527	-1.48	0.359	0.742	-1.195	0.348	0.676	-1.219	0.316	0.402	-1.348	0.355	0.566	-0.969	0.203	0.648	-1.418	0.465	0.469	-0.715	0.234	0.637	-1.195	0.348	0.438	-1.574	0.145	0.238
-1.039	0.508	0.348	-0.848	0.383	0.551	-1.539	0.359	0.75	-1.223	0.355	0.688	-1.246	0.313	0.395	-1.254	0.285	0.578	-0.961	0.23	0.676	-1.41	0.422	0.512	-0.688	0.281	0.621	-1.246	0.324	0.434	-1.598	0.172	0.293
-1.063	0.5	0.359	-0.832	0.383	0.566	-1.594	0.387	0.742	-1.246	0.363	0.695	-1.25	0.32	0.387	-1.156	0.219	0.605	-0.965	0.258	0.688	-1.395	0.391	0.527	-0.691	0.336	0.617	-1.289	0.301	0.441	-1.578	0.156	0.383
-1.086	0.488	0.359	-0.82	0.383	0.578	-1.641	0.422	0.711	-1.277	0.379	0.699	-1.234	0.344	0.379	-1.063	0.16	0.605	-0.984	0.281	0.688	-1.355	0.332	0.555	-0.699	0.383	0.621	-1.313	0.285	0.453	-1.539	0.191	0.453
-1.102	0.48	0.355	-0.82	0.383	0.582	-1.664	0.434	0.656	-1.305	0.387	0.703	-1.207	0.363	0.375	-0.969	0.125	0.645	-0.988	0.305	0.688	-1.352	0.375	0.547	-0.703	0.418	0.629	-1.332	0.277	0.469	-1.469	0.266	0.5
-1.105	0.469	0.352	-0.832	0.367	0.594	-1.625	0.422	0.594	-1.336	0.402	0.703	-1.203	0.383	0.371	-0.91	0.094	0.68	-0.988	0.313	0.691	-1.383	0.477	0.531	-0.727	0.445	0.641	-1.398	0.273	0.473	-1.383	0.316	0.527
-1.117	0.457	0.352	-0.844	0.355	0.602	-1.5	0.391	0.523	-1.375	0.434	0.707	-1.207	0.406	0.371	-0.887	0.133	0.688	-1.016	0.32	0.691	-1.438	0.621	0.5	-0.793	0.469	0.676	-1.445	0.297	0.465	-1.301	0.352	0.52
-1.141	0.441	0.371	-0.871	0.344	0.602	-1.34	0.344	0.465	-1.406	0.469	0.715	-1.219	0.43	0.375	-0.898	0.273	0.633	-1.043	0.336	0.688	-1.48	0.742	0.473	-0.906	0.496	0.723	-1.41	0.324	0.441	-1.23	0.395	0.484
-1.172	0.43	0.383	-0.898	0.336	0.602	-1.203	0.34	0.402	-1.461	0.516	0.711	-1.23	0.453	0.387	-0.883	0.465	0.547	-1.051	0.348	0.684	-1.488	0.824	0.457	-1.063	0.527	0.777	-1.297	0.352	0.438	-1.191	0.453	0.438
-1.211	0.414	0.395	-0.941	0.328	0.605	-1.117	0.395	0.332	-1.516	0.57	0.703	-1.25	0.469	0.387	-0.848	0.625	0.504	-1.074	0.363	0.691	-1.477	0.855	0.457	-1.242	0.551	0.84	-1.23	0.379	0.43	-1.195	0.523	0.379
-1.242	0.395	0.41	-0.988	0.32	0.617	-1.082	0.457	0.281	-1.531	0.613	0.676	-1.266	0.453	0.402	-0.824	0.699	0.563	-1.094	0.375	0.699	-1.477	0.844	0.449	-1.441	0.594	0.887	-1.199	0.438	0.43	-1.234	0.609	0.32
-1.266	0.375	0.426	-1.047	0.305	0.621	-1.09	0.48	0.246	-1.457	0.664	0.613	-1.297	0.426	0.422	-0.84	0.637	0.641	-1.137	0.379	0.723	-1.449	0.75	0.465	-1.648	0.605	0.895	-1.211	0.531	0.434	-1.262	0.637	0.289
-1.277	0.359	0.438	-1.094	0.301	0.633	-1.094	0.527	0.215	-1.305	0.691	0.535	-1.359	0.406	0.438	-0.859	0.539	0.695	-1.195	0.387	0.73	-1.387	0.652	0.508	-1.785	0.633	0.898	-1.238	0.621	0.445	-1.289	0.629	0.289
-1.27	0.332	0.449	-1.133	0.297	0.645	-1.129	0.551	0.184	-1.16	0.703	0.488	-1.422	0.398	0.445	-0.836	0.48	0.727	-1.25	0.398	0.746	-1.324	0.574	0.57	-1.809	0.621	0.898	-1.266	0.699	0.445	-1.313	0.586	0.32
-1.254	0.316	0.473	-1.16	0.297	0.652	-1.137	0.57	0.156	-1.086	0.723	0.473	-1.461	0.383	0.461	-0.848	0.457	0.723	-1.316	0.41	0.766	-1.254	0.492	0.637	-1.797	0.582	0.906	-1.305	0.746	0.449	-1.313	0.543	0.367
-1.266	0.328	0.477	-1.164	0.305	0.652	-1.113	0.57	0.16	-1.105	0.75	0.453	-1.48	0.352	0.477	-0.871	0.43	0.695	-1.406	0.41	0.777	-1.172	0.41	0.68	-1.797	0.547	0.918	-1.34	0.75	0.434	-1.273	0.469	0.438
-1.273	0.344	0.48	-1.16	0.324	0.652	-1.082	0.523	0.16	-1.168	0.754	0.434	-1.461	0.309	0.488	-0.867	0.395	0.668	-1.492	0.406	0.785	-1.082	0.352	0.699	-1.762	0.539	0.922	-1.34	0.684	0.418	-1.18	0.367	0.527
-1.262	0.348	0.508	-1.156	0.344	0.648	-1.063	0.473	0.168	-1.234	0.734	0.414	-1.383	0.266	0.531	-0.871	0.383	0.645	-1.57	0.391	0.793	-1.02	0.355	0.711	-1.727	0.578	0.922	-1.324	0.578	0.426	-1.063	0.297	0.582
-1.262	0.352	0.535	-1.164	0.359	0.637	-1.047	0.43	0.18	-1.258	0.699	0.398	-1.273	0.23	0.578	-0.906	0.398	0.617	-1.66	0.371	0.797	-0.957	0.395	0.762	-1.711	0.625	0.902	-1.293	0.461	0.441	-0.957	0.242	0.59
-1.305	0.352	0.555	-1.16	0.375	0.625	-1.008	0.391	0.184	-1.246	0.645	0.387	-1.199	0.211	0.617	-0.965	0.43	0.609	-1.738	0.367	0.809	-0.906	0.516	0.816	-1.68	0.641	0.855	-1.223	0.328	0.492	-0.863	0.176	0.566
-1.313	0.359	0.574	-1.164	0.398	0.613	-0.984	0.379	0.195	-1.215	0.582	0.383	-1.152	0.215	0.633	-1.027	0.469	0.59	-1.813	0.363	0.84	-0.891	0.633	0.84	-1.594	0.605	0.805	-1.137	0.18	0.57	-0.813	0.141	0.551
-1.281	0.363	0.586	-1.188	0.418	0.605	-0.996	0.375	0.215	-1.172	0.504	0.383	-1.148	0.238	0.625	-1.082	0.535	0.598	-1.887	0.375	0.852	-0.832	0.719	0.813	-1.473	0.563	0.754	-1.063	0.066	0.648	-0.84	0.16	0.516
-1.25	0.371	0.578	-1.219	0.438	0.598	-0.996	0.371	0.258	-1.129	0.434	0.383	-1.152	0.273	0.602	-1.156	0.57	0.59	-1.918	0.379	0.852	-0.773	0.723	0.746	-1.363	0.535	0.703	-1.012	0.043	0.711	-0.848	0.254	0.473
-1.207	0.371	0.555	-1.234	0.445	0.602	-0.992	0.375	0.297	-1.09	0.383	0.383	-1.141	0.309	0.574	-1.238	0.598	0.578	-1.863	0.383	0.824	-0.723	0.676	0.648	-1.254	0.543	0.652	-0.965	0.074	0.73	-0.824	0.375	0.449
-1.148	0.367	0.543	-1.227	0.445	0.609	-0.992	0.383	0.324	-1.055	0.348	0.398	-1.113	0.332	0.563	-1.289	0.621	0.574	-1.758	0.367	0.773	-0.668	0.633	0.543	-1.141	0.559	0.609	-0.926	0.129	0.727	-0.793	0.5	0.426
-1.102	0.363	0.539	-1.242	0.441	0.629	-0.977	0.398	0.336	-1.043	0.336	0.414	-1.082	0.313	0.566	-1.34	0.629	0.57	-1.629	0.355	0.715	-0.625	0.617	0.484	-1.074	0.566	0.566	-0.883	0.191	0.703	-0.754	0.586	0.438
-1.082	0.359	0.543	-1.277	0.445	0.648	-0.973	0.402	0.324	-1.063	0.344	0.434	-1.043	0.285	0.57	-1.41	0.648	0.578	-1.523	0.363	0.648	-0.648	0.621	0.465	-1.063	0.551	0.527	-0.832	0.242	0.676	-0.75	0.602	0.445
-1.102	0.367	0.543	-1.293	0.445	0.66	-0.977	0.414	0.309	-1.094	0.336	0.441	-1.008	0.25	0.574	-1.508	0.66	0.605	-1.453	0.379	0.598	-0.742	0.68	0.457	-1.102	0.492	0.496	-0.781	0.297	0.648	-0.711	0.621	0.469
-1.129	0.363	0.547	-1.316	0.441	0.664	-0.969	0.422	0.309	-1.125	0.324	0.434	-0.973	0.211	0.586	-1.621	0.668	0.629	-1.41	0.395	0.547	-0.848	0.727	0.43	-1.125	0.438	0.477	-0.762	0.348	0.625	-0.727	0.648	0.48
-1.141	0.363	0.543	-1.363	0.445	0.664	-0.973	0.426	0.301	-1.129	0.324	0.422	-0.938	0.168	0.598	-1.727	0.684	0.652	-1.391	0.418	0.496	-0.879	0.781	0.383	-1.086	0.387	0.465	-0.742	0.406	0.609	-0.816	0.695	0.492
-1.152	0.352	0.539	-1.438	0.453	0.656	-0.98	0.422	0.316	-1.121	0.328	0.402	-0.898	0.137	0.613	-1.824	0.703	0.66	-1.387	0.434	0.434	-0.859	0.828	0.391	-1.02	0.324	0.457	-0.75	0.453	0.605	-0.953	0.754	0.516
-1.172	0.324	0.551	-1.473	0.457	0.637	-0.988	0.434	0.336	-1.133	0.34	0.383	-0.871	0.137	0.629	-1.848	0.707	0.645	-1.387	0.43	0.383	-0.891	0.766	0.48	-0.953	0.277	0.457	-0.762	0.488	0.617	-1.102	0.852	0.539
-1.195	0.301	0.563	-1.461	0.457	0.625	-0.992	0.441	0.359	-1.125	0.34	0.367	-0.855	0.16	0.625	-1.742	0.672	0.629	-1.375	0.406	0.348	-0.992	0.668	0.586	-0.898	0.25	0.453	-0.805	0.539	0.633	-1.281	0.957	0.57
-1.203	0.289	0.57	-1.406	0.449	0.598	-1.027	0.445	0.383	-1.113	0.332	0.352	-0.863	0.203	0.613	-1.59	0.602	0.613	-1.336	0.383	0.328	-1.055	0.668	0.637	-0.832	0.238	0.449	-0.891	0.637	0.66	-1.465	1.094	0.602
-1.195	0.273	0.57	-1.324	0.43	0.57	-1.059	0.445	0.398	-1.113	0.324	0.336	-0.883	0.242	0.594	-1.461	0.555	0.586	-1.277	0.363	0.316	-1.02	0.688	0.637	-0.801	0.242	0.434	-0.984	0.734	0.656	-1.586	1.117	0.625
-1.176	0.27	0.574	-1.227	0.418	0.531	-1.086	0.441	0.41	-1.105	0.32	0.332	-0.875	0.289	0.566	-1.367	0.516	0.563	-1.203	0.344	0.309	-1.016	0.652	0.559	-0.781	0.266	0.41	-1.074	0.863	0.621	-1.652	0.996	0.641
-1.16	0.281	0.559	-1.121	0.43	0.508	-1.125	0.434	0.422	-1.102	0.328	0.324	-0.875	0.336	0.547	-1.316	0.516	0.555	-1.125	0.324	0.309	-1.059	0.695	0.563	-0.77	0.293	0.391	-1.152	1.008	0.555	-1.672	0.887	0.633
-1.137	0.316	0.547	-1.047	0.453	0.48	-1.184	0.418	0.426	-1.109	0.324	0.332	-0.887	0.371	0.543	-1.293	0.527	0.555	-1.043	0.32	0.313	-1.168	0.813	0.535	-0.758	0.32	0.379	-1.219	1.09	0.492	-1.688	0.918	0.594
-1.102	0.348	0.523	-1	0.488	0.445	-1.227	0.414	0.422	-1.125	0.336	0.34	-0.91	0.398	0.539	-1.281	0.539	0.551	-0.977	0.324	0.316	-1.285	0.957	0.469	-0.758	0.344	0.367	-1.242	1.117	0.453	-1.746	1.113	0.551
-1.055	0.375	0.5	-0.977	0.523	0.41	-1.254	0.398	0.43	-1.137	0.352	0.34	-0.93	0.418	0.543	-1.25	0.547	0.535	-0.914	0.336	0.32	-1.414	1.023	0.406	-0.813	0.355	0.367	-1.293	1.094	0.441	-1.824	1.332	0.496
-1	0.406	0.484	-0.973	0.559	0.379	-1.27	0.383	0.43	-1.137	0.367	0.344	-0.953	0.426	0.555	-1.203	0.543	0.508	-0.859	0.359	0.313	-1.559	1.07	0.281	-0.902	0.371	0.355	-1.375	1.07	0.434	-1.977	1.48	0.426
-0.957	0.434	0.477	-1.012	0.566	0.359	-1.293	0.359	0.438	-1.141	0.383	0.348	-0.965	0.43	0.57	-1.148	0.523	0.473	-0.813	0.395	0.301	-1.586	1.102	0.148	-0.977	0.379	0.344	-1.426	1.066	0.438	-2.078	1.457	0.383
-0.934	0.457	0.469	-1.09	0.551	0.328	-1.313	0.34	0.445	-1.145	0.422	0.355	-0.98	0.414	0.59	-1.086	0.496	0.438	-0.789	0.418	0.293	-1.543	0.992	0.102	-1.023	0.359	0.328	-1.387	1.063	0.453	-2.059	1.273	0.352
-0.93	0.473	0.465	-1.176	0.551	0.281	-1.313	0.332	0.449	-1.176	0.449	0.367	-0.988	0.398	0.609	-1.027	0.445	0.414	-0.801	0.434	0.293	-1.469	0.711	0.16	-1.043	0.34	0.324	-1.355	1.023	0.488	-1.934	1.078	0.324
-0.926	0.473	0.473	-1.191	0.516	0.258	-1.293	0.305	0.477	-1.211	0.465	0.383	-0.992	0.391	0.625	-0.973	0.414	0.406	-0.848	0.422	0.293	-1.359	0.41	0.238	-1.07	0.332	0.328	-1.43	0.984	0.508	-1.816	0.895	0.301
-0.93	0.457	0.488	-1.164	0.449	0.254	-1.285	0.27	0.516	-1.25	0.461	0.398	-1	0.383	0.641	-0.934	0.363	0.414	-0.898	0.438	0.289	-1.227	0.285	0.281	-1.129	0.328	0.336	-1.5	0.953	0.492	-1.738	0.734	0.262
-0.949	0.434	0.504	-1.141	0.406	0.273	-1.328	0.277	0.531	-1.289	0.438	0.41	-1.027	0.383	0.66	-0.906	0.332	0.438	-0.957	0.445	0.277	-1.152	0.293	0.273	-1.199	0.332	0.34	-1.484	0.91	0.473	-1.688	0.574	0.242
-0.977	0.422	0.523	-1.137	0.387	0.289	-1.383	0.328	0.523	-1.344	0.41	0.41	-1.078	0.379	0.672	-0.926	0.301	0.477	-1.027	0.434	0.262	-1.09	0.344	0.254	-1.289	0.344	0.348	-1.461	0.863	0.434	-1.547	0.441	0.266
-1.016	0.414	0.531	-1.129	0.344	0.316	-1.406	0.371	0.504	-1.41	0.379	0.402	-1.141	0.379	0.691	-0.969	0.289	0.488	-1.074	0.395	0.258	-1.059	0.395	0.215	-1.391	0.371	0.359	-1.465	0.82	0.41	-1.379	0.301	0.293
-1.047	0.391	0.555	-1.105	0.316	0.34	-1.426	0.402	0.484	-1.43	0.348	0.402	-1.203	0.379	0.707	-0.992	0.277	0.484	-1.094	0.336	0.277	-1.008	0.43	0.164	-1.488	0.371	0.387	-1.477	0.762	0.395	-1.219	0.184	0.309
-1.082	0.367	0.57	-1.094	0.32	0.348	-1.418	0.41	0.465	-1.426	0.316	0.41	-1.266	0.379	0.727	-0.996	0.266	0.488	-1.102	0.313	0.289	-0.934	0.441	0.113	-1.566	0.355	0.422	-1.445	0.711	0.391	-1.094	0.109	0.332
-1.125	0.352	0.582	-1.074	0.348	0.332	-1.383	0.41	0.453	-1.363	0.273	0.438	-1.324	0.383	0.73	-1.008	0.258	0.465	-1.137	0.281	0.313	-0.875	0.465	0.086	-1.652	0.336	0.438	-1.363	0.598	0.402	-0.941	0.148	0.332
-1.16	0.336	0.582	-1.051	0.379	0.313	-1.313	0.391	0.445	-1.266	0.223	0.492	-1.383	0.383	0.746	-0.926	0.867	0.359	-1.203	0.266	0.316	-0.848	0.484	0.094	-1.703	0.328	0.441	-1.273	0.516	0.418	-0.855	0.176	0.328
-1.172	0.328	0.594	-1.008	0.414	0.293	-1.207	0.363	0.445	-1.203	0.199	0.535	-1.438	0.375	0.738	-1.105	-0.258	0.426	-1.262	0.273	0.328	-0.82	0.508	0.105	-1.711	0.316	0.441	-1.18	0.48	0.434	-0.801	0.203	0.32
-1.18	0.32	0.598	-0.973	0.453	0.27	-1.121	0.363	0.445	-1.184	0.211	0.566	-1.512	0.367	0.738	-1.109	0.535	-0.215	-1.285	0.305	0.328	-0.801	0.527	0.113	-1.652	0.305	0.441	-1.121	0.457	0.438	-0.781	0.195	0.305
-1.18	0.332	0.594	-0.957	0.492	0.262	-1.074	0.355	0.453	-1.199	0.246	0.582	-1.586	0.355	0.738	-0.98	0.719	0.063	-1.27	0.301	0.355	-0.813	0.531	0.094	-1.547	0.293	0.449	-1.066	0.477	0.445	-0.777	0.152	0.32
-1.164	0.34	0.59	-0.965	0.539	0.258	-1.07	0.379	0.453	-1.254	0.297	0.559	-1.656	0.352	0.75	-1.242	0.059	0.527	-1.285	0.328	0.363	-0.852	0.504	0.086	-1.43	0.281	0.473	-1.043	0.5	0.422	-0.82	0.16	0.305
-1.148	0.352	0.598	-0.996	0.578	0.254	-1.094	0.426	0.441	-1.313	0.332	0.512	-1.703	0.352	0.766	-1.355	0.121	0.473	-1.289	0.371	0.383	-0.891	0.434	0.09	-1.316	0.285	0.504	-1.043	0.488	0.391	-0.852	0.176	0.277
-1.129	0.363	0.598	-0.996	0.582	0.27	-1.094	0.465	0.422	-1.355	0.367	0.473	-1.711	0.367	0.77	-1.238	0.266	0.461	-1.293	0.422	0.395	-0.895	0.336	0.098	-1.254	0.309	0.523	-1.016	0.484	0.359	-0.871	0.184	0.25
-1.109	0.371	0.59	-0.984	0.57	0.297	-1.117	0.504	0.398	-1.348	0.391	0.453	-1.68	0.387	0.758	-1.168	0.379	0.395	-1.313	0.469	0.387	-0.934	0.273	0.137	-1.242	0.344	0.539	-0.965	0.469	0.324	-0.887	0.184	0.234
-1.082	0.395	0.582	-0.988	0.555	0.316	-1.141	0.516	0.391	-1.328	0.371	0.449	-1.594	0.387	0.719	-1.172	0.438	0.262	-1.305	0.484	0.387	-1.043	0.219	0.199	-1.25	0.383	0.539	-0.926	0.461	0.316	-0.883	0.188	0.188
-1.063	0.414	0.582	-1.027	0.52	0.352	-1.164	0.5	0.395	-1.289	0.34	0.449	-1.492	0.395	0.672	-1.199	0.402	0.234	-1.277	0.488	0.391	-1.102	0.234	0.234	-1.27	0.422	0.535	-0.91	0.457	0.316	-0.859	0.211	0.164
-1.055	0.43	0.578	-1.07	0.492	0.383	-1.188	0.469	0.406	-1.246	0.309	0.465	-1.41	0.387	0.617	-1.219	0.395	0.199	-1.246	0.477	0.398	-1.125	0.27	0.246	-1.277	0.434	0.539	-0.898	0.422	0.316	-0.844	0.223	0.137
-1.059	0.441	0.59	-1.102	0.473	0.402	-1.188	0.426	0.43	-1.188	0.281	0.477	-1.355	0.387	0.578	-1.242	0.34	0.191	-1.199	0.453	0.414	-1.113	0.25	0.25	-1.262	0.406	0.539	-0.879	0.391	0.34	-0.813	0.262	0.141
-1.063	0.445	0.598	-1.117	0.457	0.414	-1.16	0.391	0.465	-1.129	0.258	0.516	-1.324	0.398	0.559	-1.277	0.359	0.195	-1.152	0.434	0.445	-1.094	0.313	0.281	-1.211	0.367	0.539	-0.883	0.348	0.367	-0.801	0.277	0.145
-1.078	0.438	0.621	-1.125	0.445	0.422	-1.117	0.352	0.492	-1.094	0.234	0.555	-1.324	0.41	0.551	-1.32	0.41	0.242	-1.113	0.418	0.48	-1.133	0.434	0.348	-1.137	0.328	0.543	-0.898	0.309	0.398	-0.766	0.313	0.152
-1.102	0.418	0.645	-1.148	0.449	0.43	-1.066	0.32	0.512	-1.07	0.234	0.57	-1.316	0.402	0.555	-1.375	0.422	0.328	-1.09	0.414	0.523	-1.203	0.582	0.41	-1.055	0.277	0.563	-0.914	0.277	0.43	-0.715	0.355	0.18
-1.121	0.398	0.668	-1.188	0.453	0.438	-1.02	0.309	0.523	-1.043	0.262	0.574	-1.289	0.398	0.555	-1.453	0.395	0.391	-1.09	0.402	0.563	-1.273	0.645	0.504	-0.953	0.223	0.59	-0.914	0.246	0.469	-0.703	0.387	0.215
-1.129	0.367	0.688	-1.25	0.457	0.434	-0.965	0.324	0.516	-1.031	0.297	0.559	-1.238	0.391	0.543	-1.52	0.363	0.43	-1.105	0.391	0.586	-1.285	0.582	0.578	-0.867	0.156	0.637	-0.914	0.219	0.516	-0.742	0.395	0.242
-1.148	0.355	0.691	-1.313	0.469	0.426	-0.938	0.367	0.512	-1.023	0.336	0.547	-1.176	0.387	0.52	-1.543	0.352	0.465	-1.105	0.367	0.602	-1.242	0.465	0.559	-0.824	0.137	0.645	-0.938	0.219	0.551	-0.738	0.426	0.285
-1.191	0.359	0.691	-1.336	0.473	0.418	-0.914	0.406	0.508	-1.004	0.375	0.52	-1.102	0.379	0.504	-1.563	0.336	0.488	-1.109	0.336	0.613	-1.234	0.332	0.504	-0.758	0.145	0.66	-0.949	0.234	0.578	-0.762	0.41	0.34
-1.234	0.379	0.695	-1.344	0.473	0.422	-0.887	0.453	0.5	-0.973	0.414	0.508	-1.039	0.371	0.484	-1.547	0.281	0.504	-1.121	0.328	0.609	-1.277	0.398	0.395	-0.711	0.172	0.656	-0.965	0.25	0.594	-0.813	0.418	0.402
-1.289	0.402	0.703	-1.363	0.473	0.43	-0.871	0.488	0.492	-0.957	0.426	0.508	-0.984	0.363	0.473	-1.473	0.23	0.523	-1.113	0.324	0.598	-1.348	0.594	0.27	-0.699	0.227	0.637	-0.988	0.277	0.605	-0.938	0.438	0.43
-1.348	0.418	0.707	-1.395	0.465	0.441	-0.875	0.516	0.492	-0.957	0.438	0.527	-0.941	0.355	0.465	-1.387	0.203	0.547	-1.078	0.309	0.602	-1.367	0.688	0.258	-0.695	0.293	0.621	-1.012	0.316	0.609	-1.121	0.445	0.438
-1.406	0.441	0.703	-1.426	0.461	0.453	-0.891	0.535	0.5	-0.969	0.445	0.543	-0.906	0.352	0.457	-1.336	0.234	0.574	-1.047	0.281	0.605	-1.418	0.723	0.293	-0.695	0.324	0.605	-1.031	0.359	0.598	-1.391	0.441	0.43
-1.453	0.473	0.691	-1.469	0.465	0.453	-0.922	0.551	0.516	-0.984	0.449	0.57	-0.895	0.352	0.449	-1.316	0.301	0.605	-1.023	0.242	0.609	-1.391	0.734	0.352	-0.688	0.359	0.582	-1.082	0.418	0.57	-1.734	0.406	0.402
-1.473	0.496	0.672	-1.512	0.469	0.461	-0.938	0.535	0.531	-0.973	0.445	0.613	-0.895	0.359	0.445	-1.328	0.344	0.637	-1.02	0.227	0.621	-1.355	0.719	0.387	-0.668	0.402	0.566	-1.16	0.484	0.523	-1.984	0.367	0.434
-1.465	0.5	0.648	-1.52	0.457	0.469	-0.934	0.496	0.539	-0.98	0.441	0.652	-0.902	0.363	0.438	-1.336	0.352	0.637	-1.02	0.215	0.641	-1.355	0.664	0.383	-0.68	0.453	0.555	-1.184	0.527	0.496	-2.16	0.371	0.496
-1.426	0.492	0.605	-1.488	0.441	0.473	-0.934	0.477	0.539	-0.984	0.453	0.684	-0.926	0.367	0.426	-1.309	0.363	0.613	-1.008	0.207	0.652	-1.324	0.582	0.371	-0.707	0.504	0.563	-1.16	0.578	0.48	-2.207	0.441	0.582
-1.344	0.473	0.547	-1.434	0.418	0.477	-0.949	0.52	0.551	-0.977	0.465	0.699	-0.938	0.371	0.422	-1.285	0.375	0.594	-0.992	0.234	0.648	-1.293	0.449	0.328	-0.77	0.52	0.574	-1.105	0.645	0.465	-2.184	0.504	0.641
-1.266	0.465	0.508	-1.352	0.414	0.473	-0.977	0.559	0.566	-0.98	0.473	0.719	-0.953	0.359	0.422	-1.262	0.402	0.563	-0.957	0.277	0.66	-1.277	0.332	0.281	-0.852	0.531	0.594	-1.078	0.715	0.469	-2.102	0.504	0.641
-1.219	0.469	0.469	-1.258	0.418	0.465	-0.996	0.563	0.582	-0.984	0.484	0.723	-0.957	0.355	0.414	-1.262	0.43	0.52	-0.949	0.27	0.68	-1.23	0.285	0.254	-0.984	0.543	0.621	-1.117	0.766	0.488	-1.949	0.469	0.586
-1.219	0.516	0.453	-1.168	0.418	0.457	-1.023	0.551	0.609	-0.996	0.488	0.734	-0.969	0.352	0.41	-1.246	0.383	0.527	-0.957	0.332	0.648	-1.137	0.219	0.285	-1.141	0.555	0.656	-1.184	0.801	0.52	-1.75	0.422	0.539
-1.234	0.523	0.449	-1.074	0.43	0.449	-1.09	0.527	0.645	-1.02	0.488	0.75	-0.969	0.352	0.402	-1.199	0.313	0.555	-0.93	0.383	0.656	-1.039	0.066	0.324	-1.309	0.543	0.707	-1.25	0.82	0.555	-1.531	0.398	0.504
-1.238	0.531	0.438	-1.012	0.441	0.438	-1.176	0.5	0.68	-1.066	0.48	0.766	-0.98	0.352	0.406	-1.164	0.297	0.563	-0.922	0.379	0.664	-1.152	0.016	0.387	-1.453	0.531	0.746	-1.309	0.813	0.594	-1.332	0.391	0.477
-1.254	0.543	0.414	-0.977	0.453	0.422	-1.262	0.477	0.695	-1.121	0.469	0.781	-0.992	0.363	0.402	-1.141	0.32	0.566	-0.938	0.379	0.66	-1.375	-0.121	0.523	-1.602	0.531	0.789	-1.332	0.773	0.629	-1.172	0.395	0.461
-1.266	0.547	0.383	-0.969	0.473	0.402	-1.336	0.449	0.699	-1.172	0.457	0.805	-1.02	0.371	0.395	-1.125	0.43	0.578	-0.969	0.43	0.641	-1.598	-0.25	0.539	-1.691	0.523	0.82	-1.32	0.719	0.645	-1.051	0.391	0.465
-1.254	0.539	0.34	-0.992	0.477	0.395	-1.391	0.426	0.684	-1.227	0.438	0.824	-1.039	0.383	0.398	-1.113	0.445	0.754	-0.992	0.48	0.641	-1.621	-0.152	0.398	-1.77	0.484	0.84	-1.27	0.656	0.633	-0.988	0.363	0.473
-1.223	0.52	0.305	-1.031	0.457	0.398	-1.449	0.43	0.656	-1.301	0.418	0.824	-1.055	0.391	0.398	-1.09	0.344	0.887	-1.02	0.461	0.672	-1.465	0.094	0.238	-1.875	0.441	0.852	-1.199	0.57	0.629	-0.961	0.352	0.48
-1.18	0.48	0.289	-1.066	0.41	0.422	-1.512	0.438	0.641	-1.383	0.398	0.816	-1.086	0.402	0.402	-1.02	0.352	0.883	-1.074	0.398	0.711	-1.281	0.219	0.145	-2.02	0.402	0.867	-1.137	0.488	0.629	-0.965	0.363	0.496
-1.152	0.441	0.297	-1.074	0.367	0.445	-1.578	0.445	0.637	-1.457	0.387	0.801	-1.125	0.41	0.406	-0.93	0.578	0.77	-1.133	0.367	0.734	-1.172	0.301	0.09	-2.098	0.418	0.867	-1.066	0.43	0.637	-1.004	0.391	0.504
-1.133	0.418	0.309	-1.078	0.328	0.48	-1.633	0.469	0.637	-1.488	0.395	0.793	-1.16	0.414	0.414	-0.848	0.766	0.66	-1.195	0.375	0.762	-1.109	0.445	0.09	-2.078	0.465	0.887	-1.016	0.395	0.66	-1.039	0.438	0.523
-1.109	0.41	0.328	-1.074	0.293	0.516	-1.672	0.508	0.637	-1.492	0.414	0.789	-1.184	0.41	0.422	-0.801	0.754	0.582	-1.25	0.371	0.789	-1.016	0.535	0.145	-2.023	0.508	0.895	-1.004	0.379	0.668	-1.094	0.469	0.555
-1.098	0.41	0.348	-1.063	0.266	0.531	-1.703	0.531	0.637	-1.465	0.449	0.773	-1.207	0.414	0.426	-0.766	0.602	0.461	-1.324	0.352	0.797	-0.906	0.543	0.18	-1.945	0.523	0.875	-0.984	0.418	0.664	-1.137	0.492	0.563
-1.082	0.41	0.359	-1.043	0.25	0.547	-1.719	0.555	0.617	-1.422	0.484	0.742	-1.234	0.41	0.43	-0.711	0.441	0.316	-1.406	0.336	0.797	-0.789	0.551	0.215	-1.809	0.477	0.82	-0.938	0.477	0.645	-1.129	0.492	0.57
-1.059	0.414	0.363	-1.023	0.262	0.543	-1.684	0.555	0.582	-1.383	0.5	0.691	-1.25	0.402	0.434	-0.645	0.41	0.246	-1.465	0.324	0.793	-0.688	0.574	0.293	-1.641	0.438	0.754	-0.871	0.535	0.613	-1.109	0.457	0.574
-1.027	0.414	0.363	-1.004	0.289	0.535	-1.555	0.539	0.543	-1.359	0.531	0.629	-1.254	0.395	0.441	-0.613	0.527	0.203	-1.492	0.324	0.777	-0.633	0.543	0.523	-1.484	0.422	0.68	-0.84	0.594	0.586	-1.121	0.434	0.566
-1.012	0.426	0.355	-0.996	0.328	0.516	-1.371	0.516	0.496	-1.348	0.594	0.57	-1.25	0.391	0.449	-0.633	0.676	0.164	-1.543	0.336	0.762	-0.66	0.551	0.586	-1.363	0.426	0.621	-0.836	0.652	0.559	-1.176	0.434	0.555
-1	0.438	0.352	-0.98	0.367	0.496	-1.18	0.52	0.469	-1.363	0.652	0.516	-1.27	0.398	0.457	-0.676	0.754	0.125	-1.621	0.355	0.758	-0.668	0.73	0.434	-1.281	0.43	0.586	-0.82	0.691	0.547	-1.242	0.453	0.555
-0.992	0.445	0.344	-0.965	0.406	0.469	-1.074	0.543	0.449	-1.422	0.703	0.488	-1.305	0.406	0.473	-0.652	0.75	0.117	-1.719	0.379	0.77	-0.551	0.863	0.262	-1.215	0.422	0.559	-0.789	0.707	0.543	-1.305	0.5	0.566
-0.988	0.453	0.34	-0.938	0.434	0.453	-1.047	0.566	0.438	-1.492	0.703	0.48	-1.352	0.402	0.484	-0.625	0.762	0.141	-1.836	0.414	0.785	-0.504	0.758	0.117	-1.164	0.402	0.535	-0.758	0.715	0.539	-1.355	0.582	0.59
-0.98	0.461	0.344	-0.918	0.449	0.453	-1.063	0.574	0.422	-1.551	0.648	0.473	-1.395	0.395	0.496	-0.652	0.852	0.176	-1.941	0.457	0.781	-0.496	0.645	0.023	-1.125	0.379	0.52	-0.727	0.73	0.543	-1.422	0.684	0.609
-0.973	0.457	0.348	-0.918	0.449	0.461	-1.063	0.555	0.406	-1.578	0.566	0.453	-1.426	0.383	0.512	-0.715	0.953	0.246	-1.984	0.5	0.766	-0.484	0.59	-0.004	-1.074	0.352	0.516	-0.727	0.746	0.543	-1.52	0.773	0.617
-0.969	0.457	0.352	-0.93	0.449	0.473	-1.051	0.512	0.391	-1.539	0.492	0.43	-1.43	0.375	0.527	-0.789	0.965	0.363	-1.922	0.52	0.738	-0.555	0.57	0.055	-1.023	0.313	0.512	-0.746	0.777	0.555	-1.672	0.859	0.602
-0.953	0.453	0.355	-0.938	0.441	0.5	-1.047	0.48	0.387	-1.445	0.422	0.418	-1.383	0.359	0.543	-0.816	0.855	0.48	-1.781	0.512	0.703	-0.645	0.574	0.098	-0.969	0.273	0.508	-0.793	0.813	0.582	-1.828	0.961	0.578
-0.941	0.449	0.367	-0.957	0.445	0.523	-1.039	0.453	0.387	-1.34	0.352	0.414	-1.273	0.332	0.563	-0.824	0.723	0.563	-1.605	0.488	0.645	-0.746	0.629	0.137	-0.93	0.238	0.496	-0.855	0.84	0.617	-1.938	1.051	0.574
-0.945	0.441	0.379	-0.984	0.438	0.535	-1.02	0.441	0.387	-1.227	0.293	0.426	-1.168	0.305	0.582	-0.863	0.66	0.605	-1.449	0.445	0.574	-0.898	0.586	0.211	-0.887	0.215	0.484	-0.926	0.871	0.645	-2.023	1.066	0.57
-0.949	0.438	0.387	-1.004	0.418	0.547	-1.008	0.43	0.367	-1.121	0.25	0.434	-1.078	0.289	0.602	-0.957	0.668	0.574	-1.344	0.41	0.535	-1.086	0.512	0.238	-0.852	0.215	0.477	-0.996	0.902	0.648	-2.035	0.934	0.547
-0.941	0.434	0.398	-1.02	0.398	0.547	-1.012	0.418	0.355	-1.027	0.238	0.434	-1.023	0.285	0.621	-1.094	0.734	0.48	-1.297	0.402	0.52	-1.246	0.5	0.25	-0.836	0.23	0.461	-1.035	0.906	0.648	-1.953	0.715	0.508
-0.949	0.434	0.406	-1.039	0.387	0.551	-1.023	0.422	0.367	-0.957	0.242	0.422	-1.004	0.293	0.625	-1.199	0.809	0.383	-1.27	0.414	0.508	-1.434	0.605	0.262	-0.832	0.254	0.445	-1.07	0.887	0.648	-1.883	0.555	0.484
-0.965	0.438	0.41	-1.043	0.383	0.559	-1.043	0.441	0.375	-0.902	0.266	0.418	-1.023	0.305	0.633	-1.285	0.871	0.301	-1.242	0.434	0.496	-1.641	0.746	0.238	-0.855	0.262	0.438	-1.125	0.879	0.652	-1.875	0.5	0.488
-1.012	0.445	0.418	-1.035	0.383	0.563	-1.051	0.441	0.383	-0.859	0.301	0.406	-1.063	0.313	0.652	-1.391	0.98	0.223	-1.219	0.441	0.484	-1.801	0.758	0.234	-0.898	0.273	0.41	-1.207	0.902	0.668	-1.918	0.465	0.473
-1.078	0.445	0.438	-1.031	0.395	0.57	-1.059	0.453	0.375	-0.836	0.328	0.41	-1.098	0.316	0.664	-1.516	1.078	0.18	-1.195	0.441	0.461	-1.945	0.613	0.27	-0.945	0.285	0.383	-1.285	0.934	0.676	-1.988	0.387	0.441
-1.156	0.445	0.445	-1.031	0.406	0.586	-1.063	0.477	0.363	-0.848	0.355	0.402	-1.129	0.313	0.664	-1.652	1.031	0.207	-1.152	0.434	0.438	-2.121	0.363	0.258	-0.965	0.305	0.363	-1.352	0.977	0.68	-2.074	0.258	0.418
-1.219	0.438	0.469	-1.047	0.422	0.602	-1.063	0.5	0.359	-0.855	0.375	0.387	-1.145	0.297	0.652	-1.781	0.879	0.23	-1.105	0.422	0.391	-2.141	0.406	0.141	-0.969	0.316	0.34	-1.398	1.012	0.66	-2.125	0.137	0.414
-1.285	0.418	0.484	-1.078	0.445	0.609	-1.035	0.5	0.273	-0.824	0.375	0.379	-1.133	0.234	0.637	-1.855	0.684	0.203	-1.07	0.41	0.359	-2.094	0.57	-0.012	-0.98	0.336	0.328	-1.406	1.004	0.602	-2.102	0.063	0.41
-1.348	0.395	0.492	-1.113	0.477	0.609	-0.996	0.559	0.191	-0.797	0.371	0.375	-1.113	0.16	0.641	-1.871	0.457	0.191	-1.035	0.387	0.348	-2.066	0.57	-0.043	-1.02	0.344	0.313	-1.375	0.969	0.555	-1.984	0.043	0.402
-1.363	0.371	0.504	-1.168	0.496	0.605	-0.957	0.645	0.191	-0.785	0.367	0.375	-1.082	0.113	0.664	-1.813	0.289	0.219	-1.004	0.363	0.344	-2.031	0.359	0.02	-1.059	0.363	0.301	-1.301	0.934	0.523	-1.813	0.012	0.426
-1.352	0.355	0.496	-1.223	0.516	0.605	-0.938	0.691	0.258	-0.773	0.363	0.383	-1.043	0.09	0.695	-1.645	0.258	0.23	-0.973	0.355	0.348	-1.957	0.285	0.094	-1.082	0.32	0.328	-1.246	0.938	0.496	-1.648	0	0.43
-1.352	0.336	0.488	-1.273	0.535	0.598	-0.977	0.688	0.352	-0.77	0.355	0.398	-1.012	0.105	0.695	-1.449	0.238	0.203	-0.945	0.359	0.352	-1.75	0.266	0.121	-1.137	0.309	0.332	-1.223	0.949	0.484	-1.469	0	0.422
-1.352	0.32	0.484	-1.313	0.531	0.609	-1.035	0.652	0.434	-0.77	0.359	0.414	-0.992	0.156	0.695	-1.266	0.203	0.152	-0.93	0.355	0.363	-1.492	0.219	0.113	-1.215	0.34	0.32	-1.246	0.922	0.465	-1.309	-0.004	0.406
-1.336	0.316	0.496	-1.328	0.473	0.645	-1.07	0.578	0.484	-0.785	0.363	0.43	-0.992	0.215	0.68	-1.117	0.25	0.063	-0.938	0.359	0.371	-1.246	0.211	0.055	-1.273	0.383	0.328	-1.285	0.855	0.449	-1.176	0	0.395
-1.324	0.344	0.508	-1.355	0.422	0.664	-1.09	0.488	0.496	-0.828	0.379	0.445	-0.996	0.273	0.66	-1.035	0.379	-0.023	-0.973	0.355	0.371	-1.027	0.273	0.004	-1.313	0.402	0.332	-1.297	0.77	0.43	-1.098	0.023	0.352
-1.32	0.352	0.527	-1.402	0.438	0.656	-1.063	0.434	0.488	-0.887	0.395	0.453	-0.984	0.34	0.621	-1.008	0.473	-0.09	-1.016	0.359	0.363	-0.906	0.332	-0.035	-1.332	0.383	0.363	-1.266	0.676	0.43	-1.035	0.02	0.32
-1.305	0.367	0.535	-1.453	0.504	0.633	-1.027	0.398	0.5	-0.945	0.402	0.465	-0.969	0.414	0.586	-0.988	0.523	-0.129	-1.051	0.367	0.355	-0.879	0.449	-0.094	-1.336	0.352	0.402	-1.219	0.59	0.426	-1	0.023	0.281
-1.277	0.387	0.531	-1.496	0.578	0.602	-1.02	0.391	0.504	-1	0.402	0.477	-0.957	0.473	0.566	-0.949	0.574	-0.145	-1.078	0.363	0.332	-0.871	0.504	-0.137	-1.355	0.355	0.418	-1.164	0.516	0.441	-0.957	0.055	0.23
-1.234	0.414	0.516	-1.578	0.617	0.59	-1.031	0.406	0.508	-1.078	0.406	0.48	-0.953	0.531	0.543	-0.914	0.574	-0.125	-1.09	0.375	0.316	-0.867	0.441	-0.125	-1.391	0.383	0.414	-1.121	0.426	0.453	-0.914	0.086	0.188
-1.18	0.434	0.508	-1.676	0.625	0.582	-1.051	0.402	0.5	-1.152	0.41	0.484	-0.965	0.578	0.52	-0.887	0.469	-0.09	-1.105	0.375	0.309	-0.848	0.375	-0.129	-1.402	0.402	0.414	-1.063	0.363	0.469	-0.891	0.098	0.148
-1.129	0.441	0.488	-1.754	0.602	0.586	-1.051	0.375	0.496	-1.211	0.414	0.492	-0.98	0.594	0.504	-0.848	0.387	-0.023	-1.105	0.375	0.309	-0.832	0.301	-0.145	-1.379	0.391	0.414	-1.012	0.316	0.488	-0.863	0.129	0.121
-1.098	0.449	0.48	-1.75	0.582	0.57	-1.047	0.379	0.473	-1.254	0.41	0.504	-0.996	0.574	0.523	-0.832	0.402	0.047	-1.098	0.371	0.313	-0.813	0.273	-0.145	-1.34	0.371	0.422	-0.992	0.309	0.48	-0.832	0.172	0.098
-1.094	0.465	0.477	-1.621	0.566	0.504	-1.039	0.387	0.445	-1.277	0.398	0.516	-1.02	0.523	0.551	-0.824	0.43	0.102	-1.086	0.375	0.316	-0.801	0.285	-0.074	-1.281	0.344	0.457	-0.945	0.309	0.473	-0.777	0.219	0.09
-1.105	0.477	0.48	-1.445	0.555	0.445	-1.039	0.398	0.422	-1.293	0.391	0.539	-1.039	0.461	0.57	-0.84	0.395	0.168	-1.09	0.375	0.34	-0.832	0.301	-0.023	-1.223	0.324	0.488	-0.918	0.293	0.457	-0.715	0.25	0.094
-1.129	0.484	0.488	-1.301	0.559	0.398	-1.031	0.406	0.414	-1.305	0.406	0.555	-1.063	0.41	0.594	-0.875	0.355	0.195	-1.109	0.371	0.352	-0.855	0.277	0.023	-1.207	0.336	0.504	-0.902	0.309	0.426	-0.672	0.289	0.113
-1.152	0.465	0.516	-1.188	0.559	0.383	-1.035	0.41	0.406	-1.34	0.426	0.566	-1.078	0.363	0.625	-0.871	0.379	0.195	-1.137	0.367	0.371	-0.844	0.215	0.141	-1.211	0.367	0.516	-0.883	0.316	0.406	-0.641	0.32	0.133
-1.172	0.434	0.535	-1.141	0.516	0.371	-1.043	0.434	0.406	-1.348	0.43	0.574	-1.102	0.316	0.652	-0.887	0.375	0.219	-1.18	0.371	0.383	-0.859	0.203	0.234	-1.215	0.383	0.523	-0.871	0.324	0.395	-0.633	0.344	0.145
-1.191	0.402	0.551	-1.109	0.484	0.344	-1.051	0.441	0.414	-1.344	0.422	0.582	-1.133	0.281	0.672	-0.922	0.352	0.234	-1.219	0.359	0.395	-0.875	0.203	0.324	-1.242	0.395	0.523	-0.895	0.34	0.398	-0.633	0.352	0.16
-1.207	0.383	0.559	-1.086	0.465	0.32	-1.074	0.445	0.43	-1.348	0.434	0.582	-1.172	0.262	0.688	-0.926	0.379	0.234	-1.266	0.355	0.406	-0.922	0.258	0.352	-1.25	0.391	0.527	-0.914	0.355	0.402	-0.652	0.371	0.188
-1.215	0.371	0.559	-1.059	0.469	0.305	-1.117	0.438	0.449	-1.348	0.438	0.594	-1.219	0.254	0.688	-0.926	0.395	0.219	-1.313	0.344	0.414	-0.953	0.379	0.34	-1.223	0.387	0.543	-0.945	0.367	0.406	-0.68	0.379	0.238
-1.219	0.363	0.559	-1.023	0.477	0.273	-1.176	0.422	0.465	-1.332	0.445	0.602	-1.281	0.254	0.691	-0.965	0.402	0.176	-1.32	0.332	0.434	-0.98	0.5	0.23	-1.168	0.383	0.551	-0.984	0.375	0.418	-0.699	0.387	0.309
-1.195	0.367	0.551	-0.98	0.492	0.242	-1.238	0.41	0.473	-1.285	0.441	0.609	-1.359	0.258	0.688	-0.996	0.461	0.125	-1.348	0.332	0.438	-0.98	0.645	0.066	-1.082	0.359	0.563	-1.035	0.367	0.422	-0.715	0.422	0.395
-1.156	0.383	0.555	-0.941	0.461	0.219	-1.316	0.398	0.48	-1.227	0.426	0.625	-1.426	0.277	0.68	-0.992	0.488	0.055	-1.367	0.328	0.441	-0.949	0.652	0.023	-0.988	0.328	0.582	-1.082	0.359	0.434	-0.738	0.402	0.426
-1.117	0.41	0.563	-0.902	0.414	0.215	-1.383	0.375	0.5	-1.18	0.406	0.637	-1.469	0.289	0.672	-0.992	0.516	-0.047	-1.34	0.309	0.453	-0.977	0.555	0.012	-0.906	0.273	0.605	-1.121	0.352	0.441	-0.813	0.371	0.496
-1.074	0.434	0.566	-0.867	0.398	0.219	-1.391	0.332	0.523	-1.156	0.395	0.645	-1.551	0.301	0.668	-0.973	0.551	-0.082	-1.277	0.285	0.457	-0.98	0.535	-0.066	-0.84	0.211	0.645	-1.145	0.316	0.453	-0.922	0.313	0.59
-1.039	0.441	0.555	-0.848	0.402	0.223	-1.32	0.285	0.547	-1.152	0.391	0.637	-1.641	0.313	0.668	-0.969	0.559	-0.07	-1.191	0.262	0.465	-0.98	0.5	-0.168	-0.824	0.203	0.656	-1.18	0.297	0.469	-1.074	0.203	0.68
-1.012	0.441	0.547	-0.836	0.398	0.262	-1.234	0.273	0.559	-1.156	0.391	0.621	-1.703	0.336	0.672	-1	0.559	-0.113	-1.121	0.234	0.488	-0.961	0.395	-0.188	-0.785	0.215	0.668	-1.168	0.277	0.488	-1.27	0.129	0.781
-0.98	0.426	0.539	-0.832	0.402	0.277	-1.188	0.316	0.555	-1.172	0.375	0.613	-1.719	0.355	0.688	-1.059	0.457	-0.141	-1.09	0.23	0.52	-0.988	0.32	-0.207	-0.762	0.234	0.68	-1.145	0.25	0.516	-1.492	0.176	0.832
-0.953	0.426	0.531	-0.836	0.438	0.27	-1.184	0.391	0.531	-1.18	0.363	0.605	-1.688	0.367	0.699	-1.102	0.383	-0.145	-1.09	0.242	0.551	-1.07	0.301	-0.242	-0.77	0.27	0.672	-1.156	0.238	0.535	-1.621	0.367	0.828
-0.93	0.43	0.535	-0.852	0.539	0.262	-1.199	0.492	0.48	-1.172	0.352	0.602	-1.66	0.391	0.699	-1.133	0.336	-0.152	-1.105	0.273	0.566	-1.172	0.305	-0.227	-0.785	0.355	0.641	-1.191	0.25	0.539	-1.633	0.555	0.777
-0.922	0.43	0.531	-0.871	0.605	0.258	-1.203	0.598	0.418	-1.156	0.316	0.598	-1.59	0.418	0.703	-1.219	0.352	-0.164	-1.145	0.305	0.57	-1.266	0.281	-0.184	-0.801	0.453	0.621	-1.199	0.262	0.535	-1.563	0.664	0.719
-0.93	0.438	0.535	-0.871	0.633	0.258	-1.188	0.684	0.367	-1.148	0.281	0.605	-1.465	0.438	0.691	-1.359	0.355	-0.168	-1.184	0.328	0.566	-1.316	0.234	-0.141	-0.816	0.523	0.617	-1.164	0.285	0.535	-1.52	0.676	0.652
-0.938	0.438	0.535	-0.867	0.641	0.258	-1.152	0.715	0.34	-1.129	0.25	0.621	-1.313	0.453	0.664	-1.539	0.313	-0.148	-1.211	0.328	0.57	-1.379	0.188	-0.113	-0.816	0.555	0.613	-1.145	0.309	0.531	-1.547	0.637	0.574
-0.949	0.426	0.543	-0.883	0.645	0.254	-1.133	0.719	0.328	-1.105	0.227	0.633	-1.199	0.496	0.621	-1.703	0.227	-0.102	-1.219	0.34	0.574	-1.406	0.211	-0.09	-0.824	0.543	0.629	-1.141	0.336	0.535	-1.516	0.602	0.535
-0.961	0.422	0.543	-0.895	0.637	0.266	-1.145	0.656	0.352	-1.078	0.211	0.641	-1.152	0.527	0.582	-1.781	0.227	0.016	-1.199	0.344	0.582	-1.395	0.168	-0.059	-0.859	0.461	0.684	-1.145	0.391	0.543	-1.426	0.578	0.547
-0.969	0.43	0.535	-0.918	0.613	0.285	-1.156	0.602	0.383	-1.059	0.215	0.637	-1.168	0.551	0.559	-1.793	0.32	0.063	-1.164	0.355	0.59	-1.359	0.07	0.004	-0.953	0.371	0.77	-1.176	0.469	0.539	-1.363	0.508	0.578
-0.965	0.426	0.531	-0.949	0.59	0.313	-1.172	0.531	0.434	-1.039	0.242	0.645	-1.215	0.539	0.551	-1.762	0.293	0.129	-1.105	0.355	0.594	-1.348	0.043	0.059	-1.09	0.324	0.844	-1.234	0.535	0.535	-1.277	0.43	0.633
-0.961	0.418	0.539	-0.973	0.563	0.336	-1.145	0.465	0.48	-1.027	0.234	0.668	-1.254	0.5	0.555	-1.668	0.191	0.199	-1.035	0.332	0.598	-1.348	0.125	0.066	-1.23	0.293	0.926	-1.297	0.594	0.531	-1.191	0.359	0.668
-0.957	0.414	0.543	-0.984	0.547	0.355	-1.102	0.41	0.527	-1.031	0.266	0.637	-1.281	0.438	0.563	-1.539	0.066	0.242	-0.973	0.313	0.609	-1.344	0.23	0.043	-1.375	0.246	1.008	-1.355	0.629	0.531	-1.102	0.336	0.684
-0.969	0.418	0.551	-1.008	0.535	0.367	-1.07	0.352	0.563	-1.023	0.375	0.578	-1.281	0.383	0.566	-1.402	-0.012	0.23	-0.93	0.324	0.613	-1.313	0.27	0.082	-1.504	0.211	1.047	-1.418	0.629	0.535	-1.008	0.313	0.656
-0.988	0.438	0.547	-1.035	0.52	0.383	-1.047	0.328	0.578	-1.008	0.469	0.551	-1.242	0.324	0.566	-1.289	-0.066	0.203	-0.914	0.367	0.602	-1.309	0.242	0.18	-1.617	0.195	1.043	-1.453	0.602	0.547	-0.934	0.309	0.629
-1.008	0.457	0.555	-1.074	0.539	0.395	-1.023	0.344	0.57	-0.996	0.48	0.547	-1.16	0.273	0.563	-1.199	-0.152	0.191	-0.906	0.352	0.609	-1.332	0.242	0.254	-1.676	0.195	1.023	-1.461	0.543	0.563	-0.879	0.328	0.613
-1.055	0.473	0.563	-1.145	0.543	0.395	-1.008	0.391	0.543	-0.996	0.445	0.555	-1.07	0.238	0.555	-1.145	-0.156	0.164	-0.918	0.309	0.621	-1.352	0.234	0.258	-1.738	0.195	1.035	-1.438	0.453	0.57	-0.848	0.379	0.602
-1.121	0.469	0.563	-1.211	0.551	0.391	-0.988	0.441	0.504	-1.016	0.422	0.563	-0.984	0.199	0.547	-1.121	-0.129	0.113	-0.945	0.285	0.629	-1.387	0.227	0.207	-1.828	0.215	1.051	-1.371	0.344	0.598	-0.844	0.434	0.594
-1.184	0.457	0.574	-1.258	0.547	0.391	-0.973	0.496	0.48	-1.031	0.43	0.566	-0.906	0.172	0.547	-1.117	-0.094	0.023	-0.965	0.297	0.637	-1.414	0.191	0.152	-1.922	0.25	1.059	-1.281	0.234	0.609	-0.859	0.512	0.594
-1.262	0.441	0.586	-1.297	0.539	0.387	-0.965	0.555	0.461	-1.035	0.422	0.578	-0.867	0.18	0.547	-1.109	-0.051	0.008	-0.988	0.316	0.633	-1.398	0.039	0.164	-1.98	0.281	1.059	-1.18	0.145	0.625	-0.898	0.543	0.613
-1.363	0.441	0.594	-1.324	0.516	0.387	-0.988	0.598	0.445	-1.02	0.406	0.586	-0.863	0.219	0.539	-1.086	-0.02	0.082	-1.008	0.332	0.629	-1.344	0.008	0.203	-2.016	0.289	1.059	-1.082	0.074	0.641	-0.945	0.57	0.637
-1.508	0.406	0.629	-1.34	0.484	0.387	-1.016	0.617	0.438	-1.016	0.391	0.602	-0.859	0.262	0.527	-1.035	0.039	0.098	-1.043	0.328	0.617	-1.254	0.063	0.227	-2.016	0.301	1.031	-1.043	0.078	0.641	-1.039	0.605	0.648
-1.664	0.328	0.676	-1.34	0.457	0.398	-1.051	0.609	0.449	-1.004	0.367	0.609	-0.852	0.301	0.504	-0.977	0.133	0.078	-1.066	0.316	0.609	-1.211	0.18	0.246	-1.953	0.309	0.996	-1	0.137	0.637	-1.207	0.633	0.668
-1.746	0.277	0.68	-1.332	0.441	0.418	-1.094	0.578	0.473	-0.992	0.363	0.617	-0.859	0.336	0.477	-0.938	0.203	0.09	-1.098	0.313	0.605	-1.215	0.281	0.281	-1.82	0.305	0.953	-0.973	0.223	0.629	-1.391	0.656	0.68
-1.82	0.324	0.605	-1.348	0.438	0.426	-1.125	0.531	0.5	-1.008	0.367	0.617	-0.875	0.367	0.453	-0.887	0.242	0.141	-1.148	0.313	0.609	-1.16	0.305	0.227	-1.672	0.313	0.887	-0.957	0.293	0.621	-1.535	0.66	0.68
-1.879	0.449	0.504	-1.348	0.441	0.43	-1.145	0.484	0.543	-1.043	0.387	0.621	-0.891	0.395	0.426	-0.824	0.258	0.176	-1.207	0.328	0.633	-1.027	0.203	0.176	-1.547	0.336	0.789	-0.918	0.348	0.617	-1.617	0.66	0.684
-1.902	0.551	0.453	-1.313	0.434	0.441	-1.152	0.434	0.598	-1.09	0.41	0.629	-0.898	0.418	0.402	-0.781	0.309	0.219	-1.242	0.332	0.656	-0.941	0.121	0.176	-1.398	0.336	0.711	-0.879	0.387	0.617	-1.672	0.633	0.672
-1.84	0.551	0.441	-1.289	0.434	0.445	-1.168	0.379	0.629	-1.156	0.438	0.637	-0.918	0.426	0.387	-0.77	0.367	0.238	-1.258	0.332	0.688	-0.863	0.074	0.207	-1.309	0.363	0.66	-0.848	0.43	0.617	-1.707	0.605	0.672
-1.707	0.508	0.441	-1.293	0.418	0.449	-1.18	0.336	0.66	-1.23	0.441	0.656	-0.926	0.422	0.383	-0.762	0.438	0.234	-1.277	0.332	0.699	-0.805	0.137	0.242	-1.242	0.414	0.629	-0.82	0.484	0.617	-1.766	0.59	0.668
-1.492	0.449	0.441	-1.273	0.398	0.457	-1.191	0.305	0.684	-1.316	0.441	0.672	-0.945	0.414	0.387	-0.781	0.496	0.223	-1.316	0.352	0.699	-0.762	0.203	0.316	-1.191	0.469	0.602	-0.805	0.52	0.625	-1.871	0.609	0.648
-1.266	0.395	0.418	-1.238	0.383	0.457	-1.207	0.297	0.691	-1.398	0.434	0.688	-0.961	0.402	0.391	-0.828	0.531	0.25	-1.387	0.402	0.68	-0.727	0.285	0.406	-1.16	0.504	0.563	-0.805	0.559	0.641	-1.961	0.66	0.613
-1.109	0.391	0.371	-1.188	0.375	0.457	-1.215	0.324	0.68	-1.461	0.418	0.699	-1	0.395	0.387	-0.867	0.543	0.305	-1.461	0.461	0.664	-0.684	0.352	0.484	-1.129	0.527	0.512	-0.84	0.594	0.672	-1.992	0.715	0.578
-1.039	0.434	0.32	-1.141	0.383	0.457	-1.227	0.375	0.664	-1.496	0.391	0.711	-1.035	0.383	0.391	-0.891	0.535	0.371	-1.52	0.492	0.664	-0.633	0.398	0.523	-1.09	0.504	0.465	-0.902	0.621	0.695	-1.98	0.773	0.535
-1.004	0.477	0.293	-1.094	0.398	0.461	-1.25	0.422	0.641	-1.52	0.367	0.723	-1.086	0.387	0.391	-0.914	0.445	0.438	-1.551	0.5	0.676	-0.578	0.434	0.543	-1.031	0.48	0.422	-0.977	0.629	0.715	-1.918	0.785	0.496
-1	0.477	0.266	-1.074	0.422	0.461	-1.262	0.473	0.605	-1.527	0.344	0.738	-1.145	0.379	0.395	-0.93	0.344	0.496	-1.566	0.5	0.688	-0.551	0.465	0.543	-0.973	0.398	0.406	-1.059	0.641	0.73	-1.805	0.73	0.473
-0.98	0.461	0.254	-1.082	0.449	0.457	-1.246	0.512	0.594	-1.547	0.34	0.762	-1.203	0.375	0.387	-0.938	0.32	0.543	-1.566	0.5	0.715	-0.547	0.492	0.539	-0.922	0.34	0.391	-1.125	0.637	0.75	-1.707	0.668	0.434
-0.961	0.449	0.238	-1.086	0.469	0.441	-1.223	0.531	0.59	-1.586	0.355	0.773	-1.293	0.371	0.379	-0.938	0.336	0.566	-1.57	0.504	0.75	-0.57	0.516	0.527	-0.895	0.332	0.367	-1.215	0.617	0.766	-1.637	0.609	0.379
-0.945	0.473	0.234	-1.082	0.48	0.422	-1.215	0.543	0.594	-1.637	0.398	0.773	-1.352	0.352	0.383	-0.895	0.367	0.559	-1.57	0.527	0.777	-0.598	0.543	0.512	-0.852	0.352	0.352	-1.313	0.586	0.773	-1.578	0.566	0.324
-0.926	0.484	0.223	-1.086	0.477	0.414	-1.227	0.555	0.605	-1.68	0.445	0.773	-1.402	0.348	0.395	-0.863	0.41	0.547	-1.586	0.559	0.809	-0.656	0.551	0.492	-0.844	0.363	0.336	-1.426	0.555	0.77	-1.516	0.516	0.293
-0.891	0.457	0.23	-1.09	0.449	0.414	-1.223	0.563	0.625	-1.641	0.496	0.754	-1.465	0.352	0.391	-0.871	0.492	0.523	-1.621	0.574	0.852	-0.715	0.582	0.453	-0.883	0.371	0.313	-1.535	0.512	0.773	-1.457	0.461	0.285
-0.852	0.414	0.266	-1.109	0.426	0.43	-1.219	0.57	0.641	-1.531	0.523	0.719	-1.496	0.328	0.41	-0.863	0.586	0.488	-1.66	0.563	0.871	-0.793	0.582	0.434	-0.953	0.391	0.273	-1.645	0.473	0.777	-1.398	0.395	0.285
-0.836	0.375	0.297	-1.133	0.41	0.441	-1.246	0.574	0.648	-1.379	0.512	0.676	-1.539	0.32	0.414	-0.883	0.633	0.453	-1.656	0.527	0.863	-0.902	0.574	0.453	-0.988	0.391	0.23	-1.715	0.441	0.789	-1.324	0.34	0.289
-0.844	0.355	0.324	-1.141	0.398	0.457	-1.289	0.59	0.664	-1.238	0.5	0.621	-1.5	0.313	0.426	-0.902	0.668	0.41	-1.605	0.48	0.84	-1.027	0.566	0.5	-1.016	0.367	0.184	-1.75	0.438	0.797	-1.242	0.289	0.305
-0.867	0.352	0.34	-1.133	0.375	0.473	-1.355	0.594	0.668	-1.125	0.496	0.566	-1.434	0.316	0.438	-0.918	0.695	0.379	-1.559	0.43	0.805	-1.141	0.594	0.52	-1.02	0.352	0.125	-1.766	0.441	0.777	-1.152	0.254	0.324
-0.918	0.371	0.352	-1.094	0.34	0.488	-1.434	0.582	0.684	-1.063	0.496	0.527	-1.359	0.313	0.473	-0.992	0.734	0.32	-1.543	0.379	0.758	-1.223	0.645	0.555	-1	0.34	0.074	-1.762	0.438	0.734	-1.055	0.211	0.348
-0.961	0.375	0.375	-1.051	0.328	0.5	-1.473	0.551	0.672	-1.051	0.473	0.52	-1.285	0.316	0.512	-1.121	0.801	0.246	-1.527	0.34	0.711	-1.348	0.738	0.586	-0.98	0.332	0.012	-1.688	0.43	0.695	-0.957	0.176	0.375
-0.992	0.395	0.379	-1.012	0.332	0.496	-1.434	0.5	0.664	-1.055	0.438	0.516	-1.23	0.328	0.543	-1.273	0.871	0.191	-1.496	0.309	0.668	-1.52	0.859	0.602	-0.965	0.355	-0.02	-1.586	0.438	0.637	-0.859	0.152	0.398
-1.027	0.43	0.355	-0.977	0.352	0.488	-1.367	0.453	0.645	-1.094	0.402	0.527	-1.195	0.336	0.563	-1.422	0.879	0.199	-1.457	0.285	0.629	-1.703	0.996	0.566	-0.969	0.395	0.012	-1.488	0.469	0.566	-0.789	0.141	0.414
-1.066	0.512	0.309	-0.949	0.383	0.484	-1.301	0.41	0.617	-1.148	0.367	0.535	-1.176	0.344	0.574	-1.527	0.863	0.234	-1.406	0.266	0.59	-1.859	1.078	0.527	-1.008	0.426	0.043	-1.395	0.535	0.5	-0.75	0.145	0.418
-1.117	0.551	0.277	-0.934	0.402	0.496	-1.266	0.402	0.59	-1.191	0.336	0.535	-1.176	0.32	0.594	-1.551	0.883	0.266	-1.348	0.258	0.559	-1.883	1.07	0.539	-1.063	0.461	0.09	-1.305	0.578	0.453	-0.738	0.184	0.41
-1.129	0.613	0.238	-0.938	0.414	0.508	-1.25	0.418	0.578	-1.176	0.297	0.52	-1.164	0.301	0.594	-1.523	0.91	0.273	-1.27	0.254	0.547	-1.828	1.023	0.57	-1.113	0.461	0.125	-1.246	0.57	0.438	-0.754	0.211	0.398
-1.125	0.641	0.223	-0.93	0.426	0.516	-1.215	0.453	0.57	-1.121	0.266	0.504	-1.137	0.277	0.582	-1.477	0.918	0.266	-1.203	0.254	0.535	-1.789	0.953	0.586	-1.145	0.477	0.137	-1.234	0.539	0.441	-0.777	0.234	0.387
-1.105	0.641	0.223	-0.926	0.43	0.531	-1.191	0.5	0.563	-1.07	0.238	0.484	-1.109	0.238	0.578	-1.43	0.895	0.277	-1.129	0.27	0.52	-1.773	0.82	0.637	-1.172	0.469	0.168	-1.215	0.492	0.426	-0.813	0.266	0.367
-1.094	0.641	0.238	-0.934	0.426	0.539	-1.195	0.547	0.551	-1.027	0.207	0.477	-1.098	0.199	0.578	-1.398	0.84	0.258	-1.039	0.293	0.512	-1.723	0.648	0.664	-1.18	0.465	0.238	-1.148	0.441	0.418	-0.848	0.281	0.352
-1.082	0.617	0.273	-0.949	0.426	0.539	-1.215	0.559	0.539	-0.992	0.215	0.469	-1.07	0.152	0.594	-1.344	0.758	0.285	-0.938	0.316	0.504	-1.629	0.547	0.676	-1.195	0.48	0.32	-1.039	0.383	0.398	-0.895	0.305	0.34
-1.07	0.594	0.301	-0.961	0.414	0.555	-1.219	0.555	0.508	-0.988	0.246	0.461	-1.023	0.102	0.617	-1.293	0.68	0.313	-0.863	0.332	0.508	-1.492	0.461	0.68	-1.262	0.473	0.395	-0.953	0.336	0.387	-0.98	0.324	0.32
-1.055	0.578	0.324	-0.977	0.398	0.563	-1.195	0.535	0.488	-0.984	0.289	0.441	-0.969	0.055	0.641	-1.273	0.652	0.324	-0.813	0.359	0.508	-1.355	0.418	0.688	-1.34	0.418	0.469	-0.867	0.285	0.395	-1.066	0.344	0.285
-1.059	0.566	0.34	-1.004	0.391	0.57	-1.16	0.492	0.477	-0.977	0.336	0.422	-0.914	0.02	0.672	-1.297	0.641	0.332	-0.801	0.383	0.492	-1.277	0.426	0.703	-1.391	0.34	0.512	-0.809	0.262	0.398	-1.145	0.344	0.258
-1.078	0.566	0.348	-1.023	0.395	0.582	-1.133	0.461	0.461	-0.965	0.371	0.406	-0.898	0.023	0.688	-1.383	0.617	0.352	-0.797	0.43	0.48	-1.297	0.473	0.664	-1.406	0.219	0.551	-0.781	0.25	0.402	-1.219	0.348	0.227
-1.09	0.563	0.367	-1.051	0.391	0.598	-1.105	0.434	0.461	-0.965	0.41	0.379	-0.887	0.063	0.688	-1.496	0.57	0.371	-0.813	0.477	0.461	-1.301	0.543	0.613	-1.402	0.074	0.586	-0.773	0.254	0.398	-1.297	0.34	0.234
-1.105	0.551	0.375	-1.07	0.387	0.605	-1.09	0.43	0.461	-0.965	0.445	0.359	-0.875	0.121	0.664	-1.563	0.531	0.383	-0.855	0.52	0.438	-1.254	0.57	0.574	-1.395	-0.035	0.641	-0.773	0.262	0.395	-1.371	0.328	0.242
-1.129	0.547	0.383	-1.074	0.395	0.617	-1.078	0.426	0.457	-0.941	0.469	0.348	-0.863	0.18	0.648	-1.57	0.5	0.406	-0.906	0.582	0.41	-1.176	0.598	0.516	-1.402	-0.098	0.699	-0.781	0.281	0.387	-1.41	0.344	0.25
-1.156	0.535	0.387	-1.082	0.402	0.625	-1.063	0.434	0.449	-0.914	0.477	0.332	-0.848	0.219	0.629	-1.586	0.488	0.422	-0.953	0.605	0.391	-1.113	0.637	0.473	-1.449	-0.109	0.746	-0.809	0.301	0.379	-1.414	0.348	0.273
-1.188	0.508	0.406	-1.102	0.402	0.637	-1.055	0.434	0.438	-0.914	0.461	0.336	-0.84	0.258	0.613	-1.594	0.488	0.418	-0.98	0.617	0.367	-1.055	0.684	0.422	-1.508	-0.043	0.762	-0.82	0.313	0.367	-1.398	0.344	0.301
-1.207	0.477	0.422	-1.117	0.398	0.641	-1.051	0.438	0.43	-0.949	0.445	0.348	-0.836	0.293	0.594	-1.594	0.465	0.438	-1.004	0.609	0.344	-1.008	0.711	0.379	-1.531	0.051	0.734	-0.852	0.32	0.352	-1.383	0.352	0.332
-1.215	0.441	0.441	-1.145	0.406	0.641	-1.051	0.445	0.414	-1.012	0.422	0.355	-0.832	0.316	0.598	-1.555	0.414	0.445	-1.004	0.586	0.328	-0.969	0.715	0.34	-1.535	0.176	0.707	-0.855	0.309	0.355	-1.375	0.383	0.344
-1.211	0.398	0.461	-1.176	0.41	0.637	-1.051	0.445	0.406	-1.082	0.402	0.367	-0.836	0.332	0.598	-1.504	0.398	0.438	-1.004	0.559	0.32	-0.953	0.703	0.305	-1.504	0.277	0.672	-0.883	0.316	0.344	-1.344	0.422	0.352
-1.191	0.355	0.484	-1.219	0.41	0.641	-1.055	0.449	0.395	-1.176	0.371	0.375	-0.855	0.328	0.605	-1.441	0.41	0.422	-1.02	0.539	0.32	-0.961	0.664	0.289	-1.453	0.352	0.648	-0.914	0.336	0.332	-1.262	0.445	0.34
-1.164	0.32	0.508	-1.273	0.41	0.629	-1.055	0.449	0.383	-1.281	0.344	0.379	-0.883	0.32	0.625	-1.41	0.398	0.398	-1.043	0.523	0.332	-0.969	0.59	0.281	-1.383	0.418	0.621	-0.938	0.359	0.332	-1.184	0.445	0.332
-1.176	0.316	0.516	-1.332	0.414	0.609	-1.066	0.449	0.379	-1.383	0.324	0.383	-0.895	0.313	0.645	-1.387	0.379	0.387	-1.082	0.512	0.344	-0.988	0.516	0.285	-1.281	0.48	0.59	-0.953	0.375	0.344	-1.133	0.445	0.328
-1.207	0.332	0.523	-1.41	0.414	0.586	-1.074	0.441	0.375	-1.473	0.305	0.383	-0.914	0.309	0.66	-1.379	0.352	0.379	-1.129	0.5	0.355	-1.012	0.469	0.297	-1.145	0.516	0.566	-1	0.398	0.355	-1.145	0.457	0.34
-1.215	0.344	0.531	-1.48	0.426	0.563	-1.07	0.441	0.367	-1.559	0.305	0.383	-0.941	0.316	0.672	-1.395	0.328	0.383	-1.18	0.488	0.371	-1.051	0.426	0.316	-1.012	0.496	0.563	-1.055	0.43	0.383	-1.211	0.508	0.352
-1.215	0.363	0.527	-1.551	0.426	0.539	-1.078	0.441	0.367	-1.605	0.32	0.383	-1	0.32	0.684	-1.402	0.313	0.383	-1.223	0.469	0.375	-1.102	0.363	0.34	-0.902	0.461	0.574	-1.117	0.441	0.422	-1.293	0.605	0.348
-1.25	0.383	0.52	-1.605	0.426	0.512	-1.078	0.441	0.359	-1.598	0.277	0.438	-1.066	0.336	0.703	-1.398	0.301	0.387	-1.246	0.445	0.387	-1.152	0.309	0.375	-0.836	0.43	0.605	-1.18	0.453	0.453	-1.387	0.637	0.348
-1.289	0.398	0.512	-1.652	0.422	0.5	-1.074	0.445	0.367	-1.574	0.293	0.465	-1.148	0.348	0.719	-1.387	0.273	0.398	-1.277	0.43	0.391	-1.211	0.25	0.414	-0.813	0.395	0.625	-1.207	0.434	0.477	-1.445	0.605	0.375
-1.316	0.418	0.5	-1.688	0.434	0.488	-1.063	0.453	0.363	-1.504	0.309	0.512	-1.25	0.355	0.738	-1.383	0.23	0.406	-1.309	0.414	0.41	-1.25	0.195	0.43	-0.813	0.375	0.637	-1.254	0.414	0.508	-1.465	0.543	0.434
-1.301	0.422	0.488	-1.684	0.426	0.48	-1.047	0.461	0.355	-1.406	0.301	0.563	-1.383	0.367	0.754	-1.375	0.211	0.41	-1.336	0.422	0.41	-1.254	0.137	0.441	-0.801	0.391	0.637	-1.309	0.406	0.527	-1.422	0.461	0.516
-1.254	0.414	0.484	-1.609	0.418	0.461	-1.047	0.477	0.348	-1.332	0.266	0.594	-1.523	0.387	0.77	-1.34	0.199	0.414	-1.305	0.438	0.406	-1.215	0.09	0.453	-0.785	0.414	0.641	-1.34	0.398	0.535	-1.328	0.355	0.598
-1.188	0.41	0.484	-1.477	0.398	0.434	-1.051	0.484	0.348	-1.266	0.234	0.625	-1.605	0.383	0.781	-1.289	0.191	0.422	-1.254	0.438	0.41	-1.191	0.066	0.473	-0.793	0.434	0.641	-1.355	0.402	0.539	-1.195	0.297	0.637
-1.109	0.402	0.488	-1.324	0.383	0.398	-1.051	0.484	0.352	-1.227	0.16	0.613	-1.652	0.371	0.793	-1.258	0.184	0.438	-1.211	0.406	0.418	-1.207	0.051	0.473	-0.797	0.434	0.652	-1.344	0.41	0.555	-1.031	0.266	0.641
-1.039	0.418	0.477	-1.195	0.379	0.371	-1.055	0.484	0.352	-1.191	0.074	0.59	-1.703	0.375	0.797	-1.219	0.18	0.441	-1.172	0.363	0.438	-1.246	0.047	0.461	-0.816	0.422	0.66	-1.344	0.438	0.582	-0.875	0.211	0.645
-1.008	0.469	0.465	-1.133	0.406	0.348	-1.063	0.48	0.359	-1.137	0.047	0.566	-1.762	0.383	0.797	-1.172	0.18	0.449	-1.168	0.328	0.457	-1.281	0.047	0.473	-0.852	0.41	0.664	-1.352	0.484	0.613	-0.762	0.137	0.645
-0.996	0.484	0.457	-1.105	0.449	0.336	-1.086	0.469	0.371	-1.082	-0.004	0.57	-1.801	0.383	0.805	-1.113	0.176	0.465	-1.184	0.301	0.5	-1.285	0.066	0.484	-0.891	0.395	0.672	-1.375	0.52	0.637	-0.719	0.129	0.648
-1.004	0.496	0.438	-1.082	0.492	0.324	-1.09	0.465	0.379	-1.055	-0.047	0.574	-1.82	0.371	0.816	-1.059	0.184	0.484	-1.219	0.281	0.559	-1.266	0.105	0.496	-0.918	0.375	0.699	-1.406	0.531	0.637	-0.707	0.207	0.66
-1.008	0.488	0.434	-1.055	0.531	0.316	-1.098	0.449	0.391	-1.02	-0.059	0.578	-1.82	0.371	0.82	-1.008	0.188	0.504	-1.266	0.262	0.602	-1.242	0.156	0.504	-0.961	0.352	0.734	-1.434	0.523	0.637	-0.715	0.332	0.668
-1.012	0.469	0.441	-1.035	0.57	0.297	-1.105	0.43	0.422	-0.98	-0.078	0.598	-1.801	0.391	0.816	-0.988	0.199	0.527	-1.301	0.223	0.641	-1.266	0.184	0.504	-1.027	0.336	0.77	-1.438	0.504	0.629	-0.711	0.465	0.656
-1.016	0.457	0.457	-1.027	0.586	0.27	-1.125	0.414	0.445	-0.941	-0.094	0.617	-1.738	0.418	0.797	-0.969	0.227	0.547	-1.313	0.215	0.633	-1.313	0.223	0.488	-1.117	0.313	0.805	-1.414	0.473	0.621	-0.715	0.602	0.645
-1.035	0.441	0.469	-1.012	0.551	0.258	-1.141	0.395	0.477	-0.93	-0.074	0.629	-1.617	0.438	0.758	-0.941	0.246	0.559	-1.285	0.242	0.617	-1.34	0.266	0.465	-1.215	0.32	0.82	-1.359	0.422	0.617	-0.75	0.684	0.637
-1.055	0.414	0.492	-1	0.508	0.242	-1.145	0.367	0.5	-0.941	-0.004	0.621	-1.461	0.438	0.703	-0.914	0.266	0.563	-1.242	0.289	0.598	-1.328	0.313	0.438	-1.301	0.32	0.828	-1.273	0.352	0.629	-0.781	0.766	0.637
-1.098	0.395	0.523	-0.984	0.473	0.25	-1.148	0.352	0.527	-0.949	0.07	0.613	-1.328	0.422	0.648	-0.875	0.281	0.559	-1.199	0.332	0.57	-1.27	0.352	0.422	-1.398	0.316	0.84	-1.188	0.27	0.652	-0.852	0.816	0.648
-1.148	0.371	0.539	-0.965	0.434	0.258	-1.168	0.336	0.555	-0.914	0.129	0.605	-1.246	0.434	0.613	-0.824	0.285	0.563	-1.137	0.359	0.563	-1.188	0.383	0.426	-1.531	0.316	0.848	-1.105	0.184	0.676	-0.984	0.832	0.66
-1.188	0.359	0.555	-0.961	0.406	0.289	-1.199	0.328	0.578	-0.906	0.18	0.59	-1.215	0.453	0.598	-0.785	0.305	0.566	-1.063	0.375	0.59	-1.129	0.426	0.445	-1.637	0.32	0.836	-1.008	0.125	0.707	-1.156	0.82	0.68
-1.199	0.352	0.551	-0.973	0.395	0.309	-1.227	0.316	0.602	-0.887	0.238	0.578	-1.215	0.473	0.586	-0.773	0.336	0.578	-1.008	0.367	0.605	-1.121	0.477	0.48	-1.676	0.309	0.824	-0.945	0.129	0.699	-1.348	0.824	0.676
-1.172	0.34	0.543	-0.996	0.391	0.324	-1.238	0.297	0.637	-0.871	0.289	0.574	-1.223	0.477	0.563	-0.785	0.363	0.598	-0.957	0.359	0.625	-1.137	0.539	0.52	-1.695	0.305	0.805	-0.859	0.16	0.68	-1.504	0.852	0.645
-1.152	0.332	0.543	-1.004	0.398	0.34	-1.23	0.289	0.656	-0.863	0.332	0.586	-1.219	0.48	0.539	-0.844	0.383	0.613	-0.93	0.352	0.637	-1.176	0.59	0.539	-1.715	0.324	0.777	-0.816	0.215	0.645	-1.574	0.895	0.586
-1.133	0.332	0.535	-1.008	0.41	0.348	-1.219	0.285	0.668	-0.848	0.344	0.613	-1.195	0.473	0.504	-0.922	0.402	0.621	-0.895	0.355	0.613	-1.23	0.633	0.523	-1.672	0.379	0.734	-0.809	0.273	0.609	-1.555	0.961	0.52
-1.102	0.348	0.523	-1.023	0.43	0.348	-1.203	0.281	0.66	-0.848	0.348	0.633	-1.148	0.465	0.465	-1.035	0.414	0.613	-0.852	0.371	0.594	-1.262	0.645	0.508	-1.602	0.43	0.695	-0.785	0.316	0.594	-1.484	1.035	0.461
-1.07	0.371	0.527	-1.031	0.449	0.344	-1.203	0.281	0.637	-0.84	0.344	0.672	-1.098	0.449	0.426	-1.152	0.41	0.598	-0.84	0.398	0.602	-1.293	0.625	0.48	-1.547	0.492	0.648	-0.754	0.359	0.594	-1.41	1.102	0.422
-1.035	0.391	0.523	-1.055	0.457	0.332	-1.215	0.277	0.617	-0.852	0.344	0.695	-1.047	0.426	0.398	-1.258	0.383	0.59	-0.848	0.449	0.637	-1.281	0.605	0.465	-1.516	0.578	0.613	-0.723	0.395	0.59	-1.355	1.133	0.406
-1.008	0.41	0.523	-1.086	0.457	0.324	-1.23	0.27	0.602	-0.867	0.363	0.699	-1.012	0.41	0.371	-1.363	0.359	0.59	-0.863	0.5	0.684	-1.246	0.547	0.461	-1.465	0.66	0.551	-0.707	0.43	0.59	-1.348	1.125	0.379
-0.984	0.43	0.523	-1.113	0.445	0.324	-1.242	0.27	0.602	-0.875	0.414	0.676	-0.98	0.395	0.359	-1.457	0.328	0.586	-0.852	0.523	0.707	-1.211	0.473	0.477	-1.414	0.723	0.488	-0.715	0.473	0.602	-1.359	1.105	0.348
-0.969	0.441	0.523	-1.098	0.434	0.328	-1.254	0.266	0.621	-0.883	0.508	0.645	-0.965	0.387	0.355	-1.527	0.293	0.586	-0.832	0.535	0.707	-1.172	0.387	0.504	-1.367	0.75	0.43	-0.742	0.492	0.621	-1.438	1.094	0.313
-0.953	0.445	0.527	-1.09	0.43	0.348	-1.27	0.266	0.637	-0.895	0.598	0.613	-0.961	0.383	0.344	-1.555	0.262	0.594	-0.82	0.52	0.707	-1.133	0.285	0.539	-1.332	0.75	0.379	-0.785	0.473	0.668	-1.582	1.09	0.242
-0.957	0.445	0.539	-1.086	0.43	0.355	-1.273	0.277	0.664	-0.895	0.715	0.582	-0.961	0.395	0.332	-1.516	0.246	0.605	-0.805	0.488	0.707	-1.098	0.207	0.578	-1.313	0.723	0.336	-0.844	0.441	0.703	-1.719	1.059	0.18
-0.98	0.445	0.547	-1.078	0.422	0.359	-1.273	0.277	0.68	-0.91	0.816	0.563	-0.961	0.398	0.32	-1.457	0.227	0.609	-0.797	0.473	0.719	-1.078	0.16	0.598	-1.332	0.672	0.309	-0.902	0.422	0.719	-1.742	0.961	0.141
-0.977	0.43	0.578	-1.078	0.418	0.367	-1.246	0.266	0.695	-0.953	0.898	0.555	-0.961	0.41	0.301	-1.387	0.215	0.594	-0.832	0.465	0.715	-1.063	0.152	0.605	-1.383	0.582	0.297	-0.973	0.434	0.742	-1.715	0.82	0.109
-0.953	0.418	0.598	-1.082	0.414	0.363	-1.219	0.262	0.699	-1.027	0.98	0.559	-0.945	0.414	0.281	-1.344	0.254	0.578	-0.887	0.496	0.711	-1.047	0.172	0.598	-1.43	0.465	0.316	-1.051	0.461	0.762	-1.703	0.668	0.082
-0.918	0.414	0.605	-1.082	0.434	0.359	-1.203	0.266	0.688	-1.105	1.031	0.559	-0.926	0.426	0.266	-1.32	0.313	0.563	-0.957	0.543	0.715	-1.02	0.207	0.582	-1.453	0.344	0.355	-1.141	0.496	0.777	-1.648	0.535	0.063
-0.906	0.434	0.609	-1.094	0.441	0.355	-1.184	0.273	0.676	-1.156	1.043	0.566	-0.918	0.438	0.258	-1.285	0.363	0.555	-1.031	0.582	0.73	-0.977	0.219	0.582	-1.434	0.227	0.391	-1.254	0.539	0.797	-1.594	0.418	0.09
-0.906	0.461	0.621	-1.105	0.438	0.363	-1.156	0.277	0.664	-1.203	1.004	0.582	-0.93	0.445	0.254	-1.258	0.418	0.539	-1.117	0.609	0.738	-0.965	0.238	0.59	-1.359	0.121	0.43	-1.41	0.586	0.82	-1.523	0.313	0.156
-0.914	0.488	0.625	-1.117	0.438	0.371	-1.145	0.297	0.648	-1.27	0.926	0.598	-0.953	0.445	0.254	-1.223	0.477	0.52	-1.199	0.637	0.75	-0.957	0.273	0.59	-1.25	0.031	0.473	-1.574	0.645	0.836	-1.418	0.242	0.238
-0.926	0.508	0.637	-1.152	0.43	0.379	-1.129	0.332	0.629	-1.348	0.84	0.617	-0.977	0.445	0.25	-1.191	0.527	0.496	-1.293	0.648	0.758	-0.941	0.316	0.602	-1.148	0.004	0.512	-1.738	0.699	0.84	-1.301	0.18	0.316
-0.961	0.516	0.652	-1.207	0.422	0.387	-1.113	0.348	0.602	-1.441	0.762	0.625	-1	0.434	0.262	-1.152	0.574	0.477	-1.391	0.66	0.742	-0.941	0.371	0.59	-1.066	0	0.523	-1.855	0.746	0.832	-1.207	0.156	0.352
-1.023	0.531	0.664	-1.25	0.41	0.395	-1.102	0.367	0.582	-1.531	0.707	0.629	-1.043	0.402	0.273	-1.113	0.605	0.473	-1.492	0.676	0.742	-0.945	0.418	0.59	-1.012	0.035	0.527	-1.887	0.762	0.824	-1.113	0.176	0.348
-1.109	0.535	0.672	-1.285	0.395	0.398	-1.074	0.398	0.574	-1.617	0.672	0.629	-1.09	0.383	0.289	-1.066	0.613	0.477	-1.609	0.727	0.738	-1	0.445	0.609	-0.984	0.094	0.508	-1.914	0.742	0.805	-1.039	0.188	0.332
-1.195	0.531	0.672	-1.305	0.375	0.422	-1.074	0.406	0.578	-1.691	0.648	0.613	-1.141	0.371	0.289	-1.02	0.59	0.496	-1.723	0.828	0.73	-1.082	0.484	0.629	-0.969	0.16	0.473	-1.984	0.699	0.762	-0.957	0.227	0.297
-1.285	0.516	0.656	-1.344	0.363	0.438	-1.07	0.414	0.586	-1.742	0.637	0.586	-1.184	0.359	0.301	-0.996	0.551	0.52	-1.816	0.934	0.711	-1.152	0.5	0.656	-0.949	0.246	0.438	-1.984	0.645	0.711	-0.887	0.258	0.27
-1.371	0.508	0.664	-1.395	0.359	0.441	-1.078	0.422	0.594	-1.742	0.629	0.563	-1.219	0.344	0.309	-1.008	0.504	0.547	-1.871	0.992	0.691	-1.23	0.496	0.684	-0.934	0.328	0.395	-1.852	0.586	0.648	-0.832	0.285	0.258
-1.445	0.473	0.691	-1.434	0.355	0.445	-1.082	0.414	0.594	-1.699	0.621	0.531	-1.238	0.336	0.328	-1.043	0.484	0.57	-1.887	0.992	0.617	-1.344	0.504	0.707	-0.91	0.387	0.355	-1.68	0.531	0.586	-0.816	0.301	0.262
-1.523	0.461	0.695	-1.449	0.352	0.445	-1.074	0.395	0.602	-1.629	0.609	0.492	-1.25	0.332	0.355	-1.074	0.461	0.594	-1.852	0.988	0.563	-1.48	0.484	0.715	-0.898	0.43	0.328	-1.527	0.504	0.516	-0.871	0.32	0.246
-1.598	0.551	0.648	-1.453	0.348	0.445	-1.066	0.379	0.605	-1.539	0.59	0.469	-1.258	0.328	0.387	-1.113	0.449	0.625	-1.762	0.953	0.559	-1.57	0.469	0.727	-0.91	0.434	0.313	-1.406	0.496	0.465	-0.898	0.34	0.227
-1.645	0.645	0.598	-1.438	0.352	0.445	-1.059	0.375	0.605	-1.457	0.578	0.438	-1.277	0.336	0.426	-1.164	0.434	0.645	-1.672	0.875	0.551	-1.66	0.449	0.758	-0.949	0.402	0.313	-1.32	0.48	0.426	-0.887	0.34	0.223
-1.672	0.645	0.582	-1.391	0.363	0.441	-1.066	0.375	0.609	-1.402	0.598	0.402	-1.305	0.348	0.445	-1.234	0.43	0.664	-1.598	0.781	0.559	-1.781	0.422	0.77	-1.016	0.313	0.348	-1.262	0.461	0.398	-0.871	0.336	0.227
-1.691	0.582	0.586	-1.328	0.379	0.438	-1.078	0.371	0.609	-1.367	0.602	0.352	-1.316	0.348	0.469	-1.316	0.418	0.68	-1.52	0.727	0.555	-1.887	0.41	0.785	-1.047	0.188	0.41	-1.195	0.43	0.375	-0.879	0.336	0.23
-1.695	0.531	0.582	-1.258	0.402	0.434	-1.086	0.383	0.621	-1.355	0.582	0.293	-1.32	0.352	0.477	-1.414	0.398	0.699	-1.449	0.711	0.547	-1.926	0.418	0.797	-1.078	0.129	0.426	-1.121	0.383	0.367	-0.871	0.363	0.238
-1.664	0.531	0.547	-1.176	0.43	0.422	-1.102	0.391	0.629	-1.375	0.543	0.242	-1.309	0.348	0.484	-1.531	0.371	0.723	-1.406	0.703	0.535	-1.91	0.434	0.813	-1.086	0.203	0.43	-1.031	0.348	0.367	-0.855	0.387	0.277
-1.586	0.523	0.508	-1.102	0.457	0.418	-1.117	0.391	0.633	-1.41	0.488	0.203	-1.27	0.32	0.496	-1.652	0.34	0.738	-1.391	0.691	0.512	-1.883	0.449	0.805	-1.098	0.332	0.383	-0.941	0.332	0.355	-0.887	0.402	0.313
-1.484	0.492	0.477	-1.047	0.48	0.414	-1.141	0.387	0.637	-1.441	0.438	0.184	-1.219	0.285	0.527	-1.738	0.332	0.75	-1.371	0.656	0.496	-1.852	0.449	0.773	-1.133	0.426	0.328	-0.844	0.324	0.344	-0.934	0.418	0.34
-1.371	0.457	0.453	-1.051	0.492	0.395	-1.164	0.391	0.637	-1.438	0.41	0.168	-1.184	0.273	0.574	-1.785	0.328	0.758	-1.34	0.59	0.469	-1.801	0.48	0.734	-1.145	0.426	0.316	-0.758	0.32	0.336	-0.965	0.418	0.371
-1.266	0.457	0.422	-1.086	0.496	0.383	-1.184	0.398	0.645	-1.383	0.359	0.172	-1.172	0.262	0.629	-1.785	0.324	0.781	-1.301	0.543	0.445	-1.707	0.496	0.688	-1.156	0.434	0.316	-0.68	0.336	0.316	-0.984	0.418	0.406
-1.203	0.504	0.395	-1.109	0.473	0.387	-1.199	0.41	0.656	-1.293	0.32	0.199	-1.188	0.254	0.684	-1.734	0.324	0.789	-1.207	0.504	0.434	-1.594	0.492	0.633	-1.172	0.391	0.328	-0.621	0.363	0.293	-1.004	0.43	0.449
-1.176	0.559	0.355	-1.129	0.422	0.402	-1.215	0.422	0.664	-1.223	0.285	0.219	-1.223	0.258	0.699	-1.617	0.328	0.777	-1.121	0.453	0.422	-1.484	0.477	0.57	-1.254	0.43	0.32	-0.59	0.367	0.285	-1.027	0.445	0.488
-1.133	0.609	0.328	-1.137	0.375	0.426	-1.223	0.422	0.676	-1.152	0.289	0.227	-1.254	0.262	0.691	-1.477	0.32	0.746	-1.055	0.406	0.426	-1.422	0.438	0.52	-1.344	0.465	0.328	-0.59	0.375	0.266	-1.07	0.5	0.508
-1.137	0.625	0.293	-1.148	0.336	0.461	-1.223	0.422	0.691	-1.078	0.313	0.242	-1.27	0.25	0.652	-1.371	0.332	0.699	-1	0.383	0.422	-1.371	0.391	0.473	-1.406	0.453	0.352	-0.633	0.379	0.238	-1.125	0.582	0.508
-1.109	0.652	0.262	-1.164	0.301	0.5	-1.242	0.434	0.688	-1.008	0.34	0.254	-1.246	0.258	0.621	-1.32	0.367	0.656	-0.973	0.379	0.414	-1.328	0.34	0.445	-1.449	0.418	0.359	-0.672	0.375	0.227	-1.199	0.656	0.504
-1.09	0.66	0.238	-1.164	0.27	0.531	-1.258	0.461	0.684	-1	0.375	0.266	-1.191	0.266	0.594	-1.293	0.414	0.617	-0.961	0.387	0.395	-1.27	0.289	0.422	-1.438	0.332	0.398	-0.691	0.383	0.215	-1.25	0.688	0.488
-1.082	0.629	0.234	-1.145	0.258	0.547	-1.25	0.496	0.684	-1.051	0.395	0.258	-1.133	0.254	0.59	-1.258	0.453	0.578	-0.945	0.375	0.352	-1.191	0.242	0.414	-1.395	0.27	0.434	-0.738	0.379	0.203	-1.273	0.684	0.484
-1.074	0.602	0.25	-1.117	0.266	0.543	-1.234	0.504	0.684	-1.055	0.41	0.262	-1.102	0.242	0.586	-1.23	0.48	0.551	-0.906	0.359	0.305	-1.102	0.223	0.414	-1.293	0.254	0.48	-0.824	0.371	0.195	-1.305	0.66	0.484
-1.082	0.563	0.273	-1.082	0.293	0.527	-1.238	0.57	0.652	-0.996	0.406	0.27	-1.074	0.266	0.582	-1.219	0.492	0.527	-0.887	0.383	0.277	-1.012	0.203	0.438	-1.223	0.273	0.52	-0.93	0.359	0.184	-1.344	0.645	0.484
-1.078	0.508	0.305	-1.047	0.328	0.508	-1.25	0.613	0.637	-0.934	0.406	0.273	-1.055	0.203	0.594	-1.223	0.473	0.512	-0.895	0.434	0.289	-0.969	0.203	0.441	-1.191	0.313	0.566	-1.035	0.348	0.176	-1.371	0.605	0.523
-1.031	0.465	0.332	-1.008	0.367	0.492	-1.266	0.637	0.609	-0.895	0.402	0.281	-0.957	0.219	0.594	-1.207	0.438	0.504	-0.93	0.477	0.309	-0.93	0.215	0.453	-1.219	0.367	0.613	-1.117	0.332	0.191	-1.375	0.543	0.559
-0.98	0.438	0.355	-0.977	0.398	0.484	-1.27	0.641	0.586	-0.859	0.414	0.281	-0.902	0.258	0.602	-1.156	0.379	0.52	-0.949	0.492	0.336	-0.898	0.23	0.449	-1.223	0.379	0.672	-1.195	0.324	0.227	-1.379	0.504	0.574
-0.922	0.422	0.371	-0.945	0.406	0.48	-1.254	0.617	0.559	-0.84	0.414	0.289	-0.855	0.293	0.586	-1.109	0.328	0.516	-0.977	0.457	0.367	-0.895	0.254	0.418	-1.219	0.277	0.727	-1.258	0.344	0.258	-1.367	0.488	0.559
-0.863	0.418	0.387	-0.922	0.414	0.48	-1.254	0.602	0.531	-0.852	0.406	0.301	-0.836	0.355	0.566	-1.043	0.289	0.52	-1.004	0.414	0.387	-0.891	0.281	0.359	-1.25	0.156	0.73	-1.293	0.387	0.297	-1.309	0.473	0.523
-0.813	0.434	0.395	-0.91	0.418	0.488	-1.25	0.578	0.508	-0.883	0.395	0.313	-0.816	0.406	0.551	-0.977	0.262	0.527	-1.027	0.391	0.398	-0.859	0.316	0.305	-1.277	0.113	0.676	-1.324	0.406	0.344	-1.219	0.457	0.488
-0.762	0.461	0.402	-0.906	0.414	0.496	-1.25	0.547	0.504	-0.926	0.395	0.324	-0.793	0.438	0.547	-0.926	0.242	0.523	-1.035	0.371	0.398	-0.887	0.309	0.246	-1.258	0.219	0.574	-1.344	0.414	0.387	-1.121	0.422	0.473
-0.723	0.488	0.391	-0.918	0.406	0.512	-1.258	0.512	0.527	-0.965	0.398	0.328	-0.785	0.445	0.547	-0.883	0.242	0.516	-1.027	0.359	0.402	-0.934	0.352	0.207	-1.195	0.402	0.465	-1.359	0.426	0.422	-1.008	0.375	0.484
-0.68	0.504	0.383	-0.945	0.395	0.527	-1.27	0.477	0.535	-0.969	0.398	0.344	-0.789	0.445	0.551	-0.848	0.254	0.5	-1.02	0.355	0.406	-1.008	0.383	0.172	-1.109	0.516	0.402	-1.355	0.43	0.441	-0.918	0.328	0.52
-0.645	0.523	0.375	-0.973	0.379	0.535	-1.285	0.457	0.543	-0.98	0.391	0.348	-0.801	0.445	0.566	-0.824	0.281	0.473	-1.02	0.344	0.414	-1.07	0.367	0.168	-1.016	0.52	0.406	-1.355	0.418	0.473	-0.867	0.301	0.551
-0.629	0.535	0.367	-1.012	0.359	0.543	-1.281	0.445	0.539	-1.016	0.395	0.352	-0.82	0.453	0.582	-0.805	0.305	0.453	-1.016	0.332	0.418	-1.105	0.395	0.172	-0.945	0.477	0.43	-1.348	0.383	0.488	-0.844	0.289	0.57
-0.617	0.539	0.355	-1.039	0.355	0.555	-1.258	0.426	0.531	-1.063	0.41	0.359	-0.863	0.461	0.613	-0.801	0.332	0.43	-1.016	0.324	0.434	-1.125	0.363	0.188	-0.906	0.457	0.449	-1.34	0.34	0.52	-0.824	0.301	0.594
-0.609	0.539	0.352	-1.063	0.352	0.57	-1.23	0.406	0.52	-1.113	0.41	0.375	-0.918	0.477	0.637	-0.816	0.359	0.41	-1.031	0.324	0.438	-1.137	0.348	0.203	-0.891	0.453	0.469	-1.332	0.301	0.559	-0.813	0.332	0.598
-0.598	0.527	0.352	-1.086	0.363	0.594	-1.199	0.387	0.512	-1.156	0.414	0.383	-0.977	0.477	0.676	-0.84	0.383	0.395	-1.047	0.34	0.445	-1.16	0.344	0.227	-0.871	0.5	0.457	-1.336	0.285	0.59	-0.805	0.379	0.598
-0.598	0.516	0.363	-1.105	0.352	0.641	-1.172	0.379	0.508	-1.227	0.402	0.383	-1.035	0.473	0.707	-0.867	0.406	0.387	-1.066	0.352	0.449	-1.176	0.316	0.246	-0.859	0.566	0.426	-1.363	0.285	0.621	-0.824	0.457	0.566
-0.605	0.504	0.371	-1.117	0.332	0.66	-1.156	0.383	0.504	-1.293	0.414	0.383	-1.086	0.473	0.723	-0.902	0.414	0.383	-1.094	0.371	0.457	-1.191	0.309	0.266	-0.824	0.633	0.41	-1.391	0.289	0.641	-0.84	0.48	0.555
-0.617	0.488	0.379	-1.117	0.344	0.648	-1.137	0.383	0.504	-1.332	0.406	0.391	-1.129	0.5	0.719	-0.965	0.41	0.387	-1.117	0.387	0.465	-1.188	0.293	0.277	-0.801	0.648	0.406	-1.41	0.309	0.648	-0.84	0.508	0.527
-0.66	0.477	0.395	-1.109	0.352	0.613	-1.129	0.383	0.492	-1.363	0.391	0.418	-1.203	0.57	0.695	-1.023	0.391	0.391	-1.129	0.402	0.473	-1.172	0.262	0.305	-0.781	0.641	0.414	-1.418	0.34	0.641	-0.84	0.555	0.516
-0.727	0.457	0.406	-1.113	0.48	0.563	-1.105	0.391	0.477	-1.414	0.387	0.434	-1.285	0.672	0.648	-1.063	0.359	0.406	-1.141	0.398	0.465	-1.145	0.227	0.344	-0.781	0.621	0.418	-1.402	0.379	0.621	-0.844	0.594	0.508
-0.805	0.441	0.418	-1.105	0.621	0.5	-1.094	0.391	0.461	-1.488	0.383	0.441	-1.305	0.785	0.594	-1.09	0.332	0.426	-1.145	0.387	0.469	-1.125	0.227	0.379	-0.809	0.617	0.426	-1.332	0.402	0.59	-0.852	0.645	0.512
-0.883	0.426	0.43	-1.09	0.75	0.438	-1.09	0.398	0.449	-1.551	0.367	0.445	-1.297	0.852	0.559	-1.145	0.313	0.438	-1.129	0.367	0.473	-1.137	0.242	0.398	-0.867	0.629	0.434	-1.242	0.379	0.582	-0.867	0.711	0.52
-0.984	0.41	0.434	-1.098	0.84	0.414	-1.094	0.41	0.441	-1.59	0.336	0.457	-1.313	0.887	0.535	-1.215	0.297	0.445	-1.121	0.34	0.48	-1.148	0.27	0.402	-0.945	0.652	0.457	-1.16	0.355	0.57	-0.91	0.801	0.512
-1.094	0.398	0.434	-1.117	0.852	0.445	-1.094	0.418	0.43	-1.617	0.313	0.457	-1.375	0.934	0.527	-1.281	0.285	0.457	-1.121	0.34	0.496	-1.168	0.293	0.391	-1.043	0.652	0.488	-1.078	0.328	0.578	-0.961	0.895	0.492
-1.195	0.391	0.438	-1.156	0.781	0.527	-1.094	0.426	0.422	-1.594	0.289	0.48	-1.477	0.949	0.539	-1.344	0.285	0.469	-1.141	0.355	0.516	-1.188	0.305	0.375	-1.156	0.652	0.523	-0.988	0.285	0.609	-1.031	0.973	0.477
-1.289	0.379	0.43	-1.172	0.699	0.586	-1.098	0.418	0.422	-1.5	0.285	0.516	-1.598	0.949	0.574	-1.387	0.293	0.477	-1.199	0.375	0.535	-1.184	0.305	0.375	-1.289	0.672	0.551	-0.953	0.266	0.621	-1.121	1	0.48
-1.402	0.367	0.422	-1.168	0.637	0.648	-1.098	0.426	0.43	-1.406	0.309	0.535	-1.711	0.93	0.59	-1.387	0.305	0.488	-1.277	0.391	0.535	-1.152	0.285	0.383	-1.434	0.684	0.563	-0.883	0.254	0.645	-1.223	1.012	0.48
-1.496	0.352	0.418	-1.18	0.578	0.699	-1.102	0.438	0.438	-1.344	0.348	0.543	-1.77	0.895	0.578	-1.352	0.316	0.492	-1.367	0.406	0.539	-1.129	0.277	0.402	-1.578	0.688	0.57	-0.848	0.258	0.648	-1.316	0.988	0.504
-1.574	0.336	0.414	-1.23	0.523	0.746	-1.105	0.445	0.438	-1.32	0.379	0.539	-1.719	0.824	0.555	-1.344	0.332	0.492	-1.441	0.41	0.547	-1.137	0.297	0.445	-1.672	0.664	0.586	-0.828	0.281	0.652	-1.457	0.945	0.535
-1.641	0.324	0.406	-1.332	0.523	0.781	-1.113	0.441	0.434	-1.324	0.461	0.512	-1.613	0.738	0.516	-1.371	0.348	0.473	-1.492	0.398	0.563	-1.152	0.344	0.492	-1.691	0.605	0.621	-0.793	0.309	0.656	-1.684	0.914	0.57
-1.711	0.32	0.41	-1.449	0.574	0.738	-1.125	0.43	0.426	-1.293	0.527	0.492	-1.504	0.656	0.477	-1.383	0.352	0.469	-1.5	0.387	0.586	-1.188	0.371	0.531	-1.707	0.539	0.66	-0.781	0.336	0.664	-1.926	0.883	0.609
-1.754	0.34	0.422	-1.523	0.645	0.652	-1.133	0.418	0.43	-1.266	0.586	0.457	-1.414	0.586	0.457	-1.371	0.355	0.461	-1.469	0.359	0.598	-1.23	0.445	0.551	-1.75	0.527	0.672	-0.773	0.348	0.672	-2.09	0.883	0.633
-1.773	0.355	0.43	-1.516	0.75	0.535	-1.141	0.406	0.441	-1.254	0.621	0.43	-1.363	0.531	0.449	-1.32	0.367	0.469	-1.414	0.316	0.605	-1.281	0.473	0.547	-1.793	0.594	0.676	-0.785	0.363	0.688	-2.215	0.82	0.633
-1.75	0.375	0.449	-1.5	0.82	0.402	-1.152	0.395	0.445	-1.242	0.59	0.434	-1.332	0.508	0.449	-1.23	0.379	0.484	-1.344	0.266	0.621	-1.309	0.48	0.551	-1.785	0.688	0.676	-0.805	0.383	0.695	-2.301	0.684	0.621
-1.684	0.398	0.473	-1.453	0.859	0.289	-1.168	0.387	0.461	-1.219	0.508	0.441	-1.316	0.492	0.441	-1.148	0.383	0.508	-1.27	0.219	0.633	-1.34	0.465	0.527	-1.766	0.773	0.66	-0.828	0.414	0.707	-2.305	0.57	0.633
-1.586	0.41	0.488	-1.363	0.871	0.207	-1.18	0.359	0.484	-1.172	0.434	0.465	-1.32	0.477	0.422	-1.109	0.398	0.527	-1.211	0.195	0.645	-1.336	0.473	0.5	-1.754	0.828	0.641	-0.852	0.434	0.715	-2.18	0.551	0.645
-1.477	0.426	0.492	-1.234	0.84	0.16	-1.199	0.32	0.5	-1.113	0.363	0.496	-1.293	0.508	0.379	-1.121	0.418	0.531	-1.195	0.199	0.648	-1.305	0.461	0.508	-1.719	0.836	0.625	-0.891	0.461	0.727	-2.039	0.523	0.668
-1.363	0.438	0.488	-1.094	0.816	0.152	-1.215	0.289	0.516	-1.059	0.301	0.535	-1.25	0.531	0.328	-1.145	0.453	0.531	-1.195	0.234	0.641	-1.254	0.422	0.527	-1.633	0.785	0.617	-0.941	0.492	0.734	-1.977	0.473	0.695
-1.258	0.449	0.48	-1	0.844	0.145	-1.23	0.262	0.516	-1.012	0.262	0.563	-1.18	0.512	0.281	-1.188	0.504	0.523	-1.195	0.285	0.641	-1.207	0.352	0.563	-1.52	0.719	0.598	-1	0.516	0.75	-1.945	0.418	0.695
-1.18	0.445	0.469	-0.965	0.859	0.152	-1.242	0.254	0.516	-0.973	0.242	0.594	-1.098	0.488	0.246	-1.23	0.543	0.52	-1.191	0.324	0.641	-1.164	0.254	0.605	-1.414	0.676	0.566	-1.082	0.527	0.762	-1.891	0.367	0.66
-1.121	0.445	0.469	-0.93	0.84	0.156	-1.246	0.242	0.516	-0.949	0.25	0.59	-1.023	0.469	0.223	-1.277	0.555	0.508	-1.164	0.355	0.637	-1.133	0.168	0.641	-1.328	0.664	0.527	-1.168	0.523	0.773	-1.785	0.367	0.594
-1.102	0.441	0.469	-0.902	0.781	0.152	-1.262	0.238	0.512	-0.93	0.285	0.574	-0.957	0.453	0.207	-1.316	0.539	0.504	-1.133	0.379	0.625	-1.098	0.125	0.676	-1.277	0.641	0.488	-1.273	0.523	0.789	-1.598	0.375	0.496
-1.082	0.43	0.465	-0.906	0.684	0.16	-1.277	0.25	0.516	-0.902	0.34	0.543	-0.906	0.453	0.199	-1.324	0.5	0.5	-1.113	0.398	0.625	-1.059	0.121	0.699	-1.289	0.586	0.453	-1.402	0.527	0.801	-1.379	0.348	0.418
-1.07	0.414	0.469	-0.93	0.594	0.16	-1.273	0.266	0.527	-0.867	0.387	0.52	-0.879	0.453	0.199	-1.32	0.449	0.5	-1.105	0.398	0.629	-1.027	0.137	0.695	-1.316	0.523	0.418	-1.59	0.516	0.813	-1.188	0.313	0.375
-1.074	0.395	0.477	-0.93	0.52	0.164	-1.27	0.273	0.527	-0.855	0.418	0.504	-0.863	0.453	0.188	-1.305	0.375	0.508	-1.09	0.418	0.633	-1	0.164	0.68	-1.352	0.465	0.406	-1.852	0.504	0.82	-1.031	0.281	0.344
-1.082	0.375	0.488	-0.898	0.52	0.148	-1.281	0.289	0.523	-0.871	0.438	0.496	-0.852	0.461	0.18	-1.277	0.305	0.527	-1.09	0.387	0.637	-0.973	0.188	0.672	-1.34	0.418	0.391	-2.125	0.5	0.824	-0.898	0.25	0.328
-1.102	0.348	0.5	-0.902	0.605	0.109	-1.277	0.301	0.535	-0.898	0.453	0.496	-0.844	0.457	0.164	-1.215	0.223	0.543	-1.047	0.367	0.652	-0.965	0.211	0.652	-1.273	0.363	0.383	-2.258	0.496	0.82	-0.789	0.234	0.328
-1.117	0.328	0.531	-0.918	0.629	0.094	-1.238	0.301	0.539	-0.918	0.449	0.496	-0.836	0.453	0.156	-1.141	0.148	0.582	-1.055	0.352	0.68	-0.977	0.25	0.641	-1.168	0.305	0.387	-2.219	0.48	0.797	-0.719	0.219	0.328
-1.141	0.289	0.555	-0.91	0.598	0.078	-1.195	0.297	0.543	-0.93	0.43	0.504	-0.832	0.449	0.156	-1.086	0.102	0.609	-1.063	0.352	0.695	-0.969	0.293	0.645	-1.047	0.242	0.391	-2.102	0.453	0.762	-0.656	0.215	0.32
-1.188	0.27	0.559	-0.898	0.605	0.09	-1.148	0.297	0.543	-0.934	0.41	0.527	-0.844	0.441	0.172	-1.035	0.094	0.629	-1.07	0.363	0.715	-0.965	0.332	0.652	-0.965	0.207	0.402	-1.965	0.406	0.699	-0.602	0.219	0.297
-1.23	0.285	0.543	-0.914	0.617	0.109	-1.113	0.293	0.551	-0.941	0.375	0.555	-0.867	0.43	0.195	-0.996	0.125	0.633	-1.094	0.375	0.734	-0.98	0.375	0.672	-0.934	0.203	0.395	-1.793	0.355	0.621	-0.574	0.238	0.285
-1.277	0.313	0.523	-0.941	0.613	0.141	-1.094	0.297	0.563	-0.961	0.359	0.574	-0.883	0.406	0.219	-0.969	0.176	0.637	-1.129	0.387	0.754	-1.035	0.414	0.691	-0.91	0.238	0.375	-1.617	0.344	0.563	-0.539	0.27	0.266
-1.32	0.324	0.516	-0.945	0.598	0.164	-1.113	0.313	0.555	-0.98	0.355	0.582	-0.887	0.387	0.25	-0.949	0.234	0.625	-1.176	0.41	0.766	-1.109	0.445	0.719	-0.887	0.27	0.348	-1.48	0.375	0.508	-0.527	0.281	0.262
-1.313	0.328	0.52	-0.918	0.57	0.195	-1.148	0.32	0.539	-1.008	0.359	0.594	-0.883	0.375	0.273	-0.934	0.293	0.605	-1.234	0.426	0.773	-1.191	0.461	0.758	-0.887	0.289	0.313	-1.371	0.41	0.477	-0.559	0.285	0.266
-1.289	0.328	0.527	-0.891	0.566	0.215	-1.18	0.328	0.527	-1.047	0.379	0.594	-0.891	0.363	0.301	-0.918	0.359	0.594	-1.309	0.43	0.781	-1.285	0.469	0.777	-0.906	0.328	0.273	-1.305	0.422	0.457	-0.637	0.289	0.262
-1.254	0.324	0.535	-0.863	0.566	0.227	-1.199	0.332	0.531	-1.105	0.398	0.586	-0.91	0.348	0.32	-0.922	0.438	0.57	-1.414	0.441	0.785	-1.367	0.457	0.789	-0.949	0.344	0.238	-1.297	0.414	0.449	-0.746	0.277	0.242
-1.215	0.328	0.535	-0.836	0.543	0.238	-1.191	0.313	0.539	-1.188	0.41	0.586	-0.941	0.332	0.352	-0.918	0.488	0.555	-1.551	0.461	0.793	-1.41	0.426	0.793	-0.98	0.344	0.207	-1.281	0.398	0.434	-0.836	0.25	0.191
-1.176	0.316	0.551	-0.836	0.539	0.25	-1.172	0.289	0.559	-1.262	0.41	0.602	-0.969	0.328	0.371	-0.902	0.52	0.559	-1.734	0.469	0.801	-1.426	0.398	0.793	-0.988	0.336	0.195	-1.203	0.363	0.41	-0.883	0.211	0.129
-1.141	0.297	0.559	-0.852	0.551	0.258	-1.148	0.273	0.566	-1.348	0.391	0.617	-1.012	0.332	0.391	-0.895	0.516	0.57	-1.895	0.48	0.805	-1.457	0.367	0.781	-0.984	0.305	0.195	-1.105	0.332	0.398	-0.879	0.191	0.07
-1.105	0.277	0.566	-0.867	0.559	0.266	-1.117	0.262	0.586	-1.422	0.367	0.621	-1.082	0.336	0.402	-0.906	0.504	0.598	-1.98	0.488	0.805	-1.531	0.355	0.789	-1.012	0.281	0.195	-1.023	0.313	0.383	-0.875	0.188	0.066
-1.055	0.238	0.555	-0.863	0.566	0.273	-1.09	0.246	0.605	-1.512	0.359	0.613	-1.16	0.344	0.41	-0.965	0.488	0.641	-2.008	0.465	0.809	-1.586	0.367	0.793	-1.055	0.281	0.207	-0.949	0.293	0.363	-0.879	0.184	0.082
-1.008	0.164	0.559	-0.863	0.57	0.281	-1.063	0.25	0.609	-1.609	0.363	0.59	-1.215	0.348	0.41	-1.051	0.453	0.699	-1.961	0.426	0.781	-1.633	0.398	0.797	-1.094	0.285	0.23	-0.859	0.281	0.355	-0.895	0.164	0.102
-0.965	0.07	0.566	-0.867	0.582	0.281	-1.016	0.262	0.605	-1.723	0.383	0.574	-1.262	0.348	0.418	-1.129	0.41	0.746	-1.836	0.387	0.727	-1.652	0.449	0.785	-1.125	0.281	0.246	-0.793	0.277	0.344	-0.902	0.203	0.148
-0.941	0.023	0.566	-0.895	0.594	0.285	-0.984	0.277	0.609	-1.816	0.41	0.555	-1.293	0.332	0.441	-1.203	0.387	0.781	-1.684	0.313	0.66	-1.613	0.512	0.773	-1.137	0.277	0.258	-0.758	0.289	0.328	-0.906	0.266	0.199
-0.914	0.07	0.555	-0.938	0.609	0.297	-0.969	0.301	0.609	-1.871	0.434	0.527	-1.336	0.332	0.461	-1.258	0.367	0.789	-1.574	0.238	0.598	-1.566	0.57	0.734	-1.137	0.262	0.277	-0.754	0.313	0.309	-0.945	0.313	0.234
-0.914	0.121	0.551	-0.973	0.621	0.301	-0.961	0.328	0.598	-1.875	0.449	0.512	-1.387	0.355	0.477	-1.301	0.34	0.793	-1.508	0.223	0.547	-1.527	0.625	0.684	-1.121	0.254	0.32	-0.746	0.32	0.301	-1.016	0.359	0.23
-0.902	0.141	0.563	-1.012	0.633	0.305	-0.945	0.355	0.598	-1.816	0.445	0.488	-1.426	0.375	0.488	-1.324	0.297	0.797	-1.473	0.258	0.508	-1.5	0.645	0.633	-1.121	0.27	0.363	-0.727	0.32	0.281	-1.082	0.445	0.25
-0.895	0.148	0.566	-1.051	0.637	0.305	-0.918	0.375	0.594	-1.68	0.449	0.449	-1.473	0.379	0.504	-1.34	0.246	0.797	-1.445	0.281	0.484	-1.473	0.688	0.563	-1.141	0.324	0.375	-0.703	0.324	0.273	-1.152	0.465	0.266
-0.906	0.191	0.547	-1.09	0.648	0.305	-0.906	0.383	0.598	-1.504	0.426	0.398	-1.523	0.387	0.508	-1.375	0.191	0.797	-1.406	0.297	0.453	-1.457	0.664	0.512	-1.156	0.383	0.387	-0.707	0.336	0.266	-1.289	0.445	0.27
-0.926	0.277	0.516	-1.133	0.645	0.309	-0.922	0.387	0.602	-1.359	0.383	0.336	-1.551	0.398	0.508	-1.441	0.164	0.809	-1.359	0.324	0.43	-1.445	0.598	0.492	-1.125	0.391	0.398	-0.73	0.344	0.25	-1.418	0.465	0.316
-0.957	0.363	0.477	-1.18	0.648	0.316	-0.938	0.387	0.609	-1.281	0.359	0.277	-1.531	0.395	0.52	-1.539	0.137	0.824	-1.301	0.324	0.418	-1.441	0.508	0.492	-1.086	0.359	0.422	-0.77	0.355	0.246	-1.543	0.52	0.41
-0.98	0.41	0.457	-1.203	0.645	0.324	-0.961	0.363	0.629	-1.223	0.379	0.227	-1.484	0.395	0.531	-1.594	0.141	0.852	-1.199	0.332	0.402	-1.414	0.418	0.504	-1.086	0.34	0.445	-0.824	0.371	0.223	-1.664	0.563	0.52
-0.977	0.422	0.461	-1.219	0.625	0.336	-1.039	0.336	0.648	-1.188	0.375	0.207	-1.402	0.391	0.547	-1.621	0.176	0.867	-1.094	0.375	0.383	-1.355	0.34	0.508	-1.094	0.367	0.484	-0.871	0.375	0.215	-1.746	0.602	0.598
-1	0.434	0.469	-1.219	0.59	0.352	-1.125	0.32	0.664	-1.16	0.355	0.199	-1.313	0.379	0.543	-1.621	0.23	0.863	-0.98	0.383	0.383	-1.293	0.289	0.5	-1.141	0.402	0.539	-0.91	0.371	0.215	-1.785	0.59	0.633
-1.047	0.465	0.461	-1.211	0.551	0.383	-1.176	0.309	0.688	-1.125	0.363	0.191	-1.234	0.363	0.539	-1.574	0.293	0.836	-0.898	0.391	0.375	-1.234	0.246	0.504	-1.219	0.457	0.59	-0.941	0.375	0.227	-1.801	0.543	0.641
-1.094	0.488	0.473	-1.215	0.5	0.41	-1.203	0.301	0.695	-1.074	0.355	0.211	-1.199	0.352	0.52	-1.512	0.348	0.789	-0.852	0.41	0.359	-1.16	0.215	0.492	-1.32	0.492	0.648	-0.98	0.395	0.242	-1.789	0.512	0.652
-1.141	0.496	0.484	-1.246	0.449	0.441	-1.211	0.281	0.699	-1.02	0.352	0.242	-1.227	0.34	0.5	-1.461	0.395	0.727	-0.832	0.43	0.332	-1.09	0.195	0.484	-1.422	0.484	0.699	-1.023	0.41	0.27	-1.723	0.512	0.691
-1.203	0.496	0.508	-1.289	0.418	0.473	-1.199	0.273	0.699	-0.973	0.32	0.27	-1.285	0.336	0.488	-1.426	0.449	0.648	-0.832	0.441	0.32	-1.043	0.203	0.473	-1.48	0.43	0.742	-1.074	0.414	0.301	-1.664	0.484	0.75
-1.273	0.492	0.523	-1.344	0.391	0.484	-1.188	0.273	0.699	-0.902	0.281	0.285	-1.336	0.336	0.48	-1.391	0.492	0.598	-0.863	0.445	0.309	-1	0.234	0.453	-1.484	0.371	0.742	-1.125	0.402	0.34	-1.613	0.426	0.773
-1.363	0.477	0.535	-1.391	0.383	0.492	-1.18	0.281	0.688	-0.844	0.301	0.285	-1.363	0.328	0.484	-1.352	0.523	0.578	-0.895	0.469	0.293	-0.961	0.27	0.426	-1.398	0.355	0.715	-1.168	0.398	0.371	-1.551	0.348	0.766
-1.453	0.469	0.559	-1.418	0.387	0.496	-1.184	0.297	0.684	-0.813	0.359	0.27	-1.363	0.316	0.512	-1.324	0.535	0.574	-0.926	0.477	0.285	-0.922	0.305	0.398	-1.297	0.293	0.688	-1.211	0.402	0.398	-1.438	0.266	0.738
-1.563	0.465	0.59	-1.426	0.395	0.488	-1.195	0.309	0.672	-0.785	0.43	0.25	-1.367	0.301	0.535	-1.309	0.523	0.574	-0.945	0.484	0.285	-0.898	0.34	0.383	-1.184	0.258	0.676	-1.258	0.414	0.418	-1.328	0.172	0.723
-1.684	0.477	0.609	-1.402	0.41	0.48	-1.176	0.32	0.668	-0.773	0.449	0.258	-1.352	0.273	0.563	-1.277	0.484	0.57	-0.953	0.492	0.281	-0.887	0.375	0.359	-1.105	0.223	0.684	-1.32	0.406	0.438	-1.262	0.121	0.707
-1.801	0.492	0.633	-1.367	0.457	0.461	-1.137	0.344	0.664	-0.785	0.441	0.289	-1.301	0.242	0.578	-1.234	0.441	0.566	-0.949	0.496	0.285	-0.898	0.406	0.344	-1.039	0.18	0.703	-1.398	0.367	0.465	-1.223	0.129	0.668
-1.879	0.5	0.637	-1.309	0.473	0.453	-1.098	0.367	0.664	-0.797	0.422	0.309	-1.223	0.207	0.602	-1.184	0.402	0.547	-0.941	0.492	0.289	-0.926	0.43	0.336	-0.977	0.184	0.711	-1.473	0.301	0.492	-1.203	0.168	0.664
-1.844	0.484	0.637	-1.25	0.465	0.457	-1.086	0.387	0.68	-0.789	0.434	0.309	-1.141	0.199	0.617	-1.137	0.367	0.523	-0.941	0.496	0.289	-0.969	0.445	0.328	-0.926	0.242	0.719	-1.527	0.234	0.547	-1.195	0.227	0.648
-1.699	0.457	0.621	-1.215	0.484	0.449	-1.078	0.398	0.695	-0.797	0.453	0.305	-1.074	0.223	0.609	-1.098	0.348	0.504	-0.938	0.457	0.32	-1.035	0.449	0.324	-0.898	0.316	0.691	-1.547	0.188	0.602	-1.168	0.301	0.629
-1.496	0.43	0.594	-1.188	0.469	0.445	-1.074	0.402	0.703	-0.813	0.461	0.305	-1.008	0.266	0.594	-1.047	0.328	0.488	-0.938	0.449	0.355	-1.098	0.414	0.34	-0.84	0.395	0.672	-1.551	0.195	0.641	-1.121	0.391	0.594
-1.289	0.406	0.574	-1.195	0.453	0.441	-1.07	0.398	0.715	-0.82	0.473	0.309	-0.969	0.297	0.578	-1	0.328	0.473	-0.961	0.438	0.383	-1.176	0.387	0.336	-0.793	0.441	0.656	-1.559	0.223	0.66	-1.051	0.527	0.57
-1.117	0.398	0.566	-1.223	0.453	0.438	-1.059	0.402	0.719	-0.828	0.477	0.313	-0.926	0.324	0.559	-0.969	0.34	0.453	-1.004	0.426	0.406	-1.23	0.359	0.336	-0.754	0.461	0.645	-1.539	0.25	0.648	-0.98	0.605	0.551
-1.027	0.453	0.527	-1.25	0.422	0.441	-1.066	0.406	0.715	-0.852	0.465	0.328	-0.891	0.348	0.547	-0.949	0.344	0.434	-1.059	0.41	0.43	-1.273	0.324	0.34	-0.734	0.465	0.641	-1.516	0.254	0.641	-0.91	0.664	0.539
-0.957	0.52	0.527	-1.27	0.398	0.445	-1.078	0.414	0.715	-0.883	0.438	0.352	-0.867	0.375	0.535	-0.941	0.359	0.418	-1.113	0.398	0.441	-1.332	0.293	0.348	-0.715	0.457	0.645	-1.461	0.258	0.633	-0.867	0.711	0.523
-0.906	0.559	0.484	-1.27	0.379	0.457	-1.086	0.434	0.715	-0.914	0.406	0.391	-0.855	0.395	0.535	-0.941	0.367	0.395	-1.156	0.387	0.445	-1.402	0.266	0.348	-0.699	0.461	0.66	-1.418	0.262	0.617	-0.844	0.746	0.512
-0.879	0.59	0.441	-1.258	0.344	0.473	-1.117	0.449	0.723	-0.957	0.387	0.426	-0.852	0.398	0.551	-0.953	0.379	0.391	-1.176	0.387	0.449	-1.465	0.262	0.344	-0.699	0.473	0.668	-1.359	0.289	0.605	-0.871	0.773	0.508
-0.859	0.586	0.402	-1.242	0.324	0.477	-1.199	0.473	0.727	-0.996	0.383	0.441	-0.855	0.398	0.563	-0.98	0.383	0.387	-1.18	0.375	0.465	-1.465	0.25	0.363	-0.699	0.488	0.68	-1.266	0.301	0.602	-0.953	0.789	0.512
-0.855	0.555	0.371	-1.223	0.316	0.488	-1.305	0.523	0.723	-1.047	0.371	0.453	-0.863	0.379	0.582	-1.02	0.375	0.387	-1.203	0.387	0.469	-1.477	0.262	0.371	-0.73	0.512	0.688	-1.137	0.281	0.617	-1.066	0.789	0.516
-0.852	0.547	0.367	-1.195	0.309	0.5	-1.426	0.598	0.711	-1.133	0.359	0.453	-0.875	0.363	0.602	-1.063	0.359	0.391	-1.242	0.41	0.465	-1.449	0.289	0.398	-0.801	0.559	0.699	-1.008	0.25	0.629	-1.176	0.762	0.535
-0.855	0.563	0.348	-1.148	0.313	0.508	-1.566	0.703	0.668	-1.234	0.363	0.441	-0.879	0.348	0.617	-1.102	0.328	0.387	-1.258	0.434	0.453	-1.449	0.324	0.43	-0.887	0.621	0.691	-0.91	0.207	0.637	-1.285	0.711	0.551
-0.875	0.574	0.324	-1.098	0.324	0.508	-1.641	0.859	0.648	-1.328	0.352	0.434	-0.887	0.328	0.633	-1.129	0.313	0.383	-1.242	0.434	0.438	-1.48	0.363	0.441	-0.953	0.68	0.688	-0.863	0.203	0.641	-1.398	0.641	0.559
-0.922	0.57	0.316	-1.031	0.359	0.492	-1.617	0.926	0.613	-1.383	0.34	0.434	-0.891	0.32	0.637	-1.148	0.285	0.383	-1.211	0.426	0.43	-1.457	0.383	0.465	-1.023	0.719	0.688	-0.797	0.18	0.645	-1.523	0.559	0.559
-0.988	0.566	0.328	-0.984	0.387	0.5	-1.527	0.836	0.574	-1.422	0.324	0.445	-0.906	0.309	0.648	-1.148	0.258	0.391	-1.16	0.402	0.438	-1.426	0.395	0.469	-1.121	0.746	0.688	-0.77	0.219	0.613	-1.68	0.48	0.543
-1.055	0.555	0.344	-0.941	0.387	0.5	-1.426	0.641	0.555	-1.484	0.324	0.449	-0.953	0.301	0.656	-1.16	0.242	0.387	-1.125	0.363	0.465	-1.359	0.406	0.465	-1.254	0.758	0.684	-0.785	0.316	0.609	-1.836	0.426	0.5
-1.102	0.547	0.344	-0.902	0.375	0.508	-1.34	0.426	0.563	-1.582	0.336	0.438	-1.031	0.301	0.668	-1.156	0.23	0.379	-1.125	0.344	0.512	-1.277	0.41	0.465	-1.457	0.77	0.703	-0.773	0.344	0.617	-1.949	0.402	0.441
-1.129	0.523	0.34	-0.871	0.371	0.512	-1.277	0.352	0.555	-1.695	0.34	0.43	-1.094	0.297	0.684	-1.156	0.234	0.383	-1.148	0.336	0.563	-1.223	0.406	0.48	-1.734	0.77	0.723	-0.77	0.352	0.613	-1.984	0.418	0.414
-1.141	0.496	0.352	-0.852	0.391	0.512	-1.25	0.352	0.578	-1.789	0.332	0.43	-1.156	0.301	0.699	-1.164	0.246	0.383	-1.18	0.336	0.605	-1.211	0.395	0.488	-2.02	0.777	0.742	-0.785	0.391	0.613	-1.973	0.426	0.375
-1.141	0.48	0.367	-0.828	0.406	0.516	-1.242	0.371	0.598	-1.82	0.316	0.43	-1.195	0.309	0.703	-1.188	0.273	0.387	-1.207	0.336	0.629	-1.234	0.387	0.504	-2.191	0.777	0.758	-0.797	0.402	0.625	-1.918	0.449	0.32
-1.141	0.484	0.387	-0.828	0.414	0.527	-1.27	0.426	0.586	-1.75	0.313	0.453	-1.207	0.313	0.719	-1.215	0.301	0.398	-1.227	0.336	0.633	-1.258	0.379	0.516	-2.219	0.742	0.75	-0.828	0.371	0.648	-1.82	0.469	0.293
-1.148	0.496	0.402	-0.852	0.406	0.539	-1.273	0.469	0.574	-1.594	0.313	0.496	-1.191	0.313	0.727	-1.25	0.336	0.41	-1.207	0.328	0.617	-1.285	0.348	0.527	-2.141	0.656	0.723	-0.867	0.332	0.672	-1.809	0.465	0.227
-1.168	0.512	0.406	-0.887	0.395	0.543	-1.281	0.473	0.57	-1.43	0.316	0.527	-1.188	0.309	0.734	-1.297	0.375	0.426	-1.164	0.305	0.605	-1.293	0.332	0.523	-2.012	0.535	0.684	-0.902	0.313	0.688	-1.832	0.441	0.164
-1.18	0.527	0.406	-0.914	0.406	0.543	-1.277	0.465	0.551	-1.293	0.348	0.551	-1.223	0.313	0.734	-1.355	0.418	0.434	-1.121	0.293	0.59	-1.266	0.289	0.516	-1.887	0.426	0.641	-0.93	0.301	0.699	-1.855	0.383	0.145
-1.184	0.527	0.402	-0.926	0.43	0.543	-1.262	0.43	0.527	-1.203	0.363	0.551	-1.262	0.336	0.738	-1.387	0.41	0.453	-1.066	0.273	0.574	-1.211	0.25	0.512	-1.77	0.359	0.594	-0.961	0.305	0.707	-1.859	0.297	0.137
-1.195	0.52	0.402	-0.945	0.445	0.547	-1.227	0.387	0.512	-1.172	0.426	0.512	-1.301	0.363	0.746	-1.41	0.41	0.453	-0.996	0.246	0.582	-1.156	0.211	0.516	-1.664	0.383	0.551	-1.012	0.309	0.723	-1.813	0.215	0.145
-1.234	0.5	0.391	-0.977	0.465	0.543	-1.211	0.352	0.504	-1.141	0.477	0.48	-1.363	0.391	0.762	-1.379	0.398	0.457	-0.941	0.219	0.602	-1.102	0.184	0.523	-1.586	0.449	0.508	-1.086	0.32	0.742	-1.691	0.18	0.156
-1.262	0.48	0.387	-1.027	0.473	0.539	-1.176	0.285	0.512	-1.121	0.504	0.438	-1.5	0.43	0.785	-1.277	0.375	0.48	-0.91	0.207	0.621	-1.047	0.16	0.551	-1.559	0.477	0.477	-1.184	0.34	0.77	-1.512	0.188	0.176
-1.277	0.457	0.387	-1.059	0.477	0.539	-1.156	0.242	0.523	-1.133	0.508	0.41	-1.656	0.492	0.77	-1.164	0.348	0.52	-0.902	0.199	0.641	-1.004	0.129	0.598	-1.574	0.453	0.457	-1.332	0.355	0.801	-1.34	0.168	0.215
-1.301	0.438	0.391	-1.066	0.488	0.539	-1.137	0.227	0.535	-1.141	0.496	0.395	-1.699	0.539	0.691	-1.082	0.316	0.563	-0.895	0.207	0.648	-0.969	0.105	0.637	-1.578	0.406	0.414	-1.5	0.367	0.828	-1.188	0.152	0.27
-1.32	0.414	0.383	-1.063	0.496	0.543	-1.117	0.223	0.539	-1.117	0.469	0.406	-1.621	0.559	0.598	-1.012	0.32	0.59	-0.902	0.234	0.652	-0.953	0.102	0.676	-1.508	0.352	0.359	-1.691	0.391	0.859	-1.063	0.148	0.324
-1.332	0.395	0.383	-1.066	0.496	0.555	-1.098	0.227	0.543	-1.078	0.422	0.43	-1.5	0.59	0.469	-0.988	0.34	0.609	-0.906	0.273	0.648	-0.941	0.117	0.684	-1.395	0.305	0.313	-1.898	0.41	0.883	-0.973	0.148	0.363
-1.332	0.379	0.383	-1.078	0.504	0.566	-1.09	0.234	0.539	-1.027	0.359	0.461	-1.383	0.66	0.363	-1.012	0.348	0.621	-0.91	0.309	0.641	-0.926	0.164	0.703	-1.27	0.27	0.281	-2.094	0.422	0.887	-0.91	0.141	0.371
-1.324	0.371	0.383	-1.098	0.508	0.594	-1.082	0.254	0.527	-0.98	0.281	0.492	-1.293	0.723	0.297	-1.063	0.34	0.621	-0.918	0.336	0.641	-0.891	0.156	0.719	-1.16	0.258	0.266	-2.215	0.402	0.863	-0.848	0.125	0.375
-1.332	0.371	0.371	-1.129	0.512	0.617	-1.07	0.277	0.504	-0.934	0.207	0.535	-1.254	0.785	0.266	-1.098	0.344	0.629	-0.93	0.352	0.641	-0.871	0.207	0.688	-1.07	0.242	0.27	-2.227	0.344	0.816	-0.777	0.121	0.359
-1.34	0.371	0.371	-1.172	0.531	0.629	-1.063	0.297	0.48	-0.895	0.176	0.563	-1.246	0.828	0.246	-1.113	0.328	0.633	-0.945	0.355	0.645	-0.879	0.332	0.648	-1	0.223	0.281	-2.121	0.285	0.773	-0.707	0.125	0.332
-1.324	0.379	0.375	-1.23	0.547	0.629	-1.059	0.32	0.457	-0.859	0.184	0.559	-1.246	0.809	0.25	-1.098	0.309	0.625	-0.961	0.359	0.652	-0.898	0.441	0.605	-0.926	0.238	0.301	-1.941	0.227	0.75	-0.68	0.156	0.297
-1.32	0.375	0.379	-1.277	0.566	0.629	-1.059	0.344	0.441	-0.832	0.211	0.543	-1.238	0.738	0.234	-1.043	0.262	0.621	-0.988	0.363	0.664	-0.84	0.438	0.641	-0.887	0.25	0.309	-1.777	0.199	0.723	-0.68	0.188	0.254
-1.305	0.375	0.383	-1.309	0.578	0.629	-1.07	0.355	0.426	-0.816	0.242	0.52	-1.195	0.672	0.211	-1	0.211	0.613	-1.004	0.363	0.68	-0.824	0.379	0.629	-0.859	0.266	0.316	-1.652	0.25	0.664	-0.699	0.203	0.203
-1.285	0.363	0.387	-1.344	0.582	0.621	-1.078	0.367	0.422	-0.805	0.285	0.5	-1.148	0.605	0.184	-0.965	0.172	0.605	-1.008	0.367	0.699	-0.863	0.418	0.605	-0.832	0.285	0.309	-1.539	0.309	0.598	-0.699	0.215	0.168
-1.25	0.355	0.395	-1.363	0.59	0.605	-1.09	0.375	0.414	-0.816	0.324	0.484	-1.113	0.535	0.168	-0.93	0.152	0.609	-1.027	0.383	0.73	-0.895	0.477	0.602	-0.781	0.301	0.301	-1.438	0.32	0.523	-0.727	0.203	0.137
-1.227	0.352	0.414	-1.367	0.602	0.594	-1.098	0.375	0.422	-0.828	0.371	0.48	-1.086	0.465	0.172	-0.91	0.133	0.621	-1.074	0.398	0.766	-0.91	0.461	0.617	-0.734	0.309	0.289	-1.352	0.301	0.465	-0.746	0.23	0.121
-1.227	0.34	0.434	-1.359	0.613	0.582	-1.121	0.383	0.418	-0.848	0.406	0.484	-1.047	0.41	0.188	-0.918	0.137	0.633	-1.137	0.418	0.789	-0.945	0.406	0.645	-0.707	0.313	0.281	-1.289	0.277	0.418	-0.809	0.246	0.121
-1.234	0.332	0.445	-1.367	0.617	0.57	-1.148	0.387	0.426	-0.848	0.434	0.504	-1.004	0.375	0.223	-0.93	0.164	0.641	-1.219	0.43	0.816	-0.996	0.352	0.684	-0.68	0.316	0.281	-1.242	0.234	0.418	-0.863	0.266	0.129
-1.246	0.328	0.453	-1.375	0.625	0.535	-1.188	0.391	0.43	-0.848	0.445	0.527	-0.965	0.367	0.258	-0.953	0.207	0.645	-1.328	0.441	0.832	-1.063	0.328	0.715	-0.68	0.32	0.285	-1.219	0.207	0.43	-0.914	0.297	0.145
-1.246	0.324	0.453	-1.379	0.641	0.492	-1.25	0.391	0.418	-0.863	0.441	0.547	-0.934	0.355	0.293	-0.961	0.254	0.645	-1.453	0.438	0.84	-1.133	0.324	0.746	-0.691	0.324	0.285	-1.172	0.215	0.422	-0.953	0.348	0.188
-1.223	0.313	0.453	-1.375	0.648	0.457	-1.297	0.387	0.414	-0.871	0.426	0.578	-0.891	0.367	0.305	-0.961	0.309	0.633	-1.555	0.414	0.84	-1.184	0.336	0.766	-0.707	0.328	0.293	-1.047	0.199	0.418	-1.004	0.398	0.234
-1.188	0.289	0.457	-1.355	0.645	0.422	-1.316	0.383	0.414	-0.891	0.406	0.609	-0.852	0.367	0.305	-0.977	0.352	0.613	-1.621	0.375	0.848	-1.234	0.34	0.797	-0.746	0.344	0.305	-0.898	0.18	0.41	-1.082	0.438	0.277
-1.152	0.258	0.473	-1.313	0.641	0.395	-1.309	0.383	0.414	-0.938	0.395	0.645	-0.836	0.371	0.297	-1.004	0.391	0.602	-1.672	0.328	0.859	-1.32	0.344	0.824	-0.805	0.359	0.316	-0.793	0.195	0.375	-1.141	0.418	0.324
-1.098	0.23	0.484	-1.254	0.617	0.371	-1.289	0.379	0.418	-1.004	0.398	0.66	-0.816	0.402	0.301	-1.035	0.418	0.586	-1.719	0.293	0.879	-1.426	0.363	0.84	-0.879	0.371	0.336	-0.734	0.234	0.348	-1.191	0.371	0.359
-1.031	0.219	0.5	-1.199	0.59	0.359	-1.285	0.379	0.43	-1.074	0.406	0.688	-0.832	0.43	0.332	-1.074	0.43	0.598	-1.734	0.277	0.895	-1.516	0.371	0.855	-0.969	0.379	0.352	-0.703	0.262	0.328	-1.219	0.348	0.383
-0.984	0.23	0.5	-1.16	0.594	0.332	-1.293	0.387	0.438	-1.129	0.422	0.699	-0.875	0.441	0.375	-1.141	0.43	0.609	-1.746	0.273	0.902	-1.645	0.363	0.867	-1.039	0.379	0.371	-0.695	0.293	0.293	-1.246	0.34	0.391
-0.961	0.25	0.5	-1.145	0.578	0.301	-1.262	0.352	0.457	-1.184	0.434	0.715	-0.945	0.438	0.402	-1.211	0.418	0.637	-1.754	0.297	0.902	-1.855	0.375	0.871	-1.094	0.359	0.406	-0.695	0.313	0.258	-1.289	0.324	0.398
-0.969	0.273	0.492	-1.137	0.578	0.273	-1.262	0.352	0.465	-1.246	0.449	0.73	-0.996	0.406	0.418	-1.258	0.391	0.668	-1.77	0.348	0.895	-2.078	0.402	0.84	-1.125	0.328	0.453	-0.719	0.316	0.23	-1.367	0.281	0.426
-0.996	0.297	0.469	-1.129	0.578	0.234	-1.266	0.352	0.473	-1.313	0.445	0.742	-1.016	0.359	0.422	-1.27	0.352	0.699	-1.758	0.406	0.871	-2.219	0.426	0.789	-1.172	0.32	0.488	-0.738	0.324	0.191	-1.488	0.254	0.473
-1.051	0.328	0.445	-1.133	0.578	0.203	-1.262	0.344	0.492	-1.34	0.441	0.742	-1.039	0.32	0.426	-1.262	0.309	0.727	-1.68	0.445	0.832	-2.203	0.453	0.727	-1.227	0.324	0.52	-0.742	0.379	-0.09	-1.613	0.234	0.543
-1.098	0.371	0.418	-1.156	0.566	0.168	-1.25	0.324	0.5	-1.355	0.422	0.758	-1.051	0.301	0.434	-1.258	0.273	0.742	-1.539	0.461	0.785	-2.043	0.477	0.668	-1.285	0.32	0.52	-0.988	0.277	-0.016	-1.723	0.273	0.605
-1.133	0.414	0.395	-1.176	0.531	0.148	-1.227	0.301	0.508	-1.387	0.375	0.809	-1.066	0.273	0.445	-1.27	0.254	0.754	-1.383	0.48	0.711	-1.832	0.473	0.621	-1.332	0.313	0.512	-0.711	0.289	0.156	-1.816	0.313	0.645
-1.152	0.426	0.391	-1.176	0.496	0.148	-1.195	0.27	0.523	-1.43	0.305	0.844	-1.09	0.25	0.469	-1.305	0.25	0.75	-1.254	0.496	0.641	-1.641	0.445	0.59	-1.367	0.289	0.504	-0.594	0.641	0.133	-1.859	0.336	0.648
-1.191	0.434	0.398	-1.156	0.465	0.148	-1.152	0.242	0.535	-1.496	0.324	0.816	-1.125	0.254	0.477	-1.344	0.254	0.738	-1.16	0.508	0.594	-1.508	0.441	0.551	-1.414	0.273	0.5	-0.895	0.688	0.102	-1.836	0.348	0.625
-1.246	0.422	0.418	-1.133	0.438	0.16	-1.098	0.223	0.551	-1.563	0.453	0.75	-1.172	0.27	0.48	-1.371	0.281	0.734	-1.117	0.516	0.574	-1.457	0.453	0.52	-1.48	0.297	0.504	-1.285	0.441	0.145	-1.762	0.352	0.594
-1.27	0.398	0.434	-1.102	0.422	0.184	-1.047	0.207	0.551	-1.59	0.559	0.703	-1.23	0.285	0.473	-1.383	0.301	0.738	-1.098	0.508	0.566	-1.434	0.445	0.492	-1.566	0.332	0.516	-1.18	0.371	0.152	-1.684	0.355	0.563
-1.289	0.387	0.434	-1.074	0.422	0.203	-1.027	0.199	0.539	-1.594	0.563	0.68	-1.273	0.309	0.457	-1.422	0.313	0.754	-1.105	0.492	0.57	-1.43	0.449	0.453	-1.629	0.367	0.531	-1.02	0.461	0.145	-1.613	0.355	0.527
-1.254	0.363	0.441	-1.063	0.414	0.223	-1.027	0.195	0.531	-1.555	0.535	0.652	-1.305	0.34	0.453	-1.512	0.332	0.77	-1.129	0.48	0.578	-1.434	0.449	0.41	-1.664	0.387	0.555	-1.129	0.496	0.156	-1.516	0.352	0.504
-1.254	0.352	0.453	-1.086	0.426	0.23	-1.066	0.211	0.535	-1.465	0.555	0.617	-1.328	0.367	0.449	-1.609	0.355	0.789	-1.145	0.457	0.586	-1.426	0.453	0.375	-1.641	0.387	0.57	-1.262	0.484	0.199	-1.371	0.332	0.5
-1.27	0.383	0.453	-1.125	0.414	0.242	-1.117	0.266	0.555	-1.344	0.59	0.566	-1.379	0.395	0.441	-1.703	0.379	0.809	-1.137	0.43	0.578	-1.379	0.43	0.352	-1.594	0.371	0.578	-1.332	0.465	0.266	-1.195	0.297	0.512
-1.273	0.438	0.457	-1.125	0.398	0.258	-1.152	0.332	0.57	-1.242	0.59	0.52	-1.449	0.41	0.438	-1.781	0.418	0.828	-1.082	0.398	0.559	-1.309	0.402	0.352	-1.527	0.367	0.578	-1.375	0.453	0.34	-1.027	0.25	0.52
-1.258	0.512	0.453	-1.094	0.402	0.254	-1.184	0.391	0.582	-1.18	0.57	0.473	-1.551	0.422	0.426	-1.836	0.441	0.844	-1.004	0.363	0.543	-1.238	0.387	0.34	-1.426	0.363	0.559	-1.43	0.449	0.398	-0.906	0.223	0.543
-1.211	0.578	0.43	-1.051	0.418	0.254	-1.215	0.414	0.582	-1.141	0.566	0.445	-1.625	0.426	0.418	-1.871	0.434	0.844	-0.945	0.344	0.52	-1.164	0.363	0.34	-1.305	0.344	0.547	-1.484	0.43	0.445	-0.855	0.219	0.559
-1.172	0.641	0.391	-1.027	0.441	0.258	-1.246	0.41	0.574	-1.098	0.578	0.422	-1.637	0.41	0.418	-1.836	0.395	0.824	-0.922	0.34	0.5	-1.082	0.332	0.332	-1.191	0.301	0.563	-1.527	0.398	0.484	-0.855	0.242	0.574
-1.145	0.656	0.383	-1.031	0.457	0.273	-1.266	0.375	0.574	-1.063	0.598	0.395	-1.551	0.375	0.438	-1.738	0.328	0.805	-0.902	0.363	0.488	-0.992	0.301	0.332	-1.074	0.242	0.59	-1.543	0.348	0.523	-0.855	0.297	0.574
-1.125	0.641	0.387	-1.039	0.469	0.285	-1.277	0.336	0.582	-1.051	0.613	0.363	-1.406	0.344	0.477	-1.633	0.273	0.746	-0.895	0.395	0.484	-0.934	0.297	0.344	-0.988	0.195	0.609	-1.52	0.258	0.559	-0.832	0.352	0.57
-1.086	0.602	0.406	-1.047	0.477	0.301	-1.266	0.301	0.59	-1.063	0.609	0.336	-1.289	0.32	0.508	-1.563	0.246	0.688	-0.902	0.414	0.477	-0.918	0.305	0.344	-0.934	0.203	0.613	-1.457	0.156	0.586	-0.816	0.402	0.566
-1.043	0.566	0.441	-1.051	0.477	0.316	-1.238	0.277	0.602	-1.07	0.598	0.313	-1.211	0.305	0.523	-1.508	0.234	0.633	-0.922	0.434	0.461	-0.93	0.332	0.344	-0.891	0.246	0.617	-1.402	0.086	0.609	-0.816	0.445	0.539
-1.008	0.508	0.477	-1.055	0.465	0.332	-1.199	0.281	0.602	-1.051	0.555	0.293	-1.176	0.305	0.535	-1.453	0.25	0.613	-0.957	0.445	0.441	-0.953	0.344	0.348	-0.844	0.301	0.633	-1.367	0.063	0.633	-0.809	0.488	0.504
-0.984	0.445	0.531	-1.043	0.453	0.348	-1.152	0.316	0.586	-1.012	0.512	0.27	-1.195	0.324	0.516	-1.422	0.266	0.598	-1	0.453	0.422	-0.98	0.348	0.352	-0.82	0.375	0.637	-1.359	0.066	0.656	-0.809	0.516	0.504
-0.957	0.379	0.566	-1.008	0.438	0.363	-1.113	0.352	0.555	-0.965	0.465	0.266	-1.246	0.348	0.484	-1.391	0.27	0.582	-1.043	0.445	0.402	-1.016	0.352	0.359	-0.773	0.422	0.656	-1.371	0.133	0.656	-0.848	0.512	0.5
-0.945	0.336	0.605	-0.988	0.422	0.367	-1.078	0.398	0.52	-0.922	0.422	0.281	-1.266	0.363	0.473	-1.336	0.281	0.555	-1.063	0.438	0.387	-1.063	0.371	0.352	-0.781	0.434	0.68	-1.352	0.195	0.664	-0.922	0.527	0.512
-0.953	0.316	0.625	-0.992	0.414	0.375	-1.039	0.438	0.5	-0.891	0.402	0.305	-1.266	0.363	0.473	-1.25	0.289	0.516	-1.07	0.418	0.375	-1.074	0.371	0.359	-0.809	0.449	0.691	-1.316	0.227	0.672	-1.027	0.551	0.531
-0.988	0.32	0.633	-1	0.426	0.383	-1.008	0.469	0.488	-0.867	0.406	0.336	-1.254	0.355	0.477	-1.156	0.305	0.484	-1.078	0.398	0.375	-1.051	0.367	0.371	-0.824	0.469	0.699	-1.262	0.246	0.668	-1.164	0.57	0.566
-1.039	0.34	0.641	-1.039	0.438	0.398	-0.996	0.508	0.492	-0.848	0.406	0.367	-1.23	0.344	0.488	-1.07	0.309	0.457	-1.105	0.383	0.383	-1.012	0.352	0.383	-0.84	0.465	0.715	-1.23	0.262	0.676	-1.313	0.578	0.621
-1.082	0.375	0.641	-1.09	0.445	0.41	-1.004	0.539	0.496	-0.832	0.41	0.383	-1.199	0.32	0.5	-0.992	0.313	0.441	-1.172	0.375	0.395	-1.004	0.324	0.395	-0.887	0.441	0.738	-1.203	0.215	0.723	-1.457	0.594	0.68
-1.117	0.414	0.633	-1.129	0.441	0.418	-1.023	0.547	0.508	-0.844	0.438	0.391	-1.156	0.281	0.512	-0.926	0.313	0.422	-1.238	0.375	0.395	-1.035	0.301	0.414	-0.961	0.422	0.762	-1.137	0.09	0.785	-1.609	0.609	0.711
-1.141	0.438	0.629	-1.16	0.414	0.434	-1.02	0.516	0.531	-0.879	0.473	0.383	-1.098	0.25	0.531	-0.902	0.316	0.426	-1.293	0.375	0.398	-1.066	0.277	0.441	-1.066	0.402	0.797	-1.066	0.082	0.781	-1.734	0.625	0.699
-1.172	0.453	0.621	-1.188	0.398	0.438	-1	0.484	0.559	-0.898	0.5	0.371	-1.031	0.227	0.555	-0.918	0.316	0.422	-1.309	0.367	0.398	-1.109	0.266	0.465	-1.203	0.352	0.813	-1.008	0.172	0.734	-1.758	0.641	0.676
-1.199	0.449	0.621	-1.207	0.391	0.445	-1.004	0.438	0.586	-0.906	0.504	0.352	-0.984	0.215	0.578	-0.953	0.336	0.406	-1.316	0.355	0.41	-1.164	0.258	0.457	-1.34	0.297	0.766	-0.945	0.258	0.695	-1.73	0.648	0.66
-1.211	0.445	0.629	-1.219	0.383	0.445	-1.02	0.395	0.609	-0.945	0.5	0.332	-0.957	0.227	0.586	-0.965	0.348	0.383	-1.316	0.348	0.438	-1.223	0.25	0.457	-1.457	0.25	0.711	-0.895	0.32	0.668	-1.699	0.668	0.633
-1.234	0.43	0.633	-1.227	0.379	0.461	-1.043	0.371	0.629	-1.004	0.496	0.324	-0.93	0.27	0.582	-0.965	0.352	0.348	-1.32	0.352	0.453	-1.246	0.242	0.449	-1.582	0.23	0.68	-0.844	0.348	0.664	-1.621	0.68	0.605
-1.25	0.426	0.637	-1.254	0.367	0.48	-1.051	0.348	0.645	-1.039	0.465	0.34	-0.898	0.324	0.57	-0.98	0.355	0.289	-1.293	0.371	0.461	-1.254	0.23	0.445	-1.688	0.293	0.73	-0.793	0.305	0.703	-1.527	0.676	0.582
-1.254	0.422	0.652	-1.313	0.371	0.492	-1.051	0.336	0.648	-1.047	0.438	0.352	-0.863	0.355	0.563	-0.996	0.367	0.211	-1.246	0.395	0.449	-1.238	0.23	0.449	-1.785	0.379	0.793	-0.766	0.254	0.688	-1.477	0.668	0.531
-1.25	0.414	0.664	-1.383	0.367	0.5	-1.047	0.34	0.641	-1.059	0.426	0.363	-0.828	0.383	0.551	-1.004	0.375	0.148	-1.145	0.379	0.473	-1.23	0.246	0.453	-1.891	0.406	0.84	-0.75	0.328	0.625	-1.43	0.656	0.465
-1.258	0.418	0.668	-1.457	0.355	0.5	-1.055	0.359	0.633	-1.074	0.414	0.387	-0.813	0.414	0.547	-1.008	0.383	0.117	-1.102	0.348	0.477	-1.242	0.266	0.449	-2	0.422	0.836	-0.746	0.461	0.574	-1.383	0.625	0.398
-1.262	0.449	0.676	-1.555	0.363	0.477	-1.066	0.398	0.621	-1.109	0.41	0.398	-0.82	0.441	0.543	-1.012	0.41	0.086	-1.051	0.328	0.508	-1.242	0.277	0.445	-2.078	0.438	0.805	-0.746	0.512	0.566	-1.367	0.598	0.332
-1.254	0.492	0.684	-1.621	0.355	0.457	-1.109	0.441	0.613	-1.168	0.43	0.406	-0.836	0.465	0.551	-1.039	0.438	0.063	-1.012	0.32	0.555	-1.211	0.289	0.438	-2.066	0.461	0.742	-0.75	0.461	0.578	-1.371	0.531	0.324
-1.258	0.547	0.68	-1.629	0.324	0.441	-1.18	0.484	0.621	-1.234	0.445	0.41	-0.867	0.465	0.559	-1.055	0.469	0.047	-0.996	0.336	0.613	-1.168	0.281	0.434	-2	0.492	0.652	-0.75	0.406	0.609	-1.449	0.488	0.313
-1.301	0.605	0.676	-1.578	0.309	0.422	-1.23	0.523	0.629	-1.301	0.453	0.41	-0.891	0.445	0.57	-1.066	0.469	0.051	-1.004	0.348	0.66	-1.141	0.262	0.445	-1.855	0.516	0.559	-0.777	0.379	0.645	-1.512	0.445	0.324
-1.359	0.645	0.672	-1.461	0.305	0.41	-1.266	0.555	0.633	-1.355	0.453	0.41	-0.902	0.406	0.582	-1.086	0.434	0.063	-1.023	0.352	0.695	-1.117	0.25	0.477	-1.695	0.531	0.48	-0.828	0.402	0.66	-1.531	0.383	0.348
-1.434	0.676	0.672	-1.332	0.297	0.391	-1.305	0.57	0.637	-1.395	0.449	0.41	-0.922	0.355	0.563	-1.109	0.414	0.086	-1.043	0.324	0.734	-1.133	0.254	0.52	-1.559	0.566	0.414	-0.902	0.461	0.68	-1.48	0.285	0.371
-1.512	0.68	0.664	-1.23	0.313	0.375	-1.371	0.582	0.656	-1.41	0.438	0.422	-0.938	0.328	0.551	-1.137	0.406	0.102	-1.051	0.281	0.754	-1.148	0.273	0.551	-1.445	0.598	0.355	-1	0.508	0.695	-1.379	0.203	0.383
-1.527	0.656	0.641	-1.172	0.34	0.359	-1.449	0.586	0.684	-1.414	0.422	0.441	-0.969	0.34	0.559	-1.168	0.398	0.098	-1.047	0.246	0.762	-1.18	0.293	0.574	-1.355	0.633	0.309	-1.094	0.539	0.711	-1.293	0.152	0.41
-1.461	0.586	0.613	-1.184	0.398	0.313	-1.531	0.594	0.707	-1.438	0.406	0.461	-1	0.328	0.605	-1.199	0.387	0.113	-1.02	0.199	0.758	-1.211	0.32	0.582	-1.281	0.617	0.27	-1.199	0.555	0.727	-1.25	0.129	0.445
-1.363	0.508	0.582	-1.219	0.434	0.281	-1.594	0.59	0.738	-1.469	0.391	0.473	-1.066	0.375	0.629	-1.23	0.387	0.148	-0.973	0.145	0.746	-1.219	0.355	0.574	-1.23	0.555	0.25	-1.324	0.602	0.734	-1.211	0.156	0.461
-1.281	0.457	0.543	-1.23	0.453	0.27	-1.637	0.582	0.754	-1.492	0.363	0.484	-1.141	0.383	0.668	-1.254	0.391	0.215	-0.918	0.09	0.738	-1.219	0.391	0.559	-1.191	0.469	0.238	-1.488	0.613	0.758	-1.176	0.191	0.457
-1.203	0.426	0.52	-1.258	0.473	0.25	-1.621	0.547	0.742	-1.523	0.344	0.496	-1.199	0.379	0.688	-1.301	0.398	0.297	-0.871	0.051	0.738	-1.207	0.426	0.539	-1.152	0.387	0.223	-1.668	0.648	0.766	-1.133	0.23	0.438
-1.141	0.434	0.5	-1.266	0.48	0.25	-1.574	0.492	0.703	-1.559	0.328	0.496	-1.242	0.363	0.691	-1.379	0.426	0.336	-0.844	0.035	0.734	-1.18	0.453	0.527	-1.102	0.332	0.219	-1.852	0.699	0.766	-1.102	0.262	0.402
-1.121	0.465	0.484	-1.25	0.449	0.262	-1.48	0.438	0.664	-1.574	0.316	0.484	-1.266	0.375	0.691	-1.441	0.406	0.34	-0.848	0.035	0.734	-1.141	0.457	0.527	-1.027	0.281	0.23	-1.988	0.734	0.766	-1.07	0.285	0.352
-1.152	0.488	0.465	-1.227	0.414	0.266	-1.363	0.398	0.621	-1.527	0.305	0.484	-1.309	0.387	0.688	-1.434	0.367	0.359	-0.875	0.07	0.727	-1.105	0.438	0.539	-0.938	0.246	0.215	-2.031	0.738	0.758	-1.055	0.328	0.297
-1.195	0.516	0.438	-1.191	0.391	0.293	-1.258	0.387	0.59	-1.445	0.313	0.465	-1.391	0.402	0.68	-1.422	0.297	0.414	-0.898	0.133	0.703	-1.086	0.402	0.566	-0.859	0.238	0.184	-2.02	0.715	0.742	-1.07	0.348	0.262
-1.246	0.527	0.406	-1.156	0.359	0.328	-1.176	0.406	0.566	-1.367	0.313	0.453	-1.504	0.418	0.684	-1.434	0.211	0.488	-0.898	0.199	0.672	-1.082	0.371	0.59	-0.801	0.242	0.164	-1.969	0.664	0.727	-1.109	0.355	0.219
-1.27	0.535	0.363	-1.117	0.348	0.363	-1.129	0.438	0.531	-1.297	0.305	0.441	-1.633	0.441	0.695	-1.457	0.145	0.57	-0.891	0.266	0.648	-1.063	0.34	0.605	-0.746	0.215	0.172	-1.875	0.586	0.711	-1.148	0.367	0.188
-1.281	0.52	0.313	-1.098	0.32	0.402	-1.098	0.465	0.496	-1.246	0.277	0.434	-1.766	0.457	0.699	-1.469	0.109	0.629	-0.887	0.313	0.625	-1.02	0.309	0.625	-0.672	0.145	0.184	-1.73	0.508	0.68	-1.176	0.363	0.168
-1.273	0.484	0.273	-1.074	0.332	0.441	-1.086	0.48	0.453	-1.215	0.262	0.422	-1.863	0.484	0.68	-1.473	0.105	0.668	-0.879	0.355	0.602	-0.984	0.293	0.633	-0.559	0.098	0.152	-1.566	0.461	0.637	-1.207	0.363	0.16
-1.242	0.441	0.25	-1.066	0.336	0.465	-1.082	0.496	0.41	-1.199	0.246	0.422	-1.91	0.496	0.648	-1.457	0.113	0.672	-0.875	0.379	0.586	-0.965	0.289	0.633	-0.398	0.066	0.074	-1.418	0.457	0.582	-1.242	0.367	0.164
-1.215	0.41	0.238	-1.035	0.363	0.469	-1.082	0.527	0.355	-1.176	0.23	0.414	-1.871	0.484	0.598	-1.422	0.133	0.66	-0.879	0.398	0.586	-0.953	0.293	0.629	-0.262	0.043	-0.066	-1.297	0.473	0.535	-1.273	0.363	0.176
-1.18	0.406	0.25	-1	0.387	0.461	-1.094	0.535	0.289	-1.133	0.211	0.414	-1.75	0.461	0.543	-1.383	0.176	0.656	-0.906	0.41	0.59	-0.949	0.297	0.633	-0.211	0.09	-0.18	-1.242	0.484	0.496	-1.285	0.371	0.188
-1.156	0.426	0.27	-0.969	0.398	0.453	-1.105	0.527	0.223	-1.066	0.188	0.434	-1.602	0.418	0.484	-1.328	0.23	0.652	-0.941	0.414	0.605	-0.953	0.305	0.637	-0.211	0.125	-0.219	-1.266	0.484	0.445	-1.266	0.367	0.215
-1.121	0.445	0.281	-0.938	0.402	0.438	-1.105	0.48	0.18	-1.004	0.168	0.449	-1.496	0.395	0.441	-1.25	0.301	0.645	-0.945	0.426	0.633	-0.961	0.316	0.641	-0.289	0.102	-0.227	-1.258	0.461	0.41	-1.238	0.344	0.254
-1.078	0.457	0.301	-0.926	0.406	0.445	-1.098	0.438	0.156	-0.938	0.152	0.469	-1.434	0.383	0.41	-1.145	0.352	0.645	-0.938	0.441	0.676	-0.973	0.336	0.656	-0.453	0.148	-0.25	-1.184	0.43	0.375	-1.223	0.32	0.313
-1.031	0.477	0.301	-0.914	0.395	0.469	-1.082	0.406	0.145	-0.887	0.152	0.488	-1.402	0.402	0.391	-1.031	0.398	0.629	-0.961	0.453	0.73	-0.988	0.344	0.672	-0.574	0.215	-0.305	-1.082	0.395	0.336	-1.23	0.313	0.355
-0.969	0.512	0.313	-0.918	0.395	0.473	-1.063	0.391	0.148	-0.875	0.16	0.504	-1.359	0.441	0.383	-0.914	0.363	0.676	-1.047	0.473	0.766	-0.988	0.344	0.699	-0.691	0.211	-0.344	-0.98	0.363	0.305	-1.242	0.332	0.359
-0.941	0.527	0.309	-0.91	0.406	0.492	-1.07	0.367	0.16	-0.871	0.156	0.508	-1.301	0.488	0.367	-0.852	0.242	0.707	-1.211	0.508	0.805	-1	0.363	0.734	-0.883	0.191	-0.332	-0.875	0.34	0.289	-1.219	0.324	0.367
-0.906	0.555	0.309	-0.914	0.395	0.508	-1.07	0.348	0.176	-0.867	0.18	0.512	-1.246	0.512	0.355	-0.813	0.23	0.73	-1.418	0.574	0.793	-1.027	0.398	0.766	-1.148	0.281	-0.352	-0.797	0.328	0.289	-1.219	0.297	0.383
-0.891	0.566	0.313	-0.922	0.371	0.539	-1.07	0.336	0.207	-0.871	0.23	0.504	-1.195	0.5	0.348	-0.82	0.32	0.719	-1.602	0.668	0.75	-1.066	0.441	0.797	-1.453	0.445	-0.32	-0.738	0.313	0.285	-1.246	0.273	0.41
-0.891	0.563	0.32	-0.922	0.359	0.555	-1.063	0.344	0.219	-0.879	0.289	0.488	-1.133	0.484	0.332	-0.84	0.348	0.727	-1.727	0.762	0.703	-1.137	0.48	0.816	-1.805	0.52	-0.215	-0.691	0.297	0.289	-1.289	0.234	0.461
-0.898	0.559	0.332	-0.922	0.344	0.566	-1.055	0.363	0.238	-0.883	0.313	0.477	-1.043	0.477	0.313	-0.844	0.324	0.766	-1.809	0.824	0.66	-1.23	0.488	0.832	-2.195	0.473	-0.074	-0.656	0.285	0.289	-1.328	0.25	0.531
-0.926	0.527	0.355	-0.93	0.359	0.563	-1.051	0.383	0.254	-0.883	0.332	0.473	-0.949	0.461	0.293	-0.832	0.266	0.789	-1.824	0.84	0.633	-1.363	0.48	0.832	-2.41	0.469	0.07	-0.637	0.289	0.285	-1.395	0.289	0.594
-0.996	0.492	0.391	-0.93	0.387	0.523	-1.043	0.395	0.273	-0.898	0.367	0.469	-0.891	0.453	0.301	-0.813	0.313	0.727	-1.84	0.801	0.617	-1.48	0.477	0.832	-2.32	0.555	0.172	-0.637	0.305	0.277	-1.453	0.336	0.629
-1.055	0.473	0.422	-0.934	0.406	0.488	-1.039	0.398	0.285	-0.938	0.395	0.473	-0.855	0.422	0.313	-0.793	0.445	0.648	-1.871	0.738	0.621	-1.539	0.48	0.836	-2.215	0.586	0.145	-0.664	0.305	0.262	-1.469	0.352	0.672
-1.125	0.461	0.438	-0.934	0.398	0.512	-1.043	0.414	0.289	-0.973	0.398	0.5	-0.84	0.391	0.34	-0.801	0.516	0.602	-1.922	0.695	0.66	-1.59	0.473	0.852	-2.164	0.418	0.082	-0.707	0.301	0.242	-1.406	0.332	0.711
-1.188	0.465	0.43	-0.945	0.406	0.57	-1.066	0.418	0.301	-1.016	0.395	0.527	-0.832	0.367	0.367	-0.82	0.484	0.609	-1.945	0.652	0.711	-1.645	0.453	0.875	-2.191	-0.094	1.379	-0.73	0.305	0.227	-1.285	0.293	0.746
-1.227	0.465	0.418	-0.977	0.422	0.621	-1.105	0.414	0.313	-1.051	0.391	0.559	-0.844	0.352	0.379	-0.871	0.395	0.648	-1.906	0.617	0.758	-1.703	0.426	0.898	-2.941	-2.703	4.254	-0.75	0.313	0.203	-1.148	0.285	0.754
-1.238	0.496	0.391	-1.023	0.457	0.648	-1.141	0.414	0.328	-1.078	0.395	0.59	-0.855	0.344	0.387	-0.941	0.324	0.688	-1.809	0.57	0.777	-1.754	0.414	0.914	-2.668	-2.492	3.031	-0.766	0.316	0.195	-0.98	0.27	0.754
-1.234	0.52	0.367	-1.086	0.492	0.672	-1.148	0.406	0.344	-1.109	0.398	0.609	-0.871	0.348	0.387	-1.012	0.285	0.715	-1.664	0.504	0.766	-1.766	0.418	0.902	-1.656	-0.605	1.934	-0.809	0.316	0.203	-0.797	0.238	0.742
-1.223	0.547	0.355	-1.16	0.488	0.699	-1.176	0.387	0.367	-1.133	0.41	0.617	-0.883	0.34	0.395	-1.07	0.277	0.73	-1.52	0.43	0.73	-1.742	0.434	0.875	-1.328	0.359	1.059	-0.867	0.324	0.215	-0.633	0.188	0.746
-1.215	0.512	0.363	-1.246	0.504	0.695	-1.211	0.371	0.379	-1.137	0.414	0.629	-0.883	0.34	0.391	-1.117	0.281	0.734	-1.434	0.379	0.676	-1.688	0.434	0.813	-1.293	0.488	0.352	-0.93	0.344	0.238	-0.508	0.129	0.742
-1.211	0.5	0.367	-1.309	0.5	0.691	-1.223	0.352	0.391	-1.121	0.43	0.641	-0.906	0.34	0.398	-1.168	0.297	0.734	-1.375	0.379	0.609	-1.613	0.469	0.723	-1.34	0.898	0.082	-0.996	0.352	0.266	-0.441	0.098	0.715
-1.188	0.484	0.387	-1.34	0.5	0.695	-1.234	0.332	0.406	-1.121	0.457	0.637	-0.934	0.328	0.398	-1.203	0.313	0.727	-1.316	0.379	0.547	-1.539	0.469	0.652	-1.793	1.445	0.039	-1.059	0.355	0.297	-0.418	0.113	0.684
-1.168	0.465	0.406	-1.375	0.535	0.688	-1.246	0.332	0.418	-1.117	0.484	0.637	-0.961	0.32	0.402	-1.23	0.332	0.711	-1.289	0.387	0.496	-1.477	0.457	0.602	-2.25	1.137	0.008	-1.109	0.359	0.332	-0.426	0.156	0.66
-1.16	0.449	0.43	-1.41	0.566	0.695	-1.281	0.328	0.426	-1.109	0.52	0.645	-1.008	0.305	0.406	-1.273	0.355	0.68	-1.266	0.406	0.461	-1.453	0.477	0.559	-2.031	0.691	-0.074	-1.16	0.355	0.371	-0.441	0.234	0.645
-1.172	0.434	0.445	-1.426	0.621	0.703	-1.309	0.336	0.434	-1.086	0.547	0.656	-1.039	0.305	0.418	-1.34	0.391	0.66	-1.246	0.41	0.43	-1.426	0.477	0.523	-1.727	0.379	-0.133	-1.219	0.367	0.422	-0.457	0.34	0.633
-1.176	0.422	0.469	-1.477	0.656	0.727	-1.313	0.332	0.445	-1.066	0.563	0.672	-1.035	0.313	0.426	-1.414	0.426	0.664	-1.203	0.418	0.414	-1.395	0.441	0.5	-1.441	0.41	-0.203	-1.297	0.395	0.457	-0.531	0.418	0.637
-1.18	0.422	0.477	-1.551	0.691	0.734	-1.309	0.332	0.461	-1.066	0.57	0.68	-1.039	0.328	0.434	-1.504	0.461	0.68	-1.16	0.406	0.391	-1.34	0.414	0.48	-1.32	0.699	-0.324	-1.375	0.391	0.473	-0.617	0.484	0.637
-1.184	0.414	0.48	-1.629	0.719	0.723	-1.297	0.328	0.473	-1.074	0.582	0.688	-1.055	0.32	0.441	-1.598	0.496	0.68	-1.09	0.375	0.387	-1.266	0.379	0.461	-1.27	0.957	-0.324	-1.473	0.348	0.492	-0.73	0.555	0.629
-1.18	0.398	0.469	-1.641	0.715	0.699	-1.266	0.332	0.484	-1.09	0.582	0.691	-1.078	0.328	0.449	-1.66	0.504	0.684	-1.02	0.34	0.379	-1.176	0.348	0.441	-1.191	0.961	-0.219	-1.59	0.281	0.523	-0.891	0.629	0.609
-1.176	0.387	0.477	-1.551	0.668	0.672	-1.254	0.336	0.496	-1.109	0.563	0.715	-1.121	0.348	0.449	-1.703	0.465	0.676	-0.965	0.324	0.352	-1.082	0.328	0.434	-1.133	0.813	-0.148	-1.684	0.23	0.57	-1.117	0.688	0.57
-1.18	0.387	0.477	-1.402	0.605	0.648	-1.262	0.344	0.504	-1.141	0.555	0.723	-1.176	0.371	0.449	-1.727	0.426	0.676	-0.918	0.313	0.328	-1	0.316	0.414	-1.086	0.66	-0.117	-1.75	0.223	0.625	-1.379	0.727	0.539
-1.191	0.379	0.492	-1.246	0.547	0.613	-1.27	0.355	0.527	-1.172	0.57	0.73	-1.242	0.398	0.449	-1.738	0.395	0.684	-0.867	0.316	0.305	-0.934	0.328	0.379	-0.988	0.418	-0.141	-1.809	0.242	0.676	-1.641	0.75	0.512
-1.195	0.367	0.512	-1.105	0.508	0.586	-1.273	0.363	0.551	-1.191	0.609	0.742	-1.309	0.43	0.449	-1.754	0.375	0.707	-0.824	0.32	0.285	-0.883	0.324	0.363	-0.836	0.129	-0.172	-1.832	0.281	0.707	-1.871	0.801	0.477
-1.195	0.355	0.535	-0.988	0.508	0.555	-1.273	0.359	0.57	-1.234	0.641	0.746	-1.359	0.434	0.453	-1.773	0.355	0.727	-0.805	0.34	0.262	-0.848	0.344	0.34	-0.625	-0.043	-0.176	-1.809	0.309	0.711	-2.059	0.887	0.484
-1.18	0.344	0.551	-0.922	0.535	0.52	-1.246	0.348	0.59	-1.297	0.676	0.75	-1.402	0.414	0.465	-1.762	0.352	0.73	-0.801	0.352	0.234	-0.824	0.359	0.324	-0.449	-0.109	-0.109	-1.734	0.32	0.664	-2.137	0.961	0.492
-1.164	0.34	0.559	-0.891	0.563	0.48	-1.195	0.324	0.605	-1.383	0.691	0.742	-1.457	0.406	0.473	-1.691	0.336	0.707	-0.793	0.371	0.207	-0.793	0.375	0.305	-0.352	-0.082	0.016	-1.617	0.297	0.602	-2.219	1.047	0.465
-1.148	0.336	0.559	-0.91	0.578	0.43	-1.145	0.297	0.625	-1.426	0.691	0.711	-1.531	0.402	0.473	-1.57	0.32	0.66	-0.773	0.395	0.191	-0.773	0.398	0.293	-0.289	-0.074	0.207	-1.484	0.27	0.555	-2.266	1.129	0.43
-1.137	0.324	0.563	-0.953	0.598	0.379	-1.102	0.289	0.629	-1.41	0.668	0.664	-1.57	0.391	0.473	-1.461	0.324	0.602	-0.754	0.418	0.18	-0.77	0.41	0.305	-0.188	-0.262	0.434	-1.328	0.277	0.516	-2.25	1.168	0.406
-1.137	0.313	0.555	-1	0.602	0.324	-1.07	0.277	0.633	-1.355	0.637	0.633	-1.57	0.363	0.477	-1.355	0.344	0.516	-0.734	0.434	0.18	-0.781	0.41	0.289	-0.012	-0.488	0.699	-1.16	0.293	0.508	-2.242	1.137	0.375
-1.145	0.313	0.547	-1.051	0.594	0.27	-1.07	0.266	0.605	-1.305	0.637	0.598	-1.563	0.336	0.48	-1.262	0.406	0.398	-0.715	0.445	0.184	-0.844	0.398	0.27	-0.063	-0.496	0.895	-1.008	0.285	0.527	-2.137	1.023	0.332
-1.156	0.313	0.535	-1.09	0.555	0.227	-1.098	0.277	0.578	-1.262	0.66	0.574	-1.508	0.309	0.48	-1.223	0.559	0.324	-0.715	0.453	0.191	-0.934	0.379	0.285	-0.227	-0.402	1.148	-0.906	0.254	0.547	-1.957	0.906	0.301
-1.164	0.313	0.523	-1.117	0.512	0.195	-1.145	0.297	0.547	-1.25	0.688	0.57	-1.41	0.285	0.492	-1.254	0.684	0.297	-0.766	0.445	0.191	-1.07	0.34	0.305	-0.508	-0.324	1.453	-0.848	0.223	0.563	-1.84	0.801	0.262
-1.172	0.313	0.527	-1.145	0.469	0.184	-1.191	0.32	0.531	-1.285	0.695	0.578	-1.301	0.266	0.52	-1.344	0.66	0.289	-0.84	0.418	0.199	-1.227	0.301	0.305	-0.848	-0.297	1.703	-0.805	0.223	0.574	-1.836	0.695	0.238
-1.176	0.305	0.543	-1.172	0.445	0.188	-1.23	0.348	0.523	-1.371	0.711	0.59	-1.191	0.285	0.535	-1.391	0.492	0.328	-0.902	0.383	0.215	-1.355	0.262	0.293	-1.156	-0.348	1.711	-0.773	0.242	0.574	-1.855	0.59	0.254
-1.191	0.305	0.555	-1.195	0.41	0.188	-1.254	0.359	0.516	-1.457	0.73	0.586	-1.129	0.313	0.539	-1.359	0.273	0.406	-0.973	0.344	0.238	-1.406	0.215	0.273	-1.359	-0.199	1.5	-0.746	0.285	0.582	-1.836	0.449	0.285
-1.199	0.313	0.563	-1.203	0.375	0.199	-1.266	0.355	0.512	-1.473	0.707	0.566	-1.117	0.355	0.531	-1.281	0.129	0.473	-1.055	0.324	0.25	-1.426	0.219	0.25	-1.566	0.043	1.289	-0.719	0.336	0.582	-1.762	0.285	0.305
-1.203	0.313	0.566	-1.191	0.348	0.227	-1.254	0.336	0.508	-1.41	0.648	0.527	-1.129	0.398	0.512	-1.227	0.09	0.527	-1.137	0.316	0.262	-1.41	0.297	0.223	-1.652	0.176	1.168	-0.684	0.375	0.586	-1.57	0.133	0.332
-1.191	0.32	0.563	-1.18	0.352	0.266	-1.203	0.316	0.512	-1.32	0.574	0.5	-1.129	0.441	0.496	-1.195	0.07	0.551	-1.238	0.313	0.277	-1.391	0.398	0.203	-1.695	0.332	0.969	-0.656	0.398	0.609	-1.324	-0.027	0.371
-1.168	0.336	0.551	-1.168	0.379	0.297	-1.137	0.309	0.512	-1.223	0.508	0.484	-1.105	0.48	0.469	-1.195	0.043	0.535	-1.344	0.309	0.301	-1.367	0.496	0.195	-1.695	0.699	0.766	-0.656	0.41	0.625	-1.098	-0.059	0.406
-1.152	0.348	0.547	-1.164	0.398	0.301	-1.082	0.316	0.508	-1.141	0.469	0.473	-1.078	0.496	0.449	-1.176	0.063	0.48	-1.43	0.313	0.328	-1.332	0.551	0.207	-1.551	0.934	0.641	-0.672	0.41	0.633	-0.938	-0.039	0.418
-1.145	0.363	0.543	-1.168	0.406	0.293	-1.035	0.344	0.5	-1.063	0.453	0.461	-1.063	0.473	0.453	-1.125	0.113	0.426	-1.465	0.309	0.352	-1.285	0.586	0.23	-1.352	0.93	0.621	-0.688	0.414	0.652	-0.809	0.02	0.414
-1.129	0.383	0.539	-1.156	0.41	0.277	-0.996	0.375	0.484	-0.996	0.453	0.449	-1.059	0.426	0.465	-1.055	0.168	0.383	-1.5	0.316	0.391	-1.25	0.625	0.25	-1.168	0.855	0.617	-0.691	0.414	0.664	-0.73	0.047	0.426
-1.113	0.406	0.543	-1.125	0.422	0.254	-0.969	0.406	0.465	-0.941	0.465	0.438	-1.051	0.387	0.484	-0.988	0.215	0.34	-1.539	0.34	0.418	-1.211	0.648	0.273	-1.109	0.813	0.621	-0.707	0.398	0.691	-0.695	0.082	0.422
-1.117	0.418	0.543	-1.098	0.438	0.25	-0.941	0.441	0.445	-0.902	0.465	0.422	-1.027	0.34	0.516	-0.953	0.262	0.309	-1.582	0.344	0.445	-1.152	0.648	0.301	-1.27	0.906	0.598	-0.75	0.398	0.719	-0.672	0.152	0.398
-1.121	0.426	0.539	-1.07	0.445	0.258	-0.93	0.488	0.43	-0.875	0.473	0.414	-0.988	0.289	0.547	-0.93	0.305	0.273	-1.594	0.344	0.469	-1.098	0.637	0.309	-1.422	1.23	0.445	-0.836	0.418	0.75	-0.664	0.219	0.383
-1.129	0.426	0.543	-1.055	0.457	0.266	-0.918	0.52	0.422	-0.863	0.488	0.406	-0.957	0.262	0.57	-0.922	0.336	0.254	-1.59	0.332	0.5	-1.051	0.609	0.309	-1.457	1.664	0.059	-0.934	0.449	0.773	-0.68	0.293	0.363
-1.137	0.418	0.539	-1.055	0.449	0.285	-0.914	0.535	0.434	-0.867	0.492	0.391	-0.93	0.246	0.582	-0.926	0.367	0.234	-1.574	0.34	0.531	-1.023	0.57	0.348	-1.348	1.648	-0.227	-1.047	0.484	0.789	-0.742	0.367	0.316
-1.16	0.406	0.539	-1.051	0.449	0.301	-0.922	0.523	0.449	-0.879	0.484	0.387	-0.91	0.242	0.586	-0.934	0.387	0.23	-1.535	0.352	0.57	-1.004	0.523	0.41	-1.059	1.23	-0.348	-1.188	0.523	0.793	-0.801	0.422	0.262
-1.176	0.391	0.547	-1.039	0.449	0.316	-0.922	0.492	0.469	-0.891	0.465	0.391	-0.902	0.262	0.574	-0.934	0.398	0.223	-1.496	0.375	0.594	-1.008	0.465	0.465	-0.836	0.66	-0.313	-1.414	0.57	0.797	-0.855	0.441	0.215
-1.18	0.375	0.551	-1.027	0.441	0.328	-0.918	0.445	0.492	-0.891	0.449	0.398	-0.902	0.297	0.563	-0.891	0.414	0.234	-1.445	0.383	0.602	-1.02	0.414	0.516	-0.809	0.273	-0.223	-1.734	0.629	0.789	-0.879	0.43	0.172
-1.18	0.359	0.555	-1.023	0.434	0.344	-0.902	0.402	0.52	-0.879	0.438	0.395	-0.914	0.328	0.555	-0.863	0.418	0.238	-1.395	0.391	0.594	-1.051	0.359	0.57	-0.867	0.137	-0.07	-2.105	0.676	0.754	-0.891	0.379	0.16
-1.18	0.344	0.563	-1.02	0.434	0.352	-0.898	0.363	0.547	-0.883	0.418	0.395	-0.922	0.355	0.559	-0.848	0.43	0.242	-1.355	0.402	0.574	-1.074	0.309	0.598	-0.98	0.145	0.129	-2.313	0.699	0.703	-0.93	0.324	0.156
-1.176	0.336	0.566	-1.023	0.43	0.355	-0.898	0.332	0.578	-0.895	0.41	0.398	-0.922	0.375	0.555	-0.848	0.469	0.238	-1.328	0.395	0.527	-1.09	0.273	0.605	-1.117	0.055	0.324	-2.27	0.707	0.66	-0.977	0.289	0.188
-1.164	0.34	0.563	-1.047	0.418	0.367	-0.895	0.309	0.605	-0.91	0.41	0.41	-0.922	0.391	0.559	-0.867	0.527	0.242	-1.313	0.387	0.488	-1.09	0.242	0.594	-1.242	-0.02	0.43	-2.105	0.672	0.617	-1.035	0.258	0.219
-1.152	0.348	0.566	-1.086	0.406	0.375	-0.906	0.293	0.645	-0.945	0.43	0.418	-0.934	0.402	0.563	-0.91	0.559	0.266	-1.285	0.371	0.465	-1.094	0.234	0.582	-1.301	0.039	0.461	-1.945	0.613	0.594	-1.082	0.227	0.25
-1.141	0.367	0.57	-1.117	0.402	0.387	-0.941	0.277	0.664	-1.016	0.453	0.418	-0.953	0.418	0.57	-0.98	0.57	0.281	-1.238	0.359	0.461	-1.121	0.246	0.574	-1.281	0.168	0.426	-1.844	0.539	0.566	-1.105	0.215	0.27
-1.125	0.379	0.57	-1.137	0.391	0.395	-0.977	0.301	0.676	-1.086	0.473	0.422	-0.961	0.414	0.578	-1.043	0.559	0.289	-1.176	0.328	0.473	-1.168	0.254	0.57	-1.203	0.281	0.391	-1.773	0.555	0.523	-1.117	0.223	0.297
-1.098	0.387	0.57	-1.176	0.375	0.406	-1.035	0.355	0.676	-1.148	0.473	0.422	-0.961	0.398	0.598	-1.07	0.527	0.309	-1.102	0.285	0.496	-1.195	0.266	0.574	-1.082	0.246	0.402	-1.719	0.613	0.5	-1.113	0.246	0.363
-1.063	0.402	0.57	-1.215	0.363	0.422	-1.113	0.414	0.648	-1.207	0.473	0.418	-0.957	0.387	0.613	-1.102	0.48	0.332	-1.023	0.238	0.535	-1.188	0.262	0.574	-0.941	0.164	0.402	-1.684	0.652	0.461	-1.102	0.289	0.438
-1.027	0.418	0.57	-1.25	0.34	0.445	-1.184	0.484	0.617	-1.234	0.457	0.43	-0.973	0.391	0.629	-1.129	0.418	0.371	-0.965	0.207	0.566	-1.168	0.258	0.578	-0.848	0.105	0.406	-1.648	0.664	0.418	-1.09	0.336	0.496
-1.004	0.434	0.574	-1.273	0.324	0.48	-1.277	0.484	0.625	-1.258	0.434	0.445	-1.004	0.402	0.648	-1.172	0.352	0.414	-0.934	0.199	0.578	-1.152	0.254	0.586	-0.813	0.105	0.441	-1.602	0.621	0.375	-1.121	0.387	0.516
-0.996	0.449	0.586	-1.281	0.324	0.512	-1.375	0.473	0.629	-1.289	0.418	0.457	-1.051	0.418	0.656	-1.219	0.305	0.441	-0.906	0.203	0.574	-1.121	0.262	0.582	-0.859	0.109	0.426	-1.488	0.535	0.332	-1.191	0.422	0.531
-1	0.465	0.598	-1.316	0.348	0.527	-1.492	0.504	0.645	-1.328	0.41	0.465	-1.109	0.434	0.664	-1.266	0.273	0.473	-0.891	0.246	0.551	-1.098	0.297	0.57	-0.906	0.09	0.383	-1.363	0.469	0.285	-1.266	0.395	0.504
-1.02	0.469	0.609	-1.363	0.367	0.531	-1.648	0.527	0.668	-1.328	0.391	0.469	-1.176	0.453	0.672	-1.316	0.258	0.496	-0.879	0.301	0.531	-1.07	0.324	0.57	-0.926	0.098	0.277	-1.211	0.422	0.266	-1.336	0.375	0.488
-1.043	0.457	0.633	-1.391	0.379	0.539	-1.797	0.523	0.652	-1.305	0.367	0.48	-1.262	0.461	0.668	-1.336	0.246	0.52	-0.871	0.348	0.527	-1.031	0.336	0.57	-0.984	0.16	0.199	-1.113	0.375	0.254	-1.414	0.398	0.492
-1.086	0.441	0.645	-1.418	0.383	0.539	-1.875	0.496	0.594	-1.285	0.367	0.492	-1.359	0.449	0.664	-1.328	0.234	0.563	-0.879	0.371	0.516	-1.008	0.352	0.566	-1.156	0.273	0.176	-1.043	0.379	0.246	-1.484	0.492	0.504
-1.117	0.422	0.664	-1.453	0.402	0.531	-1.902	0.5	0.551	-1.27	0.379	0.508	-1.445	0.434	0.66	-1.285	0.227	0.602	-0.891	0.402	0.504	-0.98	0.379	0.563	-1.313	0.535	0.164	-0.996	0.375	0.242	-1.551	0.617	0.512
-1.137	0.406	0.676	-1.473	0.406	0.52	-1.887	0.539	0.563	-1.254	0.398	0.516	-1.527	0.41	0.641	-1.266	0.254	0.633	-0.902	0.434	0.5	-0.961	0.414	0.563	-1.414	0.738	0.168	-0.949	0.375	0.25	-1.582	0.676	0.52
-1.18	0.398	0.68	-1.461	0.406	0.52	-1.805	0.605	0.598	-1.242	0.418	0.52	-1.594	0.406	0.633	-1.254	0.281	0.645	-0.906	0.438	0.504	-0.93	0.457	0.563	-1.508	0.766	0.254	-0.922	0.352	0.266	-1.539	0.684	0.504
-1.223	0.395	0.688	-1.418	0.41	0.523	-1.645	0.707	0.602	-1.203	0.422	0.531	-1.629	0.406	0.637	-1.262	0.332	0.629	-0.918	0.41	0.523	-0.898	0.504	0.566	-1.594	0.742	0.367	-0.91	0.348	0.262	-1.461	0.664	0.484
-1.285	0.406	0.703	-1.355	0.398	0.52	-1.426	0.777	0.59	-1.156	0.41	0.531	-1.668	0.426	0.645	-1.289	0.379	0.602	-0.93	0.383	0.551	-0.891	0.535	0.578	-1.637	0.617	0.516	-0.891	0.348	0.262	-1.352	0.648	0.461
-1.352	0.43	0.711	-1.281	0.391	0.52	-1.25	0.773	0.578	-1.137	0.398	0.535	-1.695	0.465	0.652	-1.32	0.422	0.574	-0.941	0.359	0.574	-0.906	0.566	0.59	-1.637	0.395	0.684	-0.863	0.348	0.266	-1.238	0.609	0.461
-1.449	0.453	0.734	-1.227	0.391	0.516	-1.156	0.762	0.566	-1.156	0.387	0.539	-1.715	0.516	0.648	-1.344	0.445	0.555	-0.953	0.352	0.594	-0.953	0.602	0.598	-1.648	0.266	0.766	-0.852	0.352	0.266	-1.129	0.551	0.469
-1.574	0.496	0.738	-1.188	0.398	0.488	-1.125	0.762	0.543	-1.199	0.379	0.531	-1.691	0.555	0.629	-1.371	0.441	0.559	-0.973	0.371	0.605	-1.023	0.629	0.609	-1.723	0.344	0.805	-0.871	0.348	0.258	-1.031	0.473	0.484
-1.672	0.527	0.734	-1.145	0.41	0.469	-1.102	0.781	0.508	-1.23	0.355	0.527	-1.586	0.586	0.59	-1.383	0.422	0.563	-1.016	0.395	0.602	-1.113	0.641	0.621	-1.828	0.473	0.879	-0.875	0.348	0.277	-0.945	0.402	0.5
-1.664	0.535	0.719	-1.121	0.418	0.453	-1.086	0.785	0.461	-1.254	0.316	0.531	-1.469	0.605	0.543	-1.359	0.383	0.59	-1.082	0.426	0.602	-1.223	0.629	0.641	-1.898	0.555	0.934	-0.891	0.328	0.281	-0.871	0.336	0.527
-1.602	0.523	0.703	-1.129	0.438	0.449	-1.074	0.734	0.414	-1.273	0.297	0.543	-1.383	0.617	0.5	-1.32	0.32	0.621	-1.152	0.457	0.594	-1.34	0.598	0.68	-1.871	0.617	0.914	-0.914	0.305	0.289	-0.836	0.289	0.563
-1.504	0.531	0.664	-1.148	0.445	0.449	-1.059	0.684	0.375	-1.281	0.281	0.555	-1.336	0.629	0.473	-1.281	0.238	0.648	-1.227	0.492	0.574	-1.504	0.551	0.715	-1.789	0.586	0.859	-0.941	0.297	0.301	-0.832	0.285	0.578
-1.398	0.508	0.621	-1.172	0.438	0.453	-1.047	0.613	0.359	-1.277	0.27	0.578	-1.313	0.637	0.453	-1.242	0.164	0.672	-1.309	0.508	0.555	-1.734	0.504	0.746	-1.668	0.496	0.813	-0.98	0.289	0.309	-0.801	0.281	0.563
-1.297	0.484	0.609	-1.184	0.418	0.457	-1.031	0.539	0.355	-1.254	0.258	0.605	-1.289	0.617	0.438	-1.199	0.121	0.695	-1.41	0.52	0.531	-1.984	0.457	0.758	-1.594	0.41	0.75	-1.02	0.293	0.316	-0.766	0.324	0.555
-1.246	0.492	0.594	-1.191	0.398	0.469	-0.988	0.477	0.352	-1.219	0.242	0.617	-1.262	0.566	0.422	-1.168	0.125	0.695	-1.469	0.512	0.527	-2.129	0.422	0.734	-1.578	0.363	0.641	-1.063	0.305	0.324	-0.73	0.34	0.551
-1.223	0.543	0.574	-1.199	0.379	0.484	-0.938	0.41	0.363	-1.172	0.223	0.629	-1.23	0.504	0.414	-1.129	0.168	0.68	-1.504	0.477	0.559	-2.133	0.398	0.695	-1.523	0.371	0.535	-1.113	0.316	0.324	-0.703	0.363	0.563
-1.195	0.59	0.543	-1.191	0.359	0.496	-0.91	0.355	0.391	-1.121	0.223	0.633	-1.188	0.441	0.402	-1.098	0.223	0.668	-1.555	0.434	0.602	-2.047	0.379	0.641	-1.418	0.391	0.422	-1.16	0.328	0.328	-0.727	0.367	0.551
-1.172	0.625	0.492	-1.172	0.336	0.508	-0.898	0.332	0.406	-1.082	0.238	0.621	-1.145	0.387	0.398	-1.059	0.27	0.664	-1.617	0.402	0.656	-1.898	0.379	0.598	-1.289	0.43	0.328	-1.188	0.309	0.344	-0.742	0.379	0.559
-1.172	0.641	0.434	-1.141	0.344	0.512	-0.91	0.359	0.398	-1.035	0.273	0.609	-1.105	0.34	0.402	-1.027	0.305	0.656	-1.664	0.391	0.676	-1.738	0.398	0.574	-1.188	0.445	0.293	-1.227	0.305	0.359	-0.77	0.379	0.59
-1.184	0.617	0.383	-1.113	0.355	0.504	-0.938	0.379	0.391	-1	0.293	0.617	-1.082	0.285	0.41	-1.004	0.34	0.648	-1.688	0.41	0.656	-1.586	0.449	0.551	-1.141	0.465	0.266	-1.246	0.305	0.395	-0.84	0.379	0.637
-1.184	0.582	0.344	-1.074	0.371	0.492	-0.957	0.426	0.383	-0.98	0.32	0.613	-1.063	0.242	0.434	-0.996	0.375	0.641	-1.688	0.41	0.625	-1.441	0.551	0.516	-1.137	0.504	0.234	-1.266	0.324	0.414	-1.008	0.371	0.656
-1.176	0.535	0.328	-1.043	0.383	0.484	-0.98	0.469	0.363	-0.973	0.359	0.598	-1.031	0.211	0.465	-0.992	0.41	0.641	-1.613	0.391	0.594	-1.359	0.648	0.48	-1.164	0.539	0.191	-1.285	0.348	0.426	-1.219	0.398	0.641
-1.148	0.496	0.324	-1.035	0.402	0.48	-1.008	0.496	0.355	-0.953	0.387	0.598	-0.996	0.195	0.473	-0.988	0.438	0.641	-1.504	0.371	0.547	-1.32	0.688	0.438	-1.168	0.52	0.168	-1.281	0.359	0.434	-1.395	0.418	0.566
-1.125	0.457	0.328	-1.039	0.426	0.477	-1.023	0.523	0.344	-0.945	0.398	0.613	-0.969	0.199	0.477	-0.977	0.445	0.652	-1.43	0.383	0.504	-1.313	0.66	0.367	-1.137	0.465	0.172	-1.273	0.332	0.438	-1.516	0.5	0.441
-1.109	0.434	0.344	-1.031	0.441	0.477	-1.047	0.531	0.328	-0.945	0.383	0.637	-0.918	0.215	0.477	-0.953	0.441	0.668	-1.391	0.426	0.477	-1.293	0.621	0.305	-1.082	0.414	0.184	-1.25	0.293	0.445	-1.629	0.582	0.289
-1.098	0.426	0.355	-1.02	0.434	0.488	-1.066	0.516	0.32	-0.957	0.367	0.641	-0.883	0.234	0.461	-0.945	0.441	0.684	-1.344	0.535	0.434	-1.242	0.559	0.254	-1.023	0.344	0.18	-1.227	0.285	0.457	-1.699	0.672	0.18
-1.086	0.422	0.355	-1.012	0.41	0.496	-1.074	0.488	0.332	-0.965	0.383	0.637	-0.891	0.262	0.449	-0.961	0.434	0.699	-1.305	0.566	0.406	-1.188	0.48	0.234	-0.949	0.25	0.188	-1.215	0.305	0.473	-1.863	0.746	0.121
-1.07	0.43	0.359	-1	0.391	0.516	-1.082	0.465	0.344	-0.98	0.418	0.605	-0.914	0.297	0.418	-0.98	0.418	0.711	-1.289	0.523	0.395	-1.109	0.422	0.23	-0.84	0.168	0.211	-1.23	0.348	0.488	-2.09	0.824	0.125
-1.059	0.449	0.367	-0.984	0.367	0.527	-1.09	0.445	0.367	-0.992	0.449	0.582	-0.918	0.32	0.398	-1.02	0.406	0.719	-1.289	0.484	0.379	-1.031	0.359	0.246	-0.727	0.102	0.238	-1.246	0.398	0.5	-2.27	0.914	0.113
-1.055	0.473	0.359	-0.969	0.348	0.543	-1.105	0.441	0.375	-0.996	0.449	0.605	-0.941	0.34	0.371	-1.059	0.391	0.734	-1.254	0.43	0.387	-0.945	0.27	0.285	-0.637	0.059	0.277	-1.266	0.438	0.504	-2.309	1.004	0.125
-1.043	0.5	0.355	-0.945	0.328	0.555	-1.113	0.422	0.391	-1.004	0.395	0.66	-0.977	0.355	0.348	-1.121	0.383	0.746	-1.195	0.363	0.387	-0.859	0.195	0.34	-0.578	0.055	0.324	-1.305	0.465	0.492	-2.242	1.051	0.137
-1.023	0.523	0.344	-0.93	0.32	0.57	-1.125	0.422	0.395	-1.008	0.336	0.688	-1.004	0.336	0.313	-1.199	0.371	0.746	-1.117	0.32	0.387	-0.77	0.137	0.387	-0.555	0.094	0.367	-1.363	0.488	0.48	-2.125	1.051	0.191
-1.012	0.543	0.332	-0.93	0.316	0.59	-1.137	0.43	0.391	-1.012	0.328	0.688	-1.023	0.324	0.285	-1.285	0.371	0.738	-1.027	0.316	0.363	-0.711	0.117	0.426	-0.57	0.18	0.391	-1.402	0.496	0.477	-1.965	0.973	0.25
-0.984	0.559	0.332	-0.926	0.316	0.609	-1.164	0.434	0.395	-1.016	0.371	0.68	-1.043	0.332	0.285	-1.371	0.367	0.734	-0.945	0.313	0.359	-0.676	0.133	0.457	-0.594	0.242	0.391	-1.422	0.484	0.48	-1.785	0.871	0.301
-0.977	0.555	0.324	-0.922	0.328	0.617	-1.18	0.438	0.387	-1.023	0.422	0.68	-1.055	0.363	0.305	-1.461	0.367	0.738	-0.883	0.305	0.363	-0.672	0.164	0.469	-0.613	0.273	0.387	-1.402	0.457	0.48	-1.664	0.727	0.328
-0.969	0.551	0.332	-0.906	0.348	0.609	-1.191	0.438	0.391	-1.066	0.461	0.688	-1.066	0.379	0.332	-1.57	0.375	0.734	-0.848	0.32	0.363	-0.711	0.191	0.453	-0.656	0.293	0.391	-1.355	0.414	0.504	-1.59	0.59	0.305
-0.961	0.543	0.34	-0.898	0.367	0.613	-1.199	0.422	0.398	-1.113	0.504	0.688	-1.082	0.379	0.363	-1.719	0.387	0.727	-0.82	0.359	0.359	-0.754	0.223	0.422	-0.688	0.313	0.398	-1.293	0.355	0.539	-1.5	0.5	0.262
-0.953	0.535	0.328	-0.883	0.383	0.621	-1.203	0.414	0.402	-1.145	0.543	0.684	-1.109	0.379	0.379	-1.855	0.406	0.715	-0.797	0.414	0.352	-0.773	0.246	0.395	-0.691	0.316	0.414	-1.227	0.285	0.582	-1.41	0.438	0.215
-0.949	0.531	0.324	-0.895	0.398	0.625	-1.211	0.398	0.406	-1.18	0.578	0.68	-1.156	0.383	0.391	-1.938	0.434	0.691	-0.777	0.453	0.336	-0.762	0.266	0.367	-0.703	0.309	0.434	-1.152	0.227	0.621	-1.273	0.395	0.125
-0.957	0.539	0.34	-0.93	0.418	0.633	-1.215	0.387	0.418	-1.242	0.605	0.672	-1.219	0.41	0.379	-1.949	0.441	0.664	-0.754	0.488	0.324	-0.762	0.297	0.348	-0.738	0.309	0.457	-1.09	0.191	0.641	-1.133	0.375	0.055
-0.98	0.543	0.352	-0.965	0.434	0.641	-1.219	0.371	0.445	-1.332	0.625	0.68	-1.254	0.406	0.383	-1.891	0.449	0.625	-0.738	0.516	0.309	-0.793	0.328	0.336	-0.785	0.363	0.473	-1.027	0.207	0.652	-1.016	0.41	0.02
-0.965	0.555	0.379	-1.016	0.441	0.648	-1.219	0.359	0.473	-1.445	0.629	0.695	-1.281	0.43	0.375	-1.773	0.441	0.551	-0.738	0.508	0.313	-0.848	0.352	0.34	-0.859	0.461	0.488	-0.984	0.273	0.645	-0.922	0.324	0.016
-1.02	0.543	0.387	-1.082	0.449	0.648	-1.23	0.352	0.496	-1.598	0.625	0.711	-1.289	0.441	0.367	-1.629	0.402	0.48	-0.766	0.504	0.316	-0.898	0.371	0.344	-0.965	0.582	0.48	-0.906	0.344	0.641	-0.906	0.16	0.027
-1.102	0.531	0.387	-1.145	0.461	0.656	-1.27	0.348	0.516	-1.738	0.625	0.711	-1.309	0.453	0.367	-1.512	0.379	0.414	-0.805	0.5	0.324	-0.957	0.387	0.352	-1.09	0.684	0.469	-0.867	0.406	0.621	-0.852	0.102	0.07
-1.113	0.496	0.398	-1.23	0.477	0.66	-1.309	0.355	0.527	-1.828	0.609	0.707	-1.34	0.473	0.355	-1.41	0.383	0.352	-0.863	0.484	0.348	-1.02	0.367	0.371	-1.199	0.723	0.477	-0.836	0.469	0.605	-0.82	0.023	0.109
-1.176	0.477	0.367	-1.332	0.477	0.672	-1.328	0.34	0.535	-1.82	0.582	0.684	-1.367	0.477	0.355	-1.316	0.391	0.309	-0.938	0.461	0.363	-1.125	0.348	0.379	-1.289	0.762	0.488	-0.809	0.516	0.598	-0.805	-0.105	0.195
-1.199	0.473	0.352	-1.43	0.488	0.691	-1.336	0.316	0.547	-1.742	0.551	0.645	-1.371	0.469	0.355	-1.238	0.398	0.285	-1.004	0.438	0.379	-1.215	0.34	0.383	-1.34	0.77	0.5	-0.801	0.539	0.605	-0.797	-0.137	0.215
-1.219	0.453	0.348	-1.512	0.5	0.699	-1.348	0.285	0.563	-1.609	0.516	0.605	-1.336	0.445	0.371	-1.18	0.41	0.266	-1.039	0.41	0.398	-1.27	0.32	0.391	-1.367	0.742	0.523	-0.813	0.551	0.617	-0.777	-0.145	0.195
-1.246	0.418	0.371	-1.621	0.531	0.699	-1.332	0.254	0.582	-1.445	0.477	0.574	-1.262	0.41	0.406	-1.129	0.422	0.246	-1.09	0.375	0.418	-1.297	0.313	0.406	-1.402	0.684	0.563	-0.848	0.559	0.645	-0.758	-0.07	0.156
-1.277	0.375	0.41	-1.719	0.57	0.672	-1.27	0.234	0.613	-1.277	0.484	0.531	-1.176	0.375	0.449	-1.082	0.426	0.227	-1.156	0.352	0.438	-1.305	0.297	0.43	-1.441	0.645	0.602	-0.891	0.551	0.672	-0.789	0.102	0.055
-1.309	0.348	0.441	-1.758	0.605	0.637	-1.18	0.227	0.629	-1.176	0.512	0.504	-1.121	0.328	0.492	-1.012	0.438	0.203	-1.25	0.344	0.445	-1.309	0.305	0.441	-1.496	0.617	0.625	-0.945	0.551	0.707	-0.84	0.301	-0.023
-1.309	0.305	0.48	-1.73	0.629	0.613	-1.09	0.23	0.629	-1.109	0.547	0.449	-1.09	0.281	0.555	-0.957	0.438	0.184	-1.348	0.324	0.457	-1.313	0.32	0.457	-1.539	0.582	0.652	-1.008	0.559	0.738	-0.879	0.488	-0.016
-1.277	0.254	0.527	-1.656	0.652	0.586	-1.012	0.246	0.629	-1.078	0.586	0.383	-1.102	0.258	0.59	-0.895	0.418	0.168	-1.418	0.301	0.457	-1.316	0.34	0.457	-1.59	0.539	0.68	-1.113	0.555	0.766	-0.914	0.461	0.023
-1.234	0.227	0.559	-1.566	0.664	0.566	-0.977	0.277	0.621	-1.059	0.605	0.324	-1.152	0.27	0.582	-0.82	0.402	0.164	-1.453	0.281	0.457	-1.309	0.359	0.453	-1.688	0.492	0.672	-1.262	0.539	0.785	-0.895	0.344	0.082
-1.219	0.227	0.59	-1.461	0.656	0.539	-0.988	0.313	0.609	-1.059	0.586	0.281	-1.238	0.313	0.547	-0.762	0.395	0.176	-1.438	0.258	0.461	-1.297	0.375	0.449	-1.801	0.457	0.648	-1.426	0.527	0.805	-0.895	0.367	0.031
-1.219	0.227	0.617	-1.348	0.629	0.496	-1.039	0.363	0.59	-1.074	0.547	0.242	-1.289	0.375	0.531	-0.734	0.391	0.188	-1.395	0.254	0.453	-1.293	0.391	0.453	-1.852	0.395	0.645	-1.617	0.535	0.824	-0.973	0.457	0.109
-1.242	0.234	0.648	-1.234	0.609	0.445	-1.078	0.406	0.574	-1.074	0.512	0.207	-1.301	0.406	0.547	-0.719	0.391	0.215	-1.363	0.289	0.438	-1.328	0.406	0.469	-1.789	0.348	0.645	-1.855	0.551	0.828	-1.027	0.406	0.27
-1.285	0.258	0.668	-1.137	0.598	0.41	-1.109	0.445	0.559	-1.039	0.465	0.195	-1.324	0.363	0.57	-0.711	0.41	0.234	-1.348	0.332	0.414	-1.395	0.426	0.488	-1.664	0.332	0.648	-2.09	0.586	0.793	-1.109	0.363	0.297
-1.289	0.297	0.676	-1.063	0.586	0.383	-1.117	0.473	0.551	-0.992	0.414	0.199	-1.316	0.359	0.582	-0.723	0.43	0.246	-1.336	0.383	0.402	-1.469	0.422	0.52	-1.633	0.32	0.637	-2.188	0.621	0.758	-1.234	0.387	0.32
-1.27	0.324	0.668	-1.016	0.582	0.355	-1.137	0.43	0.563	-0.965	0.363	0.219	-1.277	0.387	0.574	-0.734	0.438	0.266	-1.328	0.426	0.398	-1.504	0.414	0.535	-1.695	0.293	0.598	-2.168	0.633	0.699	-1.32	0.484	0.266
-1.277	0.34	0.629	-1	0.586	0.32	-1.148	0.371	0.574	-0.945	0.316	0.238	-1.203	0.383	0.559	-0.773	0.441	0.273	-1.324	0.469	0.402	-1.516	0.395	0.559	-1.691	0.262	0.563	-2.035	0.617	0.637	-1.359	0.574	0.063
-1.289	0.355	0.598	-0.992	0.559	0.297	-1.148	0.328	0.594	-0.934	0.277	0.266	-1.109	0.371	0.547	-0.836	0.438	0.262	-1.34	0.508	0.406	-1.488	0.387	0.566	-1.629	0.211	0.539	-1.836	0.563	0.594	-1.352	0.734	-0.152
-1.301	0.352	0.57	-0.969	0.527	0.27	-1.137	0.277	0.617	-0.926	0.262	0.273	-1.023	0.359	0.551	-0.875	0.441	0.262	-1.324	0.543	0.402	-1.43	0.387	0.57	-1.488	0.188	0.52	-1.668	0.504	0.547	-1.32	0.875	-0.266
-1.313	0.328	0.547	-0.945	0.508	0.254	-1.117	0.242	0.645	-0.941	0.297	0.273	-0.977	0.363	0.555	-0.887	0.441	0.262	-1.254	0.559	0.391	-1.367	0.367	0.57	-1.313	0.199	0.508	-1.563	0.539	0.496	-1.379	0.984	-0.316
-1.309	0.301	0.539	-0.926	0.492	0.227	-1.09	0.227	0.664	-0.965	0.398	0.25	-0.941	0.402	0.551	-0.926	0.445	0.277	-1.188	0.543	0.387	-1.316	0.336	0.574	-1.129	0.238	0.5	-1.508	0.563	0.469	-1.418	1.09	-0.332
-1.297	0.27	0.555	-0.922	0.484	0.203	-1.063	0.227	0.652	-0.98	0.516	0.238	-0.906	0.453	0.535	-0.98	0.441	0.301	-1.152	0.484	0.406	-1.254	0.297	0.586	-0.969	0.273	0.488	-1.477	0.563	0.441	-1.359	0.961	-0.137
-1.273	0.242	0.566	-0.914	0.473	0.195	-1.047	0.254	0.633	-0.988	0.582	0.215	-0.887	0.492	0.527	-1.035	0.426	0.328	-1.148	0.43	0.449	-1.16	0.262	0.605	-0.859	0.313	0.484	-1.465	0.566	0.398	-1.313	0.828	0.086
-1.23	0.223	0.57	-0.922	0.457	0.207	-1.035	0.293	0.609	-1.004	0.609	0.191	-0.867	0.516	0.52	-1.074	0.41	0.363	-1.156	0.371	0.488	-1.082	0.234	0.613	-0.789	0.34	0.465	-1.43	0.555	0.359	-1.305	0.645	0.328
-1.188	0.211	0.566	-0.93	0.441	0.215	-1.023	0.328	0.582	-1.008	0.613	0.18	-0.852	0.52	0.512	-1.09	0.41	0.395	-1.156	0.305	0.527	-0.988	0.23	0.621	-0.746	0.352	0.441	-1.359	0.477	0.316	-1.246	0.23	0.652
-1.156	0.195	0.574	-0.949	0.441	0.219	-1.016	0.371	0.559	-1.02	0.582	0.188	-0.863	0.5	0.508	-1.109	0.41	0.422	-1.156	0.25	0.555	-0.914	0.234	0.621	-0.727	0.363	0.414	-1.289	0.426	0.289	-1.234	-0.246	0.754
-1.141	0.207	0.586	-0.957	0.465	0.23	-1.016	0.422	0.547	-1.043	0.57	0.199	-0.867	0.5	0.516	-1.145	0.414	0.441	-1.18	0.223	0.566	-0.863	0.258	0.617	-0.734	0.336	0.387	-1.211	0.367	0.266	-1.195	-0.297	0.598
-1.121	0.219	0.641	-0.969	0.492	0.25	-1.035	0.457	0.543	-1.066	0.547	0.223	-0.883	0.48	0.531	-1.211	0.43	0.453	-1.207	0.211	0.57	-0.82	0.293	0.621	-0.734	0.289	0.363	-1.156	0.336	0.246	-1.133	0.012	0.359
-1.078	0.156	0.699	-1	0.516	0.258	-1.047	0.48	0.551	-1.078	0.516	0.25	-0.895	0.461	0.563	-1.273	0.438	0.461	-1.211	0.219	0.563	-0.793	0.32	0.629	-0.746	0.258	0.336	-1.105	0.293	0.23	-1.168	0.461	0.215
-1.07	0.137	0.668	-1.012	0.512	0.281	-1.066	0.469	0.555	-1.09	0.496	0.277	-0.918	0.422	0.598	-1.309	0.43	0.461	-1.191	0.223	0.547	-0.762	0.34	0.629	-0.77	0.238	0.301	-1.027	0.254	0.25	-1.207	0.777	0.121
-1.086	0.262	0.574	-1	0.512	0.309	-1.078	0.445	0.57	-1.121	0.488	0.313	-0.938	0.395	0.625	-1.348	0.43	0.469	-1.145	0.234	0.527	-0.727	0.359	0.633	-0.801	0.207	0.266	-0.965	0.23	0.273	-1.168	0.793	0.137
-1.09	0.434	0.477	-0.992	0.52	0.324	-1.082	0.41	0.586	-1.164	0.48	0.344	-0.953	0.395	0.625	-1.359	0.43	0.496	-1.098	0.246	0.512	-0.691	0.383	0.629	-0.809	0.176	0.238	-0.941	0.23	0.281	-1.047	0.73	0.203
-1.059	0.539	0.418	-0.992	0.52	0.34	-1.086	0.379	0.605	-1.223	0.477	0.363	-0.973	0.418	0.633	-1.387	0.43	0.52	-1.039	0.27	0.5	-0.672	0.402	0.633	-0.82	0.164	0.219	-0.945	0.25	0.281	-0.895	0.629	0.305
-1.023	0.547	0.41	-0.988	0.52	0.359	-1.098	0.348	0.621	-1.297	0.465	0.375	-1.012	0.438	0.656	-1.426	0.441	0.539	-0.992	0.313	0.488	-0.676	0.414	0.648	-0.859	0.18	0.199	-0.922	0.277	0.273	-0.781	0.531	0.367
-1.016	0.492	0.426	-0.98	0.5	0.383	-1.105	0.328	0.633	-1.355	0.453	0.379	-1.074	0.449	0.688	-1.457	0.453	0.563	-0.949	0.355	0.477	-0.707	0.43	0.664	-0.926	0.207	0.195	-0.871	0.293	0.266	-0.684	0.484	0.367
-1.023	0.41	0.449	-0.984	0.48	0.398	-1.094	0.32	0.645	-1.418	0.441	0.387	-1.137	0.492	0.703	-1.488	0.469	0.566	-0.914	0.395	0.473	-0.766	0.445	0.68	-1.004	0.242	0.195	-0.844	0.32	0.266	-0.617	0.457	0.324
-1.039	0.348	0.473	-0.977	0.457	0.422	-1.086	0.316	0.648	-1.461	0.43	0.383	-1.207	0.539	0.707	-1.504	0.48	0.57	-0.871	0.438	0.457	-0.824	0.445	0.707	-1.09	0.277	0.199	-0.848	0.344	0.258	-0.57	0.453	0.27
-1.055	0.34	0.477	-0.977	0.434	0.441	-1.094	0.328	0.656	-1.48	0.414	0.387	-1.281	0.566	0.707	-1.504	0.484	0.57	-0.84	0.469	0.453	-0.906	0.426	0.738	-1.16	0.32	0.223	-0.867	0.359	0.246	-0.586	0.535	0.23
-1.07	0.363	0.477	-0.984	0.43	0.465	-1.098	0.352	0.648	-1.496	0.391	0.402	-1.359	0.57	0.711	-1.5	0.477	0.582	-0.813	0.492	0.449	-1.043	0.402	0.77	-1.219	0.324	0.238	-0.887	0.371	0.234	-0.617	0.711	0.129
-1.09	0.379	0.477	-1.02	0.434	0.48	-1.086	0.375	0.648	-1.52	0.387	0.414	-1.402	0.551	0.734	-1.465	0.445	0.59	-0.797	0.512	0.461	-1.203	0.379	0.793	-1.246	0.348	0.27	-0.879	0.336	0.242	-0.598	0.813	0.113
-1.113	0.375	0.488	-1.07	0.434	0.492	-1.082	0.395	0.648	-1.547	0.383	0.422	-1.43	0.551	0.75	-1.43	0.438	0.594	-0.777	0.52	0.473	-1.367	0.348	0.805	-1.316	0.367	0.285	-0.855	0.32	0.246	-0.613	0.727	0.203
-1.117	0.371	0.488	-1.125	0.41	0.484	-1.094	0.406	0.648	-1.543	0.367	0.426	-1.469	0.578	0.762	-1.387	0.469	0.602	-0.777	0.508	0.492	-1.52	0.313	0.809	-1.371	0.387	0.297	-0.859	0.324	0.25	-0.656	0.672	0.273
-1.125	0.375	0.508	-1.156	0.391	0.484	-1.113	0.414	0.648	-1.52	0.355	0.43	-1.516	0.613	0.77	-1.363	0.477	0.59	-0.785	0.504	0.52	-1.594	0.297	0.801	-1.445	0.395	0.289	-0.871	0.34	0.27	-0.641	0.574	0.309
-1.117	0.383	0.527	-1.195	0.363	0.5	-1.137	0.414	0.656	-1.484	0.332	0.426	-1.555	0.648	0.773	-1.316	0.512	0.563	-0.813	0.492	0.539	-1.621	0.27	0.801	-1.551	0.387	0.297	-0.91	0.359	0.281	-0.633	0.469	0.371
-1.102	0.383	0.535	-1.238	0.348	0.492	-1.148	0.402	0.664	-1.422	0.316	0.438	-1.598	0.672	0.773	-1.262	0.508	0.531	-0.855	0.484	0.57	-1.676	0.273	0.809	-1.625	0.355	0.328	-0.965	0.375	0.297	-0.66	0.527	0.41
-1.09	0.395	0.547	-1.262	0.332	0.484	-1.172	0.391	0.68	-1.328	0.297	0.449	-1.645	0.684	0.75	-1.199	0.496	0.508	-0.93	0.5	0.605	-1.742	0.297	0.832	-1.637	0.316	0.406	-1.051	0.387	0.309	-0.695	0.605	0.457
-1.074	0.395	0.566	-1.254	0.293	0.48	-1.219	0.387	0.688	-1.227	0.301	0.469	-1.648	0.684	0.707	-1.133	0.48	0.492	-1.047	0.512	0.637	-1.824	0.336	0.852	-1.645	0.324	0.5	-1.145	0.391	0.32	-0.742	0.613	0.41
-1.043	0.395	0.586	-1.262	0.262	0.484	-1.254	0.383	0.695	-1.125	0.316	0.484	-1.57	0.664	0.656	-1.059	0.441	0.496	-1.16	0.508	0.668	-1.93	0.395	0.863	-1.672	0.395	0.543	-1.215	0.379	0.336	-0.824	0.68	0.27
-1.023	0.402	0.609	-1.313	0.23	0.492	-1.285	0.387	0.699	-1.051	0.344	0.484	-1.434	0.621	0.605	-0.977	0.406	0.504	-1.262	0.512	0.688	-2.02	0.465	0.848	-1.668	0.449	0.539	-1.246	0.344	0.363	-0.902	0.824	0.117
-1.027	0.426	0.609	-1.383	0.215	0.504	-1.328	0.398	0.707	-1.016	0.375	0.488	-1.301	0.582	0.551	-0.902	0.375	0.52	-1.359	0.52	0.703	-2.016	0.516	0.809	-1.617	0.445	0.52	-1.266	0.336	0.395	-0.973	1.012	0.059
-1.02	0.453	0.609	-1.457	0.215	0.516	-1.395	0.422	0.711	-1.02	0.395	0.469	-1.191	0.574	0.504	-0.824	0.34	0.539	-1.457	0.508	0.719	-1.891	0.539	0.77	-1.574	0.406	0.504	-1.297	0.352	0.406	-1.098	1.129	0.137
-1.02	0.484	0.605	-1.512	0.23	0.523	-1.496	0.441	0.727	-1.031	0.41	0.453	-1.109	0.582	0.465	-0.766	0.328	0.555	-1.578	0.555	0.738	-1.707	0.52	0.711	-1.52	0.34	0.52	-1.32	0.367	0.41	-1.258	1.148	0.238
-1.051	0.5	0.613	-1.531	0.25	0.516	-1.586	0.461	0.73	-1.039	0.426	0.434	-1.066	0.59	0.445	-0.738	0.32	0.566	-1.746	0.637	0.75	-1.516	0.492	0.633	-1.426	0.285	0.535	-1.328	0.359	0.418	-1.422	1.152	0.297
-1.094	0.516	0.617	-1.543	0.273	0.5	-1.633	0.465	0.727	-1.039	0.418	0.418	-1.063	0.59	0.43	-0.719	0.328	0.57	-1.941	0.746	0.754	-1.359	0.461	0.57	-1.316	0.289	0.539	-1.34	0.34	0.434	-1.578	1.172	0.191
-1.133	0.523	0.629	-1.512	0.305	0.488	-1.609	0.453	0.715	-1.039	0.402	0.418	-1.094	0.578	0.414	-0.707	0.348	0.566	-2.07	0.793	0.75	-1.262	0.48	0.539	-1.25	0.25	0.543	-1.371	0.313	0.457	-1.703	1.188	-0.023
-1.16	0.512	0.648	-1.422	0.32	0.477	-1.508	0.449	0.695	-1.039	0.402	0.414	-1.129	0.547	0.395	-0.699	0.371	0.555	-2.102	0.766	0.707	-1.211	0.52	0.516	-1.164	0.207	0.574	-1.414	0.293	0.5	-1.762	1.219	-0.207
-1.199	0.5	0.66	-1.328	0.34	0.457	-1.395	0.441	0.66	-1.016	0.371	0.441	-1.137	0.539	0.371	-0.695	0.395	0.547	-2.043	0.719	0.641	-1.16	0.551	0.504	-1.129	0.191	0.563	-1.484	0.293	0.539	-1.66	1.242	-0.27
-1.238	0.496	0.668	-1.254	0.363	0.445	-1.27	0.422	0.625	-1.016	0.375	0.492	-1.117	0.527	0.348	-0.699	0.414	0.543	-1.887	0.641	0.613	-1.113	0.563	0.484	-1.078	0.238	0.547	-1.539	0.316	0.57	-1.52	1.121	-0.32
-1.266	0.492	0.68	-1.234	0.391	0.434	-1.18	0.418	0.609	-1.02	0.371	0.535	-1.094	0.504	0.328	-0.719	0.426	0.543	-1.711	0.535	0.613	-1.074	0.566	0.453	-1.035	0.313	0.492	-1.543	0.324	0.605	-1.293	0.973	-0.391
-1.293	0.496	0.699	-1.262	0.414	0.406	-1.137	0.449	0.594	-0.973	0.273	0.563	-1.059	0.473	0.336	-0.75	0.43	0.547	-1.543	0.469	0.617	-1.027	0.57	0.426	-1.035	0.414	0.422	-1.539	0.328	0.617	-1.066	0.859	-0.371
-1.34	0.504	0.703	-1.309	0.453	0.383	-1.105	0.504	0.574	-0.922	0.172	0.566	-1.02	0.434	0.359	-0.781	0.426	0.559	-1.422	0.477	0.613	-0.965	0.555	0.395	-1.027	0.551	0.352	-1.516	0.336	0.621	-0.934	0.781	-0.266
-1.387	0.527	0.711	-1.324	0.488	0.363	-1.086	0.543	0.551	-0.914	0.18	0.547	-0.992	0.398	0.387	-0.809	0.422	0.578	-1.348	0.523	0.605	-0.898	0.527	0.375	-1.039	0.617	0.281	-1.445	0.34	0.621	-0.863	0.695	-0.098
-1.441	0.547	0.711	-1.313	0.484	0.367	-1.078	0.578	0.523	-0.922	0.25	0.504	-0.973	0.371	0.414	-0.836	0.426	0.602	-1.289	0.551	0.582	-0.832	0.488	0.371	-1.023	0.605	0.293	-1.34	0.332	0.613	-0.816	0.66	0.031
-1.516	0.563	0.711	-1.293	0.461	0.387	-1.078	0.602	0.5	-0.914	0.297	0.488	-0.949	0.355	0.426	-0.883	0.438	0.629	-1.25	0.563	0.543	-0.777	0.449	0.387	-1.023	0.563	0.27	-1.195	0.313	0.621	-0.781	0.605	0.105
-1.566	0.574	0.695	-1.27	0.422	0.395	-1.078	0.621	0.477	-0.906	0.355	0.48	-0.934	0.359	0.438	-0.934	0.453	0.652	-1.227	0.563	0.504	-0.766	0.426	0.41	-1.027	0.566	0.234	-1.078	0.309	0.613	-0.758	0.563	0.121
-1.555	0.578	0.668	-1.238	0.383	0.414	-1.078	0.617	0.457	-0.922	0.367	0.473	-0.926	0.344	0.438	-1	0.484	0.676	-1.184	0.559	0.461	-0.785	0.406	0.438	-0.996	0.699	0.168	-0.949	0.285	0.609	-0.742	0.48	0.113
-1.457	0.563	0.641	-1.211	0.348	0.43	-1.074	0.59	0.434	-0.922	0.34	0.488	-0.934	0.348	0.438	-1.063	0.523	0.684	-1.102	0.551	0.414	-0.809	0.398	0.449	-0.961	0.77	0.129	-0.859	0.246	0.609	-0.73	0.422	0.121
-1.332	0.516	0.602	-1.188	0.309	0.453	-1.074	0.543	0.418	-0.934	0.359	0.488	-0.965	0.363	0.418	-1.125	0.578	0.684	-1.004	0.492	0.383	-0.828	0.391	0.465	-0.922	0.621	0.215	-0.828	0.242	0.598	-0.707	0.379	0.164
-1.199	0.473	0.57	-1.137	0.285	0.48	-1.074	0.488	0.418	-0.941	0.391	0.504	-0.984	0.371	0.402	-1.18	0.633	0.676	-0.922	0.445	0.355	-0.848	0.387	0.473	-0.945	0.488	0.379	-0.809	0.273	0.594	-0.664	0.324	0.219
-1.109	0.457	0.527	-1.09	0.293	0.496	-1.082	0.441	0.438	-0.953	0.418	0.535	-1.004	0.379	0.391	-1.23	0.668	0.68	-0.848	0.422	0.344	-0.891	0.383	0.469	-1.031	0.484	0.504	-0.797	0.309	0.586	-0.609	0.336	0.281
-1.02	0.484	0.488	-1.047	0.328	0.484	-1.094	0.41	0.465	-0.957	0.434	0.574	-1.031	0.383	0.383	-1.27	0.688	0.688	-0.785	0.41	0.344	-0.918	0.371	0.453	-1.203	0.535	0.555	-0.793	0.352	0.586	-0.602	0.328	0.34
-0.941	0.5	0.438	-1.012	0.355	0.473	-1.113	0.391	0.488	-0.961	0.422	0.625	-1.059	0.383	0.371	-1.313	0.707	0.691	-0.746	0.41	0.324	-0.918	0.367	0.441	-1.371	0.578	0.523	-0.801	0.383	0.598	-0.586	0.297	0.395
-0.906	0.527	0.391	-0.973	0.379	0.461	-1.117	0.379	0.504	-0.969	0.414	0.668	-1.063	0.387	0.371	-1.344	0.715	0.707	-0.711	0.43	0.32	-0.93	0.379	0.422	-1.434	0.68	0.422	-0.797	0.418	0.602	-0.602	0.281	0.434
-0.906	0.539	0.34	-0.941	0.41	0.453	-1.113	0.363	0.496	-0.98	0.41	0.711	-1.047	0.387	0.371	-1.406	0.746	0.723	-0.695	0.441	0.316	-0.957	0.387	0.406	-1.465	0.816	0.316	-0.785	0.441	0.613	-0.645	0.293	0.441
