# Supplementary material for: “What Is a Step?” Differences in How a Step Is Detected among Three Popular Activity Monitors That Have Impacted Physical Activity Research
Source: Sensors (Basel). 2018 Apr 15;18(4):1206. doi: 10.3390/s18041206 (PMC5948774; doi:10.3390/s18041206)
Supplement: Supplementary file 1 [file sensors-18-01206-s001.zip › Supplementary material/Clean dataset GT9X wrist/WSS5.csv]

2			2.2			2.4			2.6			2.8			3			3.2			3.4			3.6			3.8			4
x	y	z	x	y	z	x	y	z	x	y	z	x	y	z	x	y	z	x	y	z	x	y	z	x	y	z	x	y	z	x	y	z
-0.98	0.574	0.168	-1.055	0.555	0.262	-0.926	0.703	0.258	-0.832	0.664	0.25	-1.27	0.715	0.184	-1.504	0.691	0.574	-1.465	0.484	0.367	-1.461	0.824	0.379	-1.352	0.5	0.477	-1.242	0.879	0.621	-1.551	0.648	0.602
-1	0.574	0.18	-1.02	0.555	0.254	-0.953	0.723	0.262	-0.836	0.695	0.262	-1.195	0.711	0.211	-1.551	0.719	0.566	-1.461	0.508	0.387	-1.531	0.805	0.336	-1.363	0.473	0.391	-1.293	0.918	0.551	-1.617	0.66	0.586
-1	0.594	0.184	-0.992	0.559	0.25	-0.98	0.742	0.27	-0.844	0.738	0.27	-1.129	0.703	0.23	-1.535	0.75	0.57	-1.438	0.543	0.402	-1.602	0.785	0.285	-1.426	0.488	0.332	-1.309	0.977	0.523	-1.629	0.676	0.578
-1.02	0.609	0.191	-0.977	0.563	0.246	-1.02	0.754	0.281	-0.836	0.781	0.281	-1.055	0.684	0.238	-1.469	0.762	0.563	-1.387	0.563	0.418	-1.656	0.766	0.238	-1.492	0.5	0.313	-1.289	1.012	0.527	-1.605	0.691	0.547
-1.047	0.633	0.207	-0.969	0.57	0.254	-1.07	0.766	0.293	-0.832	0.824	0.289	-0.977	0.652	0.246	-1.418	0.727	0.523	-1.309	0.578	0.43	-1.668	0.742	0.191	-1.5	0.539	0.316	-1.242	0.996	0.551	-1.621	0.688	0.496
-1.066	0.66	0.215	-0.969	0.578	0.25	-1.121	0.773	0.309	-0.852	0.867	0.277	-0.914	0.645	0.266	-1.414	0.676	0.477	-1.227	0.582	0.43	-1.645	0.711	0.152	-1.512	0.602	0.316	-1.215	0.992	0.563	-1.676	0.66	0.426
-1.066	0.676	0.223	-0.969	0.586	0.254	-1.16	0.785	0.313	-0.879	0.898	0.266	-0.867	0.641	0.289	-1.465	0.629	0.422	-1.129	0.57	0.434	-1.598	0.684	0.121	-1.547	0.66	0.301	-1.215	0.992	0.559	-1.723	0.645	0.363
-1.059	0.672	0.227	-0.965	0.598	0.25	-1.199	0.785	0.328	-0.922	0.922	0.285	-0.855	0.656	0.301	-1.523	0.598	0.371	-1.039	0.547	0.43	-1.539	0.66	0.117	-1.59	0.688	0.281	-1.246	0.934	0.516	-1.75	0.629	0.297
-1.055	0.66	0.227	-0.965	0.609	0.25	-1.23	0.773	0.32	-0.992	0.941	0.301	-0.879	0.668	0.309	-1.582	0.586	0.324	-0.953	0.523	0.422	-1.457	0.633	0.137	-1.617	0.707	0.234	-1.316	0.859	0.449	-1.738	0.625	0.25
-1.066	0.645	0.223	-0.961	0.625	0.25	-1.246	0.75	0.316	-1.063	0.953	0.332	-0.902	0.672	0.309	-1.629	0.609	0.293	-0.883	0.523	0.422	-1.352	0.613	0.172	-1.617	0.711	0.191	-1.371	0.84	0.422	-1.699	0.617	0.242
-1.074	0.641	0.219	-0.957	0.656	0.254	-1.266	0.719	0.305	-1.121	0.945	0.355	-0.977	0.66	0.301	-1.621	0.621	0.281	-0.84	0.563	0.418	-1.246	0.59	0.211	-1.594	0.688	0.168	-1.379	0.879	0.414	-1.633	0.621	0.258
-1.078	0.652	0.227	-0.957	0.691	0.25	-1.277	0.691	0.293	-1.16	0.922	0.352	-0.98	0.637	0.289	-1.59	0.621	0.277	-0.82	0.617	0.414	-1.137	0.57	0.246	-1.547	0.648	0.16	-1.367	0.898	0.414	-1.551	0.633	0.293
-1.074	0.664	0.246	-0.965	0.711	0.246	-1.301	0.68	0.285	-1.195	0.895	0.328	-0.953	0.59	0.277	-1.539	0.617	0.27	-0.793	0.672	0.41	-1.039	0.551	0.27	-1.484	0.609	0.16	-1.328	0.906	0.395	-1.469	0.637	0.344
-1.07	0.668	0.266	-0.988	0.734	0.246	-1.305	0.691	0.285	-1.234	0.867	0.301	-0.922	0.551	0.262	-1.477	0.609	0.258	-0.762	0.742	0.418	-0.973	0.539	0.285	-1.402	0.605	0.16	-1.266	0.867	0.391	-1.359	0.629	0.387
-1.055	0.66	0.277	-1.035	0.758	0.242	-1.301	0.715	0.285	-1.273	0.855	0.281	-0.879	0.531	0.281	-1.406	0.594	0.262	-0.746	0.793	0.43	-0.926	0.539	0.285	-1.305	0.59	0.164	-1.188	0.828	0.402	-1.246	0.621	0.426
-1.047	0.645	0.281	-1.078	0.781	0.25	-1.277	0.727	0.297	-1.316	0.84	0.273	-0.852	0.535	0.34	-1.316	0.582	0.285	-0.758	0.836	0.457	-0.891	0.527	0.281	-1.203	0.535	0.184	-1.113	0.805	0.406	-1.137	0.602	0.445
-1.055	0.621	0.27	-1.105	0.797	0.258	-1.242	0.73	0.305	-1.332	0.852	0.273	-0.891	0.555	0.375	-1.23	0.57	0.293	-0.805	0.891	0.5	-0.867	0.523	0.281	-1.102	0.52	0.184	-1.031	0.766	0.391	-1.031	0.574	0.461
-1.102	0.578	0.238	-1.129	0.813	0.266	-1.207	0.719	0.301	-1.328	0.875	0.281	-0.93	0.586	0.383	-1.133	0.555	0.309	-0.863	0.961	0.527	-0.848	0.535	0.285	-1.004	0.527	0.184	-0.961	0.711	0.371	-0.941	0.531	0.465
-1.164	0.531	0.211	-1.145	0.813	0.273	-1.188	0.703	0.281	-1.297	0.891	0.285	-0.949	0.59	0.375	-1.047	0.551	0.324	-0.887	1.012	0.559	-0.844	0.539	0.297	-0.93	0.523	0.191	-0.895	0.676	0.367	-0.879	0.504	0.461
-1.246	0.5	0.184	-1.148	0.82	0.27	-1.195	0.691	0.262	-1.266	0.895	0.27	-0.969	0.613	0.359	-0.977	0.543	0.328	-0.898	1.004	0.578	-0.855	0.543	0.273	-0.871	0.531	0.215	-0.84	0.66	0.375	-0.82	0.488	0.449
-1.348	0.508	0.176	-1.16	0.828	0.27	-1.238	0.695	0.246	-1.25	0.879	0.238	-1.004	0.668	0.297	-0.922	0.547	0.344	-0.914	0.977	0.586	-0.867	0.551	0.262	-0.828	0.559	0.234	-0.793	0.66	0.383	-0.781	0.496	0.445
-1.438	0.539	0.184	-1.176	0.836	0.273	-1.297	0.707	0.227	-1.25	0.863	0.211	-1.051	0.75	0.227	-0.887	0.555	0.348	-0.934	0.926	0.586	-0.879	0.551	0.246	-0.793	0.59	0.277	-0.754	0.664	0.391	-0.762	0.492	0.43
-1.488	0.598	0.191	-1.199	0.84	0.266	-1.336	0.742	0.223	-1.246	0.859	0.184	-1.105	0.793	0.199	-0.867	0.555	0.359	-0.988	0.891	0.59	-0.891	0.559	0.23	-0.785	0.613	0.301	-0.738	0.664	0.395	-0.762	0.496	0.41
-1.484	0.648	0.199	-1.227	0.832	0.262	-1.363	0.766	0.223	-1.23	0.875	0.168	-1.176	0.809	0.188	-0.852	0.547	0.371	-1.059	0.883	0.582	-0.879	0.57	0.242	-0.789	0.629	0.301	-0.738	0.648	0.391	-0.781	0.48	0.383
-1.43	0.676	0.195	-1.254	0.828	0.262	-1.363	0.762	0.219	-1.184	0.91	0.176	-1.223	0.832	0.219	-0.844	0.52	0.371	-1.109	0.871	0.57	-0.887	0.59	0.262	-0.801	0.609	0.301	-0.754	0.637	0.383	-0.84	0.477	0.352
-1.383	0.68	0.172	-1.27	0.836	0.266	-1.324	0.754	0.211	-1.129	0.957	0.184	-1.27	0.848	0.27	-0.836	0.488	0.375	-1.156	0.836	0.566	-0.93	0.605	0.266	-0.844	0.582	0.285	-0.766	0.629	0.379	-0.93	0.48	0.313
-1.367	0.668	0.148	-1.266	0.848	0.273	-1.289	0.742	0.199	-1.105	0.984	0.195	-1.293	0.848	0.309	-0.832	0.477	0.371	-1.207	0.797	0.559	-0.984	0.613	0.273	-0.895	0.574	0.273	-0.793	0.605	0.371	-1.031	0.484	0.27
-1.367	0.637	0.133	-1.25	0.859	0.277	-1.273	0.719	0.184	-1.113	0.977	0.191	-1.277	0.836	0.34	-0.84	0.461	0.352	-1.262	0.781	0.547	-1.051	0.605	0.277	-0.961	0.574	0.27	-0.836	0.582	0.359	-1.133	0.492	0.254
-1.352	0.605	0.121	-1.238	0.844	0.281	-1.27	0.695	0.168	-1.156	0.938	0.18	-1.238	0.809	0.355	-0.855	0.438	0.344	-1.324	0.789	0.543	-1.113	0.586	0.277	-1.051	0.582	0.27	-0.891	0.578	0.367	-1.223	0.496	0.262
-1.328	0.605	0.121	-1.211	0.828	0.273	-1.293	0.68	0.156	-1.219	0.895	0.156	-1.227	0.758	0.348	-0.867	0.402	0.336	-1.383	0.824	0.539	-1.176	0.578	0.281	-1.129	0.605	0.281	-0.949	0.59	0.383	-1.293	0.496	0.293
-1.309	0.609	0.121	-1.188	0.805	0.258	-1.332	0.664	0.141	-1.281	0.863	0.117	-1.281	0.711	0.316	-0.895	0.383	0.328	-1.422	0.844	0.543	-1.207	0.574	0.285	-1.227	0.613	0.293	-1.004	0.621	0.395	-1.301	0.48	0.34
-1.301	0.617	0.125	-1.184	0.785	0.23	-1.363	0.652	0.133	-1.34	0.84	0.098	-1.352	0.668	0.277	-0.934	0.359	0.32	-1.422	0.855	0.543	-1.219	0.582	0.297	-1.297	0.578	0.309	-1.078	0.656	0.418	-1.309	0.453	0.383
-1.305	0.625	0.121	-1.207	0.773	0.207	-1.379	0.633	0.125	-1.395	0.82	0.078	-1.395	0.688	0.27	-0.98	0.336	0.313	-1.383	0.855	0.555	-1.223	0.582	0.305	-1.352	0.531	0.316	-1.156	0.668	0.434	-1.367	0.406	0.402
-1.305	0.645	0.121	-1.27	0.777	0.199	-1.391	0.609	0.121	-1.43	0.785	0.063	-1.406	0.727	0.277	-1.039	0.32	0.324	-1.328	0.828	0.531	-1.219	0.582	0.316	-1.383	0.461	0.316	-1.234	0.641	0.449	-1.449	0.371	0.418
-1.301	0.656	0.145	-1.359	0.816	0.223	-1.383	0.594	0.125	-1.43	0.738	0.066	-1.324	0.773	0.328	-1.09	0.313	0.344	-1.273	0.785	0.48	-1.219	0.586	0.324	-1.402	0.344	0.313	-1.277	0.594	0.445	-1.5	0.355	0.418
-1.289	0.68	0.152	-1.414	0.852	0.258	-1.375	0.59	0.125	-1.383	0.695	0.078	-1.184	0.809	0.371	-1.156	0.305	0.355	-1.254	0.746	0.426	-1.188	0.578	0.352	-1.398	0.262	0.316	-1.309	0.547	0.449	-1.539	0.352	0.414
-1.258	0.73	0.148	-1.414	0.883	0.277	-1.348	0.578	0.137	-1.316	0.66	0.105	-1.113	0.824	0.387	-1.211	0.316	0.375	-1.266	0.727	0.379	-1.152	0.574	0.375	-1.387	0.211	0.313	-1.34	0.523	0.453	-1.531	0.371	0.414
-1.191	0.77	0.148	-1.379	0.871	0.273	-1.297	0.578	0.145	-1.234	0.629	0.133	-1.113	0.82	0.375	-1.266	0.336	0.383	-1.289	0.738	0.367	-1.137	0.563	0.367	-1.355	0.195	0.316	-1.367	0.531	0.465	-1.469	0.391	0.402
-1.105	0.789	0.137	-1.309	0.82	0.246	-1.246	0.574	0.152	-1.148	0.594	0.168	-1.176	0.809	0.344	-1.309	0.359	0.395	-1.305	0.777	0.375	-1.18	0.539	0.34	-1.305	0.203	0.336	-1.371	0.539	0.484	-1.359	0.402	0.398
-1.023	0.797	0.121	-1.25	0.781	0.207	-1.172	0.582	0.16	-1.066	0.578	0.199	-1.223	0.82	0.289	-1.336	0.379	0.406	-1.301	0.82	0.402	-1.246	0.52	0.324	-1.238	0.27	0.352	-1.336	0.555	0.5	-1.266	0.395	0.391
-0.965	0.797	0.109	-1.23	0.742	0.168	-1.105	0.59	0.16	-1.012	0.574	0.215	-1.25	0.848	0.238	-1.348	0.395	0.41	-1.297	0.863	0.43	-1.285	0.535	0.32	-1.18	0.332	0.371	-1.297	0.563	0.527	-1.254	0.375	0.375
-0.93	0.781	0.113	-1.25	0.688	0.141	-1.059	0.59	0.156	-0.98	0.574	0.219	-1.27	0.871	0.219	-1.344	0.398	0.418	-1.293	0.895	0.438	-1.262	0.566	0.32	-1.121	0.398	0.379	-1.316	0.574	0.52	-1.293	0.348	0.355
-0.922	0.766	0.129	-1.293	0.645	0.125	-1.016	0.59	0.16	-0.957	0.59	0.219	-1.285	0.848	0.23	-1.355	0.387	0.406	-1.324	0.902	0.418	-1.227	0.586	0.324	-1.09	0.441	0.371	-1.402	0.582	0.48	-1.352	0.332	0.324
-0.922	0.758	0.145	-1.348	0.637	0.109	-0.996	0.582	0.164	-0.941	0.59	0.215	-1.273	0.813	0.27	-1.387	0.371	0.363	-1.391	0.875	0.379	-1.215	0.586	0.324	-1.086	0.477	0.344	-1.473	0.566	0.422	-1.387	0.336	0.297
-0.926	0.75	0.156	-1.395	0.641	0.109	-0.984	0.578	0.16	-0.934	0.594	0.207	-1.227	0.793	0.316	-1.434	0.355	0.324	-1.457	0.828	0.336	-1.238	0.57	0.316	-1.098	0.508	0.305	-1.523	0.574	0.375	-1.402	0.371	0.273
-0.918	0.766	0.156	-1.398	0.633	0.113	-0.988	0.578	0.164	-0.941	0.605	0.195	-1.145	0.781	0.359	-1.473	0.355	0.309	-1.504	0.789	0.297	-1.293	0.551	0.309	-1.094	0.551	0.289	-1.547	0.594	0.344	-1.402	0.418	0.273
-0.926	0.785	0.156	-1.391	0.629	0.113	-0.992	0.555	0.176	-0.953	0.605	0.191	-1.043	0.801	0.383	-1.461	0.395	0.301	-1.535	0.766	0.254	-1.367	0.535	0.305	-1.09	0.613	0.266	-1.504	0.621	0.355	-1.402	0.465	0.289
-0.93	0.816	0.168	-1.371	0.625	0.109	-1.008	0.539	0.184	-0.957	0.605	0.199	-0.91	0.801	0.406	-1.383	0.453	0.332	-1.539	0.734	0.223	-1.449	0.535	0.297	-1.109	0.648	0.238	-1.445	0.613	0.383	-1.414	0.496	0.328
-0.926	0.848	0.176	-1.336	0.609	0.117	-1.035	0.516	0.18	-0.957	0.59	0.215	-0.801	0.828	0.395	-1.289	0.516	0.355	-1.504	0.699	0.211	-1.508	0.543	0.301	-1.137	0.664	0.219	-1.422	0.609	0.395	-1.43	0.523	0.379
-0.926	0.879	0.176	-1.301	0.59	0.125	-1.039	0.504	0.176	-0.957	0.57	0.223	-0.742	0.84	0.359	-1.219	0.547	0.355	-1.449	0.648	0.223	-1.531	0.543	0.305	-1.172	0.652	0.219	-1.441	0.586	0.391	-1.43	0.555	0.422
-0.922	0.875	0.18	-1.281	0.578	0.145	-1.023	0.508	0.184	-0.969	0.539	0.219	-0.699	0.844	0.316	-1.203	0.551	0.336	-1.367	0.617	0.246	-1.512	0.551	0.332	-1.215	0.641	0.215	-1.465	0.563	0.387	-1.395	0.574	0.461
-0.922	0.875	0.188	-1.254	0.586	0.152	-0.992	0.527	0.188	-0.996	0.504	0.203	-0.676	0.832	0.285	-1.246	0.535	0.316	-1.273	0.59	0.285	-1.461	0.566	0.371	-1.273	0.633	0.219	-1.473	0.559	0.379	-1.34	0.594	0.492
-0.941	0.887	0.191	-1.23	0.586	0.156	-0.965	0.535	0.199	-1.031	0.488	0.191	-0.695	0.832	0.234	-1.332	0.531	0.281	-1.18	0.574	0.332	-1.375	0.586	0.406	-1.352	0.613	0.23	-1.434	0.566	0.379	-1.266	0.602	0.527
-0.953	0.891	0.191	-1.199	0.574	0.156	-0.941	0.531	0.203	-1.074	0.48	0.184	-0.75	0.832	0.188	-1.422	0.535	0.262	-1.086	0.559	0.352	-1.27	0.598	0.438	-1.422	0.586	0.254	-1.363	0.566	0.367	-1.176	0.582	0.555
-0.977	0.891	0.195	-1.156	0.559	0.145	-0.941	0.539	0.203	-1.117	0.492	0.188	-0.805	0.832	0.18	-1.504	0.551	0.258	-0.992	0.547	0.367	-1.156	0.594	0.465	-1.461	0.563	0.277	-1.258	0.566	0.363	-1.074	0.566	0.586
-1	0.898	0.195	-1.113	0.547	0.133	-0.965	0.539	0.203	-1.152	0.516	0.191	-0.758	0.836	0.191	-1.555	0.57	0.27	-0.922	0.543	0.367	-1.059	0.578	0.473	-1.453	0.551	0.301	-1.141	0.59	0.367	-0.973	0.563	0.609
-1.027	0.898	0.203	-1.078	0.551	0.121	-0.996	0.539	0.191	-1.184	0.535	0.195	-0.617	0.836	0.23	-1.57	0.59	0.293	-0.879	0.551	0.352	-0.984	0.555	0.473	-1.398	0.512	0.309	-1.02	0.609	0.375	-0.879	0.559	0.629
-1.059	0.906	0.215	-1.059	0.563	0.117	-1.039	0.527	0.18	-1.219	0.539	0.203	-0.625	0.785	0.211	-1.559	0.609	0.313	-0.844	0.543	0.34	-0.926	0.543	0.469	-1.32	0.488	0.313	-0.918	0.598	0.379	-0.809	0.547	0.641
-1.09	0.902	0.219	-1.035	0.57	0.121	-1.094	0.527	0.176	-1.242	0.539	0.203	-0.668	0.793	0.203	-1.488	0.629	0.34	-0.828	0.539	0.328	-0.879	0.543	0.449	-1.227	0.461	0.293	-0.832	0.582	0.383	-0.758	0.531	0.625
-1.113	0.922	0.223	-1.012	0.582	0.148	-1.16	0.535	0.18	-1.273	0.531	0.211	-0.699	0.813	0.195	-1.398	0.633	0.359	-0.816	0.539	0.316	-0.852	0.563	0.438	-1.121	0.438	0.254	-0.766	0.57	0.379	-0.723	0.527	0.613
-1.137	0.922	0.223	-1.004	0.586	0.172	-1.207	0.543	0.188	-1.285	0.535	0.215	-0.699	0.859	0.184	-1.297	0.633	0.383	-0.813	0.531	0.313	-0.84	0.59	0.43	-1.008	0.488	0.234	-0.711	0.563	0.383	-0.699	0.543	0.605
-1.156	0.914	0.223	-1.012	0.578	0.18	-1.242	0.543	0.199	-1.281	0.547	0.207	-0.703	0.945	0.164	-1.195	0.617	0.387	-0.805	0.539	0.313	-0.832	0.617	0.434	-0.93	0.59	0.27	-0.668	0.566	0.391	-0.688	0.578	0.598
-1.164	0.898	0.211	-1.012	0.555	0.176	-1.246	0.547	0.207	-1.273	0.566	0.207	-0.75	0.996	0.168	-1.098	0.605	0.391	-0.82	0.551	0.309	-0.832	0.648	0.441	-0.863	0.629	0.332	-0.641	0.582	0.398	-0.668	0.637	0.59
-1.168	0.879	0.207	-1.02	0.52	0.164	-1.266	0.547	0.227	-1.254	0.594	0.227	-0.797	1.031	0.195	-1.016	0.582	0.387	-0.875	0.57	0.305	-0.828	0.691	0.453	-0.859	0.676	0.363	-0.645	0.617	0.406	-0.648	0.703	0.598
-1.164	0.867	0.207	-1.039	0.504	0.16	-1.273	0.547	0.238	-1.227	0.617	0.254	-0.859	1.066	0.223	-0.961	0.57	0.387	-0.941	0.582	0.309	-0.828	0.738	0.469	-0.879	0.801	0.363	-0.664	0.66	0.398	-0.66	0.766	0.629
-1.168	0.867	0.207	-1.031	0.492	0.156	-1.289	0.543	0.242	-1.203	0.625	0.273	-0.938	1.078	0.246	-0.922	0.555	0.379	-0.996	0.594	0.313	-0.84	0.809	0.477	-0.863	0.855	0.375	-0.699	0.707	0.395	-0.703	0.809	0.699
-1.176	0.863	0.215	-1.02	0.508	0.168	-1.305	0.539	0.242	-1.211	0.621	0.293	-0.945	1.082	0.215	-0.887	0.555	0.371	-1.035	0.586	0.324	-0.883	0.879	0.484	-0.844	0.875	0.379	-0.742	0.738	0.41	-0.785	0.848	0.789
-1.176	0.852	0.215	-1.031	0.52	0.18	-1.309	0.512	0.23	-1.234	0.598	0.301	-0.867	1.055	0.211	-0.867	0.547	0.379	-1.051	0.559	0.328	-0.934	0.949	0.492	-0.848	0.898	0.387	-0.805	0.754	0.41	-0.895	0.879	0.902
-1.156	0.832	0.211	-1.055	0.535	0.203	-1.332	0.473	0.211	-1.246	0.57	0.293	-0.871	1	0.184	-0.863	0.563	0.391	-1.059	0.527	0.336	-0.98	0.988	0.504	-0.875	0.914	0.391	-0.863	0.75	0.418	-1	0.891	0.984
-1.164	0.797	0.18	-1.105	0.535	0.223	-1.367	0.449	0.188	-1.246	0.543	0.27	-0.926	0.941	0.184	-0.863	0.598	0.422	-1.074	0.504	0.344	-1.043	1.012	0.492	-0.906	0.879	0.418	-0.91	0.766	0.449	-1.078	0.91	1.047
-1.199	0.77	0.152	-1.145	0.531	0.227	-1.387	0.453	0.18	-1.246	0.527	0.242	-1.008	0.891	0.199	-0.879	0.648	0.441	-1.102	0.48	0.352	-1.117	1.008	0.484	-0.902	0.832	0.48	-0.977	0.785	0.465	-1.117	0.941	1.059
-1.27	0.766	0.133	-1.176	0.527	0.223	-1.371	0.5	0.191	-1.234	0.52	0.227	-1.102	0.891	0.25	-0.906	0.707	0.465	-1.133	0.477	0.363	-1.195	0.977	0.461	-0.926	0.77	0.543	-1.039	0.789	0.488	-1.152	0.957	1.031
-1.336	0.789	0.125	-1.203	0.516	0.211	-1.328	0.539	0.219	-1.219	0.523	0.23	-1.215	0.914	0.305	-0.922	0.773	0.48	-1.16	0.469	0.363	-1.277	0.949	0.449	-0.969	0.715	0.578	-1.086	0.785	0.5	-1.211	0.961	0.988
-1.375	0.828	0.125	-1.23	0.504	0.199	-1.262	0.563	0.246	-1.195	0.516	0.23	-1.227	0.906	0.313	-0.934	0.816	0.504	-1.191	0.469	0.359	-1.367	0.914	0.445	-1.027	0.68	0.605	-1.133	0.781	0.508	-1.309	0.949	0.941
-1.367	0.867	0.121	-1.258	0.496	0.199	-1.211	0.57	0.27	-1.188	0.527	0.242	-1.152	0.945	0.262	-0.957	0.863	0.516	-1.207	0.473	0.367	-1.43	0.891	0.449	-1.125	0.641	0.621	-1.18	0.766	0.52	-1.426	0.883	0.902
-1.324	0.887	0.117	-1.285	0.5	0.219	-1.191	0.555	0.273	-1.199	0.559	0.254	-1.137	1.063	0.172	-0.996	0.887	0.516	-1.215	0.477	0.379	-1.473	0.863	0.453	-1.223	0.59	0.629	-1.23	0.77	0.523	-1.512	0.82	0.883
-1.277	0.895	0.117	-1.313	0.523	0.234	-1.199	0.547	0.27	-1.234	0.586	0.262	-1.18	1.176	0.09	-1.043	0.91	0.523	-1.195	0.492	0.387	-1.48	0.816	0.477	-1.316	0.543	0.633	-1.289	0.77	0.527	-1.566	0.754	0.867
-1.238	0.918	0.082	-1.336	0.527	0.246	-1.227	0.527	0.258	-1.285	0.617	0.266	-1.246	1.199	0.047	-1.105	0.91	0.52	-1.168	0.531	0.387	-1.449	0.785	0.496	-1.418	0.48	0.633	-1.352	0.762	0.531	-1.598	0.691	0.844
-1.23	0.895	0.047	-1.301	0.523	0.262	-1.258	0.5	0.254	-1.34	0.648	0.273	-1.262	1.16	0.055	-1.176	0.898	0.523	-1.156	0.555	0.395	-1.418	0.773	0.512	-1.492	0.434	0.633	-1.422	0.766	0.535	-1.613	0.629	0.828
-1.238	0.813	0.027	-1.27	0.5	0.273	-1.289	0.488	0.254	-1.371	0.684	0.281	-1.191	1.098	0.117	-1.242	0.883	0.527	-1.148	0.57	0.383	-1.371	0.754	0.512	-1.574	0.391	0.617	-1.477	0.777	0.527	-1.598	0.578	0.824
-1.234	0.738	0.012	-1.23	0.473	0.266	-1.324	0.492	0.25	-1.371	0.719	0.281	-1.09	1.047	0.188	-1.32	0.848	0.527	-1.168	0.594	0.359	-1.332	0.734	0.492	-1.613	0.383	0.613	-1.496	0.789	0.516	-1.543	0.539	0.797
-1.234	0.691	0.027	-1.203	0.438	0.25	-1.344	0.496	0.234	-1.348	0.742	0.281	-0.988	1.035	0.215	-1.398	0.789	0.516	-1.211	0.605	0.344	-1.332	0.719	0.449	-1.625	0.391	0.602	-1.477	0.781	0.496	-1.504	0.508	0.754
-1.238	0.699	0.008	-1.227	0.402	0.23	-1.355	0.508	0.23	-1.301	0.754	0.273	-0.902	1.031	0.215	-1.477	0.738	0.496	-1.262	0.625	0.336	-1.363	0.73	0.398	-1.617	0.418	0.586	-1.461	0.77	0.461	-1.5	0.488	0.711
-1.246	0.695	-0.008	-1.262	0.395	0.223	-1.344	0.535	0.23	-1.23	0.762	0.277	-0.887	1.016	0.207	-1.551	0.68	0.48	-1.301	0.641	0.328	-1.398	0.766	0.391	-1.594	0.473	0.57	-1.461	0.75	0.422	-1.508	0.496	0.684
-1.277	0.629	0.035	-1.277	0.387	0.23	-1.32	0.551	0.234	-1.16	0.738	0.285	-0.934	0.992	0.195	-1.582	0.637	0.465	-1.297	0.641	0.34	-1.387	0.813	0.402	-1.543	0.516	0.535	-1.469	0.746	0.402	-1.477	0.539	0.652
-1.27	0.629	0.004	-1.27	0.414	0.246	-1.277	0.559	0.246	-1.094	0.711	0.297	-1.023	0.969	0.172	-1.578	0.602	0.465	-1.27	0.641	0.352	-1.367	0.867	0.406	-1.5	0.547	0.48	-1.43	0.766	0.41	-1.422	0.578	0.602
-1.227	0.617	0.043	-1.242	0.453	0.266	-1.23	0.551	0.25	-1.027	0.684	0.297	-1.098	0.938	0.129	-1.539	0.582	0.457	-1.254	0.617	0.359	-1.367	0.895	0.398	-1.523	0.578	0.402	-1.359	0.793	0.434	-1.438	0.598	0.543
-1.191	0.59	0.035	-1.207	0.484	0.289	-1.172	0.555	0.262	-0.965	0.66	0.297	-1.176	0.898	0.086	-1.496	0.574	0.434	-1.262	0.586	0.355	-1.387	0.891	0.359	-1.566	0.617	0.348	-1.305	0.82	0.441	-1.527	0.598	0.48
-1.125	0.629	0.043	-1.176	0.516	0.301	-1.121	0.559	0.262	-0.926	0.637	0.289	-1.258	0.879	0.059	-1.531	0.566	0.383	-1.32	0.551	0.355	-1.414	0.871	0.313	-1.547	0.66	0.324	-1.285	0.828	0.438	-1.648	0.594	0.418
-1.059	0.648	0.043	-1.141	0.539	0.297	-1.07	0.551	0.27	-0.898	0.621	0.285	-1.316	0.895	0.059	-1.605	0.563	0.359	-1.387	0.516	0.355	-1.453	0.832	0.254	-1.457	0.754	0.34	-1.324	0.828	0.434	-1.727	0.609	0.355
-1.008	0.656	0.055	-1.129	0.547	0.277	-1.02	0.543	0.262	-0.871	0.625	0.281	-1.332	0.895	0.098	-1.66	0.582	0.355	-1.465	0.5	0.352	-1.492	0.801	0.199	-1.348	0.832	0.348	-1.414	0.809	0.41	-1.742	0.633	0.313
-0.957	0.684	0.07	-1.133	0.543	0.262	-0.98	0.543	0.266	-0.863	0.652	0.27	-1.301	0.871	0.137	-1.648	0.637	0.359	-1.523	0.5	0.352	-1.516	0.754	0.152	-1.262	0.863	0.352	-1.52	0.801	0.391	-1.719	0.652	0.301
-0.938	0.707	0.066	-1.156	0.543	0.254	-0.953	0.539	0.262	-0.859	0.684	0.258	-1.262	0.832	0.172	-1.555	0.695	0.383	-1.555	0.504	0.348	-1.504	0.711	0.117	-1.23	0.852	0.309	-1.594	0.758	0.367	-1.664	0.668	0.293
-0.938	0.727	0.066	-1.191	0.547	0.254	-0.934	0.543	0.262	-0.844	0.723	0.258	-1.203	0.785	0.203	-1.453	0.715	0.387	-1.523	0.52	0.352	-1.465	0.664	0.105	-1.242	0.809	0.242	-1.609	0.711	0.336	-1.57	0.688	0.293
-0.957	0.719	0.066	-1.219	0.563	0.242	-0.93	0.563	0.266	-0.836	0.77	0.273	-1.129	0.75	0.23	-1.41	0.711	0.363	-1.449	0.547	0.352	-1.414	0.617	0.102	-1.254	0.77	0.203	-1.578	0.664	0.313	-1.445	0.695	0.297
-0.977	0.699	0.063	-1.27	0.574	0.234	-0.934	0.586	0.266	-0.828	0.809	0.289	-1.07	0.719	0.254	-1.41	0.707	0.328	-1.352	0.578	0.359	-1.348	0.59	0.117	-1.262	0.754	0.188	-1.504	0.637	0.297	-1.301	0.672	0.309
-0.984	0.672	0.07	-1.316	0.578	0.238	-0.945	0.621	0.277	-0.824	0.855	0.305	-1.027	0.703	0.281	-1.438	0.684	0.281	-1.238	0.605	0.363	-1.277	0.574	0.148	-1.273	0.777	0.207	-1.402	0.625	0.301	-1.145	0.652	0.328
-0.996	0.652	0.078	-1.344	0.59	0.238	-0.961	0.656	0.285	-0.844	0.895	0.328	-0.992	0.691	0.324	-1.48	0.652	0.25	-1.121	0.629	0.383	-1.176	0.551	0.207	-1.281	0.805	0.238	-1.285	0.621	0.309	-0.996	0.613	0.355
-1.035	0.625	0.082	-1.348	0.617	0.25	-0.961	0.699	0.301	-0.871	0.898	0.328	-0.973	0.688	0.359	-1.523	0.645	0.219	-1.027	0.641	0.414	-1.074	0.543	0.254	-1.281	0.82	0.266	-1.16	0.621	0.316	-0.879	0.566	0.375
-1.047	0.613	0.09	-1.332	0.629	0.262	-0.965	0.734	0.305	-0.91	0.891	0.32	-0.965	0.68	0.375	-1.551	0.656	0.199	-0.973	0.633	0.441	-0.969	0.527	0.293	-1.281	0.824	0.293	-1.047	0.609	0.34	-0.793	0.512	0.406
-1.051	0.613	0.094	-1.285	0.629	0.273	-0.969	0.762	0.301	-0.961	0.867	0.309	-0.953	0.656	0.383	-1.531	0.648	0.191	-0.93	0.613	0.449	-0.879	0.531	0.316	-1.266	0.801	0.305	-0.945	0.613	0.352	-0.734	0.457	0.434
-1.063	0.609	0.105	-1.215	0.621	0.281	-0.98	0.766	0.305	-1.016	0.848	0.297	-0.91	0.633	0.383	-1.496	0.645	0.188	-0.891	0.605	0.445	-0.801	0.535	0.336	-1.219	0.781	0.309	-0.867	0.613	0.352	-0.691	0.426	0.453
-1.066	0.613	0.113	-1.148	0.613	0.266	-0.992	0.77	0.301	-1.078	0.836	0.289	-0.867	0.609	0.383	-1.449	0.641	0.191	-0.863	0.57	0.445	-0.754	0.555	0.348	-1.145	0.754	0.297	-0.805	0.625	0.348	-0.652	0.414	0.457
-1.063	0.621	0.117	-1.102	0.605	0.25	-1.004	0.781	0.301	-1.137	0.836	0.293	-0.824	0.621	0.375	-1.402	0.629	0.199	-0.84	0.539	0.426	-0.73	0.574	0.344	-1.066	0.707	0.285	-0.77	0.625	0.352	-0.621	0.391	0.465
-1.07	0.633	0.121	-1.074	0.598	0.23	-1.039	0.805	0.309	-1.188	0.836	0.301	-0.793	0.66	0.375	-1.34	0.609	0.215	-0.844	0.523	0.402	-0.738	0.598	0.336	-0.992	0.648	0.266	-0.758	0.629	0.34	-0.609	0.379	0.461
-1.078	0.629	0.121	-1.039	0.59	0.223	-1.086	0.813	0.332	-1.223	0.848	0.313	-0.789	0.711	0.367	-1.266	0.594	0.246	-0.855	0.512	0.391	-0.766	0.605	0.328	-0.945	0.621	0.25	-0.746	0.629	0.324	-0.625	0.398	0.461
-1.066	0.625	0.125	-1.012	0.594	0.215	-1.129	0.809	0.348	-1.246	0.863	0.313	-0.816	0.734	0.363	-1.176	0.578	0.273	-0.859	0.508	0.383	-0.809	0.613	0.316	-0.906	0.633	0.242	-0.754	0.605	0.313	-0.66	0.414	0.461
-1.051	0.617	0.125	-1	0.59	0.223	-1.164	0.805	0.355	-1.266	0.879	0.316	-0.848	0.727	0.379	-1.094	0.566	0.297	-0.867	0.508	0.395	-0.848	0.617	0.293	-0.871	0.637	0.25	-0.766	0.594	0.305	-0.695	0.438	0.469
-1.051	0.602	0.125	-1	0.59	0.227	-1.211	0.785	0.355	-1.273	0.887	0.316	-0.875	0.688	0.391	-1.023	0.543	0.309	-0.891	0.523	0.422	-0.879	0.625	0.285	-0.852	0.633	0.25	-0.785	0.574	0.313	-0.727	0.461	0.473
-1.055	0.594	0.137	-1.004	0.609	0.227	-1.246	0.754	0.348	-1.262	0.891	0.305	-0.887	0.629	0.387	-0.957	0.531	0.309	-0.93	0.559	0.453	-0.902	0.613	0.27	-0.848	0.641	0.262	-0.828	0.551	0.309	-0.762	0.477	0.477
-1.07	0.598	0.152	-1.023	0.633	0.242	-1.273	0.727	0.324	-1.242	0.883	0.297	-0.891	0.582	0.363	-0.906	0.52	0.293	-0.984	0.602	0.484	-0.93	0.609	0.25	-0.863	0.637	0.258	-0.879	0.543	0.313	-0.793	0.488	0.492
-1.094	0.602	0.156	-1.023	0.672	0.254	-1.297	0.703	0.313	-1.215	0.867	0.293	-0.902	0.555	0.34	-0.879	0.52	0.289	-1.066	0.648	0.516	-0.953	0.613	0.234	-0.887	0.625	0.258	-0.922	0.543	0.328	-0.84	0.473	0.504
-1.117	0.594	0.156	-0.992	0.734	0.254	-1.305	0.695	0.301	-1.191	0.859	0.281	-0.922	0.551	0.328	-0.855	0.512	0.285	-1.133	0.68	0.535	-0.992	0.617	0.23	-0.914	0.605	0.254	-0.969	0.543	0.332	-0.883	0.457	0.523
-1.133	0.582	0.16	-0.945	0.793	0.258	-1.309	0.695	0.301	-1.184	0.84	0.262	-0.957	0.582	0.305	-0.852	0.504	0.273	-1.191	0.684	0.551	-1.031	0.602	0.246	-0.957	0.574	0.25	-1.004	0.555	0.332	-0.93	0.457	0.527
-1.148	0.574	0.156	-0.914	0.84	0.266	-1.301	0.695	0.301	-1.199	0.828	0.246	-1.012	0.633	0.297	-0.844	0.5	0.27	-1.266	0.672	0.543	-1.066	0.598	0.27	-1.004	0.551	0.25	-1.051	0.551	0.359	-0.977	0.449	0.492
-1.141	0.578	0.156	-0.906	0.883	0.258	-1.266	0.703	0.297	-1.223	0.828	0.246	-1.082	0.656	0.293	-0.84	0.488	0.277	-1.34	0.641	0.539	-1.102	0.602	0.297	-1.043	0.52	0.25	-1.09	0.523	0.359	-1.039	0.449	0.461
-1.125	0.594	0.16	-0.926	0.926	0.258	-1.246	0.703	0.285	-1.23	0.844	0.254	-1.164	0.668	0.289	-0.84	0.484	0.273	-1.41	0.613	0.527	-1.145	0.594	0.316	-1.105	0.496	0.25	-1.125	0.531	0.348	-1.109	0.453	0.441
-1.105	0.602	0.18	-0.957	0.969	0.254	-1.223	0.707	0.258	-1.215	0.883	0.262	-1.223	0.688	0.293	-0.828	0.48	0.281	-1.484	0.59	0.527	-1.18	0.598	0.332	-1.184	0.473	0.25	-1.168	0.543	0.332	-1.191	0.461	0.43
-1.109	0.605	0.188	-0.988	1	0.254	-1.215	0.699	0.238	-1.191	0.914	0.277	-1.238	0.699	0.309	-0.84	0.477	0.281	-1.547	0.559	0.527	-1.211	0.582	0.348	-1.246	0.457	0.258	-1.219	0.516	0.324	-1.242	0.496	0.441
-1.113	0.605	0.195	-1.027	1.012	0.254	-1.238	0.707	0.219	-1.164	0.926	0.273	-1.254	0.711	0.32	-0.867	0.477	0.297	-1.563	0.547	0.527	-1.238	0.574	0.348	-1.293	0.453	0.27	-1.27	0.508	0.316	-1.289	0.523	0.469
-1.129	0.59	0.191	-1.066	0.996	0.258	-1.281	0.738	0.203	-1.16	0.922	0.254	-1.254	0.73	0.344	-0.902	0.473	0.316	-1.559	0.535	0.52	-1.266	0.57	0.34	-1.336	0.445	0.277	-1.32	0.527	0.316	-1.289	0.535	0.496
-1.164	0.563	0.172	-1.078	0.953	0.262	-1.301	0.777	0.219	-1.176	0.898	0.23	-1.254	0.754	0.352	-0.938	0.473	0.348	-1.52	0.52	0.523	-1.293	0.578	0.332	-1.367	0.441	0.277	-1.359	0.543	0.324	-1.273	0.504	0.492
-1.227	0.516	0.148	-1.09	0.91	0.258	-1.301	0.805	0.23	-1.203	0.859	0.203	-1.277	0.75	0.34	-0.977	0.469	0.363	-1.457	0.52	0.523	-1.316	0.59	0.328	-1.391	0.422	0.281	-1.344	0.559	0.34	-1.32	0.465	0.461
-1.328	0.477	0.125	-1.133	0.898	0.258	-1.266	0.801	0.23	-1.25	0.824	0.176	-1.332	0.707	0.297	-1.035	0.461	0.371	-1.398	0.527	0.496	-1.328	0.602	0.32	-1.371	0.418	0.281	-1.305	0.574	0.355	-1.426	0.422	0.434
-1.422	0.457	0.109	-1.18	0.898	0.266	-1.223	0.766	0.223	-1.297	0.797	0.164	-1.391	0.652	0.238	-1.086	0.457	0.367	-1.348	0.535	0.445	-1.344	0.598	0.301	-1.348	0.41	0.285	-1.301	0.57	0.371	-1.508	0.402	0.434
-1.488	0.465	0.113	-1.227	0.883	0.277	-1.207	0.738	0.207	-1.324	0.777	0.152	-1.406	0.625	0.223	-1.141	0.461	0.355	-1.332	0.539	0.395	-1.387	0.582	0.27	-1.301	0.406	0.301	-1.395	0.566	0.371	-1.535	0.414	0.465
-1.465	0.516	0.133	-1.266	0.891	0.27	-1.227	0.719	0.18	-1.34	0.758	0.148	-1.395	0.641	0.223	-1.191	0.473	0.344	-1.355	0.547	0.344	-1.395	0.574	0.25	-1.246	0.43	0.309	-1.5	0.563	0.352	-1.543	0.457	0.496
-1.391	0.578	0.176	-1.277	0.887	0.27	-1.273	0.719	0.148	-1.344	0.746	0.137	-1.352	0.66	0.23	-1.246	0.477	0.332	-1.387	0.566	0.328	-1.355	0.582	0.25	-1.188	0.449	0.313	-1.555	0.555	0.328	-1.59	0.477	0.52
-1.348	0.621	0.199	-1.277	0.879	0.258	-1.332	0.727	0.148	-1.328	0.738	0.148	-1.293	0.672	0.262	-1.285	0.473	0.336	-1.391	0.602	0.332	-1.313	0.59	0.246	-1.164	0.469	0.309	-1.574	0.555	0.32	-1.66	0.453	0.523
-1.301	0.66	0.207	-1.27	0.859	0.254	-1.414	0.723	0.133	-1.281	0.738	0.164	-1.266	0.688	0.273	-1.32	0.484	0.348	-1.395	0.656	0.336	-1.281	0.598	0.242	-1.168	0.465	0.305	-1.539	0.547	0.32	-1.742	0.418	0.516
-1.273	0.668	0.211	-1.25	0.84	0.246	-1.465	0.707	0.125	-1.219	0.742	0.195	-1.285	0.699	0.281	-1.34	0.484	0.352	-1.375	0.703	0.344	-1.262	0.59	0.258	-1.203	0.465	0.281	-1.492	0.52	0.336	-1.813	0.387	0.508
-1.258	0.625	0.199	-1.254	0.813	0.227	-1.496	0.688	0.121	-1.16	0.738	0.207	-1.348	0.695	0.273	-1.34	0.5	0.352	-1.363	0.738	0.332	-1.293	0.57	0.262	-1.246	0.453	0.262	-1.496	0.496	0.344	-1.813	0.395	0.504
-1.254	0.586	0.18	-1.293	0.793	0.211	-1.508	0.656	0.117	-1.094	0.723	0.219	-1.422	0.695	0.262	-1.352	0.477	0.336	-1.363	0.758	0.309	-1.348	0.551	0.25	-1.27	0.449	0.258	-1.574	0.477	0.32	-1.738	0.434	0.508
-1.27	0.535	0.16	-1.336	0.797	0.203	-1.477	0.641	0.102	-1.039	0.699	0.223	-1.488	0.684	0.25	-1.387	0.457	0.297	-1.379	0.754	0.27	-1.418	0.543	0.246	-1.309	0.453	0.254	-1.66	0.457	0.301	-1.621	0.469	0.539
-1.301	0.504	0.141	-1.371	0.816	0.199	-1.43	0.633	0.102	-0.992	0.68	0.207	-1.508	0.668	0.219	-1.449	0.438	0.262	-1.402	0.742	0.238	-1.473	0.563	0.254	-1.34	0.465	0.273	-1.684	0.434	0.285	-1.477	0.477	0.578
-1.328	0.504	0.129	-1.383	0.824	0.207	-1.367	0.613	0.105	-0.969	0.676	0.207	-1.473	0.648	0.207	-1.477	0.438	0.25	-1.422	0.727	0.207	-1.504	0.59	0.27	-1.383	0.496	0.293	-1.645	0.453	0.301	-1.32	0.484	0.609
-1.348	0.531	0.121	-1.363	0.824	0.203	-1.305	0.609	0.117	-0.945	0.672	0.207	-1.414	0.645	0.195	-1.41	0.469	0.262	-1.43	0.719	0.188	-1.492	0.609	0.293	-1.438	0.527	0.316	-1.566	0.484	0.328	-1.168	0.477	0.617
-1.348	0.563	0.137	-1.324	0.805	0.203	-1.234	0.609	0.129	-0.918	0.664	0.215	-1.328	0.637	0.203	-1.305	0.5	0.281	-1.422	0.719	0.184	-1.453	0.645	0.324	-1.508	0.566	0.34	-1.449	0.543	0.375	-1.023	0.457	0.613
-1.32	0.586	0.164	-1.277	0.785	0.199	-1.168	0.621	0.133	-0.895	0.664	0.223	-1.23	0.633	0.223	-1.227	0.527	0.301	-1.398	0.707	0.188	-1.387	0.672	0.352	-1.574	0.582	0.352	-1.309	0.574	0.422	-0.914	0.43	0.59
-1.27	0.605	0.184	-1.223	0.777	0.211	-1.102	0.625	0.16	-0.879	0.66	0.23	-1.141	0.617	0.242	-1.199	0.52	0.309	-1.348	0.684	0.203	-1.301	0.691	0.371	-1.633	0.566	0.336	-1.164	0.598	0.453	-0.855	0.406	0.563
-1.195	0.625	0.199	-1.176	0.777	0.23	-1.051	0.633	0.172	-0.867	0.648	0.234	-1.07	0.605	0.27	-1.238	0.488	0.301	-1.281	0.652	0.23	-1.199	0.703	0.395	-1.645	0.555	0.332	-1.02	0.59	0.465	-0.832	0.41	0.543
-1.117	0.637	0.199	-1.176	0.777	0.227	-1.008	0.637	0.184	-0.863	0.629	0.238	-1.012	0.605	0.297	-1.32	0.477	0.273	-1.199	0.629	0.266	-1.086	0.699	0.41	-1.602	0.535	0.324	-0.883	0.57	0.465	-0.813	0.434	0.527
-1.047	0.648	0.199	-1.219	0.766	0.207	-0.984	0.629	0.18	-0.863	0.617	0.238	-0.961	0.59	0.313	-1.383	0.477	0.258	-1.113	0.613	0.297	-0.98	0.684	0.422	-1.516	0.512	0.301	-0.785	0.551	0.453	-0.809	0.473	0.535
-0.996	0.648	0.195	-1.258	0.746	0.184	-0.969	0.629	0.18	-0.863	0.605	0.242	-0.914	0.582	0.313	-1.414	0.488	0.27	-1.031	0.59	0.313	-0.906	0.664	0.426	-1.383	0.488	0.293	-0.711	0.551	0.449	-0.801	0.543	0.551
-0.965	0.645	0.191	-1.297	0.715	0.16	-0.973	0.633	0.176	-0.875	0.605	0.246	-0.879	0.582	0.293	-1.43	0.492	0.297	-0.965	0.57	0.316	-0.852	0.637	0.418	-1.23	0.477	0.293	-0.656	0.543	0.449	-0.801	0.594	0.559
-0.945	0.637	0.18	-1.332	0.691	0.145	-1.023	0.609	0.176	-0.895	0.605	0.23	-0.848	0.578	0.289	-1.434	0.531	0.32	-0.91	0.555	0.316	-0.809	0.613	0.406	-1.09	0.469	0.305	-0.621	0.547	0.453	-0.824	0.633	0.566
-0.938	0.625	0.184	-1.363	0.672	0.133	-1.027	0.57	0.18	-0.91	0.598	0.223	-0.82	0.59	0.293	-1.43	0.578	0.344	-0.863	0.543	0.316	-0.781	0.594	0.387	-0.969	0.465	0.305	-0.609	0.566	0.453	-0.859	0.691	0.574
-0.949	0.633	0.188	-1.395	0.66	0.129	-1	0.543	0.188	-0.934	0.59	0.211	-0.816	0.625	0.285	-1.414	0.605	0.371	-0.832	0.547	0.316	-0.758	0.586	0.363	-0.895	0.457	0.309	-0.613	0.594	0.457	-0.898	0.73	0.574
-0.988	0.633	0.188	-1.41	0.656	0.129	-0.988	0.516	0.188	-0.965	0.594	0.203	-0.836	0.672	0.277	-1.371	0.617	0.402	-0.824	0.559	0.313	-0.746	0.582	0.348	-0.848	0.473	0.332	-0.633	0.602	0.465	-0.918	0.773	0.578
-0.988	0.648	0.172	-1.391	0.656	0.125	-0.957	0.5	0.191	-1.016	0.598	0.195	-0.867	0.707	0.293	-1.305	0.629	0.43	-0.836	0.555	0.297	-0.754	0.59	0.336	-0.82	0.523	0.352	-0.66	0.609	0.453	-0.934	0.816	0.574
-0.984	0.648	0.172	-1.359	0.637	0.113	-0.941	0.484	0.191	-1.063	0.602	0.191	-0.879	0.738	0.324	-1.211	0.629	0.445	-0.852	0.559	0.293	-0.785	0.609	0.336	-0.813	0.563	0.371	-0.711	0.641	0.438	-0.961	0.832	0.543
-0.977	0.641	0.18	-1.305	0.625	0.113	-0.938	0.492	0.18	-1.109	0.594	0.195	-0.871	0.762	0.352	-1.113	0.625	0.453	-0.871	0.559	0.289	-0.828	0.641	0.344	-0.809	0.594	0.395	-0.762	0.691	0.434	-1.012	0.848	0.531
-0.977	0.656	0.18	-1.25	0.621	0.113	-0.945	0.523	0.18	-1.148	0.594	0.199	-0.871	0.797	0.359	-1.027	0.625	0.457	-0.906	0.563	0.281	-0.883	0.684	0.352	-0.824	0.594	0.402	-0.805	0.734	0.426	-1.055	0.848	0.52
-0.992	0.684	0.184	-1.203	0.609	0.113	-0.957	0.527	0.176	-1.188	0.598	0.195	-0.879	0.824	0.375	-0.965	0.629	0.441	-0.926	0.57	0.273	-0.934	0.73	0.367	-0.828	0.594	0.398	-0.832	0.781	0.426	-1.078	0.836	0.531
-1.023	0.715	0.199	-1.145	0.598	0.121	-0.969	0.527	0.172	-1.219	0.598	0.191	-0.902	0.836	0.379	-0.93	0.629	0.422	-0.949	0.578	0.27	-0.953	0.766	0.371	-0.828	0.598	0.395	-0.859	0.855	0.48	-1.094	0.844	0.527
-1.055	0.766	0.199	-1.102	0.602	0.129	-0.977	0.523	0.172	-1.27	0.602	0.191	-0.934	0.855	0.387	-0.898	0.602	0.398	-0.969	0.586	0.273	-0.969	0.793	0.375	-0.844	0.605	0.406	-0.93	0.938	0.547	-1.137	0.859	0.555
-1.078	0.809	0.207	-1.07	0.605	0.125	-1.004	0.527	0.176	-1.293	0.609	0.199	-0.98	0.867	0.387	-0.895	0.582	0.363	-0.992	0.602	0.281	-0.988	0.813	0.383	-0.867	0.613	0.426	-1.047	0.988	0.59	-1.184	0.859	0.602
-1.086	0.844	0.207	-1.039	0.609	0.133	-1.031	0.527	0.172	-1.305	0.633	0.199	-1.051	0.863	0.383	-0.895	0.574	0.332	-1.035	0.605	0.297	-1.035	0.82	0.402	-0.902	0.645	0.449	-1.164	0.988	0.602	-1.242	0.859	0.652
-1.066	0.855	0.219	-1.023	0.605	0.141	-1.078	0.535	0.168	-1.305	0.645	0.215	-1.113	0.859	0.383	-0.906	0.574	0.344	-1.082	0.602	0.316	-1.109	0.852	0.434	-0.949	0.68	0.488	-1.281	0.91	0.582	-1.293	0.879	0.715
-1.047	0.859	0.234	-1.023	0.59	0.152	-1.125	0.539	0.176	-1.32	0.641	0.211	-1.184	0.852	0.375	-0.914	0.59	0.375	-1.137	0.586	0.336	-1.207	0.867	0.465	-1.008	0.707	0.523	-1.379	0.828	0.523	-1.328	0.91	0.77
-1.055	0.863	0.234	-1.016	0.582	0.156	-1.164	0.555	0.199	-1.363	0.629	0.199	-1.242	0.852	0.367	-0.934	0.621	0.406	-1.18	0.563	0.34	-1.289	0.867	0.477	-1.078	0.742	0.535	-1.453	0.746	0.477	-1.352	0.918	0.805
-1.078	0.859	0.234	-1.004	0.563	0.16	-1.184	0.563	0.215	-1.406	0.613	0.195	-1.289	0.84	0.375	-0.949	0.645	0.449	-1.219	0.543	0.34	-1.371	0.844	0.477	-1.141	0.758	0.535	-1.492	0.672	0.461	-1.348	0.898	0.789
-1.121	0.828	0.242	-0.984	0.547	0.156	-1.203	0.57	0.238	-1.438	0.609	0.191	-1.336	0.84	0.363	-0.961	0.672	0.488	-1.277	0.527	0.328	-1.438	0.801	0.473	-1.195	0.75	0.535	-1.52	0.617	0.461	-1.352	0.859	0.719
-1.168	0.805	0.242	-0.961	0.535	0.156	-1.191	0.566	0.254	-1.414	0.621	0.203	-1.379	0.832	0.363	-0.98	0.711	0.5	-1.332	0.508	0.32	-1.484	0.777	0.465	-1.254	0.711	0.516	-1.52	0.563	0.5	-1.383	0.832	0.629
-1.215	0.785	0.242	-0.922	0.527	0.156	-1.18	0.57	0.27	-1.352	0.637	0.223	-1.383	0.828	0.359	-0.98	0.746	0.504	-1.387	0.504	0.316	-1.512	0.77	0.453	-1.328	0.676	0.492	-1.488	0.504	0.539	-1.414	0.813	0.586
-1.246	0.766	0.234	-0.906	0.52	0.156	-1.18	0.566	0.266	-1.285	0.641	0.246	-1.359	0.836	0.355	-0.984	0.793	0.488	-1.402	0.508	0.316	-1.516	0.754	0.453	-1.406	0.648	0.484	-1.469	0.457	0.559	-1.418	0.801	0.578
-1.258	0.746	0.234	-0.918	0.527	0.16	-1.215	0.551	0.27	-1.238	0.629	0.266	-1.313	0.84	0.352	-1.004	0.836	0.48	-1.391	0.527	0.324	-1.488	0.723	0.453	-1.453	0.609	0.492	-1.492	0.469	0.547	-1.41	0.785	0.547
-1.254	0.742	0.234	-0.945	0.539	0.168	-1.277	0.535	0.258	-1.223	0.605	0.266	-1.258	0.84	0.336	-1.055	0.867	0.48	-1.355	0.539	0.352	-1.461	0.688	0.438	-1.488	0.57	0.504	-1.547	0.516	0.543	-1.453	0.742	0.492
-1.238	0.738	0.234	-0.996	0.551	0.172	-1.336	0.512	0.25	-1.246	0.566	0.254	-1.227	0.809	0.313	-1.121	0.879	0.48	-1.32	0.555	0.375	-1.457	0.668	0.41	-1.488	0.559	0.52	-1.555	0.586	0.543	-1.547	0.652	0.438
-1.227	0.746	0.234	-1.043	0.559	0.168	-1.387	0.477	0.242	-1.293	0.52	0.23	-1.234	0.789	0.277	-1.184	0.902	0.496	-1.285	0.555	0.387	-1.48	0.664	0.375	-1.461	0.547	0.531	-1.512	0.652	0.551	-1.652	0.578	0.387
-1.223	0.758	0.234	-1.078	0.559	0.172	-1.41	0.445	0.238	-1.359	0.48	0.203	-1.277	0.793	0.25	-1.25	0.91	0.5	-1.277	0.547	0.379	-1.496	0.691	0.379	-1.406	0.535	0.523	-1.457	0.703	0.547	-1.754	0.543	0.352
-1.195	0.773	0.23	-1.117	0.563	0.168	-1.41	0.422	0.227	-1.422	0.449	0.191	-1.305	0.824	0.25	-1.305	0.898	0.504	-1.301	0.52	0.352	-1.469	0.727	0.398	-1.371	0.559	0.488	-1.441	0.715	0.496	-1.836	0.547	0.32
-1.188	0.773	0.219	-1.148	0.578	0.18	-1.379	0.414	0.223	-1.461	0.441	0.188	-1.289	0.871	0.25	-1.348	0.883	0.508	-1.309	0.508	0.332	-1.414	0.766	0.41	-1.383	0.602	0.441	-1.453	0.699	0.43	-1.887	0.555	0.293
-1.195	0.754	0.207	-1.191	0.594	0.184	-1.344	0.41	0.223	-1.457	0.457	0.191	-1.254	0.895	0.254	-1.398	0.848	0.508	-1.297	0.508	0.301	-1.395	0.773	0.387	-1.418	0.656	0.402	-1.488	0.676	0.352	-1.859	0.57	0.281
-1.227	0.73	0.191	-1.238	0.602	0.199	-1.324	0.418	0.219	-1.422	0.496	0.215	-1.203	0.898	0.25	-1.426	0.82	0.496	-1.277	0.516	0.281	-1.398	0.762	0.34	-1.43	0.715	0.406	-1.539	0.664	0.293	-1.762	0.586	0.301
-1.316	0.711	0.18	-1.262	0.609	0.215	-1.313	0.434	0.211	-1.352	0.543	0.238	-1.176	0.875	0.234	-1.422	0.785	0.477	-1.273	0.512	0.273	-1.426	0.742	0.289	-1.402	0.789	0.434	-1.563	0.648	0.246	-1.625	0.594	0.332
-1.414	0.699	0.168	-1.273	0.609	0.219	-1.328	0.445	0.203	-1.277	0.578	0.254	-1.172	0.836	0.211	-1.41	0.742	0.445	-1.262	0.5	0.281	-1.469	0.73	0.234	-1.383	0.855	0.445	-1.566	0.652	0.234	-1.473	0.574	0.375
-1.457	0.691	0.168	-1.262	0.609	0.234	-1.359	0.461	0.203	-1.18	0.602	0.266	-1.211	0.805	0.191	-1.402	0.695	0.406	-1.266	0.512	0.289	-1.527	0.746	0.203	-1.375	0.902	0.438	-1.543	0.656	0.23	-1.332	0.527	0.422
-1.441	0.691	0.152	-1.254	0.609	0.238	-1.387	0.484	0.199	-1.086	0.617	0.277	-1.27	0.797	0.176	-1.414	0.652	0.352	-1.289	0.523	0.301	-1.59	0.77	0.176	-1.395	0.914	0.391	-1.484	0.652	0.242	-1.195	0.477	0.461
-1.391	0.684	0.137	-1.262	0.609	0.254	-1.402	0.512	0.188	-1	0.609	0.285	-1.336	0.793	0.172	-1.453	0.629	0.301	-1.324	0.539	0.305	-1.602	0.789	0.16	-1.449	0.891	0.328	-1.391	0.633	0.266	-1.074	0.441	0.473
-1.34	0.699	0.117	-1.25	0.598	0.266	-1.398	0.555	0.188	-0.938	0.594	0.281	-1.391	0.789	0.184	-1.473	0.633	0.273	-1.359	0.547	0.313	-1.57	0.797	0.156	-1.516	0.832	0.266	-1.273	0.602	0.297	-0.984	0.418	0.469
-1.305	0.73	0.102	-1.234	0.582	0.273	-1.383	0.594	0.188	-0.906	0.59	0.25	-1.422	0.789	0.184	-1.422	0.652	0.285	-1.387	0.559	0.32	-1.496	0.785	0.168	-1.547	0.777	0.227	-1.148	0.582	0.313	-0.914	0.41	0.449
-1.273	0.742	0.078	-1.242	0.547	0.254	-1.355	0.633	0.191	-0.891	0.586	0.234	-1.426	0.77	0.18	-1.332	0.68	0.301	-1.406	0.566	0.34	-1.406	0.758	0.18	-1.547	0.727	0.195	-1.027	0.563	0.348	-0.859	0.41	0.426
-1.258	0.746	0.066	-1.27	0.484	0.227	-1.316	0.66	0.207	-0.871	0.59	0.227	-1.402	0.738	0.18	-1.262	0.715	0.313	-1.391	0.582	0.352	-1.305	0.707	0.211	-1.508	0.68	0.176	-0.918	0.566	0.371	-0.82	0.422	0.41
-1.25	0.734	0.059	-1.289	0.434	0.215	-1.27	0.684	0.207	-0.863	0.602	0.227	-1.348	0.699	0.176	-1.238	0.738	0.313	-1.34	0.605	0.363	-1.191	0.664	0.234	-1.453	0.652	0.176	-0.84	0.594	0.375	-0.801	0.438	0.41
-1.234	0.719	0.051	-1.289	0.418	0.215	-1.219	0.684	0.223	-0.871	0.625	0.215	-1.273	0.664	0.18	-1.258	0.746	0.297	-1.266	0.617	0.371	-1.086	0.625	0.266	-1.379	0.637	0.195	-0.793	0.594	0.363	-0.797	0.441	0.41
-1.215	0.707	0.047	-1.277	0.426	0.246	-1.148	0.676	0.234	-0.879	0.652	0.203	-1.199	0.648	0.184	-1.309	0.738	0.266	-1.184	0.617	0.379	-0.988	0.59	0.285	-1.293	0.602	0.227	-0.75	0.578	0.348	-0.797	0.445	0.406
-1.223	0.707	0.031	-1.246	0.453	0.277	-1.094	0.668	0.246	-0.891	0.68	0.195	-1.129	0.641	0.203	-1.359	0.73	0.23	-1.098	0.605	0.383	-0.914	0.563	0.305	-1.199	0.574	0.266	-0.719	0.578	0.328	-0.805	0.445	0.395
-1.227	0.703	0.023	-1.207	0.492	0.301	-1.035	0.652	0.258	-0.898	0.707	0.195	-1.059	0.633	0.219	-1.391	0.75	0.211	-1.008	0.586	0.391	-0.867	0.547	0.313	-1.113	0.563	0.305	-0.711	0.59	0.313	-0.824	0.445	0.387
-1.223	0.684	0.023	-1.168	0.523	0.313	-1.004	0.633	0.27	-0.898	0.742	0.207	-1.004	0.633	0.238	-1.402	0.781	0.188	-0.93	0.563	0.391	-0.852	0.531	0.301	-1.02	0.559	0.344	-0.715	0.598	0.305	-0.852	0.457	0.383
-1.203	0.664	0.02	-1.141	0.547	0.316	-0.988	0.629	0.273	-0.863	0.793	0.191	-0.957	0.637	0.262	-1.402	0.777	0.168	-0.871	0.547	0.398	-0.836	0.516	0.285	-0.953	0.578	0.355	-0.734	0.59	0.297	-0.883	0.453	0.383
-1.184	0.652	0.023	-1.145	0.566	0.293	-0.973	0.645	0.316	-0.832	0.863	0.168	-0.922	0.637	0.273	-1.391	0.77	0.164	-0.82	0.535	0.406	-0.832	0.492	0.273	-0.914	0.598	0.352	-0.773	0.563	0.289	-0.926	0.457	0.367
-1.152	0.645	0.027	-1.164	0.582	0.273	-0.977	0.621	0.34	-0.832	0.902	0.164	-0.895	0.629	0.281	-1.363	0.742	0.18	-0.785	0.527	0.398	-0.832	0.484	0.254	-0.879	0.598	0.336	-0.809	0.535	0.27	-0.961	0.461	0.363
-1.113	0.648	0.043	-1.195	0.59	0.254	-0.965	0.602	0.34	-0.855	0.918	0.176	-0.883	0.613	0.273	-1.313	0.711	0.211	-0.777	0.539	0.395	-0.855	0.484	0.234	-0.848	0.59	0.324	-0.84	0.52	0.273	-1.004	0.461	0.359
-1.082	0.66	0.051	-1.227	0.59	0.242	-0.961	0.582	0.34	-0.875	0.918	0.199	-0.879	0.594	0.266	-1.242	0.68	0.25	-0.785	0.559	0.387	-0.879	0.488	0.23	-0.824	0.602	0.309	-0.875	0.492	0.262	-1.035	0.453	0.367
-1.059	0.664	0.047	-1.254	0.594	0.227	-0.965	0.566	0.344	-0.922	0.926	0.215	-0.875	0.582	0.242	-1.156	0.648	0.281	-0.793	0.586	0.387	-0.895	0.496	0.23	-0.816	0.602	0.293	-0.914	0.461	0.246	-1.063	0.441	0.383
-1.043	0.652	0.055	-1.273	0.598	0.215	-0.969	0.57	0.352	-0.988	0.914	0.238	-0.875	0.578	0.238	-1.07	0.613	0.305	-0.816	0.621	0.398	-0.922	0.523	0.238	-0.82	0.594	0.297	-0.98	0.434	0.23	-1.117	0.434	0.406
-1.008	0.652	0.059	-1.293	0.594	0.203	-0.984	0.59	0.352	-1.059	0.902	0.254	-0.863	0.574	0.25	-0.973	0.574	0.316	-0.84	0.676	0.41	-0.945	0.551	0.25	-0.836	0.594	0.305	-1.047	0.418	0.23	-1.164	0.418	0.422
-0.977	0.652	0.074	-1.289	0.598	0.203	-1.02	0.621	0.363	-1.129	0.891	0.266	-0.828	0.582	0.262	-0.895	0.543	0.32	-0.863	0.73	0.43	-0.965	0.566	0.254	-0.875	0.586	0.313	-1.102	0.418	0.223	-1.176	0.43	0.434
-0.965	0.66	0.07	-1.273	0.613	0.207	-1.063	0.637	0.367	-1.191	0.898	0.273	-0.789	0.594	0.281	-0.84	0.531	0.32	-0.902	0.781	0.445	-0.988	0.57	0.258	-0.895	0.57	0.328	-1.156	0.445	0.227	-1.184	0.43	0.449
-0.977	0.66	0.078	-1.242	0.629	0.219	-1.098	0.656	0.375	-1.246	0.91	0.285	-0.77	0.598	0.313	-0.82	0.527	0.316	-0.938	0.813	0.465	-1.012	0.57	0.266	-0.922	0.555	0.328	-1.238	0.469	0.227	-1.152	0.438	0.465
-0.984	0.645	0.078	-1.207	0.645	0.23	-1.117	0.672	0.359	-1.281	0.922	0.297	-0.785	0.594	0.316	-0.828	0.535	0.301	-0.973	0.816	0.477	-1.043	0.559	0.262	-0.941	0.535	0.332	-1.328	0.48	0.23	-1.098	0.449	0.477
-0.98	0.633	0.078	-1.164	0.66	0.246	-1.137	0.68	0.34	-1.285	0.945	0.301	-0.852	0.59	0.313	-0.848	0.539	0.301	-0.996	0.797	0.484	-1.078	0.543	0.262	-0.957	0.512	0.328	-1.43	0.473	0.23	-1.066	0.449	0.477
-0.973	0.609	0.09	-1.125	0.68	0.262	-1.172	0.68	0.328	-1.281	0.973	0.297	-0.953	0.582	0.289	-0.867	0.547	0.297	-1.035	0.766	0.488	-1.141	0.531	0.258	-0.973	0.477	0.328	-1.508	0.469	0.234	-1.094	0.441	0.461
-0.965	0.594	0.098	-1.086	0.691	0.277	-1.215	0.672	0.32	-1.266	0.984	0.289	-1.063	0.574	0.27	-0.879	0.555	0.289	-1.078	0.746	0.496	-1.215	0.527	0.258	-1.012	0.453	0.32	-1.555	0.461	0.25	-1.164	0.422	0.43
-0.965	0.59	0.105	-1.055	0.695	0.281	-1.258	0.656	0.305	-1.25	0.984	0.281	-1.16	0.566	0.254	-0.891	0.547	0.293	-1.129	0.75	0.512	-1.27	0.523	0.258	-1.066	0.453	0.32	-1.547	0.469	0.281	-1.238	0.414	0.398
-0.973	0.594	0.117	-1.02	0.676	0.277	-1.309	0.645	0.289	-1.27	0.945	0.254	-1.23	0.566	0.234	-0.914	0.527	0.289	-1.199	0.762	0.523	-1.301	0.508	0.266	-1.129	0.457	0.305	-1.516	0.473	0.313	-1.305	0.426	0.387
-0.992	0.602	0.125	-0.984	0.672	0.27	-1.34	0.641	0.277	-1.313	0.895	0.234	-1.27	0.578	0.227	-0.949	0.516	0.285	-1.273	0.77	0.535	-1.281	0.52	0.273	-1.184	0.434	0.301	-1.539	0.465	0.313	-1.371	0.484	0.387
-1.02	0.605	0.125	-0.969	0.664	0.258	-1.363	0.637	0.262	-1.363	0.871	0.227	-1.305	0.594	0.223	-0.984	0.492	0.277	-1.344	0.762	0.535	-1.238	0.531	0.297	-1.227	0.402	0.309	-1.598	0.473	0.305	-1.441	0.547	0.41
-1.039	0.609	0.133	-0.977	0.652	0.238	-1.383	0.629	0.258	-1.383	0.879	0.246	-1.32	0.605	0.227	-1.023	0.477	0.273	-1.398	0.75	0.527	-1.191	0.543	0.313	-1.297	0.402	0.297	-1.633	0.477	0.301	-1.535	0.609	0.438
-1.047	0.605	0.129	-1.004	0.648	0.23	-1.387	0.621	0.254	-1.367	0.895	0.27	-1.32	0.637	0.23	-1.066	0.457	0.266	-1.445	0.723	0.5	-1.16	0.543	0.328	-1.348	0.438	0.289	-1.578	0.496	0.32	-1.641	0.648	0.473
-1.051	0.594	0.125	-1.039	0.66	0.227	-1.383	0.629	0.246	-1.34	0.902	0.281	-1.324	0.648	0.254	-1.105	0.438	0.254	-1.457	0.715	0.484	-1.156	0.535	0.324	-1.387	0.469	0.289	-1.48	0.504	0.359	-1.75	0.664	0.492
-1.039	0.59	0.121	-1.078	0.676	0.223	-1.379	0.629	0.238	-1.301	0.879	0.27	-1.336	0.652	0.281	-1.152	0.422	0.25	-1.445	0.707	0.469	-1.191	0.52	0.301	-1.395	0.496	0.305	-1.383	0.52	0.402	-1.813	0.637	0.516
-1.039	0.594	0.125	-1.094	0.699	0.234	-1.371	0.629	0.23	-1.301	0.832	0.242	-1.363	0.652	0.301	-1.211	0.418	0.254	-1.406	0.719	0.457	-1.203	0.527	0.289	-1.363	0.523	0.32	-1.32	0.535	0.445	-1.781	0.602	0.527
-1.055	0.602	0.133	-1.09	0.719	0.254	-1.363	0.621	0.219	-1.32	0.766	0.203	-1.402	0.641	0.277	-1.277	0.422	0.266	-1.348	0.73	0.449	-1.188	0.531	0.281	-1.359	0.539	0.316	-1.324	0.535	0.461	-1.691	0.559	0.539
-1.074	0.613	0.148	-1.059	0.742	0.266	-1.375	0.621	0.207	-1.344	0.727	0.156	-1.441	0.609	0.23	-1.332	0.438	0.281	-1.289	0.727	0.43	-1.164	0.531	0.273	-1.426	0.539	0.293	-1.371	0.512	0.453	-1.551	0.52	0.563
-1.098	0.625	0.152	-1.031	0.75	0.27	-1.434	0.629	0.199	-1.375	0.703	0.125	-1.461	0.57	0.188	-1.363	0.441	0.289	-1.246	0.711	0.402	-1.152	0.539	0.266	-1.508	0.512	0.266	-1.441	0.473	0.445	-1.383	0.48	0.574
-1.121	0.633	0.156	-1.02	0.77	0.27	-1.473	0.652	0.199	-1.41	0.703	0.094	-1.422	0.551	0.16	-1.375	0.469	0.289	-1.242	0.707	0.371	-1.18	0.527	0.273	-1.539	0.512	0.234	-1.504	0.445	0.426	-1.219	0.449	0.574
-1.152	0.617	0.156	-1.039	0.789	0.277	-1.496	0.68	0.207	-1.449	0.711	0.063	-1.34	0.563	0.156	-1.371	0.496	0.285	-1.258	0.727	0.363	-1.258	0.512	0.273	-1.52	0.527	0.227	-1.547	0.426	0.418	-1.059	0.402	0.566
-1.18	0.59	0.152	-1.07	0.801	0.301	-1.488	0.699	0.215	-1.465	0.703	0.035	-1.246	0.574	0.18	-1.348	0.527	0.285	-1.281	0.762	0.367	-1.363	0.523	0.277	-1.457	0.539	0.227	-1.535	0.422	0.414	-0.926	0.352	0.539
-1.215	0.57	0.141	-1.102	0.816	0.316	-1.438	0.715	0.215	-1.445	0.672	0.031	-1.168	0.574	0.195	-1.309	0.547	0.293	-1.297	0.805	0.383	-1.484	0.535	0.273	-1.391	0.539	0.242	-1.469	0.426	0.414	-0.824	0.316	0.516
-1.238	0.566	0.137	-1.125	0.82	0.32	-1.363	0.711	0.203	-1.395	0.641	0.047	-1.168	0.563	0.203	-1.277	0.563	0.297	-1.309	0.844	0.402	-1.598	0.547	0.277	-1.387	0.535	0.242	-1.367	0.434	0.406	-0.75	0.305	0.504
-1.242	0.57	0.145	-1.141	0.816	0.32	-1.293	0.699	0.199	-1.316	0.625	0.07	-1.223	0.535	0.215	-1.305	0.574	0.289	-1.313	0.875	0.41	-1.684	0.547	0.281	-1.441	0.523	0.23	-1.234	0.469	0.398	-0.707	0.309	0.488
-1.223	0.574	0.168	-1.16	0.809	0.305	-1.25	0.66	0.18	-1.234	0.617	0.098	-1.301	0.523	0.211	-1.371	0.578	0.277	-1.32	0.883	0.402	-1.719	0.559	0.289	-1.496	0.508	0.227	-1.086	0.5	0.371	-0.684	0.328	0.508
-1.207	0.586	0.184	-1.18	0.805	0.285	-1.234	0.617	0.16	-1.152	0.609	0.133	-1.383	0.535	0.215	-1.422	0.574	0.27	-1.336	0.863	0.371	-1.68	0.59	0.313	-1.543	0.508	0.223	-0.957	0.523	0.363	-0.684	0.379	0.523
-1.207	0.59	0.195	-1.203	0.816	0.27	-1.258	0.586	0.133	-1.074	0.605	0.164	-1.434	0.559	0.23	-1.422	0.57	0.277	-1.359	0.828	0.328	-1.594	0.617	0.344	-1.566	0.523	0.23	-0.863	0.52	0.348	-0.691	0.441	0.523
-1.23	0.563	0.184	-1.223	0.828	0.277	-1.316	0.555	0.109	-1.012	0.605	0.184	-1.438	0.598	0.246	-1.406	0.582	0.281	-1.398	0.793	0.289	-1.477	0.648	0.371	-1.543	0.547	0.25	-0.809	0.52	0.328	-0.715	0.512	0.516
-1.285	0.504	0.152	-1.23	0.828	0.277	-1.355	0.527	0.094	-0.973	0.598	0.184	-1.41	0.633	0.27	-1.387	0.586	0.281	-1.457	0.766	0.258	-1.348	0.656	0.402	-1.488	0.57	0.266	-0.77	0.543	0.305	-0.766	0.598	0.512
-1.348	0.445	0.137	-1.227	0.836	0.273	-1.375	0.508	0.094	-0.941	0.586	0.18	-1.352	0.66	0.285	-1.359	0.594	0.285	-1.516	0.766	0.242	-1.211	0.641	0.438	-1.395	0.613	0.281	-0.746	0.578	0.289	-0.848	0.672	0.516
-1.402	0.438	0.117	-1.215	0.852	0.262	-1.375	0.508	0.09	-0.93	0.578	0.164	-1.273	0.676	0.297	-1.355	0.582	0.293	-1.563	0.758	0.223	-1.086	0.613	0.473	-1.281	0.637	0.297	-0.727	0.645	0.27	-0.938	0.738	0.547
-1.441	0.465	0.109	-1.191	0.852	0.242	-1.328	0.508	0.094	-0.926	0.566	0.156	-1.184	0.684	0.313	-1.367	0.563	0.297	-1.547	0.734	0.211	-1.004	0.578	0.48	-1.148	0.645	0.309	-0.707	0.793	0.23	-1.035	0.777	0.582
-1.422	0.504	0.137	-1.184	0.836	0.211	-1.266	0.523	0.098	-0.926	0.563	0.152	-1.098	0.664	0.328	-1.387	0.547	0.301	-1.496	0.684	0.215	-0.949	0.555	0.48	-1.02	0.625	0.309	-0.758	0.918	0.18	-1.117	0.77	0.625
-1.375	0.551	0.164	-1.199	0.828	0.18	-1.203	0.555	0.102	-0.957	0.547	0.148	-1.02	0.645	0.34	-1.41	0.539	0.301	-1.414	0.645	0.223	-0.91	0.535	0.465	-0.914	0.594	0.305	-0.801	0.926	0.18	-1.195	0.742	0.664
-1.32	0.586	0.191	-1.254	0.824	0.156	-1.137	0.57	0.113	-0.98	0.555	0.137	-0.957	0.625	0.34	-1.43	0.527	0.309	-1.324	0.617	0.246	-0.879	0.516	0.445	-0.832	0.566	0.297	-0.801	0.863	0.234	-1.258	0.684	0.691
-1.262	0.621	0.207	-1.316	0.848	0.156	-1.066	0.586	0.121	-0.988	0.547	0.141	-0.922	0.609	0.324	-1.414	0.535	0.324	-1.223	0.594	0.289	-0.855	0.523	0.422	-0.773	0.555	0.297	-0.82	0.77	0.313	-1.313	0.609	0.703
-1.211	0.629	0.199	-1.336	0.887	0.164	-1.012	0.598	0.133	-1.004	0.543	0.133	-0.898	0.598	0.32	-1.379	0.547	0.34	-1.125	0.566	0.336	-0.848	0.512	0.434	-0.746	0.57	0.316	-0.859	0.688	0.418	-1.375	0.547	0.719
-1.176	0.609	0.184	-1.293	0.918	0.172	-0.973	0.594	0.137	-1.012	0.52	0.137	-0.895	0.594	0.316	-1.309	0.57	0.355	-1.039	0.539	0.379	-0.859	0.504	0.461	-0.75	0.59	0.336	-0.922	0.59	0.512	-1.445	0.477	0.734
-1.152	0.598	0.172	-1.238	0.926	0.184	-0.938	0.594	0.137	-1.004	0.512	0.133	-0.902	0.613	0.309	-1.223	0.586	0.371	-0.973	0.516	0.398	-0.898	0.488	0.477	-0.762	0.605	0.352	-0.988	0.48	0.582	-1.496	0.418	0.746
-1.16	0.586	0.164	-1.172	0.914	0.188	-0.922	0.602	0.137	-1	0.492	0.145	-0.918	0.645	0.297	-1.125	0.59	0.387	-0.918	0.492	0.414	-0.914	0.48	0.48	-0.777	0.609	0.363	-1.043	0.363	0.633	-1.531	0.371	0.762
-1.188	0.586	0.164	-1.113	0.906	0.199	-0.922	0.613	0.133	-0.988	0.492	0.168	-0.938	0.68	0.289	-1.035	0.582	0.383	-0.891	0.469	0.426	-0.922	0.465	0.441	-0.797	0.609	0.375	-1.086	0.297	0.672	-1.551	0.352	0.766
-1.223	0.605	0.176	-1.082	0.898	0.199	-0.945	0.625	0.133	-0.977	0.492	0.195	-0.961	0.715	0.289	-0.953	0.574	0.379	-0.887	0.457	0.414	-0.918	0.48	0.383	-0.832	0.625	0.367	-1.137	0.246	0.656	-1.539	0.352	0.766
-1.262	0.625	0.184	-1.117	0.871	0.191	-0.965	0.621	0.133	-0.984	0.484	0.215	-0.973	0.73	0.305	-0.887	0.57	0.379	-0.875	0.461	0.391	-0.941	0.535	0.309	-0.875	0.656	0.367	-1.199	0.188	0.617	-1.516	0.371	0.754
-1.293	0.629	0.191	-1.191	0.828	0.191	-0.984	0.617	0.133	-1	0.48	0.219	-0.984	0.742	0.313	-0.848	0.57	0.367	-0.859	0.461	0.363	-0.996	0.613	0.266	-0.938	0.695	0.371	-1.293	0.16	0.586	-1.477	0.426	0.727
-1.293	0.633	0.199	-1.316	0.785	0.188	-1.004	0.613	0.133	-1.012	0.477	0.211	-0.988	0.754	0.32	-0.816	0.578	0.352	-0.855	0.473	0.316	-1.066	0.703	0.25	-0.992	0.73	0.395	-1.406	0.184	0.563	-1.453	0.484	0.664
-1.27	0.637	0.211	-1.426	0.734	0.168	-1.016	0.609	0.148	-1.035	0.461	0.195	-1	0.762	0.34	-0.797	0.578	0.344	-0.832	0.484	0.289	-1.141	0.801	0.246	-1.047	0.77	0.426	-1.5	0.25	0.547	-1.484	0.547	0.578
-1.219	0.637	0.211	-1.477	0.656	0.148	-1.016	0.605	0.152	-1.07	0.461	0.18	-1.012	0.773	0.348	-0.785	0.574	0.344	-0.805	0.496	0.273	-1.219	0.875	0.262	-1.098	0.785	0.441	-1.563	0.32	0.543	-1.543	0.609	0.512
-1.156	0.633	0.211	-1.488	0.578	0.133	-1.004	0.594	0.164	-1.109	0.473	0.176	-1.016	0.777	0.371	-0.797	0.602	0.348	-0.797	0.52	0.266	-1.289	0.914	0.289	-1.133	0.785	0.453	-1.57	0.383	0.535	-1.57	0.672	0.48
-1.102	0.621	0.203	-1.461	0.531	0.133	-0.996	0.586	0.172	-1.156	0.488	0.172	-1.039	0.777	0.398	-0.816	0.633	0.359	-0.816	0.555	0.27	-1.383	0.926	0.301	-1.188	0.766	0.461	-1.559	0.434	0.504	-1.531	0.738	0.48
-1.047	0.613	0.199	-1.418	0.508	0.133	-0.992	0.578	0.184	-1.191	0.539	0.188	-1.074	0.777	0.41	-0.828	0.656	0.371	-0.848	0.574	0.273	-1.473	0.934	0.32	-1.25	0.738	0.465	-1.559	0.473	0.445	-1.461	0.781	0.48
-1.004	0.605	0.211	-1.355	0.512	0.129	-1.004	0.559	0.18	-1.227	0.598	0.195	-1.121	0.781	0.438	-0.852	0.699	0.387	-0.895	0.578	0.281	-1.543	0.91	0.336	-1.32	0.719	0.461	-1.59	0.504	0.395	-1.441	0.801	0.461
-0.977	0.613	0.207	-1.293	0.52	0.133	-1.016	0.535	0.176	-1.258	0.633	0.215	-1.176	0.781	0.469	-0.867	0.719	0.402	-0.938	0.574	0.285	-1.574	0.875	0.355	-1.391	0.691	0.461	-1.672	0.527	0.387	-1.477	0.789	0.43
-0.965	0.625	0.199	-1.242	0.535	0.137	-1.031	0.516	0.176	-1.25	0.68	0.23	-1.223	0.77	0.469	-0.891	0.734	0.422	-1	0.574	0.289	-1.555	0.828	0.375	-1.445	0.668	0.465	-1.742	0.551	0.426	-1.52	0.754	0.395
-0.977	0.625	0.203	-1.191	0.539	0.145	-1.051	0.496	0.172	-1.266	0.691	0.23	-1.266	0.754	0.453	-0.906	0.742	0.418	-1.078	0.578	0.297	-1.496	0.781	0.387	-1.5	0.637	0.473	-1.781	0.574	0.473	-1.547	0.723	0.355
-1.008	0.625	0.207	-1.141	0.531	0.152	-1.086	0.492	0.16	-1.289	0.676	0.223	-1.285	0.738	0.43	-0.922	0.738	0.418	-1.148	0.59	0.301	-1.457	0.73	0.383	-1.539	0.613	0.477	-1.773	0.594	0.461	-1.535	0.703	0.332
-1.035	0.633	0.211	-1.109	0.539	0.145	-1.141	0.496	0.16	-1.359	0.641	0.195	-1.305	0.727	0.406	-0.945	0.734	0.438	-1.215	0.598	0.309	-1.484	0.68	0.348	-1.551	0.605	0.48	-1.723	0.566	0.406	-1.484	0.68	0.316
-1.055	0.648	0.211	-1.086	0.547	0.129	-1.203	0.5	0.16	-1.438	0.605	0.172	-1.32	0.727	0.391	-0.98	0.758	0.453	-1.25	0.602	0.313	-1.57	0.664	0.305	-1.523	0.613	0.484	-1.688	0.508	0.32	-1.41	0.668	0.336
-1.055	0.656	0.207	-1.063	0.547	0.129	-1.25	0.523	0.164	-1.477	0.59	0.156	-1.336	0.734	0.375	-1.023	0.781	0.465	-1.293	0.598	0.309	-1.648	0.668	0.305	-1.473	0.625	0.484	-1.664	0.492	0.223	-1.328	0.648	0.359
-1.039	0.656	0.215	-1.043	0.547	0.121	-1.27	0.555	0.172	-1.465	0.602	0.164	-1.336	0.75	0.375	-1.086	0.793	0.465	-1.316	0.59	0.305	-1.641	0.691	0.336	-1.395	0.645	0.48	-1.641	0.5	0.141	-1.238	0.633	0.383
-1.023	0.652	0.207	-1.035	0.551	0.121	-1.27	0.574	0.184	-1.414	0.621	0.188	-1.324	0.766	0.379	-1.156	0.777	0.465	-1.332	0.602	0.309	-1.543	0.723	0.348	-1.324	0.645	0.465	-1.613	0.5	0.094	-1.141	0.605	0.406
-1.008	0.645	0.211	-1.035	0.563	0.125	-1.234	0.598	0.195	-1.344	0.637	0.227	-1.313	0.785	0.371	-1.227	0.77	0.453	-1.344	0.605	0.316	-1.453	0.723	0.355	-1.277	0.641	0.418	-1.559	0.531	0.078	-1.047	0.582	0.41
-1.008	0.656	0.215	-1.039	0.574	0.125	-1.203	0.598	0.203	-1.293	0.633	0.246	-1.293	0.793	0.359	-1.285	0.762	0.445	-1.316	0.625	0.344	-1.43	0.684	0.336	-1.277	0.645	0.379	-1.492	0.59	0.086	-0.969	0.57	0.41
-1.023	0.684	0.227	-1.047	0.574	0.129	-1.172	0.59	0.207	-1.266	0.617	0.262	-1.281	0.793	0.348	-1.336	0.762	0.43	-1.273	0.637	0.375	-1.465	0.645	0.289	-1.301	0.66	0.359	-1.41	0.645	0.109	-0.906	0.566	0.402
-1.051	0.719	0.246	-1.055	0.57	0.129	-1.16	0.578	0.215	-1.254	0.566	0.266	-1.289	0.797	0.32	-1.359	0.746	0.43	-1.246	0.637	0.383	-1.52	0.602	0.215	-1.316	0.691	0.344	-1.313	0.684	0.145	-0.867	0.559	0.395
-1.09	0.738	0.254	-1.055	0.566	0.129	-1.188	0.578	0.207	-1.281	0.496	0.254	-1.309	0.801	0.309	-1.344	0.73	0.445	-1.254	0.617	0.371	-1.57	0.566	0.152	-1.324	0.723	0.32	-1.215	0.691	0.184	-0.84	0.563	0.387
-1.109	0.738	0.254	-1.043	0.555	0.141	-1.242	0.563	0.195	-1.324	0.445	0.238	-1.324	0.824	0.309	-1.301	0.734	0.457	-1.289	0.594	0.348	-1.609	0.539	0.105	-1.359	0.742	0.297	-1.102	0.695	0.219	-0.832	0.559	0.391
-1.121	0.734	0.25	-1.035	0.551	0.148	-1.273	0.543	0.195	-1.359	0.422	0.219	-1.313	0.859	0.313	-1.246	0.73	0.457	-1.301	0.594	0.336	-1.605	0.539	0.078	-1.418	0.742	0.273	-1	0.684	0.246	-0.836	0.555	0.406
-1.133	0.723	0.242	-1.027	0.547	0.152	-1.293	0.551	0.199	-1.375	0.426	0.199	-1.285	0.895	0.297	-1.191	0.727	0.457	-1.285	0.59	0.324	-1.566	0.539	0.074	-1.492	0.746	0.242	-0.91	0.668	0.27	-0.844	0.543	0.418
-1.152	0.711	0.238	-1.023	0.523	0.156	-1.301	0.57	0.199	-1.379	0.453	0.203	-1.262	0.91	0.285	-1.148	0.719	0.426	-1.262	0.582	0.309	-1.512	0.527	0.098	-1.586	0.742	0.211	-0.832	0.633	0.281	-0.863	0.523	0.406
-1.188	0.707	0.23	-1.016	0.5	0.156	-1.285	0.598	0.223	-1.359	0.496	0.203	-1.258	0.91	0.254	-1.137	0.719	0.387	-1.246	0.57	0.297	-1.441	0.512	0.133	-1.668	0.734	0.176	-0.762	0.602	0.289	-0.879	0.512	0.383
-1.23	0.707	0.234	-1.023	0.48	0.152	-1.25	0.625	0.238	-1.316	0.531	0.227	-1.293	0.895	0.227	-1.172	0.73	0.352	-1.262	0.543	0.281	-1.359	0.504	0.184	-1.707	0.727	0.145	-0.711	0.574	0.285	-0.891	0.492	0.363
-1.262	0.703	0.234	-1.059	0.469	0.145	-1.227	0.617	0.25	-1.25	0.555	0.281	-1.344	0.863	0.191	-1.23	0.758	0.344	-1.305	0.523	0.277	-1.266	0.508	0.23	-1.695	0.723	0.125	-0.676	0.555	0.285	-0.914	0.48	0.363
-1.273	0.695	0.227	-1.098	0.457	0.145	-1.219	0.586	0.254	-1.188	0.566	0.332	-1.391	0.832	0.164	-1.277	0.805	0.363	-1.359	0.523	0.273	-1.16	0.5	0.281	-1.641	0.711	0.121	-0.66	0.543	0.281	-0.961	0.48	0.363
-1.273	0.695	0.23	-1.141	0.441	0.152	-1.227	0.531	0.25	-1.117	0.59	0.363	-1.418	0.793	0.148	-1.301	0.855	0.414	-1.418	0.539	0.285	-1.059	0.492	0.324	-1.535	0.684	0.137	-0.68	0.547	0.273	-0.992	0.473	0.371
-1.273	0.699	0.227	-1.184	0.438	0.16	-1.25	0.48	0.223	-1.051	0.613	0.367	-1.418	0.766	0.145	-1.34	0.902	0.426	-1.469	0.566	0.305	-0.977	0.488	0.344	-1.41	0.66	0.18	-0.738	0.551	0.266	-1.027	0.453	0.379
-1.262	0.699	0.223	-1.219	0.461	0.18	-1.281	0.445	0.203	-0.977	0.652	0.375	-1.414	0.73	0.148	-1.371	0.914	0.414	-1.484	0.59	0.328	-0.914	0.496	0.344	-1.277	0.613	0.238	-0.785	0.559	0.266	-1.059	0.422	0.379
-1.23	0.719	0.215	-1.258	0.488	0.188	-1.316	0.434	0.195	-0.93	0.73	0.316	-1.41	0.707	0.156	-1.414	0.887	0.387	-1.461	0.613	0.355	-0.859	0.516	0.332	-1.152	0.57	0.285	-0.824	0.566	0.266	-1.098	0.391	0.371
-1.191	0.742	0.199	-1.281	0.52	0.195	-1.355	0.453	0.195	-0.902	0.824	0.227	-1.375	0.672	0.168	-1.48	0.84	0.344	-1.402	0.637	0.375	-0.813	0.535	0.316	-1.031	0.547	0.309	-0.875	0.57	0.266	-1.16	0.371	0.363
-1.18	0.742	0.18	-1.297	0.535	0.195	-1.391	0.508	0.207	-0.887	0.855	0.18	-1.316	0.641	0.18	-1.555	0.797	0.289	-1.316	0.648	0.391	-0.789	0.555	0.297	-0.934	0.52	0.313	-0.91	0.57	0.266	-1.238	0.359	0.367
-1.176	0.715	0.16	-1.293	0.551	0.199	-1.406	0.563	0.23	-0.867	0.836	0.188	-1.242	0.629	0.199	-1.641	0.762	0.25	-1.203	0.645	0.395	-0.797	0.57	0.27	-0.859	0.504	0.313	-0.949	0.582	0.266	-1.32	0.363	0.379
-1.188	0.684	0.133	-1.277	0.543	0.211	-1.402	0.602	0.246	-0.844	0.797	0.219	-1.168	0.621	0.223	-1.711	0.723	0.223	-1.09	0.629	0.398	-0.816	0.582	0.27	-0.816	0.508	0.305	-1	0.57	0.266	-1.406	0.375	0.379
-1.23	0.672	0.109	-1.254	0.551	0.223	-1.359	0.633	0.258	-0.809	0.781	0.27	-1.094	0.609	0.223	-1.703	0.668	0.207	-0.98	0.605	0.395	-0.852	0.602	0.262	-0.777	0.531	0.289	-1.047	0.539	0.266	-1.453	0.402	0.398
-1.293	0.715	0.098	-1.246	0.555	0.242	-1.301	0.656	0.266	-0.805	0.824	0.273	-1.02	0.605	0.227	-1.633	0.633	0.199	-0.902	0.566	0.398	-0.891	0.594	0.27	-0.762	0.555	0.285	-1.105	0.52	0.266	-1.438	0.426	0.43
-1.344	0.793	0.102	-1.25	0.555	0.254	-1.23	0.645	0.277	-0.801	0.863	0.297	-0.969	0.582	0.238	-1.543	0.586	0.211	-0.852	0.527	0.406	-0.93	0.582	0.277	-0.75	0.57	0.273	-1.172	0.5	0.273	-1.375	0.445	0.473
-1.363	0.883	0.102	-1.305	0.523	0.242	-1.152	0.641	0.273	-0.805	0.871	0.277	-0.934	0.574	0.23	-1.434	0.535	0.242	-0.832	0.496	0.422	-0.969	0.566	0.285	-0.754	0.59	0.262	-1.242	0.488	0.273	-1.293	0.461	0.496
-1.332	0.918	0.102	-1.363	0.492	0.223	-1.078	0.637	0.266	-0.82	0.813	0.289	-0.895	0.57	0.242	-1.301	0.504	0.285	-0.82	0.48	0.422	-1.008	0.543	0.293	-0.758	0.605	0.258	-1.316	0.48	0.277	-1.242	0.445	0.523
-1.273	0.906	0.074	-1.391	0.469	0.207	-1.016	0.625	0.266	-0.82	0.738	0.32	-0.879	0.57	0.25	-1.18	0.488	0.313	-0.82	0.473	0.414	-1.031	0.52	0.305	-0.781	0.617	0.266	-1.402	0.465	0.273	-1.27	0.402	0.504
-1.223	0.855	0.055	-1.387	0.457	0.215	-0.98	0.613	0.262	-0.832	0.68	0.348	-0.887	0.574	0.25	-1.082	0.488	0.324	-0.824	0.48	0.391	-1.043	0.5	0.313	-0.813	0.617	0.258	-1.438	0.469	0.281	-1.32	0.395	0.449
-1.191	0.801	0.02	-1.359	0.465	0.234	-0.961	0.605	0.262	-0.852	0.656	0.367	-0.906	0.578	0.254	-0.98	0.496	0.332	-0.828	0.488	0.387	-1.051	0.48	0.313	-0.852	0.598	0.262	-1.434	0.477	0.293	-1.305	0.391	0.391
-1.184	0.73	-0.012	-1.305	0.488	0.27	-0.941	0.602	0.27	-0.898	0.66	0.375	-0.93	0.566	0.242	-0.914	0.516	0.336	-0.836	0.523	0.387	-1.043	0.461	0.313	-0.871	0.582	0.277	-1.379	0.504	0.316	-1.25	0.387	0.34
-1.184	0.633	-0.023	-1.25	0.52	0.297	-0.93	0.605	0.281	-0.945	0.672	0.379	-0.945	0.566	0.246	-0.859	0.543	0.34	-0.855	0.582	0.387	-1.023	0.457	0.309	-0.906	0.555	0.281	-1.313	0.527	0.336	-1.238	0.379	0.285
-1.203	0.566	-0.016	-1.215	0.547	0.309	-0.945	0.613	0.293	-1.004	0.691	0.363	-0.945	0.57	0.242	-0.824	0.566	0.332	-0.887	0.652	0.391	-1.016	0.457	0.309	-0.941	0.539	0.289	-1.293	0.547	0.336	-1.27	0.367	0.254
-1.223	0.563	-0.004	-1.195	0.547	0.301	-0.945	0.633	0.301	-1.055	0.711	0.352	-0.93	0.59	0.25	-0.805	0.574	0.332	-0.934	0.734	0.398	-1.023	0.461	0.313	-1.004	0.52	0.297	-1.324	0.559	0.32	-1.336	0.355	0.246
-1.242	0.594	0.008	-1.211	0.531	0.285	-0.934	0.641	0.297	-1.105	0.742	0.336	-0.922	0.609	0.277	-0.801	0.566	0.332	-0.992	0.801	0.418	-1.043	0.484	0.316	-1.09	0.5	0.293	-1.375	0.555	0.297	-1.422	0.352	0.258
-1.258	0.668	-0.02	-1.234	0.52	0.277	-0.926	0.641	0.285	-1.148	0.758	0.32	-0.938	0.617	0.285	-0.816	0.578	0.32	-1.063	0.836	0.438	-1.074	0.508	0.324	-1.172	0.484	0.285	-1.406	0.559	0.281	-1.531	0.367	0.277
-1.234	0.691	-0.02	-1.25	0.523	0.273	-0.914	0.645	0.281	-1.191	0.773	0.316	-0.965	0.629	0.285	-0.836	0.598	0.313	-1.109	0.848	0.469	-1.082	0.555	0.336	-1.234	0.461	0.273	-1.434	0.574	0.27	-1.621	0.41	0.313
-1.203	0.621	0	-1.273	0.543	0.27	-0.902	0.656	0.281	-1.238	0.789	0.309	-1.016	0.633	0.293	-0.855	0.582	0.309	-1.129	0.824	0.496	-1.074	0.598	0.344	-1.309	0.449	0.262	-1.445	0.609	0.262	-1.648	0.465	0.355
-1.141	0.609	0.008	-1.297	0.566	0.266	-0.906	0.664	0.277	-1.277	0.805	0.305	-1.063	0.637	0.301	-0.848	0.578	0.32	-1.137	0.785	0.504	-1.055	0.645	0.367	-1.375	0.434	0.262	-1.449	0.633	0.273	-1.609	0.527	0.418
-1.07	0.645	0.02	-1.305	0.574	0.266	-0.922	0.684	0.281	-1.309	0.836	0.285	-1.082	0.641	0.301	-0.848	0.578	0.336	-1.16	0.734	0.496	-1.047	0.699	0.387	-1.402	0.461	0.262	-1.461	0.645	0.293	-1.508	0.574	0.492
-1.027	0.578	0.023	-1.301	0.59	0.266	-0.965	0.707	0.277	-1.324	0.855	0.277	-1.102	0.648	0.301	-0.855	0.586	0.352	-1.191	0.691	0.484	-1.074	0.742	0.387	-1.414	0.477	0.281	-1.5	0.66	0.309	-1.367	0.613	0.547
-1.008	0.551	0.031	-1.27	0.602	0.266	-1.027	0.73	0.281	-1.32	0.871	0.262	-1.133	0.637	0.289	-0.879	0.582	0.371	-1.258	0.66	0.477	-1.137	0.742	0.367	-1.375	0.512	0.301	-1.551	0.656	0.32	-1.211	0.641	0.586
-1.016	0.574	0.039	-1.23	0.598	0.273	-1.086	0.762	0.285	-1.324	0.871	0.242	-1.176	0.629	0.285	-0.902	0.578	0.379	-1.32	0.633	0.461	-1.188	0.727	0.336	-1.324	0.527	0.313	-1.582	0.633	0.324	-1.035	0.648	0.605
-1.027	0.563	0.055	-1.176	0.594	0.277	-1.148	0.785	0.297	-1.359	0.855	0.211	-1.203	0.621	0.285	-0.941	0.57	0.379	-1.391	0.617	0.453	-1.207	0.703	0.313	-1.297	0.527	0.309	-1.574	0.605	0.332	-0.898	0.641	0.602
-1.008	0.559	0.07	-1.113	0.594	0.289	-1.203	0.793	0.293	-1.391	0.844	0.195	-1.211	0.613	0.297	-0.988	0.559	0.371	-1.445	0.609	0.449	-1.211	0.676	0.273	-1.324	0.512	0.293	-1.523	0.582	0.34	-0.809	0.605	0.578
-0.996	0.563	0.063	-1.027	0.594	0.289	-1.246	0.797	0.293	-1.395	0.855	0.207	-1.195	0.609	0.305	-1.051	0.523	0.363	-1.48	0.633	0.449	-1.234	0.648	0.262	-1.375	0.5	0.27	-1.418	0.582	0.348	-0.738	0.574	0.547
-0.992	0.551	0.059	-0.973	0.609	0.289	-1.285	0.781	0.289	-1.359	0.871	0.234	-1.18	0.609	0.328	-1.137	0.488	0.359	-1.473	0.664	0.449	-1.27	0.621	0.297	-1.41	0.504	0.254	-1.293	0.574	0.355	-0.695	0.543	0.5
-0.996	0.543	0.059	-0.945	0.609	0.289	-1.316	0.762	0.285	-1.301	0.902	0.266	-1.176	0.605	0.336	-1.234	0.48	0.344	-1.434	0.695	0.438	-1.313	0.594	0.336	-1.418	0.52	0.238	-1.152	0.563	0.359	-0.672	0.52	0.457
-1.016	0.547	0.059	-0.938	0.621	0.285	-1.34	0.734	0.285	-1.23	0.898	0.27	-1.184	0.582	0.324	-1.305	0.516	0.336	-1.391	0.723	0.41	-1.395	0.586	0.371	-1.422	0.551	0.23	-1.004	0.555	0.375	-0.668	0.52	0.414
-1.051	0.559	0.063	-0.949	0.629	0.285	-1.352	0.715	0.281	-1.184	0.863	0.246	-1.215	0.543	0.297	-1.367	0.527	0.344	-1.371	0.715	0.375	-1.543	0.602	0.383	-1.402	0.563	0.238	-0.883	0.535	0.391	-0.691	0.551	0.371
-1.066	0.566	0.07	-0.957	0.652	0.285	-1.352	0.695	0.289	-1.18	0.813	0.211	-1.258	0.508	0.262	-1.375	0.551	0.363	-1.391	0.707	0.336	-1.699	0.621	0.383	-1.383	0.563	0.25	-0.797	0.496	0.402	-0.754	0.582	0.363
-1.051	0.559	0.078	-0.961	0.691	0.285	-1.348	0.676	0.301	-1.219	0.762	0.168	-1.293	0.496	0.238	-1.383	0.566	0.379	-1.434	0.723	0.316	-1.785	0.656	0.359	-1.395	0.547	0.27	-0.734	0.477	0.414	-0.836	0.59	0.395
-1.031	0.559	0.078	-0.961	0.727	0.277	-1.336	0.68	0.301	-1.277	0.734	0.133	-1.313	0.5	0.23	-1.359	0.582	0.387	-1.461	0.758	0.32	-1.789	0.711	0.332	-1.441	0.539	0.266	-0.691	0.465	0.434	-0.918	0.578	0.465
-1.039	0.547	0.055	-0.961	0.754	0.277	-1.313	0.676	0.305	-1.348	0.719	0.109	-1.281	0.523	0.242	-1.324	0.586	0.395	-1.457	0.793	0.34	-1.734	0.754	0.305	-1.5	0.543	0.27	-0.668	0.469	0.441	-1.012	0.574	0.555
-1.07	0.531	0.039	-0.953	0.77	0.281	-1.289	0.672	0.285	-1.398	0.723	0.102	-1.246	0.547	0.258	-1.316	0.566	0.375	-1.426	0.836	0.371	-1.656	0.793	0.289	-1.539	0.539	0.273	-0.656	0.492	0.445	-1.09	0.574	0.629
-1.117	0.512	0.039	-0.953	0.773	0.281	-1.293	0.668	0.258	-1.43	0.742	0.105	-1.246	0.551	0.258	-1.348	0.551	0.352	-1.391	0.855	0.391	-1.543	0.82	0.301	-1.551	0.551	0.277	-0.656	0.516	0.449	-1.168	0.551	0.691
-1.156	0.492	0.051	-0.949	0.766	0.285	-1.332	0.672	0.238	-1.449	0.746	0.125	-1.262	0.551	0.254	-1.379	0.535	0.324	-1.383	0.852	0.375	-1.402	0.813	0.324	-1.512	0.563	0.293	-0.664	0.555	0.465	-1.258	0.535	0.723
-1.145	0.492	0.055	-0.941	0.75	0.285	-1.371	0.699	0.223	-1.426	0.75	0.156	-1.293	0.543	0.246	-1.367	0.523	0.313	-1.395	0.801	0.332	-1.25	0.789	0.355	-1.43	0.582	0.309	-0.695	0.605	0.477	-1.348	0.5	0.715
-1.117	0.512	0.059	-0.945	0.742	0.297	-1.371	0.734	0.234	-1.371	0.73	0.18	-1.324	0.543	0.23	-1.309	0.523	0.313	-1.41	0.734	0.285	-1.098	0.754	0.375	-1.328	0.605	0.324	-0.75	0.664	0.496	-1.426	0.457	0.688
-1.098	0.535	0.086	-0.957	0.754	0.305	-1.344	0.766	0.238	-1.289	0.699	0.188	-1.352	0.543	0.219	-1.227	0.535	0.332	-1.43	0.672	0.25	-0.965	0.73	0.391	-1.203	0.625	0.344	-0.828	0.695	0.504	-1.477	0.414	0.668
-1.09	0.555	0.105	-0.996	0.77	0.313	-1.285	0.766	0.23	-1.199	0.668	0.191	-1.371	0.551	0.199	-1.172	0.527	0.344	-1.434	0.648	0.223	-0.871	0.707	0.402	-1.066	0.629	0.348	-0.902	0.742	0.523	-1.523	0.391	0.664
-1.117	0.586	0.125	-1.051	0.785	0.313	-1.23	0.742	0.207	-1.117	0.641	0.188	-1.387	0.563	0.191	-1.176	0.504	0.324	-1.438	0.645	0.219	-0.813	0.68	0.406	-0.949	0.617	0.363	-0.992	0.832	0.531	-1.582	0.375	0.664
-1.152	0.609	0.137	-1.102	0.793	0.328	-1.219	0.703	0.188	-1.055	0.621	0.176	-1.387	0.578	0.199	-1.23	0.488	0.301	-1.434	0.637	0.223	-0.762	0.656	0.398	-0.871	0.594	0.375	-1.098	0.895	0.52	-1.629	0.387	0.676
-1.172	0.621	0.145	-1.148	0.793	0.328	-1.238	0.656	0.16	-1.008	0.629	0.164	-1.375	0.59	0.215	-1.289	0.461	0.277	-1.41	0.621	0.219	-0.73	0.645	0.383	-0.82	0.566	0.375	-1.176	0.906	0.531	-1.652	0.418	0.688
-1.18	0.605	0.148	-1.191	0.797	0.32	-1.277	0.637	0.129	-0.973	0.629	0.16	-1.34	0.613	0.23	-1.363	0.457	0.277	-1.359	0.598	0.223	-0.703	0.629	0.367	-0.789	0.559	0.371	-1.219	0.879	0.551	-1.645	0.453	0.691
-1.188	0.578	0.148	-1.215	0.797	0.313	-1.344	0.629	0.109	-0.949	0.621	0.164	-1.277	0.629	0.262	-1.41	0.477	0.289	-1.285	0.578	0.234	-0.684	0.617	0.355	-0.777	0.559	0.367	-1.246	0.82	0.563	-1.602	0.488	0.676
-1.203	0.563	0.125	-1.242	0.781	0.305	-1.402	0.621	0.105	-0.926	0.605	0.18	-1.203	0.633	0.289	-1.426	0.527	0.316	-1.215	0.57	0.242	-0.664	0.609	0.352	-0.77	0.559	0.359	-1.289	0.758	0.586	-1.535	0.527	0.645
-1.219	0.543	0.109	-1.258	0.777	0.297	-1.445	0.617	0.098	-0.906	0.594	0.188	-1.137	0.629	0.313	-1.414	0.59	0.359	-1.133	0.563	0.246	-0.664	0.617	0.355	-0.766	0.566	0.371	-1.32	0.688	0.613	-1.453	0.555	0.594
-1.234	0.535	0.102	-1.273	0.77	0.293	-1.445	0.609	0.094	-0.895	0.586	0.191	-1.066	0.621	0.324	-1.383	0.641	0.395	-1.047	0.57	0.25	-0.68	0.633	0.371	-0.77	0.574	0.371	-1.363	0.621	0.645	-1.383	0.57	0.516
-1.227	0.543	0.109	-1.277	0.77	0.293	-1.426	0.59	0.102	-0.879	0.582	0.191	-1.012	0.617	0.324	-1.316	0.664	0.418	-0.977	0.574	0.262	-0.711	0.652	0.383	-0.797	0.586	0.383	-1.402	0.578	0.664	-1.395	0.578	0.453
-1.207	0.547	0.129	-1.254	0.77	0.305	-1.391	0.59	0.113	-0.879	0.574	0.195	-0.984	0.613	0.313	-1.227	0.68	0.418	-0.926	0.57	0.281	-0.758	0.699	0.402	-0.844	0.621	0.398	-1.438	0.551	0.688	-1.469	0.602	0.438
-1.188	0.543	0.148	-1.223	0.762	0.305	-1.34	0.594	0.125	-0.887	0.57	0.199	-0.98	0.602	0.301	-1.133	0.691	0.43	-0.895	0.563	0.285	-0.789	0.75	0.434	-0.914	0.664	0.422	-1.457	0.539	0.699	-1.555	0.629	0.465
-1.164	0.555	0.176	-1.195	0.754	0.297	-1.277	0.598	0.148	-0.891	0.57	0.215	-0.961	0.598	0.305	-1.035	0.672	0.422	-0.863	0.551	0.273	-0.84	0.789	0.449	-0.965	0.688	0.445	-1.457	0.547	0.695	-1.563	0.664	0.508
-1.148	0.582	0.18	-1.184	0.742	0.273	-1.219	0.609	0.18	-0.914	0.559	0.211	-0.945	0.594	0.305	-0.949	0.645	0.422	-0.84	0.535	0.262	-0.895	0.84	0.461	-1.027	0.699	0.469	-1.434	0.57	0.656	-1.543	0.676	0.504
-1.16	0.57	0.188	-1.188	0.719	0.246	-1.172	0.625	0.199	-0.945	0.563	0.207	-0.93	0.602	0.297	-0.891	0.613	0.41	-0.832	0.508	0.246	-0.969	0.867	0.473	-1.09	0.699	0.488	-1.434	0.598	0.582	-1.566	0.66	0.445
-1.195	0.535	0.184	-1.215	0.703	0.223	-1.113	0.633	0.199	-0.965	0.559	0.211	-0.926	0.621	0.297	-0.859	0.609	0.395	-0.832	0.504	0.242	-1.035	0.879	0.48	-1.156	0.68	0.504	-1.453	0.625	0.504	-1.633	0.617	0.371
-1.25	0.492	0.156	-1.27	0.699	0.195	-1.059	0.633	0.195	-0.996	0.559	0.219	-0.941	0.652	0.313	-0.84	0.594	0.383	-0.832	0.504	0.23	-1.09	0.883	0.477	-1.234	0.652	0.5	-1.477	0.664	0.461	-1.684	0.574	0.305
-1.305	0.457	0.129	-1.336	0.719	0.188	-1.004	0.625	0.195	-1.027	0.566	0.215	-0.961	0.684	0.336	-0.832	0.578	0.383	-0.828	0.508	0.234	-1.141	0.855	0.461	-1.309	0.602	0.484	-1.48	0.711	0.43	-1.699	0.543	0.254
-1.355	0.449	0.105	-1.379	0.766	0.199	-0.973	0.613	0.191	-1.063	0.574	0.219	-0.984	0.738	0.359	-0.832	0.578	0.383	-0.828	0.516	0.234	-1.188	0.805	0.453	-1.387	0.543	0.461	-1.469	0.75	0.406	-1.66	0.512	0.215
-1.406	0.453	0.098	-1.363	0.809	0.215	-0.953	0.613	0.191	-1.105	0.582	0.215	-1	0.793	0.383	-0.848	0.586	0.387	-0.828	0.527	0.242	-1.254	0.75	0.457	-1.477	0.484	0.43	-1.461	0.762	0.371	-1.586	0.484	0.199
-1.43	0.461	0.109	-1.316	0.824	0.219	-0.934	0.609	0.191	-1.141	0.582	0.219	-1.02	0.828	0.402	-0.883	0.598	0.398	-0.84	0.539	0.25	-1.305	0.738	0.473	-1.574	0.438	0.406	-1.469	0.75	0.316	-1.477	0.473	0.203
-1.43	0.484	0.121	-1.27	0.824	0.215	-0.926	0.594	0.184	-1.184	0.578	0.211	-1.035	0.863	0.41	-0.902	0.625	0.41	-0.867	0.547	0.258	-1.332	0.773	0.457	-1.641	0.402	0.395	-1.504	0.73	0.258	-1.367	0.473	0.227
-1.363	0.551	0.141	-1.215	0.809	0.215	-0.914	0.578	0.184	-1.227	0.574	0.203	-1.063	0.902	0.414	-0.926	0.656	0.414	-0.922	0.543	0.25	-1.348	0.809	0.441	-1.656	0.391	0.398	-1.566	0.727	0.207	-1.246	0.477	0.258
-1.297	0.59	0.152	-1.176	0.793	0.199	-0.906	0.563	0.18	-1.262	0.563	0.203	-1.086	0.949	0.422	-0.953	0.699	0.418	-1	0.539	0.242	-1.348	0.816	0.434	-1.625	0.406	0.406	-1.629	0.73	0.18	-1.133	0.488	0.301
-1.238	0.602	0.176	-1.176	0.758	0.176	-0.902	0.559	0.18	-1.281	0.543	0.219	-1.121	0.996	0.438	-0.98	0.746	0.43	-1.09	0.539	0.23	-1.305	0.813	0.41	-1.555	0.441	0.422	-1.645	0.738	0.18	-1.035	0.508	0.34
-1.215	0.621	0.184	-1.203	0.707	0.16	-0.902	0.547	0.188	-1.285	0.539	0.227	-1.156	1.023	0.453	-1.008	0.793	0.438	-1.168	0.543	0.23	-1.258	0.816	0.387	-1.48	0.48	0.406	-1.594	0.758	0.195	-0.965	0.516	0.371
-1.215	0.637	0.168	-1.246	0.684	0.145	-0.895	0.559	0.199	-1.27	0.563	0.238	-1.172	1.031	0.449	-1.059	0.828	0.445	-1.219	0.559	0.242	-1.242	0.805	0.336	-1.43	0.508	0.371	-1.496	0.77	0.223	-0.914	0.508	0.387
-1.199	0.652	0.172	-1.301	0.676	0.133	-0.879	0.566	0.207	-1.242	0.574	0.246	-1.18	1.008	0.434	-1.129	0.84	0.457	-1.258	0.578	0.258	-1.25	0.809	0.285	-1.43	0.531	0.336	-1.383	0.773	0.266	-0.875	0.516	0.387
-1.195	0.664	0.188	-1.355	0.664	0.133	-0.867	0.578	0.215	-1.219	0.566	0.242	-1.184	0.98	0.414	-1.184	0.832	0.477	-1.313	0.598	0.277	-1.266	0.828	0.273	-1.473	0.559	0.313	-1.258	0.754	0.301	-0.848	0.512	0.379
-1.199	0.656	0.188	-1.391	0.648	0.129	-0.871	0.578	0.211	-1.223	0.551	0.223	-1.207	0.957	0.387	-1.234	0.813	0.492	-1.367	0.613	0.297	-1.262	0.879	0.285	-1.496	0.609	0.336	-1.113	0.73	0.332	-0.824	0.508	0.363
-1.195	0.641	0.188	-1.391	0.633	0.133	-0.914	0.578	0.199	-1.262	0.543	0.188	-1.23	0.953	0.352	-1.289	0.785	0.5	-1.383	0.625	0.309	-1.254	0.945	0.316	-1.469	0.68	0.363	-0.977	0.695	0.359	-0.828	0.508	0.355
-1.215	0.633	0.191	-1.359	0.625	0.125	-0.961	0.574	0.195	-1.297	0.551	0.172	-1.242	0.953	0.332	-1.336	0.738	0.508	-1.363	0.633	0.328	-1.242	1.004	0.344	-1.445	0.742	0.371	-0.859	0.66	0.367	-0.832	0.516	0.344
-1.23	0.633	0.184	-1.316	0.609	0.125	-1.016	0.566	0.188	-1.32	0.57	0.164	-1.234	0.965	0.305	-1.375	0.699	0.508	-1.332	0.629	0.352	-1.254	1.047	0.344	-1.453	0.773	0.359	-0.75	0.641	0.367	-0.852	0.508	0.324
-1.23	0.641	0.188	-1.27	0.586	0.125	-1.074	0.555	0.168	-1.332	0.598	0.172	-1.219	0.988	0.285	-1.414	0.668	0.508	-1.301	0.641	0.371	-1.316	1.043	0.32	-1.504	0.781	0.324	-0.668	0.648	0.367	-0.879	0.496	0.324
-1.223	0.629	0.199	-1.207	0.574	0.129	-1.141	0.559	0.172	-1.301	0.625	0.191	-1.199	0.996	0.262	-1.43	0.641	0.516	-1.27	0.637	0.387	-1.402	1.004	0.281	-1.563	0.758	0.273	-0.613	0.668	0.383	-0.922	0.473	0.32
-1.191	0.613	0.211	-1.16	0.574	0.125	-1.207	0.555	0.18	-1.25	0.652	0.215	-1.207	0.992	0.227	-1.426	0.621	0.52	-1.285	0.617	0.371	-1.469	0.961	0.242	-1.621	0.727	0.23	-0.586	0.688	0.41	-0.969	0.461	0.32
-1.152	0.598	0.219	-1.109	0.57	0.145	-1.262	0.563	0.188	-1.223	0.68	0.219	-1.25	0.98	0.199	-1.406	0.609	0.508	-1.344	0.59	0.352	-1.512	0.918	0.223	-1.648	0.691	0.188	-0.574	0.703	0.434	-1.012	0.453	0.332
-1.094	0.594	0.219	-1.066	0.566	0.156	-1.289	0.578	0.199	-1.207	0.68	0.215	-1.301	0.98	0.195	-1.371	0.598	0.5	-1.383	0.57	0.332	-1.527	0.895	0.207	-1.637	0.66	0.156	-0.563	0.723	0.445	-1.043	0.441	0.348
-1.051	0.582	0.219	-1.043	0.566	0.16	-1.359	0.57	0.207	-1.219	0.672	0.211	-1.313	0.992	0.207	-1.348	0.594	0.469	-1.383	0.563	0.309	-1.508	0.879	0.203	-1.598	0.637	0.129	-0.566	0.699	0.445	-1.074	0.422	0.363
-1.008	0.57	0.223	-1.02	0.574	0.16	-1.402	0.566	0.215	-1.266	0.648	0.203	-1.266	0.996	0.23	-1.359	0.609	0.434	-1.359	0.559	0.293	-1.465	0.852	0.211	-1.531	0.609	0.125	-0.594	0.652	0.43	-1.102	0.406	0.379
-0.98	0.574	0.223	-1.004	0.566	0.172	-1.438	0.547	0.207	-1.324	0.637	0.203	-1.223	0.992	0.246	-1.387	0.641	0.414	-1.332	0.566	0.289	-1.395	0.805	0.238	-1.441	0.594	0.137	-0.645	0.609	0.402	-1.125	0.391	0.383
-0.973	0.566	0.219	-1.012	0.547	0.172	-1.418	0.535	0.211	-1.375	0.629	0.203	-1.211	0.977	0.25	-1.402	0.68	0.395	-1.313	0.566	0.309	-1.328	0.754	0.262	-1.332	0.57	0.156	-0.699	0.57	0.367	-1.164	0.371	0.398
-0.961	0.551	0.219	-1	0.535	0.168	-1.371	0.5	0.203	-1.398	0.633	0.203	-1.203	0.918	0.238	-1.406	0.723	0.391	-1.305	0.563	0.32	-1.25	0.699	0.285	-1.215	0.539	0.188	-0.766	0.539	0.34	-1.238	0.355	0.395
-0.957	0.551	0.219	-1	0.527	0.172	-1.352	0.473	0.184	-1.402	0.637	0.211	-1.211	0.859	0.223	-1.395	0.758	0.406	-1.324	0.535	0.332	-1.164	0.641	0.297	-1.09	0.512	0.219	-0.848	0.5	0.324	-1.305	0.336	0.391
-0.973	0.559	0.211	-1.008	0.516	0.176	-1.367	0.465	0.152	-1.387	0.629	0.223	-1.266	0.805	0.203	-1.371	0.789	0.41	-1.379	0.512	0.332	-1.074	0.578	0.297	-0.98	0.492	0.254	-0.938	0.473	0.336	-1.328	0.348	0.383
-0.984	0.574	0.227	-1.012	0.512	0.176	-1.383	0.477	0.129	-1.352	0.613	0.242	-1.316	0.773	0.191	-1.344	0.816	0.387	-1.453	0.492	0.32	-0.984	0.527	0.289	-0.891	0.484	0.27	-1.035	0.465	0.348	-1.316	0.355	0.367
-1.008	0.598	0.23	-1	0.508	0.176	-1.367	0.504	0.133	-1.289	0.586	0.262	-1.359	0.766	0.188	-1.332	0.824	0.355	-1.512	0.488	0.313	-0.902	0.496	0.277	-0.828	0.484	0.289	-1.137	0.461	0.363	-1.266	0.371	0.363
-1.012	0.617	0.234	-0.992	0.516	0.172	-1.305	0.539	0.148	-1.211	0.563	0.297	-1.418	0.77	0.184	-1.336	0.809	0.316	-1.543	0.488	0.313	-0.844	0.473	0.27	-0.789	0.492	0.289	-1.23	0.445	0.391	-1.203	0.387	0.371
-1.008	0.633	0.242	-0.992	0.516	0.172	-1.219	0.57	0.172	-1.129	0.539	0.313	-1.473	0.77	0.18	-1.363	0.773	0.273	-1.516	0.504	0.324	-0.805	0.441	0.25	-0.758	0.516	0.285	-1.32	0.465	0.414	-1.18	0.391	0.387
-1.008	0.633	0.238	-0.988	0.523	0.172	-1.129	0.617	0.207	-1.043	0.531	0.32	-1.5	0.754	0.168	-1.41	0.723	0.254	-1.449	0.531	0.344	-0.754	0.41	0.242	-0.742	0.535	0.281	-1.43	0.48	0.434	-1.203	0.391	0.398
-1.016	0.645	0.227	-0.996	0.539	0.176	-1.047	0.645	0.234	-0.988	0.531	0.32	-1.492	0.738	0.16	-1.434	0.688	0.234	-1.348	0.566	0.355	-0.727	0.402	0.242	-0.734	0.559	0.273	-1.52	0.508	0.434	-1.27	0.391	0.398
-1.035	0.68	0.215	-1.023	0.543	0.168	-1.008	0.656	0.238	-0.938	0.527	0.313	-1.453	0.711	0.148	-1.438	0.664	0.227	-1.238	0.594	0.379	-0.711	0.414	0.238	-0.734	0.555	0.262	-1.609	0.523	0.406	-1.348	0.395	0.383
-1.055	0.707	0.211	-1.051	0.535	0.164	-1.039	0.633	0.238	-0.91	0.52	0.297	-1.391	0.672	0.148	-1.414	0.633	0.227	-1.113	0.594	0.398	-0.707	0.441	0.246	-0.734	0.555	0.262	-1.621	0.527	0.367	-1.398	0.422	0.359
-1.07	0.738	0.219	-1.063	0.527	0.156	-1.09	0.594	0.234	-0.898	0.52	0.285	-1.324	0.633	0.156	-1.383	0.598	0.234	-0.988	0.582	0.418	-0.719	0.5	0.254	-0.762	0.559	0.258	-1.586	0.535	0.328	-1.43	0.449	0.34
-1.086	0.762	0.219	-1.082	0.52	0.156	-1.16	0.547	0.223	-0.887	0.555	0.266	-1.258	0.609	0.172	-1.34	0.566	0.234	-0.887	0.57	0.43	-0.738	0.566	0.258	-0.816	0.555	0.258	-1.523	0.535	0.289	-1.449	0.508	0.352
-1.109	0.781	0.223	-1.133	0.516	0.156	-1.219	0.52	0.203	-0.871	0.609	0.25	-1.191	0.59	0.191	-1.281	0.551	0.246	-0.805	0.555	0.434	-0.77	0.648	0.277	-0.883	0.547	0.266	-1.504	0.508	0.238	-1.461	0.547	0.379
-1.125	0.797	0.227	-1.195	0.523	0.148	-1.281	0.492	0.191	-0.863	0.703	0.215	-1.137	0.563	0.207	-1.215	0.543	0.25	-0.746	0.547	0.43	-0.797	0.707	0.285	-0.945	0.555	0.273	-1.551	0.488	0.18	-1.504	0.563	0.41
-1.133	0.789	0.223	-1.246	0.52	0.145	-1.34	0.496	0.184	-0.859	0.789	0.188	-1.078	0.543	0.223	-1.145	0.535	0.262	-0.719	0.539	0.418	-0.816	0.754	0.285	-1	0.559	0.281	-1.586	0.496	0.152	-1.594	0.555	0.426
-1.141	0.766	0.207	-1.277	0.52	0.145	-1.406	0.535	0.176	-0.867	0.848	0.176	-1.016	0.527	0.23	-1.074	0.52	0.281	-0.699	0.547	0.402	-0.828	0.793	0.281	-1.066	0.543	0.285	-1.539	0.535	0.148	-1.684	0.547	0.434
-1.148	0.75	0.195	-1.293	0.523	0.148	-1.445	0.578	0.18	-0.883	0.875	0.184	-0.977	0.504	0.234	-1.02	0.531	0.293	-0.703	0.551	0.402	-0.848	0.82	0.285	-1.137	0.512	0.281	-1.441	0.582	0.172	-1.73	0.535	0.438
-1.152	0.77	0.188	-1.301	0.539	0.16	-1.457	0.617	0.203	-0.883	0.891	0.203	-0.938	0.492	0.242	-0.961	0.543	0.297	-0.711	0.547	0.391	-0.871	0.84	0.281	-1.191	0.488	0.273	-1.34	0.609	0.211	-1.695	0.523	0.441
-1.16	0.797	0.188	-1.316	0.539	0.184	-1.418	0.656	0.23	-0.875	0.898	0.234	-0.902	0.48	0.25	-0.922	0.547	0.305	-0.715	0.551	0.371	-0.922	0.859	0.277	-1.219	0.473	0.266	-1.258	0.625	0.27	-1.617	0.516	0.457
-1.172	0.805	0.203	-1.316	0.551	0.191	-1.34	0.703	0.262	-0.883	0.906	0.25	-0.875	0.488	0.246	-0.898	0.559	0.305	-0.73	0.559	0.379	-1.004	0.867	0.262	-1.227	0.465	0.262	-1.262	0.633	0.309	-1.5	0.531	0.477
-1.172	0.816	0.211	-1.332	0.559	0.195	-1.266	0.734	0.289	-0.895	0.91	0.258	-0.867	0.5	0.238	-0.883	0.555	0.305	-0.758	0.574	0.398	-1.098	0.855	0.273	-1.246	0.453	0.27	-1.348	0.652	0.32	-1.367	0.539	0.508
-1.156	0.824	0.211	-1.324	0.559	0.191	-1.188	0.734	0.305	-0.914	0.902	0.254	-0.852	0.5	0.246	-0.895	0.555	0.305	-0.801	0.605	0.414	-1.16	0.84	0.277	-1.254	0.465	0.277	-1.43	0.688	0.32	-1.215	0.539	0.543
-1.141	0.828	0.215	-1.336	0.539	0.18	-1.117	0.715	0.313	-0.941	0.891	0.258	-0.852	0.508	0.246	-0.906	0.539	0.305	-0.852	0.652	0.438	-1.227	0.828	0.281	-1.273	0.477	0.281	-1.484	0.715	0.324	-1.07	0.516	0.582
-1.113	0.816	0.203	-1.371	0.5	0.152	-1.059	0.688	0.313	-0.957	0.887	0.262	-0.859	0.523	0.246	-0.922	0.527	0.297	-0.918	0.68	0.449	-1.281	0.813	0.289	-1.289	0.496	0.297	-1.488	0.719	0.324	-0.922	0.484	0.609
-1.094	0.813	0.195	-1.434	0.469	0.129	-1	0.668	0.305	-0.996	0.879	0.262	-0.871	0.539	0.258	-0.926	0.504	0.289	-0.977	0.699	0.465	-1.301	0.82	0.313	-1.289	0.523	0.305	-1.465	0.723	0.32	-0.809	0.449	0.613
-1.066	0.824	0.176	-1.484	0.461	0.125	-0.953	0.641	0.301	-1.039	0.875	0.258	-0.898	0.559	0.258	-0.926	0.492	0.293	-1.039	0.734	0.473	-1.289	0.816	0.344	-1.266	0.551	0.316	-1.375	0.727	0.332	-0.738	0.426	0.598
-1.039	0.824	0.164	-1.488	0.477	0.137	-0.934	0.617	0.301	-1.086	0.871	0.25	-0.938	0.563	0.254	-0.938	0.477	0.281	-1.125	0.789	0.488	-1.266	0.816	0.387	-1.23	0.566	0.328	-1.258	0.719	0.344	-0.715	0.43	0.574
-1.023	0.816	0.156	-1.434	0.504	0.168	-0.91	0.59	0.297	-1.145	0.863	0.242	-0.961	0.582	0.262	-0.945	0.465	0.277	-1.184	0.844	0.5	-1.234	0.809	0.422	-1.246	0.559	0.316	-1.129	0.695	0.355	-0.711	0.445	0.543
-1.02	0.797	0.137	-1.34	0.531	0.211	-0.898	0.574	0.301	-1.203	0.852	0.234	-0.988	0.59	0.27	-0.957	0.453	0.266	-1.223	0.887	0.484	-1.242	0.766	0.418	-1.316	0.551	0.297	-0.988	0.656	0.371	-0.715	0.484	0.523
-1.039	0.762	0.105	-1.23	0.559	0.23	-0.891	0.57	0.305	-1.246	0.848	0.223	-1.023	0.59	0.273	-0.988	0.445	0.262	-1.266	0.898	0.453	-1.285	0.699	0.391	-1.402	0.531	0.277	-0.871	0.598	0.375	-0.727	0.523	0.512
-1.09	0.746	0.094	-1.137	0.59	0.242	-0.883	0.57	0.297	-1.27	0.844	0.215	-1.063	0.59	0.266	-1.039	0.445	0.266	-1.336	0.891	0.422	-1.332	0.629	0.355	-1.457	0.52	0.258	-0.781	0.535	0.391	-0.746	0.555	0.523
-1.16	0.777	0.102	-1.086	0.598	0.246	-0.895	0.574	0.289	-1.266	0.84	0.215	-1.102	0.594	0.258	-1.094	0.445	0.281	-1.402	0.887	0.387	-1.363	0.582	0.32	-1.477	0.52	0.242	-0.727	0.484	0.418	-0.77	0.566	0.543
-1.223	0.863	0.098	-1.082	0.582	0.242	-0.918	0.582	0.281	-1.246	0.844	0.203	-1.129	0.602	0.258	-1.156	0.457	0.289	-1.473	0.879	0.371	-1.371	0.566	0.301	-1.457	0.535	0.227	-0.695	0.457	0.449	-0.805	0.574	0.566
-1.273	0.965	0.09	-1.113	0.559	0.234	-0.953	0.59	0.285	-1.211	0.844	0.191	-1.164	0.609	0.254	-1.23	0.457	0.309	-1.52	0.867	0.367	-1.363	0.559	0.281	-1.43	0.531	0.215	-0.676	0.445	0.484	-0.844	0.598	0.602
-1.285	1.016	0.086	-1.145	0.547	0.215	-0.996	0.621	0.293	-1.195	0.832	0.172	-1.195	0.617	0.25	-1.293	0.469	0.316	-1.527	0.867	0.363	-1.352	0.547	0.27	-1.43	0.516	0.215	-0.664	0.449	0.5	-0.898	0.633	0.633
-1.246	0.996	0.086	-1.188	0.547	0.211	-1.035	0.652	0.301	-1.215	0.816	0.141	-1.195	0.625	0.258	-1.355	0.488	0.324	-1.488	0.852	0.367	-1.352	0.531	0.266	-1.461	0.504	0.211	-0.676	0.484	0.5	-0.953	0.664	0.668
-1.188	0.969	0.074	-1.227	0.566	0.207	-1.066	0.691	0.313	-1.246	0.816	0.125	-1.191	0.637	0.281	-1.375	0.5	0.332	-1.422	0.813	0.379	-1.383	0.516	0.266	-1.508	0.52	0.223	-0.707	0.535	0.504	-1.012	0.676	0.688
-1.16	0.906	0.063	-1.25	0.594	0.215	-1.098	0.723	0.324	-1.262	0.84	0.141	-1.18	0.645	0.301	-1.352	0.516	0.34	-1.355	0.77	0.363	-1.422	0.504	0.285	-1.539	0.551	0.254	-0.758	0.594	0.504	-1.082	0.664	0.695
-1.16	0.828	0.055	-1.25	0.613	0.242	-1.133	0.746	0.328	-1.262	0.91	0.16	-1.176	0.645	0.309	-1.309	0.531	0.34	-1.344	0.738	0.336	-1.473	0.504	0.297	-1.527	0.566	0.289	-0.813	0.648	0.523	-1.145	0.648	0.691
-1.164	0.738	0.059	-1.23	0.633	0.258	-1.16	0.758	0.324	-1.254	0.98	0.188	-1.199	0.641	0.301	-1.266	0.527	0.328	-1.391	0.73	0.313	-1.504	0.52	0.313	-1.469	0.598	0.328	-0.875	0.715	0.547	-1.215	0.633	0.688
-1.176	0.68	0.051	-1.191	0.633	0.281	-1.176	0.75	0.309	-1.23	1.004	0.195	-1.246	0.617	0.285	-1.254	0.512	0.305	-1.402	0.738	0.348	-1.496	0.559	0.34	-1.375	0.629	0.363	-0.941	0.781	0.566	-1.297	0.621	0.676
-1.211	0.641	0.047	-1.133	0.617	0.285	-1.207	0.738	0.289	-1.207	0.973	0.188	-1.285	0.59	0.266	-1.324	0.48	0.277	-1.387	0.762	0.379	-1.465	0.586	0.375	-1.27	0.668	0.383	-1.016	0.813	0.582	-1.383	0.605	0.66
-1.254	0.613	0.039	-1.07	0.613	0.285	-1.238	0.727	0.27	-1.188	0.918	0.16	-1.301	0.586	0.25	-1.402	0.465	0.254	-1.363	0.785	0.391	-1.391	0.617	0.395	-1.16	0.68	0.395	-1.078	0.82	0.586	-1.438	0.578	0.652
-1.293	0.625	0.047	-1.016	0.613	0.285	-1.266	0.73	0.258	-1.195	0.863	0.137	-1.285	0.59	0.246	-1.445	0.465	0.25	-1.348	0.773	0.387	-1.289	0.629	0.406	-1.047	0.672	0.41	-1.137	0.805	0.582	-1.461	0.563	0.645
-1.293	0.648	0.051	-0.98	0.609	0.285	-1.281	0.73	0.25	-1.23	0.836	0.125	-1.25	0.602	0.242	-1.418	0.488	0.27	-1.332	0.746	0.359	-1.164	0.613	0.398	-0.953	0.648	0.438	-1.191	0.758	0.582	-1.484	0.551	0.648
-1.254	0.664	0.047	-0.957	0.609	0.285	-1.27	0.73	0.25	-1.27	0.82	0.125	-1.215	0.602	0.246	-1.344	0.5	0.297	-1.336	0.723	0.316	-1.051	0.586	0.387	-0.879	0.621	0.453	-1.281	0.695	0.574	-1.5	0.551	0.652
-1.199	0.68	0.039	-0.934	0.605	0.277	-1.242	0.723	0.254	-1.313	0.813	0.129	-1.215	0.605	0.246	-1.293	0.527	0.309	-1.363	0.703	0.277	-0.957	0.555	0.375	-0.809	0.59	0.465	-1.371	0.637	0.574	-1.48	0.566	0.648
-1.141	0.695	0.043	-0.918	0.609	0.277	-1.219	0.707	0.254	-1.344	0.801	0.133	-1.262	0.594	0.234	-1.297	0.527	0.313	-1.398	0.695	0.25	-0.875	0.531	0.375	-0.762	0.578	0.465	-1.449	0.582	0.586	-1.441	0.574	0.602
-1.07	0.699	0.051	-0.91	0.613	0.281	-1.207	0.695	0.246	-1.344	0.789	0.133	-1.301	0.582	0.238	-1.34	0.516	0.309	-1.414	0.703	0.242	-0.813	0.527	0.359	-0.727	0.574	0.453	-1.52	0.531	0.609	-1.43	0.598	0.523
-1	0.703	0.063	-0.902	0.617	0.281	-1.215	0.684	0.23	-1.32	0.758	0.137	-1.344	0.574	0.234	-1.398	0.496	0.289	-1.418	0.711	0.238	-0.758	0.535	0.348	-0.711	0.594	0.465	-1.563	0.512	0.613	-1.473	0.625	0.449
-0.965	0.715	0.063	-0.895	0.629	0.289	-1.242	0.676	0.203	-1.285	0.711	0.137	-1.395	0.57	0.23	-1.457	0.5	0.281	-1.41	0.703	0.242	-0.723	0.539	0.332	-0.727	0.629	0.461	-1.586	0.527	0.613	-1.559	0.652	0.438
-0.969	0.711	0.07	-0.895	0.641	0.297	-1.309	0.68	0.176	-1.234	0.672	0.141	-1.441	0.574	0.227	-1.504	0.492	0.289	-1.379	0.695	0.25	-0.715	0.551	0.324	-0.75	0.684	0.461	-1.586	0.555	0.605	-1.621	0.699	0.469
-0.988	0.684	0.066	-0.895	0.66	0.289	-1.391	0.711	0.168	-1.184	0.656	0.152	-1.461	0.598	0.188	-1.508	0.504	0.316	-1.332	0.684	0.254	-0.723	0.563	0.332	-0.773	0.734	0.465	-1.566	0.594	0.578	-1.645	0.742	0.492
-1.008	0.664	0.063	-0.922	0.66	0.285	-1.441	0.758	0.184	-1.121	0.645	0.168	-1.441	0.629	0.141	-1.48	0.539	0.344	-1.266	0.668	0.27	-0.727	0.563	0.328	-0.805	0.773	0.469	-1.504	0.633	0.539	-1.633	0.75	0.5
-1.039	0.633	0.063	-0.965	0.66	0.27	-1.441	0.813	0.195	-1.055	0.645	0.191	-1.406	0.664	0.125	-1.422	0.57	0.375	-1.184	0.648	0.289	-0.746	0.59	0.328	-0.84	0.797	0.469	-1.441	0.672	0.469	-1.625	0.734	0.477
-1.066	0.613	0.063	-1.027	0.664	0.258	-1.434	0.828	0.207	-0.996	0.656	0.211	-1.355	0.699	0.16	-1.332	0.598	0.398	-1.109	0.637	0.309	-0.77	0.637	0.332	-0.91	0.813	0.469	-1.395	0.699	0.41	-1.609	0.695	0.434
-1.105	0.602	0.066	-1.09	0.691	0.258	-1.41	0.82	0.195	-0.973	0.66	0.215	-1.293	0.758	0.242	-1.242	0.602	0.406	-1.031	0.629	0.324	-0.805	0.688	0.328	-1.008	0.82	0.457	-1.359	0.742	0.391	-1.59	0.672	0.391
-1.133	0.598	0.074	-1.152	0.723	0.273	-1.379	0.777	0.172	-0.949	0.664	0.219	-1.254	0.82	0.316	-1.141	0.598	0.41	-0.969	0.617	0.328	-0.82	0.766	0.328	-1.129	0.82	0.449	-1.305	0.789	0.391	-1.566	0.648	0.355
-1.141	0.609	0.086	-1.195	0.75	0.285	-1.371	0.719	0.145	-0.934	0.648	0.211	-1.234	0.848	0.355	-1.051	0.59	0.418	-0.918	0.605	0.324	-0.855	0.836	0.336	-1.246	0.816	0.453	-1.262	0.824	0.383	-1.523	0.625	0.324
-1.125	0.629	0.098	-1.23	0.766	0.289	-1.379	0.664	0.117	-0.926	0.629	0.191	-1.191	0.82	0.379	-0.98	0.578	0.426	-0.879	0.594	0.32	-0.898	0.875	0.344	-1.352	0.797	0.445	-1.277	0.844	0.355	-1.477	0.598	0.316
-1.094	0.645	0.109	-1.254	0.777	0.289	-1.395	0.629	0.09	-0.918	0.617	0.18	-1.125	0.75	0.398	-0.922	0.566	0.434	-0.852	0.582	0.316	-0.938	0.918	0.355	-1.422	0.754	0.422	-1.355	0.828	0.313	-1.418	0.578	0.305
-1.059	0.66	0.113	-1.27	0.773	0.305	-1.43	0.594	0.074	-0.922	0.609	0.16	-1.043	0.664	0.395	-0.875	0.563	0.434	-0.824	0.578	0.313	-0.996	0.926	0.367	-1.469	0.691	0.395	-1.449	0.82	0.27	-1.336	0.57	0.309
-1.031	0.664	0.113	-1.27	0.754	0.305	-1.465	0.57	0.07	-0.918	0.605	0.156	-0.965	0.609	0.375	-0.852	0.574	0.43	-0.809	0.57	0.309	-1.063	0.938	0.379	-1.52	0.613	0.391	-1.559	0.828	0.238	-1.246	0.566	0.313
-1.023	0.664	0.113	-1.285	0.738	0.293	-1.469	0.547	0.074	-0.918	0.609	0.164	-0.918	0.559	0.359	-0.844	0.594	0.438	-0.809	0.563	0.301	-1.145	0.949	0.391	-1.566	0.543	0.391	-1.648	0.836	0.207	-1.145	0.551	0.324
-1.023	0.645	0.113	-1.293	0.711	0.289	-1.43	0.527	0.074	-0.918	0.609	0.16	-0.902	0.52	0.359	-0.836	0.605	0.426	-0.82	0.559	0.289	-1.223	0.941	0.402	-1.613	0.512	0.398	-1.68	0.828	0.188	-1.043	0.539	0.34
-1.043	0.621	0.117	-1.297	0.676	0.273	-1.367	0.508	0.078	-0.91	0.609	0.16	-0.895	0.508	0.371	-0.84	0.617	0.422	-0.832	0.543	0.281	-1.285	0.953	0.402	-1.641	0.527	0.41	-1.633	0.805	0.191	-0.957	0.535	0.367
-1.066	0.594	0.105	-1.293	0.652	0.262	-1.297	0.504	0.09	-0.891	0.602	0.164	-0.906	0.52	0.383	-0.852	0.637	0.422	-0.844	0.52	0.281	-1.359	0.938	0.414	-1.645	0.551	0.43	-1.543	0.762	0.203	-0.883	0.52	0.387
-1.094	0.578	0.102	-1.285	0.637	0.254	-1.227	0.512	0.105	-0.863	0.602	0.168	-0.918	0.539	0.395	-0.871	0.66	0.426	-0.859	0.504	0.273	-1.383	0.922	0.43	-1.605	0.578	0.434	-1.434	0.719	0.227	-0.828	0.508	0.406
-1.109	0.582	0.098	-1.258	0.641	0.254	-1.16	0.52	0.125	-0.852	0.605	0.164	-0.941	0.574	0.406	-0.895	0.711	0.441	-0.871	0.508	0.273	-1.391	0.898	0.449	-1.504	0.613	0.41	-1.305	0.684	0.27	-0.789	0.496	0.406
-1.125	0.586	0.102	-1.227	0.641	0.258	-1.109	0.531	0.148	-0.867	0.602	0.168	-0.957	0.609	0.41	-0.922	0.777	0.449	-0.883	0.52	0.273	-1.398	0.867	0.465	-1.383	0.648	0.379	-1.18	0.629	0.313	-0.762	0.496	0.41
-1.133	0.59	0.113	-1.188	0.648	0.262	-1.055	0.539	0.164	-0.898	0.59	0.172	-0.965	0.664	0.414	-0.941	0.832	0.457	-0.91	0.535	0.273	-1.387	0.84	0.473	-1.32	0.66	0.352	-1.063	0.586	0.344	-0.75	0.496	0.41
-1.133	0.602	0.125	-1.148	0.648	0.258	-1.004	0.535	0.18	-0.945	0.594	0.176	-0.961	0.734	0.426	-0.957	0.867	0.469	-0.969	0.551	0.27	-1.359	0.828	0.48	-1.355	0.676	0.348	-0.945	0.555	0.367	-0.758	0.488	0.406
-1.148	0.617	0.125	-1.117	0.648	0.25	-0.961	0.539	0.176	-1.023	0.605	0.191	-0.969	0.805	0.434	-0.969	0.883	0.469	-1.047	0.559	0.273	-1.313	0.797	0.477	-1.414	0.727	0.367	-0.863	0.531	0.379	-0.77	0.473	0.387
-1.172	0.629	0.129	-1.109	0.641	0.234	-0.93	0.531	0.172	-1.117	0.629	0.199	-0.984	0.867	0.449	-0.996	0.871	0.469	-1.121	0.559	0.277	-1.27	0.77	0.457	-1.445	0.828	0.395	-0.809	0.516	0.367	-0.797	0.461	0.363
-1.164	0.648	0.121	-1.129	0.637	0.199	-0.906	0.52	0.164	-1.207	0.656	0.207	-1.035	0.91	0.469	-1.055	0.852	0.465	-1.199	0.555	0.281	-1.27	0.746	0.426	-1.422	0.93	0.387	-0.773	0.527	0.359	-0.824	0.465	0.348
-1.137	0.66	0.113	-1.191	0.637	0.164	-0.902	0.52	0.164	-1.273	0.668	0.219	-1.094	0.922	0.492	-1.129	0.852	0.465	-1.297	0.555	0.289	-1.273	0.754	0.414	-1.383	0.98	0.352	-0.75	0.531	0.344	-0.848	0.469	0.348
-1.105	0.664	0.113	-1.289	0.66	0.152	-0.934	0.523	0.152	-1.305	0.68	0.211	-1.176	0.914	0.512	-1.199	0.844	0.461	-1.391	0.547	0.297	-1.273	0.777	0.434	-1.359	0.973	0.301	-0.734	0.543	0.328	-0.879	0.492	0.367
-1.078	0.668	0.117	-1.363	0.738	0.18	-0.973	0.504	0.152	-1.34	0.691	0.215	-1.246	0.871	0.516	-1.266	0.816	0.457	-1.461	0.551	0.301	-1.254	0.82	0.441	-1.371	0.906	0.246	-0.727	0.563	0.316	-0.914	0.5	0.383
-1.07	0.672	0.117	-1.375	0.852	0.219	-0.977	0.488	0.152	-1.363	0.688	0.207	-1.316	0.813	0.508	-1.32	0.773	0.445	-1.504	0.555	0.313	-1.258	0.848	0.434	-1.41	0.809	0.203	-0.73	0.578	0.305	-0.965	0.512	0.402
-1.094	0.672	0.125	-1.336	0.93	0.242	-0.969	0.488	0.16	-1.379	0.668	0.199	-1.375	0.754	0.473	-1.363	0.746	0.426	-1.5	0.566	0.316	-1.289	0.859	0.418	-1.465	0.73	0.172	-0.742	0.578	0.301	-1.023	0.496	0.418
-1.109	0.656	0.145	-1.281	0.922	0.23	-0.957	0.492	0.16	-1.406	0.641	0.18	-1.422	0.715	0.438	-1.406	0.715	0.422	-1.492	0.57	0.328	-1.324	0.863	0.395	-1.504	0.676	0.148	-0.762	0.594	0.301	-1.082	0.477	0.445
-1.137	0.629	0.141	-1.238	0.887	0.195	-0.938	0.5	0.164	-1.457	0.582	0.156	-1.438	0.684	0.418	-1.426	0.691	0.422	-1.477	0.566	0.336	-1.379	0.867	0.363	-1.516	0.645	0.129	-0.805	0.602	0.293	-1.129	0.453	0.465
-1.172	0.594	0.141	-1.25	0.832	0.16	-0.938	0.523	0.16	-1.516	0.52	0.141	-1.438	0.652	0.414	-1.418	0.691	0.414	-1.426	0.566	0.336	-1.438	0.867	0.332	-1.477	0.629	0.109	-0.859	0.605	0.289	-1.195	0.438	0.48
-1.215	0.563	0.137	-1.301	0.777	0.125	-0.957	0.543	0.16	-1.508	0.484	0.137	-1.406	0.641	0.41	-1.383	0.695	0.422	-1.355	0.543	0.332	-1.5	0.859	0.301	-1.41	0.617	0.105	-0.914	0.602	0.301	-1.273	0.422	0.484
-1.25	0.547	0.137	-1.371	0.734	0.105	-0.988	0.543	0.156	-1.441	0.488	0.156	-1.375	0.648	0.391	-1.332	0.707	0.426	-1.34	0.516	0.309	-1.551	0.832	0.273	-1.313	0.602	0.117	-0.965	0.586	0.309	-1.371	0.395	0.48
-1.289	0.551	0.133	-1.426	0.707	0.094	-1.004	0.531	0.148	-1.332	0.516	0.18	-1.367	0.641	0.363	-1.285	0.707	0.41	-1.363	0.508	0.285	-1.547	0.797	0.246	-1.195	0.594	0.133	-1.02	0.57	0.316	-1.445	0.379	0.48
-1.309	0.566	0.141	-1.473	0.68	0.086	-1.012	0.523	0.133	-1.207	0.535	0.207	-1.371	0.633	0.328	-1.234	0.699	0.398	-1.34	0.516	0.281	-1.52	0.762	0.234	-1.078	0.582	0.16	-1.09	0.543	0.316	-1.492	0.379	0.48
-1.293	0.586	0.152	-1.488	0.652	0.109	-1.035	0.512	0.133	-1.117	0.543	0.234	-1.391	0.648	0.281	-1.23	0.695	0.355	-1.285	0.531	0.277	-1.465	0.719	0.242	-0.961	0.57	0.195	-1.18	0.504	0.316	-1.496	0.383	0.477
-1.25	0.609	0.172	-1.461	0.645	0.117	-1.066	0.508	0.129	-1.09	0.52	0.242	-1.391	0.68	0.262	-1.285	0.711	0.328	-1.246	0.555	0.273	-1.379	0.684	0.262	-0.863	0.563	0.23	-1.266	0.492	0.32	-1.461	0.395	0.488
-1.223	0.633	0.195	-1.414	0.633	0.125	-1.105	0.496	0.125	-1.094	0.477	0.23	-1.367	0.727	0.25	-1.328	0.75	0.328	-1.211	0.559	0.281	-1.273	0.652	0.297	-0.793	0.551	0.258	-1.355	0.48	0.324	-1.375	0.418	0.504
-1.188	0.645	0.207	-1.34	0.598	0.125	-1.141	0.512	0.125	-1.129	0.438	0.223	-1.332	0.789	0.234	-1.34	0.797	0.363	-1.191	0.555	0.281	-1.172	0.637	0.328	-0.75	0.543	0.277	-1.465	0.469	0.32	-1.293	0.426	0.512
-1.16	0.652	0.215	-1.262	0.559	0.137	-1.18	0.535	0.121	-1.188	0.434	0.211	-1.285	0.848	0.199	-1.348	0.852	0.379	-1.203	0.535	0.262	-1.082	0.609	0.344	-0.73	0.547	0.281	-1.535	0.477	0.328	-1.281	0.41	0.484
-1.152	0.637	0.219	-1.184	0.547	0.152	-1.215	0.563	0.125	-1.262	0.449	0.203	-1.25	0.859	0.156	-1.352	0.883	0.379	-1.258	0.527	0.254	-0.988	0.605	0.359	-0.715	0.559	0.285	-1.551	0.492	0.328	-1.324	0.402	0.445
-1.148	0.613	0.211	-1.117	0.555	0.148	-1.238	0.59	0.133	-1.34	0.492	0.195	-1.234	0.84	0.113	-1.375	0.859	0.344	-1.301	0.535	0.242	-0.93	0.602	0.352	-0.699	0.559	0.27	-1.484	0.508	0.344	-1.371	0.406	0.406
-1.156	0.59	0.215	-1.063	0.566	0.152	-1.238	0.633	0.148	-1.398	0.547	0.195	-1.238	0.805	0.082	-1.418	0.809	0.293	-1.332	0.543	0.242	-0.875	0.602	0.348	-0.691	0.57	0.266	-1.383	0.527	0.359	-1.391	0.426	0.387
-1.168	0.574	0.215	-1.016	0.574	0.156	-1.246	0.664	0.176	-1.422	0.594	0.199	-1.246	0.781	0.078	-1.461	0.754	0.242	-1.34	0.563	0.262	-0.828	0.586	0.336	-0.711	0.57	0.254	-1.336	0.539	0.355	-1.391	0.461	0.371
-1.18	0.566	0.215	-0.996	0.582	0.16	-1.238	0.68	0.199	-1.406	0.617	0.203	-1.25	0.766	0.086	-1.52	0.711	0.199	-1.332	0.586	0.281	-0.789	0.57	0.332	-0.762	0.563	0.242	-1.375	0.535	0.328	-1.391	0.496	0.383
-1.203	0.566	0.223	-0.996	0.594	0.156	-1.25	0.684	0.211	-1.34	0.625	0.215	-1.27	0.762	0.109	-1.566	0.672	0.18	-1.313	0.617	0.309	-0.766	0.555	0.32	-0.82	0.559	0.23	-1.426	0.539	0.293	-1.422	0.527	0.406
-1.215	0.57	0.23	-0.996	0.602	0.156	-1.313	0.656	0.203	-1.242	0.629	0.223	-1.27	0.758	0.125	-1.574	0.648	0.164	-1.266	0.645	0.34	-0.758	0.551	0.313	-0.863	0.563	0.223	-1.438	0.539	0.262	-1.5	0.543	0.434
-1.215	0.57	0.242	-1.004	0.605	0.152	-1.395	0.609	0.188	-1.148	0.621	0.23	-1.266	0.75	0.148	-1.512	0.625	0.18	-1.203	0.664	0.363	-0.754	0.539	0.309	-0.91	0.57	0.215	-1.434	0.539	0.25	-1.574	0.547	0.465
-1.211	0.57	0.242	-1.016	0.598	0.152	-1.449	0.594	0.168	-1.059	0.609	0.234	-1.258	0.727	0.16	-1.418	0.59	0.184	-1.137	0.664	0.371	-0.754	0.531	0.309	-0.945	0.59	0.207	-1.414	0.555	0.238	-1.617	0.543	0.484
-1.172	0.57	0.246	-1.027	0.602	0.141	-1.445	0.594	0.16	-0.992	0.602	0.242	-1.25	0.707	0.16	-1.313	0.563	0.211	-1.059	0.648	0.375	-0.75	0.535	0.313	-0.988	0.598	0.215	-1.395	0.563	0.246	-1.602	0.531	0.477
-1.129	0.574	0.246	-1.051	0.59	0.133	-1.375	0.602	0.188	-0.953	0.59	0.23	-1.227	0.676	0.152	-1.203	0.543	0.242	-0.977	0.621	0.379	-0.766	0.531	0.316	-1.047	0.605	0.227	-1.387	0.563	0.258	-1.527	0.52	0.461
-1.086	0.57	0.238	-1.055	0.578	0.145	-1.281	0.625	0.227	-0.926	0.566	0.23	-1.191	0.652	0.152	-1.098	0.527	0.273	-0.918	0.594	0.371	-0.773	0.535	0.32	-1.137	0.625	0.223	-1.414	0.57	0.273	-1.422	0.516	0.453
-1.043	0.563	0.227	-1.059	0.574	0.152	-1.219	0.629	0.25	-0.906	0.551	0.234	-1.152	0.637	0.152	-1.004	0.523	0.297	-0.859	0.574	0.371	-0.793	0.551	0.324	-1.203	0.648	0.227	-1.434	0.582	0.281	-1.293	0.516	0.438
-1.008	0.563	0.219	-1.063	0.582	0.168	-1.203	0.613	0.258	-0.895	0.566	0.227	-1.105	0.629	0.164	-0.938	0.52	0.309	-0.813	0.559	0.363	-0.828	0.566	0.32	-1.234	0.684	0.238	-1.422	0.598	0.301	-1.148	0.508	0.445
-0.992	0.563	0.211	-1.039	0.586	0.18	-1.234	0.559	0.258	-0.883	0.617	0.219	-1.059	0.629	0.184	-0.887	0.52	0.313	-0.781	0.555	0.359	-0.867	0.578	0.328	-1.285	0.715	0.258	-1.395	0.598	0.32	-1.012	0.496	0.461
-0.996	0.566	0.207	-1.023	0.582	0.188	-1.277	0.508	0.25	-0.871	0.676	0.215	-1.016	0.629	0.211	-0.852	0.527	0.305	-0.77	0.559	0.367	-0.918	0.594	0.328	-1.336	0.734	0.277	-1.34	0.605	0.348	-0.898	0.465	0.48
-1.012	0.57	0.219	-1.02	0.582	0.199	-1.332	0.477	0.23	-0.863	0.719	0.211	-0.969	0.625	0.238	-0.832	0.535	0.293	-0.766	0.57	0.375	-0.988	0.605	0.328	-1.379	0.75	0.289	-1.258	0.625	0.371	-0.809	0.441	0.516
-1.02	0.582	0.223	-1.02	0.578	0.199	-1.391	0.465	0.203	-0.859	0.75	0.215	-0.938	0.613	0.262	-0.832	0.539	0.281	-0.766	0.602	0.406	-1.074	0.609	0.324	-1.391	0.762	0.309	-1.156	0.645	0.387	-0.746	0.426	0.531
-1.027	0.586	0.223	-1.039	0.57	0.195	-1.434	0.477	0.188	-0.863	0.773	0.223	-0.91	0.598	0.266	-0.844	0.555	0.262	-0.785	0.629	0.445	-1.16	0.617	0.328	-1.363	0.762	0.328	-1.055	0.66	0.406	-0.703	0.43	0.535
-1.035	0.609	0.223	-1.066	0.566	0.199	-1.441	0.5	0.184	-0.871	0.793	0.227	-0.895	0.594	0.262	-0.859	0.563	0.258	-0.832	0.668	0.461	-1.25	0.613	0.328	-1.297	0.742	0.332	-0.945	0.656	0.406	-0.688	0.445	0.523
-1.031	0.641	0.223	-1.094	0.57	0.199	-1.422	0.527	0.191	-0.895	0.813	0.227	-0.895	0.574	0.258	-0.879	0.563	0.246	-0.887	0.707	0.469	-1.297	0.629	0.34	-1.25	0.711	0.328	-0.852	0.641	0.398	-0.672	0.477	0.508
-1.027	0.676	0.223	-1.125	0.57	0.207	-1.402	0.547	0.207	-0.938	0.836	0.227	-0.895	0.551	0.246	-0.898	0.559	0.25	-0.93	0.734	0.477	-1.336	0.645	0.363	-1.246	0.668	0.316	-0.789	0.609	0.395	-0.66	0.52	0.48
-1.027	0.719	0.207	-1.156	0.566	0.215	-1.367	0.566	0.227	-0.996	0.867	0.242	-0.895	0.551	0.246	-0.91	0.547	0.25	-0.969	0.75	0.477	-1.328	0.645	0.387	-1.289	0.641	0.297	-0.738	0.574	0.375	-0.668	0.559	0.469
-1.035	0.734	0.195	-1.176	0.555	0.215	-1.316	0.578	0.254	-1.074	0.875	0.25	-0.906	0.555	0.246	-0.926	0.543	0.254	-1.012	0.746	0.48	-1.27	0.633	0.418	-1.313	0.621	0.289	-0.711	0.551	0.367	-0.695	0.59	0.473
-1.031	0.738	0.199	-1.176	0.547	0.215	-1.254	0.582	0.273	-1.137	0.867	0.262	-0.93	0.563	0.242	-0.949	0.531	0.262	-1.059	0.762	0.484	-1.23	0.609	0.438	-1.313	0.613	0.293	-0.703	0.543	0.359	-0.723	0.637	0.488
-1.039	0.746	0.203	-1.18	0.543	0.219	-1.168	0.598	0.281	-1.168	0.863	0.262	-0.934	0.574	0.242	-0.969	0.52	0.262	-1.121	0.793	0.496	-1.238	0.57	0.422	-1.285	0.609	0.305	-0.715	0.559	0.363	-0.766	0.676	0.52
-1.047	0.746	0.203	-1.18	0.555	0.223	-1.086	0.594	0.281	-1.199	0.844	0.25	-0.945	0.574	0.238	-0.992	0.512	0.258	-1.191	0.844	0.512	-1.285	0.523	0.387	-1.273	0.59	0.313	-0.746	0.59	0.375	-0.813	0.711	0.547
-1.055	0.742	0.203	-1.16	0.563	0.227	-1.012	0.586	0.27	-1.242	0.836	0.242	-0.969	0.563	0.238	-1.039	0.504	0.258	-1.285	0.906	0.473	-1.32	0.496	0.355	-1.289	0.566	0.32	-0.797	0.633	0.398	-0.875	0.723	0.578
-1.074	0.738	0.211	-1.141	0.57	0.242	-0.953	0.57	0.27	-1.297	0.824	0.238	-1.004	0.547	0.238	-1.098	0.488	0.254	-1.387	0.918	0.441	-1.332	0.496	0.324	-1.32	0.555	0.332	-0.855	0.676	0.426	-0.941	0.699	0.586
-1.102	0.734	0.211	-1.125	0.582	0.258	-0.91	0.563	0.266	-1.352	0.828	0.246	-1.043	0.543	0.242	-1.168	0.484	0.254	-1.453	0.844	0.441	-1.324	0.512	0.297	-1.367	0.555	0.344	-0.91	0.711	0.453	-1.02	0.664	0.598
-1.137	0.734	0.207	-1.16	0.586	0.266	-0.883	0.555	0.273	-1.383	0.852	0.25	-1.094	0.543	0.25	-1.234	0.484	0.254	-1.488	0.742	0.449	-1.313	0.531	0.277	-1.414	0.547	0.363	-0.965	0.754	0.477	-1.102	0.645	0.621
-1.168	0.734	0.195	-1.234	0.586	0.258	-0.875	0.559	0.281	-1.41	0.852	0.25	-1.145	0.547	0.254	-1.285	0.48	0.262	-1.496	0.641	0.469	-1.332	0.527	0.254	-1.441	0.535	0.375	-1.031	0.793	0.5	-1.188	0.625	0.633
-1.195	0.738	0.199	-1.328	0.57	0.234	-0.883	0.566	0.281	-1.402	0.852	0.254	-1.207	0.559	0.254	-1.324	0.484	0.273	-1.48	0.566	0.488	-1.375	0.516	0.242	-1.461	0.516	0.383	-1.098	0.816	0.504	-1.262	0.609	0.645
-1.215	0.75	0.195	-1.398	0.539	0.188	-0.879	0.57	0.285	-1.371	0.84	0.246	-1.25	0.566	0.254	-1.359	0.488	0.281	-1.469	0.523	0.484	-1.469	0.492	0.234	-1.445	0.469	0.379	-1.148	0.809	0.496	-1.313	0.602	0.66
-1.23	0.781	0.18	-1.383	0.523	0.156	-0.883	0.586	0.289	-1.316	0.832	0.238	-1.281	0.57	0.25	-1.34	0.504	0.301	-1.445	0.5	0.488	-1.59	0.496	0.234	-1.379	0.441	0.398	-1.188	0.785	0.488	-1.348	0.586	0.676
-1.238	0.805	0.176	-1.371	0.531	0.152	-0.902	0.605	0.293	-1.277	0.809	0.219	-1.316	0.574	0.254	-1.316	0.531	0.313	-1.426	0.48	0.477	-1.707	0.523	0.242	-1.324	0.609	0.398	-1.227	0.746	0.473	-1.367	0.574	0.688
-1.23	0.824	0.176	-1.387	0.551	0.172	-0.922	0.625	0.285	-1.293	0.785	0.199	-1.355	0.578	0.258	-1.289	0.57	0.332	-1.426	0.477	0.453	-1.777	0.563	0.258	-1.207	0.789	0.406	-1.273	0.707	0.469	-1.391	0.59	0.688
-1.215	0.828	0.172	-1.398	0.578	0.215	-0.953	0.656	0.285	-1.344	0.766	0.188	-1.379	0.594	0.266	-1.262	0.598	0.348	-1.465	0.508	0.426	-1.754	0.613	0.285	-1.008	0.832	0.461	-1.336	0.676	0.457	-1.406	0.609	0.68
-1.191	0.828	0.172	-1.379	0.609	0.254	-0.98	0.68	0.293	-1.379	0.746	0.184	-1.387	0.598	0.273	-1.262	0.609	0.352	-1.484	0.559	0.426	-1.66	0.652	0.324	-0.855	0.68	0.488	-1.41	0.652	0.461	-1.402	0.645	0.672
-1.172	0.816	0.18	-1.348	0.609	0.273	-0.996	0.691	0.293	-1.363	0.738	0.191	-1.395	0.59	0.273	-1.309	0.605	0.348	-1.461	0.625	0.441	-1.52	0.699	0.352	-0.773	0.637	0.445	-1.484	0.637	0.469	-1.387	0.676	0.668
-1.164	0.797	0.168	-1.301	0.586	0.281	-1.004	0.699	0.293	-1.336	0.738	0.199	-1.398	0.57	0.258	-1.391	0.598	0.336	-1.41	0.691	0.445	-1.355	0.723	0.379	-0.734	0.684	0.383	-1.535	0.637	0.484	-1.352	0.691	0.637
-1.176	0.773	0.16	-1.273	0.555	0.301	-1.016	0.695	0.297	-1.313	0.738	0.195	-1.418	0.535	0.238	-1.441	0.594	0.316	-1.363	0.742	0.445	-1.188	0.699	0.402	-0.695	0.691	0.34	-1.551	0.641	0.508	-1.316	0.699	0.586
-1.219	0.754	0.141	-1.254	0.52	0.305	-1.043	0.68	0.289	-1.289	0.73	0.18	-1.434	0.504	0.219	-1.426	0.605	0.313	-1.313	0.773	0.414	-1.031	0.656	0.414	-0.668	0.676	0.34	-1.527	0.648	0.52	-1.301	0.715	0.527
-1.285	0.742	0.121	-1.23	0.52	0.305	-1.078	0.664	0.285	-1.289	0.727	0.164	-1.395	0.492	0.203	-1.336	0.629	0.305	-1.293	0.77	0.363	-0.918	0.602	0.43	-0.664	0.68	0.348	-1.484	0.66	0.496	-1.324	0.734	0.492
-1.344	0.758	0.121	-1.234	0.531	0.305	-1.113	0.668	0.285	-1.305	0.707	0.141	-1.336	0.504	0.211	-1.234	0.637	0.305	-1.305	0.746	0.293	-0.844	0.559	0.441	-0.691	0.676	0.352	-1.469	0.668	0.43	-1.367	0.762	0.516
-1.367	0.805	0.125	-1.219	0.523	0.305	-1.148	0.66	0.285	-1.332	0.695	0.117	-1.23	0.508	0.223	-1.148	0.617	0.301	-1.34	0.715	0.234	-0.793	0.516	0.445	-0.715	0.668	0.363	-1.52	0.676	0.367	-1.375	0.793	0.547
-1.336	0.844	0.125	-1.188	0.531	0.293	-1.176	0.668	0.281	-1.34	0.676	0.102	-1.133	0.496	0.238	-1.102	0.578	0.273	-1.387	0.711	0.195	-0.754	0.492	0.438	-0.746	0.664	0.371	-1.602	0.691	0.332	-1.41	0.805	0.574
-1.289	0.867	0.121	-1.164	0.543	0.277	-1.199	0.68	0.285	-1.344	0.648	0.098	-1.059	0.484	0.246	-1.109	0.531	0.25	-1.438	0.738	0.164	-0.723	0.48	0.418	-0.793	0.672	0.379	-1.613	0.719	0.34	-1.473	0.781	0.586
-1.23	0.883	0.121	-1.145	0.566	0.262	-1.23	0.691	0.285	-1.332	0.637	0.094	-1.066	0.48	0.254	-1.16	0.484	0.227	-1.473	0.766	0.141	-0.703	0.477	0.391	-0.863	0.699	0.383	-1.582	0.754	0.363	-1.535	0.742	0.574
-1.18	0.879	0.121	-1.113	0.602	0.254	-1.254	0.711	0.273	-1.332	0.652	0.094	-1.121	0.48	0.246	-1.238	0.461	0.215	-1.48	0.781	0.137	-0.695	0.484	0.371	-0.918	0.734	0.391	-1.566	0.766	0.359	-1.578	0.699	0.535
-1.164	0.832	0.109	-1.07	0.629	0.254	-1.266	0.715	0.258	-1.301	0.715	0.086	-1.207	0.5	0.238	-1.313	0.469	0.223	-1.461	0.77	0.148	-0.695	0.496	0.363	-0.973	0.773	0.395	-1.57	0.77	0.34	-1.625	0.66	0.477
-1.164	0.773	0.098	-1.039	0.656	0.258	-1.273	0.719	0.254	-1.285	0.793	0.027	-1.309	0.527	0.238	-1.379	0.516	0.246	-1.398	0.75	0.18	-0.734	0.539	0.359	-1.031	0.824	0.395	-1.586	0.746	0.305	-1.652	0.629	0.414
-1.188	0.707	0.074	-1.012	0.668	0.254	-1.25	0.723	0.254	-1.262	0.809	0.02	-1.395	0.574	0.238	-1.418	0.563	0.289	-1.313	0.734	0.23	-0.789	0.602	0.359	-1.109	0.828	0.391	-1.609	0.73	0.266	-1.652	0.602	0.363
-1.227	0.66	0.063	-0.988	0.672	0.242	-1.211	0.73	0.25	-1.191	0.758	0.039	-1.43	0.641	0.23	-1.422	0.621	0.34	-1.215	0.719	0.285	-0.879	0.676	0.375	-1.172	0.813	0.383	-1.66	0.719	0.23	-1.605	0.586	0.34
-1.27	0.645	0.063	-0.969	0.684	0.23	-1.191	0.727	0.238	-1.121	0.672	0.07	-1.453	0.707	0.23	-1.414	0.668	0.375	-1.133	0.723	0.316	-0.957	0.758	0.391	-1.207	0.777	0.383	-1.699	0.707	0.195	-1.523	0.578	0.336
-1.313	0.668	0.047	-0.938	0.688	0.211	-1.199	0.719	0.215	-1.055	0.59	0.094	-1.434	0.766	0.23	-1.359	0.691	0.398	-1.066	0.707	0.328	-1.031	0.84	0.418	-1.242	0.746	0.383	-1.695	0.684	0.172	-1.414	0.578	0.348
-1.336	0.703	0.012	-0.918	0.695	0.199	-1.234	0.719	0.195	-1.004	0.508	0.117	-1.375	0.813	0.238	-1.277	0.691	0.418	-1.008	0.676	0.328	-1.109	0.879	0.445	-1.305	0.711	0.395	-1.633	0.668	0.152	-1.301	0.582	0.363
-1.316	0.711	0.004	-0.902	0.695	0.184	-1.277	0.746	0.191	-0.957	0.441	0.145	-1.301	0.84	0.281	-1.188	0.68	0.43	-0.945	0.621	0.32	-1.168	0.918	0.465	-1.371	0.699	0.414	-1.512	0.648	0.145	-1.203	0.582	0.383
-1.262	0.68	0.012	-0.902	0.703	0.168	-1.309	0.77	0.188	-0.918	0.395	0.18	-1.219	0.852	0.32	-1.105	0.648	0.418	-0.895	0.578	0.316	-1.242	0.961	0.48	-1.449	0.695	0.43	-1.363	0.629	0.16	-1.129	0.578	0.402
-1.199	0.664	0.023	-0.918	0.711	0.16	-1.301	0.813	0.203	-0.902	0.371	0.199	-1.152	0.844	0.352	-1.039	0.609	0.414	-0.852	0.555	0.293	-1.344	0.977	0.484	-1.52	0.703	0.434	-1.211	0.605	0.203	-1.047	0.574	0.414
-1.133	0.645	0.031	-0.941	0.727	0.156	-1.285	0.848	0.219	-0.902	0.371	0.211	-1.094	0.813	0.375	-0.992	0.57	0.41	-0.824	0.535	0.266	-1.457	0.941	0.48	-1.555	0.703	0.438	-1.063	0.559	0.25	-0.965	0.563	0.422
-1.086	0.641	0.047	-0.961	0.754	0.168	-1.254	0.863	0.215	-0.887	0.383	0.211	-1.031	0.77	0.387	-0.949	0.527	0.395	-0.816	0.523	0.25	-1.543	0.859	0.473	-1.543	0.703	0.438	-0.938	0.535	0.293	-0.887	0.559	0.41
-1.039	0.637	0.066	-0.969	0.773	0.188	-1.223	0.852	0.199	-0.879	0.391	0.207	-0.977	0.727	0.383	-0.914	0.504	0.395	-0.816	0.516	0.23	-1.605	0.75	0.469	-1.488	0.695	0.426	-0.844	0.504	0.313	-0.828	0.559	0.402
-1.016	0.641	0.082	-0.969	0.809	0.199	-1.227	0.805	0.188	-0.887	0.418	0.203	-0.93	0.688	0.359	-0.895	0.488	0.395	-0.824	0.508	0.227	-1.629	0.648	0.477	-1.461	0.699	0.387	-0.77	0.484	0.328	-0.781	0.563	0.387
-1.016	0.645	0.09	-0.969	0.82	0.207	-1.254	0.754	0.168	-0.883	0.465	0.195	-0.883	0.656	0.348	-0.891	0.477	0.387	-0.832	0.5	0.234	-1.598	0.547	0.492	-1.492	0.711	0.355	-0.719	0.477	0.328	-0.754	0.551	0.379
-1	0.648	0.082	-0.965	0.809	0.207	-1.293	0.723	0.148	-0.895	0.523	0.176	-0.855	0.629	0.336	-0.898	0.496	0.391	-0.848	0.492	0.242	-1.531	0.477	0.508	-1.563	0.727	0.348	-0.676	0.484	0.313	-0.738	0.527	0.375
-0.984	0.641	0.09	-0.98	0.797	0.203	-1.359	0.715	0.141	-0.914	0.566	0.156	-0.836	0.629	0.324	-0.918	0.52	0.402	-0.863	0.492	0.254	-1.453	0.441	0.516	-1.609	0.773	0.348	-0.648	0.504	0.305	-0.738	0.512	0.379
-0.977	0.617	0.082	-1.023	0.805	0.203	-1.449	0.719	0.137	-0.934	0.59	0.145	-0.859	0.645	0.324	-0.953	0.551	0.418	-0.875	0.496	0.258	-1.363	0.438	0.508	-1.574	0.828	0.352	-0.645	0.527	0.293	-0.758	0.492	0.371
-0.965	0.598	0.078	-1.086	0.828	0.223	-1.488	0.715	0.141	-0.953	0.59	0.141	-0.871	0.676	0.336	-1	0.598	0.445	-0.906	0.492	0.266	-1.277	0.457	0.488	-1.496	0.84	0.344	-0.668	0.559	0.281	-0.793	0.484	0.367
-0.961	0.586	0.074	-1.148	0.855	0.254	-1.477	0.688	0.148	-0.98	0.582	0.145	-0.891	0.73	0.348	-1.035	0.641	0.477	-0.941	0.492	0.266	-1.207	0.48	0.445	-1.438	0.824	0.324	-0.711	0.582	0.27	-0.82	0.48	0.371
-0.98	0.598	0.066	-1.203	0.863	0.289	-1.426	0.66	0.137	-1.02	0.57	0.148	-0.914	0.77	0.352	-1.047	0.684	0.496	-0.973	0.492	0.27	-1.168	0.535	0.41	-1.43	0.793	0.281	-0.766	0.586	0.262	-0.852	0.48	0.387
-1.016	0.617	0.07	-1.238	0.863	0.313	-1.371	0.617	0.133	-1.078	0.539	0.148	-0.926	0.793	0.352	-1.063	0.719	0.496	-1.02	0.496	0.281	-1.148	0.605	0.391	-1.465	0.762	0.246	-0.809	0.59	0.27	-0.883	0.48	0.41
-1.059	0.633	0.078	-1.258	0.844	0.313	-1.32	0.59	0.137	-1.156	0.512	0.156	-0.934	0.813	0.348	-1.09	0.746	0.496	-1.07	0.496	0.293	-1.141	0.68	0.387	-1.563	0.719	0.219	-0.855	0.59	0.27	-0.914	0.48	0.434
-1.07	0.637	0.086	-1.277	0.816	0.305	-1.262	0.574	0.141	-1.227	0.492	0.156	-0.953	0.805	0.344	-1.121	0.746	0.484	-1.141	0.504	0.309	-1.121	0.734	0.391	-1.656	0.695	0.191	-0.895	0.582	0.281	-0.941	0.473	0.449
-1.059	0.641	0.094	-1.293	0.801	0.301	-1.195	0.574	0.152	-1.285	0.492	0.168	-0.984	0.801	0.34	-1.188	0.738	0.461	-1.211	0.516	0.316	-1.117	0.789	0.379	-1.699	0.668	0.168	-0.93	0.578	0.293	-0.961	0.445	0.461
-1.047	0.641	0.102	-1.297	0.785	0.305	-1.121	0.582	0.164	-1.34	0.496	0.176	-1.027	0.809	0.355	-1.262	0.723	0.449	-1.27	0.535	0.324	-1.164	0.848	0.355	-1.672	0.637	0.156	-0.98	0.563	0.301	-1	0.414	0.473
-1.027	0.648	0.102	-1.305	0.789	0.313	-1.059	0.586	0.176	-1.387	0.496	0.188	-1.07	0.809	0.379	-1.328	0.703	0.441	-1.328	0.531	0.34	-1.223	0.883	0.32	-1.605	0.594	0.148	-1.051	0.535	0.305	-1.047	0.398	0.461
-1.039	0.648	0.109	-1.301	0.785	0.316	-0.992	0.598	0.188	-1.406	0.504	0.191	-1.109	0.801	0.391	-1.379	0.688	0.43	-1.34	0.551	0.344	-1.305	0.906	0.297	-1.504	0.563	0.148	-1.117	0.512	0.301	-1.117	0.406	0.453
-1.055	0.648	0.117	-1.293	0.781	0.32	-0.945	0.617	0.191	-1.395	0.512	0.188	-1.148	0.793	0.398	-1.43	0.688	0.422	-1.336	0.566	0.355	-1.402	0.941	0.27	-1.391	0.547	0.164	-1.184	0.496	0.309	-1.203	0.395	0.441
-1.074	0.645	0.125	-1.289	0.773	0.324	-0.906	0.629	0.191	-1.359	0.531	0.195	-1.191	0.77	0.395	-1.453	0.684	0.43	-1.309	0.578	0.363	-1.473	0.965	0.258	-1.273	0.543	0.191	-1.266	0.48	0.313	-1.27	0.395	0.43
-1.098	0.625	0.133	-1.293	0.77	0.316	-0.891	0.633	0.191	-1.355	0.52	0.188	-1.23	0.754	0.387	-1.434	0.695	0.434	-1.273	0.586	0.359	-1.488	0.984	0.254	-1.164	0.531	0.219	-1.359	0.457	0.305	-1.313	0.398	0.438
-1.105	0.609	0.137	-1.309	0.766	0.285	-0.891	0.633	0.195	-1.387	0.488	0.18	-1.277	0.746	0.367	-1.406	0.719	0.426	-1.266	0.578	0.359	-1.469	0.973	0.234	-1.043	0.527	0.246	-1.422	0.445	0.297	-1.305	0.418	0.453
-1.129	0.602	0.141	-1.348	0.77	0.281	-0.895	0.633	0.188	-1.434	0.477	0.16	-1.32	0.758	0.355	-1.359	0.734	0.41	-1.301	0.551	0.332	-1.418	0.941	0.234	-0.941	0.527	0.27	-1.457	0.445	0.27	-1.27	0.438	0.488
-1.16	0.598	0.145	-1.375	0.789	0.277	-0.91	0.625	0.184	-1.461	0.488	0.148	-1.359	0.758	0.348	-1.332	0.75	0.387	-1.336	0.531	0.305	-1.352	0.895	0.242	-0.855	0.543	0.293	-1.453	0.445	0.27	-1.273	0.434	0.508
-1.195	0.594	0.152	-1.375	0.824	0.27	-0.918	0.621	0.188	-1.461	0.516	0.168	-1.375	0.758	0.348	-1.367	0.742	0.352	-1.344	0.52	0.285	-1.289	0.836	0.25	-0.797	0.578	0.313	-1.383	0.449	0.281	-1.324	0.414	0.496
-1.223	0.59	0.152	-1.359	0.848	0.273	-0.941	0.613	0.191	-1.414	0.547	0.191	-1.359	0.77	0.348	-1.434	0.75	0.328	-1.324	0.52	0.281	-1.219	0.773	0.266	-0.777	0.621	0.328	-1.293	0.484	0.301	-1.41	0.398	0.457
-1.238	0.594	0.152	-1.324	0.855	0.273	-0.957	0.605	0.191	-1.348	0.582	0.207	-1.309	0.77	0.34	-1.484	0.773	0.328	-1.293	0.52	0.281	-1.133	0.695	0.293	-0.809	0.68	0.324	-1.281	0.488	0.301	-1.504	0.395	0.414
-1.25	0.59	0.156	-1.277	0.84	0.266	-0.957	0.594	0.191	-1.309	0.598	0.234	-1.262	0.762	0.328	-1.48	0.809	0.34	-1.277	0.527	0.277	-1.051	0.617	0.316	-0.871	0.715	0.32	-1.355	0.504	0.293	-1.563	0.406	0.371
-1.238	0.586	0.156	-1.242	0.813	0.25	-0.949	0.586	0.195	-1.293	0.586	0.238	-1.219	0.742	0.313	-1.418	0.852	0.352	-1.277	0.535	0.273	-0.969	0.555	0.328	-0.922	0.742	0.313	-1.422	0.504	0.281	-1.574	0.43	0.359
-1.238	0.586	0.164	-1.238	0.781	0.223	-0.953	0.574	0.188	-1.305	0.559	0.23	-1.207	0.727	0.285	-1.336	0.863	0.355	-1.297	0.535	0.27	-0.91	0.5	0.336	-0.977	0.758	0.305	-1.43	0.516	0.27	-1.559	0.469	0.379
-1.238	0.582	0.176	-1.258	0.738	0.203	-0.953	0.559	0.184	-1.313	0.527	0.223	-1.23	0.73	0.258	-1.262	0.852	0.336	-1.324	0.539	0.27	-0.867	0.465	0.332	-1.02	0.746	0.289	-1.43	0.523	0.258	-1.594	0.531	0.426
-1.238	0.578	0.188	-1.285	0.703	0.184	-0.969	0.551	0.176	-1.332	0.5	0.207	-1.25	0.754	0.262	-1.234	0.809	0.32	-1.375	0.539	0.27	-0.832	0.453	0.336	-1.059	0.703	0.27	-1.41	0.551	0.238	-1.688	0.57	0.469
-1.223	0.578	0.191	-1.34	0.695	0.164	-1.012	0.543	0.176	-1.352	0.484	0.199	-1.262	0.781	0.281	-1.273	0.75	0.293	-1.418	0.551	0.281	-0.805	0.449	0.332	-1.066	0.648	0.258	-1.371	0.566	0.242	-1.781	0.578	0.496
-1.211	0.555	0.184	-1.387	0.68	0.152	-1.063	0.539	0.164	-1.352	0.484	0.195	-1.273	0.832	0.285	-1.332	0.711	0.258	-1.449	0.57	0.301	-0.789	0.461	0.332	-1.055	0.578	0.242	-1.367	0.555	0.246	-1.84	0.57	0.488
-1.211	0.512	0.168	-1.402	0.664	0.137	-1.109	0.535	0.16	-1.34	0.5	0.195	-1.273	0.887	0.297	-1.387	0.676	0.238	-1.445	0.598	0.316	-0.789	0.473	0.32	-1.035	0.5	0.234	-1.418	0.543	0.25	-1.824	0.535	0.469
-1.223	0.484	0.152	-1.379	0.652	0.129	-1.148	0.543	0.156	-1.305	0.527	0.207	-1.258	0.914	0.285	-1.414	0.652	0.23	-1.418	0.637	0.332	-0.801	0.504	0.316	-1.004	0.438	0.23	-1.477	0.555	0.25	-1.738	0.496	0.445
-1.23	0.48	0.145	-1.34	0.629	0.125	-1.176	0.551	0.152	-1.254	0.551	0.219	-1.262	0.91	0.254	-1.41	0.645	0.23	-1.367	0.672	0.355	-0.828	0.551	0.316	-0.973	0.387	0.23	-1.523	0.57	0.266	-1.605	0.473	0.434
-1.246	0.484	0.148	-1.301	0.602	0.121	-1.195	0.563	0.152	-1.184	0.559	0.246	-1.293	0.891	0.219	-1.391	0.648	0.23	-1.293	0.691	0.387	-0.902	0.617	0.309	-0.941	0.344	0.242	-1.531	0.59	0.289	-1.449	0.48	0.445
-1.262	0.504	0.156	-1.258	0.59	0.121	-1.219	0.586	0.156	-1.102	0.563	0.27	-1.359	0.863	0.191	-1.355	0.633	0.234	-1.203	0.699	0.418	-1	0.684	0.301	-0.922	0.324	0.25	-1.488	0.609	0.324	-1.281	0.504	0.469
-1.266	0.531	0.168	-1.215	0.582	0.129	-1.258	0.605	0.168	-1.023	0.563	0.285	-1.438	0.84	0.172	-1.301	0.621	0.246	-1.102	0.699	0.445	-1.086	0.719	0.301	-0.934	0.324	0.27	-1.402	0.645	0.363	-1.121	0.512	0.508
-1.254	0.559	0.168	-1.16	0.59	0.133	-1.281	0.625	0.18	-0.949	0.566	0.289	-1.504	0.832	0.148	-1.227	0.605	0.258	-1.012	0.684	0.461	-1.16	0.723	0.293	-0.957	0.359	0.289	-1.285	0.699	0.391	-0.977	0.492	0.539
-1.234	0.586	0.172	-1.113	0.598	0.141	-1.293	0.637	0.203	-0.891	0.563	0.293	-1.52	0.832	0.145	-1.141	0.605	0.277	-0.949	0.652	0.473	-1.227	0.688	0.301	-1	0.41	0.301	-1.152	0.727	0.406	-0.848	0.465	0.563
-1.203	0.605	0.16	-1.066	0.613	0.141	-1.273	0.652	0.219	-0.848	0.555	0.277	-1.492	0.832	0.148	-1.055	0.605	0.293	-0.895	0.625	0.473	-1.27	0.633	0.313	-1.047	0.453	0.32	-1.016	0.711	0.414	-0.742	0.445	0.57
-1.18	0.621	0.148	-1.031	0.613	0.141	-1.242	0.652	0.234	-0.832	0.543	0.246	-1.445	0.801	0.152	-0.973	0.605	0.301	-0.852	0.59	0.461	-1.289	0.57	0.32	-1.059	0.516	0.348	-0.906	0.668	0.398	-0.664	0.453	0.566
-1.16	0.633	0.141	-1.012	0.613	0.133	-1.23	0.648	0.227	-0.828	0.539	0.238	-1.387	0.766	0.16	-0.922	0.605	0.301	-0.82	0.563	0.445	-1.297	0.512	0.328	-1.043	0.566	0.367	-0.828	0.617	0.383	-0.629	0.469	0.559
-1.164	0.645	0.145	-0.996	0.605	0.125	-1.246	0.629	0.223	-0.852	0.539	0.262	-1.313	0.723	0.176	-0.879	0.602	0.289	-0.816	0.535	0.426	-1.32	0.457	0.34	-1.008	0.594	0.379	-0.789	0.57	0.367	-0.609	0.512	0.523
-1.16	0.656	0.148	-0.984	0.594	0.121	-1.281	0.602	0.223	-0.883	0.566	0.281	-1.246	0.684	0.191	-0.848	0.602	0.289	-0.828	0.516	0.418	-1.332	0.434	0.344	-1.004	0.59	0.367	-0.773	0.539	0.352	-0.609	0.555	0.484
-1.172	0.66	0.156	-0.977	0.574	0.117	-1.309	0.59	0.211	-0.926	0.633	0.281	-1.172	0.664	0.207	-0.84	0.598	0.285	-0.836	0.516	0.402	-1.301	0.422	0.359	-1.043	0.574	0.344	-0.77	0.523	0.344	-0.625	0.574	0.457
-1.191	0.652	0.156	-0.98	0.566	0.117	-1.324	0.59	0.215	-0.957	0.711	0.262	-1.102	0.66	0.223	-0.84	0.59	0.281	-0.875	0.531	0.398	-1.266	0.414	0.383	-1.098	0.563	0.309	-0.785	0.535	0.332	-0.652	0.578	0.457
-1.203	0.645	0.164	-0.996	0.57	0.117	-1.324	0.586	0.227	-0.957	0.781	0.242	-1.039	0.668	0.234	-0.855	0.578	0.273	-0.938	0.551	0.406	-1.215	0.43	0.414	-1.18	0.59	0.27	-0.824	0.559	0.348	-0.68	0.598	0.48
-1.215	0.648	0.164	-1.008	0.574	0.125	-1.309	0.582	0.238	-0.961	0.844	0.219	-0.988	0.684	0.242	-0.871	0.563	0.258	-1.012	0.594	0.426	-1.145	0.441	0.449	-1.273	0.625	0.242	-0.879	0.578	0.387	-0.738	0.633	0.523
-1.234	0.652	0.172	-1.039	0.566	0.145	-1.273	0.578	0.25	-0.957	0.887	0.203	-0.941	0.691	0.254	-0.891	0.547	0.238	-1.074	0.648	0.453	-1.074	0.473	0.465	-1.367	0.676	0.254	-0.91	0.594	0.41	-0.813	0.664	0.574
-1.23	0.68	0.18	-1.051	0.566	0.152	-1.242	0.574	0.254	-0.957	0.914	0.203	-0.914	0.68	0.27	-0.906	0.516	0.227	-1.117	0.684	0.473	-1.051	0.508	0.469	-1.453	0.727	0.277	-0.938	0.605	0.441	-0.875	0.691	0.629
-1.207	0.688	0.188	-1.051	0.559	0.164	-1.227	0.566	0.262	-0.957	0.938	0.211	-0.898	0.668	0.277	-0.918	0.492	0.219	-1.168	0.699	0.496	-1.09	0.52	0.441	-1.551	0.754	0.293	-0.961	0.598	0.465	-0.945	0.699	0.656
-1.18	0.695	0.195	-1.047	0.547	0.168	-1.234	0.543	0.262	-0.977	0.945	0.23	-0.891	0.648	0.27	-0.922	0.484	0.211	-1.234	0.684	0.512	-1.137	0.539	0.414	-1.645	0.734	0.289	-0.992	0.605	0.477	-0.996	0.691	0.68
-1.145	0.699	0.199	-1.027	0.543	0.168	-1.254	0.52	0.254	-0.992	0.953	0.254	-0.895	0.617	0.258	-0.934	0.492	0.207	-1.316	0.664	0.512	-1.172	0.582	0.395	-1.719	0.684	0.273	-1.043	0.648	0.48	-1.035	0.68	0.695
-1.102	0.691	0.207	-1.023	0.547	0.168	-1.281	0.492	0.238	-1.02	0.945	0.273	-0.891	0.598	0.25	-0.957	0.492	0.199	-1.391	0.637	0.512	-1.191	0.613	0.363	-1.766	0.613	0.27	-1.105	0.703	0.492	-1.063	0.668	0.703
-1.051	0.668	0.211	-1.051	0.543	0.172	-1.313	0.484	0.23	-1.047	0.93	0.297	-0.887	0.59	0.234	-0.988	0.48	0.191	-1.457	0.586	0.504	-1.203	0.629	0.336	-1.773	0.555	0.273	-1.168	0.75	0.496	-1.098	0.648	0.688
-1.012	0.645	0.199	-1.074	0.555	0.164	-1.348	0.488	0.227	-1.078	0.883	0.305	-0.871	0.594	0.227	-1.047	0.465	0.172	-1.496	0.531	0.477	-1.207	0.633	0.313	-1.73	0.527	0.301	-1.215	0.797	0.484	-1.141	0.633	0.664
-0.984	0.633	0.191	-1.098	0.563	0.164	-1.383	0.504	0.23	-1.105	0.84	0.309	-0.852	0.605	0.238	-1.129	0.453	0.16	-1.516	0.473	0.453	-1.227	0.621	0.289	-1.625	0.547	0.332	-1.262	0.816	0.465	-1.188	0.621	0.645
-0.973	0.629	0.191	-1.125	0.566	0.172	-1.402	0.523	0.242	-1.133	0.805	0.293	-0.84	0.613	0.246	-1.195	0.465	0.16	-1.531	0.438	0.438	-1.266	0.602	0.27	-1.484	0.582	0.367	-1.324	0.805	0.449	-1.25	0.609	0.641
-0.973	0.629	0.184	-1.148	0.563	0.18	-1.398	0.555	0.258	-1.164	0.793	0.281	-0.852	0.621	0.258	-1.27	0.488	0.18	-1.523	0.418	0.426	-1.316	0.578	0.258	-1.32	0.605	0.414	-1.398	0.785	0.441	-1.313	0.602	0.641
-0.984	0.652	0.191	-1.164	0.551	0.188	-1.359	0.578	0.273	-1.184	0.809	0.262	-0.883	0.613	0.266	-1.301	0.535	0.219	-1.5	0.441	0.402	-1.371	0.566	0.258	-1.148	0.613	0.461	-1.473	0.781	0.418	-1.355	0.609	0.648
-1.004	0.676	0.203	-1.195	0.543	0.188	-1.289	0.59	0.289	-1.203	0.832	0.246	-0.93	0.602	0.27	-1.324	0.586	0.27	-1.461	0.488	0.391	-1.434	0.551	0.281	-1.004	0.629	0.508	-1.566	0.781	0.414	-1.363	0.621	0.66
-1.004	0.695	0.215	-1.23	0.543	0.188	-1.203	0.594	0.289	-1.215	0.852	0.23	-0.992	0.594	0.266	-1.32	0.625	0.328	-1.406	0.551	0.383	-1.484	0.547	0.316	-0.902	0.617	0.535	-1.629	0.773	0.422	-1.352	0.652	0.664
-0.988	0.723	0.215	-1.254	0.539	0.199	-1.109	0.586	0.285	-1.195	0.859	0.223	-1.055	0.59	0.254	-1.313	0.668	0.371	-1.344	0.602	0.359	-1.508	0.559	0.352	-0.836	0.621	0.547	-1.645	0.77	0.43	-1.344	0.676	0.625
-0.973	0.734	0.215	-1.25	0.551	0.219	-1.031	0.574	0.281	-1.18	0.871	0.207	-1.09	0.586	0.254	-1.301	0.68	0.402	-1.316	0.648	0.32	-1.477	0.574	0.398	-0.793	0.637	0.535	-1.613	0.762	0.434	-1.383	0.691	0.555
-0.965	0.758	0.203	-1.238	0.543	0.234	-0.977	0.555	0.273	-1.18	0.867	0.184	-1.105	0.586	0.254	-1.273	0.672	0.41	-1.32	0.699	0.281	-1.41	0.578	0.434	-0.766	0.637	0.52	-1.539	0.738	0.434	-1.484	0.707	0.512
-0.977	0.777	0.203	-1.219	0.539	0.238	-0.934	0.543	0.262	-1.195	0.852	0.156	-1.121	0.582	0.254	-1.238	0.652	0.406	-1.324	0.746	0.273	-1.309	0.59	0.445	-0.734	0.645	0.523	-1.473	0.715	0.414	-1.598	0.734	0.52
-0.988	0.797	0.203	-1.219	0.523	0.227	-0.91	0.539	0.254	-1.215	0.848	0.137	-1.121	0.578	0.25	-1.23	0.637	0.395	-1.32	0.801	0.281	-1.18	0.602	0.449	-0.727	0.645	0.555	-1.465	0.684	0.387	-1.664	0.762	0.531
-1.008	0.816	0.215	-1.246	0.496	0.211	-0.895	0.539	0.262	-1.23	0.859	0.129	-1.148	0.578	0.242	-1.262	0.633	0.383	-1.313	0.855	0.297	-1.051	0.598	0.445	-0.773	0.621	0.602	-1.492	0.676	0.375	-1.664	0.785	0.535
-1.051	0.828	0.223	-1.297	0.48	0.199	-0.879	0.543	0.273	-1.238	0.887	0.137	-1.199	0.57	0.246	-1.313	0.621	0.359	-1.309	0.883	0.305	-0.934	0.598	0.445	-0.859	0.598	0.613	-1.504	0.691	0.379	-1.664	0.777	0.512
-1.078	0.832	0.227	-1.344	0.48	0.207	-0.871	0.559	0.277	-1.227	0.938	0.16	-1.242	0.582	0.25	-1.34	0.609	0.332	-1.293	0.871	0.293	-0.855	0.617	0.465	-0.918	0.586	0.578	-1.488	0.723	0.395	-1.688	0.738	0.477
-1.102	0.82	0.227	-1.379	0.496	0.211	-0.855	0.574	0.266	-1.199	0.977	0.172	-1.273	0.609	0.266	-1.316	0.602	0.328	-1.289	0.848	0.266	-0.805	0.66	0.477	-0.938	0.563	0.535	-1.469	0.73	0.391	-1.719	0.699	0.426
-1.129	0.797	0.227	-1.387	0.523	0.23	-0.852	0.598	0.262	-1.172	0.98	0.172	-1.258	0.637	0.293	-1.281	0.582	0.32	-1.301	0.809	0.227	-0.797	0.707	0.48	-0.992	0.559	0.477	-1.449	0.707	0.355	-1.746	0.672	0.383
-1.148	0.777	0.223	-1.363	0.539	0.246	-0.852	0.621	0.273	-1.176	0.953	0.164	-1.211	0.648	0.324	-1.258	0.559	0.316	-1.324	0.773	0.199	-0.781	0.738	0.492	-1.066	0.594	0.422	-1.453	0.668	0.309	-1.773	0.637	0.355
-1.172	0.766	0.219	-1.313	0.539	0.254	-0.848	0.652	0.273	-1.203	0.906	0.152	-1.188	0.641	0.332	-1.254	0.523	0.305	-1.352	0.738	0.176	-0.773	0.762	0.504	-1.125	0.652	0.391	-1.492	0.637	0.262	-1.781	0.598	0.328
-1.199	0.777	0.215	-1.25	0.543	0.242	-0.867	0.707	0.277	-1.25	0.848	0.137	-1.207	0.613	0.32	-1.281	0.477	0.289	-1.371	0.715	0.184	-0.766	0.77	0.52	-1.16	0.707	0.375	-1.551	0.609	0.227	-1.754	0.578	0.313
-1.219	0.789	0.219	-1.199	0.539	0.23	-0.898	0.766	0.281	-1.305	0.805	0.129	-1.246	0.578	0.301	-1.32	0.453	0.293	-1.375	0.695	0.211	-0.789	0.777	0.527	-1.191	0.742	0.387	-1.594	0.609	0.199	-1.684	0.566	0.313
-1.223	0.813	0.223	-1.188	0.531	0.227	-0.945	0.801	0.281	-1.348	0.777	0.121	-1.273	0.547	0.281	-1.375	0.438	0.305	-1.34	0.684	0.238	-0.875	0.785	0.52	-1.219	0.758	0.422	-1.59	0.609	0.191	-1.566	0.547	0.328
-1.227	0.824	0.219	-1.199	0.527	0.223	-1.012	0.832	0.277	-1.371	0.77	0.113	-1.273	0.527	0.254	-1.43	0.441	0.316	-1.281	0.668	0.266	-0.977	0.777	0.523	-1.27	0.762	0.441	-1.539	0.613	0.184	-1.426	0.52	0.367
-1.219	0.836	0.227	-1.211	0.547	0.223	-1.082	0.844	0.281	-1.387	0.777	0.109	-1.27	0.516	0.238	-1.461	0.457	0.344	-1.203	0.645	0.285	-1.066	0.754	0.523	-1.324	0.758	0.453	-1.465	0.609	0.184	-1.27	0.512	0.391
-1.191	0.836	0.223	-1.219	0.57	0.223	-1.141	0.828	0.281	-1.379	0.773	0.109	-1.238	0.523	0.242	-1.473	0.477	0.375	-1.109	0.625	0.297	-1.125	0.703	0.516	-1.387	0.742	0.457	-1.363	0.609	0.188	-1.137	0.496	0.41
-1.164	0.832	0.219	-1.227	0.594	0.227	-1.215	0.816	0.285	-1.352	0.75	0.113	-1.227	0.539	0.246	-1.438	0.508	0.398	-1.012	0.602	0.309	-1.148	0.656	0.504	-1.445	0.73	0.465	-1.25	0.617	0.199	-1.008	0.488	0.426
-1.152	0.813	0.211	-1.227	0.617	0.238	-1.277	0.797	0.277	-1.305	0.73	0.121	-1.242	0.57	0.254	-1.387	0.543	0.398	-0.934	0.59	0.313	-1.172	0.613	0.5	-1.504	0.727	0.469	-1.129	0.625	0.219	-0.902	0.492	0.438
-1.148	0.785	0.199	-1.215	0.633	0.238	-1.313	0.762	0.277	-1.25	0.711	0.137	-1.289	0.605	0.262	-1.313	0.57	0.402	-0.883	0.578	0.316	-1.219	0.586	0.484	-1.535	0.73	0.477	-1.016	0.625	0.246	-0.824	0.496	0.438
-1.152	0.754	0.176	-1.199	0.645	0.23	-1.34	0.711	0.273	-1.168	0.703	0.16	-1.352	0.621	0.258	-1.227	0.586	0.402	-0.867	0.574	0.336	-1.289	0.547	0.465	-1.543	0.734	0.48	-0.914	0.617	0.27	-0.758	0.496	0.426
-1.18	0.719	0.148	-1.199	0.652	0.23	-1.352	0.68	0.27	-1.105	0.719	0.172	-1.398	0.617	0.25	-1.145	0.582	0.402	-0.867	0.563	0.328	-1.363	0.484	0.469	-1.523	0.723	0.473	-0.836	0.617	0.293	-0.723	0.508	0.414
-1.23	0.703	0.141	-1.199	0.672	0.227	-1.352	0.648	0.27	-1.059	0.73	0.172	-1.449	0.609	0.254	-1.063	0.578	0.398	-0.871	0.547	0.32	-1.43	0.418	0.488	-1.496	0.715	0.438	-0.789	0.605	0.313	-0.691	0.512	0.41
-1.285	0.723	0.145	-1.18	0.691	0.227	-1.352	0.629	0.281	-1.016	0.723	0.191	-1.473	0.613	0.258	-1.004	0.586	0.395	-0.871	0.531	0.309	-1.477	0.367	0.496	-1.496	0.703	0.41	-0.758	0.598	0.316	-0.684	0.531	0.406
-1.313	0.801	0.164	-1.156	0.695	0.23	-1.34	0.629	0.285	-0.996	0.688	0.207	-1.48	0.617	0.273	-0.953	0.594	0.383	-0.867	0.523	0.289	-1.52	0.34	0.504	-1.527	0.711	0.402	-0.742	0.594	0.309	-0.695	0.539	0.395
-1.313	0.875	0.16	-1.117	0.699	0.227	-1.324	0.641	0.289	-0.996	0.637	0.219	-1.473	0.633	0.293	-0.918	0.602	0.371	-0.863	0.531	0.273	-1.539	0.344	0.508	-1.539	0.754	0.406	-0.73	0.594	0.297	-0.711	0.531	0.383
-1.273	0.898	0.148	-1.063	0.699	0.215	-1.328	0.648	0.262	-1.008	0.563	0.223	-1.426	0.652	0.305	-0.895	0.605	0.363	-0.852	0.547	0.277	-1.539	0.375	0.52	-1.52	0.813	0.402	-0.734	0.598	0.289	-0.73	0.523	0.371
-1.211	0.898	0.121	-1.016	0.691	0.207	-1.348	0.645	0.227	-1.02	0.496	0.215	-1.375	0.656	0.316	-0.875	0.613	0.359	-0.836	0.566	0.281	-1.512	0.422	0.527	-1.496	0.832	0.371	-0.773	0.586	0.273	-0.754	0.523	0.371
-1.156	0.867	0.098	-0.992	0.68	0.195	-1.375	0.648	0.199	-1.035	0.449	0.203	-1.305	0.645	0.332	-0.867	0.629	0.363	-0.832	0.582	0.297	-1.457	0.473	0.531	-1.492	0.813	0.32	-0.832	0.578	0.262	-0.785	0.516	0.387
-1.129	0.809	0.078	-0.977	0.68	0.191	-1.395	0.68	0.191	-1.047	0.418	0.188	-1.238	0.633	0.328	-0.875	0.656	0.375	-0.859	0.582	0.305	-1.41	0.52	0.516	-1.5	0.766	0.258	-0.918	0.566	0.25	-0.82	0.508	0.402
-1.133	0.758	0.063	-0.977	0.688	0.191	-1.387	0.715	0.195	-1.051	0.398	0.176	-1.16	0.617	0.324	-0.898	0.684	0.379	-0.914	0.574	0.293	-1.395	0.57	0.465	-1.52	0.711	0.199	-1.023	0.539	0.246	-0.855	0.496	0.418
-1.145	0.699	0.063	-1	0.703	0.195	-1.359	0.75	0.211	-1.047	0.402	0.18	-1.078	0.613	0.32	-0.926	0.715	0.391	-0.961	0.57	0.289	-1.418	0.617	0.414	-1.551	0.66	0.145	-1.129	0.508	0.234	-0.883	0.469	0.422
-1.164	0.652	0.055	-1.031	0.719	0.199	-1.305	0.766	0.215	-1.039	0.414	0.18	-1.012	0.629	0.313	-0.945	0.742	0.402	-1.012	0.563	0.277	-1.422	0.668	0.41	-1.563	0.633	0.113	-1.215	0.504	0.246	-0.914	0.438	0.438
-1.203	0.633	0.051	-1.047	0.734	0.211	-1.25	0.75	0.199	-1.027	0.438	0.188	-0.969	0.648	0.301	-0.961	0.758	0.414	-1.055	0.555	0.262	-1.387	0.707	0.406	-1.555	0.613	0.098	-1.301	0.5	0.254	-0.953	0.402	0.441
-1.246	0.629	0.035	-1.051	0.758	0.219	-1.211	0.73	0.203	-1.008	0.461	0.191	-0.938	0.664	0.301	-0.969	0.762	0.426	-1.113	0.555	0.254	-1.359	0.75	0.391	-1.527	0.598	0.098	-1.348	0.496	0.281	-0.996	0.383	0.441
-1.273	0.629	0.016	-1.043	0.773	0.234	-1.211	0.68	0.199	-0.992	0.48	0.199	-0.906	0.688	0.293	-0.98	0.75	0.43	-1.199	0.559	0.254	-1.363	0.762	0.352	-1.48	0.586	0.109	-1.379	0.504	0.285	-1.063	0.363	0.449
-1.27	0.625	0.02	-1.02	0.801	0.246	-1.223	0.637	0.176	-0.988	0.5	0.203	-0.875	0.703	0.297	-0.992	0.738	0.418	-1.273	0.555	0.262	-1.391	0.75	0.305	-1.426	0.57	0.145	-1.406	0.5	0.281	-1.148	0.359	0.457
-1.246	0.605	0.023	-1.016	0.824	0.273	-1.262	0.59	0.164	-0.984	0.516	0.203	-0.852	0.73	0.305	-1.023	0.73	0.418	-1.344	0.566	0.289	-1.445	0.734	0.262	-1.348	0.551	0.199	-1.43	0.461	0.289	-1.246	0.355	0.453
-1.215	0.645	0.027	-1.016	0.828	0.297	-1.313	0.566	0.164	-0.996	0.531	0.199	-0.84	0.773	0.313	-1.066	0.719	0.422	-1.426	0.57	0.309	-1.52	0.73	0.234	-1.27	0.543	0.266	-1.41	0.445	0.293	-1.289	0.363	0.449
-1.199	0.664	0.027	-1.039	0.832	0.32	-1.371	0.574	0.164	-1.043	0.539	0.191	-0.844	0.824	0.316	-1.133	0.711	0.418	-1.477	0.574	0.332	-1.582	0.719	0.207	-1.23	0.543	0.305	-1.387	0.426	0.289	-1.293	0.379	0.445
-1.176	0.648	0.031	-1.086	0.832	0.324	-1.41	0.582	0.16	-1.09	0.547	0.191	-0.852	0.871	0.324	-1.211	0.707	0.418	-1.484	0.578	0.352	-1.605	0.715	0.199	-1.18	0.531	0.32	-1.367	0.41	0.289	-1.25	0.395	0.461
-1.137	0.637	0.043	-1.133	0.824	0.328	-1.414	0.578	0.156	-1.129	0.551	0.188	-0.875	0.91	0.34	-1.297	0.707	0.414	-1.457	0.574	0.367	-1.59	0.703	0.203	-1.098	0.531	0.328	-1.324	0.41	0.293	-1.195	0.398	0.488
-1.086	0.617	0.047	-1.164	0.809	0.316	-1.406	0.574	0.156	-1.156	0.543	0.188	-0.898	0.93	0.348	-1.383	0.715	0.414	-1.418	0.563	0.359	-1.52	0.688	0.215	-1.016	0.512	0.32	-1.273	0.41	0.305	-1.172	0.387	0.496
-1.023	0.59	0.051	-1.191	0.801	0.301	-1.391	0.578	0.152	-1.176	0.543	0.199	-0.926	0.926	0.359	-1.453	0.727	0.398	-1.402	0.539	0.324	-1.418	0.672	0.242	-0.945	0.492	0.309	-1.234	0.418	0.328	-1.219	0.375	0.484
-0.98	0.578	0.055	-1.211	0.789	0.289	-1.363	0.594	0.152	-1.188	0.551	0.223	-0.961	0.91	0.363	-1.492	0.73	0.395	-1.418	0.512	0.27	-1.297	0.66	0.27	-0.887	0.48	0.293	-1.246	0.43	0.324	-1.297	0.375	0.457
-0.969	0.582	0.059	-1.23	0.773	0.285	-1.316	0.617	0.148	-1.234	0.563	0.234	-1.008	0.883	0.367	-1.488	0.734	0.387	-1.422	0.5	0.246	-1.184	0.637	0.301	-0.859	0.465	0.273	-1.305	0.473	0.301	-1.367	0.379	0.41
-0.988	0.598	0.063	-1.246	0.762	0.285	-1.254	0.633	0.156	-1.258	0.555	0.254	-1.066	0.867	0.367	-1.469	0.734	0.375	-1.387	0.488	0.227	-1.07	0.605	0.32	-0.836	0.453	0.262	-1.336	0.535	0.289	-1.414	0.391	0.363
-1.023	0.586	0.07	-1.266	0.742	0.281	-1.184	0.645	0.156	-1.254	0.539	0.27	-1.133	0.859	0.363	-1.438	0.719	0.355	-1.34	0.496	0.211	-0.969	0.578	0.348	-0.816	0.457	0.254	-1.316	0.57	0.277	-1.453	0.43	0.332
-1.039	0.574	0.086	-1.277	0.738	0.285	-1.109	0.637	0.16	-1.25	0.523	0.273	-1.188	0.832	0.367	-1.445	0.711	0.316	-1.316	0.496	0.215	-0.883	0.559	0.359	-0.801	0.465	0.246	-1.281	0.609	0.262	-1.488	0.496	0.348
-1.043	0.563	0.094	-1.285	0.73	0.285	-1.043	0.629	0.164	-1.266	0.508	0.262	-1.242	0.813	0.359	-1.492	0.707	0.281	-1.289	0.488	0.227	-0.828	0.547	0.359	-0.813	0.473	0.242	-1.25	0.629	0.25	-1.566	0.594	0.387
-1.051	0.551	0.094	-1.301	0.73	0.285	-0.996	0.621	0.16	-1.332	0.465	0.234	-1.301	0.801	0.352	-1.539	0.719	0.281	-1.277	0.48	0.242	-0.781	0.543	0.355	-0.824	0.484	0.242	-1.223	0.609	0.25	-1.684	0.645	0.438
-1.047	0.547	0.086	-1.336	0.719	0.273	-0.957	0.609	0.164	-1.395	0.441	0.203	-1.336	0.801	0.34	-1.543	0.742	0.313	-1.305	0.484	0.246	-0.742	0.555	0.355	-0.836	0.492	0.23	-1.23	0.574	0.242	-1.816	0.66	0.477
-1.059	0.547	0.082	-1.355	0.711	0.254	-0.934	0.602	0.164	-1.426	0.43	0.191	-1.371	0.785	0.34	-1.488	0.777	0.34	-1.355	0.488	0.25	-0.723	0.563	0.355	-0.848	0.484	0.234	-1.273	0.539	0.23	-1.898	0.652	0.508
-1.074	0.555	0.078	-1.391	0.707	0.215	-0.934	0.594	0.168	-1.414	0.449	0.195	-1.375	0.777	0.332	-1.406	0.801	0.352	-1.402	0.48	0.246	-0.711	0.574	0.348	-0.848	0.477	0.242	-1.32	0.516	0.227	-1.914	0.602	0.52
-1.09	0.555	0.086	-1.422	0.699	0.191	-0.965	0.578	0.172	-1.367	0.48	0.211	-1.375	0.781	0.332	-1.332	0.797	0.352	-1.43	0.488	0.25	-0.715	0.594	0.332	-0.848	0.473	0.258	-1.352	0.508	0.246	-1.848	0.543	0.516
-1.086	0.563	0.105	-1.418	0.707	0.184	-0.98	0.563	0.184	-1.328	0.52	0.234	-1.355	0.789	0.328	-1.281	0.77	0.328	-1.434	0.523	0.254	-0.734	0.605	0.313	-0.859	0.477	0.273	-1.352	0.52	0.285	-1.734	0.52	0.504
-1.063	0.57	0.109	-1.383	0.727	0.18	-0.988	0.547	0.188	-1.305	0.527	0.25	-1.32	0.797	0.324	-1.277	0.734	0.293	-1.398	0.559	0.262	-0.762	0.605	0.297	-0.875	0.48	0.301	-1.313	0.539	0.332	-1.594	0.516	0.5
-1.047	0.566	0.113	-1.352	0.742	0.176	-0.992	0.535	0.188	-1.309	0.527	0.254	-1.281	0.789	0.316	-1.324	0.711	0.242	-1.336	0.586	0.281	-0.793	0.602	0.285	-0.902	0.48	0.316	-1.25	0.578	0.379	-1.426	0.504	0.496
-1.031	0.559	0.113	-1.34	0.754	0.168	-0.98	0.516	0.191	-1.332	0.523	0.25	-1.258	0.777	0.293	-1.383	0.691	0.211	-1.25	0.609	0.313	-0.816	0.602	0.281	-0.949	0.488	0.32	-1.168	0.617	0.41	-1.262	0.477	0.488
-1.035	0.547	0.113	-1.32	0.77	0.176	-0.965	0.512	0.191	-1.375	0.512	0.242	-1.262	0.75	0.258	-1.434	0.676	0.203	-1.168	0.625	0.34	-0.855	0.586	0.281	-1.012	0.496	0.324	-1.074	0.672	0.438	-1.117	0.43	0.492
-1.051	0.543	0.121	-1.32	0.777	0.176	-0.953	0.516	0.188	-1.402	0.512	0.242	-1.293	0.73	0.227	-1.477	0.676	0.199	-1.086	0.617	0.355	-0.883	0.578	0.277	-1.094	0.527	0.313	-0.984	0.715	0.445	-1	0.375	0.504
-1.082	0.539	0.125	-1.348	0.742	0.184	-0.957	0.508	0.176	-1.414	0.531	0.238	-1.332	0.754	0.223	-1.484	0.672	0.195	-1.008	0.602	0.367	-0.91	0.574	0.293	-1.176	0.551	0.301	-0.906	0.73	0.465	-0.926	0.355	0.512
-1.117	0.543	0.129	-1.367	0.676	0.176	-0.973	0.504	0.164	-1.41	0.563	0.25	-1.352	0.789	0.227	-1.473	0.648	0.195	-0.934	0.574	0.375	-0.945	0.551	0.293	-1.223	0.578	0.289	-0.848	0.727	0.469	-0.871	0.352	0.504
-1.152	0.547	0.129	-1.375	0.625	0.16	-1	0.504	0.16	-1.391	0.594	0.27	-1.359	0.816	0.242	-1.43	0.613	0.215	-0.879	0.555	0.371	-1	0.531	0.289	-1.238	0.605	0.285	-0.824	0.727	0.465	-0.82	0.359	0.508
-1.176	0.551	0.125	-1.371	0.574	0.129	-1.02	0.504	0.156	-1.344	0.617	0.281	-1.336	0.824	0.258	-1.355	0.586	0.223	-0.844	0.523	0.363	-1.063	0.508	0.293	-1.223	0.617	0.285	-0.82	0.734	0.461	-0.77	0.383	0.527
-1.203	0.551	0.121	-1.348	0.555	0.129	-1.055	0.5	0.148	-1.262	0.637	0.297	-1.309	0.797	0.258	-1.266	0.559	0.234	-0.813	0.512	0.355	-1.141	0.492	0.293	-1.203	0.621	0.289	-0.816	0.734	0.457	-0.738	0.406	0.539
-1.227	0.559	0.113	-1.32	0.527	0.121	-1.098	0.496	0.141	-1.18	0.641	0.309	-1.297	0.758	0.234	-1.176	0.543	0.246	-0.793	0.52	0.348	-1.215	0.48	0.297	-1.23	0.617	0.289	-0.809	0.719	0.453	-0.719	0.434	0.539
-1.25	0.57	0.113	-1.277	0.5	0.125	-1.145	0.496	0.145	-1.105	0.633	0.309	-1.324	0.707	0.195	-1.082	0.52	0.266	-0.789	0.535	0.34	-1.285	0.48	0.309	-1.301	0.609	0.281	-0.816	0.703	0.449	-0.711	0.453	0.539
-1.25	0.578	0.121	-1.242	0.477	0.133	-1.195	0.5	0.145	-1.031	0.621	0.301	-1.363	0.664	0.164	-0.984	0.52	0.301	-0.793	0.551	0.336	-1.328	0.484	0.328	-1.363	0.602	0.281	-0.855	0.691	0.461	-0.727	0.477	0.535
-1.238	0.598	0.129	-1.219	0.465	0.141	-1.242	0.52	0.141	-0.973	0.602	0.289	-1.426	0.648	0.141	-0.918	0.512	0.316	-0.813	0.574	0.34	-1.355	0.512	0.352	-1.395	0.605	0.285	-0.918	0.691	0.477	-0.746	0.527	0.535
-1.227	0.613	0.145	-1.195	0.488	0.148	-1.277	0.547	0.141	-0.93	0.59	0.281	-1.477	0.641	0.129	-0.867	0.52	0.32	-0.836	0.609	0.344	-1.34	0.543	0.379	-1.41	0.59	0.285	-0.977	0.695	0.508	-0.781	0.578	0.551
-1.199	0.621	0.145	-1.188	0.52	0.156	-1.289	0.566	0.148	-0.91	0.578	0.273	-1.492	0.641	0.121	-0.84	0.523	0.316	-0.871	0.652	0.352	-1.301	0.566	0.406	-1.43	0.586	0.293	-1.043	0.68	0.527	-0.801	0.613	0.574
-1.176	0.621	0.141	-1.18	0.555	0.156	-1.273	0.586	0.164	-0.902	0.574	0.27	-1.477	0.637	0.125	-0.836	0.52	0.297	-0.898	0.703	0.363	-1.324	0.566	0.398	-1.457	0.582	0.293	-1.094	0.656	0.559	-0.816	0.645	0.609
-1.168	0.602	0.137	-1.18	0.578	0.156	-1.246	0.602	0.184	-0.902	0.582	0.285	-1.441	0.641	0.129	-0.848	0.523	0.273	-0.934	0.746	0.371	-1.395	0.563	0.375	-1.512	0.578	0.293	-1.148	0.617	0.59	-0.855	0.656	0.613
-1.203	0.578	0.137	-1.184	0.594	0.164	-1.215	0.605	0.199	-0.922	0.59	0.297	-1.391	0.648	0.141	-0.859	0.527	0.258	-0.957	0.781	0.395	-1.434	0.566	0.359	-1.59	0.574	0.289	-1.195	0.59	0.621	-0.914	0.641	0.59
-1.266	0.559	0.129	-1.207	0.621	0.16	-1.207	0.605	0.207	-0.938	0.609	0.309	-1.328	0.648	0.172	-0.875	0.523	0.246	-0.977	0.809	0.41	-1.43	0.574	0.355	-1.672	0.586	0.289	-1.242	0.566	0.641	-0.965	0.633	0.551
-1.332	0.543	0.121	-1.215	0.641	0.148	-1.238	0.602	0.199	-0.934	0.629	0.316	-1.277	0.645	0.203	-0.883	0.512	0.242	-1.023	0.82	0.414	-1.395	0.594	0.355	-1.73	0.602	0.289	-1.316	0.535	0.637	-1.004	0.621	0.527
-1.402	0.539	0.113	-1.18	0.633	0.141	-1.293	0.582	0.195	-0.934	0.652	0.313	-1.207	0.637	0.215	-0.883	0.508	0.254	-1.066	0.824	0.426	-1.359	0.605	0.352	-1.742	0.617	0.297	-1.387	0.5	0.621	-1.027	0.617	0.535
-1.422	0.527	0.113	-1.133	0.594	0.121	-1.313	0.57	0.191	-0.93	0.672	0.293	-1.137	0.609	0.219	-0.887	0.5	0.27	-1.105	0.809	0.43	-1.34	0.598	0.328	-1.691	0.633	0.309	-1.453	0.48	0.602	-1.051	0.629	0.555
-1.387	0.535	0.121	-1.086	0.563	0.113	-1.309	0.574	0.191	-0.926	0.684	0.277	-1.066	0.582	0.223	-0.91	0.496	0.281	-1.164	0.801	0.43	-1.352	0.555	0.305	-1.578	0.645	0.324	-1.512	0.484	0.574	-1.109	0.633	0.59
-1.313	0.547	0.141	-1.035	0.539	0.102	-1.273	0.578	0.199	-0.93	0.68	0.277	-1	0.566	0.223	-0.934	0.484	0.289	-1.234	0.797	0.426	-1.41	0.504	0.273	-1.426	0.641	0.34	-1.563	0.492	0.555	-1.203	0.645	0.621
-1.227	0.582	0.168	-0.996	0.52	0.094	-1.223	0.574	0.215	-0.965	0.68	0.277	-0.953	0.574	0.219	-0.957	0.48	0.285	-1.316	0.789	0.434	-1.516	0.469	0.238	-1.27	0.641	0.352	-1.59	0.523	0.531	-1.313	0.645	0.656
-1.176	0.625	0.203	-0.973	0.492	0.094	-1.172	0.574	0.223	-1.047	0.68	0.266	-0.93	0.578	0.227	-1	0.465	0.281	-1.387	0.781	0.438	-1.625	0.457	0.23	-1.125	0.617	0.359	-1.586	0.563	0.531	-1.398	0.652	0.691
-1.164	0.656	0.219	-0.965	0.465	0.105	-1.145	0.551	0.223	-1.129	0.695	0.277	-0.91	0.574	0.238	-1.051	0.453	0.277	-1.422	0.789	0.434	-1.691	0.465	0.238	-1.008	0.59	0.375	-1.551	0.582	0.539	-1.453	0.66	0.695
-1.199	0.668	0.227	-0.984	0.449	0.113	-1.156	0.523	0.223	-1.207	0.703	0.297	-0.902	0.57	0.246	-1.098	0.449	0.273	-1.426	0.773	0.438	-1.68	0.496	0.266	-0.926	0.547	0.391	-1.488	0.602	0.527	-1.48	0.648	0.664
-1.223	0.641	0.234	-1.023	0.445	0.121	-1.207	0.508	0.215	-1.262	0.711	0.305	-0.895	0.566	0.242	-1.152	0.449	0.27	-1.398	0.762	0.426	-1.609	0.531	0.293	-0.863	0.504	0.41	-1.441	0.617	0.504	-1.48	0.621	0.613
-1.238	0.613	0.223	-1.07	0.438	0.129	-1.281	0.508	0.211	-1.285	0.746	0.309	-0.883	0.563	0.238	-1.207	0.453	0.258	-1.379	0.727	0.41	-1.504	0.559	0.324	-0.82	0.48	0.422	-1.449	0.625	0.461	-1.512	0.621	0.578
-1.238	0.598	0.199	-1.102	0.438	0.129	-1.355	0.523	0.215	-1.277	0.766	0.309	-0.871	0.555	0.227	-1.234	0.469	0.254	-1.355	0.707	0.391	-1.371	0.578	0.348	-0.789	0.465	0.434	-1.469	0.641	0.43	-1.602	0.641	0.582
-1.23	0.59	0.184	-1.125	0.449	0.129	-1.418	0.551	0.223	-1.285	0.773	0.305	-0.859	0.547	0.219	-1.266	0.48	0.246	-1.336	0.695	0.375	-1.23	0.594	0.367	-0.77	0.469	0.426	-1.48	0.66	0.43	-1.707	0.668	0.629
-1.227	0.602	0.172	-1.137	0.465	0.125	-1.48	0.57	0.234	-1.297	0.785	0.293	-0.848	0.543	0.219	-1.273	0.5	0.25	-1.352	0.688	0.352	-1.086	0.598	0.379	-0.746	0.473	0.402	-1.453	0.691	0.434	-1.738	0.707	0.668
-1.238	0.613	0.172	-1.129	0.477	0.125	-1.504	0.586	0.242	-1.305	0.793	0.293	-0.836	0.547	0.219	-1.27	0.535	0.254	-1.395	0.707	0.344	-0.973	0.582	0.387	-0.742	0.477	0.391	-1.434	0.719	0.43	-1.699	0.727	0.664
-1.258	0.625	0.191	-1.102	0.484	0.121	-1.488	0.582	0.25	-1.309	0.797	0.301	-0.84	0.551	0.219	-1.266	0.559	0.27	-1.43	0.734	0.355	-0.895	0.563	0.391	-0.75	0.504	0.395	-1.449	0.73	0.406	-1.648	0.715	0.621
-1.262	0.633	0.211	-1.098	0.496	0.121	-1.438	0.578	0.258	-1.293	0.797	0.309	-0.859	0.547	0.223	-1.254	0.574	0.281	-1.426	0.762	0.371	-0.844	0.543	0.395	-0.793	0.555	0.391	-1.508	0.723	0.379	-1.633	0.688	0.559
-1.23	0.637	0.234	-1.105	0.492	0.121	-1.371	0.566	0.266	-1.281	0.789	0.301	-0.883	0.543	0.223	-1.246	0.59	0.289	-1.422	0.773	0.375	-0.816	0.539	0.398	-0.859	0.629	0.406	-1.57	0.723	0.332	-1.637	0.656	0.492
-1.184	0.637	0.242	-1.105	0.496	0.121	-1.289	0.539	0.281	-1.301	0.766	0.281	-0.914	0.539	0.223	-1.273	0.59	0.285	-1.445	0.75	0.363	-0.793	0.543	0.391	-0.938	0.684	0.414	-1.598	0.73	0.293	-1.668	0.625	0.438
-1.125	0.621	0.254	-1.121	0.504	0.125	-1.207	0.508	0.289	-1.359	0.746	0.25	-0.961	0.531	0.234	-1.336	0.574	0.273	-1.469	0.703	0.344	-0.77	0.547	0.391	-1.023	0.723	0.422	-1.59	0.73	0.246	-1.715	0.617	0.387
-1.063	0.598	0.242	-1.156	0.512	0.121	-1.125	0.488	0.301	-1.414	0.754	0.234	-1.016	0.535	0.25	-1.387	0.578	0.258	-1.504	0.652	0.309	-0.754	0.566	0.387	-1.102	0.738	0.438	-1.563	0.711	0.203	-1.75	0.602	0.352
-1.012	0.578	0.23	-1.191	0.527	0.125	-1.055	0.48	0.313	-1.414	0.773	0.242	-1.086	0.543	0.254	-1.406	0.586	0.25	-1.547	0.605	0.273	-0.758	0.605	0.371	-1.172	0.734	0.453	-1.516	0.68	0.172	-1.734	0.586	0.332
-0.984	0.566	0.219	-1.23	0.539	0.129	-1	0.488	0.309	-1.363	0.801	0.234	-1.148	0.539	0.242	-1.402	0.602	0.254	-1.578	0.578	0.234	-0.777	0.652	0.359	-1.227	0.73	0.457	-1.453	0.664	0.156	-1.664	0.559	0.313
-0.973	0.563	0.215	-1.25	0.555	0.137	-0.965	0.488	0.313	-1.32	0.816	0.219	-1.211	0.543	0.227	-1.383	0.625	0.262	-1.59	0.566	0.207	-0.82	0.688	0.359	-1.289	0.715	0.445	-1.363	0.645	0.168	-1.559	0.52	0.309
-0.984	0.563	0.223	-1.254	0.559	0.148	-0.938	0.488	0.32	-1.289	0.793	0.191	-1.27	0.543	0.207	-1.379	0.637	0.281	-1.566	0.559	0.191	-0.863	0.699	0.375	-1.367	0.691	0.438	-1.273	0.609	0.188	-1.441	0.484	0.305
-1	0.566	0.223	-1.223	0.57	0.172	-0.914	0.5	0.324	-1.285	0.766	0.172	-1.344	0.543	0.199	-1.414	0.641	0.285	-1.508	0.566	0.168	-0.895	0.719	0.402	-1.438	0.645	0.422	-1.176	0.57	0.203	-1.328	0.461	0.316
-1.012	0.566	0.227	-1.188	0.59	0.191	-0.902	0.527	0.332	-1.301	0.73	0.148	-1.383	0.559	0.211	-1.465	0.625	0.285	-1.43	0.574	0.16	-0.945	0.73	0.43	-1.48	0.594	0.414	-1.074	0.52	0.23	-1.211	0.449	0.34
-1.027	0.57	0.234	-1.176	0.602	0.215	-0.906	0.559	0.344	-1.344	0.691	0.129	-1.41	0.574	0.227	-1.539	0.598	0.277	-1.332	0.57	0.176	-1.008	0.73	0.445	-1.527	0.543	0.406	-0.977	0.48	0.258	-1.109	0.449	0.379
-1.031	0.57	0.238	-1.215	0.594	0.227	-0.914	0.59	0.355	-1.391	0.656	0.117	-1.391	0.594	0.246	-1.602	0.559	0.262	-1.23	0.555	0.188	-1.055	0.719	0.461	-1.547	0.512	0.406	-0.895	0.453	0.277	-1.016	0.457	0.414
-1.016	0.578	0.227	-1.277	0.574	0.223	-0.914	0.633	0.355	-1.438	0.625	0.105	-1.34	0.609	0.27	-1.621	0.508	0.25	-1.129	0.543	0.207	-1.105	0.707	0.484	-1.543	0.488	0.41	-0.828	0.453	0.281	-0.934	0.465	0.438
-1.004	0.598	0.227	-1.336	0.551	0.211	-0.926	0.672	0.355	-1.477	0.609	0.098	-1.32	0.602	0.27	-1.59	0.488	0.254	-1.051	0.523	0.215	-1.152	0.691	0.488	-1.512	0.496	0.426	-0.777	0.457	0.277	-0.875	0.465	0.445
-0.996	0.613	0.223	-1.387	0.527	0.203	-0.934	0.703	0.34	-1.488	0.602	0.082	-1.348	0.57	0.258	-1.504	0.484	0.289	-0.992	0.508	0.23	-1.211	0.664	0.484	-1.461	0.535	0.43	-0.738	0.473	0.27	-0.832	0.461	0.445
-0.984	0.629	0.227	-1.383	0.512	0.211	-0.949	0.727	0.336	-1.449	0.598	0.09	-1.375	0.547	0.25	-1.398	0.496	0.324	-0.934	0.508	0.242	-1.285	0.645	0.48	-1.395	0.563	0.43	-0.715	0.496	0.266	-0.797	0.461	0.434
-0.98	0.645	0.234	-1.328	0.516	0.223	-0.965	0.727	0.34	-1.375	0.586	0.105	-1.375	0.539	0.254	-1.285	0.512	0.363	-0.887	0.508	0.25	-1.367	0.641	0.48	-1.332	0.563	0.406	-0.703	0.527	0.254	-0.777	0.465	0.414
-0.992	0.664	0.234	-1.262	0.535	0.242	-0.98	0.715	0.336	-1.281	0.59	0.121	-1.363	0.547	0.258	-1.172	0.508	0.418	-0.848	0.516	0.25	-1.441	0.637	0.477	-1.32	0.559	0.371	-0.715	0.551	0.25	-0.773	0.473	0.391
-1.02	0.676	0.23	-1.227	0.543	0.266	-1.004	0.703	0.332	-1.188	0.609	0.145	-1.348	0.559	0.289	-1.07	0.488	0.461	-0.828	0.516	0.242	-1.512	0.637	0.461	-1.336	0.582	0.352	-0.742	0.57	0.25	-0.789	0.492	0.379
-1.043	0.691	0.227	-1.211	0.535	0.277	-1.047	0.684	0.332	-1.105	0.621	0.176	-1.316	0.566	0.309	-0.984	0.457	0.461	-0.809	0.5	0.234	-1.551	0.637	0.449	-1.344	0.625	0.348	-0.785	0.605	0.246	-0.828	0.484	0.359
-1.074	0.711	0.227	-1.227	0.516	0.281	-1.09	0.664	0.328	-1.02	0.629	0.199	-1.273	0.57	0.316	-0.91	0.43	0.441	-0.793	0.488	0.238	-1.527	0.633	0.43	-1.34	0.691	0.348	-0.852	0.637	0.242	-0.867	0.465	0.352
-1.098	0.73	0.223	-1.258	0.5	0.281	-1.133	0.648	0.316	-0.961	0.629	0.211	-1.258	0.555	0.309	-0.84	0.41	0.41	-0.789	0.48	0.238	-1.457	0.645	0.406	-1.352	0.754	0.344	-0.914	0.648	0.238	-0.895	0.453	0.352
-1.109	0.734	0.223	-1.277	0.488	0.281	-1.18	0.656	0.316	-0.926	0.621	0.203	-1.27	0.52	0.293	-0.785	0.422	0.387	-0.777	0.48	0.246	-1.367	0.648	0.375	-1.391	0.797	0.324	-0.969	0.66	0.246	-0.918	0.445	0.352
-1.145	0.734	0.215	-1.305	0.492	0.277	-1.23	0.68	0.316	-0.902	0.613	0.195	-1.297	0.484	0.273	-0.75	0.449	0.355	-0.77	0.484	0.254	-1.316	0.645	0.332	-1.453	0.82	0.293	-1.035	0.664	0.273	-0.938	0.438	0.367
-1.184	0.734	0.203	-1.328	0.504	0.262	-1.262	0.715	0.313	-0.898	0.586	0.184	-1.336	0.461	0.246	-0.738	0.469	0.332	-0.766	0.492	0.262	-1.328	0.648	0.289	-1.543	0.824	0.262	-1.102	0.66	0.301	-0.969	0.438	0.391
-1.219	0.746	0.203	-1.34	0.531	0.246	-1.273	0.73	0.313	-0.891	0.563	0.168	-1.391	0.465	0.234	-0.727	0.48	0.313	-0.773	0.5	0.266	-1.379	0.684	0.27	-1.656	0.82	0.219	-1.168	0.652	0.316	-1.004	0.441	0.406
-1.238	0.762	0.203	-1.328	0.57	0.238	-1.273	0.742	0.305	-0.895	0.539	0.16	-1.43	0.473	0.23	-0.73	0.523	0.313	-0.797	0.516	0.258	-1.41	0.734	0.297	-1.754	0.797	0.176	-1.234	0.641	0.332	-1.051	0.422	0.418
-1.254	0.766	0.199	-1.293	0.598	0.238	-1.273	0.738	0.297	-0.91	0.523	0.152	-1.453	0.5	0.234	-0.758	0.574	0.332	-0.836	0.539	0.258	-1.395	0.785	0.34	-1.773	0.762	0.145	-1.297	0.609	0.34	-1.117	0.41	0.441
-1.246	0.77	0.195	-1.246	0.602	0.254	-1.254	0.723	0.281	-0.93	0.508	0.16	-1.441	0.539	0.262	-0.797	0.617	0.371	-0.902	0.566	0.266	-1.375	0.832	0.363	-1.715	0.715	0.125	-1.363	0.559	0.328	-1.184	0.402	0.453
-1.227	0.754	0.191	-1.184	0.605	0.273	-1.238	0.715	0.266	-0.941	0.5	0.168	-1.402	0.574	0.281	-0.848	0.699	0.402	-0.965	0.59	0.273	-1.398	0.852	0.359	-1.625	0.664	0.125	-1.41	0.496	0.316	-1.262	0.387	0.473
-1.195	0.738	0.191	-1.113	0.613	0.281	-1.234	0.711	0.25	-0.953	0.5	0.18	-1.336	0.598	0.301	-0.918	0.789	0.438	-1.047	0.625	0.289	-1.449	0.84	0.332	-1.504	0.609	0.133	-1.418	0.473	0.309	-1.316	0.367	0.488
-1.188	0.746	0.191	-1.059	0.625	0.277	-1.238	0.703	0.234	-0.957	0.508	0.195	-1.254	0.605	0.316	-0.953	0.855	0.469	-1.121	0.668	0.309	-1.504	0.805	0.297	-1.359	0.551	0.168	-1.391	0.441	0.32	-1.34	0.363	0.496
-1.191	0.754	0.18	-1.008	0.621	0.273	-1.277	0.688	0.207	-0.973	0.523	0.211	-1.156	0.598	0.328	-0.977	0.887	0.477	-1.199	0.711	0.313	-1.574	0.781	0.262	-1.211	0.508	0.207	-1.324	0.434	0.316	-1.34	0.359	0.516
-1.207	0.75	0.16	-0.965	0.617	0.277	-1.34	0.68	0.176	-0.996	0.52	0.203	-1.066	0.59	0.336	-1.016	0.91	0.473	-1.258	0.727	0.32	-1.633	0.766	0.227	-1.07	0.477	0.266	-1.234	0.426	0.348	-1.309	0.367	0.531
-1.25	0.762	0.137	-0.938	0.609	0.277	-1.426	0.691	0.168	-1.023	0.52	0.191	-0.992	0.602	0.332	-1.059	0.91	0.473	-1.316	0.727	0.34	-1.648	0.758	0.203	-0.957	0.477	0.309	-1.184	0.402	0.355	-1.281	0.363	0.535
-1.309	0.77	0.125	-0.926	0.613	0.27	-1.484	0.738	0.184	-1.047	0.508	0.184	-0.953	0.613	0.328	-1.109	0.887	0.48	-1.355	0.73	0.348	-1.617	0.75	0.191	-0.883	0.492	0.344	-1.199	0.395	0.344	-1.258	0.352	0.508
-1.352	0.801	0.137	-0.922	0.633	0.266	-1.469	0.801	0.211	-1.066	0.496	0.18	-0.934	0.617	0.32	-1.176	0.855	0.48	-1.379	0.73	0.355	-1.559	0.738	0.176	-0.844	0.523	0.363	-1.23	0.395	0.332	-1.273	0.344	0.469
-1.371	0.863	0.148	-0.938	0.656	0.27	-1.422	0.828	0.227	-1.094	0.492	0.18	-0.926	0.629	0.316	-1.25	0.836	0.48	-1.363	0.742	0.375	-1.473	0.711	0.18	-0.82	0.543	0.367	-1.25	0.418	0.309	-1.309	0.355	0.414
-1.352	0.891	0.156	-0.941	0.684	0.27	-1.367	0.828	0.23	-1.16	0.496	0.172	-0.922	0.641	0.305	-1.32	0.816	0.477	-1.332	0.738	0.41	-1.375	0.676	0.199	-0.816	0.551	0.367	-1.254	0.449	0.305	-1.328	0.367	0.379
-1.289	0.887	0.145	-0.941	0.711	0.27	-1.313	0.789	0.203	-1.238	0.496	0.164	-0.922	0.648	0.309	-1.379	0.809	0.477	-1.289	0.719	0.434	-1.273	0.648	0.238	-0.824	0.566	0.359	-1.254	0.492	0.309	-1.344	0.41	0.355
-1.219	0.859	0.133	-0.938	0.746	0.266	-1.289	0.727	0.172	-1.301	0.496	0.172	-0.91	0.652	0.348	-1.414	0.785	0.477	-1.27	0.707	0.441	-1.18	0.613	0.277	-0.832	0.586	0.336	-1.273	0.523	0.305	-1.363	0.473	0.344
-1.176	0.801	0.113	-0.938	0.777	0.258	-1.281	0.676	0.145	-1.328	0.5	0.176	-0.906	0.676	0.352	-1.438	0.758	0.469	-1.297	0.676	0.449	-1.082	0.59	0.32	-0.848	0.594	0.316	-1.328	0.551	0.309	-1.398	0.539	0.367
-1.164	0.727	0.098	-0.945	0.797	0.258	-1.301	0.629	0.125	-1.34	0.5	0.18	-0.914	0.695	0.301	-1.441	0.734	0.461	-1.324	0.645	0.438	-0.996	0.57	0.344	-0.859	0.605	0.297	-1.418	0.578	0.32	-1.453	0.574	0.395
-1.16	0.672	0.078	-0.969	0.82	0.27	-1.328	0.613	0.125	-1.336	0.52	0.188	-0.902	0.734	0.262	-1.414	0.727	0.453	-1.348	0.625	0.41	-0.93	0.551	0.367	-0.895	0.602	0.277	-1.539	0.613	0.344	-1.527	0.594	0.426
-1.176	0.629	0.066	-1.004	0.828	0.273	-1.375	0.609	0.164	-1.336	0.543	0.203	-0.898	0.766	0.246	-1.391	0.742	0.438	-1.363	0.605	0.371	-0.879	0.531	0.359	-0.941	0.594	0.254	-1.645	0.637	0.348	-1.598	0.59	0.457
-1.203	0.605	0.07	-1.039	0.832	0.281	-1.438	0.598	0.188	-1.328	0.547	0.223	-0.895	0.797	0.242	-1.406	0.742	0.406	-1.379	0.59	0.324	-0.84	0.516	0.352	-0.988	0.578	0.242	-1.703	0.656	0.352	-1.641	0.574	0.48
-1.242	0.605	0.063	-1.078	0.82	0.297	-1.461	0.59	0.207	-1.313	0.555	0.23	-0.898	0.859	0.234	-1.438	0.742	0.379	-1.395	0.578	0.297	-0.816	0.5	0.336	-1.02	0.555	0.246	-1.695	0.66	0.363	-1.637	0.563	0.504
-1.266	0.629	0.047	-1.105	0.789	0.297	-1.441	0.547	0.199	-1.309	0.551	0.223	-0.922	0.898	0.234	-1.461	0.762	0.371	-1.406	0.57	0.285	-0.801	0.492	0.32	-1.031	0.527	0.254	-1.605	0.656	0.363	-1.59	0.539	0.527
-1.27	0.676	0.035	-1.145	0.773	0.289	-1.379	0.5	0.188	-1.336	0.531	0.203	-0.953	0.906	0.242	-1.441	0.785	0.375	-1.406	0.57	0.281	-0.797	0.484	0.301	-1.035	0.512	0.258	-1.473	0.656	0.359	-1.5	0.523	0.535
-1.262	0.699	0.035	-1.184	0.762	0.281	-1.289	0.469	0.168	-1.375	0.508	0.191	-0.988	0.91	0.25	-1.383	0.801	0.383	-1.402	0.59	0.293	-0.801	0.496	0.289	-1.047	0.492	0.262	-1.305	0.648	0.363	-1.391	0.52	0.531
-1.219	0.699	0.047	-1.234	0.746	0.277	-1.199	0.465	0.16	-1.398	0.516	0.188	-1.047	0.922	0.254	-1.332	0.805	0.375	-1.398	0.605	0.313	-0.82	0.492	0.273	-1.078	0.473	0.266	-1.133	0.617	0.371	-1.266	0.52	0.535
-1.16	0.699	0.059	-1.273	0.75	0.27	-1.102	0.492	0.152	-1.375	0.531	0.195	-1.09	0.922	0.273	-1.32	0.785	0.34	-1.375	0.621	0.34	-0.871	0.484	0.266	-1.141	0.445	0.258	-0.977	0.559	0.383	-1.129	0.508	0.539
-1.109	0.699	0.07	-1.297	0.754	0.262	-1.008	0.535	0.164	-1.32	0.551	0.207	-1.113	0.934	0.289	-1.359	0.75	0.301	-1.348	0.629	0.363	-0.953	0.473	0.254	-1.191	0.445	0.266	-0.863	0.504	0.402	-0.996	0.504	0.535
-1.074	0.691	0.086	-1.309	0.758	0.254	-0.949	0.559	0.18	-1.258	0.559	0.223	-1.164	0.957	0.297	-1.426	0.707	0.266	-1.305	0.637	0.379	-1.023	0.453	0.254	-1.227	0.43	0.27	-0.793	0.469	0.422	-0.891	0.504	0.535
-1.043	0.668	0.102	-1.301	0.77	0.25	-0.902	0.574	0.188	-1.199	0.547	0.234	-1.227	0.973	0.32	-1.484	0.688	0.234	-1.242	0.641	0.379	-1.078	0.426	0.25	-1.219	0.406	0.27	-0.75	0.461	0.438	-0.813	0.496	0.547
-1.008	0.648	0.102	-1.277	0.777	0.246	-0.867	0.594	0.188	-1.18	0.504	0.227	-1.266	0.98	0.328	-1.543	0.672	0.211	-1.176	0.637	0.371	-1.117	0.398	0.254	-1.184	0.391	0.277	-0.738	0.461	0.445	-0.762	0.492	0.547
-0.988	0.625	0.098	-1.262	0.781	0.254	-0.855	0.605	0.18	-1.207	0.465	0.211	-1.281	0.973	0.324	-1.566	0.664	0.203	-1.09	0.625	0.363	-1.148	0.367	0.258	-1.141	0.387	0.289	-0.738	0.473	0.449	-0.73	0.504	0.555
-0.965	0.605	0.094	-1.258	0.781	0.254	-0.871	0.605	0.176	-1.262	0.414	0.191	-1.266	0.953	0.32	-1.543	0.652	0.195	-1	0.613	0.367	-1.18	0.355	0.25	-1.098	0.402	0.313	-0.738	0.484	0.434	-0.715	0.531	0.559
-0.961	0.59	0.094	-1.246	0.766	0.254	-0.883	0.602	0.164	-1.332	0.387	0.168	-1.23	0.918	0.289	-1.488	0.633	0.191	-0.926	0.602	0.371	-1.215	0.344	0.234	-1.082	0.434	0.352	-0.75	0.492	0.418	-0.711	0.57	0.559
-0.977	0.582	0.098	-1.23	0.75	0.238	-0.906	0.605	0.148	-1.406	0.375	0.156	-1.188	0.871	0.258	-1.43	0.621	0.195	-0.867	0.59	0.379	-1.246	0.348	0.227	-1.074	0.484	0.375	-0.77	0.508	0.414	-0.715	0.598	0.547
-0.977	0.586	0.109	-1.25	0.73	0.215	-0.926	0.605	0.145	-1.449	0.402	0.16	-1.148	0.82	0.223	-1.359	0.605	0.211	-0.816	0.582	0.395	-1.285	0.371	0.215	-1.102	0.523	0.395	-0.805	0.535	0.418	-0.73	0.613	0.523
-1	0.598	0.121	-1.309	0.719	0.188	-0.945	0.602	0.152	-1.457	0.453	0.176	-1.145	0.781	0.18	-1.266	0.594	0.234	-0.789	0.574	0.391	-1.32	0.391	0.195	-1.148	0.531	0.398	-0.852	0.563	0.43	-0.742	0.625	0.508
-1.035	0.613	0.129	-1.371	0.746	0.203	-0.953	0.594	0.156	-1.43	0.512	0.188	-1.188	0.77	0.152	-1.16	0.59	0.258	-0.777	0.605	0.383	-1.32	0.43	0.188	-1.195	0.527	0.379	-0.906	0.605	0.445	-0.754	0.648	0.508
-1.063	0.621	0.129	-1.379	0.805	0.234	-0.961	0.586	0.168	-1.379	0.563	0.199	-1.262	0.793	0.156	-1.059	0.59	0.285	-0.773	0.629	0.375	-1.301	0.488	0.191	-1.223	0.5	0.355	-0.973	0.633	0.453	-0.789	0.672	0.527
-1.078	0.617	0.133	-1.336	0.859	0.254	-0.965	0.566	0.18	-1.293	0.598	0.23	-1.301	0.844	0.184	-0.969	0.59	0.305	-0.781	0.652	0.367	-1.254	0.555	0.219	-1.254	0.488	0.332	-1.039	0.641	0.461	-0.828	0.695	0.563
-1.07	0.609	0.137	-1.266	0.863	0.25	-0.961	0.543	0.184	-1.191	0.621	0.262	-1.289	0.906	0.227	-0.898	0.594	0.316	-0.793	0.676	0.355	-1.199	0.613	0.266	-1.293	0.488	0.309	-1.105	0.629	0.453	-0.859	0.715	0.613
-1.055	0.602	0.129	-1.199	0.828	0.246	-0.957	0.516	0.184	-1.105	0.625	0.27	-1.238	0.965	0.277	-0.848	0.59	0.313	-0.813	0.699	0.355	-1.164	0.656	0.313	-1.336	0.488	0.285	-1.199	0.617	0.438	-0.887	0.73	0.656
-1.035	0.594	0.121	-1.164	0.777	0.223	-0.961	0.496	0.176	-1.02	0.625	0.273	-1.223	0.984	0.293	-0.813	0.602	0.309	-0.84	0.734	0.367	-1.184	0.68	0.336	-1.387	0.496	0.281	-1.309	0.602	0.422	-0.91	0.75	0.688
-1.027	0.59	0.125	-1.152	0.719	0.191	-0.984	0.484	0.168	-0.965	0.605	0.277	-1.254	0.957	0.262	-0.785	0.586	0.293	-0.867	0.754	0.391	-1.227	0.68	0.332	-1.457	0.504	0.281	-1.406	0.602	0.418	-0.98	0.758	0.684
-1.027	0.594	0.129	-1.172	0.672	0.164	-1.031	0.492	0.16	-0.926	0.602	0.277	-1.285	0.871	0.215	-0.773	0.57	0.273	-0.898	0.77	0.41	-1.25	0.668	0.32	-1.563	0.523	0.285	-1.496	0.594	0.418	-1.07	0.754	0.68
-1.043	0.602	0.129	-1.219	0.637	0.145	-1.086	0.492	0.156	-0.902	0.594	0.27	-1.328	0.773	0.18	-0.773	0.559	0.262	-0.961	0.785	0.434	-1.234	0.668	0.313	-1.68	0.535	0.297	-1.527	0.602	0.434	-1.176	0.723	0.672
-1.063	0.598	0.133	-1.262	0.625	0.133	-1.145	0.504	0.16	-0.895	0.578	0.266	-1.391	0.711	0.152	-0.781	0.547	0.246	-1.02	0.789	0.449	-1.223	0.664	0.305	-1.754	0.559	0.313	-1.535	0.605	0.434	-1.281	0.707	0.676
-1.078	0.598	0.137	-1.297	0.633	0.125	-1.195	0.512	0.16	-0.883	0.574	0.258	-1.461	0.676	0.133	-0.797	0.531	0.242	-1.07	0.773	0.469	-1.227	0.664	0.293	-1.77	0.578	0.332	-1.57	0.609	0.441	-1.398	0.703	0.703
-1.102	0.59	0.129	-1.316	0.633	0.121	-1.246	0.527	0.16	-0.875	0.574	0.266	-1.508	0.66	0.141	-0.824	0.52	0.238	-1.117	0.754	0.465	-1.242	0.668	0.281	-1.707	0.602	0.355	-1.57	0.613	0.441	-1.52	0.695	0.742
-1.113	0.598	0.121	-1.309	0.629	0.113	-1.273	0.555	0.164	-0.863	0.586	0.277	-1.539	0.641	0.148	-0.859	0.508	0.246	-1.164	0.727	0.457	-1.281	0.652	0.262	-1.598	0.621	0.387	-1.555	0.617	0.441	-1.578	0.691	0.785
-1.129	0.605	0.113	-1.293	0.629	0.109	-1.313	0.563	0.18	-0.871	0.613	0.273	-1.523	0.621	0.152	-0.91	0.508	0.25	-1.199	0.703	0.449	-1.344	0.621	0.227	-1.461	0.633	0.414	-1.512	0.633	0.414	-1.617	0.66	0.801
-1.141	0.605	0.109	-1.27	0.621	0.117	-1.32	0.578	0.188	-0.883	0.645	0.273	-1.461	0.594	0.16	-0.953	0.504	0.258	-1.238	0.68	0.449	-1.418	0.586	0.199	-1.316	0.617	0.434	-1.496	0.637	0.367	-1.613	0.613	0.801
-1.148	0.609	0.113	-1.238	0.613	0.129	-1.332	0.59	0.191	-0.887	0.684	0.293	-1.375	0.551	0.172	-0.992	0.496	0.266	-1.277	0.668	0.438	-1.496	0.566	0.176	-1.184	0.594	0.441	-1.539	0.629	0.316	-1.578	0.578	0.781
-1.16	0.621	0.113	-1.18	0.621	0.148	-1.332	0.594	0.195	-0.895	0.723	0.309	-1.281	0.527	0.203	-1.047	0.5	0.273	-1.32	0.664	0.441	-1.555	0.563	0.176	-1.063	0.563	0.449	-1.594	0.625	0.301	-1.551	0.543	0.719
-1.18	0.621	0.117	-1.125	0.633	0.176	-1.355	0.59	0.191	-0.898	0.762	0.313	-1.188	0.535	0.227	-1.113	0.5	0.273	-1.355	0.668	0.438	-1.582	0.578	0.207	-0.973	0.523	0.457	-1.594	0.641	0.313	-1.555	0.543	0.645
-1.184	0.625	0.129	-1.074	0.648	0.184	-1.391	0.57	0.184	-0.898	0.785	0.316	-1.098	0.563	0.25	-1.211	0.492	0.273	-1.375	0.668	0.441	-1.559	0.598	0.273	-0.898	0.496	0.461	-1.543	0.672	0.32	-1.578	0.578	0.613
-1.172	0.633	0.137	-1.043	0.656	0.18	-1.445	0.551	0.168	-0.938	0.797	0.32	-1.02	0.586	0.262	-1.289	0.488	0.27	-1.371	0.672	0.445	-1.488	0.625	0.336	-0.855	0.484	0.453	-1.492	0.66	0.336	-1.594	0.629	0.625
-1.172	0.637	0.148	-1.023	0.652	0.164	-1.488	0.543	0.176	-0.996	0.816	0.316	-0.953	0.602	0.277	-1.348	0.484	0.262	-1.336	0.688	0.445	-1.383	0.645	0.406	-0.836	0.477	0.453	-1.453	0.629	0.316	-1.598	0.676	0.621
-1.184	0.645	0.152	-1.004	0.637	0.145	-1.473	0.551	0.195	-1.07	0.844	0.32	-0.906	0.609	0.273	-1.406	0.477	0.254	-1.289	0.699	0.414	-1.242	0.656	0.461	-0.82	0.48	0.453	-1.453	0.625	0.277	-1.609	0.691	0.598
-1.219	0.641	0.156	-0.992	0.598	0.133	-1.406	0.566	0.219	-1.141	0.859	0.324	-0.883	0.621	0.258	-1.434	0.469	0.25	-1.242	0.695	0.383	-1.086	0.633	0.496	-0.813	0.484	0.453	-1.48	0.613	0.238	-1.637	0.664	0.555
-1.246	0.633	0.156	-0.977	0.578	0.125	-1.324	0.586	0.246	-1.211	0.863	0.324	-0.867	0.629	0.25	-1.461	0.477	0.25	-1.23	0.676	0.348	-0.93	0.609	0.512	-0.816	0.496	0.441	-1.504	0.598	0.207	-1.656	0.637	0.492
-1.258	0.609	0.148	-0.973	0.574	0.125	-1.246	0.594	0.262	-1.281	0.844	0.324	-0.867	0.625	0.246	-1.469	0.477	0.258	-1.266	0.688	0.316	-0.824	0.598	0.508	-0.836	0.504	0.438	-1.535	0.586	0.188	-1.688	0.613	0.43
-1.285	0.566	0.133	-0.98	0.578	0.125	-1.203	0.578	0.262	-1.324	0.832	0.313	-0.895	0.625	0.242	-1.434	0.492	0.281	-1.305	0.715	0.332	-0.773	0.578	0.488	-0.859	0.531	0.441	-1.52	0.574	0.188	-1.742	0.629	0.395
-1.328	0.539	0.121	-1	0.578	0.129	-1.211	0.555	0.25	-1.352	0.813	0.293	-0.914	0.621	0.238	-1.363	0.52	0.297	-1.328	0.754	0.359	-0.75	0.566	0.465	-0.891	0.566	0.449	-1.469	0.57	0.191	-1.789	0.645	0.367
-1.375	0.512	0.102	-1.008	0.594	0.145	-1.238	0.523	0.238	-1.379	0.789	0.277	-0.926	0.602	0.227	-1.301	0.527	0.301	-1.336	0.789	0.383	-0.75	0.555	0.441	-0.934	0.59	0.484	-1.395	0.57	0.207	-1.785	0.656	0.336
-1.41	0.5	0.105	-1.02	0.59	0.16	-1.262	0.5	0.227	-1.383	0.777	0.273	-0.93	0.578	0.227	-1.313	0.516	0.297	-1.355	0.793	0.387	-0.766	0.527	0.406	-0.98	0.633	0.527	-1.316	0.582	0.23	-1.73	0.641	0.324
-1.406	0.512	0.117	-1.027	0.578	0.164	-1.285	0.492	0.215	-1.367	0.777	0.27	-0.926	0.555	0.234	-1.352	0.508	0.281	-1.375	0.777	0.367	-0.801	0.512	0.379	-1.031	0.652	0.547	-1.219	0.59	0.254	-1.637	0.602	0.32
-1.359	0.543	0.133	-1.023	0.582	0.164	-1.301	0.496	0.207	-1.328	0.789	0.266	-0.922	0.543	0.254	-1.383	0.508	0.277	-1.398	0.738	0.336	-0.84	0.52	0.363	-1.086	0.652	0.559	-1.113	0.602	0.277	-1.516	0.563	0.324
-1.285	0.578	0.156	-1.023	0.582	0.168	-1.324	0.52	0.215	-1.277	0.793	0.258	-0.926	0.531	0.266	-1.363	0.523	0.273	-1.422	0.699	0.297	-0.898	0.555	0.355	-1.152	0.645	0.559	-1.012	0.602	0.305	-1.383	0.527	0.336
-1.203	0.617	0.176	-1.027	0.578	0.168	-1.34	0.539	0.223	-1.219	0.793	0.25	-0.941	0.535	0.277	-1.336	0.527	0.277	-1.453	0.672	0.27	-0.957	0.609	0.363	-1.23	0.609	0.531	-0.926	0.59	0.328	-1.262	0.5	0.359
-1.141	0.633	0.184	-1.039	0.574	0.16	-1.34	0.559	0.242	-1.164	0.781	0.238	-0.961	0.52	0.281	-1.301	0.535	0.273	-1.496	0.66	0.242	-1.016	0.695	0.363	-1.313	0.555	0.512	-0.863	0.586	0.336	-1.156	0.484	0.387
-1.105	0.637	0.184	-1.059	0.566	0.16	-1.324	0.574	0.266	-1.16	0.781	0.223	-0.977	0.504	0.281	-1.281	0.527	0.277	-1.531	0.652	0.23	-1.063	0.777	0.383	-1.391	0.5	0.52	-0.816	0.578	0.328	-1.035	0.484	0.414
-1.094	0.625	0.188	-1.074	0.559	0.156	-1.285	0.582	0.293	-1.195	0.793	0.211	-0.996	0.496	0.277	-1.289	0.508	0.277	-1.547	0.652	0.227	-1.09	0.848	0.402	-1.469	0.449	0.547	-0.781	0.566	0.32	-0.941	0.48	0.422
-1.105	0.605	0.188	-1.113	0.539	0.16	-1.223	0.59	0.301	-1.227	0.836	0.203	-1.027	0.488	0.27	-1.32	0.504	0.266	-1.535	0.652	0.227	-1.109	0.879	0.422	-1.539	0.434	0.578	-0.762	0.559	0.297	-0.855	0.48	0.426
-1.129	0.59	0.184	-1.156	0.516	0.148	-1.156	0.594	0.301	-1.219	0.891	0.23	-1.063	0.492	0.27	-1.379	0.5	0.266	-1.48	0.652	0.234	-1.137	0.891	0.43	-1.574	0.418	0.605	-0.754	0.551	0.281	-0.785	0.484	0.418
-1.133	0.582	0.184	-1.203	0.496	0.133	-1.086	0.582	0.297	-1.184	0.953	0.258	-1.105	0.496	0.258	-1.441	0.496	0.277	-1.402	0.652	0.242	-1.199	0.875	0.426	-1.543	0.414	0.609	-0.75	0.543	0.27	-0.734	0.488	0.41
-1.152	0.586	0.18	-1.242	0.492	0.129	-1.02	0.566	0.289	-1.141	0.984	0.254	-1.152	0.508	0.242	-1.492	0.5	0.285	-1.301	0.645	0.27	-1.266	0.832	0.422	-1.492	0.418	0.609	-0.762	0.543	0.266	-0.703	0.492	0.398
-1.199	0.605	0.188	-1.277	0.504	0.129	-0.965	0.566	0.297	-1.129	0.957	0.23	-1.195	0.516	0.23	-1.5	0.52	0.301	-1.191	0.633	0.297	-1.352	0.781	0.422	-1.445	0.414	0.578	-0.797	0.535	0.27	-0.688	0.488	0.391
-1.242	0.613	0.191	-1.301	0.512	0.141	-0.93	0.551	0.301	-1.172	0.902	0.199	-1.23	0.531	0.211	-1.484	0.539	0.309	-1.09	0.625	0.309	-1.438	0.723	0.422	-1.438	0.43	0.504	-0.828	0.535	0.262	-0.676	0.48	0.379
-1.266	0.629	0.203	-1.324	0.543	0.16	-0.906	0.547	0.289	-1.266	0.832	0.156	-1.27	0.551	0.219	-1.426	0.563	0.313	-1.008	0.617	0.316	-1.508	0.672	0.426	-1.484	0.445	0.441	-0.887	0.535	0.262	-0.664	0.477	0.371
-1.27	0.633	0.219	-1.352	0.559	0.184	-0.898	0.547	0.285	-1.359	0.777	0.121	-1.27	0.574	0.238	-1.332	0.59	0.32	-0.941	0.605	0.313	-1.527	0.625	0.43	-1.535	0.492	0.422	-0.965	0.527	0.262	-0.645	0.473	0.359
-1.238	0.629	0.23	-1.352	0.57	0.199	-0.898	0.563	0.289	-1.41	0.734	0.102	-1.242	0.602	0.258	-1.203	0.602	0.324	-0.883	0.594	0.305	-1.512	0.598	0.438	-1.543	0.566	0.434	-1.063	0.527	0.27	-0.629	0.477	0.363
-1.199	0.613	0.242	-1.348	0.57	0.199	-0.906	0.578	0.293	-1.449	0.699	0.094	-1.215	0.633	0.27	-1.078	0.594	0.316	-0.844	0.578	0.293	-1.484	0.574	0.445	-1.516	0.621	0.441	-1.148	0.52	0.258	-0.609	0.496	0.355
-1.141	0.605	0.238	-1.328	0.547	0.188	-0.906	0.598	0.293	-1.453	0.668	0.094	-1.227	0.645	0.262	-0.984	0.578	0.32	-0.816	0.57	0.285	-1.445	0.566	0.449	-1.492	0.664	0.434	-1.203	0.488	0.25	-0.605	0.52	0.352
-1.094	0.598	0.23	-1.316	0.512	0.168	-0.918	0.621	0.285	-1.418	0.629	0.094	-1.289	0.629	0.242	-0.914	0.555	0.32	-0.789	0.559	0.281	-1.406	0.582	0.445	-1.48	0.68	0.395	-1.242	0.465	0.246	-0.625	0.547	0.34
-1.051	0.578	0.227	-1.301	0.492	0.148	-0.945	0.652	0.289	-1.387	0.598	0.094	-1.375	0.605	0.211	-0.875	0.539	0.328	-0.789	0.547	0.277	-1.387	0.59	0.426	-1.488	0.66	0.344	-1.309	0.445	0.23	-0.688	0.578	0.324
-1.02	0.555	0.227	-1.293	0.477	0.133	-0.973	0.68	0.285	-1.359	0.574	0.105	-1.441	0.594	0.199	-0.84	0.539	0.328	-0.789	0.551	0.27	-1.395	0.59	0.379	-1.504	0.625	0.301	-1.387	0.438	0.223	-0.773	0.602	0.316
-1.008	0.543	0.227	-1.285	0.484	0.141	-0.992	0.707	0.285	-1.328	0.555	0.129	-1.449	0.609	0.203	-0.824	0.539	0.336	-0.801	0.539	0.266	-1.434	0.609	0.336	-1.535	0.613	0.262	-1.465	0.441	0.219	-0.879	0.617	0.324
-1.004	0.555	0.219	-1.273	0.512	0.16	-1.004	0.727	0.289	-1.285	0.555	0.148	-1.414	0.637	0.23	-0.813	0.543	0.332	-0.82	0.531	0.266	-1.457	0.656	0.32	-1.555	0.609	0.25	-1.531	0.438	0.223	-1.016	0.621	0.344
-1.012	0.566	0.215	-1.258	0.543	0.176	-1.012	0.719	0.289	-1.227	0.566	0.168	-1.371	0.664	0.246	-0.813	0.551	0.324	-0.832	0.523	0.266	-1.441	0.715	0.32	-1.563	0.605	0.25	-1.523	0.469	0.238	-1.156	0.629	0.387
-1.027	0.57	0.219	-1.23	0.57	0.188	-1.027	0.711	0.289	-1.168	0.57	0.172	-1.332	0.68	0.25	-0.813	0.566	0.32	-0.848	0.516	0.277	-1.418	0.789	0.34	-1.551	0.602	0.258	-1.453	0.488	0.262	-1.297	0.617	0.438
-1.035	0.586	0.223	-1.203	0.594	0.188	-1.055	0.695	0.289	-1.109	0.559	0.18	-1.313	0.676	0.25	-0.82	0.586	0.324	-0.867	0.512	0.285	-1.426	0.84	0.336	-1.512	0.594	0.266	-1.352	0.52	0.293	-1.379	0.602	0.492
-1.027	0.605	0.223	-1.18	0.602	0.188	-1.086	0.68	0.285	-1.059	0.551	0.176	-1.324	0.652	0.238	-0.836	0.617	0.34	-0.898	0.512	0.277	-1.434	0.855	0.309	-1.449	0.582	0.285	-1.25	0.535	0.324	-1.434	0.582	0.543
-1.023	0.625	0.234	-1.152	0.617	0.191	-1.125	0.668	0.281	-1.02	0.547	0.168	-1.344	0.621	0.223	-0.859	0.648	0.359	-0.949	0.512	0.281	-1.441	0.832	0.266	-1.344	0.574	0.293	-1.215	0.547	0.336	-1.43	0.547	0.578
-1.016	0.645	0.238	-1.152	0.633	0.199	-1.168	0.66	0.285	-1	0.547	0.164	-1.375	0.582	0.199	-0.883	0.691	0.387	-0.996	0.512	0.281	-1.465	0.789	0.211	-1.238	0.563	0.305	-1.266	0.547	0.324	-1.367	0.52	0.602
-1.008	0.668	0.234	-1.168	0.652	0.219	-1.211	0.672	0.277	-0.98	0.551	0.168	-1.418	0.535	0.16	-0.902	0.73	0.402	-1.051	0.527	0.293	-1.508	0.742	0.156	-1.121	0.566	0.313	-1.297	0.559	0.297	-1.305	0.48	0.617
-1.008	0.695	0.23	-1.18	0.664	0.23	-1.258	0.684	0.285	-0.977	0.543	0.172	-1.449	0.516	0.102	-0.93	0.754	0.414	-1.121	0.543	0.316	-1.547	0.695	0.117	-1.02	0.57	0.316	-1.297	0.57	0.27	-1.254	0.426	0.625
-1.023	0.707	0.227	-1.207	0.668	0.246	-1.285	0.695	0.285	-0.988	0.535	0.164	-1.48	0.496	0.031	-0.941	0.758	0.418	-1.211	0.547	0.32	-1.543	0.668	0.105	-0.93	0.582	0.328	-1.293	0.582	0.254	-1.258	0.363	0.594
-1.039	0.715	0.227	-1.242	0.668	0.254	-1.297	0.711	0.285	-0.988	0.52	0.164	-1.504	0.473	0	-0.93	0.777	0.438	-1.285	0.547	0.328	-1.5	0.652	0.094	-0.855	0.59	0.344	-1.297	0.605	0.242	-1.309	0.324	0.527
-1.051	0.727	0.223	-1.27	0.672	0.258	-1.301	0.711	0.285	-0.984	0.504	0.164	-1.445	0.453	0.016	-0.938	0.898	0.422	-1.328	0.551	0.332	-1.441	0.633	0.098	-0.809	0.59	0.348	-1.301	0.633	0.25	-1.359	0.301	0.461
-1.074	0.73	0.223	-1.293	0.672	0.254	-1.289	0.711	0.277	-0.98	0.496	0.168	-1.32	0.449	0.031	-1.039	1.008	0.402	-1.367	0.551	0.34	-1.367	0.613	0.109	-0.781	0.598	0.348	-1.313	0.648	0.262	-1.395	0.297	0.406
-1.109	0.734	0.238	-1.293	0.668	0.254	-1.277	0.707	0.27	-0.977	0.496	0.176	-1.199	0.445	0.066	-1.145	1.043	0.418	-1.355	0.563	0.344	-1.273	0.598	0.137	-0.762	0.598	0.34	-1.363	0.656	0.273	-1.414	0.336	0.379
-1.156	0.738	0.246	-1.27	0.664	0.262	-1.258	0.707	0.266	-0.98	0.5	0.18	-1.086	0.43	0.121	-1.238	0.992	0.453	-1.324	0.578	0.352	-1.168	0.598	0.191	-0.746	0.59	0.336	-1.418	0.668	0.285	-1.422	0.367	0.375
-1.195	0.738	0.238	-1.234	0.648	0.262	-1.23	0.699	0.254	-1.004	0.5	0.188	-1.008	0.422	0.152	-1.332	0.879	0.484	-1.289	0.578	0.359	-1.07	0.605	0.258	-0.742	0.578	0.32	-1.465	0.676	0.297	-1.441	0.379	0.375
-1.223	0.734	0.23	-1.191	0.621	0.27	-1.219	0.684	0.246	-1.031	0.496	0.191	-0.938	0.418	0.172	-1.426	0.773	0.516	-1.277	0.578	0.371	-0.992	0.621	0.313	-0.754	0.566	0.309	-1.48	0.68	0.328	-1.492	0.41	0.391
-1.246	0.719	0.227	-1.137	0.59	0.27	-1.227	0.672	0.223	-1.047	0.504	0.191	-0.855	0.441	0.203	-1.527	0.676	0.531	-1.301	0.57	0.359	-0.926	0.621	0.348	-0.785	0.539	0.293	-1.453	0.676	0.352	-1.586	0.41	0.402
-1.258	0.719	0.211	-1.082	0.547	0.262	-1.266	0.676	0.211	-1.063	0.508	0.191	-0.777	0.477	0.234	-1.574	0.59	0.543	-1.34	0.551	0.336	-0.867	0.617	0.355	-0.828	0.512	0.281	-1.383	0.668	0.375	-1.652	0.426	0.426
-1.258	0.73	0.211	-1.039	0.512	0.25	-1.316	0.707	0.207	-1.086	0.504	0.191	-0.73	0.547	0.266	-1.59	0.52	0.559	-1.363	0.551	0.316	-0.816	0.609	0.348	-0.867	0.488	0.281	-1.277	0.668	0.391	-1.676	0.461	0.449
-1.254	0.746	0.199	-1.008	0.484	0.242	-1.336	0.75	0.23	-1.113	0.5	0.184	-0.723	0.633	0.293	-1.594	0.465	0.531	-1.348	0.574	0.309	-0.781	0.598	0.324	-0.891	0.484	0.281	-1.148	0.66	0.406	-1.652	0.512	0.477
-1.234	0.762	0.199	-0.984	0.484	0.23	-1.324	0.793	0.234	-1.148	0.5	0.176	-0.723	0.707	0.309	-1.563	0.434	0.535	-1.309	0.594	0.309	-0.762	0.586	0.297	-0.895	0.492	0.285	-1.004	0.637	0.426	-1.578	0.547	0.508
-1.223	0.777	0.207	-0.992	0.5	0.238	-1.289	0.793	0.238	-1.195	0.504	0.164	-0.734	0.762	0.293	-1.543	0.398	0.473	-1.262	0.605	0.32	-0.746	0.578	0.27	-0.891	0.488	0.281	-0.875	0.605	0.445	-1.469	0.57	0.531
-1.199	0.793	0.199	-1.004	0.512	0.25	-1.25	0.762	0.215	-1.23	0.523	0.16	-0.758	0.809	0.297	-1.605	0.395	0.375	-1.223	0.605	0.34	-0.754	0.566	0.254	-0.898	0.477	0.266	-0.789	0.555	0.461	-1.352	0.582	0.543
-1.184	0.797	0.188	-1	0.543	0.27	-1.238	0.715	0.195	-1.234	0.555	0.164	-0.77	0.824	0.328	-1.688	0.391	0.309	-1.223	0.602	0.355	-0.773	0.559	0.234	-0.922	0.477	0.25	-0.73	0.504	0.469	-1.234	0.582	0.539
-1.191	0.797	0.172	-0.996	0.578	0.281	-1.273	0.664	0.168	-1.227	0.586	0.188	-0.789	0.844	0.363	-1.707	0.418	0.301	-1.266	0.586	0.359	-0.813	0.547	0.223	-0.984	0.457	0.262	-0.695	0.469	0.477	-1.125	0.563	0.516
-1.207	0.777	0.148	-0.98	0.609	0.285	-1.332	0.645	0.145	-1.207	0.613	0.211	-0.824	0.875	0.371	-1.641	0.469	0.316	-1.344	0.578	0.359	-0.863	0.539	0.211	-1.117	0.438	0.266	-0.676	0.469	0.465	-1.016	0.523	0.488
-1.254	0.781	0.129	-0.965	0.641	0.293	-1.41	0.641	0.141	-1.188	0.621	0.223	-0.855	0.895	0.379	-1.535	0.527	0.32	-1.449	0.574	0.348	-0.926	0.523	0.199	-1.238	0.418	0.27	-0.676	0.492	0.449	-0.93	0.504	0.473
-1.313	0.797	0.121	-0.965	0.664	0.297	-1.496	0.641	0.137	-1.195	0.598	0.219	-0.879	0.891	0.391	-1.465	0.563	0.297	-1.555	0.559	0.324	-0.973	0.512	0.199	-1.309	0.402	0.258	-0.699	0.535	0.426	-0.867	0.496	0.461
-1.355	0.816	0.117	-0.977	0.68	0.305	-1.543	0.637	0.137	-1.242	0.566	0.207	-0.926	0.883	0.398	-1.445	0.59	0.258	-1.617	0.547	0.301	-1.008	0.504	0.211	-1.34	0.434	0.258	-0.742	0.574	0.41	-0.832	0.488	0.469
-1.359	0.844	0.121	-0.988	0.695	0.313	-1.531	0.633	0.129	-1.301	0.551	0.195	-0.98	0.855	0.375	-1.473	0.598	0.203	-1.613	0.551	0.289	-1.039	0.508	0.223	-1.348	0.516	0.293	-0.793	0.617	0.414	-0.809	0.496	0.488
-1.324	0.879	0.121	-1.023	0.719	0.316	-1.492	0.605	0.117	-1.316	0.547	0.195	-1.039	0.828	0.355	-1.527	0.605	0.156	-1.551	0.555	0.289	-1.066	0.504	0.238	-1.363	0.594	0.336	-0.852	0.664	0.43	-0.813	0.5	0.5
-1.25	0.895	0.125	-1.047	0.746	0.313	-1.438	0.574	0.109	-1.309	0.559	0.199	-1.094	0.789	0.332	-1.574	0.625	0.133	-1.453	0.57	0.32	-1.129	0.484	0.25	-1.371	0.633	0.371	-0.926	0.73	0.445	-0.82	0.512	0.52
-1.188	0.902	0.121	-1.074	0.746	0.309	-1.375	0.563	0.109	-1.27	0.574	0.223	-1.164	0.754	0.316	-1.59	0.652	0.133	-1.336	0.586	0.355	-1.203	0.473	0.254	-1.402	0.621	0.363	-1.012	0.789	0.457	-0.836	0.539	0.52
-1.148	0.883	0.117	-1.102	0.746	0.309	-1.301	0.566	0.117	-1.227	0.574	0.238	-1.25	0.742	0.289	-1.578	0.672	0.137	-1.203	0.582	0.402	-1.258	0.461	0.254	-1.473	0.586	0.34	-1.09	0.82	0.477	-0.855	0.559	0.531
-1.137	0.828	0.109	-1.129	0.738	0.309	-1.227	0.559	0.133	-1.195	0.582	0.246	-1.336	0.766	0.27	-1.523	0.691	0.156	-1.07	0.563	0.438	-1.289	0.453	0.25	-1.504	0.539	0.324	-1.156	0.828	0.488	-0.887	0.574	0.555
-1.137	0.777	0.109	-1.164	0.73	0.297	-1.148	0.559	0.156	-1.188	0.57	0.246	-1.406	0.793	0.258	-1.461	0.699	0.172	-0.957	0.535	0.465	-1.305	0.441	0.258	-1.492	0.5	0.316	-1.211	0.801	0.496	-0.941	0.594	0.586
-1.152	0.711	0.102	-1.203	0.711	0.281	-1.078	0.555	0.164	-1.207	0.543	0.242	-1.469	0.824	0.234	-1.363	0.695	0.195	-0.875	0.516	0.473	-1.285	0.453	0.258	-1.449	0.496	0.301	-1.254	0.762	0.492	-1	0.625	0.625
-1.184	0.672	0.098	-1.23	0.688	0.266	-1.012	0.563	0.168	-1.242	0.508	0.23	-1.488	0.84	0.215	-1.25	0.68	0.223	-0.813	0.496	0.473	-1.254	0.473	0.262	-1.406	0.5	0.289	-1.297	0.707	0.469	-1.086	0.633	0.648
-1.199	0.652	0.094	-1.254	0.668	0.254	-0.965	0.57	0.168	-1.289	0.488	0.223	-1.496	0.859	0.18	-1.129	0.66	0.242	-0.77	0.48	0.461	-1.199	0.504	0.293	-1.375	0.492	0.293	-1.352	0.66	0.453	-1.156	0.633	0.66
-1.211	0.641	0.074	-1.281	0.664	0.25	-0.934	0.578	0.168	-1.352	0.469	0.223	-1.492	0.867	0.152	-1.016	0.637	0.262	-0.75	0.484	0.434	-1.129	0.543	0.324	-1.371	0.48	0.285	-1.41	0.617	0.453	-1.195	0.633	0.664
-1.215	0.633	0.063	-1.289	0.668	0.266	-0.922	0.582	0.172	-1.414	0.477	0.223	-1.477	0.871	0.125	-0.93	0.621	0.277	-0.738	0.5	0.406	-1.059	0.578	0.395	-1.395	0.469	0.285	-1.48	0.59	0.461	-1.234	0.617	0.66
-1.207	0.625	0.055	-1.281	0.68	0.273	-0.914	0.582	0.176	-1.457	0.512	0.234	-1.457	0.871	0.125	-0.859	0.598	0.277	-0.742	0.516	0.387	-1.055	0.59	0.434	-1.441	0.457	0.281	-1.543	0.582	0.461	-1.305	0.617	0.648
-1.199	0.645	0.059	-1.262	0.691	0.273	-0.906	0.578	0.176	-1.48	0.547	0.25	-1.426	0.855	0.164	-0.801	0.578	0.27	-0.754	0.535	0.367	-1.141	0.602	0.441	-1.504	0.465	0.277	-1.566	0.582	0.461	-1.398	0.609	0.641
-1.188	0.672	0.066	-1.234	0.699	0.266	-0.902	0.559	0.18	-1.465	0.582	0.27	-1.469	0.805	0.184	-0.766	0.563	0.262	-0.777	0.586	0.359	-1.242	0.621	0.445	-1.551	0.492	0.281	-1.535	0.594	0.461	-1.496	0.602	0.645
-1.16	0.691	0.07	-1.219	0.703	0.25	-0.914	0.543	0.18	-1.398	0.609	0.281	-1.535	0.762	0.172	-0.738	0.547	0.246	-0.813	0.648	0.375	-1.348	0.641	0.43	-1.547	0.527	0.297	-1.48	0.617	0.449	-1.555	0.613	0.637
-1.117	0.707	0.074	-1.246	0.691	0.223	-0.934	0.535	0.18	-1.305	0.629	0.301	-1.574	0.727	0.148	-0.719	0.547	0.234	-0.855	0.711	0.395	-1.434	0.66	0.387	-1.504	0.566	0.32	-1.438	0.633	0.434	-1.582	0.625	0.633
-1.066	0.703	0.066	-1.332	0.68	0.195	-0.945	0.531	0.184	-1.199	0.625	0.309	-1.563	0.691	0.121	-0.715	0.547	0.223	-0.918	0.77	0.41	-1.477	0.68	0.328	-1.43	0.609	0.332	-1.406	0.645	0.383	-1.582	0.633	0.625
-1.012	0.691	0.066	-1.441	0.691	0.191	-0.961	0.527	0.188	-1.098	0.625	0.305	-1.48	0.715	0.117	-0.723	0.516	0.215	-0.98	0.785	0.43	-1.488	0.691	0.27	-1.336	0.625	0.332	-1.418	0.652	0.336	-1.559	0.645	0.633
-0.98	0.676	0.07	-1.508	0.723	0.195	-0.98	0.52	0.191	-1.02	0.625	0.297	-1.355	0.75	0.129	-0.738	0.484	0.207	-1.035	0.762	0.453	-1.516	0.684	0.223	-1.223	0.633	0.344	-1.453	0.664	0.316	-1.516	0.66	0.633
-0.941	0.668	0.074	-1.484	0.766	0.207	-0.988	0.5	0.191	-0.969	0.621	0.289	-1.242	0.789	0.145	-0.766	0.473	0.207	-1.086	0.734	0.457	-1.574	0.668	0.199	-1.109	0.629	0.359	-1.453	0.695	0.328	-1.457	0.66	0.605
-0.918	0.66	0.086	-1.426	0.789	0.211	-0.992	0.492	0.199	-0.934	0.617	0.289	-1.18	0.809	0.148	-0.801	0.457	0.215	-1.137	0.695	0.473	-1.641	0.652	0.199	-1.016	0.629	0.367	-1.414	0.742	0.348	-1.43	0.641	0.547
-0.934	0.66	0.094	-1.367	0.777	0.191	-1.004	0.477	0.195	-0.926	0.605	0.285	-1.191	0.805	0.133	-0.836	0.473	0.211	-1.18	0.66	0.477	-1.688	0.625	0.219	-0.934	0.605	0.371	-1.387	0.777	0.355	-1.469	0.621	0.496
-0.98	0.648	0.098	-1.301	0.762	0.172	-1.02	0.477	0.184	-0.926	0.59	0.293	-1.234	0.766	0.109	-0.891	0.477	0.207	-1.223	0.633	0.477	-1.676	0.59	0.254	-0.887	0.582	0.383	-1.398	0.793	0.336	-1.52	0.621	0.5
-1.016	0.625	0.102	-1.266	0.727	0.156	-1.039	0.48	0.18	-0.926	0.582	0.285	-1.289	0.719	0.078	-0.934	0.473	0.207	-1.262	0.605	0.477	-1.621	0.563	0.293	-0.84	0.594	0.383	-1.438	0.785	0.305	-1.523	0.645	0.535
-1.039	0.613	0.102	-1.262	0.672	0.141	-1.082	0.488	0.172	-0.934	0.594	0.281	-1.34	0.688	0.059	-0.977	0.457	0.215	-1.313	0.582	0.477	-1.531	0.527	0.332	-0.805	0.598	0.379	-1.504	0.773	0.27	-1.477	0.672	0.559
-1.039	0.602	0.109	-1.281	0.617	0.133	-1.148	0.496	0.168	-0.926	0.613	0.293	-1.375	0.656	0.039	-1.031	0.453	0.219	-1.367	0.582	0.473	-1.414	0.504	0.355	-0.781	0.613	0.375	-1.57	0.762	0.242	-1.457	0.664	0.543
-1.027	0.605	0.109	-1.297	0.578	0.121	-1.211	0.5	0.164	-0.926	0.645	0.305	-1.395	0.637	0.043	-1.102	0.461	0.23	-1.422	0.594	0.477	-1.277	0.477	0.387	-0.777	0.629	0.379	-1.594	0.746	0.219	-1.484	0.629	0.488
-1.027	0.617	0.102	-1.316	0.574	0.109	-1.254	0.512	0.168	-0.926	0.684	0.313	-1.418	0.617	0.07	-1.176	0.461	0.227	-1.441	0.598	0.48	-1.141	0.453	0.414	-0.789	0.652	0.387	-1.566	0.734	0.207	-1.523	0.609	0.43
-1.047	0.629	0.109	-1.332	0.559	0.098	-1.285	0.531	0.168	-0.926	0.715	0.313	-1.449	0.605	0.074	-1.242	0.469	0.23	-1.402	0.605	0.477	-1.02	0.438	0.414	-0.824	0.684	0.402	-1.484	0.711	0.203	-1.551	0.582	0.375
-1.051	0.633	0.117	-1.348	0.551	0.09	-1.305	0.555	0.172	-0.938	0.734	0.316	-1.422	0.578	0.086	-1.305	0.465	0.23	-1.344	0.609	0.465	-0.934	0.43	0.414	-0.887	0.723	0.418	-1.391	0.691	0.207	-1.582	0.559	0.328
-1.055	0.629	0.117	-1.367	0.563	0.074	-1.297	0.582	0.195	-0.977	0.75	0.316	-1.359	0.555	0.109	-1.355	0.453	0.238	-1.297	0.625	0.434	-0.859	0.422	0.398	-0.949	0.766	0.43	-1.281	0.668	0.219	-1.609	0.547	0.293
-1.063	0.609	0.121	-1.355	0.566	0.078	-1.293	0.605	0.215	-1.035	0.781	0.305	-1.277	0.535	0.129	-1.395	0.457	0.238	-1.277	0.629	0.398	-0.805	0.43	0.387	-0.992	0.773	0.449	-1.164	0.645	0.238	-1.605	0.535	0.262
-1.063	0.598	0.121	-1.301	0.566	0.086	-1.273	0.609	0.227	-1.102	0.809	0.301	-1.184	0.535	0.152	-1.422	0.469	0.242	-1.316	0.648	0.375	-0.762	0.453	0.371	-1.031	0.766	0.465	-1.039	0.609	0.277	-1.563	0.539	0.254
-1.078	0.586	0.121	-1.242	0.574	0.094	-1.273	0.609	0.223	-1.141	0.813	0.301	-1.105	0.539	0.176	-1.406	0.488	0.25	-1.395	0.676	0.391	-0.719	0.473	0.344	-1.074	0.738	0.488	-0.93	0.57	0.32	-1.488	0.539	0.258
-1.102	0.578	0.129	-1.184	0.598	0.109	-1.32	0.578	0.215	-1.18	0.789	0.301	-1.047	0.555	0.191	-1.359	0.523	0.27	-1.418	0.727	0.426	-0.688	0.488	0.328	-1.137	0.703	0.5	-0.852	0.547	0.359	-1.383	0.543	0.254
-1.145	0.574	0.133	-1.121	0.605	0.125	-1.355	0.559	0.207	-1.215	0.777	0.285	-1.012	0.578	0.191	-1.324	0.551	0.277	-1.395	0.777	0.449	-0.676	0.512	0.316	-1.207	0.688	0.52	-0.797	0.531	0.387	-1.273	0.566	0.234
-1.195	0.574	0.133	-1.07	0.617	0.141	-1.375	0.547	0.199	-1.262	0.758	0.27	-0.98	0.57	0.18	-1.34	0.563	0.273	-1.359	0.797	0.445	-0.668	0.535	0.316	-1.277	0.668	0.523	-0.773	0.523	0.387	-1.16	0.59	0.199
-1.227	0.57	0.137	-1.027	0.625	0.148	-1.363	0.563	0.203	-1.305	0.742	0.262	-0.953	0.555	0.168	-1.402	0.57	0.266	-1.348	0.785	0.418	-0.68	0.57	0.336	-1.359	0.621	0.504	-0.742	0.527	0.375	-1.047	0.617	0.188
-1.25	0.57	0.133	-0.992	0.617	0.152	-1.313	0.57	0.215	-1.352	0.734	0.262	-0.922	0.531	0.152	-1.457	0.574	0.266	-1.383	0.766	0.367	-0.699	0.625	0.363	-1.434	0.57	0.488	-0.715	0.52	0.359	-0.957	0.633	0.207
-1.25	0.574	0.129	-0.961	0.602	0.145	-1.25	0.582	0.238	-1.379	0.734	0.273	-0.902	0.531	0.141	-1.473	0.586	0.27	-1.422	0.754	0.32	-0.746	0.699	0.395	-1.512	0.523	0.48	-0.691	0.535	0.328	-0.902	0.645	0.246
-1.246	0.578	0.145	-0.961	0.594	0.133	-1.195	0.57	0.246	-1.391	0.734	0.281	-0.887	0.539	0.145	-1.453	0.598	0.277	-1.457	0.727	0.281	-0.797	0.781	0.43	-1.59	0.492	0.465	-0.688	0.539	0.305	-0.859	0.664	0.289
-1.234	0.586	0.164	-0.992	0.586	0.125	-1.164	0.551	0.246	-1.379	0.75	0.289	-0.875	0.535	0.156	-1.434	0.602	0.281	-1.484	0.711	0.262	-0.84	0.859	0.457	-1.629	0.477	0.453	-0.695	0.555	0.289	-0.832	0.664	0.309
-1.215	0.602	0.184	-1.035	0.574	0.125	-1.188	0.527	0.242	-1.355	0.762	0.285	-0.887	0.547	0.164	-1.414	0.598	0.285	-1.496	0.699	0.254	-0.914	0.918	0.473	-1.613	0.465	0.449	-0.742	0.578	0.27	-0.797	0.656	0.313
-1.18	0.613	0.199	-1.055	0.563	0.125	-1.234	0.52	0.242	-1.328	0.762	0.266	-0.887	0.551	0.18	-1.402	0.586	0.285	-1.488	0.684	0.254	-0.996	0.953	0.477	-1.559	0.473	0.434	-0.801	0.594	0.254	-0.785	0.629	0.301
-1.148	0.621	0.215	-1.07	0.551	0.133	-1.289	0.527	0.238	-1.309	0.742	0.234	-0.891	0.543	0.188	-1.395	0.566	0.281	-1.469	0.672	0.254	-1.055	0.965	0.469	-1.496	0.504	0.398	-0.848	0.602	0.25	-0.781	0.605	0.281
-1.129	0.609	0.219	-1.055	0.547	0.148	-1.34	0.531	0.238	-1.313	0.734	0.211	-0.91	0.543	0.191	-1.402	0.543	0.281	-1.434	0.656	0.273	-1.105	0.949	0.453	-1.445	0.527	0.344	-0.906	0.598	0.238	-0.785	0.582	0.258
-1.152	0.582	0.219	-1.031	0.547	0.164	-1.383	0.543	0.238	-1.332	0.746	0.203	-0.918	0.551	0.191	-1.418	0.52	0.289	-1.355	0.645	0.305	-1.156	0.914	0.441	-1.438	0.547	0.289	-0.965	0.586	0.242	-0.801	0.582	0.27
-1.207	0.539	0.199	-1	0.551	0.176	-1.422	0.555	0.238	-1.336	0.766	0.211	-0.938	0.566	0.207	-1.43	0.492	0.305	-1.258	0.637	0.34	-1.215	0.871	0.426	-1.492	0.578	0.25	-1.023	0.578	0.246	-0.84	0.578	0.285
-1.27	0.496	0.18	-0.977	0.563	0.172	-1.441	0.559	0.23	-1.316	0.801	0.242	-0.973	0.586	0.215	-1.43	0.48	0.328	-1.152	0.633	0.363	-1.285	0.836	0.418	-1.539	0.621	0.254	-1.102	0.563	0.25	-0.895	0.566	0.305
-1.332	0.453	0.164	-0.98	0.574	0.176	-1.441	0.547	0.227	-1.293	0.832	0.266	-1.039	0.605	0.23	-1.41	0.484	0.344	-1.043	0.605	0.371	-1.352	0.793	0.426	-1.531	0.688	0.281	-1.211	0.547	0.254	-0.941	0.563	0.324
-1.363	0.434	0.152	-0.988	0.582	0.168	-1.406	0.555	0.223	-1.262	0.832	0.277	-1.102	0.609	0.242	-1.371	0.484	0.367	-0.949	0.586	0.363	-1.387	0.766	0.445	-1.488	0.734	0.301	-1.305	0.527	0.27	-0.977	0.551	0.34
-1.355	0.445	0.156	-0.988	0.598	0.164	-1.336	0.555	0.234	-1.234	0.797	0.266	-1.133	0.613	0.242	-1.305	0.492	0.379	-0.895	0.57	0.34	-1.402	0.746	0.465	-1.445	0.742	0.301	-1.367	0.527	0.277	-1.016	0.527	0.355
-1.313	0.473	0.164	-1	0.605	0.168	-1.242	0.555	0.246	-1.211	0.727	0.227	-1.156	0.598	0.223	-1.211	0.492	0.395	-0.852	0.555	0.32	-1.387	0.727	0.484	-1.422	0.715	0.27	-1.434	0.516	0.289	-1.059	0.492	0.363
-1.25	0.488	0.18	-1.023	0.602	0.168	-1.152	0.563	0.258	-1.215	0.68	0.184	-1.18	0.586	0.219	-1.102	0.496	0.398	-0.828	0.531	0.316	-1.352	0.703	0.492	-1.426	0.672	0.227	-1.48	0.52	0.301	-1.113	0.461	0.363
-1.211	0.52	0.191	-1.059	0.59	0.168	-1.074	0.563	0.262	-1.246	0.652	0.137	-1.188	0.578	0.203	-1.012	0.496	0.398	-0.813	0.504	0.297	-1.328	0.688	0.469	-1.465	0.633	0.18	-1.477	0.551	0.324	-1.191	0.426	0.355
-1.184	0.563	0.203	-1.09	0.566	0.164	-1.004	0.555	0.266	-1.277	0.645	0.109	-1.207	0.578	0.211	-0.934	0.492	0.391	-0.805	0.488	0.289	-1.336	0.68	0.414	-1.527	0.617	0.152	-1.418	0.574	0.355	-1.281	0.402	0.348
-1.172	0.59	0.215	-1.113	0.555	0.16	-0.973	0.547	0.27	-1.301	0.664	0.094	-1.215	0.602	0.242	-0.879	0.492	0.391	-0.801	0.484	0.277	-1.395	0.711	0.359	-1.586	0.609	0.133	-1.324	0.598	0.375	-1.336	0.391	0.344
-1.176	0.613	0.227	-1.133	0.547	0.152	-0.953	0.543	0.277	-1.328	0.672	0.086	-1.219	0.648	0.285	-0.848	0.492	0.387	-0.809	0.477	0.273	-1.441	0.758	0.336	-1.594	0.598	0.129	-1.238	0.609	0.395	-1.367	0.379	0.336
-1.195	0.629	0.238	-1.148	0.547	0.137	-0.941	0.551	0.281	-1.348	0.672	0.086	-1.238	0.699	0.313	-0.832	0.492	0.383	-0.805	0.477	0.277	-1.449	0.828	0.352	-1.547	0.598	0.133	-1.215	0.598	0.391	-1.367	0.379	0.328
-1.219	0.633	0.234	-1.168	0.559	0.129	-0.934	0.559	0.285	-1.355	0.66	0.086	-1.238	0.715	0.332	-0.816	0.508	0.367	-0.809	0.484	0.281	-1.438	0.898	0.371	-1.461	0.594	0.145	-1.254	0.594	0.371	-1.34	0.379	0.348
-1.238	0.637	0.23	-1.195	0.574	0.137	-0.914	0.57	0.297	-1.34	0.656	0.094	-1.215	0.711	0.344	-0.816	0.52	0.363	-0.816	0.488	0.289	-1.414	0.953	0.371	-1.355	0.582	0.172	-1.281	0.582	0.336	-1.297	0.383	0.375
-1.246	0.645	0.227	-1.211	0.594	0.152	-0.902	0.586	0.297	-1.289	0.652	0.109	-1.207	0.684	0.34	-0.82	0.547	0.371	-0.832	0.508	0.289	-1.402	0.969	0.348	-1.238	0.578	0.199	-1.285	0.559	0.309	-1.266	0.402	0.418
-1.254	0.641	0.215	-1.207	0.605	0.18	-0.898	0.613	0.293	-1.238	0.641	0.129	-1.25	0.656	0.324	-0.84	0.586	0.383	-0.863	0.52	0.297	-1.406	0.949	0.309	-1.129	0.574	0.23	-1.297	0.539	0.266	-1.234	0.406	0.445
-1.246	0.633	0.207	-1.176	0.629	0.199	-0.895	0.641	0.293	-1.164	0.633	0.145	-1.309	0.637	0.305	-0.875	0.629	0.391	-0.922	0.547	0.301	-1.43	0.93	0.262	-1.016	0.563	0.25	-1.32	0.531	0.23	-1.234	0.398	0.449
-1.219	0.637	0.215	-1.172	0.629	0.195	-0.906	0.672	0.293	-1.102	0.617	0.152	-1.367	0.625	0.277	-0.906	0.672	0.406	-1.004	0.566	0.289	-1.48	0.906	0.219	-0.93	0.547	0.262	-1.344	0.512	0.203	-1.293	0.383	0.422
-1.188	0.633	0.227	-1.191	0.602	0.188	-0.914	0.691	0.301	-1.047	0.594	0.152	-1.41	0.598	0.25	-0.941	0.703	0.414	-1.07	0.574	0.297	-1.539	0.879	0.188	-0.855	0.523	0.277	-1.387	0.523	0.191	-1.359	0.395	0.395
-1.145	0.625	0.227	-1.227	0.57	0.172	-0.93	0.699	0.305	-1.016	0.563	0.156	-1.398	0.57	0.238	-0.969	0.723	0.414	-1.133	0.578	0.293	-1.57	0.848	0.168	-0.805	0.531	0.301	-1.449	0.543	0.191	-1.395	0.41	0.367
-1.098	0.609	0.234	-1.262	0.535	0.16	-0.945	0.695	0.313	-1	0.547	0.145	-1.344	0.543	0.238	-0.988	0.727	0.422	-1.199	0.566	0.289	-1.551	0.82	0.16	-0.762	0.547	0.316	-1.508	0.582	0.219	-1.391	0.426	0.34
-1.07	0.598	0.23	-1.285	0.512	0.148	-0.953	0.695	0.316	-1.012	0.531	0.141	-1.293	0.516	0.25	-1.027	0.719	0.422	-1.27	0.555	0.281	-1.512	0.777	0.172	-0.746	0.566	0.32	-1.535	0.609	0.254	-1.383	0.453	0.324
-1.035	0.598	0.223	-1.301	0.52	0.156	-0.984	0.691	0.316	-1.02	0.512	0.137	-1.266	0.492	0.254	-1.09	0.719	0.43	-1.32	0.543	0.281	-1.465	0.723	0.184	-0.738	0.563	0.324	-1.516	0.633	0.297	-1.41	0.473	0.32
-1.016	0.59	0.207	-1.289	0.539	0.172	-1.031	0.699	0.316	-1.012	0.5	0.137	-1.273	0.48	0.258	-1.172	0.711	0.441	-1.359	0.535	0.281	-1.391	0.672	0.211	-0.738	0.563	0.309	-1.465	0.656	0.34	-1.473	0.48	0.332
-1.008	0.59	0.199	-1.266	0.563	0.195	-1.082	0.723	0.313	-1.016	0.488	0.137	-1.293	0.477	0.266	-1.242	0.691	0.445	-1.379	0.539	0.289	-1.301	0.629	0.246	-0.77	0.566	0.289	-1.379	0.68	0.371	-1.563	0.5	0.352
-1.016	0.59	0.203	-1.238	0.594	0.215	-1.133	0.734	0.313	-1.031	0.48	0.137	-1.313	0.484	0.277	-1.301	0.656	0.445	-1.367	0.559	0.32	-1.211	0.605	0.293	-0.82	0.57	0.277	-1.27	0.695	0.395	-1.66	0.512	0.387
-1.02	0.598	0.207	-1.23	0.621	0.211	-1.188	0.742	0.313	-1.047	0.477	0.145	-1.332	0.5	0.289	-1.363	0.617	0.445	-1.336	0.563	0.363	-1.109	0.59	0.328	-0.871	0.57	0.266	-1.137	0.699	0.402	-1.734	0.52	0.41
-1.027	0.633	0.215	-1.234	0.613	0.219	-1.242	0.75	0.316	-1.07	0.48	0.148	-1.34	0.539	0.289	-1.418	0.586	0.434	-1.301	0.574	0.387	-1.008	0.578	0.355	-0.906	0.578	0.258	-1	0.676	0.406	-1.75	0.516	0.434
-1.043	0.68	0.227	-1.227	0.594	0.207	-1.27	0.75	0.316	-1.078	0.48	0.152	-1.328	0.563	0.293	-1.473	0.563	0.422	-1.273	0.582	0.398	-0.918	0.578	0.363	-0.938	0.586	0.254	-0.895	0.641	0.406	-1.691	0.512	0.449
-1.043	0.723	0.238	-1.238	0.574	0.199	-1.285	0.75	0.309	-1.07	0.477	0.156	-1.289	0.594	0.297	-1.516	0.539	0.41	-1.277	0.566	0.383	-0.852	0.578	0.367	-0.98	0.574	0.266	-0.813	0.594	0.41	-1.578	0.512	0.465
-1.035	0.75	0.238	-1.25	0.566	0.191	-1.289	0.746	0.301	-1.074	0.48	0.156	-1.234	0.633	0.301	-1.543	0.535	0.395	-1.32	0.551	0.352	-0.805	0.566	0.359	-1.027	0.547	0.273	-0.77	0.547	0.402	-1.441	0.516	0.465
-1.02	0.77	0.23	-1.273	0.57	0.188	-1.273	0.738	0.289	-1.063	0.461	0.156	-1.168	0.672	0.301	-1.52	0.531	0.383	-1.359	0.547	0.316	-0.777	0.563	0.344	-1.066	0.52	0.277	-0.738	0.516	0.398	-1.297	0.508	0.449
-1.008	0.773	0.219	-1.301	0.578	0.191	-1.238	0.742	0.285	-1.055	0.457	0.152	-1.102	0.707	0.301	-1.461	0.543	0.355	-1.355	0.547	0.293	-0.77	0.563	0.324	-1.109	0.492	0.273	-0.723	0.508	0.41	-1.156	0.539	0.426
-1.004	0.785	0.203	-1.328	0.609	0.203	-1.211	0.75	0.273	-1.066	0.445	0.152	-1.039	0.727	0.316	-1.398	0.547	0.328	-1.336	0.559	0.273	-0.766	0.551	0.309	-1.164	0.465	0.277	-0.727	0.523	0.398	-1.023	0.531	0.406
-1.027	0.82	0.207	-1.336	0.633	0.219	-1.176	0.758	0.266	-1.094	0.453	0.152	-1	0.727	0.316	-1.355	0.555	0.301	-1.316	0.57	0.27	-0.77	0.539	0.285	-1.246	0.438	0.266	-0.73	0.547	0.395	-0.926	0.496	0.414
-1.055	0.852	0.227	-1.332	0.652	0.234	-1.156	0.762	0.258	-1.129	0.465	0.16	-0.961	0.715	0.316	-1.367	0.57	0.273	-1.305	0.57	0.273	-0.777	0.535	0.266	-1.336	0.418	0.246	-0.746	0.574	0.395	-0.859	0.469	0.453
-1.074	0.863	0.238	-1.293	0.656	0.238	-1.156	0.754	0.246	-1.152	0.48	0.164	-0.914	0.691	0.297	-1.422	0.609	0.273	-1.305	0.563	0.277	-0.793	0.52	0.258	-1.398	0.402	0.238	-0.773	0.605	0.398	-0.809	0.477	0.496
-1.102	0.848	0.246	-1.246	0.664	0.25	-1.191	0.758	0.234	-1.176	0.512	0.172	-0.875	0.656	0.281	-1.457	0.66	0.289	-1.324	0.563	0.281	-0.824	0.512	0.25	-1.438	0.406	0.234	-0.801	0.652	0.395	-0.758	0.5	0.527
-1.137	0.82	0.246	-1.195	0.668	0.262	-1.246	0.777	0.227	-1.199	0.535	0.176	-0.852	0.629	0.27	-1.434	0.723	0.324	-1.371	0.574	0.285	-0.867	0.508	0.25	-1.438	0.441	0.242	-0.828	0.703	0.41	-0.719	0.535	0.539
-1.172	0.797	0.238	-1.137	0.672	0.273	-1.273	0.809	0.234	-1.203	0.57	0.18	-0.844	0.617	0.258	-1.395	0.777	0.344	-1.441	0.586	0.297	-0.918	0.5	0.246	-1.398	0.492	0.262	-0.859	0.742	0.43	-0.699	0.574	0.547
-1.219	0.773	0.238	-1.09	0.66	0.281	-1.277	0.844	0.242	-1.211	0.59	0.184	-0.836	0.629	0.277	-1.34	0.805	0.332	-1.504	0.598	0.316	-0.965	0.492	0.25	-1.332	0.543	0.289	-0.918	0.766	0.449	-0.703	0.613	0.535
-1.262	0.758	0.238	-1.051	0.641	0.277	-1.254	0.848	0.246	-1.211	0.617	0.188	-0.848	0.664	0.309	-1.309	0.809	0.305	-1.527	0.617	0.34	-1.012	0.469	0.254	-1.277	0.566	0.309	-0.984	0.777	0.449	-0.715	0.648	0.516
-1.285	0.754	0.234	-1.023	0.609	0.266	-1.215	0.836	0.242	-1.195	0.637	0.195	-0.887	0.691	0.332	-1.297	0.773	0.262	-1.504	0.637	0.363	-1.066	0.457	0.258	-1.281	0.566	0.309	-1.078	0.773	0.449	-0.738	0.676	0.508
-1.289	0.758	0.234	-1.004	0.582	0.258	-1.199	0.813	0.223	-1.191	0.66	0.219	-0.91	0.734	0.348	-1.313	0.746	0.215	-1.434	0.652	0.371	-1.152	0.449	0.27	-1.336	0.551	0.285	-1.176	0.77	0.449	-0.77	0.703	0.504
-1.277	0.758	0.23	-0.992	0.57	0.246	-1.234	0.777	0.199	-1.227	0.641	0.227	-0.93	0.781	0.359	-1.367	0.727	0.191	-1.328	0.66	0.379	-1.25	0.453	0.289	-1.355	0.547	0.262	-1.277	0.75	0.453	-0.824	0.746	0.512
-1.238	0.766	0.234	-1.004	0.586	0.234	-1.293	0.742	0.172	-1.293	0.605	0.223	-0.949	0.82	0.359	-1.43	0.734	0.184	-1.207	0.652	0.387	-1.336	0.461	0.297	-1.332	0.543	0.246	-1.379	0.742	0.457	-0.895	0.785	0.539
-1.203	0.758	0.223	-1.023	0.605	0.227	-1.363	0.711	0.145	-1.379	0.578	0.203	-0.98	0.859	0.352	-1.492	0.746	0.191	-1.074	0.625	0.398	-1.387	0.496	0.313	-1.297	0.539	0.219	-1.477	0.738	0.473	-0.973	0.797	0.57
-1.172	0.75	0.219	-1.023	0.629	0.234	-1.434	0.684	0.125	-1.434	0.539	0.184	-1.004	0.891	0.348	-1.523	0.73	0.195	-0.969	0.594	0.406	-1.41	0.508	0.336	-1.277	0.531	0.203	-1.563	0.711	0.5	-1.047	0.797	0.605
-1.176	0.738	0.207	-1.023	0.645	0.246	-1.488	0.656	0.125	-1.426	0.527	0.188	-1.051	0.914	0.332	-1.512	0.703	0.191	-0.891	0.555	0.414	-1.391	0.531	0.352	-1.281	0.52	0.191	-1.582	0.707	0.52	-1.117	0.785	0.633
-1.199	0.715	0.191	-1.031	0.664	0.25	-1.492	0.641	0.117	-1.379	0.547	0.207	-1.086	0.926	0.32	-1.453	0.66	0.199	-0.844	0.523	0.422	-1.348	0.551	0.367	-1.316	0.496	0.191	-1.602	0.691	0.531	-1.184	0.758	0.656
-1.234	0.703	0.176	-1.027	0.691	0.254	-1.477	0.617	0.117	-1.32	0.555	0.23	-1.129	0.93	0.324	-1.367	0.617	0.195	-0.805	0.496	0.418	-1.301	0.551	0.375	-1.379	0.496	0.195	-1.586	0.688	0.531	-1.254	0.727	0.664
-1.277	0.699	0.172	-1.016	0.723	0.262	-1.445	0.613	0.113	-1.277	0.547	0.242	-1.188	0.91	0.32	-1.262	0.582	0.211	-0.773	0.484	0.41	-1.266	0.555	0.359	-1.449	0.52	0.199	-1.543	0.684	0.516	-1.328	0.695	0.66
-1.309	0.715	0.176	-1.031	0.758	0.27	-1.406	0.613	0.121	-1.266	0.531	0.242	-1.238	0.883	0.324	-1.156	0.555	0.234	-0.754	0.48	0.395	-1.293	0.547	0.328	-1.512	0.563	0.223	-1.5	0.66	0.48	-1.41	0.664	0.664
-1.309	0.762	0.18	-1.047	0.785	0.277	-1.352	0.613	0.137	-1.273	0.492	0.238	-1.273	0.836	0.34	-1.055	0.52	0.254	-0.754	0.492	0.379	-1.375	0.523	0.281	-1.539	0.602	0.258	-1.512	0.633	0.426	-1.465	0.629	0.668
-1.297	0.797	0.184	-1.07	0.801	0.277	-1.285	0.633	0.145	-1.289	0.457	0.227	-1.305	0.805	0.348	-0.961	0.5	0.27	-0.77	0.508	0.379	-1.438	0.52	0.258	-1.516	0.641	0.301	-1.574	0.633	0.367	-1.512	0.605	0.668
-1.27	0.816	0.188	-1.094	0.789	0.281	-1.23	0.645	0.156	-1.309	0.43	0.227	-1.324	0.801	0.352	-0.898	0.484	0.281	-0.793	0.555	0.379	-1.441	0.531	0.238	-1.445	0.68	0.332	-1.598	0.648	0.344	-1.547	0.582	0.656
-1.219	0.805	0.184	-1.117	0.77	0.281	-1.18	0.641	0.172	-1.336	0.418	0.211	-1.332	0.789	0.352	-0.855	0.469	0.281	-0.824	0.613	0.387	-1.402	0.555	0.242	-1.336	0.719	0.359	-1.535	0.688	0.352	-1.543	0.563	0.645
-1.188	0.785	0.156	-1.156	0.738	0.281	-1.117	0.648	0.18	-1.359	0.438	0.207	-1.313	0.777	0.352	-0.836	0.465	0.273	-0.844	0.672	0.398	-1.336	0.578	0.254	-1.207	0.727	0.398	-1.457	0.727	0.363	-1.516	0.547	0.629
-1.176	0.734	0.125	-1.195	0.711	0.262	-1.063	0.652	0.176	-1.371	0.469	0.23	-1.277	0.77	0.348	-0.832	0.465	0.262	-0.871	0.738	0.414	-1.289	0.578	0.262	-1.074	0.715	0.426	-1.402	0.738	0.34	-1.477	0.551	0.582
-1.184	0.688	0.102	-1.234	0.68	0.242	-1.008	0.652	0.176	-1.371	0.523	0.25	-1.25	0.766	0.32	-0.832	0.461	0.254	-0.914	0.793	0.426	-1.301	0.57	0.254	-0.961	0.68	0.43	-1.402	0.727	0.301	-1.453	0.559	0.52
-1.223	0.645	0.078	-1.277	0.652	0.238	-0.973	0.648	0.176	-1.328	0.582	0.277	-1.234	0.75	0.285	-0.836	0.461	0.246	-0.957	0.816	0.43	-1.371	0.555	0.242	-0.883	0.652	0.434	-1.434	0.707	0.262	-1.488	0.586	0.465
-1.266	0.617	0.07	-1.316	0.652	0.238	-0.941	0.641	0.184	-1.262	0.613	0.297	-1.262	0.742	0.246	-0.852	0.473	0.242	-0.992	0.82	0.438	-1.465	0.543	0.242	-0.84	0.621	0.434	-1.473	0.699	0.23	-1.574	0.609	0.465
-1.297	0.613	0.066	-1.34	0.656	0.246	-0.934	0.629	0.184	-1.18	0.621	0.305	-1.301	0.75	0.211	-0.867	0.477	0.238	-1.055	0.789	0.453	-1.551	0.531	0.246	-0.816	0.598	0.441	-1.492	0.695	0.211	-1.641	0.656	0.496
-1.316	0.602	0.055	-1.344	0.664	0.25	-0.93	0.617	0.188	-1.102	0.613	0.293	-1.32	0.766	0.203	-0.879	0.477	0.23	-1.121	0.762	0.469	-1.586	0.531	0.258	-0.793	0.598	0.43	-1.473	0.707	0.211	-1.645	0.699	0.52
-1.316	0.586	0.043	-1.328	0.676	0.246	-0.938	0.59	0.188	-1.027	0.617	0.281	-1.309	0.793	0.203	-0.898	0.477	0.23	-1.195	0.738	0.465	-1.555	0.547	0.289	-0.789	0.609	0.418	-1.43	0.723	0.219	-1.594	0.723	0.52
-1.305	0.59	0.031	-1.301	0.684	0.246	-0.965	0.563	0.188	-0.969	0.613	0.27	-1.289	0.828	0.215	-0.914	0.48	0.227	-1.258	0.715	0.465	-1.465	0.566	0.32	-0.793	0.629	0.414	-1.371	0.73	0.227	-1.551	0.715	0.473
-1.277	0.598	0.027	-1.27	0.691	0.242	-0.984	0.531	0.191	-0.918	0.613	0.254	-1.277	0.855	0.223	-0.941	0.477	0.23	-1.32	0.676	0.465	-1.344	0.594	0.34	-0.816	0.648	0.41	-1.309	0.719	0.238	-1.539	0.691	0.418
-1.242	0.609	0.027	-1.242	0.688	0.234	-0.98	0.516	0.199	-0.891	0.609	0.242	-1.285	0.855	0.215	-0.977	0.48	0.227	-1.387	0.641	0.461	-1.203	0.602	0.355	-0.848	0.668	0.406	-1.227	0.707	0.262	-1.543	0.656	0.363
-1.207	0.625	0.035	-1.234	0.688	0.223	-0.965	0.508	0.199	-0.883	0.613	0.238	-1.313	0.828	0.195	-1.031	0.484	0.227	-1.434	0.629	0.453	-1.063	0.59	0.371	-0.875	0.684	0.41	-1.137	0.672	0.277	-1.543	0.637	0.324
-1.176	0.656	0.051	-1.258	0.676	0.203	-0.941	0.504	0.199	-0.902	0.621	0.25	-1.352	0.793	0.16	-1.105	0.488	0.223	-1.461	0.609	0.453	-0.941	0.563	0.379	-0.898	0.684	0.414	-1.047	0.641	0.285	-1.543	0.617	0.297
-1.145	0.668	0.07	-1.313	0.664	0.188	-0.926	0.496	0.191	-0.934	0.641	0.266	-1.402	0.758	0.121	-1.176	0.496	0.23	-1.453	0.605	0.461	-0.871	0.523	0.395	-0.93	0.703	0.445	-0.957	0.613	0.301	-1.543	0.594	0.277
-1.117	0.664	0.082	-1.359	0.672	0.18	-0.926	0.484	0.188	-0.977	0.672	0.277	-1.438	0.742	0.098	-1.238	0.5	0.234	-1.418	0.613	0.457	-0.82	0.488	0.406	-0.961	0.73	0.484	-0.883	0.59	0.301	-1.52	0.582	0.25
-1.074	0.648	0.09	-1.383	0.695	0.18	-0.949	0.48	0.184	-1	0.711	0.285	-1.453	0.742	0.086	-1.297	0.512	0.246	-1.375	0.621	0.449	-0.777	0.484	0.41	-0.992	0.75	0.527	-0.828	0.57	0.301	-1.465	0.586	0.242
-1.031	0.641	0.09	-1.387	0.73	0.184	-0.988	0.48	0.184	-1.008	0.73	0.289	-1.438	0.738	0.074	-1.352	0.527	0.254	-1.328	0.629	0.422	-0.75	0.488	0.406	-1.051	0.77	0.559	-0.793	0.563	0.301	-1.379	0.594	0.25
-1	0.629	0.078	-1.348	0.762	0.199	-1.051	0.484	0.184	-1	0.75	0.297	-1.414	0.727	0.086	-1.387	0.539	0.27	-1.305	0.633	0.375	-0.723	0.5	0.391	-1.129	0.777	0.574	-0.773	0.566	0.297	-1.277	0.602	0.273
-1.004	0.629	0.066	-1.289	0.773	0.207	-1.113	0.488	0.176	-0.996	0.762	0.301	-1.363	0.711	0.109	-1.41	0.555	0.281	-1.324	0.641	0.352	-0.711	0.523	0.371	-1.211	0.758	0.574	-0.77	0.566	0.289	-1.156	0.602	0.305
-1.031	0.613	0.059	-1.234	0.762	0.207	-1.156	0.488	0.176	-0.992	0.777	0.305	-1.309	0.688	0.145	-1.395	0.563	0.301	-1.371	0.672	0.359	-0.719	0.539	0.344	-1.281	0.73	0.563	-0.766	0.555	0.285	-1.031	0.586	0.344
-1.047	0.605	0.066	-1.215	0.73	0.195	-1.195	0.484	0.172	-1.008	0.793	0.313	-1.246	0.676	0.18	-1.359	0.566	0.324	-1.41	0.723	0.375	-0.746	0.566	0.328	-1.352	0.707	0.547	-0.77	0.539	0.285	-0.93	0.57	0.367
-1.059	0.594	0.074	-1.215	0.691	0.176	-1.227	0.496	0.176	-1.035	0.816	0.336	-1.176	0.668	0.199	-1.328	0.57	0.336	-1.438	0.762	0.391	-0.789	0.613	0.32	-1.426	0.699	0.52	-0.777	0.535	0.273	-0.848	0.551	0.383
-1.074	0.582	0.086	-1.23	0.648	0.156	-1.254	0.516	0.168	-1.066	0.824	0.344	-1.105	0.656	0.219	-1.352	0.555	0.324	-1.457	0.77	0.387	-0.844	0.684	0.324	-1.496	0.691	0.496	-0.797	0.531	0.27	-0.781	0.547	0.395
-1.066	0.574	0.102	-1.25	0.621	0.133	-1.289	0.531	0.18	-1.098	0.82	0.336	-1.047	0.648	0.227	-1.426	0.523	0.297	-1.457	0.766	0.355	-0.91	0.762	0.336	-1.547	0.695	0.488	-0.824	0.531	0.266	-0.746	0.547	0.406
-1.035	0.574	0.117	-1.289	0.609	0.121	-1.293	0.559	0.188	-1.137	0.797	0.328	-0.992	0.641	0.227	-1.504	0.508	0.27	-1.465	0.746	0.305	-0.977	0.832	0.355	-1.563	0.711	0.492	-0.852	0.535	0.27	-0.723	0.555	0.398
-1.012	0.582	0.117	-1.324	0.594	0.113	-1.293	0.578	0.211	-1.188	0.773	0.313	-0.965	0.637	0.227	-1.516	0.496	0.258	-1.488	0.727	0.262	-1.043	0.875	0.383	-1.531	0.734	0.504	-0.91	0.551	0.27	-0.715	0.559	0.387
-1	0.582	0.121	-1.336	0.582	0.094	-1.273	0.586	0.23	-1.238	0.758	0.281	-0.949	0.625	0.215	-1.461	0.508	0.262	-1.535	0.707	0.227	-1.098	0.895	0.41	-1.469	0.746	0.52	-0.969	0.563	0.277	-0.723	0.559	0.367
-0.996	0.586	0.125	-1.34	0.582	0.086	-1.254	0.574	0.223	-1.285	0.734	0.262	-0.934	0.609	0.219	-1.375	0.52	0.273	-1.586	0.688	0.203	-1.156	0.895	0.438	-1.383	0.758	0.504	-1.059	0.566	0.277	-0.738	0.539	0.355
-1.008	0.586	0.133	-1.34	0.594	0.082	-1.289	0.547	0.207	-1.316	0.723	0.254	-0.922	0.605	0.227	-1.305	0.5	0.281	-1.617	0.676	0.191	-1.211	0.875	0.457	-1.297	0.754	0.48	-1.133	0.563	0.262	-0.77	0.508	0.34
-1.02	0.582	0.141	-1.332	0.609	0.086	-1.332	0.52	0.199	-1.336	0.727	0.25	-0.91	0.605	0.238	-1.27	0.469	0.277	-1.598	0.652	0.184	-1.262	0.836	0.469	-1.246	0.73	0.438	-1.18	0.566	0.258	-0.805	0.484	0.309
-1.023	0.57	0.145	-1.293	0.633	0.094	-1.344	0.504	0.191	-1.332	0.742	0.254	-0.902	0.602	0.246	-1.293	0.426	0.266	-1.527	0.641	0.188	-1.328	0.789	0.484	-1.27	0.715	0.406	-1.211	0.57	0.25	-0.844	0.473	0.262
-1.043	0.559	0.152	-1.242	0.637	0.105	-1.34	0.512	0.188	-1.309	0.754	0.254	-0.898	0.59	0.246	-1.336	0.402	0.254	-1.441	0.625	0.195	-1.391	0.734	0.492	-1.309	0.727	0.398	-1.25	0.578	0.25	-0.887	0.469	0.227
-1.078	0.543	0.156	-1.18	0.637	0.117	-1.309	0.508	0.184	-1.289	0.754	0.258	-0.898	0.574	0.25	-1.395	0.387	0.246	-1.344	0.609	0.219	-1.438	0.676	0.496	-1.344	0.754	0.387	-1.316	0.574	0.25	-0.926	0.484	0.223
-1.117	0.535	0.152	-1.125	0.629	0.121	-1.25	0.508	0.191	-1.266	0.75	0.246	-0.895	0.563	0.254	-1.445	0.379	0.25	-1.238	0.598	0.25	-1.465	0.621	0.504	-1.395	0.766	0.359	-1.371	0.582	0.258	-0.984	0.492	0.246
-1.18	0.531	0.152	-1.066	0.605	0.137	-1.191	0.523	0.203	-1.266	0.742	0.227	-0.891	0.563	0.266	-1.469	0.402	0.262	-1.141	0.578	0.293	-1.465	0.582	0.516	-1.461	0.754	0.324	-1.398	0.609	0.281	-1.047	0.508	0.297
-1.242	0.52	0.148	-1.027	0.59	0.148	-1.148	0.527	0.211	-1.297	0.727	0.211	-0.887	0.57	0.27	-1.461	0.426	0.301	-1.043	0.563	0.309	-1.418	0.566	0.527	-1.543	0.738	0.285	-1.375	0.637	0.313	-1.09	0.512	0.367
-1.277	0.523	0.152	-1.008	0.578	0.148	-1.145	0.52	0.211	-1.363	0.719	0.184	-0.891	0.582	0.273	-1.41	0.473	0.332	-0.949	0.547	0.324	-1.348	0.551	0.527	-1.629	0.73	0.246	-1.32	0.66	0.348	-1.121	0.531	0.441
-1.293	0.535	0.156	-1	0.57	0.141	-1.168	0.508	0.207	-1.41	0.738	0.184	-0.906	0.582	0.27	-1.34	0.531	0.348	-0.875	0.535	0.316	-1.266	0.555	0.512	-1.719	0.742	0.199	-1.277	0.66	0.371	-1.176	0.551	0.508
-1.301	0.539	0.156	-1	0.563	0.133	-1.211	0.492	0.203	-1.414	0.77	0.207	-0.938	0.586	0.258	-1.234	0.559	0.363	-0.824	0.52	0.305	-1.199	0.563	0.465	-1.773	0.738	0.164	-1.316	0.637	0.363	-1.258	0.547	0.543
-1.313	0.539	0.168	-0.988	0.551	0.141	-1.262	0.496	0.199	-1.367	0.809	0.238	-0.98	0.59	0.25	-1.113	0.566	0.367	-0.781	0.5	0.293	-1.16	0.57	0.406	-1.781	0.73	0.125	-1.402	0.613	0.34	-1.316	0.539	0.559
-1.301	0.531	0.172	-0.98	0.547	0.133	-1.305	0.523	0.211	-1.32	0.82	0.25	-1.027	0.602	0.238	-1.008	0.566	0.363	-0.75	0.508	0.285	-1.176	0.582	0.348	-1.742	0.723	0.109	-1.449	0.609	0.301	-1.355	0.551	0.555
-1.277	0.535	0.18	-0.984	0.563	0.141	-1.359	0.555	0.215	-1.352	0.789	0.234	-1.094	0.602	0.234	-0.906	0.555	0.359	-0.738	0.52	0.273	-1.258	0.629	0.324	-1.656	0.711	0.117	-1.434	0.617	0.273	-1.383	0.551	0.547
-1.258	0.531	0.18	-0.988	0.578	0.148	-1.406	0.578	0.215	-1.426	0.746	0.219	-1.16	0.59	0.227	-0.848	0.551	0.355	-0.734	0.535	0.27	-1.324	0.688	0.336	-1.539	0.688	0.141	-1.402	0.617	0.254	-1.398	0.543	0.531
-1.262	0.52	0.172	-0.988	0.598	0.168	-1.438	0.613	0.215	-1.496	0.699	0.191	-1.223	0.574	0.227	-0.809	0.555	0.344	-0.738	0.539	0.27	-1.355	0.766	0.359	-1.395	0.66	0.176	-1.363	0.613	0.246	-1.379	0.52	0.516
-1.285	0.492	0.16	-0.98	0.609	0.176	-1.445	0.637	0.219	-1.52	0.672	0.168	-1.266	0.566	0.227	-0.801	0.555	0.336	-0.762	0.555	0.266	-1.406	0.816	0.348	-1.25	0.617	0.227	-1.328	0.594	0.258	-1.316	0.496	0.512
-1.309	0.461	0.145	-0.973	0.617	0.184	-1.414	0.645	0.234	-1.512	0.641	0.152	-1.277	0.574	0.227	-0.793	0.559	0.332	-0.797	0.563	0.27	-1.48	0.844	0.32	-1.117	0.578	0.285	-1.355	0.57	0.254	-1.234	0.469	0.508
-1.313	0.449	0.133	-0.977	0.605	0.18	-1.348	0.652	0.246	-1.508	0.609	0.137	-1.297	0.578	0.238	-0.793	0.551	0.336	-0.844	0.574	0.273	-1.598	0.848	0.273	-0.996	0.566	0.328	-1.41	0.543	0.258	-1.184	0.418	0.477
-1.301	0.449	0.145	-0.988	0.59	0.176	-1.27	0.641	0.25	-1.5	0.582	0.117	-1.316	0.594	0.246	-0.801	0.559	0.344	-0.891	0.578	0.277	-1.715	0.828	0.223	-0.906	0.563	0.344	-1.465	0.543	0.266	-1.211	0.383	0.43
-1.27	0.469	0.152	-1.016	0.578	0.164	-1.188	0.613	0.258	-1.484	0.555	0.105	-1.34	0.613	0.266	-0.82	0.586	0.344	-0.934	0.594	0.273	-1.797	0.824	0.172	-0.836	0.563	0.348	-1.492	0.551	0.281	-1.277	0.379	0.379
-1.234	0.523	0.168	-1.035	0.57	0.16	-1.109	0.586	0.254	-1.445	0.543	0.109	-1.332	0.629	0.289	-0.848	0.605	0.355	-0.957	0.59	0.285	-1.82	0.809	0.137	-0.793	0.559	0.348	-1.477	0.566	0.301	-1.336	0.383	0.336
-1.219	0.566	0.184	-1.059	0.57	0.172	-1.043	0.559	0.254	-1.391	0.531	0.125	-1.309	0.641	0.305	-0.867	0.637	0.371	-0.977	0.578	0.285	-1.797	0.781	0.117	-0.754	0.563	0.34	-1.422	0.574	0.313	-1.371	0.418	0.309
-1.191	0.598	0.191	-1.082	0.578	0.172	-1.004	0.539	0.25	-1.324	0.527	0.145	-1.297	0.629	0.293	-0.887	0.684	0.383	-1.016	0.59	0.285	-1.727	0.746	0.113	-0.73	0.574	0.324	-1.328	0.586	0.32	-1.395	0.473	0.324
-1.16	0.609	0.199	-1.109	0.582	0.18	-0.98	0.539	0.254	-1.242	0.527	0.164	-1.316	0.602	0.277	-0.918	0.719	0.395	-1.074	0.586	0.277	-1.625	0.707	0.133	-0.711	0.586	0.32	-1.207	0.586	0.34	-1.422	0.52	0.352
-1.141	0.609	0.199	-1.16	0.578	0.188	-0.965	0.539	0.262	-1.16	0.516	0.188	-1.336	0.574	0.254	-0.953	0.742	0.406	-1.156	0.574	0.281	-1.488	0.668	0.176	-0.703	0.598	0.316	-1.066	0.578	0.359	-1.484	0.535	0.391
-1.141	0.594	0.191	-1.199	0.574	0.191	-0.957	0.551	0.277	-1.094	0.512	0.199	-1.336	0.559	0.234	-1	0.746	0.41	-1.25	0.551	0.277	-1.363	0.629	0.234	-0.691	0.609	0.313	-0.941	0.574	0.371	-1.578	0.535	0.438
-1.145	0.582	0.18	-1.223	0.57	0.184	-0.941	0.574	0.281	-1.039	0.523	0.211	-1.313	0.559	0.215	-1.07	0.738	0.418	-1.332	0.516	0.293	-1.234	0.594	0.309	-0.668	0.617	0.309	-0.844	0.563	0.379	-1.668	0.547	0.473
-1.16	0.574	0.168	-1.242	0.578	0.18	-0.93	0.602	0.277	-1.004	0.527	0.219	-1.266	0.563	0.207	-1.16	0.734	0.426	-1.367	0.504	0.301	-1.121	0.57	0.379	-0.637	0.625	0.305	-0.777	0.555	0.395	-1.719	0.555	0.488
-1.176	0.578	0.16	-1.258	0.586	0.172	-0.926	0.629	0.277	-0.98	0.527	0.223	-1.219	0.551	0.211	-1.266	0.719	0.434	-1.391	0.504	0.316	-1.02	0.551	0.426	-0.621	0.633	0.313	-0.738	0.551	0.422	-1.707	0.574	0.484
-1.195	0.586	0.164	-1.25	0.609	0.176	-0.922	0.652	0.285	-0.977	0.531	0.211	-1.188	0.535	0.219	-1.324	0.707	0.441	-1.363	0.52	0.344	-0.926	0.543	0.441	-0.656	0.613	0.332	-0.734	0.566	0.441	-1.641	0.582	0.477
-1.23	0.605	0.184	-1.219	0.633	0.191	-0.926	0.691	0.301	-0.988	0.52	0.195	-1.195	0.516	0.223	-1.352	0.672	0.441	-1.32	0.543	0.371	-0.844	0.539	0.445	-0.734	0.59	0.344	-0.738	0.602	0.445	-1.535	0.59	0.469
-1.242	0.609	0.199	-1.188	0.645	0.203	-0.934	0.734	0.301	-0.984	0.5	0.191	-1.219	0.504	0.219	-1.383	0.641	0.426	-1.289	0.551	0.391	-0.793	0.555	0.426	-0.836	0.563	0.352	-0.746	0.641	0.445	-1.398	0.598	0.465
-1.234	0.617	0.215	-1.172	0.641	0.203	-0.953	0.758	0.301	-0.965	0.488	0.188	-1.258	0.488	0.207	-1.41	0.605	0.426	-1.266	0.563	0.402	-0.777	0.57	0.395	-0.961	0.547	0.348	-0.77	0.676	0.438	-1.25	0.582	0.457
-1.203	0.629	0.227	-1.184	0.621	0.203	-0.984	0.758	0.293	-0.953	0.48	0.184	-1.305	0.48	0.207	-1.43	0.566	0.418	-1.281	0.566	0.387	-0.77	0.598	0.352	-1.086	0.523	0.344	-0.797	0.711	0.426	-1.105	0.563	0.453
-1.164	0.625	0.238	-1.203	0.59	0.199	-1.012	0.742	0.289	-0.934	0.477	0.18	-1.359	0.48	0.199	-1.426	0.543	0.41	-1.328	0.563	0.363	-0.777	0.617	0.313	-1.172	0.508	0.336	-0.824	0.75	0.426	-0.98	0.539	0.465
-1.117	0.621	0.242	-1.207	0.563	0.191	-1.047	0.73	0.293	-0.914	0.477	0.184	-1.398	0.516	0.211	-1.406	0.523	0.402	-1.383	0.559	0.344	-0.785	0.617	0.281	-1.281	0.512	0.344	-0.867	0.766	0.465	-0.887	0.492	0.488
-1.078	0.617	0.242	-1.199	0.539	0.184	-1.082	0.73	0.293	-0.91	0.477	0.188	-1.418	0.566	0.234	-1.375	0.512	0.398	-1.406	0.586	0.328	-0.793	0.609	0.254	-1.391	0.531	0.34	-0.938	0.777	0.531	-0.82	0.453	0.496
-1.051	0.613	0.234	-1.184	0.535	0.176	-1.113	0.719	0.305	-0.93	0.492	0.195	-1.402	0.602	0.246	-1.34	0.523	0.387	-1.383	0.609	0.32	-0.805	0.602	0.242	-1.488	0.547	0.352	-1.023	0.789	0.559	-0.777	0.438	0.508
-1.031	0.609	0.227	-1.18	0.535	0.176	-1.152	0.707	0.301	-0.961	0.492	0.203	-1.355	0.633	0.25	-1.332	0.547	0.352	-1.352	0.613	0.324	-0.809	0.598	0.238	-1.547	0.543	0.352	-1.09	0.77	0.566	-0.75	0.438	0.523
-1.027	0.598	0.223	-1.176	0.551	0.188	-1.195	0.688	0.289	-0.98	0.492	0.203	-1.285	0.652	0.254	-1.355	0.578	0.32	-1.328	0.598	0.324	-0.828	0.59	0.234	-1.586	0.52	0.352	-1.133	0.727	0.543	-0.73	0.457	0.523
-1.027	0.59	0.223	-1.172	0.578	0.191	-1.238	0.668	0.281	-1.004	0.5	0.203	-1.199	0.648	0.266	-1.406	0.605	0.316	-1.324	0.566	0.324	-0.852	0.582	0.234	-1.559	0.48	0.344	-1.172	0.672	0.508	-0.707	0.48	0.512
-1.027	0.586	0.211	-1.199	0.586	0.188	-1.289	0.648	0.266	-1.023	0.504	0.203	-1.121	0.641	0.277	-1.449	0.652	0.328	-1.344	0.535	0.305	-0.879	0.57	0.227	-1.496	0.449	0.32	-1.211	0.621	0.453	-0.695	0.516	0.496
-1.035	0.602	0.199	-1.215	0.586	0.176	-1.34	0.633	0.258	-1.039	0.516	0.207	-1.043	0.633	0.285	-1.445	0.715	0.348	-1.367	0.504	0.289	-0.902	0.551	0.242	-1.434	0.406	0.273	-1.27	0.586	0.402	-0.711	0.555	0.484
-1.051	0.621	0.199	-1.238	0.578	0.164	-1.363	0.629	0.246	-1.055	0.523	0.219	-0.984	0.629	0.285	-1.418	0.777	0.375	-1.406	0.484	0.277	-0.926	0.523	0.266	-1.426	0.355	0.207	-1.336	0.566	0.363	-0.754	0.598	0.48
-1.063	0.645	0.207	-1.262	0.57	0.152	-1.387	0.633	0.234	-1.09	0.52	0.223	-0.941	0.613	0.281	-1.395	0.82	0.375	-1.445	0.477	0.285	-0.957	0.512	0.277	-1.461	0.313	0.152	-1.406	0.582	0.348	-0.801	0.664	0.484
-1.074	0.664	0.219	-1.273	0.586	0.145	-1.387	0.637	0.23	-1.145	0.516	0.227	-0.906	0.605	0.281	-1.375	0.832	0.352	-1.465	0.492	0.309	-1.027	0.508	0.285	-1.465	0.309	0.129	-1.453	0.609	0.34	-0.855	0.734	0.492
-1.07	0.691	0.219	-1.285	0.613	0.152	-1.359	0.648	0.223	-1.191	0.527	0.223	-0.891	0.59	0.281	-1.379	0.82	0.309	-1.453	0.52	0.332	-1.137	0.484	0.289	-1.402	0.328	0.137	-1.465	0.648	0.348	-0.914	0.777	0.504
-1.066	0.703	0.223	-1.289	0.645	0.16	-1.32	0.645	0.223	-1.227	0.543	0.223	-0.883	0.59	0.273	-1.398	0.789	0.273	-1.414	0.543	0.348	-1.25	0.477	0.305	-1.328	0.359	0.152	-1.461	0.695	0.348	-0.969	0.813	0.535
-1.066	0.73	0.223	-1.281	0.676	0.18	-1.281	0.641	0.215	-1.242	0.551	0.234	-0.879	0.59	0.27	-1.457	0.766	0.238	-1.344	0.563	0.359	-1.348	0.488	0.309	-1.305	0.391	0.176	-1.457	0.73	0.363	-1.035	0.824	0.586
-1.074	0.754	0.219	-1.254	0.707	0.211	-1.285	0.637	0.207	-1.215	0.551	0.246	-0.883	0.605	0.266	-1.523	0.73	0.211	-1.246	0.566	0.371	-1.418	0.488	0.328	-1.336	0.418	0.191	-1.422	0.762	0.371	-1.121	0.816	0.621
-1.082	0.766	0.219	-1.227	0.734	0.234	-1.324	0.652	0.199	-1.215	0.547	0.25	-0.895	0.633	0.273	-1.57	0.707	0.207	-1.133	0.563	0.371	-1.426	0.52	0.34	-1.375	0.465	0.215	-1.391	0.785	0.359	-1.191	0.797	0.625
-1.086	0.77	0.219	-1.203	0.75	0.262	-1.371	0.676	0.199	-1.246	0.531	0.234	-0.906	0.684	0.281	-1.586	0.684	0.203	-1.031	0.555	0.363	-1.398	0.555	0.348	-1.414	0.52	0.234	-1.406	0.805	0.305	-1.246	0.762	0.605
-1.086	0.777	0.223	-1.172	0.738	0.285	-1.422	0.699	0.203	-1.297	0.504	0.219	-0.922	0.742	0.289	-1.551	0.645	0.207	-0.941	0.543	0.355	-1.344	0.574	0.355	-1.449	0.586	0.254	-1.473	0.82	0.258	-1.297	0.73	0.57
-1.098	0.793	0.234	-1.137	0.734	0.297	-1.441	0.73	0.215	-1.355	0.48	0.195	-0.934	0.801	0.301	-1.496	0.598	0.223	-0.871	0.539	0.352	-1.293	0.578	0.344	-1.465	0.641	0.281	-1.516	0.848	0.254	-1.359	0.727	0.547
-1.117	0.801	0.242	-1.094	0.719	0.301	-1.418	0.758	0.219	-1.391	0.469	0.188	-0.938	0.859	0.309	-1.422	0.551	0.234	-0.824	0.543	0.367	-1.293	0.574	0.305	-1.438	0.684	0.316	-1.508	0.879	0.273	-1.426	0.719	0.551
-1.133	0.789	0.254	-1.051	0.688	0.297	-1.363	0.762	0.219	-1.379	0.484	0.191	-0.965	0.902	0.316	-1.336	0.512	0.246	-0.789	0.559	0.375	-1.332	0.566	0.273	-1.379	0.727	0.348	-1.465	0.906	0.293	-1.492	0.719	0.578
-1.145	0.777	0.258	-1.02	0.66	0.289	-1.305	0.746	0.207	-1.32	0.504	0.211	-0.996	0.918	0.324	-1.242	0.492	0.258	-0.766	0.578	0.379	-1.352	0.57	0.246	-1.289	0.75	0.367	-1.449	0.906	0.293	-1.539	0.727	0.602
-1.156	0.762	0.254	-1	0.629	0.285	-1.27	0.699	0.191	-1.262	0.516	0.234	-1.047	0.906	0.336	-1.133	0.473	0.273	-0.758	0.609	0.375	-1.34	0.582	0.23	-1.172	0.773	0.379	-1.48	0.875	0.277	-1.547	0.734	0.625
-1.168	0.746	0.25	-0.984	0.602	0.27	-1.262	0.664	0.176	-1.238	0.523	0.246	-1.098	0.891	0.348	-1.043	0.469	0.281	-0.754	0.633	0.379	-1.309	0.59	0.215	-1.051	0.773	0.398	-1.523	0.832	0.242	-1.516	0.75	0.633
-1.184	0.742	0.234	-0.984	0.582	0.262	-1.277	0.637	0.152	-1.254	0.52	0.238	-1.145	0.875	0.352	-0.961	0.477	0.285	-0.766	0.652	0.383	-1.293	0.586	0.219	-0.953	0.734	0.406	-1.547	0.789	0.219	-1.469	0.773	0.602
-1.195	0.742	0.234	-0.988	0.574	0.254	-1.316	0.602	0.148	-1.309	0.508	0.227	-1.184	0.859	0.352	-0.902	0.48	0.285	-0.777	0.695	0.383	-1.309	0.57	0.223	-0.879	0.684	0.41	-1.523	0.738	0.207	-1.453	0.77	0.555
-1.195	0.754	0.234	-1.008	0.582	0.254	-1.367	0.574	0.133	-1.367	0.492	0.215	-1.219	0.848	0.348	-0.855	0.48	0.281	-0.805	0.73	0.391	-1.359	0.555	0.215	-0.82	0.625	0.402	-1.461	0.711	0.195	-1.48	0.77	0.508
-1.184	0.758	0.23	-1.043	0.605	0.262	-1.426	0.555	0.137	-1.418	0.484	0.207	-1.262	0.836	0.344	-0.828	0.484	0.27	-0.82	0.773	0.41	-1.445	0.539	0.219	-0.773	0.578	0.398	-1.387	0.688	0.188	-1.52	0.777	0.512
-1.176	0.758	0.223	-1.082	0.637	0.273	-1.469	0.539	0.133	-1.461	0.496	0.203	-1.301	0.832	0.332	-0.816	0.492	0.266	-0.844	0.797	0.43	-1.527	0.539	0.23	-0.746	0.539	0.395	-1.309	0.676	0.191	-1.492	0.793	0.543
-1.176	0.762	0.207	-1.125	0.672	0.273	-1.477	0.531	0.125	-1.484	0.531	0.203	-1.328	0.828	0.328	-0.813	0.496	0.258	-0.859	0.797	0.445	-1.59	0.539	0.262	-0.738	0.512	0.383	-1.234	0.652	0.215	-1.422	0.789	0.57
-1.188	0.758	0.195	-1.148	0.707	0.281	-1.441	0.531	0.129	-1.484	0.57	0.203	-1.348	0.828	0.332	-0.84	0.5	0.25	-0.879	0.773	0.457	-1.605	0.551	0.305	-0.738	0.484	0.363	-1.16	0.641	0.238	-1.379	0.762	0.57
-1.23	0.766	0.176	-1.148	0.73	0.293	-1.387	0.531	0.133	-1.449	0.617	0.207	-1.352	0.824	0.336	-0.883	0.5	0.227	-0.918	0.75	0.457	-1.566	0.586	0.348	-0.746	0.477	0.344	-1.078	0.617	0.27	-1.402	0.707	0.547
-1.293	0.793	0.172	-1.129	0.734	0.289	-1.313	0.531	0.137	-1.379	0.656	0.219	-1.336	0.824	0.324	-0.918	0.484	0.215	-0.977	0.742	0.469	-1.473	0.617	0.387	-0.773	0.492	0.352	-0.988	0.602	0.297	-1.508	0.652	0.492
-1.348	0.828	0.188	-1.113	0.727	0.277	-1.246	0.555	0.145	-1.285	0.676	0.234	-1.309	0.82	0.316	-0.941	0.484	0.211	-1.07	0.75	0.488	-1.34	0.645	0.422	-0.816	0.523	0.371	-0.914	0.59	0.328	-1.641	0.605	0.426
-1.371	0.852	0.184	-1.113	0.719	0.273	-1.184	0.566	0.152	-1.184	0.672	0.258	-1.277	0.809	0.301	-0.961	0.484	0.211	-1.152	0.777	0.504	-1.176	0.66	0.438	-0.883	0.574	0.41	-0.848	0.578	0.344	-1.734	0.582	0.359
-1.355	0.848	0.172	-1.113	0.715	0.277	-1.125	0.566	0.156	-1.086	0.668	0.27	-1.27	0.793	0.273	-0.984	0.5	0.215	-1.25	0.797	0.512	-1.012	0.652	0.445	-0.941	0.621	0.457	-0.793	0.578	0.355	-1.754	0.582	0.305
-1.313	0.816	0.145	-1.137	0.719	0.281	-1.059	0.563	0.156	-1.012	0.648	0.27	-1.273	0.773	0.238	-1.035	0.492	0.223	-1.324	0.801	0.516	-0.867	0.621	0.445	-0.992	0.652	0.512	-0.762	0.574	0.355	-1.691	0.59	0.262
-1.277	0.785	0.129	-1.164	0.711	0.277	-1.004	0.566	0.16	-0.973	0.625	0.273	-1.293	0.773	0.223	-1.086	0.48	0.23	-1.383	0.793	0.512	-0.777	0.578	0.441	-1.059	0.66	0.57	-0.734	0.574	0.359	-1.59	0.602	0.238
-1.246	0.773	0.121	-1.191	0.691	0.277	-0.965	0.574	0.152	-0.957	0.609	0.262	-1.313	0.797	0.23	-1.125	0.469	0.238	-1.438	0.789	0.496	-0.723	0.547	0.43	-1.133	0.648	0.605	-0.727	0.574	0.355	-1.477	0.582	0.242
-1.227	0.766	0.121	-1.223	0.676	0.262	-0.93	0.582	0.152	-0.949	0.598	0.258	-1.313	0.836	0.246	-1.16	0.461	0.242	-1.484	0.766	0.484	-0.699	0.52	0.418	-1.211	0.641	0.629	-0.73	0.555	0.344	-1.352	0.559	0.27
-1.223	0.762	0.125	-1.262	0.652	0.246	-0.902	0.582	0.156	-0.953	0.59	0.266	-1.305	0.867	0.25	-1.203	0.445	0.25	-1.477	0.758	0.477	-0.688	0.516	0.398	-1.301	0.625	0.641	-0.734	0.547	0.328	-1.23	0.531	0.305
-1.242	0.746	0.129	-1.293	0.637	0.227	-0.883	0.582	0.16	-0.953	0.594	0.27	-1.301	0.867	0.242	-1.25	0.441	0.262	-1.465	0.754	0.465	-0.695	0.508	0.379	-1.387	0.617	0.648	-0.754	0.539	0.301	-1.105	0.504	0.34
-1.262	0.75	0.121	-1.332	0.633	0.215	-0.906	0.57	0.168	-0.949	0.613	0.27	-1.309	0.84	0.215	-1.313	0.441	0.258	-1.43	0.75	0.465	-0.719	0.504	0.348	-1.496	0.629	0.645	-0.793	0.52	0.281	-0.992	0.477	0.363
-1.277	0.75	0.105	-1.352	0.641	0.215	-0.949	0.547	0.172	-0.957	0.641	0.277	-1.344	0.793	0.188	-1.34	0.449	0.258	-1.391	0.742	0.469	-0.762	0.512	0.328	-1.609	0.633	0.645	-0.848	0.512	0.258	-0.906	0.457	0.375
-1.273	0.719	0.078	-1.359	0.656	0.215	-0.973	0.52	0.172	-0.969	0.676	0.297	-1.41	0.75	0.145	-1.332	0.461	0.258	-1.352	0.73	0.441	-0.824	0.551	0.328	-1.695	0.633	0.641	-0.91	0.512	0.254	-0.836	0.453	0.375
-1.262	0.68	0.051	-1.359	0.68	0.223	-0.988	0.484	0.168	-0.98	0.703	0.309	-1.484	0.723	0.121	-1.316	0.477	0.262	-1.336	0.723	0.41	-0.891	0.613	0.34	-1.754	0.625	0.641	-0.996	0.512	0.246	-0.781	0.461	0.371
-1.25	0.652	0.031	-1.336	0.68	0.219	-0.984	0.465	0.16	-1.008	0.727	0.32	-1.551	0.711	0.105	-1.281	0.484	0.266	-1.348	0.734	0.398	-0.953	0.695	0.375	-1.777	0.613	0.621	-1.086	0.527	0.246	-0.75	0.48	0.359
-1.25	0.633	0.027	-1.32	0.676	0.203	-0.961	0.457	0.16	-1.047	0.734	0.324	-1.563	0.703	0.098	-1.246	0.492	0.266	-1.344	0.762	0.402	-1.027	0.789	0.402	-1.754	0.602	0.605	-1.176	0.523	0.254	-0.742	0.496	0.352
-1.246	0.613	0.027	-1.328	0.66	0.188	-0.953	0.461	0.156	-1.07	0.746	0.34	-1.539	0.703	0.09	-1.215	0.508	0.266	-1.316	0.797	0.406	-1.086	0.852	0.438	-1.691	0.598	0.59	-1.223	0.523	0.27	-0.754	0.508	0.336
-1.23	0.598	0.031	-1.352	0.656	0.164	-0.945	0.473	0.148	-1.094	0.762	0.355	-1.5	0.688	0.09	-1.219	0.516	0.262	-1.281	0.816	0.41	-1.137	0.898	0.473	-1.598	0.594	0.578	-1.254	0.516	0.289	-0.766	0.504	0.324
-1.195	0.605	0.051	-1.367	0.668	0.16	-0.969	0.477	0.145	-1.117	0.773	0.371	-1.449	0.664	0.09	-1.266	0.504	0.254	-1.277	0.82	0.402	-1.176	0.895	0.477	-1.516	0.578	0.543	-1.285	0.504	0.301	-0.777	0.488	0.301
-1.152	0.613	0.063	-1.359	0.684	0.168	-1.02	0.477	0.141	-1.145	0.777	0.367	-1.383	0.645	0.113	-1.313	0.504	0.254	-1.293	0.824	0.375	-1.188	0.852	0.48	-1.492	0.563	0.508	-1.348	0.5	0.301	-0.781	0.473	0.289
-1.109	0.625	0.078	-1.332	0.707	0.172	-1.066	0.48	0.148	-1.176	0.762	0.363	-1.309	0.621	0.141	-1.32	0.508	0.258	-1.328	0.82	0.336	-1.223	0.801	0.48	-1.523	0.57	0.488	-1.395	0.492	0.293	-0.77	0.438	0.266
-1.063	0.625	0.09	-1.285	0.727	0.184	-1.09	0.48	0.148	-1.215	0.746	0.355	-1.23	0.602	0.164	-1.293	0.527	0.27	-1.371	0.82	0.297	-1.293	0.738	0.473	-1.52	0.59	0.5	-1.391	0.5	0.285	-0.746	0.375	0.238
-1.031	0.629	0.094	-1.234	0.734	0.184	-1.121	0.48	0.148	-1.258	0.715	0.328	-1.148	0.586	0.199	-1.273	0.523	0.277	-1.445	0.824	0.262	-1.375	0.684	0.465	-1.473	0.621	0.496	-1.359	0.504	0.273	-0.738	0.34	0.242
-1.047	0.633	0.098	-1.18	0.73	0.168	-1.168	0.48	0.148	-1.293	0.684	0.301	-1.066	0.594	0.242	-1.27	0.508	0.273	-1.539	0.801	0.246	-1.449	0.645	0.461	-1.469	0.629	0.461	-1.309	0.512	0.273	-0.75	0.355	0.273
-1.074	0.621	0.094	-1.141	0.719	0.152	-1.207	0.48	0.145	-1.348	0.66	0.27	-1.016	0.609	0.273	-1.301	0.48	0.262	-1.605	0.781	0.23	-1.523	0.602	0.473	-1.48	0.617	0.395	-1.254	0.527	0.285	-0.785	0.418	0.324
-1.078	0.605	0.09	-1.125	0.707	0.145	-1.242	0.5	0.145	-1.406	0.652	0.254	-0.973	0.625	0.297	-1.363	0.449	0.238	-1.617	0.762	0.215	-1.582	0.57	0.5	-1.516	0.594	0.316	-1.223	0.543	0.297	-0.84	0.48	0.383
-1.078	0.582	0.082	-1.129	0.695	0.137	-1.262	0.527	0.152	-1.43	0.664	0.25	-0.945	0.625	0.293	-1.461	0.434	0.215	-1.59	0.727	0.199	-1.617	0.555	0.527	-1.539	0.582	0.238	-1.25	0.555	0.289	-0.91	0.539	0.43
-1.074	0.574	0.086	-1.145	0.691	0.129	-1.266	0.555	0.16	-1.422	0.691	0.254	-0.918	0.613	0.285	-1.559	0.426	0.203	-1.523	0.691	0.195	-1.59	0.547	0.543	-1.566	0.594	0.172	-1.328	0.563	0.273	-0.996	0.59	0.465
-1.059	0.574	0.094	-1.176	0.699	0.117	-1.273	0.574	0.184	-1.406	0.707	0.258	-0.902	0.59	0.258	-1.605	0.434	0.223	-1.445	0.648	0.199	-1.508	0.539	0.539	-1.586	0.605	0.125	-1.367	0.586	0.254	-1.105	0.609	0.473
-1.066	0.59	0.105	-1.203	0.699	0.109	-1.277	0.59	0.199	-1.395	0.711	0.254	-0.895	0.578	0.234	-1.598	0.453	0.266	-1.348	0.598	0.211	-1.426	0.539	0.492	-1.598	0.605	0.102	-1.387	0.594	0.23	-1.23	0.617	0.473
-1.098	0.602	0.117	-1.23	0.684	0.094	-1.273	0.594	0.207	-1.367	0.707	0.254	-0.887	0.578	0.207	-1.539	0.48	0.305	-1.238	0.57	0.23	-1.383	0.551	0.414	-1.59	0.617	0.078	-1.398	0.594	0.203	-1.367	0.617	0.445
-1.105	0.605	0.125	-1.25	0.668	0.078	-1.301	0.578	0.199	-1.336	0.699	0.246	-0.883	0.59	0.195	-1.453	0.52	0.336	-1.125	0.551	0.25	-1.414	0.574	0.34	-1.547	0.629	0.094	-1.402	0.602	0.188	-1.469	0.621	0.406
-1.09	0.586	0.129	-1.262	0.648	0.066	-1.363	0.543	0.18	-1.328	0.676	0.23	-0.887	0.605	0.203	-1.359	0.555	0.352	-1.023	0.543	0.262	-1.461	0.637	0.32	-1.473	0.637	0.125	-1.395	0.605	0.191	-1.5	0.609	0.387
-1.059	0.566	0.129	-1.254	0.641	0.07	-1.41	0.508	0.164	-1.359	0.664	0.219	-0.895	0.625	0.223	-1.246	0.574	0.359	-0.938	0.539	0.277	-1.465	0.715	0.336	-1.375	0.637	0.164	-1.414	0.609	0.203	-1.465	0.602	0.402
-1.023	0.551	0.125	-1.23	0.629	0.082	-1.434	0.504	0.152	-1.395	0.672	0.227	-0.91	0.633	0.246	-1.137	0.578	0.355	-0.855	0.531	0.293	-1.453	0.793	0.344	-1.266	0.637	0.215	-1.457	0.625	0.223	-1.367	0.574	0.434
-1.008	0.531	0.125	-1.203	0.633	0.09	-1.434	0.504	0.156	-1.402	0.715	0.25	-0.926	0.637	0.258	-1.035	0.57	0.363	-0.801	0.527	0.301	-1.461	0.848	0.324	-1.172	0.633	0.254	-1.516	0.656	0.246	-1.313	0.543	0.449
-1.016	0.527	0.129	-1.152	0.637	0.098	-1.391	0.523	0.18	-1.379	0.777	0.273	-0.926	0.617	0.262	-0.957	0.555	0.363	-0.758	0.523	0.305	-1.484	0.879	0.273	-1.063	0.633	0.289	-1.566	0.68	0.285	-1.371	0.48	0.418
-1.043	0.535	0.133	-1.109	0.641	0.117	-1.328	0.551	0.211	-1.309	0.813	0.277	-0.926	0.609	0.254	-0.895	0.543	0.359	-0.742	0.512	0.309	-1.496	0.895	0.207	-0.965	0.621	0.328	-1.574	0.695	0.32	-1.504	0.418	0.348
-1.09	0.531	0.148	-1.074	0.625	0.125	-1.277	0.57	0.238	-1.25	0.793	0.266	-0.926	0.605	0.246	-0.852	0.551	0.367	-0.738	0.52	0.309	-1.527	0.895	0.148	-0.895	0.609	0.344	-1.52	0.707	0.352	-1.637	0.371	0.289
-1.129	0.535	0.164	-1.039	0.613	0.125	-1.242	0.566	0.25	-1.23	0.758	0.223	-0.945	0.617	0.234	-0.832	0.566	0.371	-0.742	0.535	0.305	-1.551	0.891	0.105	-0.867	0.598	0.332	-1.406	0.723	0.383	-1.707	0.363	0.262
-1.164	0.539	0.164	-1.012	0.594	0.121	-1.25	0.543	0.258	-1.25	0.723	0.18	-0.965	0.645	0.254	-0.824	0.574	0.371	-0.754	0.559	0.297	-1.563	0.887	0.094	-0.844	0.574	0.336	-1.262	0.73	0.406	-1.695	0.395	0.285
-1.184	0.531	0.16	-1.004	0.578	0.113	-1.273	0.504	0.25	-1.309	0.684	0.145	-1.012	0.668	0.289	-0.836	0.582	0.367	-0.762	0.574	0.293	-1.535	0.855	0.094	-0.848	0.551	0.32	-1.098	0.715	0.426	-1.648	0.426	0.324
-1.188	0.523	0.156	-1.008	0.574	0.109	-1.305	0.465	0.227	-1.371	0.645	0.117	-1.059	0.684	0.324	-0.859	0.586	0.367	-0.77	0.594	0.301	-1.477	0.813	0.105	-0.84	0.523	0.305	-0.957	0.672	0.445	-1.637	0.453	0.402
-1.211	0.516	0.156	-1.012	0.57	0.109	-1.332	0.43	0.207	-1.441	0.625	0.098	-1.109	0.676	0.34	-0.891	0.586	0.363	-0.789	0.605	0.305	-1.402	0.766	0.121	-0.816	0.492	0.285	-0.848	0.609	0.445	-1.691	0.441	0.473
-1.238	0.52	0.156	-1.027	0.57	0.117	-1.352	0.418	0.191	-1.492	0.609	0.094	-1.129	0.652	0.352	-0.922	0.586	0.375	-0.816	0.625	0.313	-1.309	0.727	0.156	-0.797	0.477	0.254	-0.77	0.527	0.438	-1.758	0.441	0.523
-1.27	0.531	0.156	-1.047	0.578	0.125	-1.371	0.426	0.18	-1.508	0.59	0.094	-1.125	0.637	0.355	-0.949	0.605	0.383	-0.848	0.625	0.32	-1.195	0.691	0.199	-0.781	0.473	0.234	-0.719	0.473	0.445	-1.777	0.441	0.543
-1.273	0.539	0.164	-1.059	0.582	0.145	-1.375	0.445	0.188	-1.492	0.578	0.094	-1.133	0.617	0.359	-0.984	0.617	0.391	-0.891	0.609	0.32	-1.086	0.66	0.246	-0.781	0.488	0.227	-0.703	0.457	0.441	-1.742	0.418	0.535
-1.242	0.551	0.18	-1.051	0.586	0.164	-1.367	0.473	0.215	-1.453	0.57	0.113	-1.133	0.609	0.352	-1.027	0.629	0.402	-0.957	0.598	0.305	-0.977	0.641	0.289	-0.797	0.508	0.219	-0.699	0.457	0.434	-1.66	0.379	0.512
-1.207	0.555	0.188	-1.047	0.582	0.172	-1.332	0.512	0.246	-1.395	0.566	0.129	-1.145	0.625	0.336	-1.066	0.629	0.418	-1.027	0.574	0.281	-0.891	0.645	0.32	-0.824	0.531	0.227	-0.699	0.465	0.426	-1.551	0.371	0.496
-1.168	0.551	0.191	-1.027	0.582	0.18	-1.27	0.547	0.266	-1.328	0.57	0.152	-1.145	0.629	0.313	-1.117	0.625	0.43	-1.078	0.551	0.273	-0.836	0.648	0.359	-0.844	0.543	0.234	-0.715	0.516	0.402	-1.418	0.375	0.484
-1.152	0.539	0.188	-1.016	0.563	0.176	-1.199	0.57	0.281	-1.266	0.57	0.164	-1.145	0.617	0.273	-1.164	0.609	0.445	-1.148	0.535	0.27	-0.828	0.645	0.363	-0.848	0.551	0.238	-0.738	0.59	0.398	-1.273	0.391	0.473
-1.172	0.504	0.184	-1.02	0.547	0.16	-1.121	0.566	0.285	-1.203	0.566	0.176	-1.191	0.59	0.227	-1.215	0.605	0.449	-1.223	0.531	0.27	-0.855	0.633	0.359	-0.887	0.555	0.246	-0.773	0.66	0.418	-1.145	0.391	0.477
-1.215	0.469	0.164	-1.047	0.539	0.16	-1.039	0.559	0.281	-1.129	0.555	0.18	-1.27	0.563	0.184	-1.258	0.586	0.457	-1.293	0.535	0.281	-0.887	0.617	0.352	-0.949	0.547	0.258	-0.824	0.73	0.434	-1.012	0.387	0.48
-1.266	0.449	0.145	-1.074	0.535	0.16	-0.988	0.551	0.27	-1.074	0.555	0.168	-1.332	0.547	0.164	-1.301	0.574	0.461	-1.352	0.523	0.309	-0.906	0.59	0.328	-1.047	0.535	0.289	-0.883	0.781	0.449	-0.898	0.379	0.488
-1.316	0.43	0.133	-1.129	0.539	0.156	-0.945	0.551	0.258	-1.031	0.563	0.164	-1.348	0.555	0.16	-1.34	0.559	0.453	-1.363	0.527	0.332	-0.922	0.551	0.301	-1.148	0.539	0.309	-0.965	0.832	0.473	-0.805	0.379	0.508
-1.332	0.449	0.133	-1.191	0.531	0.156	-0.922	0.551	0.258	-0.996	0.563	0.16	-1.324	0.582	0.164	-1.395	0.543	0.43	-1.34	0.555	0.352	-0.938	0.512	0.266	-1.238	0.559	0.324	-1.055	0.855	0.512	-0.734	0.387	0.516
-1.309	0.488	0.145	-1.234	0.531	0.156	-0.914	0.563	0.266	-0.977	0.559	0.156	-1.281	0.609	0.188	-1.453	0.531	0.41	-1.305	0.574	0.387	-0.945	0.473	0.227	-1.301	0.574	0.332	-1.125	0.855	0.547	-0.691	0.41	0.523
-1.258	0.539	0.16	-1.246	0.535	0.156	-0.918	0.578	0.281	-0.973	0.566	0.148	-1.238	0.609	0.219	-1.504	0.527	0.391	-1.273	0.586	0.406	-0.973	0.441	0.191	-1.359	0.578	0.344	-1.18	0.836	0.559	-0.68	0.441	0.539
-1.203	0.578	0.188	-1.246	0.539	0.156	-0.922	0.598	0.289	-0.965	0.563	0.141	-1.227	0.594	0.227	-1.531	0.543	0.375	-1.281	0.586	0.41	-1	0.41	0.164	-1.379	0.586	0.363	-1.219	0.797	0.563	-0.68	0.488	0.547
-1.16	0.605	0.188	-1.23	0.543	0.156	-0.918	0.613	0.285	-0.965	0.551	0.137	-1.242	0.57	0.227	-1.512	0.57	0.363	-1.32	0.57	0.395	-1.035	0.398	0.152	-1.375	0.605	0.379	-1.281	0.746	0.543	-0.676	0.531	0.555
-1.156	0.613	0.191	-1.223	0.563	0.156	-0.918	0.633	0.285	-0.965	0.539	0.137	-1.273	0.527	0.223	-1.469	0.598	0.355	-1.371	0.531	0.371	-1.059	0.391	0.152	-1.355	0.625	0.41	-1.363	0.715	0.52	-0.672	0.578	0.555
-1.156	0.605	0.188	-1.219	0.586	0.168	-0.922	0.656	0.277	-0.957	0.516	0.137	-1.309	0.492	0.207	-1.406	0.621	0.355	-1.395	0.531	0.34	-1.059	0.391	0.164	-1.34	0.629	0.426	-1.434	0.68	0.492	-0.68	0.602	0.551
-1.176	0.586	0.18	-1.207	0.617	0.195	-0.93	0.695	0.281	-0.938	0.504	0.148	-1.348	0.477	0.188	-1.34	0.629	0.344	-1.375	0.543	0.32	-1.039	0.398	0.188	-1.363	0.621	0.406	-1.496	0.652	0.484	-0.711	0.621	0.539
-1.199	0.578	0.176	-1.215	0.629	0.219	-0.941	0.719	0.289	-0.918	0.504	0.145	-1.383	0.469	0.168	-1.32	0.625	0.324	-1.328	0.547	0.313	-1.016	0.406	0.219	-1.422	0.578	0.379	-1.543	0.648	0.477	-0.758	0.641	0.543
-1.223	0.574	0.184	-1.207	0.645	0.234	-0.969	0.738	0.301	-0.934	0.52	0.137	-1.41	0.469	0.16	-1.359	0.629	0.313	-1.289	0.559	0.309	-1.008	0.422	0.25	-1.461	0.52	0.348	-1.559	0.656	0.473	-0.82	0.66	0.559
-1.242	0.586	0.184	-1.184	0.641	0.258	-0.992	0.742	0.313	-0.965	0.523	0.121	-1.43	0.492	0.164	-1.43	0.648	0.316	-1.273	0.555	0.309	-1.035	0.449	0.266	-1.465	0.488	0.32	-1.527	0.672	0.465	-0.887	0.691	0.59
-1.27	0.613	0.188	-1.156	0.629	0.258	-1.027	0.734	0.316	-1.016	0.508	0.113	-1.422	0.535	0.184	-1.473	0.695	0.355	-1.285	0.539	0.316	-1.082	0.488	0.281	-1.453	0.48	0.281	-1.465	0.703	0.445	-0.934	0.711	0.621
-1.289	0.641	0.195	-1.141	0.602	0.254	-1.063	0.727	0.316	-1.07	0.48	0.113	-1.387	0.59	0.215	-1.461	0.742	0.371	-1.336	0.523	0.316	-1.145	0.531	0.301	-1.441	0.477	0.254	-1.379	0.723	0.426	-0.977	0.715	0.629
-1.285	0.645	0.207	-1.152	0.574	0.234	-1.113	0.727	0.324	-1.102	0.465	0.129	-1.324	0.637	0.262	-1.414	0.766	0.371	-1.414	0.512	0.313	-1.199	0.574	0.32	-1.434	0.48	0.234	-1.313	0.727	0.387	-1.02	0.699	0.609
-1.254	0.645	0.215	-1.195	0.555	0.215	-1.168	0.73	0.328	-1.148	0.453	0.145	-1.238	0.684	0.297	-1.395	0.758	0.34	-1.484	0.516	0.309	-1.215	0.633	0.34	-1.449	0.469	0.246	-1.309	0.723	0.336	-1.086	0.691	0.586
-1.219	0.648	0.223	-1.223	0.551	0.207	-1.219	0.73	0.336	-1.195	0.449	0.164	-1.16	0.703	0.332	-1.414	0.727	0.297	-1.539	0.527	0.313	-1.203	0.68	0.371	-1.457	0.469	0.258	-1.352	0.738	0.309	-1.164	0.676	0.555
-1.176	0.641	0.223	-1.238	0.555	0.215	-1.238	0.73	0.324	-1.23	0.441	0.184	-1.098	0.684	0.352	-1.465	0.68	0.254	-1.555	0.555	0.324	-1.18	0.703	0.41	-1.477	0.473	0.273	-1.383	0.773	0.32	-1.258	0.664	0.539
-1.141	0.625	0.215	-1.242	0.559	0.223	-1.27	0.707	0.32	-1.246	0.445	0.203	-1.047	0.672	0.359	-1.516	0.645	0.219	-1.535	0.574	0.336	-1.164	0.707	0.422	-1.492	0.473	0.293	-1.379	0.809	0.34	-1.344	0.684	0.531
-1.113	0.605	0.207	-1.238	0.566	0.227	-1.301	0.676	0.305	-1.238	0.449	0.219	-0.992	0.664	0.34	-1.566	0.613	0.195	-1.469	0.609	0.344	-1.199	0.688	0.402	-1.465	0.488	0.316	-1.398	0.82	0.344	-1.41	0.723	0.531
-1.086	0.586	0.211	-1.234	0.57	0.238	-1.324	0.648	0.289	-1.23	0.449	0.223	-0.945	0.645	0.328	-1.59	0.59	0.191	-1.375	0.645	0.355	-1.273	0.648	0.355	-1.422	0.516	0.328	-1.438	0.82	0.316	-1.465	0.75	0.531
-1.066	0.578	0.207	-1.223	0.57	0.23	-1.344	0.641	0.273	-1.203	0.449	0.234	-0.902	0.633	0.32	-1.566	0.574	0.188	-1.27	0.656	0.355	-1.328	0.598	0.297	-1.363	0.547	0.344	-1.484	0.813	0.285	-1.469	0.777	0.547
-1.059	0.59	0.203	-1.223	0.566	0.227	-1.359	0.641	0.27	-1.184	0.449	0.246	-0.879	0.637	0.301	-1.516	0.547	0.18	-1.156	0.648	0.359	-1.34	0.566	0.262	-1.273	0.574	0.359	-1.531	0.793	0.262	-1.453	0.801	0.547
-1.066	0.613	0.191	-1.234	0.559	0.219	-1.352	0.645	0.273	-1.195	0.453	0.25	-0.883	0.656	0.301	-1.48	0.527	0.168	-1.063	0.613	0.359	-1.332	0.559	0.246	-1.168	0.594	0.379	-1.57	0.793	0.234	-1.426	0.816	0.523
-1.078	0.629	0.195	-1.254	0.551	0.219	-1.32	0.656	0.273	-1.258	0.453	0.242	-0.902	0.684	0.309	-1.43	0.508	0.172	-0.984	0.582	0.355	-1.32	0.566	0.238	-1.07	0.594	0.383	-1.566	0.781	0.219	-1.43	0.809	0.473
-1.074	0.641	0.215	-1.301	0.543	0.207	-1.277	0.664	0.266	-1.352	0.453	0.223	-0.93	0.715	0.32	-1.348	0.512	0.184	-0.93	0.551	0.348	-1.316	0.578	0.242	-0.977	0.582	0.379	-1.523	0.762	0.215	-1.496	0.801	0.434
-1.078	0.66	0.227	-1.336	0.543	0.199	-1.23	0.656	0.254	-1.41	0.457	0.203	-0.945	0.75	0.34	-1.238	0.512	0.227	-0.895	0.539	0.355	-1.344	0.57	0.25	-0.891	0.57	0.359	-1.457	0.73	0.215	-1.574	0.816	0.438
-1.07	0.68	0.227	-1.367	0.555	0.195	-1.195	0.648	0.246	-1.402	0.469	0.191	-0.961	0.777	0.355	-1.141	0.508	0.254	-0.871	0.531	0.355	-1.391	0.559	0.266	-0.828	0.551	0.352	-1.383	0.699	0.227	-1.594	0.84	0.465
-1.043	0.691	0.234	-1.383	0.574	0.195	-1.188	0.645	0.23	-1.332	0.512	0.191	-0.973	0.793	0.367	-1.047	0.523	0.285	-0.848	0.531	0.367	-1.477	0.547	0.273	-0.805	0.52	0.348	-1.289	0.672	0.246	-1.523	0.867	0.492
-1.02	0.695	0.234	-1.379	0.602	0.199	-1.207	0.648	0.223	-1.242	0.559	0.195	-0.988	0.797	0.371	-0.969	0.516	0.305	-0.82	0.539	0.387	-1.559	0.551	0.289	-0.809	0.52	0.32	-1.188	0.648	0.27	-1.453	0.871	0.52
-1	0.715	0.227	-1.34	0.617	0.215	-1.262	0.672	0.211	-1.168	0.566	0.203	-1.016	0.797	0.371	-0.906	0.52	0.309	-0.793	0.539	0.398	-1.609	0.555	0.309	-0.82	0.535	0.301	-1.086	0.629	0.301	-1.449	0.832	0.5
-0.988	0.746	0.223	-1.281	0.629	0.223	-1.313	0.703	0.211	-1.152	0.523	0.195	-1.043	0.785	0.375	-0.871	0.527	0.297	-0.766	0.563	0.398	-1.617	0.57	0.336	-0.82	0.547	0.277	-0.984	0.613	0.328	-1.48	0.785	0.449
-0.992	0.777	0.23	-1.215	0.633	0.234	-1.336	0.746	0.215	-1.203	0.465	0.199	-1.078	0.789	0.379	-0.848	0.52	0.285	-0.746	0.578	0.402	-1.582	0.605	0.359	-0.813	0.574	0.246	-0.895	0.605	0.344	-1.523	0.75	0.406
-1.004	0.805	0.227	-1.148	0.629	0.234	-1.332	0.789	0.219	-1.27	0.391	0.172	-1.125	0.797	0.387	-0.84	0.512	0.266	-0.746	0.625	0.395	-1.488	0.633	0.383	-0.789	0.629	0.238	-0.82	0.602	0.355	-1.551	0.711	0.363
-1.055	0.824	0.227	-1.082	0.621	0.227	-1.32	0.809	0.219	-1.348	0.344	0.16	-1.18	0.797	0.391	-0.852	0.508	0.25	-0.77	0.691	0.387	-1.371	0.652	0.395	-0.773	0.691	0.273	-0.781	0.598	0.355	-1.574	0.66	0.32
-1.109	0.832	0.234	-1.023	0.609	0.23	-1.301	0.797	0.191	-1.426	0.352	0.156	-1.242	0.781	0.391	-0.883	0.516	0.23	-0.805	0.766	0.383	-1.246	0.66	0.387	-0.801	0.789	0.32	-0.754	0.602	0.355	-1.574	0.625	0.281
-1.156	0.82	0.238	-0.984	0.598	0.23	-1.305	0.77	0.164	-1.496	0.402	0.16	-1.305	0.766	0.367	-0.918	0.5	0.215	-0.852	0.82	0.391	-1.113	0.637	0.375	-0.871	0.906	0.363	-0.73	0.598	0.344	-1.547	0.602	0.262
-1.191	0.801	0.234	-0.957	0.605	0.23	-1.32	0.723	0.141	-1.531	0.453	0.176	-1.371	0.738	0.344	-0.949	0.492	0.203	-0.906	0.855	0.41	-0.988	0.602	0.367	-0.945	1.016	0.387	-0.73	0.59	0.324	-1.469	0.59	0.262
-1.215	0.773	0.227	-0.953	0.609	0.23	-1.348	0.688	0.117	-1.5	0.531	0.207	-1.414	0.723	0.328	-0.969	0.492	0.195	-0.98	0.871	0.43	-0.895	0.563	0.359	-0.988	1.082	0.426	-0.73	0.578	0.305	-1.367	0.582	0.285
-1.238	0.75	0.211	-0.957	0.625	0.23	-1.391	0.664	0.102	-1.453	0.586	0.238	-1.43	0.727	0.32	-0.992	0.488	0.199	-1.07	0.863	0.457	-0.813	0.531	0.375	-1.027	1.086	0.438	-0.742	0.563	0.285	-1.25	0.57	0.316
-1.25	0.742	0.199	-0.957	0.645	0.227	-1.426	0.645	0.094	-1.379	0.621	0.262	-1.426	0.734	0.328	-1.031	0.469	0.199	-1.148	0.855	0.473	-0.773	0.52	0.391	-1.066	1.094	0.445	-0.758	0.547	0.262	-1.129	0.555	0.34
-1.27	0.746	0.195	-0.961	0.668	0.227	-1.453	0.641	0.102	-1.285	0.633	0.277	-1.406	0.75	0.34	-1.074	0.449	0.199	-1.207	0.84	0.473	-0.754	0.523	0.398	-1.113	1.105	0.473	-0.785	0.523	0.254	-1.02	0.535	0.355
-1.281	0.758	0.191	-0.953	0.703	0.234	-1.461	0.637	0.117	-1.191	0.621	0.285	-1.359	0.762	0.34	-1.109	0.434	0.203	-1.246	0.816	0.465	-0.73	0.516	0.406	-1.188	1.113	0.52	-0.816	0.516	0.25	-0.922	0.516	0.363
-1.281	0.762	0.191	-0.941	0.754	0.242	-1.453	0.625	0.125	-1.117	0.609	0.289	-1.324	0.762	0.324	-1.152	0.414	0.211	-1.301	0.801	0.453	-0.719	0.508	0.41	-1.27	1.098	0.535	-0.855	0.516	0.25	-0.836	0.508	0.375
-1.266	0.766	0.195	-0.926	0.809	0.277	-1.418	0.617	0.129	-1.063	0.629	0.289	-1.305	0.75	0.305	-1.211	0.398	0.219	-1.367	0.785	0.449	-0.727	0.516	0.418	-1.348	1.063	0.512	-0.879	0.531	0.262	-0.777	0.527	0.371
-1.23	0.766	0.199	-0.922	0.828	0.324	-1.383	0.602	0.141	-1.031	0.652	0.289	-1.309	0.75	0.289	-1.277	0.391	0.227	-1.426	0.766	0.453	-0.746	0.539	0.43	-1.402	1.008	0.484	-0.914	0.535	0.277	-0.734	0.543	0.363
-1.203	0.77	0.199	-0.938	0.82	0.344	-1.336	0.582	0.152	-1.016	0.66	0.293	-1.313	0.77	0.281	-1.324	0.402	0.234	-1.453	0.766	0.457	-0.805	0.59	0.438	-1.457	0.949	0.461	-0.961	0.535	0.301	-0.723	0.555	0.355
-1.176	0.77	0.191	-0.945	0.785	0.352	-1.277	0.566	0.156	-1.012	0.676	0.297	-1.316	0.805	0.281	-1.359	0.414	0.238	-1.484	0.77	0.457	-0.863	0.645	0.445	-1.516	0.906	0.469	-1.016	0.531	0.313	-0.734	0.563	0.344
-1.156	0.754	0.18	-0.98	0.715	0.344	-1.207	0.57	0.164	-1.016	0.691	0.293	-1.313	0.82	0.281	-1.387	0.418	0.25	-1.496	0.773	0.453	-0.918	0.699	0.445	-1.551	0.871	0.477	-1.102	0.52	0.32	-0.75	0.555	0.344
-1.148	0.734	0.164	-1.008	0.676	0.324	-1.141	0.57	0.176	-1.031	0.695	0.281	-1.301	0.824	0.285	-1.375	0.438	0.25	-1.504	0.773	0.445	-1.004	0.746	0.445	-1.547	0.832	0.504	-1.223	0.512	0.32	-0.77	0.543	0.34
-1.176	0.715	0.141	-1.047	0.695	0.23	-1.082	0.57	0.191	-1.063	0.707	0.273	-1.309	0.801	0.266	-1.359	0.461	0.254	-1.48	0.766	0.422	-1.086	0.766	0.449	-1.473	0.781	0.52	-1.328	0.516	0.316	-0.797	0.539	0.344
-1.242	0.707	0.133	-1.082	0.719	0.176	-1.027	0.566	0.199	-1.094	0.715	0.266	-1.32	0.754	0.238	-1.316	0.48	0.266	-1.453	0.738	0.379	-1.176	0.766	0.461	-1.395	0.723	0.555	-1.422	0.527	0.305	-0.828	0.539	0.352
-1.324	0.727	0.141	-1.125	0.742	0.176	-0.984	0.57	0.195	-1.098	0.711	0.289	-1.332	0.711	0.211	-1.281	0.484	0.277	-1.438	0.711	0.344	-1.246	0.754	0.465	-1.348	0.684	0.563	-1.469	0.539	0.305	-0.867	0.551	0.367
-1.371	0.781	0.164	-1.156	0.766	0.199	-0.945	0.57	0.199	-1.137	0.691	0.305	-1.363	0.676	0.18	-1.273	0.48	0.262	-1.422	0.711	0.344	-1.301	0.727	0.477	-1.332	0.695	0.531	-1.461	0.582	0.309	-0.895	0.57	0.387
-1.355	0.816	0.176	-1.172	0.809	0.227	-0.914	0.566	0.199	-1.164	0.641	0.313	-1.406	0.656	0.16	-1.301	0.473	0.246	-1.355	0.727	0.371	-1.367	0.707	0.477	-1.324	0.73	0.488	-1.41	0.609	0.316	-0.922	0.582	0.418
-1.297	0.82	0.164	-1.215	0.828	0.246	-0.898	0.555	0.199	-1.152	0.598	0.34	-1.445	0.652	0.145	-1.348	0.461	0.227	-1.273	0.746	0.398	-1.465	0.684	0.477	-1.316	0.789	0.418	-1.324	0.625	0.324	-0.949	0.586	0.438
-1.219	0.793	0.129	-1.262	0.828	0.254	-0.891	0.555	0.195	-1.148	0.57	0.363	-1.465	0.645	0.133	-1.367	0.477	0.223	-1.23	0.746	0.41	-1.551	0.652	0.473	-1.336	0.871	0.313	-1.281	0.633	0.313	-0.992	0.574	0.449
-1.168	0.754	0.109	-1.289	0.816	0.25	-0.883	0.551	0.195	-1.148	0.57	0.375	-1.465	0.645	0.125	-1.336	0.492	0.234	-1.227	0.723	0.391	-1.625	0.621	0.457	-1.414	0.957	0.203	-1.305	0.617	0.293	-1.035	0.566	0.453
-1.152	0.703	0.086	-1.316	0.797	0.234	-0.879	0.559	0.188	-1.156	0.637	0.379	-1.457	0.641	0.121	-1.281	0.52	0.258	-1.262	0.684	0.355	-1.664	0.598	0.441	-1.551	1.055	0.09	-1.34	0.605	0.266	-1.078	0.555	0.457
-1.152	0.648	0.063	-1.328	0.766	0.223	-0.883	0.574	0.191	-1.188	0.707	0.398	-1.441	0.637	0.113	-1.23	0.543	0.289	-1.32	0.648	0.309	-1.66	0.578	0.418	-1.695	1.125	-0.023	-1.367	0.598	0.238	-1.129	0.539	0.457
-1.172	0.613	0.055	-1.313	0.73	0.223	-0.898	0.582	0.191	-1.215	0.754	0.41	-1.395	0.629	0.121	-1.191	0.547	0.313	-1.379	0.629	0.262	-1.625	0.566	0.391	-1.813	1.176	-0.105	-1.391	0.582	0.211	-1.195	0.516	0.461
-1.203	0.566	0.051	-1.285	0.711	0.215	-0.902	0.578	0.199	-1.234	0.77	0.395	-1.336	0.621	0.137	-1.199	0.539	0.328	-1.457	0.637	0.234	-1.57	0.563	0.363	-1.898	1.164	-0.164	-1.398	0.574	0.191	-1.277	0.504	0.453
-1.238	0.535	0.039	-1.258	0.711	0.227	-0.906	0.582	0.199	-1.242	0.762	0.352	-1.262	0.605	0.152	-1.254	0.523	0.324	-1.543	0.648	0.215	-1.496	0.559	0.332	-1.918	1.082	-0.176	-1.387	0.582	0.188	-1.359	0.488	0.441
-1.281	0.523	0.02	-1.227	0.707	0.215	-0.914	0.582	0.199	-1.246	0.766	0.305	-1.184	0.586	0.168	-1.316	0.496	0.313	-1.594	0.676	0.199	-1.418	0.547	0.309	-1.875	0.961	-0.164	-1.375	0.598	0.191	-1.398	0.516	0.441
-1.32	0.52	-0.004	-1.199	0.703	0.203	-0.93	0.57	0.195	-1.246	0.773	0.27	-1.117	0.578	0.172	-1.383	0.469	0.293	-1.605	0.691	0.191	-1.391	0.543	0.289	-1.813	0.828	-0.129	-1.398	0.609	0.199	-1.379	0.535	0.469
-1.324	0.566	-0.023	-1.199	0.668	0.184	-0.949	0.559	0.191	-1.25	0.809	0.246	-1.031	0.57	0.18	-1.438	0.453	0.273	-1.578	0.684	0.176	-1.43	0.547	0.281	-1.715	0.703	-0.074	-1.453	0.633	0.227	-1.309	0.563	0.512
-1.289	0.602	-0.023	-1.234	0.633	0.164	-0.977	0.547	0.184	-1.246	0.855	0.23	-0.965	0.559	0.188	-1.48	0.449	0.273	-1.508	0.672	0.168	-1.465	0.574	0.301	-1.578	0.602	-0.008	-1.523	0.668	0.258	-1.227	0.566	0.547
-1.238	0.641	-0.012	-1.285	0.617	0.148	-1.023	0.535	0.18	-1.242	0.883	0.238	-0.926	0.551	0.191	-1.477	0.465	0.285	-1.422	0.645	0.18	-1.445	0.629	0.34	-1.41	0.543	0.07	-1.563	0.691	0.313	-1.199	0.547	0.566
-1.191	0.676	0.008	-1.328	0.641	0.137	-1.078	0.531	0.172	-1.238	0.891	0.242	-0.902	0.551	0.188	-1.434	0.492	0.309	-1.32	0.617	0.211	-1.41	0.688	0.371	-1.254	0.504	0.152	-1.543	0.703	0.359	-1.234	0.512	0.555
-1.152	0.676	0.039	-1.34	0.703	0.168	-1.156	0.527	0.176	-1.234	0.871	0.227	-0.898	0.551	0.191	-1.367	0.523	0.336	-1.211	0.594	0.242	-1.414	0.738	0.359	-1.113	0.477	0.234	-1.477	0.727	0.379	-1.313	0.48	0.496
-1.105	0.684	0.063	-1.344	0.766	0.215	-1.223	0.527	0.168	-1.238	0.848	0.199	-0.91	0.551	0.188	-1.273	0.543	0.352	-1.109	0.559	0.281	-1.43	0.758	0.328	-1.004	0.473	0.273	-1.375	0.746	0.391	-1.371	0.461	0.434
-1.094	0.668	0.082	-1.301	0.809	0.242	-1.27	0.539	0.16	-1.27	0.832	0.168	-0.918	0.555	0.184	-1.164	0.539	0.371	-1.016	0.527	0.305	-1.457	0.758	0.281	-0.922	0.48	0.281	-1.223	0.754	0.402	-1.387	0.453	0.375
-1.074	0.641	0.09	-1.246	0.82	0.254	-1.313	0.559	0.172	-1.32	0.828	0.164	-0.922	0.551	0.184	-1.059	0.527	0.383	-0.938	0.512	0.305	-1.516	0.738	0.223	-0.84	0.48	0.273	-1.055	0.746	0.414	-1.398	0.484	0.344
-1.043	0.605	0.082	-1.191	0.797	0.227	-1.32	0.586	0.184	-1.367	0.871	0.199	-0.926	0.543	0.195	-0.977	0.516	0.395	-0.879	0.492	0.285	-1.566	0.723	0.18	-0.781	0.492	0.254	-0.898	0.707	0.422	-1.387	0.516	0.355
-1.023	0.582	0.07	-1.16	0.746	0.191	-1.316	0.609	0.211	-1.328	0.949	0.242	-0.938	0.543	0.199	-0.922	0.512	0.395	-0.848	0.48	0.262	-1.586	0.707	0.145	-0.73	0.496	0.234	-0.797	0.652	0.426	-1.387	0.531	0.398
-1.016	0.57	0.063	-1.152	0.672	0.156	-1.301	0.625	0.238	-1.25	1.031	0.277	-0.945	0.543	0.207	-0.883	0.531	0.395	-0.824	0.469	0.254	-1.566	0.68	0.125	-0.695	0.527	0.227	-0.742	0.582	0.434	-1.422	0.551	0.465
-1.031	0.574	0.066	-1.168	0.617	0.125	-1.281	0.629	0.254	-1.164	1.051	0.281	-0.953	0.539	0.195	-0.863	0.551	0.398	-0.801	0.477	0.246	-1.508	0.652	0.121	-0.676	0.563	0.242	-0.715	0.527	0.441	-1.484	0.559	0.527
-1.047	0.582	0.066	-1.199	0.59	0.105	-1.297	0.605	0.242	-1.141	0.996	0.242	-0.957	0.535	0.195	-0.863	0.563	0.398	-0.777	0.492	0.25	-1.418	0.629	0.121	-0.676	0.59	0.246	-0.711	0.492	0.438	-1.539	0.559	0.57
-1.063	0.582	0.074	-1.242	0.582	0.098	-1.336	0.563	0.23	-1.18	0.918	0.199	-0.961	0.523	0.191	-0.883	0.566	0.398	-0.77	0.512	0.258	-1.316	0.605	0.137	-0.695	0.613	0.242	-0.711	0.473	0.426	-1.559	0.563	0.582
-1.063	0.578	0.086	-1.285	0.578	0.102	-1.371	0.527	0.219	-1.285	0.844	0.145	-0.984	0.512	0.184	-0.914	0.57	0.398	-0.77	0.543	0.266	-1.207	0.586	0.176	-0.711	0.613	0.238	-0.719	0.461	0.402	-1.523	0.563	0.574
-1.059	0.57	0.102	-1.297	0.586	0.113	-1.371	0.523	0.219	-1.477	0.789	0.09	-1.027	0.52	0.18	-0.945	0.582	0.406	-0.773	0.57	0.262	-1.102	0.563	0.23	-0.73	0.59	0.238	-0.734	0.465	0.395	-1.449	0.559	0.563
-1.039	0.574	0.105	-1.285	0.605	0.113	-1.348	0.527	0.219	-1.668	0.75	0.043	-1.074	0.523	0.188	-0.961	0.598	0.406	-0.785	0.609	0.262	-1.016	0.543	0.289	-0.754	0.574	0.246	-0.766	0.469	0.406	-1.348	0.566	0.547
-1.023	0.574	0.113	-1.277	0.609	0.133	-1.309	0.539	0.227	-1.781	0.707	-0.008	-1.125	0.535	0.199	-0.965	0.617	0.422	-0.809	0.633	0.258	-0.949	0.527	0.316	-0.793	0.57	0.262	-0.832	0.504	0.418	-1.227	0.582	0.539
-1.012	0.582	0.125	-1.254	0.609	0.152	-1.27	0.539	0.238	-1.805	0.629	-0.023	-1.164	0.551	0.215	-0.961	0.637	0.457	-0.828	0.641	0.254	-0.887	0.523	0.336	-0.84	0.578	0.289	-0.918	0.559	0.445	-1.105	0.578	0.527
-1.008	0.594	0.141	-1.207	0.605	0.172	-1.238	0.539	0.246	-1.762	0.566	-0.031	-1.215	0.551	0.223	-0.949	0.645	0.484	-0.867	0.652	0.262	-0.828	0.504	0.34	-0.891	0.602	0.297	-1.012	0.625	0.477	-0.977	0.555	0.52
-1.023	0.598	0.145	-1.16	0.605	0.18	-1.223	0.52	0.25	-1.695	0.504	-0.023	-1.238	0.555	0.215	-0.969	0.641	0.492	-0.926	0.641	0.273	-0.777	0.504	0.336	-0.934	0.609	0.305	-1.098	0.672	0.512	-0.871	0.531	0.527
-1.043	0.586	0.148	-1.105	0.598	0.184	-1.23	0.496	0.246	-1.625	0.465	0	-1.254	0.559	0.215	-1.004	0.625	0.504	-0.973	0.617	0.281	-0.738	0.527	0.316	-0.965	0.605	0.305	-1.172	0.695	0.535	-0.793	0.508	0.535
-1.055	0.57	0.137	-1.066	0.582	0.172	-1.246	0.488	0.234	-1.594	0.449	0.027	-1.238	0.574	0.211	-1.074	0.594	0.512	-1.02	0.594	0.273	-0.723	0.547	0.301	-0.996	0.594	0.305	-1.234	0.699	0.539	-0.73	0.492	0.547
-1.066	0.551	0.125	-1.051	0.559	0.164	-1.285	0.477	0.227	-1.543	0.449	0.074	-1.23	0.59	0.215	-1.148	0.574	0.5	-1.07	0.547	0.258	-0.719	0.563	0.289	-1.031	0.594	0.293	-1.281	0.676	0.539	-0.691	0.492	0.539
-1.074	0.539	0.117	-1.039	0.551	0.16	-1.324	0.484	0.223	-1.453	0.453	0.102	-1.219	0.613	0.234	-1.219	0.563	0.477	-1.133	0.504	0.242	-0.727	0.574	0.273	-1.078	0.586	0.301	-1.324	0.641	0.516	-0.664	0.531	0.516
-1.082	0.539	0.109	-1.031	0.547	0.156	-1.363	0.504	0.215	-1.367	0.449	0.129	-1.191	0.629	0.258	-1.305	0.551	0.441	-1.207	0.477	0.23	-0.738	0.582	0.258	-1.129	0.602	0.313	-1.375	0.605	0.492	-0.641	0.574	0.504
-1.102	0.551	0.113	-1.023	0.551	0.156	-1.406	0.52	0.215	-1.273	0.449	0.148	-1.156	0.637	0.285	-1.406	0.535	0.406	-1.285	0.457	0.238	-0.773	0.586	0.246	-1.184	0.629	0.332	-1.438	0.582	0.465	-0.641	0.613	0.492
-1.125	0.566	0.117	-1.008	0.559	0.164	-1.441	0.527	0.215	-1.195	0.449	0.152	-1.168	0.617	0.289	-1.512	0.52	0.383	-1.328	0.477	0.25	-0.816	0.582	0.234	-1.191	0.656	0.371	-1.488	0.574	0.445	-0.672	0.641	0.5
-1.168	0.582	0.121	-0.984	0.563	0.18	-1.445	0.547	0.219	-1.129	0.461	0.152	-1.215	0.59	0.285	-1.605	0.543	0.344	-1.367	0.496	0.266	-0.863	0.578	0.234	-1.16	0.664	0.391	-1.535	0.566	0.434	-0.711	0.664	0.52
-1.195	0.594	0.125	-0.973	0.555	0.188	-1.414	0.559	0.223	-1.094	0.477	0.156	-1.246	0.578	0.273	-1.641	0.582	0.32	-1.379	0.523	0.305	-0.906	0.574	0.23	-1.113	0.645	0.402	-1.559	0.574	0.43	-0.742	0.691	0.539
-1.223	0.605	0.125	-0.977	0.559	0.191	-1.355	0.582	0.23	-1.066	0.504	0.148	-1.254	0.559	0.258	-1.613	0.613	0.32	-1.359	0.559	0.344	-0.953	0.57	0.23	-1.113	0.613	0.387	-1.523	0.609	0.438	-0.797	0.699	0.57
-1.254	0.609	0.125	-0.965	0.563	0.199	-1.266	0.582	0.234	-1.051	0.52	0.148	-1.27	0.535	0.234	-1.563	0.629	0.32	-1.344	0.59	0.379	-1.016	0.563	0.242	-1.133	0.574	0.363	-1.445	0.648	0.438	-0.879	0.707	0.613
-1.254	0.613	0.121	-0.957	0.555	0.195	-1.172	0.574	0.246	-1.027	0.523	0.152	-1.285	0.523	0.207	-1.504	0.633	0.32	-1.324	0.609	0.387	-1.078	0.547	0.254	-1.145	0.551	0.367	-1.355	0.691	0.422	-0.949	0.703	0.668
-1.242	0.629	0.125	-0.945	0.547	0.184	-1.082	0.563	0.25	-1.008	0.512	0.16	-1.285	0.512	0.199	-1.465	0.609	0.316	-1.328	0.594	0.371	-1.141	0.531	0.27	-1.199	0.563	0.363	-1.305	0.711	0.391	-1.023	0.723	0.695
-1.215	0.645	0.141	-0.938	0.543	0.18	-1.008	0.551	0.246	-1.004	0.508	0.168	-1.293	0.508	0.195	-1.488	0.582	0.297	-1.375	0.563	0.332	-1.199	0.523	0.273	-1.293	0.594	0.332	-1.352	0.73	0.34	-1.063	0.734	0.691
-1.184	0.648	0.156	-0.953	0.547	0.18	-0.957	0.539	0.246	-0.988	0.516	0.176	-1.305	0.508	0.199	-1.551	0.559	0.289	-1.438	0.547	0.289	-1.254	0.516	0.273	-1.367	0.625	0.305	-1.438	0.758	0.324	-1.094	0.73	0.664
-1.156	0.66	0.168	-0.98	0.563	0.168	-0.934	0.535	0.25	-0.973	0.531	0.164	-1.336	0.492	0.191	-1.57	0.559	0.301	-1.465	0.547	0.266	-1.305	0.492	0.27	-1.438	0.641	0.293	-1.5	0.809	0.355	-1.129	0.727	0.629
-1.18	0.645	0.16	-1.027	0.57	0.16	-0.902	0.535	0.25	-0.961	0.527	0.164	-1.395	0.473	0.184	-1.52	0.578	0.313	-1.441	0.559	0.258	-1.34	0.488	0.277	-1.492	0.633	0.305	-1.52	0.863	0.371	-1.18	0.727	0.609
-1.242	0.594	0.145	-1.082	0.566	0.156	-0.887	0.551	0.258	-0.934	0.516	0.16	-1.469	0.48	0.195	-1.449	0.613	0.328	-1.391	0.566	0.27	-1.355	0.516	0.285	-1.535	0.637	0.32	-1.508	0.902	0.348	-1.246	0.746	0.617
-1.305	0.539	0.129	-1.133	0.559	0.152	-0.875	0.57	0.277	-0.91	0.492	0.156	-1.527	0.496	0.211	-1.414	0.641	0.324	-1.344	0.578	0.301	-1.363	0.559	0.305	-1.563	0.645	0.355	-1.496	0.891	0.305	-1.32	0.762	0.645
-1.352	0.5	0.117	-1.172	0.563	0.145	-0.867	0.613	0.285	-0.902	0.465	0.152	-1.555	0.516	0.234	-1.414	0.648	0.297	-1.316	0.559	0.328	-1.359	0.602	0.332	-1.566	0.648	0.402	-1.504	0.855	0.25	-1.391	0.773	0.672
-1.363	0.496	0.129	-1.207	0.563	0.133	-0.875	0.656	0.285	-0.922	0.461	0.148	-1.547	0.535	0.262	-1.438	0.641	0.258	-1.332	0.535	0.328	-1.348	0.621	0.348	-1.559	0.66	0.465	-1.531	0.801	0.203	-1.426	0.793	0.691
-1.336	0.523	0.152	-1.234	0.566	0.125	-0.887	0.695	0.285	-0.949	0.461	0.152	-1.5	0.555	0.281	-1.473	0.625	0.207	-1.387	0.512	0.32	-1.367	0.629	0.344	-1.527	0.676	0.516	-1.563	0.766	0.168	-1.426	0.813	0.699
-1.277	0.555	0.18	-1.258	0.57	0.117	-0.895	0.723	0.281	-0.973	0.477	0.152	-1.414	0.57	0.32	-1.496	0.613	0.172	-1.457	0.484	0.301	-1.387	0.617	0.324	-1.488	0.699	0.531	-1.582	0.73	0.152	-1.391	0.836	0.711
-1.238	0.582	0.199	-1.285	0.57	0.113	-0.902	0.73	0.277	-0.988	0.48	0.164	-1.305	0.582	0.355	-1.5	0.594	0.156	-1.508	0.461	0.289	-1.379	0.609	0.313	-1.422	0.715	0.527	-1.555	0.691	0.156	-1.32	0.844	0.691
-1.211	0.609	0.207	-1.293	0.578	0.121	-0.934	0.734	0.277	-1	0.469	0.172	-1.191	0.582	0.355	-1.488	0.582	0.145	-1.531	0.453	0.301	-1.34	0.613	0.293	-1.328	0.734	0.508	-1.484	0.66	0.18	-1.262	0.82	0.648
-1.199	0.613	0.207	-1.293	0.594	0.129	-0.977	0.73	0.277	-1.016	0.453	0.18	-1.086	0.57	0.363	-1.457	0.582	0.141	-1.516	0.469	0.313	-1.301	0.609	0.262	-1.227	0.742	0.48	-1.379	0.633	0.211	-1.246	0.801	0.598
-1.188	0.598	0.207	-1.32	0.605	0.152	-1.008	0.727	0.285	-1.031	0.445	0.188	-1	0.543	0.355	-1.418	0.574	0.152	-1.461	0.492	0.336	-1.293	0.598	0.242	-1.113	0.758	0.441	-1.258	0.617	0.23	-1.277	0.801	0.57
-1.172	0.582	0.199	-1.371	0.617	0.16	-1.059	0.727	0.301	-1.047	0.461	0.191	-0.945	0.523	0.352	-1.371	0.566	0.168	-1.379	0.527	0.355	-1.305	0.578	0.227	-1.004	0.766	0.422	-1.117	0.605	0.254	-1.336	0.816	0.602
-1.164	0.566	0.203	-1.453	0.598	0.152	-1.117	0.73	0.309	-1.051	0.48	0.207	-0.895	0.527	0.355	-1.309	0.563	0.188	-1.281	0.551	0.371	-1.352	0.555	0.211	-0.914	0.777	0.414	-0.98	0.586	0.289	-1.348	0.852	0.633
-1.18	0.559	0.199	-1.523	0.574	0.137	-1.164	0.73	0.316	-1.066	0.508	0.219	-0.875	0.527	0.348	-1.223	0.555	0.211	-1.168	0.555	0.383	-1.418	0.535	0.211	-0.859	0.785	0.418	-0.863	0.598	0.309	-1.332	0.887	0.641
-1.207	0.566	0.203	-1.516	0.555	0.133	-1.211	0.727	0.328	-1.082	0.539	0.223	-0.852	0.527	0.344	-1.133	0.547	0.234	-1.055	0.539	0.402	-1.48	0.52	0.219	-0.836	0.773	0.426	-0.777	0.621	0.32	-1.34	0.883	0.617
-1.227	0.574	0.203	-1.445	0.555	0.137	-1.25	0.711	0.324	-1.086	0.559	0.23	-0.832	0.543	0.328	-1.043	0.543	0.254	-0.973	0.516	0.41	-1.531	0.523	0.242	-0.836	0.758	0.441	-0.723	0.648	0.328	-1.363	0.844	0.57
-1.242	0.574	0.203	-1.367	0.566	0.148	-1.289	0.688	0.313	-1.102	0.574	0.23	-0.828	0.574	0.324	-0.961	0.543	0.27	-0.906	0.5	0.41	-1.559	0.531	0.273	-0.84	0.746	0.434	-0.703	0.66	0.34	-1.422	0.813	0.523
-1.246	0.574	0.211	-1.289	0.57	0.176	-1.32	0.668	0.305	-1.145	0.574	0.223	-0.832	0.609	0.32	-0.898	0.539	0.281	-0.844	0.488	0.414	-1.551	0.559	0.313	-0.828	0.738	0.422	-0.688	0.664	0.336	-1.48	0.777	0.477
-1.223	0.582	0.219	-1.219	0.574	0.195	-1.348	0.656	0.293	-1.211	0.586	0.211	-0.844	0.664	0.32	-0.848	0.535	0.285	-0.801	0.484	0.406	-1.504	0.582	0.348	-0.809	0.719	0.41	-0.688	0.668	0.324	-1.543	0.734	0.445
-1.195	0.582	0.219	-1.172	0.574	0.215	-1.367	0.648	0.285	-1.266	0.621	0.211	-0.859	0.715	0.32	-0.813	0.543	0.281	-0.777	0.492	0.387	-1.422	0.605	0.379	-0.801	0.727	0.402	-0.703	0.652	0.305	-1.57	0.715	0.418
-1.148	0.578	0.223	-1.148	0.566	0.219	-1.375	0.648	0.281	-1.297	0.656	0.223	-0.875	0.77	0.316	-0.797	0.543	0.277	-0.77	0.523	0.375	-1.316	0.617	0.395	-0.809	0.746	0.41	-0.723	0.645	0.27	-1.555	0.699	0.406
-1.105	0.594	0.227	-1.133	0.559	0.223	-1.363	0.652	0.281	-1.297	0.688	0.246	-0.891	0.813	0.316	-0.801	0.543	0.266	-0.766	0.555	0.379	-1.188	0.625	0.398	-0.848	0.793	0.434	-0.746	0.633	0.25	-1.492	0.684	0.418
-1.078	0.605	0.23	-1.141	0.543	0.219	-1.34	0.66	0.281	-1.281	0.711	0.27	-0.93	0.84	0.32	-0.828	0.539	0.254	-0.777	0.605	0.391	-1.059	0.613	0.406	-0.902	0.84	0.461	-0.773	0.602	0.23	-1.395	0.66	0.434
-1.047	0.605	0.227	-1.145	0.535	0.223	-1.309	0.664	0.273	-1.266	0.711	0.277	-0.977	0.855	0.324	-0.859	0.535	0.234	-0.793	0.664	0.391	-0.953	0.586	0.41	-0.957	0.863	0.477	-0.805	0.574	0.223	-1.281	0.629	0.453
-1.031	0.605	0.227	-1.148	0.543	0.227	-1.289	0.664	0.258	-1.277	0.684	0.277	-1.035	0.859	0.344	-0.898	0.531	0.227	-0.816	0.711	0.391	-0.867	0.57	0.414	-1.004	0.871	0.477	-0.816	0.543	0.219	-1.16	0.586	0.473
-1.035	0.594	0.223	-1.145	0.555	0.242	-1.289	0.656	0.234	-1.305	0.637	0.27	-1.086	0.871	0.359	-0.934	0.512	0.219	-0.832	0.762	0.398	-0.809	0.551	0.41	-1.043	0.855	0.477	-0.84	0.512	0.223	-1.043	0.543	0.473
-1.035	0.586	0.223	-1.141	0.578	0.254	-1.316	0.656	0.215	-1.348	0.594	0.254	-1.145	0.867	0.367	-0.965	0.496	0.215	-0.855	0.809	0.41	-0.762	0.535	0.398	-1.109	0.844	0.461	-0.879	0.496	0.223	-0.949	0.512	0.473
-1.039	0.594	0.223	-1.148	0.605	0.266	-1.363	0.668	0.203	-1.383	0.551	0.238	-1.199	0.844	0.371	-0.992	0.477	0.219	-0.875	0.836	0.434	-0.723	0.531	0.387	-1.211	0.844	0.438	-0.914	0.488	0.223	-0.875	0.5	0.457
-1.055	0.594	0.219	-1.16	0.648	0.277	-1.395	0.684	0.195	-1.418	0.523	0.227	-1.254	0.816	0.359	-1.027	0.461	0.223	-0.891	0.848	0.457	-0.703	0.527	0.363	-1.348	0.855	0.402	-0.961	0.488	0.227	-0.805	0.504	0.434
-1.066	0.602	0.211	-1.141	0.684	0.289	-1.387	0.723	0.203	-1.449	0.52	0.223	-1.324	0.793	0.352	-1.059	0.445	0.223	-0.914	0.828	0.473	-0.695	0.535	0.348	-1.484	0.855	0.387	-1.035	0.5	0.23	-0.754	0.523	0.422
-1.078	0.598	0.207	-1.105	0.699	0.293	-1.344	0.762	0.223	-1.469	0.531	0.238	-1.387	0.773	0.344	-1.074	0.438	0.223	-0.961	0.809	0.48	-0.703	0.555	0.34	-1.621	0.84	0.375	-1.125	0.516	0.238	-0.707	0.539	0.422
-1.086	0.613	0.203	-1.066	0.711	0.293	-1.297	0.785	0.223	-1.477	0.559	0.246	-1.426	0.777	0.34	-1.082	0.43	0.223	-1.031	0.785	0.473	-0.73	0.605	0.34	-1.707	0.832	0.383	-1.211	0.543	0.246	-0.668	0.543	0.434
-1.082	0.637	0.203	-1.023	0.703	0.289	-1.238	0.789	0.219	-1.461	0.586	0.266	-1.441	0.793	0.348	-1.113	0.414	0.223	-1.102	0.762	0.469	-0.781	0.664	0.352	-1.738	0.824	0.402	-1.309	0.559	0.258	-0.652	0.547	0.441
-1.07	0.66	0.203	-0.984	0.688	0.273	-1.203	0.777	0.199	-1.41	0.598	0.285	-1.418	0.813	0.344	-1.16	0.406	0.223	-1.172	0.742	0.457	-0.832	0.734	0.375	-1.703	0.805	0.438	-1.398	0.57	0.27	-0.66	0.563	0.445
-1.059	0.688	0.215	-0.957	0.668	0.25	-1.219	0.746	0.18	-1.332	0.625	0.313	-1.379	0.828	0.332	-1.215	0.406	0.227	-1.254	0.73	0.453	-0.895	0.805	0.398	-1.617	0.781	0.465	-1.473	0.602	0.27	-0.688	0.57	0.43
-1.055	0.707	0.219	-0.945	0.652	0.23	-1.254	0.703	0.16	-1.254	0.645	0.328	-1.34	0.828	0.328	-1.273	0.426	0.23	-1.332	0.73	0.465	-0.957	0.855	0.43	-1.543	0.746	0.461	-1.48	0.617	0.281	-0.734	0.586	0.426
-1.066	0.73	0.23	-0.953	0.645	0.227	-1.301	0.676	0.148	-1.191	0.66	0.328	-1.301	0.816	0.32	-1.336	0.441	0.227	-1.406	0.746	0.465	-1.012	0.867	0.461	-1.512	0.699	0.43	-1.41	0.625	0.305	-0.773	0.613	0.426
-1.082	0.746	0.234	-0.957	0.641	0.227	-1.359	0.656	0.145	-1.148	0.676	0.313	-1.285	0.801	0.309	-1.379	0.469	0.234	-1.473	0.762	0.48	-1.059	0.871	0.465	-1.539	0.684	0.414	-1.324	0.633	0.324	-0.828	0.652	0.441
-1.102	0.738	0.234	-0.969	0.645	0.23	-1.434	0.645	0.137	-1.117	0.676	0.297	-1.293	0.797	0.285	-1.398	0.496	0.246	-1.48	0.773	0.484	-1.105	0.852	0.461	-1.551	0.711	0.414	-1.285	0.621	0.336	-0.902	0.684	0.461
-1.113	0.734	0.246	-0.98	0.668	0.238	-1.496	0.641	0.137	-1.105	0.664	0.281	-1.34	0.813	0.27	-1.387	0.535	0.262	-1.465	0.789	0.48	-1.164	0.805	0.457	-1.5	0.762	0.41	-1.32	0.605	0.316	-0.965	0.695	0.496
-1.113	0.734	0.246	-0.984	0.695	0.25	-1.52	0.629	0.137	-1.09	0.648	0.273	-1.363	0.848	0.273	-1.355	0.555	0.273	-1.438	0.797	0.465	-1.227	0.754	0.457	-1.449	0.777	0.391	-1.379	0.582	0.293	-1.027	0.688	0.527
-1.117	0.73	0.25	-0.992	0.73	0.254	-1.492	0.609	0.133	-1.078	0.641	0.262	-1.34	0.867	0.281	-1.355	0.551	0.273	-1.391	0.789	0.453	-1.309	0.703	0.449	-1.422	0.754	0.348	-1.402	0.559	0.262	-1.105	0.684	0.539
-1.129	0.734	0.25	-1.016	0.766	0.254	-1.441	0.578	0.125	-1.063	0.645	0.254	-1.297	0.883	0.285	-1.41	0.535	0.266	-1.336	0.762	0.43	-1.391	0.672	0.445	-1.422	0.715	0.293	-1.426	0.543	0.23	-1.18	0.656	0.535
-1.156	0.742	0.246	-1.031	0.785	0.258	-1.367	0.566	0.129	-1.043	0.645	0.254	-1.254	0.879	0.273	-1.492	0.527	0.258	-1.297	0.738	0.398	-1.461	0.625	0.441	-1.438	0.676	0.25	-1.445	0.539	0.207	-1.246	0.617	0.52
-1.188	0.762	0.242	-1.023	0.785	0.262	-1.297	0.551	0.137	-1.004	0.676	0.258	-1.227	0.848	0.258	-1.508	0.539	0.246	-1.297	0.73	0.375	-1.508	0.582	0.441	-1.465	0.664	0.227	-1.457	0.555	0.203	-1.309	0.59	0.52
-1.219	0.781	0.234	-1.016	0.777	0.273	-1.211	0.543	0.145	-0.984	0.73	0.285	-1.23	0.809	0.223	-1.469	0.559	0.254	-1.324	0.746	0.375	-1.516	0.563	0.445	-1.477	0.668	0.219	-1.488	0.574	0.219	-1.379	0.566	0.516
-1.23	0.801	0.23	-1.008	0.746	0.281	-1.145	0.539	0.145	-1.004	0.797	0.324	-1.285	0.77	0.188	-1.383	0.582	0.273	-1.328	0.77	0.387	-1.516	0.551	0.445	-1.492	0.684	0.215	-1.563	0.594	0.23	-1.41	0.551	0.531
-1.223	0.813	0.238	-0.992	0.73	0.285	-1.082	0.543	0.16	-1.051	0.859	0.352	-1.352	0.734	0.156	-1.289	0.586	0.281	-1.297	0.785	0.406	-1.477	0.57	0.441	-1.473	0.672	0.207	-1.637	0.602	0.258	-1.422	0.547	0.539
-1.199	0.813	0.238	-1.016	0.707	0.289	-1.027	0.551	0.164	-1.07	0.875	0.371	-1.395	0.711	0.137	-1.227	0.57	0.281	-1.281	0.793	0.414	-1.438	0.602	0.426	-1.422	0.656	0.215	-1.68	0.609	0.293	-1.418	0.527	0.559
-1.176	0.816	0.23	-1.055	0.703	0.285	-0.984	0.563	0.176	-1.055	0.84	0.387	-1.422	0.695	0.121	-1.227	0.539	0.273	-1.266	0.797	0.41	-1.43	0.625	0.383	-1.352	0.637	0.223	-1.664	0.613	0.336	-1.352	0.52	0.594
-1.152	0.82	0.227	-1.098	0.703	0.285	-0.965	0.566	0.176	-1.059	0.781	0.387	-1.43	0.672	0.109	-1.289	0.508	0.262	-1.262	0.797	0.387	-1.461	0.641	0.34	-1.254	0.633	0.246	-1.594	0.617	0.363	-1.258	0.504	0.629
-1.137	0.813	0.223	-1.141	0.711	0.281	-0.941	0.57	0.18	-1.074	0.75	0.367	-1.422	0.645	0.098	-1.371	0.477	0.246	-1.277	0.789	0.34	-1.504	0.668	0.324	-1.164	0.617	0.266	-1.477	0.617	0.391	-1.176	0.492	0.633
-1.121	0.801	0.215	-1.195	0.734	0.262	-0.953	0.574	0.176	-1.117	0.723	0.344	-1.398	0.625	0.098	-1.441	0.457	0.234	-1.305	0.777	0.293	-1.504	0.719	0.34	-1.074	0.617	0.293	-1.324	0.617	0.418	-1.145	0.477	0.598
-1.121	0.793	0.203	-1.234	0.734	0.254	-0.988	0.566	0.176	-1.164	0.703	0.32	-1.359	0.609	0.109	-1.484	0.449	0.219	-1.344	0.77	0.254	-1.453	0.781	0.363	-0.992	0.609	0.32	-1.172	0.613	0.441	-1.16	0.465	0.527
-1.133	0.781	0.191	-1.266	0.746	0.246	-0.992	0.547	0.172	-1.238	0.695	0.297	-1.301	0.605	0.121	-1.492	0.449	0.207	-1.406	0.766	0.23	-1.383	0.836	0.375	-0.93	0.605	0.34	-1.023	0.59	0.469	-1.195	0.461	0.449
-1.18	0.797	0.168	-1.285	0.766	0.238	-0.98	0.52	0.172	-1.316	0.699	0.289	-1.234	0.609	0.137	-1.48	0.465	0.195	-1.477	0.77	0.215	-1.34	0.855	0.355	-0.891	0.594	0.348	-0.91	0.559	0.477	-1.219	0.473	0.383
-1.254	0.816	0.156	-1.273	0.773	0.234	-0.973	0.508	0.168	-1.387	0.699	0.289	-1.152	0.605	0.145	-1.465	0.492	0.195	-1.516	0.75	0.207	-1.336	0.844	0.313	-0.852	0.582	0.34	-0.832	0.512	0.492	-1.227	0.516	0.348
-1.305	0.836	0.148	-1.258	0.781	0.238	-0.957	0.488	0.164	-1.441	0.695	0.281	-1.063	0.598	0.168	-1.383	0.504	0.223	-1.5	0.719	0.203	-1.363	0.816	0.258	-0.824	0.574	0.324	-0.773	0.461	0.488	-1.234	0.57	0.355
-1.309	0.852	0.141	-1.234	0.785	0.242	-0.949	0.492	0.168	-1.469	0.699	0.266	-0.984	0.598	0.184	-1.25	0.52	0.246	-1.461	0.68	0.203	-1.402	0.781	0.211	-0.813	0.57	0.316	-0.738	0.426	0.465	-1.242	0.629	0.41
-1.281	0.848	0.137	-1.207	0.781	0.23	-0.965	0.488	0.164	-1.465	0.703	0.258	-0.922	0.602	0.191	-1.105	0.531	0.27	-1.398	0.652	0.211	-1.445	0.754	0.176	-0.805	0.566	0.305	-0.711	0.414	0.445	-1.27	0.664	0.48
-1.246	0.82	0.133	-1.188	0.789	0.211	-1.004	0.48	0.16	-1.438	0.703	0.25	-0.887	0.602	0.207	-0.973	0.516	0.297	-1.316	0.629	0.23	-1.469	0.746	0.156	-0.813	0.563	0.297	-0.695	0.414	0.41	-1.32	0.688	0.543
-1.195	0.801	0.129	-1.18	0.77	0.207	-1.043	0.465	0.16	-1.398	0.699	0.25	-0.871	0.59	0.207	-0.867	0.508	0.313	-1.227	0.613	0.246	-1.457	0.746	0.152	-0.82	0.547	0.285	-0.691	0.43	0.391	-1.387	0.695	0.586
-1.152	0.801	0.125	-1.199	0.738	0.191	-1.074	0.453	0.156	-1.344	0.691	0.242	-0.871	0.574	0.203	-0.813	0.508	0.324	-1.145	0.594	0.273	-1.418	0.738	0.168	-0.828	0.543	0.277	-0.707	0.453	0.391	-1.426	0.684	0.605
-1.137	0.781	0.121	-1.238	0.73	0.164	-1.102	0.449	0.148	-1.297	0.668	0.238	-0.871	0.555	0.207	-0.789	0.508	0.348	-1.066	0.59	0.285	-1.359	0.715	0.191	-0.852	0.539	0.277	-0.746	0.488	0.391	-1.426	0.664	0.613
-1.141	0.762	0.121	-1.301	0.73	0.148	-1.133	0.453	0.141	-1.258	0.645	0.223	-0.867	0.535	0.199	-0.789	0.516	0.371	-0.988	0.586	0.297	-1.281	0.691	0.215	-0.883	0.543	0.273	-0.789	0.543	0.395	-1.387	0.637	0.613
-1.16	0.738	0.121	-1.371	0.742	0.152	-1.168	0.461	0.137	-1.258	0.633	0.199	-0.879	0.535	0.188	-0.797	0.535	0.391	-0.914	0.582	0.305	-1.188	0.66	0.242	-0.91	0.543	0.273	-0.832	0.586	0.406	-1.305	0.609	0.625
-1.184	0.727	0.109	-1.406	0.77	0.176	-1.211	0.469	0.133	-1.301	0.629	0.168	-0.898	0.539	0.172	-0.809	0.555	0.422	-0.852	0.57	0.313	-1.105	0.625	0.262	-0.93	0.543	0.273	-0.887	0.652	0.414	-1.195	0.582	0.645
-1.211	0.715	0.086	-1.414	0.801	0.191	-1.238	0.48	0.141	-1.363	0.648	0.152	-0.906	0.539	0.16	-0.82	0.582	0.445	-0.816	0.57	0.316	-1.023	0.605	0.281	-0.945	0.543	0.281	-0.953	0.723	0.426	-1.078	0.559	0.668
-1.223	0.699	0.059	-1.379	0.809	0.199	-1.258	0.504	0.141	-1.43	0.715	0.168	-0.918	0.543	0.16	-0.836	0.621	0.461	-0.805	0.574	0.313	-0.945	0.594	0.293	-0.977	0.551	0.293	-1.023	0.793	0.434	-0.973	0.527	0.676
-1.25	0.668	0.039	-1.32	0.77	0.184	-1.27	0.527	0.148	-1.418	0.805	0.203	-0.941	0.547	0.16	-0.848	0.684	0.461	-0.816	0.578	0.313	-0.887	0.59	0.293	-1.039	0.547	0.289	-1.094	0.852	0.438	-0.883	0.504	0.668
-1.27	0.641	0.031	-1.285	0.727	0.156	-1.258	0.555	0.168	-1.324	0.867	0.234	-0.965	0.547	0.16	-0.879	0.754	0.469	-0.832	0.594	0.301	-0.84	0.594	0.289	-1.113	0.551	0.285	-1.148	0.891	0.441	-0.813	0.488	0.648
-1.273	0.637	0.031	-1.281	0.684	0.137	-1.242	0.57	0.191	-1.234	0.887	0.242	-0.996	0.539	0.164	-0.902	0.797	0.477	-0.84	0.602	0.297	-0.813	0.602	0.285	-1.172	0.555	0.289	-1.207	0.895	0.441	-0.762	0.477	0.625
-1.27	0.641	0.039	-1.277	0.648	0.117	-1.227	0.586	0.211	-1.172	0.867	0.219	-1.051	0.531	0.172	-0.922	0.816	0.477	-0.855	0.602	0.285	-0.789	0.605	0.301	-1.219	0.555	0.285	-1.285	0.863	0.426	-0.719	0.484	0.605
-1.25	0.648	0.059	-1.277	0.633	0.102	-1.223	0.574	0.207	-1.148	0.813	0.18	-1.09	0.539	0.184	-0.957	0.801	0.473	-0.867	0.602	0.277	-0.789	0.605	0.309	-1.242	0.555	0.293	-1.348	0.836	0.426	-0.688	0.52	0.59
-1.215	0.66	0.078	-1.289	0.633	0.094	-1.258	0.551	0.195	-1.168	0.742	0.148	-1.137	0.543	0.191	-1.012	0.777	0.469	-0.883	0.602	0.27	-0.805	0.605	0.305	-1.258	0.563	0.289	-1.402	0.797	0.422	-0.668	0.551	0.574
-1.176	0.656	0.086	-1.293	0.641	0.094	-1.305	0.531	0.188	-1.215	0.688	0.117	-1.172	0.543	0.195	-1.094	0.75	0.461	-0.91	0.578	0.27	-0.824	0.605	0.297	-1.27	0.563	0.301	-1.449	0.766	0.422	-0.656	0.594	0.551
-1.121	0.641	0.094	-1.281	0.621	0.094	-1.32	0.523	0.188	-1.273	0.652	0.098	-1.203	0.543	0.199	-1.176	0.723	0.449	-0.941	0.551	0.266	-0.848	0.586	0.289	-1.258	0.563	0.301	-1.484	0.746	0.414	-0.656	0.625	0.535
-1.078	0.621	0.086	-1.266	0.613	0.102	-1.301	0.531	0.195	-1.336	0.633	0.094	-1.234	0.547	0.203	-1.262	0.695	0.441	-0.98	0.531	0.258	-0.871	0.57	0.27	-1.262	0.555	0.293	-1.496	0.734	0.418	-0.691	0.656	0.535
-1.047	0.602	0.086	-1.266	0.602	0.117	-1.273	0.535	0.215	-1.375	0.621	0.098	-1.285	0.543	0.211	-1.348	0.676	0.434	-1.027	0.504	0.262	-0.91	0.563	0.25	-1.336	0.531	0.273	-1.477	0.723	0.426	-0.73	0.699	0.559
-1.027	0.582	0.078	-1.25	0.598	0.121	-1.234	0.551	0.238	-1.367	0.629	0.117	-1.32	0.555	0.211	-1.422	0.656	0.418	-1.063	0.48	0.273	-0.938	0.563	0.246	-1.406	0.504	0.246	-1.434	0.703	0.422	-0.77	0.742	0.59
-1.055	0.574	0.066	-1.199	0.602	0.137	-1.195	0.551	0.246	-1.316	0.621	0.133	-1.336	0.566	0.219	-1.492	0.645	0.398	-1.125	0.469	0.273	-0.961	0.551	0.246	-1.441	0.516	0.242	-1.395	0.684	0.395	-0.801	0.781	0.637
-1.082	0.563	0.063	-1.137	0.598	0.148	-1.176	0.523	0.25	-1.238	0.613	0.152	-1.324	0.586	0.23	-1.527	0.629	0.402	-1.188	0.457	0.277	-1.004	0.543	0.25	-1.441	0.539	0.246	-1.414	0.672	0.359	-0.836	0.805	0.672
-1.086	0.551	0.063	-1.07	0.598	0.152	-1.199	0.484	0.246	-1.176	0.613	0.172	-1.281	0.602	0.246	-1.508	0.629	0.391	-1.25	0.457	0.285	-1.059	0.539	0.254	-1.438	0.559	0.25	-1.477	0.688	0.352	-0.867	0.82	0.707
-1.078	0.543	0.066	-1.012	0.594	0.156	-1.25	0.457	0.234	-1.113	0.625	0.18	-1.23	0.613	0.262	-1.488	0.629	0.391	-1.332	0.461	0.297	-1.121	0.512	0.254	-1.414	0.566	0.254	-1.527	0.734	0.371	-0.902	0.84	0.746
-1.059	0.543	0.074	-0.973	0.594	0.156	-1.309	0.438	0.223	-1.066	0.629	0.188	-1.215	0.605	0.27	-1.465	0.629	0.367	-1.406	0.48	0.297	-1.172	0.492	0.27	-1.414	0.563	0.258	-1.539	0.797	0.379	-0.949	0.852	0.758
-1.047	0.535	0.082	-0.949	0.598	0.156	-1.375	0.434	0.215	-1.031	0.625	0.199	-1.246	0.578	0.258	-1.434	0.637	0.332	-1.445	0.496	0.305	-1.234	0.477	0.277	-1.453	0.547	0.242	-1.539	0.848	0.363	-1.023	0.855	0.758
-1.02	0.543	0.098	-0.98	0.598	0.152	-1.438	0.445	0.215	-1.004	0.613	0.203	-1.281	0.555	0.234	-1.438	0.637	0.297	-1.43	0.52	0.313	-1.32	0.465	0.281	-1.504	0.539	0.227	-1.543	0.84	0.332	-1.094	0.836	0.746
-1.016	0.551	0.102	-1.016	0.574	0.148	-1.473	0.477	0.223	-0.98	0.605	0.191	-1.285	0.543	0.219	-1.5	0.648	0.289	-1.375	0.563	0.328	-1.371	0.473	0.285	-1.563	0.52	0.211	-1.551	0.82	0.289	-1.137	0.816	0.734
-1.027	0.547	0.109	-1.035	0.555	0.152	-1.484	0.508	0.234	-0.961	0.594	0.172	-1.277	0.531	0.188	-1.57	0.684	0.297	-1.313	0.566	0.344	-1.379	0.484	0.297	-1.59	0.523	0.223	-1.559	0.797	0.246	-1.168	0.801	0.734
-1.02	0.539	0.117	-1.039	0.52	0.152	-1.461	0.543	0.25	-0.953	0.582	0.16	-1.262	0.508	0.156	-1.59	0.738	0.309	-1.277	0.566	0.352	-1.34	0.504	0.32	-1.578	0.531	0.246	-1.578	0.77	0.242	-1.188	0.793	0.746
-1.008	0.516	0.121	-1.023	0.508	0.148	-1.41	0.555	0.258	-0.953	0.582	0.16	-1.262	0.484	0.105	-1.547	0.781	0.336	-1.293	0.543	0.332	-1.273	0.539	0.332	-1.516	0.559	0.293	-1.574	0.734	0.246	-1.207	0.777	0.762
-0.992	0.508	0.117	-1.016	0.492	0.152	-1.328	0.566	0.27	-0.965	0.598	0.164	-1.289	0.453	0.063	-1.477	0.809	0.344	-1.344	0.516	0.309	-1.207	0.563	0.348	-1.434	0.605	0.344	-1.527	0.711	0.254	-1.23	0.781	0.77
-0.984	0.5	0.113	-1.004	0.5	0.156	-1.25	0.559	0.277	-1	0.605	0.18	-1.313	0.438	0.047	-1.402	0.801	0.332	-1.371	0.508	0.289	-1.168	0.574	0.348	-1.328	0.645	0.383	-1.453	0.684	0.27	-1.266	0.773	0.766
-1.004	0.5	0.113	-1.012	0.508	0.156	-1.16	0.547	0.277	-1.031	0.594	0.191	-1.34	0.449	0.051	-1.352	0.762	0.309	-1.355	0.508	0.27	-1.188	0.566	0.34	-1.199	0.672	0.422	-1.367	0.648	0.281	-1.289	0.77	0.742
-1.043	0.496	0.117	-1.016	0.527	0.164	-1.098	0.527	0.27	-1.047	0.574	0.203	-1.367	0.496	0.063	-1.336	0.727	0.273	-1.34	0.508	0.266	-1.27	0.547	0.316	-1.066	0.68	0.445	-1.273	0.613	0.289	-1.309	0.797	0.688
-1.082	0.5	0.121	-1.016	0.551	0.18	-1.047	0.508	0.258	-1.035	0.559	0.199	-1.41	0.559	0.094	-1.352	0.699	0.238	-1.336	0.52	0.273	-1.332	0.555	0.293	-0.953	0.664	0.461	-1.168	0.586	0.301	-1.324	0.832	0.637
-1.121	0.512	0.129	-1.027	0.555	0.184	-1.012	0.508	0.246	-1.023	0.539	0.188	-1.434	0.625	0.141	-1.391	0.688	0.207	-1.313	0.527	0.297	-1.359	0.559	0.273	-0.863	0.637	0.461	-1.051	0.566	0.313	-1.348	0.887	0.629
-1.176	0.512	0.129	-1.027	0.563	0.18	-0.984	0.5	0.234	-1.016	0.512	0.172	-1.422	0.68	0.191	-1.438	0.672	0.195	-1.301	0.539	0.316	-1.367	0.555	0.258	-0.809	0.613	0.449	-0.941	0.555	0.328	-1.383	0.934	0.629
-1.207	0.504	0.121	-1.023	0.551	0.172	-0.965	0.496	0.238	-1.039	0.496	0.156	-1.383	0.695	0.242	-1.488	0.664	0.188	-1.324	0.543	0.32	-1.371	0.555	0.238	-0.766	0.609	0.43	-0.848	0.547	0.336	-1.422	0.949	0.625
-1.234	0.492	0.113	-1.027	0.543	0.16	-0.949	0.516	0.246	-1.074	0.48	0.148	-1.328	0.699	0.281	-1.5	0.648	0.18	-1.363	0.555	0.32	-1.359	0.547	0.223	-0.758	0.605	0.398	-0.789	0.543	0.348	-1.453	0.934	0.605
-1.254	0.496	0.113	-1.047	0.535	0.148	-0.949	0.543	0.254	-1.113	0.48	0.152	-1.273	0.703	0.305	-1.465	0.625	0.18	-1.406	0.555	0.332	-1.371	0.527	0.211	-0.762	0.609	0.379	-0.742	0.547	0.344	-1.488	0.879	0.566
-1.242	0.504	0.113	-1.086	0.52	0.145	-0.953	0.578	0.258	-1.141	0.484	0.164	-1.219	0.699	0.336	-1.406	0.59	0.184	-1.426	0.551	0.332	-1.426	0.508	0.199	-0.781	0.609	0.371	-0.703	0.551	0.336	-1.539	0.816	0.523
-1.207	0.523	0.133	-1.121	0.523	0.137	-0.961	0.613	0.27	-1.172	0.488	0.172	-1.156	0.695	0.359	-1.316	0.563	0.203	-1.43	0.555	0.332	-1.496	0.508	0.207	-0.813	0.621	0.367	-0.676	0.559	0.324	-1.578	0.773	0.488
-1.156	0.563	0.148	-1.172	0.531	0.137	-0.961	0.641	0.277	-1.207	0.488	0.176	-1.086	0.66	0.391	-1.23	0.539	0.23	-1.406	0.555	0.336	-1.574	0.512	0.23	-0.871	0.648	0.363	-0.668	0.563	0.313	-1.609	0.73	0.461
-1.133	0.586	0.168	-1.219	0.539	0.137	-0.961	0.664	0.289	-1.242	0.492	0.18	-1.035	0.629	0.406	-1.145	0.512	0.242	-1.355	0.559	0.332	-1.621	0.523	0.262	-0.945	0.688	0.383	-0.68	0.57	0.293	-1.625	0.695	0.441
-1.125	0.598	0.184	-1.254	0.555	0.148	-0.961	0.668	0.285	-1.266	0.5	0.18	-0.996	0.605	0.41	-1.055	0.484	0.25	-1.27	0.559	0.324	-1.625	0.543	0.297	-1.031	0.73	0.41	-0.711	0.57	0.277	-1.625	0.668	0.426
-1.152	0.578	0.18	-1.285	0.57	0.156	-0.973	0.664	0.285	-1.277	0.523	0.188	-0.957	0.578	0.406	-0.957	0.465	0.258	-1.176	0.551	0.328	-1.563	0.578	0.336	-1.098	0.766	0.434	-0.754	0.566	0.258	-1.586	0.66	0.406
-1.207	0.543	0.168	-1.316	0.598	0.164	-1.004	0.652	0.285	-1.254	0.543	0.199	-0.934	0.543	0.395	-0.883	0.461	0.254	-1.074	0.531	0.332	-1.461	0.613	0.371	-1.141	0.797	0.453	-0.816	0.555	0.238	-1.504	0.641	0.391
-1.289	0.504	0.145	-1.32	0.617	0.176	-1.035	0.641	0.293	-1.219	0.582	0.211	-0.918	0.504	0.383	-0.852	0.465	0.246	-0.98	0.512	0.336	-1.336	0.629	0.391	-1.16	0.824	0.473	-0.883	0.543	0.238	-1.402	0.605	0.395
-1.371	0.473	0.129	-1.297	0.625	0.184	-1.074	0.641	0.301	-1.191	0.598	0.23	-0.914	0.496	0.355	-0.848	0.473	0.23	-0.93	0.48	0.355	-1.184	0.625	0.402	-1.18	0.832	0.488	-0.965	0.543	0.234	-1.293	0.559	0.395
-1.438	0.469	0.121	-1.262	0.637	0.203	-1.113	0.645	0.301	-1.195	0.586	0.23	-0.922	0.504	0.352	-0.863	0.477	0.227	-0.906	0.457	0.379	-1.051	0.613	0.406	-1.215	0.855	0.488	-1.039	0.535	0.242	-1.18	0.504	0.41
-1.445	0.5	0.117	-1.234	0.645	0.215	-1.148	0.641	0.305	-1.234	0.563	0.223	-0.941	0.543	0.352	-0.875	0.477	0.219	-0.891	0.457	0.391	-0.938	0.582	0.398	-1.277	0.84	0.484	-1.086	0.52	0.25	-1.063	0.465	0.438
-1.41	0.535	0.141	-1.242	0.641	0.211	-1.199	0.637	0.309	-1.289	0.52	0.203	-0.977	0.59	0.355	-0.867	0.48	0.211	-0.867	0.453	0.422	-0.852	0.551	0.391	-1.348	0.805	0.473	-1.117	0.508	0.27	-0.965	0.434	0.473
-1.34	0.582	0.164	-1.281	0.609	0.207	-1.234	0.621	0.297	-1.313	0.508	0.188	-1.023	0.645	0.379	-0.863	0.48	0.211	-0.848	0.449	0.453	-0.785	0.535	0.387	-1.422	0.754	0.469	-1.148	0.492	0.281	-0.875	0.41	0.496
-1.281	0.633	0.184	-1.328	0.57	0.199	-1.27	0.609	0.281	-1.293	0.527	0.188	-1.066	0.68	0.398	-0.879	0.48	0.215	-0.848	0.449	0.477	-0.738	0.527	0.379	-1.48	0.723	0.469	-1.195	0.492	0.285	-0.785	0.41	0.512
-1.246	0.656	0.195	-1.355	0.551	0.191	-1.297	0.598	0.27	-1.266	0.574	0.203	-1.086	0.688	0.406	-0.926	0.477	0.203	-0.863	0.473	0.48	-0.715	0.531	0.391	-1.527	0.703	0.477	-1.258	0.488	0.285	-0.711	0.43	0.508
-1.223	0.66	0.191	-1.355	0.531	0.188	-1.32	0.59	0.258	-1.254	0.617	0.223	-1.105	0.68	0.418	-0.973	0.48	0.211	-0.875	0.516	0.465	-0.73	0.535	0.402	-1.543	0.68	0.492	-1.316	0.477	0.285	-0.66	0.434	0.492
-1.23	0.645	0.191	-1.348	0.535	0.191	-1.332	0.594	0.246	-1.266	0.645	0.242	-1.129	0.668	0.414	-0.996	0.473	0.211	-0.887	0.566	0.441	-0.742	0.531	0.402	-1.531	0.664	0.508	-1.344	0.48	0.281	-0.645	0.441	0.473
-1.242	0.613	0.191	-1.32	0.543	0.199	-1.336	0.598	0.242	-1.297	0.641	0.25	-1.16	0.664	0.398	-0.984	0.461	0.215	-0.887	0.621	0.41	-0.762	0.527	0.41	-1.488	0.648	0.52	-1.344	0.496	0.273	-0.637	0.449	0.457
-1.25	0.582	0.191	-1.262	0.559	0.215	-1.32	0.613	0.23	-1.332	0.625	0.25	-1.195	0.66	0.379	-0.977	0.453	0.211	-0.887	0.695	0.379	-0.789	0.52	0.418	-1.434	0.641	0.516	-1.313	0.52	0.277	-0.664	0.477	0.445
-1.273	0.578	0.184	-1.215	0.563	0.23	-1.285	0.637	0.227	-1.363	0.598	0.25	-1.234	0.656	0.363	-1.004	0.453	0.203	-0.891	0.785	0.375	-0.832	0.531	0.43	-1.41	0.641	0.48	-1.27	0.555	0.297	-0.699	0.5	0.434
-1.313	0.574	0.184	-1.191	0.559	0.238	-1.238	0.66	0.227	-1.398	0.566	0.25	-1.266	0.66	0.344	-1.078	0.449	0.203	-0.898	0.867	0.379	-0.879	0.566	0.441	-1.43	0.648	0.418	-1.246	0.574	0.309	-0.746	0.508	0.43
-1.328	0.57	0.188	-1.191	0.551	0.234	-1.195	0.668	0.219	-1.422	0.531	0.246	-1.305	0.668	0.324	-1.148	0.449	0.211	-0.918	0.938	0.375	-0.93	0.637	0.453	-1.484	0.676	0.375	-1.313	0.594	0.301	-0.777	0.523	0.441
-1.336	0.566	0.199	-1.207	0.566	0.234	-1.184	0.676	0.203	-1.422	0.512	0.238	-1.332	0.68	0.313	-1.211	0.457	0.223	-0.973	0.988	0.371	-0.98	0.711	0.457	-1.516	0.719	0.371	-1.43	0.598	0.277	-0.824	0.531	0.445
-1.336	0.555	0.215	-1.238	0.582	0.238	-1.207	0.688	0.195	-1.391	0.5	0.238	-1.348	0.688	0.297	-1.254	0.461	0.238	-1.043	1.008	0.371	-1.031	0.781	0.457	-1.516	0.773	0.383	-1.512	0.613	0.246	-0.863	0.539	0.453
-1.32	0.547	0.23	-1.27	0.602	0.238	-1.266	0.711	0.195	-1.344	0.5	0.262	-1.352	0.684	0.285	-1.285	0.477	0.246	-1.117	0.996	0.379	-1.094	0.809	0.449	-1.492	0.824	0.383	-1.539	0.629	0.23	-0.91	0.563	0.473
-1.285	0.535	0.242	-1.293	0.621	0.242	-1.352	0.758	0.199	-1.285	0.5	0.277	-1.355	0.691	0.258	-1.316	0.488	0.258	-1.176	0.965	0.383	-1.141	0.805	0.449	-1.484	0.832	0.367	-1.496	0.645	0.238	-0.957	0.586	0.5
-1.238	0.527	0.242	-1.316	0.633	0.246	-1.418	0.813	0.215	-1.203	0.5	0.305	-1.355	0.691	0.254	-1.309	0.504	0.273	-1.227	0.902	0.383	-1.195	0.793	0.441	-1.5	0.797	0.332	-1.426	0.664	0.266	-1.02	0.617	0.535
-1.18	0.527	0.246	-1.313	0.648	0.258	-1.441	0.855	0.23	-1.137	0.504	0.336	-1.355	0.699	0.246	-1.273	0.527	0.27	-1.285	0.852	0.379	-1.27	0.785	0.434	-1.531	0.75	0.273	-1.355	0.672	0.293	-1.07	0.629	0.57
-1.121	0.531	0.246	-1.285	0.656	0.277	-1.406	0.852	0.227	-1.082	0.516	0.34	-1.355	0.707	0.246	-1.219	0.539	0.277	-1.348	0.82	0.375	-1.363	0.797	0.426	-1.574	0.703	0.227	-1.352	0.66	0.301	-1.113	0.637	0.594
-1.066	0.539	0.25	-1.238	0.652	0.301	-1.344	0.828	0.223	-1.031	0.52	0.324	-1.355	0.707	0.234	-1.172	0.563	0.293	-1.398	0.801	0.383	-1.445	0.801	0.422	-1.633	0.668	0.18	-1.406	0.641	0.281	-1.141	0.648	0.602
-1.027	0.543	0.246	-1.18	0.641	0.316	-1.316	0.789	0.199	-0.988	0.5	0.305	-1.363	0.688	0.234	-1.172	0.574	0.305	-1.449	0.781	0.406	-1.523	0.816	0.426	-1.672	0.648	0.148	-1.48	0.605	0.266	-1.16	0.648	0.602
-1.004	0.547	0.25	-1.109	0.617	0.316	-1.324	0.742	0.172	-0.961	0.465	0.289	-1.371	0.676	0.227	-1.238	0.566	0.305	-1.473	0.777	0.418	-1.57	0.801	0.434	-1.664	0.637	0.129	-1.539	0.559	0.258	-1.176	0.656	0.598
-0.988	0.559	0.25	-1.039	0.609	0.316	-1.359	0.691	0.156	-0.953	0.492	0.297	-1.383	0.688	0.227	-1.32	0.563	0.293	-1.453	0.785	0.426	-1.57	0.777	0.453	-1.617	0.621	0.125	-1.543	0.527	0.258	-1.184	0.68	0.605
-0.984	0.563	0.25	-0.98	0.598	0.313	-1.422	0.648	0.133	-0.969	0.559	0.324	-1.375	0.707	0.23	-1.379	0.563	0.289	-1.414	0.773	0.418	-1.535	0.738	0.461	-1.531	0.605	0.129	-1.484	0.52	0.277	-1.203	0.699	0.609
-0.984	0.57	0.246	-0.934	0.605	0.316	-1.531	0.613	0.125	-1	0.621	0.332	-1.375	0.719	0.227	-1.395	0.563	0.277	-1.367	0.754	0.391	-1.48	0.707	0.465	-1.422	0.59	0.156	-1.387	0.535	0.316	-1.211	0.703	0.625
-0.996	0.586	0.246	-0.91	0.613	0.305	-1.617	0.59	0.109	-1.023	0.699	0.324	-1.371	0.742	0.234	-1.398	0.543	0.266	-1.375	0.727	0.34	-1.422	0.668	0.457	-1.301	0.578	0.195	-1.277	0.563	0.359	-1.188	0.699	0.633
-0.992	0.602	0.242	-0.906	0.613	0.313	-1.641	0.566	0.105	-1.012	0.789	0.309	-1.359	0.742	0.234	-1.402	0.535	0.254	-1.426	0.734	0.313	-1.391	0.637	0.422	-1.184	0.559	0.238	-1.148	0.574	0.398	-1.141	0.672	0.621
-0.984	0.617	0.238	-0.918	0.629	0.309	-1.625	0.531	0.105	-0.992	0.902	0.277	-1.359	0.734	0.219	-1.422	0.523	0.246	-1.469	0.766	0.313	-1.398	0.641	0.395	-1.07	0.543	0.277	-1.016	0.547	0.441	-1.113	0.645	0.59
-0.969	0.629	0.238	-0.926	0.637	0.301	-1.57	0.516	0.113	-0.969	1.004	0.238	-1.352	0.711	0.191	-1.461	0.516	0.242	-1.477	0.813	0.316	-1.406	0.68	0.395	-0.98	0.535	0.301	-0.906	0.5	0.469	-1.137	0.613	0.547
-0.965	0.66	0.23	-0.922	0.656	0.289	-1.484	0.496	0.121	-0.938	1.07	0.211	-1.367	0.684	0.156	-1.512	0.504	0.23	-1.445	0.852	0.328	-1.387	0.738	0.414	-0.914	0.531	0.309	-0.816	0.477	0.48	-1.164	0.582	0.508
-0.977	0.695	0.227	-0.926	0.664	0.285	-1.395	0.492	0.133	-0.91	1.109	0.227	-1.391	0.648	0.133	-1.57	0.488	0.238	-1.406	0.871	0.34	-1.348	0.785	0.438	-0.871	0.535	0.309	-0.754	0.469	0.484	-1.18	0.555	0.477
-0.988	0.719	0.234	-0.922	0.676	0.277	-1.309	0.508	0.148	-0.895	1.117	0.258	-1.414	0.637	0.109	-1.629	0.473	0.258	-1.359	0.875	0.34	-1.305	0.813	0.434	-0.836	0.551	0.289	-0.707	0.477	0.488	-1.188	0.551	0.441
-0.988	0.719	0.234	-0.91	0.695	0.281	-1.23	0.52	0.168	-0.891	1.102	0.297	-1.453	0.629	0.098	-1.648	0.457	0.273	-1.313	0.848	0.316	-1.309	0.828	0.398	-0.82	0.559	0.266	-0.676	0.496	0.465	-1.211	0.555	0.445
-0.996	0.723	0.234	-0.906	0.711	0.281	-1.176	0.523	0.184	-0.906	1.082	0.332	-1.473	0.633	0.098	-1.629	0.449	0.293	-1.301	0.801	0.277	-1.355	0.82	0.355	-0.816	0.563	0.258	-0.668	0.504	0.438	-1.258	0.574	0.469
-1.016	0.719	0.23	-0.918	0.727	0.277	-1.141	0.535	0.18	-0.926	1.059	0.348	-1.473	0.629	0.113	-1.566	0.445	0.313	-1.324	0.746	0.238	-1.41	0.805	0.309	-0.816	0.566	0.242	-0.684	0.547	0.422	-1.375	0.602	0.512
-1.043	0.707	0.238	-0.941	0.742	0.277	-1.102	0.531	0.18	-0.953	1.02	0.363	-1.441	0.641	0.121	-1.465	0.441	0.34	-1.379	0.707	0.219	-1.453	0.793	0.262	-0.82	0.563	0.234	-0.727	0.617	0.43	-1.543	0.633	0.531
-1.066	0.703	0.238	-0.98	0.754	0.273	-1.063	0.512	0.176	-0.984	0.984	0.359	-1.398	0.652	0.133	-1.352	0.43	0.367	-1.441	0.672	0.207	-1.484	0.773	0.23	-0.832	0.566	0.227	-0.777	0.684	0.449	-1.68	0.641	0.535
-1.113	0.699	0.227	-1.023	0.754	0.273	-1.027	0.508	0.168	-1.027	0.965	0.352	-1.332	0.691	0.137	-1.223	0.43	0.383	-1.484	0.664	0.191	-1.492	0.75	0.203	-0.852	0.57	0.223	-0.824	0.75	0.484	-1.738	0.629	0.543
-1.156	0.691	0.227	-1.066	0.738	0.281	-1	0.508	0.16	-1.082	0.957	0.348	-1.266	0.703	0.133	-1.105	0.434	0.395	-1.48	0.645	0.184	-1.465	0.73	0.188	-0.867	0.563	0.219	-0.879	0.816	0.508	-1.715	0.621	0.566
-1.176	0.699	0.227	-1.109	0.723	0.277	-1.012	0.5	0.16	-1.121	0.961	0.336	-1.184	0.68	0.152	-0.996	0.426	0.418	-1.438	0.613	0.188	-1.41	0.703	0.176	-0.871	0.555	0.219	-0.93	0.867	0.527	-1.625	0.605	0.59
-1.199	0.707	0.219	-1.145	0.711	0.277	-1.035	0.484	0.16	-1.141	0.969	0.336	-1.105	0.641	0.164	-0.906	0.418	0.434	-1.375	0.586	0.195	-1.344	0.672	0.176	-0.867	0.555	0.238	-0.977	0.891	0.535	-1.492	0.602	0.602
-1.211	0.707	0.215	-1.164	0.703	0.27	-1.031	0.473	0.16	-1.156	0.984	0.324	-1.039	0.59	0.176	-0.852	0.43	0.422	-1.301	0.57	0.215	-1.266	0.652	0.195	-0.867	0.566	0.27	-1.051	0.879	0.551	-1.352	0.59	0.609
-1.215	0.711	0.207	-1.176	0.707	0.258	-1.012	0.457	0.164	-1.16	1.004	0.305	-1.008	0.531	0.172	-0.809	0.445	0.414	-1.211	0.57	0.223	-1.172	0.629	0.238	-0.887	0.563	0.297	-1.109	0.859	0.582	-1.195	0.57	0.613
-1.215	0.719	0.215	-1.176	0.715	0.254	-0.984	0.445	0.16	-1.156	1.016	0.289	-0.98	0.484	0.176	-0.781	0.465	0.391	-1.129	0.559	0.242	-1.102	0.617	0.297	-0.934	0.566	0.316	-1.137	0.84	0.613	-1.047	0.547	0.613
-1.203	0.738	0.199	-1.168	0.73	0.258	-0.957	0.445	0.164	-1.125	1.035	0.285	-0.953	0.445	0.168	-0.762	0.492	0.375	-1.047	0.559	0.258	-1.039	0.598	0.348	-0.992	0.582	0.336	-1.164	0.813	0.617	-0.922	0.523	0.613
-1.188	0.758	0.199	-1.168	0.754	0.254	-0.941	0.441	0.168	-1.102	1.043	0.277	-0.93	0.414	0.16	-0.742	0.535	0.375	-0.984	0.555	0.273	-1	0.586	0.367	-1.059	0.578	0.336	-1.199	0.789	0.605	-0.832	0.508	0.617
-1.16	0.777	0.195	-1.164	0.766	0.258	-0.945	0.449	0.164	-1.09	1.059	0.25	-0.914	0.402	0.141	-0.734	0.586	0.387	-0.938	0.547	0.27	-0.953	0.57	0.348	-1.117	0.574	0.344	-1.25	0.773	0.578	-0.773	0.488	0.609
-1.133	0.789	0.191	-1.156	0.781	0.262	-0.957	0.449	0.168	-1.113	1.07	0.227	-0.91	0.406	0.133	-0.738	0.66	0.402	-0.898	0.543	0.262	-0.91	0.563	0.32	-1.191	0.57	0.348	-1.297	0.77	0.547	-0.723	0.484	0.594
-1.105	0.805	0.184	-1.141	0.793	0.25	-0.973	0.453	0.172	-1.156	1.07	0.191	-0.898	0.418	0.148	-0.762	0.738	0.406	-0.871	0.539	0.254	-0.883	0.551	0.293	-1.27	0.566	0.344	-1.344	0.785	0.512	-0.68	0.5	0.57
-1.074	0.813	0.18	-1.113	0.801	0.25	-1	0.453	0.168	-1.203	1.066	0.172	-0.902	0.441	0.152	-0.773	0.809	0.426	-0.855	0.551	0.254	-0.863	0.547	0.262	-1.313	0.566	0.34	-1.367	0.82	0.484	-0.645	0.527	0.543
-1.066	0.816	0.172	-1.074	0.801	0.246	-1.027	0.457	0.172	-1.23	1.059	0.172	-0.922	0.469	0.156	-0.809	0.875	0.426	-0.84	0.563	0.25	-0.848	0.555	0.242	-1.324	0.566	0.348	-1.352	0.859	0.477	-0.621	0.559	0.516
-1.09	0.809	0.16	-1.043	0.797	0.234	-1.039	0.465	0.176	-1.242	1.074	0.184	-0.934	0.508	0.176	-0.859	0.91	0.43	-0.836	0.57	0.254	-0.836	0.551	0.227	-1.289	0.563	0.363	-1.313	0.871	0.477	-0.621	0.59	0.5
-1.141	0.813	0.145	-1.039	0.773	0.215	-1.066	0.477	0.168	-1.242	1.094	0.191	-0.934	0.547	0.195	-0.91	0.93	0.434	-0.859	0.582	0.254	-0.836	0.563	0.234	-1.273	0.539	0.367	-1.277	0.867	0.461	-0.641	0.621	0.508
-1.207	0.824	0.137	-1.074	0.758	0.18	-1.102	0.484	0.168	-1.234	1.086	0.199	-0.945	0.566	0.219	-1	0.957	0.438	-0.887	0.582	0.262	-0.84	0.566	0.238	-1.309	0.5	0.34	-1.254	0.867	0.434	-0.676	0.633	0.531
-1.258	0.844	0.133	-1.141	0.77	0.156	-1.141	0.488	0.16	-1.246	1.047	0.195	-0.957	0.57	0.23	-1.121	0.961	0.441	-0.91	0.586	0.262	-0.855	0.566	0.238	-1.367	0.469	0.305	-1.297	0.871	0.395	-0.715	0.652	0.563
-1.258	0.875	0.125	-1.195	0.797	0.164	-1.176	0.504	0.156	-1.281	0.98	0.191	-0.988	0.563	0.234	-1.238	0.926	0.445	-0.93	0.59	0.262	-0.848	0.566	0.246	-1.395	0.457	0.285	-1.363	0.883	0.387	-0.766	0.684	0.629
-1.223	0.898	0.113	-1.211	0.848	0.18	-1.199	0.512	0.164	-1.309	0.922	0.172	-1.027	0.543	0.234	-1.328	0.863	0.449	-0.953	0.613	0.266	-0.848	0.57	0.262	-1.391	0.465	0.281	-1.383	0.914	0.402	-0.824	0.699	0.691
-1.168	0.898	0.102	-1.188	0.906	0.215	-1.191	0.535	0.176	-1.332	0.863	0.152	-1.055	0.523	0.234	-1.395	0.773	0.457	-0.984	0.633	0.27	-0.879	0.574	0.273	-1.363	0.488	0.285	-1.359	0.953	0.402	-0.883	0.719	0.734
-1.113	0.906	0.098	-1.191	0.938	0.242	-1.184	0.559	0.184	-1.348	0.82	0.148	-1.094	0.508	0.23	-1.434	0.691	0.453	-1.027	0.652	0.254	-0.926	0.574	0.285	-1.34	0.504	0.305	-1.367	0.961	0.383	-0.934	0.719	0.754
-1.086	0.895	0.086	-1.219	0.914	0.238	-1.16	0.578	0.199	-1.348	0.789	0.145	-1.141	0.492	0.227	-1.461	0.613	0.449	-1.066	0.652	0.25	-0.969	0.574	0.297	-1.352	0.535	0.316	-1.418	0.934	0.34	-0.965	0.691	0.742
-1.086	0.859	0.09	-1.234	0.844	0.215	-1.148	0.594	0.219	-1.328	0.777	0.152	-1.184	0.48	0.223	-1.48	0.539	0.449	-1.098	0.613	0.254	-1.02	0.574	0.313	-1.414	0.563	0.316	-1.48	0.879	0.293	-1	0.68	0.73
-1.117	0.82	0.102	-1.266	0.754	0.16	-1.16	0.598	0.223	-1.305	0.766	0.152	-1.23	0.473	0.215	-1.477	0.492	0.453	-1.121	0.594	0.254	-1.078	0.57	0.324	-1.473	0.574	0.332	-1.551	0.832	0.246	-1.051	0.68	0.73
-1.172	0.789	0.098	-1.289	0.66	0.113	-1.203	0.578	0.223	-1.273	0.734	0.156	-1.262	0.488	0.219	-1.461	0.473	0.449	-1.152	0.586	0.27	-1.137	0.559	0.328	-1.531	0.574	0.34	-1.625	0.777	0.211	-1.121	0.684	0.742
-1.215	0.773	0.094	-1.328	0.598	0.078	-1.254	0.57	0.223	-1.242	0.707	0.164	-1.281	0.496	0.23	-1.406	0.473	0.445	-1.203	0.578	0.297	-1.195	0.547	0.332	-1.574	0.578	0.348	-1.645	0.738	0.18	-1.191	0.691	0.758
-1.246	0.75	0.082	-1.387	0.57	0.066	-1.277	0.563	0.211	-1.188	0.684	0.172	-1.27	0.535	0.246	-1.371	0.492	0.414	-1.258	0.566	0.309	-1.25	0.531	0.324	-1.574	0.578	0.355	-1.598	0.715	0.18	-1.266	0.703	0.766
-1.266	0.738	0.063	-1.418	0.605	0.078	-1.281	0.559	0.215	-1.145	0.672	0.172	-1.25	0.563	0.266	-1.352	0.527	0.379	-1.293	0.563	0.316	-1.273	0.535	0.32	-1.527	0.59	0.367	-1.504	0.699	0.195	-1.301	0.695	0.773
-1.281	0.742	0.055	-1.402	0.648	0.098	-1.266	0.555	0.223	-1.078	0.656	0.18	-1.227	0.57	0.285	-1.348	0.566	0.348	-1.305	0.566	0.313	-1.266	0.535	0.336	-1.445	0.613	0.383	-1.383	0.676	0.223	-1.297	0.707	0.773
-1.277	0.75	0.051	-1.359	0.691	0.121	-1.258	0.547	0.223	-1.016	0.641	0.188	-1.23	0.574	0.281	-1.34	0.621	0.324	-1.293	0.582	0.324	-1.219	0.551	0.34	-1.328	0.633	0.398	-1.242	0.637	0.27	-1.277	0.727	0.762
-1.242	0.758	0.055	-1.305	0.707	0.145	-1.238	0.543	0.223	-0.965	0.633	0.191	-1.258	0.574	0.277	-1.332	0.68	0.32	-1.266	0.617	0.332	-1.137	0.574	0.363	-1.203	0.637	0.406	-1.102	0.598	0.309	-1.219	0.742	0.73
-1.195	0.766	0.066	-1.234	0.711	0.164	-1.246	0.523	0.223	-0.918	0.629	0.199	-1.281	0.563	0.27	-1.316	0.734	0.336	-1.242	0.66	0.344	-1.07	0.594	0.375	-1.086	0.629	0.41	-0.957	0.578	0.34	-1.145	0.758	0.664
-1.148	0.758	0.078	-1.164	0.699	0.18	-1.285	0.508	0.223	-0.895	0.617	0.199	-1.305	0.57	0.258	-1.313	0.766	0.328	-1.211	0.688	0.371	-1.043	0.602	0.367	-0.984	0.598	0.41	-0.848	0.566	0.363	-1.113	0.762	0.598
-1.094	0.73	0.094	-1.102	0.684	0.176	-1.344	0.5	0.219	-0.879	0.605	0.199	-1.293	0.582	0.258	-1.301	0.785	0.301	-1.219	0.684	0.371	-1.074	0.582	0.352	-0.906	0.582	0.402	-0.754	0.57	0.379	-1.156	0.785	0.559
-1.039	0.711	0.098	-1.039	0.668	0.176	-1.414	0.504	0.219	-0.867	0.598	0.195	-1.27	0.594	0.262	-1.289	0.789	0.289	-1.254	0.648	0.359	-1.109	0.574	0.344	-0.855	0.566	0.395	-0.691	0.586	0.379	-1.227	0.828	0.551
-0.996	0.695	0.094	-0.992	0.66	0.164	-1.496	0.523	0.227	-0.863	0.582	0.199	-1.238	0.602	0.266	-1.293	0.77	0.266	-1.277	0.613	0.34	-1.141	0.57	0.336	-0.832	0.57	0.375	-0.652	0.609	0.375	-1.293	0.891	0.555
-0.984	0.672	0.094	-0.961	0.652	0.156	-1.543	0.543	0.223	-0.859	0.574	0.199	-1.234	0.59	0.266	-1.297	0.754	0.25	-1.266	0.586	0.324	-1.207	0.578	0.332	-0.809	0.602	0.359	-0.641	0.613	0.359	-1.332	0.973	0.563
-1.004	0.648	0.094	-0.941	0.645	0.152	-1.543	0.566	0.219	-0.867	0.566	0.207	-1.254	0.582	0.254	-1.316	0.746	0.246	-1.215	0.586	0.313	-1.293	0.586	0.336	-0.809	0.641	0.344	-0.652	0.625	0.34	-1.375	1.027	0.551
-1.039	0.648	0.094	-0.938	0.641	0.156	-1.512	0.578	0.215	-0.879	0.57	0.211	-1.289	0.574	0.246	-1.348	0.754	0.25	-1.152	0.574	0.305	-1.391	0.582	0.332	-0.816	0.668	0.324	-0.684	0.633	0.32	-1.391	1.016	0.543
-1.047	0.641	0.094	-0.961	0.637	0.16	-1.469	0.578	0.207	-0.891	0.57	0.219	-1.34	0.574	0.234	-1.383	0.746	0.25	-1.105	0.559	0.293	-1.496	0.578	0.328	-0.832	0.695	0.316	-0.711	0.625	0.297	-1.418	0.977	0.531
-1.051	0.625	0.105	-0.965	0.637	0.168	-1.418	0.57	0.207	-0.906	0.574	0.234	-1.387	0.566	0.223	-1.402	0.742	0.25	-1.121	0.543	0.285	-1.625	0.57	0.32	-0.852	0.727	0.32	-0.742	0.613	0.277	-1.453	0.934	0.52
-1.055	0.617	0.098	-0.973	0.637	0.184	-1.352	0.555	0.223	-0.918	0.574	0.246	-1.43	0.574	0.223	-1.395	0.727	0.258	-1.176	0.543	0.285	-1.738	0.559	0.305	-0.879	0.762	0.336	-0.781	0.594	0.266	-1.492	0.91	0.508
-1.055	0.617	0.098	-0.984	0.641	0.191	-1.277	0.543	0.234	-0.918	0.578	0.25	-1.453	0.594	0.223	-1.352	0.703	0.258	-1.242	0.535	0.289	-1.785	0.547	0.277	-0.914	0.809	0.359	-0.816	0.594	0.277	-1.516	0.895	0.512
-1.051	0.613	0.102	-1.004	0.641	0.191	-1.195	0.535	0.246	-0.918	0.582	0.25	-1.477	0.617	0.227	-1.27	0.676	0.27	-1.305	0.531	0.293	-1.777	0.543	0.262	-0.961	0.859	0.375	-0.867	0.598	0.289	-1.492	0.875	0.52
-1.051	0.629	0.105	-1.012	0.637	0.188	-1.133	0.531	0.258	-0.926	0.578	0.242	-1.469	0.648	0.246	-1.18	0.645	0.289	-1.359	0.543	0.305	-1.719	0.547	0.258	-1.016	0.875	0.395	-0.922	0.59	0.313	-1.422	0.836	0.531
-1.055	0.637	0.109	-1.027	0.629	0.18	-1.082	0.535	0.27	-0.949	0.586	0.246	-1.43	0.672	0.258	-1.094	0.613	0.309	-1.406	0.543	0.316	-1.617	0.566	0.262	-1.063	0.879	0.395	-0.977	0.582	0.336	-1.332	0.797	0.531
-1.059	0.641	0.109	-1.023	0.617	0.176	-1.043	0.523	0.277	-1.016	0.586	0.246	-1.352	0.688	0.281	-1.023	0.59	0.316	-1.445	0.551	0.324	-1.477	0.586	0.289	-1.113	0.867	0.398	-1.035	0.574	0.348	-1.219	0.75	0.531
-1.055	0.648	0.109	-1.023	0.613	0.168	-1.008	0.531	0.277	-1.109	0.594	0.25	-1.258	0.676	0.305	-0.961	0.555	0.316	-1.465	0.563	0.324	-1.32	0.598	0.324	-1.164	0.844	0.395	-1.094	0.57	0.359	-1.09	0.68	0.52
-1.047	0.648	0.113	-1.031	0.617	0.164	-0.996	0.535	0.281	-1.18	0.602	0.242	-1.156	0.656	0.313	-0.918	0.52	0.313	-1.453	0.57	0.32	-1.172	0.59	0.348	-1.234	0.828	0.398	-1.141	0.555	0.355	-0.957	0.633	0.512
-1.047	0.645	0.121	-1.047	0.609	0.16	-0.98	0.547	0.285	-1.223	0.598	0.238	-1.059	0.633	0.309	-0.914	0.5	0.297	-1.402	0.586	0.328	-1.059	0.566	0.363	-1.293	0.789	0.406	-1.188	0.547	0.348	-0.84	0.598	0.504
-1.055	0.641	0.129	-1.07	0.621	0.152	-0.965	0.574	0.293	-1.23	0.602	0.234	-0.98	0.609	0.297	-0.906	0.492	0.289	-1.332	0.57	0.332	-0.973	0.531	0.367	-1.324	0.758	0.434	-1.242	0.527	0.328	-0.742	0.586	0.508
-1.078	0.617	0.125	-1.105	0.617	0.156	-0.953	0.613	0.301	-1.242	0.605	0.246	-0.93	0.586	0.289	-0.898	0.492	0.281	-1.234	0.566	0.344	-0.91	0.492	0.375	-1.348	0.734	0.453	-1.281	0.535	0.313	-0.668	0.582	0.512
-1.105	0.598	0.125	-1.152	0.613	0.156	-0.941	0.637	0.316	-1.234	0.629	0.258	-0.891	0.574	0.289	-0.895	0.5	0.266	-1.125	0.555	0.367	-0.859	0.461	0.383	-1.375	0.711	0.469	-1.328	0.555	0.297	-0.617	0.598	0.527
-1.125	0.594	0.125	-1.215	0.605	0.148	-0.941	0.664	0.324	-1.242	0.637	0.273	-0.863	0.566	0.293	-0.887	0.492	0.266	-1.008	0.535	0.391	-0.828	0.449	0.383	-1.398	0.684	0.477	-1.355	0.578	0.301	-0.59	0.609	0.539
-1.141	0.59	0.125	-1.266	0.605	0.141	-0.945	0.68	0.336	-1.254	0.629	0.277	-0.855	0.574	0.297	-0.898	0.484	0.262	-0.918	0.527	0.406	-0.805	0.461	0.387	-1.41	0.66	0.488	-1.336	0.617	0.324	-0.578	0.613	0.539
-1.156	0.602	0.129	-1.297	0.609	0.137	-0.938	0.699	0.336	-1.281	0.594	0.27	-0.84	0.594	0.301	-0.93	0.484	0.266	-0.871	0.535	0.418	-0.793	0.477	0.391	-1.414	0.645	0.48	-1.293	0.668	0.352	-0.578	0.613	0.527
-1.176	0.617	0.133	-1.309	0.617	0.141	-0.938	0.711	0.328	-1.328	0.547	0.242	-0.832	0.617	0.305	-0.977	0.488	0.262	-0.848	0.547	0.418	-0.781	0.488	0.395	-1.395	0.645	0.465	-1.27	0.676	0.367	-0.586	0.605	0.508
-1.199	0.629	0.145	-1.309	0.629	0.148	-0.945	0.703	0.328	-1.379	0.508	0.223	-0.84	0.672	0.305	-1.016	0.492	0.262	-0.84	0.559	0.414	-0.785	0.512	0.398	-1.367	0.645	0.438	-1.309	0.664	0.34	-0.598	0.613	0.48
-1.211	0.633	0.156	-1.309	0.633	0.164	-0.969	0.672	0.32	-1.398	0.5	0.219	-0.863	0.766	0.293	-1.047	0.496	0.258	-0.852	0.57	0.414	-0.789	0.551	0.414	-1.355	0.652	0.398	-1.371	0.648	0.301	-0.621	0.629	0.473
-1.203	0.633	0.164	-1.309	0.637	0.176	-1.004	0.656	0.32	-1.383	0.504	0.223	-0.891	0.848	0.289	-1.055	0.496	0.258	-0.871	0.586	0.406	-0.809	0.594	0.438	-1.363	0.672	0.363	-1.395	0.637	0.266	-0.648	0.652	0.477
-1.18	0.629	0.18	-1.297	0.633	0.184	-1.055	0.645	0.309	-1.348	0.527	0.234	-0.906	0.914	0.309	-1.055	0.496	0.258	-0.891	0.609	0.395	-0.84	0.656	0.453	-1.395	0.703	0.359	-1.375	0.645	0.234	-0.691	0.66	0.496
-1.137	0.629	0.188	-1.273	0.609	0.191	-1.113	0.641	0.293	-1.309	0.547	0.25	-0.941	0.949	0.34	-1.082	0.484	0.254	-0.902	0.629	0.387	-0.887	0.723	0.465	-1.426	0.758	0.367	-1.336	0.652	0.227	-0.746	0.656	0.531
-1.09	0.625	0.191	-1.258	0.574	0.184	-1.188	0.633	0.285	-1.277	0.551	0.246	-0.996	0.957	0.352	-1.121	0.473	0.254	-0.918	0.668	0.379	-0.934	0.773	0.473	-1.477	0.805	0.363	-1.301	0.641	0.23	-0.813	0.648	0.559
-1.059	0.609	0.199	-1.27	0.523	0.172	-1.254	0.633	0.281	-1.289	0.543	0.234	-1.031	0.934	0.371	-1.172	0.461	0.246	-0.945	0.715	0.383	-0.984	0.789	0.48	-1.535	0.828	0.34	-1.289	0.621	0.246	-0.879	0.629	0.582
-1.07	0.594	0.207	-1.309	0.488	0.152	-1.309	0.633	0.285	-1.324	0.539	0.207	-1.082	0.883	0.371	-1.219	0.461	0.242	-0.953	0.742	0.395	-1.055	0.793	0.48	-1.57	0.82	0.293	-1.344	0.598	0.262	-0.949	0.594	0.59
-1.137	0.563	0.199	-1.352	0.473	0.148	-1.336	0.652	0.285	-1.367	0.539	0.195	-1.133	0.82	0.359	-1.281	0.461	0.23	-0.957	0.758	0.426	-1.133	0.789	0.469	-1.594	0.785	0.23	-1.453	0.59	0.277	-1.016	0.563	0.586
-1.199	0.52	0.195	-1.371	0.488	0.152	-1.352	0.664	0.273	-1.418	0.543	0.195	-1.188	0.754	0.348	-1.344	0.469	0.227	-0.984	0.762	0.441	-1.207	0.762	0.465	-1.629	0.746	0.164	-1.566	0.613	0.305	-1.078	0.508	0.578
-1.242	0.477	0.18	-1.344	0.52	0.172	-1.371	0.656	0.258	-1.445	0.555	0.191	-1.246	0.703	0.324	-1.398	0.477	0.23	-1.035	0.742	0.453	-1.289	0.742	0.453	-1.676	0.715	0.121	-1.645	0.641	0.34	-1.125	0.48	0.574
-1.266	0.469	0.164	-1.293	0.547	0.195	-1.367	0.648	0.25	-1.449	0.574	0.203	-1.316	0.652	0.309	-1.426	0.488	0.25	-1.086	0.727	0.453	-1.379	0.715	0.449	-1.703	0.688	0.109	-1.648	0.664	0.375	-1.18	0.5	0.57
-1.262	0.484	0.168	-1.227	0.566	0.219	-1.34	0.656	0.242	-1.438	0.598	0.215	-1.395	0.621	0.293	-1.41	0.52	0.27	-1.141	0.711	0.438	-1.461	0.676	0.457	-1.684	0.664	0.125	-1.574	0.695	0.402	-1.258	0.566	0.57
-1.219	0.523	0.184	-1.156	0.566	0.223	-1.313	0.664	0.23	-1.395	0.629	0.223	-1.445	0.629	0.273	-1.344	0.547	0.297	-1.199	0.684	0.414	-1.523	0.629	0.465	-1.641	0.641	0.141	-1.461	0.734	0.418	-1.32	0.641	0.59
-1.172	0.566	0.203	-1.105	0.563	0.219	-1.281	0.664	0.219	-1.328	0.656	0.246	-1.488	0.633	0.273	-1.281	0.559	0.316	-1.258	0.641	0.395	-1.559	0.586	0.477	-1.574	0.621	0.156	-1.324	0.754	0.426	-1.332	0.691	0.609
-1.137	0.609	0.219	-1.09	0.555	0.203	-1.254	0.66	0.219	-1.242	0.68	0.273	-1.477	0.652	0.27	-1.258	0.559	0.309	-1.324	0.605	0.379	-1.543	0.555	0.496	-1.473	0.586	0.184	-1.18	0.742	0.438	-1.289	0.707	0.629
-1.129	0.629	0.234	-1.105	0.543	0.195	-1.262	0.656	0.207	-1.16	0.691	0.297	-1.445	0.684	0.266	-1.289	0.527	0.293	-1.391	0.594	0.371	-1.5	0.543	0.5	-1.348	0.535	0.207	-1.039	0.699	0.441	-1.207	0.703	0.617
-1.133	0.633	0.223	-1.117	0.543	0.195	-1.301	0.66	0.199	-1.09	0.691	0.309	-1.402	0.699	0.258	-1.324	0.496	0.277	-1.461	0.605	0.371	-1.441	0.539	0.504	-1.234	0.508	0.234	-0.934	0.645	0.445	-1.148	0.668	0.582
-1.152	0.625	0.215	-1.133	0.543	0.199	-1.363	0.68	0.207	-1.031	0.691	0.297	-1.348	0.707	0.254	-1.313	0.488	0.262	-1.52	0.625	0.383	-1.367	0.539	0.484	-1.121	0.496	0.25	-0.859	0.586	0.434	-1.145	0.641	0.512
-1.188	0.602	0.199	-1.16	0.555	0.215	-1.391	0.699	0.211	-0.984	0.68	0.289	-1.32	0.695	0.238	-1.254	0.492	0.266	-1.531	0.652	0.398	-1.297	0.551	0.441	-1.031	0.504	0.27	-0.797	0.547	0.43	-1.203	0.625	0.449
-1.223	0.594	0.188	-1.191	0.566	0.219	-1.367	0.738	0.223	-0.961	0.66	0.277	-1.336	0.699	0.219	-1.191	0.484	0.262	-1.5	0.688	0.41	-1.254	0.563	0.387	-0.961	0.512	0.281	-0.742	0.523	0.418	-1.246	0.617	0.422
-1.262	0.605	0.188	-1.219	0.578	0.23	-1.305	0.762	0.23	-0.949	0.656	0.258	-1.371	0.727	0.215	-1.168	0.469	0.266	-1.449	0.723	0.414	-1.242	0.594	0.355	-0.898	0.523	0.293	-0.707	0.492	0.387	-1.27	0.629	0.41
-1.293	0.625	0.191	-1.238	0.605	0.246	-1.246	0.762	0.215	-0.953	0.648	0.246	-1.379	0.758	0.223	-1.188	0.453	0.273	-1.418	0.734	0.395	-1.246	0.645	0.355	-0.844	0.535	0.297	-0.668	0.473	0.352	-1.305	0.645	0.41
-1.336	0.641	0.203	-1.223	0.633	0.266	-1.234	0.746	0.184	-0.965	0.656	0.234	-1.355	0.797	0.246	-1.246	0.449	0.289	-1.453	0.754	0.363	-1.27	0.695	0.363	-0.797	0.547	0.305	-0.645	0.484	0.352	-1.352	0.648	0.43
-1.359	0.664	0.223	-1.184	0.648	0.277	-1.27	0.699	0.156	-0.977	0.668	0.246	-1.32	0.84	0.27	-1.316	0.461	0.316	-1.52	0.773	0.348	-1.316	0.746	0.375	-0.773	0.563	0.305	-0.641	0.539	0.371	-1.395	0.637	0.469
-1.355	0.684	0.234	-1.133	0.66	0.289	-1.32	0.656	0.137	-0.992	0.688	0.254	-1.297	0.844	0.277	-1.379	0.477	0.336	-1.547	0.805	0.355	-1.383	0.785	0.363	-0.766	0.59	0.305	-0.645	0.586	0.406	-1.438	0.637	0.484
-1.328	0.68	0.246	-1.082	0.664	0.289	-1.371	0.637	0.121	-1.016	0.711	0.262	-1.301	0.813	0.258	-1.426	0.504	0.363	-1.523	0.852	0.367	-1.449	0.828	0.355	-0.754	0.613	0.309	-0.688	0.668	0.453	-1.484	0.633	0.492
-1.277	0.664	0.254	-1.035	0.656	0.285	-1.418	0.625	0.117	-1.031	0.742	0.27	-1.34	0.75	0.219	-1.457	0.535	0.395	-1.488	0.895	0.375	-1.492	0.855	0.336	-0.758	0.625	0.32	-0.762	0.77	0.508	-1.527	0.629	0.504
-1.203	0.637	0.25	-0.996	0.641	0.281	-1.461	0.609	0.117	-1.043	0.766	0.281	-1.379	0.688	0.188	-1.465	0.563	0.426	-1.445	0.906	0.359	-1.531	0.879	0.32	-0.758	0.633	0.316	-0.852	0.883	0.547	-1.551	0.609	0.512
-1.141	0.605	0.242	-0.965	0.629	0.277	-1.477	0.59	0.113	-1.035	0.781	0.293	-1.41	0.637	0.152	-1.441	0.594	0.434	-1.402	0.887	0.328	-1.574	0.891	0.289	-0.762	0.633	0.316	-0.93	0.957	0.563	-1.551	0.586	0.508
-1.09	0.566	0.227	-0.941	0.621	0.266	-1.461	0.578	0.102	-1.016	0.801	0.309	-1.441	0.609	0.133	-1.398	0.609	0.43	-1.391	0.832	0.277	-1.602	0.891	0.266	-0.766	0.629	0.316	-0.996	0.973	0.559	-1.488	0.57	0.504
-1.043	0.527	0.219	-0.941	0.609	0.258	-1.43	0.551	0.098	-1.023	0.82	0.32	-1.449	0.602	0.117	-1.336	0.609	0.434	-1.422	0.75	0.223	-1.59	0.863	0.246	-0.766	0.625	0.324	-1.051	0.945	0.531	-1.387	0.563	0.508
-1.023	0.512	0.215	-0.957	0.613	0.258	-1.387	0.531	0.105	-1.051	0.836	0.328	-1.438	0.586	0.117	-1.246	0.598	0.434	-1.461	0.668	0.176	-1.535	0.824	0.234	-0.77	0.621	0.32	-1.098	0.898	0.5	-1.273	0.547	0.52
-1.035	0.523	0.203	-0.957	0.633	0.262	-1.328	0.531	0.113	-1.086	0.852	0.336	-1.402	0.578	0.121	-1.145	0.586	0.438	-1.504	0.609	0.145	-1.445	0.773	0.234	-0.777	0.621	0.316	-1.16	0.852	0.477	-1.152	0.531	0.52
-1.055	0.551	0.211	-0.945	0.656	0.262	-1.262	0.539	0.129	-1.133	0.84	0.344	-1.367	0.574	0.141	-1.039	0.574	0.434	-1.551	0.578	0.133	-1.34	0.711	0.242	-0.801	0.609	0.309	-1.246	0.816	0.457	-1.031	0.523	0.523
-1.07	0.578	0.219	-0.93	0.688	0.262	-1.199	0.543	0.141	-1.184	0.824	0.336	-1.313	0.574	0.152	-0.957	0.559	0.43	-1.559	0.551	0.129	-1.227	0.648	0.266	-0.848	0.594	0.293	-1.359	0.805	0.457	-0.922	0.508	0.523
-1.063	0.613	0.23	-0.922	0.699	0.258	-1.133	0.547	0.152	-1.223	0.797	0.324	-1.246	0.574	0.18	-0.898	0.551	0.418	-1.539	0.531	0.133	-1.113	0.578	0.301	-0.941	0.574	0.266	-1.473	0.77	0.461	-0.832	0.496	0.539
-1.051	0.652	0.23	-0.914	0.707	0.258	-1.086	0.555	0.172	-1.273	0.766	0.316	-1.172	0.574	0.199	-0.863	0.543	0.402	-1.508	0.504	0.152	-1.016	0.512	0.34	-1.078	0.551	0.242	-1.535	0.754	0.457	-0.758	0.5	0.547
-1.043	0.688	0.223	-0.922	0.727	0.258	-1.047	0.559	0.172	-1.324	0.738	0.301	-1.102	0.578	0.215	-0.844	0.543	0.398	-1.445	0.484	0.172	-0.938	0.469	0.363	-1.223	0.543	0.219	-1.574	0.738	0.449	-0.723	0.516	0.563
-1.023	0.727	0.227	-0.926	0.75	0.262	-1.004	0.563	0.168	-1.371	0.723	0.277	-1.027	0.586	0.219	-0.84	0.559	0.41	-1.359	0.484	0.191	-0.867	0.441	0.379	-1.363	0.543	0.191	-1.547	0.734	0.445	-0.707	0.535	0.578
-1.012	0.758	0.223	-0.945	0.77	0.27	-0.965	0.563	0.18	-1.406	0.719	0.266	-0.973	0.598	0.219	-0.84	0.594	0.434	-1.266	0.488	0.215	-0.816	0.426	0.379	-1.422	0.574	0.191	-1.484	0.746	0.426	-0.703	0.543	0.563
-0.988	0.793	0.227	-0.973	0.781	0.277	-0.949	0.563	0.172	-1.43	0.715	0.262	-0.926	0.613	0.223	-0.855	0.633	0.477	-1.184	0.484	0.242	-0.781	0.418	0.371	-1.43	0.602	0.215	-1.402	0.762	0.414	-0.691	0.559	0.547
-0.977	0.82	0.234	-1.016	0.793	0.273	-0.965	0.551	0.176	-1.41	0.715	0.254	-0.895	0.621	0.223	-0.883	0.688	0.504	-1.137	0.473	0.258	-0.754	0.434	0.348	-1.379	0.641	0.262	-1.34	0.766	0.383	-0.688	0.582	0.539
-0.98	0.828	0.242	-1.063	0.801	0.266	-0.965	0.535	0.168	-1.367	0.707	0.254	-0.879	0.613	0.223	-0.922	0.734	0.508	-1.102	0.465	0.258	-0.738	0.453	0.324	-1.281	0.672	0.324	-1.344	0.766	0.348	-0.695	0.602	0.531
-0.98	0.832	0.254	-1.109	0.801	0.262	-0.961	0.512	0.164	-1.32	0.699	0.234	-0.871	0.609	0.223	-0.934	0.754	0.523	-1.07	0.457	0.254	-0.738	0.469	0.289	-1.219	0.648	0.375	-1.383	0.781	0.332	-0.727	0.641	0.547
-0.996	0.824	0.262	-1.164	0.797	0.258	-0.953	0.492	0.164	-1.273	0.695	0.219	-0.867	0.598	0.219	-0.945	0.75	0.523	-1.023	0.453	0.246	-0.742	0.492	0.262	-1.266	0.605	0.383	-1.402	0.816	0.348	-0.781	0.68	0.578
-1.016	0.805	0.266	-1.215	0.793	0.254	-0.941	0.477	0.16	-1.25	0.684	0.203	-0.867	0.57	0.219	-0.953	0.742	0.508	-0.965	0.453	0.246	-0.758	0.516	0.238	-1.352	0.57	0.352	-1.395	0.859	0.359	-0.852	0.699	0.629
-1.043	0.773	0.254	-1.254	0.805	0.25	-0.93	0.477	0.156	-1.242	0.672	0.195	-0.875	0.551	0.207	-0.969	0.746	0.504	-0.914	0.457	0.242	-0.793	0.543	0.227	-1.426	0.551	0.32	-1.406	0.898	0.34	-0.922	0.699	0.699
-1.09	0.75	0.25	-1.289	0.813	0.254	-0.93	0.469	0.16	-1.266	0.672	0.203	-0.887	0.547	0.199	-1.02	0.73	0.5	-0.883	0.477	0.234	-0.84	0.57	0.215	-1.453	0.547	0.281	-1.469	0.898	0.297	-1.008	0.691	0.742
-1.148	0.73	0.238	-1.301	0.824	0.254	-0.938	0.473	0.164	-1.316	0.688	0.199	-0.898	0.539	0.195	-1.078	0.723	0.492	-0.859	0.5	0.23	-0.879	0.598	0.227	-1.453	0.57	0.25	-1.547	0.879	0.242	-1.07	0.688	0.762
-1.211	0.73	0.227	-1.293	0.828	0.254	-0.957	0.477	0.168	-1.363	0.746	0.215	-0.914	0.527	0.195	-1.152	0.719	0.488	-0.84	0.523	0.227	-0.926	0.633	0.242	-1.422	0.594	0.254	-1.625	0.836	0.188	-1.105	0.672	0.754
-1.258	0.727	0.219	-1.258	0.828	0.262	-0.973	0.473	0.16	-1.391	0.82	0.242	-0.918	0.516	0.199	-1.215	0.711	0.48	-0.832	0.539	0.215	-0.957	0.652	0.266	-1.391	0.605	0.27	-1.68	0.793	0.145	-1.164	0.637	0.727
-1.297	0.738	0.199	-1.215	0.832	0.254	-0.984	0.461	0.16	-1.367	0.879	0.25	-0.926	0.504	0.211	-1.27	0.711	0.469	-0.813	0.555	0.207	-0.988	0.645	0.285	-1.406	0.613	0.293	-1.676	0.75	0.129	-1.246	0.617	0.703
-1.313	0.762	0.191	-1.184	0.828	0.254	-1.012	0.461	0.16	-1.32	0.91	0.25	-0.949	0.496	0.219	-1.301	0.707	0.465	-0.789	0.563	0.211	-1.027	0.609	0.305	-1.469	0.617	0.32	-1.617	0.707	0.129	-1.332	0.602	0.695
-1.305	0.789	0.184	-1.168	0.816	0.246	-1.07	0.461	0.156	-1.277	0.906	0.23	-0.992	0.496	0.223	-1.328	0.707	0.457	-0.785	0.574	0.227	-1.078	0.566	0.313	-1.535	0.617	0.34	-1.504	0.684	0.148	-1.398	0.59	0.699
-1.277	0.797	0.184	-1.18	0.801	0.23	-1.121	0.465	0.156	-1.258	0.875	0.188	-1.059	0.508	0.223	-1.359	0.707	0.445	-0.797	0.574	0.238	-1.164	0.531	0.309	-1.594	0.609	0.355	-1.371	0.645	0.168	-1.457	0.598	0.711
-1.238	0.809	0.184	-1.207	0.785	0.203	-1.172	0.469	0.156	-1.25	0.805	0.168	-1.141	0.523	0.223	-1.367	0.715	0.438	-0.832	0.563	0.246	-1.273	0.508	0.309	-1.602	0.602	0.359	-1.23	0.617	0.191	-1.516	0.609	0.703
-1.203	0.82	0.195	-1.242	0.773	0.184	-1.219	0.473	0.156	-1.25	0.734	0.152	-1.215	0.523	0.211	-1.348	0.742	0.422	-0.883	0.547	0.25	-1.355	0.508	0.309	-1.559	0.609	0.352	-1.086	0.594	0.223	-1.543	0.625	0.691
-1.188	0.809	0.195	-1.277	0.781	0.176	-1.25	0.492	0.137	-1.277	0.676	0.125	-1.262	0.535	0.215	-1.313	0.75	0.414	-0.918	0.523	0.25	-1.418	0.508	0.316	-1.48	0.637	0.348	-0.949	0.578	0.258	-1.547	0.633	0.656
-1.184	0.801	0.188	-1.305	0.805	0.172	-1.297	0.504	0.141	-1.34	0.633	0.105	-1.285	0.559	0.215	-1.277	0.742	0.391	-0.957	0.504	0.25	-1.43	0.52	0.34	-1.371	0.664	0.344	-0.832	0.578	0.289	-1.516	0.648	0.605
-1.18	0.773	0.16	-1.32	0.84	0.18	-1.316	0.531	0.148	-1.43	0.59	0.094	-1.309	0.57	0.234	-1.262	0.723	0.367	-1.016	0.5	0.254	-1.379	0.555	0.363	-1.238	0.68	0.348	-0.754	0.59	0.309	-1.477	0.645	0.535
-1.207	0.754	0.145	-1.32	0.855	0.195	-1.324	0.559	0.168	-1.48	0.559	0.086	-1.297	0.59	0.258	-1.281	0.711	0.344	-1.082	0.496	0.266	-1.32	0.559	0.375	-1.098	0.672	0.355	-0.699	0.609	0.32	-1.473	0.645	0.488
-1.242	0.762	0.137	-1.277	0.863	0.203	-1.301	0.582	0.191	-1.461	0.531	0.086	-1.297	0.598	0.277	-1.336	0.723	0.336	-1.137	0.508	0.273	-1.277	0.563	0.379	-0.973	0.637	0.363	-0.664	0.625	0.328	-1.504	0.672	0.48
-1.277	0.785	0.16	-1.219	0.84	0.203	-1.266	0.598	0.207	-1.395	0.504	0.098	-1.266	0.609	0.293	-1.379	0.75	0.359	-1.168	0.527	0.289	-1.273	0.555	0.355	-0.875	0.602	0.367	-0.645	0.633	0.328	-1.52	0.711	0.516
-1.297	0.848	0.184	-1.18	0.797	0.195	-1.277	0.598	0.203	-1.32	0.465	0.113	-1.238	0.609	0.305	-1.363	0.781	0.387	-1.188	0.551	0.309	-1.309	0.543	0.324	-0.813	0.582	0.371	-0.633	0.641	0.34	-1.5	0.75	0.543
-1.277	0.895	0.223	-1.16	0.75	0.191	-1.324	0.578	0.195	-1.234	0.441	0.129	-1.242	0.586	0.293	-1.336	0.789	0.402	-1.184	0.578	0.328	-1.352	0.551	0.293	-0.781	0.582	0.371	-0.641	0.656	0.336	-1.465	0.777	0.547
-1.238	0.91	0.234	-1.18	0.707	0.18	-1.371	0.555	0.188	-1.148	0.438	0.148	-1.27	0.555	0.262	-1.348	0.77	0.41	-1.168	0.605	0.348	-1.336	0.57	0.289	-0.754	0.598	0.371	-0.664	0.652	0.316	-1.434	0.777	0.527
-1.195	0.883	0.227	-1.203	0.668	0.164	-1.387	0.543	0.184	-1.09	0.445	0.152	-1.293	0.531	0.238	-1.398	0.727	0.387	-1.156	0.625	0.379	-1.281	0.57	0.277	-0.742	0.613	0.367	-0.695	0.633	0.301	-1.422	0.766	0.488
-1.148	0.855	0.227	-1.242	0.645	0.156	-1.379	0.543	0.188	-1.051	0.445	0.156	-1.309	0.504	0.223	-1.449	0.691	0.355	-1.164	0.625	0.387	-1.238	0.551	0.273	-0.727	0.648	0.355	-0.734	0.613	0.281	-1.441	0.75	0.453
-1.133	0.801	0.184	-1.293	0.629	0.156	-1.344	0.551	0.199	-1.023	0.445	0.176	-1.301	0.5	0.207	-1.48	0.66	0.32	-1.215	0.613	0.379	-1.25	0.531	0.266	-0.738	0.68	0.344	-0.785	0.602	0.266	-1.473	0.742	0.414
-1.148	0.75	0.145	-1.348	0.629	0.148	-1.289	0.566	0.219	-1.031	0.445	0.164	-1.273	0.508	0.191	-1.488	0.625	0.285	-1.301	0.578	0.352	-1.316	0.535	0.254	-0.758	0.711	0.34	-0.852	0.602	0.254	-1.512	0.738	0.391
-1.172	0.691	0.109	-1.379	0.641	0.148	-1.223	0.57	0.23	-1.039	0.441	0.156	-1.254	0.496	0.191	-1.477	0.602	0.254	-1.379	0.559	0.316	-1.426	0.551	0.234	-0.801	0.754	0.34	-0.91	0.602	0.254	-1.535	0.715	0.367
-1.199	0.641	0.086	-1.371	0.652	0.152	-1.191	0.559	0.238	-1.012	0.441	0.145	-1.258	0.496	0.191	-1.457	0.566	0.234	-1.426	0.555	0.281	-1.547	0.566	0.23	-0.859	0.797	0.352	-0.945	0.605	0.266	-1.523	0.688	0.355
-1.215	0.625	0.063	-1.324	0.652	0.156	-1.203	0.527	0.23	-0.988	0.445	0.141	-1.273	0.5	0.195	-1.426	0.531	0.234	-1.445	0.559	0.25	-1.656	0.574	0.234	-0.93	0.852	0.375	-0.973	0.609	0.285	-1.461	0.664	0.348
-1.246	0.652	0.035	-1.27	0.645	0.176	-1.246	0.484	0.223	-0.953	0.453	0.133	-1.305	0.52	0.191	-1.379	0.547	0.234	-1.426	0.559	0.227	-1.699	0.563	0.258	-1.004	0.906	0.395	-1	0.609	0.301	-1.371	0.637	0.355
-1.281	0.656	0.004	-1.211	0.641	0.18	-1.293	0.457	0.219	-0.918	0.469	0.137	-1.348	0.543	0.195	-1.309	0.574	0.254	-1.406	0.547	0.215	-1.684	0.566	0.277	-1.07	0.938	0.418	-1.039	0.598	0.309	-1.262	0.598	0.367
-1.309	0.645	0	-1.152	0.637	0.188	-1.34	0.445	0.203	-0.906	0.461	0.141	-1.398	0.563	0.211	-1.207	0.559	0.285	-1.418	0.516	0.211	-1.602	0.578	0.305	-1.105	0.934	0.438	-1.117	0.582	0.32	-1.148	0.57	0.391
-1.301	0.641	0.008	-1.105	0.629	0.188	-1.375	0.445	0.191	-0.918	0.469	0.129	-1.434	0.605	0.227	-1.109	0.551	0.316	-1.449	0.488	0.207	-1.473	0.598	0.324	-1.129	0.926	0.441	-1.203	0.57	0.344	-1.035	0.551	0.418
-1.258	0.645	0.02	-1.051	0.613	0.184	-1.395	0.461	0.188	-0.93	0.465	0.125	-1.445	0.648	0.25	-1.023	0.539	0.328	-1.496	0.469	0.207	-1.336	0.602	0.352	-1.152	0.906	0.434	-1.32	0.57	0.367	-0.926	0.531	0.422
-1.199	0.652	0.039	-1.004	0.602	0.172	-1.402	0.477	0.191	-0.938	0.453	0.125	-1.438	0.695	0.273	-0.949	0.531	0.34	-1.555	0.469	0.207	-1.191	0.586	0.371	-1.203	0.863	0.422	-1.426	0.594	0.375	-0.836	0.516	0.422
-1.133	0.656	0.059	-0.977	0.594	0.172	-1.387	0.508	0.203	-0.941	0.449	0.121	-1.406	0.723	0.297	-0.891	0.523	0.34	-1.598	0.477	0.207	-1.063	0.559	0.395	-1.246	0.813	0.438	-1.504	0.637	0.398	-0.762	0.516	0.422
-1.082	0.668	0.082	-0.984	0.586	0.176	-1.367	0.539	0.215	-0.945	0.449	0.137	-1.34	0.727	0.313	-0.863	0.547	0.324	-1.617	0.496	0.219	-0.961	0.508	0.41	-1.301	0.785	0.449	-1.543	0.684	0.406	-0.715	0.531	0.422
-1.023	0.676	0.09	-0.98	0.578	0.18	-1.328	0.563	0.234	-0.957	0.457	0.152	-1.262	0.715	0.32	-0.852	0.563	0.313	-1.602	0.535	0.25	-0.887	0.469	0.426	-1.363	0.777	0.449	-1.523	0.746	0.418	-0.688	0.547	0.41
-0.98	0.668	0.094	-0.969	0.574	0.188	-1.266	0.582	0.254	-0.977	0.473	0.164	-1.168	0.691	0.332	-0.848	0.566	0.301	-1.535	0.594	0.293	-0.836	0.441	0.43	-1.422	0.766	0.445	-1.469	0.773	0.422	-0.68	0.57	0.41
-0.977	0.656	0.086	-0.961	0.57	0.191	-1.191	0.578	0.266	-1	0.484	0.168	-1.07	0.652	0.332	-0.848	0.57	0.297	-1.438	0.645	0.328	-0.793	0.426	0.43	-1.453	0.754	0.445	-1.434	0.781	0.395	-0.691	0.574	0.41
-0.98	0.645	0.07	-0.941	0.566	0.203	-1.125	0.578	0.27	-1.055	0.492	0.164	-0.98	0.609	0.328	-0.852	0.574	0.285	-1.328	0.691	0.363	-0.754	0.43	0.418	-1.449	0.738	0.43	-1.422	0.766	0.344	-0.711	0.574	0.41
-0.988	0.637	0.059	-0.926	0.559	0.207	-1.066	0.57	0.27	-1.117	0.504	0.16	-0.918	0.57	0.316	-0.859	0.574	0.281	-1.211	0.707	0.395	-0.73	0.457	0.414	-1.402	0.719	0.402	-1.406	0.73	0.301	-0.746	0.563	0.414
-1	0.633	0.043	-0.914	0.559	0.199	-1.02	0.566	0.258	-1.188	0.52	0.168	-0.871	0.543	0.309	-0.879	0.563	0.262	-1.102	0.707	0.406	-0.719	0.496	0.41	-1.348	0.707	0.367	-1.355	0.688	0.27	-0.785	0.559	0.414
-1.023	0.613	0.043	-0.918	0.563	0.195	-0.988	0.566	0.254	-1.23	0.551	0.184	-0.844	0.527	0.293	-0.902	0.547	0.254	-1.02	0.707	0.422	-0.73	0.539	0.406	-1.324	0.695	0.328	-1.281	0.641	0.219	-0.828	0.559	0.414
-1.043	0.613	0.051	-0.945	0.57	0.188	-0.961	0.563	0.258	-1.254	0.566	0.203	-0.844	0.527	0.281	-0.949	0.535	0.254	-0.949	0.703	0.43	-0.754	0.578	0.402	-1.379	0.703	0.301	-1.23	0.609	0.164	-0.887	0.559	0.43
-1.07	0.617	0.063	-0.98	0.574	0.184	-0.938	0.566	0.27	-1.234	0.586	0.211	-0.855	0.547	0.277	-1	0.52	0.254	-0.891	0.695	0.43	-0.781	0.621	0.395	-1.473	0.742	0.309	-1.238	0.594	0.117	-0.941	0.563	0.438
-1.109	0.617	0.078	-1.027	0.582	0.18	-0.922	0.582	0.281	-1.254	0.582	0.199	-0.883	0.574	0.285	-1.039	0.504	0.254	-0.852	0.68	0.422	-0.836	0.68	0.391	-1.531	0.797	0.336	-1.301	0.586	0.09	-1.004	0.563	0.438
-1.113	0.609	0.098	-1.059	0.586	0.172	-0.91	0.613	0.289	-1.344	0.543	0.164	-0.922	0.609	0.305	-1.055	0.488	0.246	-0.82	0.664	0.414	-0.891	0.746	0.387	-1.508	0.824	0.355	-1.395	0.598	0.09	-1.051	0.547	0.445
-1.09	0.594	0.102	-1.086	0.586	0.176	-0.906	0.645	0.297	-1.484	0.508	0.133	-0.949	0.645	0.32	-1.066	0.477	0.238	-0.797	0.648	0.406	-0.945	0.813	0.406	-1.496	0.824	0.344	-1.492	0.621	0.109	-1.086	0.531	0.449
-1.063	0.578	0.098	-1.125	0.57	0.18	-0.922	0.672	0.301	-1.586	0.488	0.105	-0.973	0.695	0.328	-1.09	0.457	0.23	-0.785	0.629	0.41	-1.012	0.848	0.43	-1.516	0.797	0.309	-1.555	0.645	0.141	-1.117	0.512	0.469
-1.039	0.563	0.102	-1.176	0.566	0.176	-0.941	0.688	0.297	-1.625	0.508	0.109	-0.992	0.742	0.34	-1.145	0.445	0.227	-0.785	0.625	0.406	-1.078	0.836	0.441	-1.543	0.766	0.27	-1.551	0.672	0.199	-1.16	0.496	0.492
-1.02	0.547	0.102	-1.219	0.563	0.168	-0.953	0.703	0.285	-1.594	0.555	0.141	-1.008	0.766	0.352	-1.227	0.438	0.223	-0.809	0.633	0.402	-1.129	0.785	0.453	-1.574	0.734	0.23	-1.461	0.703	0.277	-1.23	0.477	0.496
-1.023	0.535	0.098	-1.254	0.559	0.156	-0.969	0.703	0.277	-1.52	0.609	0.195	-1.023	0.766	0.348	-1.297	0.438	0.219	-0.84	0.652	0.395	-1.184	0.688	0.453	-1.613	0.711	0.199	-1.324	0.734	0.363	-1.301	0.457	0.484
-1.039	0.539	0.098	-1.281	0.57	0.156	-1	0.699	0.277	-1.465	0.66	0.238	-1.063	0.75	0.352	-1.344	0.441	0.211	-0.871	0.668	0.387	-1.262	0.59	0.457	-1.648	0.703	0.18	-1.18	0.77	0.422	-1.332	0.445	0.473
-1.063	0.539	0.102	-1.297	0.594	0.156	-1.027	0.703	0.277	-1.445	0.664	0.254	-1.105	0.73	0.371	-1.395	0.453	0.203	-0.91	0.695	0.383	-1.352	0.504	0.469	-1.621	0.68	0.164	-1.035	0.781	0.461	-1.324	0.453	0.473
-1.086	0.531	0.105	-1.301	0.625	0.172	-1.059	0.699	0.281	-1.426	0.625	0.238	-1.164	0.719	0.375	-1.406	0.488	0.219	-0.957	0.703	0.383	-1.449	0.43	0.477	-1.551	0.664	0.164	-0.879	0.758	0.473	-1.277	0.465	0.473
-1.105	0.535	0.113	-1.285	0.648	0.184	-1.09	0.695	0.281	-1.414	0.543	0.207	-1.215	0.711	0.375	-1.383	0.531	0.246	-1.016	0.723	0.391	-1.539	0.395	0.492	-1.449	0.648	0.176	-0.75	0.707	0.465	-1.203	0.48	0.484
-1.121	0.527	0.113	-1.27	0.668	0.203	-1.133	0.699	0.281	-1.398	0.441	0.191	-1.25	0.699	0.367	-1.355	0.574	0.266	-1.082	0.75	0.383	-1.605	0.355	0.512	-1.34	0.637	0.191	-0.66	0.648	0.453	-1.164	0.48	0.496
-1.137	0.531	0.113	-1.238	0.664	0.203	-1.168	0.691	0.281	-1.379	0.367	0.176	-1.289	0.668	0.355	-1.313	0.613	0.273	-1.133	0.766	0.352	-1.609	0.352	0.523	-1.211	0.629	0.223	-0.605	0.598	0.434	-1.188	0.465	0.484
-1.156	0.535	0.113	-1.215	0.645	0.207	-1.199	0.699	0.281	-1.359	0.332	0.156	-1.336	0.648	0.344	-1.289	0.625	0.285	-1.148	0.77	0.309	-1.57	0.371	0.5	-1.086	0.613	0.266	-0.57	0.582	0.414	-1.262	0.461	0.449
-1.168	0.539	0.113	-1.207	0.621	0.199	-1.219	0.691	0.281	-1.34	0.344	0.141	-1.375	0.656	0.328	-1.309	0.621	0.266	-1.172	0.773	0.27	-1.512	0.414	0.465	-0.973	0.602	0.316	-0.551	0.598	0.395	-1.328	0.453	0.418
-1.176	0.555	0.121	-1.191	0.605	0.199	-1.254	0.684	0.27	-1.316	0.379	0.152	-1.402	0.676	0.316	-1.371	0.621	0.246	-1.25	0.77	0.309	-1.453	0.457	0.414	-0.898	0.598	0.344	-0.543	0.617	0.387	-1.352	0.453	0.379
-1.176	0.566	0.129	-1.211	0.59	0.203	-1.301	0.695	0.262	-1.289	0.43	0.184	-1.41	0.711	0.309	-1.402	0.648	0.242	-1.422	0.758	0.375	-1.414	0.496	0.371	-0.848	0.598	0.359	-0.559	0.672	0.383	-1.359	0.473	0.359
-1.176	0.582	0.137	-1.234	0.586	0.215	-1.344	0.699	0.258	-1.238	0.488	0.227	-1.398	0.73	0.297	-1.371	0.688	0.258	-1.574	0.766	0.414	-1.434	0.539	0.34	-0.801	0.582	0.355	-0.598	0.727	0.375	-1.367	0.5	0.363
-1.18	0.594	0.145	-1.234	0.598	0.23	-1.367	0.707	0.258	-1.16	0.547	0.277	-1.355	0.734	0.289	-1.301	0.723	0.281	-1.66	0.711	0.441	-1.488	0.621	0.352	-0.758	0.563	0.336	-0.648	0.746	0.375	-1.398	0.516	0.379
-1.18	0.605	0.16	-1.219	0.605	0.238	-1.355	0.711	0.254	-1.078	0.586	0.305	-1.305	0.734	0.285	-1.219	0.75	0.313	-1.656	0.621	0.445	-1.504	0.715	0.391	-0.723	0.555	0.32	-0.703	0.762	0.383	-1.496	0.539	0.418
-1.164	0.613	0.172	-1.195	0.602	0.25	-1.324	0.703	0.246	-1.02	0.629	0.316	-1.254	0.734	0.285	-1.168	0.746	0.328	-1.57	0.555	0.438	-1.469	0.797	0.41	-0.703	0.551	0.293	-0.75	0.785	0.402	-1.617	0.563	0.469
-1.156	0.613	0.176	-1.176	0.602	0.25	-1.289	0.688	0.234	-0.977	0.672	0.309	-1.219	0.727	0.273	-1.156	0.715	0.336	-1.457	0.512	0.418	-1.441	0.832	0.406	-0.699	0.547	0.27	-0.797	0.816	0.414	-1.707	0.582	0.504
-1.176	0.609	0.176	-1.164	0.59	0.25	-1.266	0.664	0.223	-0.945	0.699	0.281	-1.219	0.719	0.25	-1.203	0.664	0.324	-1.359	0.492	0.398	-1.449	0.828	0.371	-0.715	0.547	0.258	-0.84	0.855	0.43	-1.723	0.586	0.52
-1.215	0.602	0.18	-1.168	0.578	0.238	-1.273	0.656	0.207	-0.922	0.719	0.262	-1.258	0.723	0.234	-1.27	0.605	0.313	-1.301	0.5	0.371	-1.496	0.789	0.316	-0.746	0.547	0.25	-0.91	0.879	0.438	-1.641	0.578	0.535
-1.27	0.594	0.176	-1.188	0.574	0.23	-1.32	0.66	0.199	-0.91	0.727	0.246	-1.273	0.75	0.25	-1.344	0.547	0.293	-1.289	0.504	0.332	-1.563	0.746	0.27	-0.785	0.539	0.238	-0.98	0.887	0.441	-1.5	0.566	0.555
-1.344	0.578	0.168	-1.211	0.59	0.234	-1.383	0.676	0.195	-0.918	0.734	0.234	-1.258	0.793	0.273	-1.422	0.504	0.289	-1.332	0.512	0.309	-1.621	0.688	0.25	-0.82	0.531	0.238	-1.039	0.863	0.449	-1.348	0.559	0.566
-1.395	0.555	0.164	-1.242	0.605	0.242	-1.422	0.695	0.199	-0.938	0.734	0.227	-1.223	0.844	0.293	-1.469	0.488	0.293	-1.402	0.543	0.313	-1.656	0.641	0.242	-0.844	0.512	0.246	-1.09	0.828	0.461	-1.191	0.559	0.559
-1.441	0.539	0.16	-1.281	0.609	0.246	-1.414	0.734	0.215	-0.953	0.723	0.23	-1.199	0.863	0.281	-1.484	0.477	0.305	-1.461	0.605	0.316	-1.664	0.59	0.238	-0.863	0.492	0.254	-1.148	0.789	0.477	-1.035	0.547	0.535
-1.465	0.535	0.164	-1.328	0.625	0.25	-1.367	0.773	0.238	-0.965	0.711	0.246	-1.227	0.84	0.25	-1.449	0.477	0.316	-1.48	0.68	0.332	-1.609	0.547	0.238	-0.887	0.488	0.262	-1.199	0.777	0.492	-0.906	0.527	0.516
-1.445	0.547	0.18	-1.363	0.641	0.258	-1.32	0.785	0.242	-0.973	0.715	0.262	-1.289	0.781	0.215	-1.383	0.465	0.34	-1.492	0.738	0.336	-1.531	0.504	0.227	-0.914	0.492	0.277	-1.238	0.781	0.504	-0.813	0.492	0.492
-1.406	0.57	0.199	-1.383	0.652	0.273	-1.273	0.773	0.223	-0.977	0.727	0.273	-1.352	0.73	0.172	-1.273	0.445	0.371	-1.477	0.781	0.297	-1.441	0.48	0.227	-0.98	0.488	0.285	-1.277	0.797	0.512	-0.75	0.453	0.461
-1.348	0.605	0.215	-1.367	0.66	0.285	-1.27	0.719	0.203	-0.996	0.727	0.289	-1.422	0.703	0.141	-1.148	0.414	0.398	-1.453	0.789	0.238	-1.336	0.477	0.234	-1.051	0.488	0.285	-1.285	0.82	0.52	-0.711	0.438	0.449
-1.281	0.625	0.234	-1.32	0.656	0.301	-1.289	0.648	0.176	-1.008	0.73	0.297	-1.496	0.691	0.121	-1.031	0.402	0.418	-1.441	0.785	0.18	-1.219	0.477	0.25	-1.117	0.496	0.289	-1.301	0.844	0.516	-0.695	0.441	0.457
-1.234	0.625	0.246	-1.246	0.641	0.309	-1.32	0.609	0.156	-1.043	0.742	0.301	-1.543	0.691	0.121	-0.938	0.41	0.43	-1.438	0.754	0.129	-1.098	0.488	0.262	-1.188	0.5	0.289	-1.328	0.852	0.5	-0.699	0.469	0.484
-1.203	0.613	0.25	-1.156	0.617	0.316	-1.371	0.602	0.137	-1.074	0.762	0.309	-1.547	0.688	0.129	-0.867	0.426	0.434	-1.441	0.711	0.121	-0.996	0.496	0.281	-1.285	0.5	0.301	-1.359	0.848	0.465	-0.727	0.523	0.531
-1.188	0.582	0.242	-1.066	0.598	0.316	-1.441	0.605	0.129	-1.113	0.777	0.313	-1.512	0.684	0.137	-0.828	0.438	0.438	-1.449	0.664	0.137	-0.906	0.504	0.301	-1.359	0.531	0.297	-1.422	0.852	0.422	-0.766	0.574	0.59
-1.195	0.551	0.227	-0.988	0.578	0.316	-1.5	0.598	0.133	-1.148	0.785	0.305	-1.461	0.645	0.152	-0.809	0.457	0.422	-1.434	0.633	0.148	-0.844	0.516	0.313	-1.41	0.57	0.301	-1.484	0.871	0.395	-0.805	0.621	0.664
-1.215	0.52	0.207	-0.934	0.559	0.305	-1.508	0.602	0.129	-1.172	0.773	0.289	-1.383	0.602	0.16	-0.805	0.48	0.414	-1.414	0.602	0.168	-0.797	0.516	0.316	-1.426	0.598	0.309	-1.523	0.895	0.398	-0.844	0.621	0.738
-1.234	0.516	0.188	-0.91	0.543	0.293	-1.492	0.586	0.125	-1.195	0.762	0.281	-1.297	0.566	0.176	-0.797	0.504	0.414	-1.379	0.574	0.191	-0.758	0.516	0.301	-1.379	0.605	0.316	-1.527	0.918	0.41	-0.879	0.613	0.781
-1.262	0.531	0.18	-0.898	0.543	0.297	-1.445	0.563	0.121	-1.23	0.758	0.266	-1.219	0.531	0.191	-0.797	0.543	0.406	-1.328	0.547	0.211	-0.73	0.5	0.289	-1.332	0.594	0.316	-1.516	0.926	0.406	-0.914	0.621	0.793
-1.277	0.547	0.18	-0.895	0.563	0.297	-1.391	0.539	0.109	-1.289	0.758	0.25	-1.133	0.508	0.207	-0.813	0.594	0.398	-1.254	0.535	0.223	-0.715	0.492	0.277	-1.32	0.566	0.301	-1.508	0.895	0.379	-0.957	0.652	0.777
-1.266	0.563	0.195	-0.902	0.594	0.293	-1.336	0.523	0.102	-1.328	0.766	0.238	-1.07	0.512	0.215	-0.84	0.652	0.391	-1.164	0.516	0.242	-0.707	0.48	0.258	-1.367	0.539	0.273	-1.508	0.844	0.336	-1.016	0.707	0.77
-1.234	0.574	0.211	-0.914	0.629	0.297	-1.293	0.527	0.098	-1.359	0.773	0.234	-1.012	0.523	0.223	-0.863	0.711	0.391	-1.086	0.508	0.262	-0.707	0.469	0.242	-1.398	0.535	0.254	-1.539	0.797	0.285	-1.074	0.746	0.754
-1.18	0.578	0.227	-0.918	0.668	0.297	-1.258	0.512	0.094	-1.371	0.785	0.242	-0.953	0.535	0.227	-0.887	0.777	0.406	-1	0.512	0.27	-0.738	0.477	0.23	-1.398	0.527	0.242	-1.566	0.766	0.254	-1.129	0.762	0.742
-1.117	0.578	0.234	-0.918	0.699	0.309	-1.211	0.496	0.098	-1.371	0.777	0.23	-0.922	0.539	0.23	-0.906	0.855	0.414	-0.926	0.559	0.25	-0.793	0.48	0.223	-1.402	0.523	0.223	-1.559	0.758	0.246	-1.164	0.797	0.742
-1.063	0.57	0.238	-0.902	0.734	0.309	-1.168	0.484	0.102	-1.352	0.766	0.227	-0.914	0.547	0.23	-0.934	0.918	0.426	-0.883	0.57	0.246	-0.848	0.504	0.234	-1.422	0.535	0.219	-1.512	0.742	0.246	-1.203	0.836	0.746
-1.016	0.574	0.227	-0.875	0.75	0.301	-1.129	0.48	0.105	-1.316	0.742	0.211	-0.902	0.563	0.227	-0.961	0.941	0.441	-0.836	0.547	0.254	-0.902	0.531	0.242	-1.465	0.555	0.227	-1.441	0.738	0.254	-1.238	0.844	0.746
-0.984	0.578	0.223	-0.867	0.781	0.293	-1.09	0.469	0.109	-1.289	0.711	0.191	-0.898	0.563	0.219	-0.996	0.922	0.453	-0.801	0.566	0.242	-0.957	0.555	0.25	-1.527	0.578	0.246	-1.371	0.738	0.273	-1.258	0.859	0.75
-0.969	0.57	0.211	-0.891	0.805	0.289	-1.051	0.473	0.117	-1.297	0.684	0.168	-0.891	0.566	0.211	-1.031	0.887	0.469	-0.797	0.578	0.227	-1.012	0.566	0.262	-1.594	0.617	0.273	-1.289	0.738	0.281	-1.277	0.883	0.742
-0.961	0.559	0.207	-0.93	0.785	0.285	-1.031	0.477	0.117	-1.328	0.668	0.156	-0.887	0.566	0.211	-1.055	0.836	0.473	-0.797	0.594	0.23	-1.063	0.566	0.266	-1.648	0.656	0.301	-1.184	0.719	0.301	-1.313	0.891	0.742
-0.953	0.555	0.203	-0.969	0.77	0.293	-1.031	0.473	0.121	-1.383	0.656	0.152	-0.902	0.566	0.199	-1.09	0.789	0.473	-0.828	0.582	0.23	-1.09	0.57	0.27	-1.68	0.68	0.34	-1.059	0.688	0.309	-1.328	0.887	0.738
-0.945	0.559	0.203	-1.023	0.754	0.285	-1.027	0.473	0.129	-1.438	0.68	0.168	-0.91	0.57	0.199	-1.141	0.738	0.469	-0.855	0.586	0.227	-1.117	0.563	0.277	-1.664	0.695	0.383	-0.949	0.684	0.324	-1.324	0.887	0.723
-0.957	0.582	0.211	-1.086	0.742	0.289	-1.008	0.484	0.137	-1.445	0.734	0.207	-0.918	0.566	0.203	-1.199	0.707	0.449	-0.879	0.59	0.23	-1.137	0.559	0.285	-1.605	0.707	0.406	-0.855	0.68	0.332	-1.301	0.871	0.672
-0.977	0.609	0.211	-1.137	0.742	0.289	-0.984	0.484	0.145	-1.395	0.781	0.227	-0.922	0.555	0.219	-1.258	0.688	0.43	-0.91	0.586	0.242	-1.176	0.559	0.293	-1.484	0.707	0.43	-0.793	0.676	0.336	-1.25	0.84	0.605
-1.012	0.633	0.219	-1.191	0.75	0.285	-0.945	0.492	0.156	-1.309	0.789	0.23	-0.938	0.551	0.223	-1.289	0.688	0.418	-0.938	0.57	0.25	-1.246	0.551	0.305	-1.332	0.688	0.434	-0.762	0.668	0.328	-1.234	0.813	0.539
-1.027	0.656	0.219	-1.246	0.762	0.273	-0.93	0.504	0.176	-1.25	0.77	0.207	-0.969	0.539	0.223	-1.324	0.699	0.41	-0.949	0.566	0.262	-1.313	0.555	0.305	-1.168	0.645	0.434	-0.738	0.656	0.32	-1.262	0.809	0.508
-1.031	0.668	0.211	-1.297	0.766	0.27	-0.926	0.516	0.18	-1.246	0.734	0.176	-1	0.523	0.223	-1.336	0.738	0.402	-0.957	0.563	0.277	-1.371	0.555	0.305	-1.012	0.582	0.441	-0.723	0.625	0.316	-1.293	0.836	0.535
-1.02	0.676	0.211	-1.32	0.762	0.266	-0.945	0.531	0.18	-1.262	0.691	0.141	-1.039	0.516	0.234	-1.328	0.773	0.387	-0.957	0.559	0.285	-1.375	0.559	0.313	-0.875	0.512	0.445	-0.715	0.609	0.309	-1.293	0.871	0.555
-1.02	0.676	0.203	-1.316	0.758	0.258	-0.945	0.535	0.188	-1.313	0.668	0.125	-1.094	0.527	0.234	-1.313	0.797	0.355	-0.965	0.559	0.301	-1.344	0.578	0.316	-0.777	0.438	0.438	-0.723	0.59	0.305	-1.273	0.906	0.547
-1.02	0.672	0.203	-1.289	0.754	0.254	-0.949	0.527	0.176	-1.367	0.668	0.109	-1.164	0.543	0.234	-1.297	0.789	0.313	-0.984	0.547	0.305	-1.309	0.609	0.328	-0.711	0.387	0.418	-0.738	0.578	0.309	-1.27	0.898	0.539
-1.043	0.668	0.207	-1.254	0.75	0.25	-0.953	0.52	0.164	-1.395	0.656	0.09	-1.258	0.543	0.23	-1.332	0.777	0.277	-1.035	0.551	0.301	-1.324	0.617	0.316	-0.664	0.359	0.391	-0.766	0.586	0.305	-1.297	0.855	0.516
-1.074	0.656	0.211	-1.215	0.758	0.234	-0.957	0.508	0.16	-1.406	0.621	0.082	-1.336	0.555	0.234	-1.379	0.805	0.27	-1.078	0.547	0.293	-1.422	0.613	0.277	-0.637	0.375	0.352	-0.801	0.582	0.313	-1.344	0.828	0.48
-1.117	0.66	0.215	-1.168	0.766	0.23	-0.969	0.523	0.16	-1.387	0.574	0.078	-1.398	0.555	0.242	-1.41	0.848	0.297	-1.133	0.535	0.289	-1.539	0.609	0.238	-0.625	0.41	0.324	-0.828	0.59	0.309	-1.402	0.805	0.461
-1.156	0.652	0.219	-1.133	0.773	0.23	-0.992	0.547	0.164	-1.348	0.551	0.094	-1.395	0.559	0.254	-1.387	0.887	0.328	-1.191	0.535	0.277	-1.598	0.609	0.227	-0.641	0.457	0.316	-0.867	0.602	0.309	-1.457	0.777	0.43
-1.188	0.645	0.223	-1.121	0.785	0.242	-1.027	0.563	0.172	-1.285	0.547	0.09	-1.371	0.586	0.273	-1.359	0.902	0.344	-1.234	0.539	0.266	-1.555	0.609	0.23	-0.688	0.539	0.316	-0.91	0.602	0.309	-1.508	0.738	0.398
-1.219	0.637	0.223	-1.129	0.805	0.234	-1.059	0.57	0.176	-1.219	0.496	0.117	-1.328	0.609	0.301	-1.352	0.875	0.32	-1.277	0.555	0.27	-1.473	0.613	0.254	-0.762	0.652	0.332	-0.949	0.605	0.305	-1.508	0.695	0.367
-1.238	0.637	0.223	-1.164	0.82	0.223	-1.082	0.57	0.176	-1.141	0.473	0.145	-1.281	0.621	0.344	-1.375	0.82	0.281	-1.309	0.578	0.277	-1.43	0.617	0.27	-0.844	0.773	0.355	-0.984	0.609	0.313	-1.453	0.668	0.355
-1.254	0.648	0.211	-1.215	0.848	0.219	-1.102	0.57	0.172	-1.066	0.488	0.172	-1.273	0.617	0.359	-1.414	0.77	0.242	-1.305	0.613	0.289	-1.445	0.598	0.277	-0.93	0.887	0.383	-1.051	0.605	0.313	-1.371	0.656	0.359
-1.266	0.664	0.203	-1.25	0.879	0.227	-1.121	0.574	0.172	-1.016	0.5	0.184	-1.293	0.594	0.34	-1.465	0.73	0.211	-1.273	0.637	0.305	-1.512	0.574	0.281	-1.02	0.969	0.414	-1.125	0.598	0.324	-1.285	0.648	0.367
-1.258	0.668	0.195	-1.238	0.922	0.23	-1.125	0.59	0.18	-0.98	0.516	0.195	-1.336	0.563	0.324	-1.523	0.715	0.195	-1.238	0.641	0.316	-1.59	0.547	0.281	-1.094	1.02	0.438	-1.215	0.59	0.336	-1.18	0.629	0.375
-1.246	0.688	0.191	-1.207	0.938	0.238	-1.125	0.617	0.188	-0.949	0.52	0.191	-1.383	0.535	0.305	-1.555	0.719	0.195	-1.262	0.625	0.309	-1.633	0.52	0.289	-1.148	1.027	0.48	-1.301	0.594	0.324	-1.09	0.598	0.375
-1.223	0.715	0.195	-1.16	0.922	0.246	-1.137	0.648	0.199	-0.938	0.535	0.184	-1.402	0.527	0.277	-1.559	0.727	0.199	-1.336	0.602	0.297	-1.648	0.496	0.297	-1.18	1.016	0.508	-1.371	0.582	0.316	-1.012	0.57	0.367
-1.199	0.738	0.211	-1.113	0.891	0.234	-1.16	0.668	0.215	-0.957	0.539	0.168	-1.391	0.531	0.258	-1.543	0.738	0.203	-1.406	0.578	0.281	-1.605	0.48	0.309	-1.207	0.969	0.527	-1.391	0.582	0.316	-0.945	0.551	0.355
-1.176	0.758	0.219	-1.102	0.828	0.211	-1.203	0.668	0.219	-0.961	0.539	0.16	-1.348	0.512	0.266	-1.5	0.742	0.199	-1.441	0.574	0.266	-1.52	0.488	0.328	-1.238	0.898	0.527	-1.387	0.598	0.316	-0.871	0.539	0.348
-1.148	0.773	0.219	-1.117	0.773	0.195	-1.254	0.656	0.219	-0.941	0.539	0.156	-1.289	0.488	0.281	-1.438	0.723	0.203	-1.445	0.57	0.25	-1.41	0.516	0.34	-1.289	0.813	0.527	-1.352	0.621	0.332	-0.797	0.543	0.344
-1.121	0.773	0.219	-1.168	0.723	0.172	-1.297	0.641	0.223	-0.922	0.539	0.148	-1.246	0.492	0.289	-1.355	0.703	0.215	-1.406	0.578	0.242	-1.281	0.531	0.352	-1.371	0.711	0.508	-1.289	0.645	0.355	-0.742	0.543	0.348
-1.105	0.762	0.207	-1.254	0.691	0.156	-1.324	0.641	0.223	-0.898	0.543	0.145	-1.23	0.488	0.305	-1.258	0.684	0.23	-1.344	0.586	0.25	-1.145	0.535	0.367	-1.434	0.621	0.488	-1.234	0.652	0.379	-0.691	0.555	0.367
-1.105	0.754	0.195	-1.355	0.699	0.148	-1.34	0.637	0.223	-0.902	0.547	0.145	-1.238	0.492	0.305	-1.156	0.668	0.242	-1.297	0.586	0.262	-1.012	0.535	0.387	-1.48	0.555	0.469	-1.215	0.648	0.379	-0.664	0.559	0.379
-1.125	0.75	0.184	-1.461	0.699	0.137	-1.363	0.629	0.23	-0.93	0.551	0.145	-1.281	0.508	0.281	-1.055	0.652	0.25	-1.293	0.586	0.266	-0.898	0.516	0.402	-1.512	0.52	0.441	-1.25	0.641	0.367	-0.656	0.563	0.387
-1.16	0.75	0.172	-1.508	0.703	0.137	-1.379	0.629	0.238	-0.941	0.543	0.145	-1.344	0.527	0.262	-0.973	0.637	0.258	-1.324	0.586	0.266	-0.809	0.5	0.41	-1.512	0.527	0.418	-1.301	0.625	0.336	-0.676	0.559	0.383
-1.207	0.758	0.16	-1.492	0.715	0.133	-1.395	0.621	0.238	-0.941	0.539	0.141	-1.391	0.555	0.258	-0.914	0.613	0.27	-1.383	0.57	0.266	-0.746	0.496	0.418	-1.469	0.551	0.398	-1.332	0.605	0.293	-0.711	0.547	0.375
-1.27	0.781	0.156	-1.445	0.711	0.125	-1.387	0.605	0.234	-0.945	0.52	0.133	-1.41	0.582	0.254	-0.855	0.586	0.277	-1.426	0.559	0.262	-0.691	0.504	0.418	-1.426	0.586	0.363	-1.348	0.602	0.246	-0.75	0.543	0.375
-1.328	0.805	0.156	-1.363	0.691	0.137	-1.383	0.578	0.23	-0.949	0.504	0.129	-1.391	0.621	0.25	-0.816	0.555	0.281	-1.457	0.555	0.266	-0.656	0.516	0.414	-1.383	0.605	0.316	-1.367	0.586	0.219	-0.801	0.547	0.383
-1.359	0.863	0.172	-1.285	0.68	0.145	-1.367	0.555	0.23	-0.973	0.492	0.129	-1.328	0.664	0.258	-0.789	0.531	0.273	-1.453	0.57	0.273	-0.633	0.535	0.406	-1.375	0.613	0.266	-1.387	0.57	0.199	-0.859	0.559	0.391
-1.367	0.906	0.168	-1.211	0.676	0.152	-1.355	0.527	0.227	-1.035	0.496	0.129	-1.246	0.684	0.277	-0.773	0.508	0.281	-1.434	0.598	0.277	-0.621	0.559	0.387	-1.438	0.633	0.23	-1.434	0.563	0.207	-0.926	0.563	0.406
-1.332	0.906	0.168	-1.133	0.648	0.156	-1.352	0.508	0.223	-1.09	0.496	0.129	-1.141	0.695	0.305	-0.773	0.492	0.277	-1.391	0.625	0.285	-0.625	0.602	0.375	-1.52	0.684	0.234	-1.504	0.574	0.223	-1.004	0.566	0.426
-1.301	0.879	0.145	-1.098	0.613	0.156	-1.363	0.5	0.211	-1.156	0.496	0.125	-1.035	0.691	0.332	-0.797	0.484	0.281	-1.309	0.652	0.297	-0.664	0.656	0.359	-1.539	0.746	0.246	-1.582	0.59	0.246	-1.086	0.566	0.441
-1.285	0.809	0.113	-1.059	0.586	0.148	-1.379	0.5	0.203	-1.211	0.496	0.129	-0.957	0.688	0.348	-0.813	0.477	0.281	-1.207	0.664	0.324	-0.715	0.703	0.352	-1.469	0.797	0.262	-1.617	0.605	0.273	-1.156	0.555	0.449
-1.273	0.723	0.082	-1.016	0.566	0.145	-1.379	0.504	0.211	-1.254	0.512	0.137	-0.906	0.672	0.363	-0.832	0.484	0.273	-1.086	0.668	0.355	-0.766	0.754	0.355	-1.422	0.828	0.27	-1.586	0.625	0.301	-1.195	0.547	0.453
-1.281	0.633	0.051	-0.996	0.566	0.148	-1.367	0.527	0.23	-1.309	0.531	0.145	-0.871	0.66	0.367	-0.855	0.473	0.277	-0.977	0.652	0.383	-0.832	0.809	0.367	-1.426	0.816	0.254	-1.496	0.637	0.332	-1.227	0.551	0.457
-1.301	0.551	0.035	-0.984	0.563	0.152	-1.324	0.551	0.246	-1.348	0.555	0.148	-0.84	0.652	0.367	-0.871	0.461	0.281	-0.895	0.625	0.398	-0.898	0.832	0.391	-1.465	0.793	0.234	-1.383	0.668	0.352	-1.316	0.543	0.445
-1.32	0.5	0.027	-0.988	0.563	0.164	-1.27	0.582	0.266	-1.344	0.59	0.16	-0.809	0.641	0.379	-0.898	0.465	0.281	-0.836	0.613	0.406	-0.941	0.852	0.422	-1.523	0.77	0.207	-1.242	0.691	0.379	-1.398	0.551	0.441
-1.332	0.5	0.047	-1.027	0.551	0.176	-1.191	0.602	0.277	-1.32	0.602	0.176	-0.785	0.637	0.387	-0.934	0.477	0.27	-0.813	0.59	0.41	-0.98	0.863	0.438	-1.582	0.746	0.18	-1.078	0.699	0.402	-1.469	0.559	0.422
-1.332	0.535	0.059	-1.055	0.535	0.176	-1.117	0.598	0.281	-1.285	0.617	0.184	-0.777	0.652	0.391	-0.977	0.477	0.27	-0.801	0.574	0.422	-1.043	0.863	0.449	-1.625	0.734	0.164	-0.934	0.695	0.43	-1.512	0.586	0.418
-1.301	0.609	0.063	-1.063	0.516	0.184	-1.051	0.586	0.281	-1.301	0.609	0.191	-0.777	0.684	0.387	-1.02	0.48	0.258	-0.805	0.563	0.434	-1.098	0.836	0.457	-1.613	0.719	0.145	-0.82	0.656	0.441	-1.484	0.617	0.426
-1.285	0.695	0.07	-1.055	0.512	0.176	-0.992	0.59	0.266	-1.359	0.586	0.191	-0.781	0.719	0.387	-1.055	0.48	0.254	-0.816	0.563	0.453	-1.156	0.793	0.461	-1.563	0.695	0.141	-0.734	0.613	0.445	-1.402	0.652	0.445
-1.273	0.727	0.09	-1.023	0.508	0.184	-0.969	0.586	0.25	-1.402	0.57	0.191	-0.801	0.75	0.383	-1.113	0.484	0.254	-0.84	0.551	0.477	-1.223	0.758	0.453	-1.477	0.668	0.152	-0.68	0.566	0.453	-1.324	0.66	0.465
-1.227	0.734	0.113	-1	0.508	0.184	-0.957	0.582	0.246	-1.402	0.559	0.188	-0.824	0.797	0.375	-1.188	0.504	0.246	-0.871	0.563	0.508	-1.301	0.719	0.449	-1.363	0.645	0.172	-0.652	0.52	0.438	-1.297	0.629	0.469
-1.168	0.723	0.121	-0.984	0.52	0.18	-0.941	0.578	0.246	-1.371	0.539	0.176	-0.848	0.84	0.379	-1.289	0.516	0.242	-0.895	0.59	0.555	-1.383	0.699	0.453	-1.238	0.625	0.203	-0.637	0.527	0.422	-1.32	0.617	0.457
-1.109	0.688	0.109	-0.992	0.516	0.184	-0.934	0.57	0.246	-1.313	0.52	0.176	-0.875	0.875	0.383	-1.34	0.551	0.242	-0.949	0.676	0.469	-1.445	0.688	0.469	-1.121	0.598	0.25	-0.652	0.586	0.406	-1.344	0.594	0.441
-1.055	0.637	0.102	-1.012	0.527	0.184	-0.93	0.574	0.242	-1.246	0.5	0.172	-0.902	0.887	0.391	-1.344	0.578	0.246	-1.012	0.711	0.395	-1.473	0.68	0.477	-1.008	0.574	0.293	-0.699	0.656	0.383	-1.34	0.566	0.406
-1.012	0.594	0.102	-1.031	0.539	0.188	-0.934	0.582	0.234	-1.227	0.48	0.172	-0.961	0.879	0.406	-1.328	0.605	0.266	-0.996	0.668	0.379	-1.461	0.672	0.477	-0.914	0.563	0.313	-0.738	0.68	0.367	-1.328	0.551	0.375
-0.965	0.578	0.098	-1.063	0.539	0.191	-0.93	0.602	0.234	-1.258	0.469	0.176	-1.031	0.867	0.41	-1.289	0.605	0.285	-1.004	0.578	0.367	-1.434	0.664	0.461	-0.836	0.555	0.324	-0.766	0.707	0.363	-1.313	0.555	0.359
-0.953	0.566	0.094	-1.07	0.543	0.195	-0.941	0.621	0.238	-1.305	0.469	0.188	-1.094	0.848	0.418	-1.246	0.613	0.293	-1	0.512	0.371	-1.406	0.66	0.434	-0.77	0.547	0.32	-0.801	0.77	0.383	-1.305	0.543	0.363
-0.973	0.551	0.098	-1.094	0.547	0.195	-0.953	0.66	0.242	-1.352	0.484	0.203	-1.145	0.832	0.414	-1.246	0.621	0.285	-1.039	0.492	0.398	-1.395	0.645	0.371	-0.715	0.543	0.316	-0.879	0.859	0.434	-1.324	0.543	0.379
-1.063	0.547	0.098	-1.121	0.555	0.191	-0.965	0.695	0.254	-1.387	0.52	0.227	-1.188	0.809	0.414	-1.305	0.617	0.281	-1.113	0.547	0.43	-1.438	0.66	0.32	-0.68	0.543	0.305	-0.945	0.949	0.504	-1.383	0.531	0.398
-1.105	0.539	0.105	-1.152	0.566	0.184	-0.988	0.723	0.27	-1.418	0.547	0.242	-1.219	0.805	0.41	-1.367	0.613	0.281	-1.203	0.617	0.449	-1.496	0.695	0.313	-0.656	0.555	0.293	-1.004	1.016	0.559	-1.441	0.523	0.426
-1.113	0.535	0.109	-1.18	0.586	0.184	-1.031	0.734	0.281	-1.426	0.574	0.25	-1.258	0.813	0.406	-1.375	0.617	0.301	-1.293	0.703	0.43	-1.5	0.75	0.34	-0.645	0.559	0.281	-1.051	1.043	0.605	-1.48	0.512	0.441
-1.117	0.539	0.102	-1.203	0.59	0.184	-1.051	0.734	0.289	-1.422	0.602	0.25	-1.301	0.824	0.395	-1.348	0.629	0.309	-1.371	0.742	0.395	-1.469	0.805	0.371	-0.645	0.559	0.266	-1.09	1.016	0.629	-1.492	0.5	0.457
-1.098	0.547	0.098	-1.215	0.598	0.188	-1.07	0.73	0.293	-1.395	0.637	0.246	-1.316	0.828	0.387	-1.324	0.629	0.313	-1.434	0.738	0.367	-1.441	0.832	0.387	-0.676	0.551	0.25	-1.109	0.969	0.629	-1.461	0.5	0.473
-1.078	0.563	0.098	-1.207	0.602	0.191	-1.086	0.711	0.293	-1.34	0.648	0.246	-1.309	0.848	0.367	-1.297	0.602	0.313	-1.512	0.719	0.359	-1.438	0.836	0.379	-0.715	0.539	0.246	-1.129	0.934	0.613	-1.383	0.508	0.48
-1.063	0.574	0.109	-1.188	0.617	0.203	-1.102	0.695	0.289	-1.262	0.66	0.25	-1.297	0.855	0.348	-1.309	0.582	0.316	-1.563	0.695	0.359	-1.434	0.82	0.352	-0.773	0.547	0.242	-1.168	0.922	0.594	-1.273	0.527	0.477
-1.055	0.598	0.113	-1.164	0.637	0.203	-1.113	0.684	0.281	-1.172	0.652	0.258	-1.277	0.848	0.328	-1.348	0.566	0.32	-1.574	0.668	0.363	-1.449	0.781	0.309	-0.844	0.555	0.246	-1.227	0.941	0.578	-1.164	0.539	0.48
-1.074	0.621	0.117	-1.164	0.641	0.211	-1.141	0.672	0.27	-1.098	0.633	0.262	-1.242	0.844	0.313	-1.398	0.563	0.332	-1.527	0.633	0.367	-1.484	0.754	0.266	-0.918	0.566	0.246	-1.289	0.977	0.559	-1.047	0.543	0.492
-1.102	0.621	0.121	-1.203	0.633	0.207	-1.18	0.664	0.258	-1.039	0.613	0.266	-1.219	0.824	0.297	-1.461	0.559	0.352	-1.449	0.602	0.359	-1.523	0.727	0.234	-1	0.566	0.254	-1.352	1.004	0.539	-0.938	0.523	0.508
-1.109	0.613	0.117	-1.258	0.621	0.199	-1.227	0.668	0.254	-0.992	0.594	0.262	-1.227	0.816	0.273	-1.516	0.578	0.375	-1.367	0.578	0.336	-1.555	0.711	0.223	-1.078	0.563	0.262	-1.391	1.008	0.531	-0.852	0.504	0.516
-1.109	0.598	0.105	-1.32	0.602	0.195	-1.277	0.672	0.25	-0.961	0.578	0.266	-1.27	0.828	0.273	-1.531	0.598	0.402	-1.336	0.547	0.289	-1.566	0.703	0.211	-1.148	0.547	0.273	-1.402	1	0.512	-0.793	0.508	0.523
-1.094	0.59	0.098	-1.367	0.582	0.191	-1.316	0.672	0.25	-0.941	0.574	0.258	-1.309	0.848	0.285	-1.52	0.617	0.41	-1.359	0.523	0.258	-1.543	0.699	0.211	-1.203	0.531	0.293	-1.367	0.969	0.492	-0.762	0.508	0.531
-1.094	0.578	0.105	-1.379	0.574	0.195	-1.336	0.691	0.25	-0.934	0.57	0.258	-1.316	0.871	0.297	-1.473	0.648	0.414	-1.391	0.52	0.258	-1.465	0.668	0.219	-1.27	0.52	0.309	-1.293	0.926	0.461	-0.742	0.527	0.531
-1.125	0.578	0.109	-1.344	0.578	0.223	-1.348	0.703	0.25	-0.945	0.574	0.254	-1.301	0.887	0.293	-1.398	0.648	0.422	-1.391	0.551	0.273	-1.367	0.633	0.227	-1.348	0.508	0.313	-1.223	0.859	0.434	-0.727	0.555	0.535
-1.184	0.586	0.117	-1.281	0.598	0.246	-1.336	0.719	0.242	-0.953	0.602	0.254	-1.281	0.879	0.273	-1.297	0.613	0.414	-1.359	0.598	0.301	-1.25	0.605	0.246	-1.418	0.504	0.316	-1.207	0.805	0.395	-0.73	0.59	0.523
-1.211	0.586	0.129	-1.23	0.613	0.258	-1.348	0.715	0.219	-0.965	0.641	0.258	-1.258	0.844	0.254	-1.191	0.582	0.41	-1.344	0.645	0.324	-1.133	0.578	0.277	-1.477	0.516	0.316	-1.227	0.797	0.387	-0.746	0.59	0.516
-1.227	0.578	0.141	-1.199	0.629	0.262	-1.395	0.707	0.191	-0.984	0.684	0.27	-1.254	0.801	0.246	-1.082	0.582	0.43	-1.344	0.688	0.332	-1.023	0.547	0.305	-1.492	0.531	0.328	-1.23	0.805	0.402	-0.766	0.59	0.523
-1.223	0.566	0.145	-1.207	0.617	0.262	-1.465	0.711	0.184	-1.004	0.723	0.277	-1.273	0.758	0.223	-1	0.586	0.453	-1.359	0.703	0.32	-0.93	0.527	0.313	-1.473	0.563	0.332	-1.219	0.824	0.426	-0.797	0.59	0.543
-1.195	0.547	0.145	-1.227	0.594	0.258	-1.523	0.723	0.188	-1.008	0.758	0.281	-1.301	0.715	0.207	-0.934	0.613	0.469	-1.387	0.707	0.293	-0.859	0.512	0.313	-1.426	0.586	0.34	-1.23	0.84	0.422	-0.863	0.598	0.578
-1.188	0.535	0.148	-1.25	0.57	0.254	-1.512	0.742	0.191	-1	0.762	0.285	-1.336	0.68	0.199	-0.891	0.637	0.484	-1.422	0.676	0.262	-0.805	0.504	0.305	-1.383	0.594	0.34	-1.27	0.816	0.402	-0.934	0.625	0.613
-1.176	0.543	0.152	-1.281	0.57	0.254	-1.453	0.75	0.195	-1.02	0.777	0.289	-1.387	0.656	0.195	-0.852	0.617	0.469	-1.457	0.648	0.234	-0.762	0.5	0.293	-1.406	0.574	0.316	-1.332	0.781	0.359	-1.023	0.652	0.641
-1.18	0.543	0.16	-1.32	0.574	0.258	-1.383	0.75	0.203	-1.039	0.793	0.301	-1.414	0.652	0.191	-0.816	0.594	0.445	-1.469	0.637	0.219	-0.734	0.496	0.281	-1.465	0.551	0.289	-1.406	0.75	0.313	-1.102	0.66	0.66
-1.164	0.551	0.176	-1.348	0.602	0.27	-1.316	0.758	0.199	-1.07	0.805	0.32	-1.426	0.672	0.195	-0.805	0.563	0.422	-1.484	0.633	0.207	-0.73	0.5	0.266	-1.484	0.539	0.27	-1.473	0.727	0.254	-1.156	0.656	0.664
-1.141	0.559	0.195	-1.352	0.629	0.293	-1.273	0.742	0.191	-1.105	0.809	0.328	-1.402	0.68	0.211	-0.785	0.523	0.434	-1.477	0.617	0.215	-0.738	0.512	0.262	-1.453	0.531	0.258	-1.504	0.715	0.203	-1.203	0.656	0.652
-1.117	0.559	0.211	-1.32	0.652	0.309	-1.242	0.703	0.172	-1.148	0.801	0.328	-1.34	0.672	0.23	-0.77	0.574	0.492	-1.461	0.617	0.219	-0.754	0.527	0.254	-1.406	0.535	0.25	-1.488	0.719	0.172	-1.277	0.641	0.625
