# Supplementary material for: “What Is a Step?” Differences in How a Step Is Detected among Three Popular Activity Monitors That Have Impacted Physical Activity Research
Source: Sensors (Basel). 2018 Apr 15;18(4):1206. doi: 10.3390/s18041206 (PMC5948774; doi:10.3390/s18041206)
Supplement: Supplementary file 1 [file sensors-18-01206-s001.zip › Supplementary material/Clean dataset GT9X wrist/WSS6.csv]

2			2.2			2.4			2.6			2.8			3			3.2			3.4			3.6			3.8			4
x	y	z	x	y	z	x	y	z	x	y	z	x	y	z	x	y	z	x	y	z	x	y	z	x	y	z	x	y	z	x	y	z
-1.055	0.316	-0.066	-1.074	0.418	-0.086	-1.035	0.418	-0.063	-1.484	0.398	-0.172	-1.078	0.254	-0.039	-1.254	0.402	-0.129	-0.863	0.563	-0.098	-1.027	0.297	-0.082	-1.023	0.121	0.047	-1.371	0.621	-0.27	-1.328	0.141	-0.059
-0.988	0.324	-0.043	-1.078	0.43	-0.094	-1.031	0.418	-0.055	-1.32	0.414	-0.148	-1.109	0.266	-0.039	-1.16	0.387	-0.121	-0.844	0.59	-0.09	-0.961	0.313	-0.051	-1.055	0.355	-0.008	-1.313	0.609	-0.242	-1.301	0.121	-0.031
-0.934	0.359	-0.027	-1.07	0.438	-0.102	-1.027	0.414	-0.051	-1.141	0.426	-0.125	-1.152	0.285	-0.051	-1.094	0.359	-0.102	-0.836	0.586	-0.074	-0.926	0.324	-0.055	-1.098	0.559	-0.035	-1.262	0.531	-0.199	-1.25	0.125	-0.016
-0.898	0.418	-0.023	-1.063	0.441	-0.105	-1.027	0.426	-0.043	-0.992	0.414	-0.094	-1.207	0.293	-0.063	-1.074	0.332	-0.07	-0.852	0.617	-0.074	-0.898	0.316	-0.059	-1.203	0.535	0.02	-1.227	0.441	-0.152	-1.188	0.145	-0.012
-0.883	0.477	-0.027	-1.051	0.449	-0.109	-1.035	0.434	-0.043	-0.926	0.391	-0.063	-1.258	0.301	-0.063	-1.102	0.316	-0.035	-0.836	0.66	-0.047	-0.898	0.371	-0.066	-1.195	0.313	0.215	-1.211	0.367	-0.105	-1.125	0.168	-0.012
-0.891	0.523	-0.051	-1.023	0.449	-0.105	-1.035	0.43	-0.051	-0.93	0.344	-0.047	-1.305	0.313	-0.066	-1.164	0.324	-0.004	-0.816	0.652	-0.016	-0.918	0.398	-0.102	-1.211	0.184	0.285	-1.211	0.32	-0.066	-1.066	0.184	-0.012
-0.914	0.523	-0.07	-1.004	0.457	-0.109	-1.047	0.418	-0.043	-0.977	0.289	-0.039	-1.332	0.316	-0.066	-1.23	0.328	0.004	-0.801	0.641	0.008	-0.934	0.434	-0.129	-1.227	0.168	0.23	-1.223	0.293	-0.047	-1.023	0.207	-0.02
-0.953	0.5	-0.078	-1.008	0.457	-0.105	-1.051	0.406	-0.039	-1.063	0.262	-0.047	-1.371	0.305	-0.059	-1.266	0.352	0.004	-0.781	0.656	-0.012	-0.957	0.43	-0.156	-1.23	0.273	0.133	-1.25	0.266	-0.039	-0.988	0.211	-0.039
-0.992	0.465	-0.082	-1.051	0.457	-0.117	-1.047	0.395	-0.039	-1.168	0.242	-0.059	-1.418	0.285	-0.055	-1.266	0.352	-0.02	-0.77	0.699	-0.051	-0.98	0.418	-0.176	-1.266	0.48	0.066	-1.301	0.234	-0.039	-0.969	0.219	-0.059
-1.023	0.438	-0.07	-1.121	0.461	-0.133	-1.055	0.398	-0.039	-1.246	0.234	-0.07	-1.461	0.273	-0.051	-1.23	0.348	-0.047	-0.785	0.738	-0.105	-1	0.395	-0.188	-1.238	0.645	0.094	-1.34	0.207	-0.055	-0.957	0.227	-0.066
-1.047	0.41	-0.059	-1.203	0.457	-0.152	-1.066	0.41	-0.043	-1.285	0.227	-0.07	-1.492	0.273	-0.059	-1.16	0.328	-0.055	-0.844	0.773	-0.16	-1.012	0.391	-0.191	-1.223	0.629	0.125	-1.324	0.199	-0.066	-0.957	0.234	-0.086
-1.063	0.387	-0.039	-1.285	0.441	-0.16	-1.113	0.422	-0.055	-1.285	0.207	-0.074	-1.5	0.285	-0.066	-1.086	0.316	-0.059	-0.914	0.789	-0.211	-1.031	0.395	-0.18	-1.16	0.504	0.176	-1.27	0.195	-0.082	-0.961	0.227	-0.098
-1.066	0.379	-0.035	-1.363	0.422	-0.172	-1.164	0.426	-0.07	-1.27	0.195	-0.078	-1.492	0.313	-0.082	-1.008	0.316	-0.039	-0.992	0.754	-0.262	-1.047	0.406	-0.168	-1.145	0.336	0.156	-1.207	0.191	-0.102	-0.969	0.242	-0.105
-1.055	0.387	-0.027	-1.422	0.395	-0.18	-1.215	0.422	-0.086	-1.238	0.184	-0.07	-1.441	0.34	-0.098	-0.953	0.309	-0.039	-1.031	0.703	-0.293	-1.078	0.41	-0.164	-1.145	0.211	0.145	-1.145	0.199	-0.117	-0.969	0.254	-0.109
-1.039	0.398	-0.023	-1.477	0.359	-0.172	-1.25	0.414	-0.094	-1.191	0.184	-0.059	-1.328	0.371	-0.109	-0.914	0.328	-0.012	-1.125	0.656	-0.324	-1.105	0.418	-0.164	-1.152	0.207	0.16	-1.094	0.211	-0.121	-0.973	0.273	-0.113
-1.02	0.41	-0.031	-1.508	0.336	-0.168	-1.277	0.398	-0.098	-1.141	0.18	-0.043	-1.168	0.398	-0.105	-0.902	0.34	-0.027	-1.258	0.625	-0.344	-1.152	0.434	-0.176	-1.152	0.332	0.191	-1.043	0.234	-0.117	-0.973	0.297	-0.109
-1	0.434	-0.039	-1.504	0.328	-0.164	-1.297	0.379	-0.102	-1.094	0.184	-0.027	-0.996	0.41	-0.094	-0.898	0.352	-0.047	-1.391	0.602	-0.355	-1.184	0.445	-0.188	-1.164	0.379	0.152	-1.004	0.242	-0.102	-0.977	0.293	-0.094
-0.988	0.449	-0.051	-1.488	0.344	-0.176	-1.359	0.355	-0.109	-1.055	0.191	-0.023	-0.863	0.418	-0.07	-0.914	0.363	-0.063	-1.492	0.59	-0.363	-1.188	0.461	-0.191	-1.195	0.457	0.074	-0.973	0.25	-0.082	-0.969	0.281	-0.07
-0.977	0.457	-0.059	-1.449	0.363	-0.184	-1.441	0.344	-0.121	-1.02	0.195	-0.023	-0.805	0.41	-0.047	-0.941	0.383	-0.082	-1.523	0.602	-0.379	-1.199	0.48	-0.199	-1.246	0.41	-0.016	-0.965	0.254	-0.078	-0.965	0.258	-0.043
-0.969	0.465	-0.066	-1.398	0.383	-0.191	-1.539	0.344	-0.145	-1.012	0.219	-0.035	-0.828	0.395	-0.02	-0.98	0.387	-0.102	-1.465	0.617	-0.387	-1.211	0.512	-0.219	-1.297	0.313	0.043	-0.961	0.25	-0.078	-0.961	0.254	-0.016
-0.965	0.469	-0.063	-1.309	0.402	-0.191	-1.621	0.352	-0.164	-1.039	0.234	-0.047	-0.91	0.379	0.012	-1.02	0.41	-0.125	-1.34	0.629	-0.379	-1.23	0.543	-0.227	-1.324	0.238	0.098	-0.961	0.238	-0.082	-0.965	0.25	0.004
-0.965	0.461	-0.063	-1.184	0.43	-0.191	-1.637	0.375	-0.191	-1.051	0.246	-0.059	-1.043	0.363	0.016	-1.039	0.426	-0.145	-1.215	0.609	-0.363	-1.266	0.559	-0.227	-1.34	0.367	0.121	-0.977	0.227	-0.094	-1	0.234	0.023
-0.969	0.453	-0.055	-1.059	0.438	-0.18	-1.559	0.414	-0.207	-1.055	0.254	-0.063	-1.16	0.348	0.008	-1.043	0.434	-0.156	-1.09	0.574	-0.32	-1.305	0.566	-0.246	-1.266	0.406	0.188	-0.988	0.215	-0.094	-1.055	0.227	0.027
-0.965	0.438	-0.043	-0.969	0.41	-0.16	-1.391	0.445	-0.215	-1.039	0.254	-0.051	-1.219	0.32	-0.02	-1.039	0.438	-0.16	-0.996	0.523	-0.27	-1.34	0.582	-0.262	-1.172	0.441	0.168	-1.008	0.207	-0.094	-1.113	0.223	0.023
-0.961	0.434	-0.039	-0.926	0.359	-0.145	-1.195	0.457	-0.199	-1.02	0.234	-0.039	-1.234	0.316	-0.059	-1.027	0.445	-0.16	-0.98	0.473	-0.219	-1.379	0.582	-0.281	-1.156	0.402	0.164	-1.027	0.203	-0.082	-1.16	0.23	0.012
-0.961	0.434	-0.035	-0.941	0.316	-0.125	-1.016	0.453	-0.172	-0.996	0.219	-0.027	-1.207	0.316	-0.082	-1.016	0.445	-0.145	-1	0.422	-0.18	-1.449	0.566	-0.297	-1.148	0.344	0.219	-1.031	0.195	-0.078	-1.207	0.242	0.004
-0.965	0.445	-0.039	-0.984	0.285	-0.117	-0.906	0.438	-0.141	-0.973	0.203	-0.02	-1.148	0.313	-0.086	-1.004	0.449	-0.137	-1.055	0.367	-0.148	-1.555	0.531	-0.309	-1.266	0.324	0.18	-1.035	0.195	-0.07	-1.23	0.254	-0.016
-0.973	0.461	-0.051	-1.051	0.262	-0.117	-0.883	0.41	-0.105	-0.965	0.195	-0.016	-1.074	0.305	-0.074	-0.98	0.449	-0.133	-1.113	0.309	-0.125	-1.652	0.512	-0.316	-1.387	0.254	0.258	-1.039	0.199	-0.059	-1.258	0.258	-0.027
-0.992	0.473	-0.07	-1.113	0.238	-0.109	-0.914	0.371	-0.086	-0.965	0.199	-0.012	-1.016	0.313	-0.07	-1	0.469	-0.129	-1.141	0.258	-0.109	-1.699	0.512	-0.316	-1.473	0.191	0.309	-1.039	0.191	-0.043	-1.281	0.254	-0.035
-1.016	0.488	-0.086	-1.16	0.207	-0.102	-0.992	0.336	-0.09	-0.973	0.219	-0.012	-0.98	0.348	-0.066	-1.023	0.488	-0.125	-1.133	0.215	-0.113	-1.645	0.512	-0.305	-1.52	0.199	0.281	-1.031	0.191	-0.031	-1.309	0.246	-0.043
-1.039	0.492	-0.09	-1.184	0.188	-0.102	-1.078	0.309	-0.094	-0.98	0.238	-0.02	-0.969	0.391	-0.074	-1.031	0.5	-0.125	-1.109	0.184	-0.117	-1.488	0.5	-0.277	-1.488	0.246	0.328	-1.027	0.199	-0.027	-1.309	0.246	-0.039
-1.055	0.492	-0.094	-1.207	0.16	-0.082	-1.145	0.273	-0.102	-0.996	0.258	-0.023	-0.965	0.414	-0.09	-1.039	0.5	-0.125	-1.086	0.164	-0.098	-1.281	0.48	-0.227	-1.387	0.285	0.32	-1.051	0.203	-0.012	-1.293	0.25	-0.027
-1.066	0.488	-0.102	-1.215	0.137	-0.07	-1.199	0.23	-0.109	-1.012	0.258	-0.031	-0.969	0.414	-0.113	-1.059	0.5	-0.125	-1.063	0.16	-0.082	-1.082	0.469	-0.164	-1.281	0.301	0.293	-1.102	0.203	-0.016	-1.262	0.258	-0.02
-1.07	0.48	-0.098	-1.211	0.117	-0.059	-1.242	0.199	-0.117	-1.027	0.25	-0.031	-0.977	0.414	-0.129	-1.082	0.5	-0.125	-1.051	0.18	-0.066	-0.953	0.465	-0.113	-1.195	0.313	0.262	-1.152	0.195	-0.008	-1.289	0.277	-0.027
-1.078	0.473	-0.098	-1.188	0.117	-0.043	-1.266	0.168	-0.098	-1.063	0.254	-0.031	-0.984	0.414	-0.133	-1.125	0.492	-0.129	-1.055	0.195	-0.059	-0.934	0.449	-0.078	-1.16	0.355	0.223	-1.207	0.191	-0.008	-1.379	0.313	-0.055
-1.102	0.465	-0.105	-1.168	0.133	-0.035	-1.258	0.152	-0.07	-1.117	0.258	-0.035	-0.992	0.406	-0.141	-1.184	0.496	-0.137	-1.082	0.215	-0.047	-0.969	0.41	-0.051	-1.141	0.379	0.195	-1.262	0.195	-0.008	-1.504	0.324	-0.078
-1.152	0.445	-0.113	-1.145	0.152	-0.031	-1.234	0.137	-0.035	-1.168	0.258	-0.039	-0.996	0.391	-0.141	-1.23	0.5	-0.156	-1.121	0.223	-0.051	-1.043	0.355	-0.055	-1.133	0.359	0.094	-1.289	0.207	-0.016	-1.594	0.34	-0.117
-1.203	0.434	-0.125	-1.121	0.168	-0.031	-1.191	0.129	-0.008	-1.227	0.266	-0.043	-1	0.371	-0.133	-1.285	0.496	-0.184	-1.121	0.23	-0.059	-1.125	0.316	-0.066	-1.129	0.34	0.039	-1.289	0.234	-0.008	-1.605	0.328	-0.141
-1.258	0.418	-0.129	-1.105	0.18	-0.031	-1.133	0.137	0.012	-1.27	0.258	-0.047	-1	0.367	-0.129	-1.367	0.496	-0.207	-1.102	0.238	-0.059	-1.195	0.285	-0.09	-1.07	0.293	0.082	-1.289	0.254	-0.012	-1.535	0.34	-0.156
-1.316	0.406	-0.145	-1.09	0.191	-0.039	-1.102	0.152	0.012	-1.297	0.258	-0.051	-1.012	0.367	-0.117	-1.473	0.48	-0.23	-1.078	0.242	-0.059	-1.246	0.262	-0.109	-1.023	0.227	0.117	-1.281	0.273	-0.008	-1.43	0.363	-0.152
-1.387	0.383	-0.16	-1.082	0.195	-0.047	-1.078	0.176	-0.004	-1.344	0.254	-0.047	-1.012	0.375	-0.109	-1.59	0.465	-0.25	-1.047	0.246	-0.047	-1.234	0.266	-0.121	-1.02	0.164	0.113	-1.262	0.301	0.012	-1.316	0.391	-0.129
-1.441	0.371	-0.18	-1.074	0.207	-0.051	-1.063	0.195	-0.012	-1.398	0.242	-0.047	-1.02	0.383	-0.105	-1.668	0.445	-0.266	-1.023	0.254	-0.047	-1.195	0.266	-0.125	-1.023	0.141	0.109	-1.277	0.313	0.016	-1.238	0.406	-0.082
-1.457	0.379	-0.188	-1.074	0.215	-0.055	-1.066	0.219	-0.035	-1.445	0.246	-0.063	-1.023	0.391	-0.102	-1.699	0.441	-0.266	-1.008	0.266	-0.039	-1.145	0.258	-0.121	-1.023	0.172	0.117	-1.34	0.324	0.008	-1.23	0.395	-0.023
-1.441	0.387	-0.195	-1.074	0.219	-0.059	-1.086	0.238	-0.051	-1.5	0.258	-0.086	-1.035	0.406	-0.102	-1.672	0.441	-0.262	-1	0.281	-0.039	-1.094	0.258	-0.117	-1.008	0.188	0.125	-1.441	0.336	-0.02	-1.277	0.352	0.027
-1.41	0.395	-0.191	-1.086	0.223	-0.063	-1.09	0.254	-0.066	-1.555	0.289	-0.109	-1.047	0.41	-0.105	-1.547	0.445	-0.254	-1	0.289	-0.047	-1.059	0.254	-0.105	-0.988	0.219	0.133	-1.523	0.359	-0.063	-1.328	0.297	0.047
-1.336	0.426	-0.191	-1.113	0.223	-0.063	-1.094	0.262	-0.082	-1.594	0.328	-0.137	-1.055	0.41	-0.113	-1.359	0.461	-0.23	-1.012	0.309	-0.055	-1.031	0.254	-0.086	-0.965	0.27	0.113	-1.508	0.371	-0.098	-1.34	0.246	0.031
-1.234	0.453	-0.18	-1.117	0.211	-0.063	-1.086	0.258	-0.09	-1.578	0.383	-0.176	-1.07	0.434	-0.121	-1.172	0.512	-0.207	-1.027	0.309	-0.059	-1.02	0.254	-0.07	-0.957	0.313	0.105	-1.441	0.379	-0.109	-1.332	0.215	-0.012
-1.145	0.477	-0.16	-1.102	0.207	-0.055	-1.078	0.258	-0.086	-1.488	0.426	-0.191	-1.086	0.461	-0.129	-1.035	0.559	-0.211	-1.047	0.297	-0.055	-1.023	0.246	-0.066	-0.934	0.324	0.086	-1.379	0.387	-0.105	-1.305	0.234	-0.055
-1.074	0.488	-0.141	-1.09	0.199	-0.051	-1.066	0.254	-0.078	-1.336	0.441	-0.188	-1.105	0.477	-0.133	-0.949	0.535	-0.207	-1.078	0.289	-0.059	-1.02	0.238	-0.066	-0.93	0.367	0.047	-1.328	0.402	-0.09	-1.227	0.273	-0.078
-1.066	0.477	-0.129	-1.07	0.191	-0.039	-1.055	0.254	-0.066	-1.156	0.414	-0.152	-1.137	0.48	-0.141	-0.93	0.469	-0.176	-1.137	0.27	-0.059	-1.031	0.227	-0.074	-0.938	0.398	0.016	-1.293	0.418	-0.082	-1.145	0.336	-0.086
-1.102	0.445	-0.125	-1.059	0.188	-0.035	-1.035	0.258	-0.063	-0.988	0.383	-0.102	-1.191	0.492	-0.156	-0.977	0.395	-0.145	-1.188	0.258	-0.055	-1.047	0.227	-0.078	-0.949	0.418	-0.004	-1.266	0.438	-0.055	-1.023	0.359	-0.09
-1.172	0.402	-0.125	-1.059	0.199	-0.035	-1.027	0.262	-0.055	-0.871	0.355	-0.059	-1.246	0.512	-0.164	-1.07	0.32	-0.117	-1.246	0.254	-0.047	-1.063	0.223	-0.09	-0.941	0.445	-0.02	-1.262	0.438	-0.027	-0.934	0.41	-0.09
-1.246	0.355	-0.129	-1.082	0.211	-0.035	-1.023	0.266	-0.051	-0.836	0.348	0	-1.293	0.508	-0.176	-1.148	0.273	-0.105	-1.293	0.242	-0.039	-1.074	0.234	-0.094	-0.914	0.477	-0.043	-1.266	0.406	0	-0.863	0.414	-0.094
-1.293	0.289	-0.125	-1.09	0.227	-0.043	-1.043	0.27	-0.047	-0.879	0.344	0.043	-1.348	0.504	-0.191	-1.199	0.242	-0.105	-1.324	0.242	-0.035	-1.082	0.242	-0.094	-0.922	0.48	-0.059	-1.266	0.363	0.012	-0.813	0.441	-0.098
-1.309	0.23	-0.105	-1.09	0.246	-0.055	-1.047	0.27	-0.043	-0.961	0.363	0.063	-1.41	0.492	-0.203	-1.23	0.23	-0.105	-1.355	0.23	-0.031	-1.094	0.242	-0.086	-0.926	0.48	-0.074	-1.27	0.313	0.004	-0.773	0.48	-0.109
-1.285	0.191	-0.07	-1.086	0.246	-0.051	-1.047	0.266	-0.035	-1.047	0.363	0.055	-1.492	0.48	-0.207	-1.242	0.211	-0.109	-1.383	0.227	-0.035	-1.094	0.246	-0.082	-0.934	0.539	-0.102	-1.27	0.27	-0.012	-0.762	0.512	-0.109
-1.234	0.164	-0.047	-1.086	0.25	-0.055	-1.051	0.27	-0.031	-1.098	0.328	0.027	-1.57	0.461	-0.215	-1.246	0.219	-0.09	-1.387	0.223	-0.043	-1.098	0.246	-0.07	-0.945	0.59	-0.125	-1.258	0.242	-0.027	-0.781	0.5	-0.102
-1.164	0.16	-0.016	-1.086	0.25	-0.051	-1.063	0.27	-0.031	-1.125	0.293	-0.012	-1.613	0.461	-0.219	-1.219	0.207	-0.07	-1.383	0.227	-0.047	-1.102	0.234	-0.063	-0.953	0.617	-0.176	-1.25	0.246	-0.066	-0.813	0.473	-0.098
-1.113	0.172	-0.004	-1.105	0.254	-0.047	-1.09	0.285	-0.031	-1.141	0.25	-0.047	-1.602	0.461	-0.223	-1.184	0.176	-0.043	-1.363	0.23	-0.047	-1.109	0.227	-0.063	-0.961	0.641	-0.211	-1.219	0.285	-0.07	-0.844	0.426	-0.105
-1.098	0.203	0	-1.152	0.254	-0.047	-1.145	0.301	-0.039	-1.137	0.223	-0.063	-1.527	0.453	-0.215	-1.145	0.152	-0.023	-1.336	0.238	-0.047	-1.113	0.223	-0.047	-0.98	0.656	-0.227	-1.18	0.313	-0.098	-0.879	0.395	-0.113
-1.094	0.211	0.004	-1.184	0.258	-0.047	-1.203	0.305	-0.039	-1.121	0.234	-0.074	-1.383	0.449	-0.203	-1.117	0.156	0	-1.328	0.242	-0.047	-1.121	0.223	-0.039	-0.992	0.684	-0.258	-1.133	0.332	-0.121	-0.906	0.371	-0.125
-1.07	0.223	-0.008	-1.223	0.262	-0.047	-1.238	0.309	-0.035	-1.094	0.27	-0.082	-1.199	0.449	-0.176	-1.098	0.176	-0.004	-1.328	0.246	-0.059	-1.145	0.223	-0.027	-1.027	0.707	-0.266	-1.07	0.383	-0.137	-0.926	0.367	-0.129
-1.059	0.223	-0.023	-1.258	0.262	-0.043	-1.262	0.305	-0.031	-1.063	0.324	-0.082	-1.039	0.434	-0.145	-1.09	0.199	-0.008	-1.332	0.258	-0.078	-1.195	0.223	-0.031	-1.066	0.668	-0.238	-1.004	0.422	-0.148	-0.949	0.387	-0.129
-1.063	0.23	-0.035	-1.293	0.254	-0.031	-1.273	0.293	-0.023	-1.031	0.363	-0.086	-0.949	0.406	-0.113	-1.086	0.215	-0.027	-1.316	0.281	-0.102	-1.27	0.227	-0.031	-1.098	0.637	-0.223	-0.953	0.445	-0.152	-0.98	0.406	-0.121
-1.059	0.23	-0.055	-1.324	0.254	-0.039	-1.281	0.285	-0.023	-1.004	0.387	-0.094	-0.945	0.367	-0.086	-1.086	0.223	-0.047	-1.266	0.309	-0.121	-1.32	0.238	-0.031	-1.102	0.621	-0.234	-0.91	0.449	-0.148	-1.023	0.418	-0.121
-1.063	0.238	-0.063	-1.367	0.258	-0.047	-1.301	0.281	-0.027	-0.977	0.406	-0.102	-0.996	0.332	-0.074	-1.078	0.23	-0.063	-1.195	0.328	-0.137	-1.352	0.25	-0.027	-1.109	0.605	-0.262	-0.883	0.449	-0.145	-1.102	0.418	-0.117
-1.086	0.25	-0.066	-1.434	0.266	-0.063	-1.348	0.285	-0.039	-0.965	0.422	-0.102	-1.07	0.313	-0.078	-1.086	0.242	-0.07	-1.133	0.332	-0.129	-1.34	0.273	-0.027	-1.148	0.59	-0.285	-0.867	0.449	-0.137	-1.176	0.43	-0.121
-1.145	0.258	-0.074	-1.484	0.277	-0.086	-1.41	0.293	-0.055	-0.957	0.414	-0.109	-1.156	0.297	-0.094	-1.086	0.25	-0.074	-1.074	0.324	-0.109	-1.324	0.281	-0.02	-1.223	0.578	-0.309	-0.871	0.445	-0.133	-1.23	0.465	-0.137
-1.168	0.25	-0.078	-1.539	0.285	-0.113	-1.453	0.313	-0.082	-0.953	0.41	-0.109	-1.219	0.289	-0.102	-1.078	0.254	-0.074	-1.059	0.309	-0.07	-1.297	0.281	-0.004	-1.344	0.559	-0.328	-0.887	0.438	-0.133	-1.262	0.508	-0.16
-1.152	0.25	-0.074	-1.559	0.297	-0.133	-1.488	0.344	-0.109	-0.953	0.41	-0.105	-1.258	0.266	-0.102	-1.063	0.254	-0.07	-1.105	0.289	-0.039	-1.266	0.281	0.012	-1.488	0.539	-0.332	-0.898	0.41	-0.129	-1.309	0.543	-0.188
-1.125	0.242	-0.059	-1.52	0.301	-0.148	-1.469	0.379	-0.141	-0.965	0.422	-0.098	-1.27	0.234	-0.094	-1.047	0.246	-0.063	-1.184	0.273	-0.016	-1.25	0.281	0.023	-1.613	0.5	-0.324	-0.902	0.395	-0.125	-1.367	0.539	-0.207
-1.098	0.23	-0.047	-1.395	0.313	-0.141	-1.363	0.402	-0.156	-0.98	0.426	-0.098	-1.254	0.223	-0.086	-1.02	0.242	-0.055	-1.246	0.273	-0.004	-1.277	0.289	0.023	-1.691	0.465	-0.305	-0.902	0.391	-0.121	-1.434	0.539	-0.223
-1.082	0.223	-0.035	-1.215	0.32	-0.113	-1.203	0.41	-0.145	-0.996	0.422	-0.094	-1.215	0.219	-0.066	-1.008	0.238	-0.043	-1.27	0.277	-0.02	-1.324	0.305	0	-1.648	0.434	-0.289	-0.898	0.387	-0.109	-1.484	0.539	-0.238
-1.074	0.211	-0.031	-1.02	0.324	-0.07	-1.02	0.406	-0.121	-1.004	0.406	-0.082	-1.16	0.188	-0.051	-1.012	0.227	-0.035	-1.234	0.285	-0.035	-1.348	0.324	-0.027	-1.492	0.406	-0.266	-0.902	0.391	-0.105	-1.512	0.535	-0.25
-1.063	0.207	-0.035	-0.859	0.344	-0.043	-0.852	0.395	-0.082	-1.012	0.391	-0.078	-1.117	0.18	-0.039	-1.031	0.215	-0.023	-1.176	0.293	-0.055	-1.352	0.336	-0.047	-1.293	0.371	-0.219	-0.914	0.398	-0.102	-1.516	0.523	-0.254
-1.074	0.227	-0.055	-0.777	0.367	-0.023	-0.75	0.391	-0.043	-1.016	0.383	-0.074	-1.09	0.188	-0.035	-1.047	0.207	-0.02	-1.113	0.277	-0.047	-1.336	0.344	-0.059	-1.105	0.332	-0.168	-0.957	0.418	-0.113	-1.52	0.512	-0.246
-1.105	0.258	-0.066	-0.781	0.387	-0.012	-0.73	0.391	0	-1.008	0.383	-0.074	-1.07	0.199	-0.035	-1.074	0.207	-0.02	-1.047	0.246	-0.031	-1.313	0.348	-0.066	-0.977	0.316	-0.109	-0.988	0.445	-0.133	-1.531	0.5	-0.238
-1.109	0.277	-0.082	-0.859	0.391	-0.012	-0.816	0.387	0.031	-1.012	0.395	-0.078	-1.059	0.207	-0.035	-1.121	0.219	-0.016	-0.988	0.23	-0.004	-1.289	0.352	-0.066	-0.922	0.305	-0.059	-1.027	0.473	-0.152	-1.551	0.516	-0.234
-1.098	0.285	-0.09	-0.996	0.402	-0.031	-0.977	0.387	0.043	-1.016	0.406	-0.078	-1.051	0.211	-0.039	-1.188	0.227	-0.031	-0.961	0.238	0.004	-1.277	0.363	-0.055	-0.941	0.301	-0.023	-1.074	0.496	-0.184	-1.484	0.547	-0.234
-1.082	0.281	-0.086	-1.113	0.402	-0.063	-1.152	0.363	0.035	-1.023	0.418	-0.082	-1.051	0.211	-0.047	-1.238	0.246	-0.047	-0.949	0.258	0	-1.258	0.379	-0.035	-1.016	0.285	-0.012	-1.129	0.516	-0.211	-1.352	0.559	-0.223
-1.074	0.277	-0.082	-1.191	0.371	-0.094	-1.277	0.348	0	-1.027	0.43	-0.098	-1.055	0.211	-0.055	-1.273	0.277	-0.066	-0.934	0.285	-0.027	-1.234	0.383	-0.008	-1.082	0.27	-0.004	-1.199	0.535	-0.246	-1.219	0.531	-0.188
-1.059	0.277	-0.07	-1.234	0.316	-0.117	-1.344	0.316	-0.047	-1.027	0.441	-0.109	-1.059	0.219	-0.063	-1.289	0.316	-0.07	-0.918	0.32	-0.063	-1.211	0.379	0.012	-1.109	0.242	-0.023	-1.273	0.547	-0.289	-1.137	0.484	-0.148
-1.043	0.285	-0.066	-1.227	0.262	-0.125	-1.367	0.289	-0.09	-1.051	0.441	-0.113	-1.055	0.219	-0.063	-1.297	0.348	-0.07	-0.918	0.352	-0.086	-1.172	0.359	0.02	-1.109	0.215	-0.035	-1.34	0.563	-0.332	-1.109	0.434	-0.109
-1.059	0.285	-0.066	-1.18	0.227	-0.109	-1.344	0.266	-0.121	-1.121	0.445	-0.117	-1.051	0.223	-0.063	-1.285	0.371	-0.063	-0.914	0.383	-0.105	-1.125	0.34	0.004	-1.074	0.199	-0.047	-1.406	0.57	-0.375	-1.141	0.398	-0.09
-1.102	0.297	-0.074	-1.117	0.23	-0.086	-1.277	0.262	-0.137	-1.211	0.441	-0.125	-1.039	0.227	-0.063	-1.285	0.375	-0.055	-0.914	0.406	-0.125	-1.063	0.324	-0.008	-1.031	0.207	-0.059	-1.457	0.574	-0.402	-1.203	0.371	-0.074
-1.117	0.313	-0.078	-1.051	0.262	-0.07	-1.191	0.293	-0.137	-1.301	0.445	-0.145	-1.023	0.234	-0.055	-1.305	0.352	-0.035	-0.918	0.422	-0.133	-1.016	0.305	-0.023	-1.023	0.223	-0.066	-1.492	0.555	-0.41	-1.27	0.328	-0.07
-1.137	0.328	-0.086	-0.988	0.316	-0.059	-1.102	0.336	-0.125	-1.398	0.449	-0.164	-1.004	0.23	-0.051	-1.359	0.309	-0.02	-0.93	0.43	-0.145	-0.98	0.293	-0.016	-1.063	0.242	-0.078	-1.539	0.52	-0.395	-1.34	0.27	-0.07
-1.16	0.324	-0.09	-0.949	0.371	-0.055	-1.02	0.375	-0.109	-1.52	0.438	-0.184	-1.004	0.223	-0.043	-1.418	0.281	-0.023	-0.93	0.441	-0.145	-0.973	0.301	-0.031	-1.098	0.254	-0.09	-1.574	0.504	-0.367	-1.387	0.215	-0.066
-1.18	0.32	-0.082	-0.934	0.418	-0.066	-0.965	0.418	-0.105	-1.645	0.422	-0.191	-0.996	0.211	-0.035	-1.477	0.273	-0.035	-0.922	0.441	-0.141	-0.961	0.313	-0.039	-1.113	0.254	-0.09	-1.531	0.52	-0.332	-1.379	0.164	-0.059
-1.219	0.316	-0.082	-0.938	0.438	-0.086	-0.93	0.438	-0.102	-1.738	0.41	-0.199	-1	0.207	-0.023	-1.473	0.293	-0.059	-0.91	0.441	-0.141	-0.961	0.316	-0.059	-1.113	0.246	-0.082	-1.43	0.527	-0.281	-1.32	0.141	-0.047
-1.262	0.324	-0.09	-0.953	0.438	-0.109	-0.906	0.445	-0.105	-1.77	0.395	-0.191	-1.023	0.199	-0.012	-1.383	0.332	-0.074	-0.902	0.441	-0.133	-0.961	0.363	-0.078	-1.086	0.238	-0.074	-1.328	0.492	-0.23	-1.234	0.141	-0.031
-1.293	0.355	-0.094	-0.969	0.426	-0.113	-0.91	0.426	-0.113	-1.734	0.387	-0.176	-1.059	0.199	-0.016	-1.238	0.371	-0.078	-0.918	0.434	-0.129	-0.965	0.402	-0.113	-1.051	0.23	-0.063	-1.285	0.438	-0.188	-1.141	0.152	-0.027
-1.309	0.375	-0.094	-0.996	0.41	-0.117	-0.926	0.406	-0.117	-1.621	0.387	-0.164	-1.105	0.211	-0.016	-1.102	0.395	-0.082	-0.945	0.422	-0.117	-0.98	0.449	-0.137	-1.023	0.215	-0.059	-1.285	0.387	-0.152	-1.051	0.16	-0.023
-1.328	0.383	-0.102	-1.008	0.395	-0.113	-0.953	0.391	-0.117	-1.438	0.398	-0.152	-1.164	0.223	-0.023	-1.004	0.398	-0.066	-0.996	0.414	-0.113	-1	0.477	-0.168	-0.996	0.207	-0.051	-1.32	0.352	-0.141	-0.988	0.184	-0.027
-1.348	0.383	-0.105	-1.016	0.379	-0.105	-0.98	0.367	-0.109	-1.215	0.426	-0.133	-1.23	0.234	-0.031	-0.945	0.375	-0.023	-1.055	0.402	-0.113	-1.023	0.477	-0.188	-0.992	0.199	-0.051	-1.367	0.328	-0.148	-0.941	0.207	-0.031
-1.359	0.391	-0.113	-1.027	0.371	-0.098	-1	0.344	-0.102	-1.016	0.441	-0.109	-1.281	0.254	-0.035	-0.938	0.348	0.012	-1.105	0.406	-0.121	-1.039	0.477	-0.191	-0.992	0.203	-0.051	-1.406	0.313	-0.164	-0.902	0.223	-0.035
-1.355	0.406	-0.117	-1.027	0.367	-0.086	-1.016	0.324	-0.086	-0.887	0.441	-0.082	-1.301	0.285	-0.051	-0.98	0.324	0.047	-1.152	0.402	-0.125	-1.047	0.461	-0.191	-1.004	0.227	-0.063	-1.418	0.281	-0.172	-0.883	0.242	-0.051
-1.332	0.406	-0.117	-1.027	0.367	-0.074	-1.035	0.324	-0.078	-0.844	0.441	-0.074	-1.305	0.313	-0.051	-1.066	0.309	0.066	-1.184	0.398	-0.121	-1.063	0.461	-0.195	-1	0.246	-0.07	-1.406	0.25	-0.172	-0.871	0.25	-0.066
-1.277	0.406	-0.109	-1.027	0.371	-0.074	-1.043	0.336	-0.074	-0.863	0.422	-0.074	-1.309	0.32	-0.055	-1.148	0.313	0.051	-1.207	0.406	-0.125	-1.066	0.457	-0.188	-0.984	0.27	-0.07	-1.359	0.23	-0.176	-0.863	0.262	-0.078
-1.211	0.414	-0.105	-1.027	0.371	-0.078	-1.027	0.355	-0.07	-0.945	0.398	-0.09	-1.332	0.316	-0.043	-1.215	0.328	0.016	-1.219	0.41	-0.117	-1.078	0.449	-0.184	-0.973	0.281	-0.066	-1.285	0.23	-0.164	-0.859	0.281	-0.082
-1.117	0.418	-0.094	-1.039	0.379	-0.086	-1.02	0.371	-0.074	-1.059	0.391	-0.109	-1.367	0.289	-0.035	-1.25	0.352	-0.039	-1.242	0.418	-0.113	-1.086	0.441	-0.176	-0.984	0.277	-0.063	-1.195	0.246	-0.141	-0.863	0.289	-0.082
-1.016	0.406	-0.074	-1.043	0.398	-0.094	-1.012	0.398	-0.086	-1.156	0.383	-0.125	-1.422	0.262	-0.035	-1.238	0.363	-0.086	-1.273	0.438	-0.109	-1.094	0.441	-0.172	-1.02	0.258	-0.051	-1.113	0.25	-0.117	-0.898	0.285	-0.082
-0.934	0.398	-0.059	-1.051	0.41	-0.094	-1.016	0.422	-0.094	-1.223	0.371	-0.125	-1.496	0.258	-0.051	-1.203	0.348	-0.129	-1.313	0.461	-0.113	-1.105	0.434	-0.164	-1.07	0.242	-0.039	-1.043	0.254	-0.098	-0.941	0.281	-0.07
-0.879	0.395	-0.039	-1.055	0.41	-0.094	-1.02	0.441	-0.098	-1.254	0.328	-0.113	-1.559	0.27	-0.066	-1.145	0.332	-0.141	-1.359	0.477	-0.137	-1.125	0.441	-0.16	-1.141	0.238	-0.043	-1.004	0.258	-0.078	-1.016	0.258	-0.066
-0.863	0.402	-0.023	-1.047	0.406	-0.094	-1.031	0.457	-0.102	-1.27	0.266	-0.102	-1.547	0.293	-0.09	-1.086	0.332	-0.137	-1.426	0.48	-0.16	-1.145	0.445	-0.16	-1.203	0.238	-0.055	-0.984	0.254	-0.07	-1.09	0.23	-0.066
-0.906	0.402	-0.027	-1.039	0.398	-0.082	-1.039	0.469	-0.105	-1.254	0.215	-0.078	-1.434	0.344	-0.105	-1.035	0.309	-0.125	-1.504	0.465	-0.184	-1.168	0.445	-0.16	-1.273	0.246	-0.063	-0.973	0.25	-0.074	-1.16	0.207	-0.059
-1.004	0.41	-0.047	-1.027	0.395	-0.078	-1.047	0.469	-0.105	-1.223	0.172	-0.047	-1.273	0.387	-0.105	-1.008	0.309	-0.117	-1.602	0.453	-0.203	-1.184	0.445	-0.172	-1.336	0.258	-0.066	-0.973	0.242	-0.078	-1.223	0.199	-0.063
-1.121	0.43	-0.074	-1.02	0.395	-0.082	-1.066	0.461	-0.098	-1.168	0.141	-0.02	-1.117	0.402	-0.086	-0.996	0.34	-0.117	-1.672	0.457	-0.219	-1.211	0.449	-0.184	-1.367	0.262	-0.074	-0.984	0.238	-0.094	-1.254	0.203	-0.055
-1.215	0.43	-0.105	-1.031	0.406	-0.082	-1.102	0.453	-0.086	-1.109	0.137	-0.008	-0.98	0.391	-0.059	-1.004	0.387	-0.121	-1.688	0.465	-0.234	-1.254	0.449	-0.188	-1.383	0.266	-0.082	-0.992	0.227	-0.098	-1.27	0.219	-0.051
-1.25	0.398	-0.125	-1.051	0.418	-0.094	-1.137	0.438	-0.074	-1.066	0.148	0.012	-0.902	0.367	-0.023	-1.02	0.414	-0.133	-1.621	0.477	-0.238	-1.297	0.461	-0.195	-1.391	0.266	-0.082	-1.004	0.215	-0.098	-1.266	0.211	-0.043
-1.23	0.352	-0.129	-1.098	0.43	-0.105	-1.18	0.422	-0.066	-1.043	0.172	0.012	-0.891	0.352	0.016	-1.039	0.402	-0.148	-1.473	0.484	-0.227	-1.336	0.484	-0.219	-1.371	0.273	-0.078	-1.004	0.215	-0.102	-1.262	0.207	-0.023
-1.18	0.32	-0.109	-1.156	0.438	-0.117	-1.223	0.414	-0.07	-1.039	0.191	0.008	-0.93	0.332	0.047	-1.059	0.395	-0.156	-1.273	0.48	-0.191	-1.371	0.516	-0.238	-1.352	0.277	-0.07	-1	0.215	-0.105	-1.273	0.207	0.012
-1.105	0.313	-0.09	-1.223	0.453	-0.133	-1.258	0.402	-0.078	-1.051	0.215	-0.012	-1.012	0.316	0.051	-1.078	0.375	-0.184	-1.082	0.473	-0.145	-1.367	0.551	-0.25	-1.367	0.293	-0.07	-0.996	0.203	-0.105	-1.289	0.199	0.039
-1.031	0.348	-0.074	-1.281	0.453	-0.152	-1.32	0.395	-0.094	-1.07	0.23	-0.023	-1.09	0.301	0.031	-1.09	0.359	-0.188	-0.938	0.457	-0.094	-1.348	0.574	-0.258	-1.406	0.309	-0.078	-0.973	0.195	-0.094	-1.309	0.207	0.063
-0.977	0.402	-0.063	-1.34	0.445	-0.168	-1.391	0.375	-0.109	-1.082	0.242	-0.035	-1.148	0.309	-0.008	-1.094	0.352	-0.18	-0.895	0.43	-0.055	-1.352	0.578	-0.258	-1.438	0.328	-0.094	-0.953	0.199	-0.074	-1.32	0.219	0.074
-0.953	0.453	-0.063	-1.387	0.422	-0.168	-1.477	0.379	-0.129	-1.074	0.25	-0.051	-1.176	0.336	-0.063	-1.086	0.336	-0.168	-0.914	0.395	-0.035	-1.383	0.574	-0.258	-1.438	0.332	-0.105	-0.934	0.199	-0.047	-1.32	0.238	0.074
-0.945	0.477	-0.078	-1.422	0.398	-0.164	-1.566	0.383	-0.152	-1.055	0.246	-0.051	-1.164	0.344	-0.098	-1.066	0.344	-0.145	-0.98	0.359	-0.035	-1.398	0.59	-0.258	-1.383	0.324	-0.113	-0.922	0.195	-0.035	-1.301	0.258	0.074
-0.934	0.473	-0.102	-1.465	0.383	-0.16	-1.621	0.391	-0.176	-1.02	0.242	-0.051	-1.133	0.32	-0.113	-1.051	0.344	-0.133	-1.07	0.328	-0.051	-1.367	0.609	-0.258	-1.297	0.316	-0.105	-0.902	0.184	-0.012	-1.254	0.293	0.066
-0.93	0.449	-0.105	-1.496	0.375	-0.16	-1.633	0.395	-0.191	-0.984	0.234	-0.039	-1.082	0.313	-0.117	-1.039	0.344	-0.117	-1.156	0.293	-0.07	-1.301	0.609	-0.25	-1.219	0.309	-0.086	-0.906	0.176	0	-1.223	0.328	0.059
-0.93	0.418	-0.102	-1.504	0.395	-0.16	-1.582	0.402	-0.195	-0.953	0.215	-0.031	-1.031	0.313	-0.113	-1.023	0.352	-0.102	-1.219	0.258	-0.09	-1.219	0.582	-0.227	-1.164	0.297	-0.059	-0.93	0.18	0.004	-1.238	0.344	0.043
-0.949	0.395	-0.09	-1.465	0.418	-0.18	-1.453	0.406	-0.191	-0.938	0.195	-0.023	-0.996	0.32	-0.105	-1.031	0.363	-0.09	-1.242	0.215	-0.102	-1.137	0.539	-0.199	-1.141	0.297	-0.023	-0.973	0.184	-0.004	-1.289	0.332	0.031
-0.969	0.387	-0.078	-1.387	0.445	-0.188	-1.281	0.406	-0.172	-0.945	0.184	-0.02	-0.977	0.344	-0.098	-1.043	0.371	-0.094	-1.23	0.18	-0.102	-1.09	0.496	-0.156	-1.141	0.313	0.004	-1.039	0.191	-0.012	-1.348	0.297	0.012
-0.996	0.383	-0.07	-1.25	0.457	-0.184	-1.074	0.43	-0.145	-0.973	0.184	-0.016	-0.973	0.379	-0.102	-1.059	0.395	-0.102	-1.195	0.164	-0.094	-1.094	0.457	-0.129	-1.148	0.34	0.035	-1.102	0.203	-0.023	-1.418	0.246	0
-1.031	0.391	-0.07	-1.086	0.449	-0.168	-0.898	0.43	-0.117	-1.016	0.188	-0.02	-0.984	0.434	-0.117	-1.09	0.422	-0.121	-1.156	0.164	-0.07	-1.145	0.422	-0.109	-1.141	0.355	0.051	-1.152	0.227	-0.031	-1.469	0.227	-0.02
-1.059	0.395	-0.074	-0.961	0.43	-0.141	-0.805	0.418	-0.086	-1.047	0.191	-0.027	-0.988	0.473	-0.129	-1.133	0.453	-0.137	-1.109	0.156	-0.055	-1.191	0.379	-0.086	-1.113	0.344	0.035	-1.215	0.25	-0.023	-1.48	0.242	-0.047
-1.063	0.406	-0.082	-0.895	0.395	-0.109	-0.797	0.371	-0.07	-1.066	0.211	-0.031	-1.008	0.465	-0.156	-1.176	0.477	-0.152	-1.086	0.156	-0.043	-1.242	0.332	-0.07	-1.078	0.324	0.016	-1.234	0.262	-0.012	-1.457	0.289	-0.082
-1.043	0.41	-0.078	-0.906	0.367	-0.086	-0.855	0.332	-0.066	-1.086	0.219	-0.035	-1.027	0.453	-0.176	-1.219	0.496	-0.164	-1.074	0.164	-0.039	-1.281	0.281	-0.059	-1.043	0.316	-0.008	-1.254	0.262	0.008	-1.406	0.363	-0.109
-1.02	0.414	-0.07	-0.973	0.328	-0.086	-0.969	0.281	-0.07	-1.109	0.238	-0.039	-1.051	0.426	-0.18	-1.27	0.52	-0.18	-1.078	0.168	-0.043	-1.293	0.242	-0.039	-1.012	0.301	-0.035	-1.262	0.27	0.035	-1.359	0.434	-0.121
-1.004	0.418	-0.066	-1.102	0.301	-0.09	-1.109	0.262	-0.086	-1.16	0.262	-0.043	-1.055	0.395	-0.184	-1.301	0.531	-0.199	-1.086	0.184	-0.051	-1.285	0.219	-0.031	-0.996	0.305	-0.039	-1.25	0.285	0.051	-1.344	0.453	-0.113
-0.996	0.418	-0.066	-1.234	0.273	-0.102	-1.27	0.262	-0.117	-1.215	0.285	-0.047	-1.055	0.383	-0.168	-1.344	0.535	-0.219	-1.094	0.191	-0.066	-1.258	0.219	-0.023	-0.984	0.309	-0.047	-1.246	0.297	0.07	-1.34	0.43	-0.098
-0.992	0.43	-0.066	-1.316	0.242	-0.109	-1.398	0.27	-0.141	-1.273	0.309	-0.059	-1.059	0.383	-0.156	-1.387	0.539	-0.238	-1.098	0.199	-0.086	-1.219	0.223	-0.027	-0.965	0.324	-0.059	-1.27	0.316	0.059	-1.355	0.379	-0.082
-0.992	0.434	-0.066	-1.34	0.211	-0.117	-1.453	0.246	-0.137	-1.344	0.313	-0.055	-1.051	0.375	-0.137	-1.43	0.559	-0.258	-1.098	0.199	-0.098	-1.184	0.23	-0.031	-0.941	0.336	-0.066	-1.348	0.34	0.035	-1.352	0.328	-0.074
-0.996	0.441	-0.066	-1.32	0.18	-0.102	-1.426	0.207	-0.129	-1.402	0.316	-0.051	-1.043	0.375	-0.125	-1.492	0.582	-0.285	-1.094	0.203	-0.105	-1.156	0.238	-0.035	-0.93	0.352	-0.082	-1.426	0.359	-0.008	-1.309	0.297	-0.074
-0.996	0.445	-0.066	-1.277	0.148	-0.078	-1.348	0.164	-0.102	-1.445	0.313	-0.047	-1.043	0.363	-0.113	-1.578	0.598	-0.305	-1.086	0.207	-0.102	-1.137	0.242	-0.047	-0.93	0.371	-0.082	-1.445	0.375	-0.039	-1.238	0.293	-0.078
-1.008	0.441	-0.063	-1.219	0.125	-0.051	-1.238	0.117	-0.063	-1.488	0.301	-0.051	-1.047	0.383	-0.102	-1.617	0.586	-0.305	-1.063	0.215	-0.098	-1.121	0.242	-0.066	-0.934	0.391	-0.086	-1.406	0.375	-0.043	-1.156	0.289	-0.063
-1.031	0.43	-0.063	-1.16	0.137	-0.031	-1.141	0.113	-0.027	-1.535	0.301	-0.066	-1.047	0.391	-0.105	-1.594	0.578	-0.289	-1.039	0.227	-0.09	-1.113	0.25	-0.082	-0.953	0.41	-0.098	-1.352	0.375	-0.035	-1.035	0.289	-0.066
-1.055	0.438	-0.063	-1.113	0.168	-0.031	-1.047	0.137	0	-1.578	0.313	-0.09	-1.047	0.414	-0.109	-1.512	0.555	-0.262	-1.016	0.227	-0.078	-1.098	0.262	-0.094	-0.969	0.414	-0.105	-1.332	0.359	-0.035	-0.934	0.332	-0.039
-1.07	0.434	-0.063	-1.086	0.195	-0.031	-0.988	0.164	0.02	-1.598	0.328	-0.109	-1.055	0.441	-0.117	-1.395	0.523	-0.23	-0.988	0.23	-0.066	-1.094	0.281	-0.109	-0.984	0.414	-0.109	-1.355	0.359	-0.047	-0.848	0.324	-0.035
-1.105	0.438	-0.066	-1.07	0.215	-0.047	-0.953	0.188	0.027	-1.559	0.344	-0.121	-1.078	0.473	-0.129	-1.23	0.492	-0.188	-0.977	0.227	-0.055	-1.086	0.313	-0.105	-0.992	0.406	-0.109	-1.418	0.371	-0.063	-0.789	0.328	0.004
-1.133	0.438	-0.078	-1.082	0.227	-0.059	-0.934	0.211	0.012	-1.426	0.367	-0.117	-1.121	0.492	-0.141	-1.051	0.465	-0.133	-0.977	0.211	-0.043	-1.09	0.316	-0.113	-0.996	0.395	-0.117	-1.504	0.371	-0.074	-0.762	0.344	0
-1.145	0.441	-0.09	-1.098	0.227	-0.074	-0.941	0.234	-0.023	-1.242	0.375	-0.086	-1.184	0.508	-0.148	-0.934	0.438	-0.074	-0.988	0.203	-0.035	-1.09	0.32	-0.105	-1.004	0.391	-0.113	-1.582	0.371	-0.09	-0.742	0.355	0
-1.156	0.445	-0.098	-1.102	0.223	-0.074	-0.961	0.246	-0.051	-1.059	0.371	-0.051	-1.258	0.512	-0.168	-0.902	0.395	-0.023	-1.023	0.195	-0.031	-1.102	0.313	-0.098	-1.008	0.395	-0.117	-1.633	0.371	-0.109	-0.758	0.375	-0.016
-1.16	0.445	-0.098	-1.098	0.223	-0.074	-0.984	0.254	-0.074	-0.91	0.363	-0.008	-1.316	0.523	-0.195	-0.957	0.34	0.008	-1.066	0.207	-0.035	-1.113	0.289	-0.082	-1.031	0.395	-0.117	-1.629	0.367	-0.133	-0.785	0.391	-0.043
-1.168	0.449	-0.094	-1.094	0.215	-0.066	-1	0.262	-0.09	-0.836	0.359	0.035	-1.371	0.531	-0.227	-1.051	0.289	0.023	-1.109	0.227	-0.043	-1.113	0.266	-0.07	-1.059	0.395	-0.121	-1.594	0.355	-0.152	-0.82	0.41	-0.07
-1.176	0.453	-0.094	-1.09	0.211	-0.066	-1.023	0.27	-0.102	-0.855	0.352	0.066	-1.426	0.531	-0.246	-1.145	0.258	0.012	-1.168	0.242	-0.051	-1.105	0.238	-0.047	-1.094	0.398	-0.125	-1.516	0.336	-0.156	-0.863	0.422	-0.098
-1.188	0.457	-0.098	-1.078	0.219	-0.063	-1.031	0.262	-0.098	-0.941	0.34	0.07	-1.484	0.512	-0.254	-1.234	0.254	-0.02	-1.223	0.258	-0.059	-1.102	0.219	-0.039	-1.121	0.414	-0.125	-1.418	0.293	-0.141	-0.914	0.422	-0.117
-1.227	0.453	-0.105	-1.066	0.219	-0.063	-1.039	0.254	-0.094	-1.055	0.352	0.039	-1.559	0.484	-0.266	-1.301	0.246	-0.051	-1.254	0.273	-0.063	-1.102	0.191	-0.027	-1.141	0.445	-0.137	-1.305	0.273	-0.113	-0.984	0.395	-0.121
-1.285	0.445	-0.121	-1.055	0.223	-0.059	-1.031	0.242	-0.082	-1.156	0.371	-0.027	-1.59	0.477	-0.266	-1.328	0.246	-0.094	-1.273	0.293	-0.066	-1.102	0.176	-0.012	-1.148	0.469	-0.152	-1.195	0.293	-0.102	-1.063	0.379	-0.121
-1.332	0.438	-0.133	-1.051	0.227	-0.063	-1.027	0.23	-0.055	-1.184	0.398	-0.07	-1.582	0.477	-0.258	-1.32	0.242	-0.117	-1.293	0.309	-0.066	-1.117	0.168	-0.004	-1.16	0.492	-0.172	-1.105	0.336	-0.105	-1.109	0.375	-0.121
-1.367	0.422	-0.141	-1.047	0.234	-0.063	-1.023	0.227	-0.039	-1.156	0.379	-0.117	-1.535	0.477	-0.238	-1.297	0.223	-0.125	-1.305	0.313	-0.051	-1.16	0.164	0	-1.176	0.504	-0.184	-1.023	0.398	-0.117	-1.137	0.395	-0.129
-1.395	0.414	-0.152	-1.047	0.234	-0.066	-1.031	0.211	-0.035	-1.098	0.32	-0.113	-1.457	0.488	-0.219	-1.258	0.219	-0.121	-1.332	0.301	-0.035	-1.191	0.168	0	-1.203	0.52	-0.191	-0.953	0.434	-0.133	-1.156	0.426	-0.137
-1.41	0.414	-0.16	-1.043	0.227	-0.066	-1.039	0.219	-0.035	-1.031	0.285	-0.094	-1.328	0.508	-0.199	-1.203	0.238	-0.09	-1.367	0.266	-0.023	-1.215	0.176	-0.004	-1.234	0.523	-0.207	-0.883	0.445	-0.141	-1.191	0.457	-0.156
-1.398	0.426	-0.16	-1.035	0.227	-0.063	-1.055	0.227	-0.043	-0.969	0.277	-0.063	-1.168	0.516	-0.164	-1.16	0.227	-0.066	-1.414	0.223	-0.016	-1.215	0.188	-0.004	-1.281	0.535	-0.227	-0.832	0.441	-0.152	-1.23	0.504	-0.188
-1.352	0.43	-0.16	-1.043	0.23	-0.063	-1.074	0.242	-0.047	-0.93	0.293	-0.035	-1.031	0.496	-0.133	-1.141	0.207	-0.055	-1.457	0.215	-0.023	-1.188	0.203	0.008	-1.328	0.543	-0.25	-0.797	0.43	-0.145	-1.273	0.547	-0.223
-1.285	0.434	-0.145	-1.039	0.227	-0.051	-1.09	0.254	-0.055	-0.926	0.324	-0.023	-0.934	0.461	-0.121	-1.133	0.199	-0.031	-1.488	0.238	-0.051	-1.168	0.223	0.012	-1.383	0.543	-0.266	-0.777	0.41	-0.129	-1.328	0.57	-0.258
-1.211	0.414	-0.133	-1.023	0.23	-0.039	-1.105	0.258	-0.051	-0.93	0.371	-0.047	-0.902	0.414	-0.105	-1.125	0.188	-0.027	-1.465	0.297	-0.078	-1.168	0.23	0.02	-1.465	0.523	-0.277	-0.773	0.391	-0.113	-1.375	0.578	-0.293
-1.145	0.383	-0.109	-1.02	0.246	-0.031	-1.117	0.27	-0.051	-0.949	0.418	-0.086	-0.918	0.375	-0.098	-1.133	0.199	-0.031	-1.363	0.371	-0.102	-1.156	0.242	0.027	-1.563	0.5	-0.285	-0.773	0.375	-0.102	-1.402	0.566	-0.316
-1.098	0.352	-0.09	-1.02	0.266	-0.027	-1.137	0.273	-0.047	-0.969	0.438	-0.121	-0.973	0.355	-0.098	-1.145	0.215	-0.043	-1.219	0.426	-0.117	-1.148	0.254	0.039	-1.637	0.492	-0.289	-0.77	0.359	-0.098	-1.402	0.551	-0.324
-1.086	0.309	-0.078	-1.035	0.277	-0.035	-1.176	0.281	-0.051	-0.996	0.445	-0.156	-1.066	0.332	-0.098	-1.148	0.223	-0.059	-1.078	0.441	-0.121	-1.156	0.289	0.031	-1.621	0.512	-0.293	-0.766	0.363	-0.09	-1.383	0.539	-0.309
-1.098	0.281	-0.07	-1.074	0.285	-0.047	-1.23	0.297	-0.055	-1.027	0.441	-0.16	-1.148	0.316	-0.102	-1.148	0.223	-0.074	-0.984	0.426	-0.098	-1.211	0.32	0.012	-1.512	0.508	-0.281	-0.762	0.363	-0.082	-1.359	0.523	-0.285
-1.137	0.266	-0.074	-1.133	0.297	-0.051	-1.277	0.309	-0.055	-1.043	0.422	-0.16	-1.203	0.297	-0.105	-1.148	0.223	-0.086	-0.957	0.414	-0.074	-1.313	0.355	-0.023	-1.352	0.484	-0.254	-0.773	0.363	-0.078	-1.367	0.5	-0.27
-1.18	0.258	-0.082	-1.191	0.305	-0.055	-1.301	0.309	-0.059	-1.051	0.391	-0.148	-1.246	0.273	-0.098	-1.141	0.227	-0.094	-1	0.402	-0.051	-1.398	0.375	-0.063	-1.203	0.434	-0.203	-0.805	0.371	-0.082	-1.398	0.488	-0.25
-1.195	0.258	-0.086	-1.242	0.313	-0.051	-1.324	0.309	-0.051	-1.051	0.367	-0.125	-1.27	0.246	-0.09	-1.117	0.227	-0.098	-1.074	0.398	-0.023	-1.438	0.375	-0.094	-1.105	0.379	-0.145	-0.852	0.387	-0.094	-1.438	0.492	-0.242
-1.18	0.254	-0.074	-1.285	0.313	-0.051	-1.359	0.293	-0.055	-1.047	0.359	-0.113	-1.266	0.219	-0.078	-1.098	0.23	-0.098	-1.172	0.395	0	-1.41	0.375	-0.098	-1.078	0.34	-0.09	-0.918	0.41	-0.105	-1.426	0.504	-0.246
-1.148	0.234	-0.066	-1.305	0.297	-0.035	-1.414	0.273	-0.063	-1.035	0.355	-0.102	-1.242	0.172	-0.059	-1.078	0.234	-0.09	-1.246	0.383	-0.004	-1.348	0.379	-0.09	-1.109	0.309	-0.051	-1.008	0.434	-0.129	-1.387	0.5	-0.242
-1.125	0.238	-0.063	-1.309	0.297	-0.031	-1.484	0.27	-0.07	-1.027	0.367	-0.102	-1.199	0.148	-0.047	-1.055	0.227	-0.074	-1.273	0.359	-0.027	-1.297	0.387	-0.074	-1.148	0.281	-0.055	-1.09	0.453	-0.16	-1.363	0.461	-0.234
-1.105	0.227	-0.055	-1.324	0.305	-0.031	-1.539	0.277	-0.094	-1.035	0.367	-0.102	-1.152	0.141	-0.031	-1.027	0.227	-0.059	-1.262	0.32	-0.051	-1.254	0.406	-0.055	-1.168	0.262	-0.07	-1.176	0.473	-0.203	-1.355	0.422	-0.215
-1.105	0.215	-0.051	-1.352	0.305	-0.035	-1.551	0.297	-0.117	-1.023	0.379	-0.109	-1.125	0.156	-0.02	-1.012	0.223	-0.043	-1.207	0.289	-0.066	-1.227	0.422	-0.039	-1.184	0.238	-0.098	-1.25	0.48	-0.238	-1.371	0.379	-0.18
-1.117	0.219	-0.055	-1.402	0.305	-0.055	-1.488	0.328	-0.137	-1.008	0.383	-0.117	-1.109	0.168	-0.016	-1.008	0.215	-0.031	-1.137	0.238	-0.074	-1.219	0.434	-0.012	-1.184	0.23	-0.113	-1.316	0.484	-0.266	-1.363	0.336	-0.145
-1.145	0.219	-0.063	-1.434	0.316	-0.07	-1.355	0.363	-0.141	-1	0.387	-0.121	-1.102	0.172	-0.016	-1.02	0.211	-0.02	-1.066	0.25	-0.063	-1.223	0.438	0.016	-1.172	0.227	-0.125	-1.371	0.496	-0.285	-1.32	0.297	-0.117
-1.156	0.211	-0.063	-1.457	0.32	-0.09	-1.18	0.379	-0.125	-0.996	0.414	-0.125	-1.102	0.18	-0.027	-1.043	0.211	-0.016	-1	0.27	-0.059	-1.219	0.422	0.023	-1.156	0.219	-0.117	-1.43	0.508	-0.301	-1.277	0.254	-0.094
-1.148	0.215	-0.063	-1.453	0.301	-0.094	-1.004	0.387	-0.098	-0.996	0.445	-0.125	-1.102	0.188	-0.035	-1.086	0.211	-0.016	-0.949	0.313	-0.047	-1.215	0.402	0.012	-1.145	0.215	-0.113	-1.473	0.52	-0.313	-1.254	0.211	-0.063
-1.133	0.219	-0.066	-1.379	0.305	-0.09	-0.883	0.395	-0.074	-0.996	0.465	-0.117	-1.098	0.191	-0.043	-1.109	0.215	-0.016	-0.93	0.344	-0.051	-1.199	0.395	-0.012	-1.133	0.219	-0.109	-1.512	0.512	-0.316	-1.23	0.191	-0.051
-1.105	0.219	-0.066	-1.234	0.316	-0.078	-0.828	0.398	-0.051	-1.016	0.461	-0.113	-1.09	0.191	-0.055	-1.133	0.227	-0.02	-0.918	0.367	-0.055	-1.172	0.383	-0.027	-1.129	0.223	-0.105	-1.555	0.492	-0.313	-1.223	0.191	-0.035
-1.082	0.219	-0.066	-1.059	0.336	-0.063	-0.863	0.414	-0.023	-1.051	0.449	-0.109	-1.074	0.195	-0.063	-1.164	0.234	-0.02	-0.926	0.375	-0.082	-1.137	0.371	-0.035	-1.129	0.219	-0.102	-1.625	0.465	-0.313	-1.207	0.191	-0.027
-1.082	0.234	-0.066	-0.906	0.352	-0.043	-0.984	0.414	-0.008	-1.117	0.449	-0.121	-1.066	0.207	-0.066	-1.176	0.25	-0.027	-0.941	0.395	-0.102	-1.086	0.352	-0.035	-1.133	0.215	-0.102	-1.676	0.449	-0.309	-1.164	0.199	-0.031
-1.105	0.23	-0.066	-0.816	0.371	-0.023	-1.125	0.402	-0.012	-1.203	0.449	-0.125	-1.059	0.215	-0.066	-1.188	0.27	-0.031	-0.961	0.402	-0.129	-1.039	0.332	-0.027	-1.121	0.203	-0.086	-1.621	0.48	-0.293	-1.113	0.203	-0.047
-1.113	0.227	-0.059	-0.82	0.363	-0.008	-1.211	0.375	-0.035	-1.293	0.449	-0.141	-1.051	0.223	-0.066	-1.203	0.301	-0.035	-0.98	0.414	-0.145	-0.996	0.316	-0.02	-1.105	0.191	-0.074	-1.473	0.516	-0.273	-1.066	0.215	-0.059
-1.117	0.215	-0.055	-0.898	0.375	-0.008	-1.246	0.336	-0.051	-1.375	0.441	-0.16	-1.059	0.23	-0.066	-1.203	0.316	-0.035	-1	0.406	-0.156	-0.957	0.324	-0.02	-1.082	0.188	-0.066	-1.313	0.504	-0.238	-1.02	0.223	-0.07
-1.109	0.207	-0.055	-1.043	0.387	-0.035	-1.234	0.293	-0.063	-1.465	0.434	-0.176	-1.07	0.238	-0.063	-1.203	0.332	-0.031	-0.996	0.406	-0.16	-0.934	0.34	-0.023	-1.063	0.191	-0.063	-1.219	0.461	-0.188	-0.988	0.227	-0.082
-1.098	0.211	-0.051	-1.195	0.41	-0.078	-1.172	0.258	-0.066	-1.566	0.422	-0.184	-1.074	0.234	-0.063	-1.242	0.324	-0.027	-1	0.398	-0.152	-0.922	0.359	-0.035	-1.051	0.191	-0.055	-1.223	0.41	-0.145	-0.965	0.234	-0.086
-1.086	0.223	-0.059	-1.293	0.414	-0.121	-1.09	0.238	-0.063	-1.652	0.402	-0.191	-1.082	0.234	-0.055	-1.301	0.309	-0.035	-0.996	0.398	-0.141	-0.926	0.387	-0.051	-1.039	0.195	-0.055	-1.289	0.371	-0.117	-0.941	0.246	-0.094
-1.066	0.238	-0.063	-1.336	0.398	-0.164	-1.012	0.254	-0.047	-1.691	0.383	-0.195	-1.105	0.234	-0.051	-1.363	0.309	-0.047	-1	0.406	-0.129	-0.949	0.426	-0.074	-1.051	0.203	-0.051	-1.379	0.332	-0.105	-0.934	0.246	-0.094
-1.047	0.25	-0.066	-1.328	0.34	-0.168	-0.965	0.301	-0.035	-1.691	0.359	-0.195	-1.125	0.242	-0.047	-1.395	0.313	-0.07	-1.016	0.418	-0.129	-0.969	0.457	-0.117	-1.051	0.207	-0.051	-1.461	0.285	-0.105	-0.934	0.238	-0.094
-1.023	0.262	-0.078	-1.277	0.281	-0.152	-0.93	0.344	-0.039	-1.652	0.344	-0.191	-1.145	0.246	-0.039	-1.367	0.344	-0.094	-1.039	0.43	-0.133	-1.004	0.488	-0.156	-1.043	0.203	-0.047	-1.52	0.242	-0.113	-0.938	0.238	-0.086
-1.004	0.277	-0.082	-1.188	0.254	-0.113	-0.91	0.391	-0.055	-1.543	0.352	-0.188	-1.18	0.266	-0.035	-1.285	0.402	-0.133	-1.066	0.438	-0.137	-1.035	0.504	-0.184	-1.035	0.199	-0.039	-1.535	0.203	-0.125	-0.945	0.234	-0.082
-0.996	0.285	-0.09	-1.086	0.266	-0.07	-0.91	0.406	-0.078	-1.371	0.379	-0.176	-1.219	0.273	-0.043	-1.207	0.484	-0.16	-1.082	0.449	-0.145	-1.051	0.508	-0.195	-1.035	0.207	-0.035	-1.48	0.195	-0.121	-0.953	0.23	-0.074
-0.992	0.293	-0.09	-1	0.289	-0.051	-0.918	0.406	-0.105	-1.168	0.41	-0.148	-1.254	0.281	-0.043	-1.148	0.543	-0.184	-1.082	0.469	-0.156	-1.059	0.508	-0.199	-1.035	0.211	-0.035	-1.387	0.195	-0.109	-0.961	0.219	-0.063
-0.992	0.289	-0.09	-0.949	0.332	-0.039	-0.926	0.406	-0.125	-0.988	0.434	-0.117	-1.266	0.281	-0.031	-1.109	0.559	-0.191	-1.09	0.477	-0.164	-1.055	0.508	-0.195	-1.047	0.219	-0.027	-1.281	0.215	-0.094	-0.98	0.203	-0.047
-0.992	0.293	-0.098	-0.926	0.363	-0.043	-0.953	0.402	-0.148	-0.898	0.434	-0.105	-1.27	0.277	-0.027	-1.117	0.535	-0.191	-1.098	0.484	-0.172	-1.039	0.5	-0.184	-1.07	0.223	-0.031	-1.172	0.238	-0.078	-1.008	0.211	-0.035
-1.008	0.309	-0.102	-0.918	0.379	-0.07	-0.988	0.41	-0.16	-0.895	0.41	-0.094	-1.266	0.266	-0.012	-1.168	0.5	-0.18	-1.125	0.484	-0.172	-1.023	0.496	-0.176	-1.117	0.23	-0.031	-1.082	0.266	-0.066	-1.035	0.215	-0.027
-1.035	0.316	-0.113	-0.938	0.387	-0.094	-1.008	0.402	-0.152	-0.953	0.379	-0.105	-1.277	0.25	-0.004	-1.227	0.488	-0.141	-1.176	0.484	-0.176	-1.012	0.492	-0.16	-1.172	0.246	-0.039	-1.012	0.281	-0.059	-1.059	0.227	-0.031
-1.059	0.32	-0.121	-0.953	0.391	-0.117	-1.035	0.383	-0.141	-1.043	0.355	-0.125	-1.309	0.242	-0.004	-1.266	0.465	-0.086	-1.25	0.48	-0.188	-1.02	0.477	-0.141	-1.242	0.262	-0.043	-0.961	0.281	-0.059	-1.094	0.234	-0.035
-1.094	0.328	-0.121	-0.973	0.391	-0.125	-1.051	0.363	-0.133	-1.156	0.352	-0.133	-1.336	0.258	-0.02	-1.266	0.402	-0.016	-1.328	0.488	-0.199	-1.039	0.457	-0.129	-1.301	0.277	-0.051	-0.938	0.281	-0.063	-1.121	0.242	-0.035
-1.113	0.328	-0.117	-0.988	0.383	-0.129	-1.059	0.355	-0.121	-1.234	0.332	-0.129	-1.363	0.297	-0.047	-1.223	0.34	0.031	-1.402	0.508	-0.223	-1.082	0.43	-0.121	-1.352	0.285	-0.047	-0.922	0.266	-0.078	-1.148	0.238	-0.031
-1.117	0.336	-0.109	-1.012	0.371	-0.129	-1.055	0.352	-0.109	-1.262	0.289	-0.121	-1.352	0.359	-0.066	-1.152	0.277	0.07	-1.461	0.527	-0.25	-1.145	0.418	-0.129	-1.391	0.285	-0.047	-0.922	0.258	-0.086	-1.168	0.23	-0.027
-1.129	0.348	-0.105	-1.039	0.371	-0.129	-1.047	0.352	-0.102	-1.258	0.238	-0.094	-1.285	0.418	-0.09	-1.07	0.262	0.098	-1.52	0.531	-0.266	-1.215	0.426	-0.141	-1.402	0.273	-0.027	-0.926	0.258	-0.098	-1.199	0.238	-0.016
-1.152	0.352	-0.102	-1.055	0.367	-0.125	-1.027	0.352	-0.09	-1.234	0.199	-0.07	-1.176	0.441	-0.102	-1.008	0.285	0.117	-1.578	0.52	-0.281	-1.285	0.445	-0.18	-1.406	0.25	-0.012	-0.938	0.254	-0.102	-1.23	0.254	0.004
-1.203	0.34	-0.102	-1.063	0.363	-0.117	-1.008	0.359	-0.082	-1.184	0.172	-0.043	-1.07	0.449	-0.094	-0.969	0.301	0.098	-1.605	0.516	-0.277	-1.344	0.484	-0.227	-1.375	0.23	0.012	-0.945	0.258	-0.113	-1.25	0.266	0.02
-1.273	0.336	-0.094	-1.059	0.367	-0.113	-0.988	0.367	-0.082	-1.148	0.148	-0.023	-1.012	0.43	-0.07	-0.965	0.305	0.105	-1.59	0.512	-0.266	-1.375	0.527	-0.273	-1.344	0.215	0.023	-0.945	0.254	-0.117	-1.277	0.262	0.039
-1.32	0.332	-0.094	-1.055	0.367	-0.109	-0.98	0.387	-0.082	-1.109	0.145	0	-1	0.402	-0.043	-0.965	0.336	0.066	-1.535	0.496	-0.254	-1.383	0.574	-0.309	-1.359	0.211	0.016	-0.938	0.25	-0.109	-1.305	0.258	0.051
-1.375	0.332	-0.094	-1.043	0.363	-0.109	-1	0.402	-0.086	-1.074	0.164	0.012	-1.039	0.375	-0.012	-0.977	0.363	0.043	-1.426	0.465	-0.227	-1.379	0.605	-0.332	-1.371	0.223	-0.02	-0.918	0.246	-0.094	-1.316	0.258	0.055
-1.43	0.34	-0.094	-1.023	0.379	-0.113	-1.02	0.41	-0.098	-1.055	0.191	0.004	-1.109	0.367	0.016	-1.012	0.391	0.031	-1.293	0.434	-0.184	-1.398	0.617	-0.344	-1.363	0.273	-0.059	-0.902	0.23	-0.074	-1.305	0.266	0.047
-1.465	0.348	-0.102	-1.008	0.395	-0.117	-1.039	0.426	-0.105	-1.043	0.211	-0.016	-1.188	0.379	0.027	-1.047	0.359	-0.012	-1.18	0.406	-0.137	-1.453	0.613	-0.344	-1.313	0.324	-0.102	-0.887	0.215	-0.047	-1.281	0.277	0.047
-1.5	0.367	-0.109	-1.008	0.422	-0.121	-1.063	0.438	-0.113	-1.047	0.227	-0.027	-1.23	0.398	0.016	-1.09	0.355	-0.031	-1.125	0.375	-0.121	-1.48	0.625	-0.336	-1.223	0.355	-0.125	-0.879	0.199	-0.012	-1.301	0.305	0.035
-1.52	0.375	-0.125	-1.008	0.438	-0.129	-1.105	0.445	-0.121	-1.047	0.25	-0.043	-1.238	0.418	-0.027	-1.117	0.355	-0.047	-1.125	0.336	-0.102	-1.445	0.633	-0.324	-1.125	0.363	-0.137	-0.879	0.184	0.008	-1.387	0.34	0
-1.516	0.379	-0.133	-1.016	0.445	-0.129	-1.152	0.445	-0.129	-1.059	0.254	-0.055	-1.215	0.422	-0.063	-1.133	0.344	-0.086	-1.137	0.324	-0.098	-1.371	0.621	-0.316	-1.043	0.355	-0.125	-0.898	0.168	0.023	-1.492	0.332	-0.031
-1.445	0.379	-0.137	-1.02	0.441	-0.129	-1.211	0.445	-0.137	-1.074	0.254	-0.066	-1.168	0.398	-0.094	-1.133	0.344	-0.117	-1.141	0.316	-0.098	-1.266	0.586	-0.289	-1.016	0.352	-0.102	-0.93	0.156	0.039	-1.551	0.293	-0.047
-1.313	0.395	-0.133	-1.035	0.43	-0.125	-1.273	0.438	-0.141	-1.082	0.254	-0.066	-1.117	0.367	-0.094	-1.113	0.363	-0.141	-1.145	0.293	-0.102	-1.164	0.535	-0.242	-1.035	0.352	-0.07	-0.969	0.148	0.047	-1.559	0.27	-0.063
-1.145	0.426	-0.117	-1.039	0.418	-0.117	-1.344	0.426	-0.152	-1.074	0.25	-0.066	-1.07	0.328	-0.074	-1.098	0.379	-0.156	-1.141	0.273	-0.102	-1.113	0.473	-0.191	-1.094	0.352	-0.047	-1.027	0.141	0.051	-1.508	0.293	-0.074
-0.969	0.445	-0.098	-1.047	0.406	-0.105	-1.406	0.406	-0.152	-1.059	0.238	-0.059	-1.027	0.328	-0.063	-1.074	0.395	-0.16	-1.121	0.27	-0.102	-1.109	0.422	-0.148	-1.195	0.355	-0.035	-1.074	0.152	0.039	-1.438	0.332	-0.086
-0.816	0.469	-0.066	-1.063	0.402	-0.105	-1.465	0.391	-0.152	-1.043	0.227	-0.039	-1	0.34	-0.047	-1.047	0.418	-0.156	-1.082	0.27	-0.098	-1.141	0.375	-0.113	-1.27	0.355	-0.039	-1.129	0.172	0.035	-1.352	0.387	-0.098
-0.738	0.48	-0.035	-1.098	0.414	-0.105	-1.512	0.379	-0.156	-1.02	0.211	-0.027	-0.992	0.348	-0.043	-1.023	0.445	-0.152	-1.043	0.27	-0.094	-1.195	0.328	-0.09	-1.297	0.355	-0.063	-1.156	0.184	0.027	-1.285	0.445	-0.086
-0.754	0.484	-0.02	-1.137	0.418	-0.121	-1.555	0.383	-0.164	-1	0.199	-0.016	-1.012	0.387	-0.07	-1.016	0.473	-0.145	-1.008	0.258	-0.082	-1.246	0.297	-0.078	-1.293	0.348	-0.09	-1.18	0.215	0.004	-1.242	0.465	-0.066
-0.852	0.465	-0.016	-1.191	0.434	-0.129	-1.578	0.406	-0.184	-0.984	0.191	-0.004	-1.016	0.414	-0.105	-1.02	0.492	-0.145	-0.992	0.242	-0.07	-1.293	0.281	-0.09	-1.258	0.309	-0.105	-1.219	0.25	-0.016	-1.23	0.434	-0.035
-0.957	0.453	-0.023	-1.246	0.441	-0.141	-1.559	0.43	-0.199	-0.973	0.184	0.008	-1.039	0.438	-0.129	-1.031	0.512	-0.145	-0.988	0.238	-0.055	-1.32	0.27	-0.094	-1.191	0.285	-0.102	-1.238	0.289	-0.023	-1.223	0.355	-0.004
-1.059	0.422	-0.035	-1.281	0.438	-0.145	-1.48	0.453	-0.207	-0.984	0.191	0	-1.051	0.434	-0.152	-1.063	0.52	-0.145	-1.004	0.219	-0.059	-1.301	0.266	-0.098	-1.125	0.262	-0.098	-1.246	0.316	-0.027	-1.238	0.246	0.02
-1.117	0.379	-0.055	-1.313	0.426	-0.145	-1.355	0.469	-0.207	-1.008	0.207	-0.004	-1.066	0.418	-0.176	-1.102	0.512	-0.145	-1.039	0.203	-0.059	-1.246	0.258	-0.094	-1.07	0.277	-0.082	-1.266	0.34	-0.023	-1.246	0.168	0.02
-1.137	0.336	-0.063	-1.371	0.414	-0.152	-1.207	0.461	-0.195	-1.039	0.215	-0.004	-1.066	0.422	-0.176	-1.145	0.5	-0.148	-1.07	0.199	-0.066	-1.164	0.25	-0.074	-1.031	0.301	-0.078	-1.348	0.336	-0.027	-1.262	0.102	0.023
-1.121	0.293	-0.063	-1.441	0.406	-0.16	-1.063	0.449	-0.168	-1.078	0.23	-0.012	-1.07	0.418	-0.176	-1.191	0.48	-0.145	-1.113	0.203	-0.082	-1.09	0.246	-0.059	-1.004	0.336	-0.086	-1.516	0.305	-0.035	-1.262	0.098	0.02
-1.082	0.277	-0.063	-1.516	0.402	-0.18	-0.961	0.426	-0.137	-1.113	0.246	-0.02	-1.066	0.414	-0.164	-1.246	0.469	-0.137	-1.148	0.195	-0.098	-1.023	0.25	-0.047	-0.98	0.359	-0.098	-1.699	0.262	-0.074	-1.262	0.16	0
-1.047	0.301	-0.055	-1.566	0.41	-0.199	-0.906	0.379	-0.105	-1.16	0.266	-0.031	-1.063	0.402	-0.16	-1.285	0.477	-0.145	-1.164	0.191	-0.102	-0.98	0.262	-0.039	-0.965	0.387	-0.113	-1.793	0.238	-0.117	-1.215	0.207	-0.008
-1.012	0.336	-0.051	-1.586	0.418	-0.219	-0.91	0.332	-0.082	-1.215	0.277	-0.031	-1.063	0.41	-0.148	-1.32	0.488	-0.145	-1.164	0.188	-0.109	-0.969	0.273	-0.031	-0.957	0.391	-0.121	-1.777	0.266	-0.148	-1.148	0.223	0.004
-0.996	0.383	-0.059	-1.563	0.43	-0.23	-0.961	0.285	-0.07	-1.254	0.289	-0.031	-1.055	0.422	-0.145	-1.344	0.516	-0.16	-1.129	0.188	-0.105	-0.965	0.277	-0.035	-0.957	0.391	-0.117	-1.68	0.324	-0.156	-1.047	0.18	-0.059
-0.988	0.43	-0.074	-1.461	0.434	-0.219	-1.043	0.258	-0.07	-1.289	0.289	-0.043	-1.043	0.438	-0.145	-1.359	0.551	-0.176	-1.098	0.199	-0.082	-0.98	0.277	-0.047	-0.965	0.383	-0.109	-1.551	0.383	-0.156	-0.961	0.246	-0.188
-0.973	0.461	-0.094	-1.297	0.418	-0.188	-1.145	0.242	-0.074	-1.32	0.277	-0.039	-1.047	0.445	-0.148	-1.402	0.566	-0.207	-1.059	0.199	-0.063	-0.996	0.273	-0.059	-0.988	0.383	-0.105	-1.449	0.418	-0.137	-0.941	0.441	-0.293
-0.957	0.469	-0.113	-1.113	0.398	-0.148	-1.219	0.23	-0.074	-1.363	0.25	-0.035	-1.031	0.445	-0.145	-1.488	0.559	-0.23	-1.016	0.199	-0.039	-1.023	0.266	-0.066	-1.016	0.375	-0.105	-1.375	0.445	-0.098	-0.855	0.594	-0.27
-0.957	0.457	-0.117	-0.953	0.391	-0.105	-1.262	0.215	-0.074	-1.422	0.23	-0.039	-1.027	0.457	-0.145	-1.594	0.551	-0.254	-0.988	0.211	-0.02	-1.043	0.262	-0.082	-1.043	0.383	-0.113	-1.348	0.438	-0.043	-0.785	0.652	-0.215
-0.953	0.445	-0.117	-0.859	0.363	-0.078	-1.277	0.203	-0.078	-1.477	0.227	-0.055	-1.035	0.473	-0.145	-1.672	0.543	-0.266	-0.973	0.211	-0.008	-1.078	0.25	-0.094	-1.063	0.387	-0.113	-1.363	0.383	0.023	-0.742	0.613	-0.18
-0.957	0.418	-0.109	-0.844	0.328	-0.059	-1.262	0.176	-0.086	-1.535	0.234	-0.066	-1.059	0.469	-0.145	-1.684	0.527	-0.266	-0.973	0.215	0	-1.098	0.242	-0.094	-1.082	0.398	-0.117	-1.395	0.297	0.051	-0.719	0.59	-0.176
-0.957	0.398	-0.094	-0.898	0.297	-0.059	-1.219	0.164	-0.078	-1.559	0.254	-0.094	-1.098	0.473	-0.148	-1.617	0.504	-0.254	-0.996	0.207	-0.004	-1.105	0.227	-0.098	-1.109	0.406	-0.125	-1.402	0.234	0.043	-0.73	0.578	-0.188
-0.98	0.379	-0.086	-1.012	0.273	-0.063	-1.16	0.16	-0.07	-1.516	0.281	-0.113	-1.156	0.48	-0.156	-1.449	0.465	-0.227	-1.035	0.219	-0.012	-1.102	0.219	-0.082	-1.137	0.414	-0.133	-1.395	0.188	-0.004	-0.766	0.547	-0.195
-1.004	0.371	-0.082	-1.152	0.258	-0.074	-1.094	0.168	-0.051	-1.395	0.328	-0.121	-1.219	0.496	-0.18	-1.266	0.453	-0.184	-1.066	0.234	-0.027	-1.094	0.207	-0.082	-1.16	0.434	-0.148	-1.363	0.184	-0.063	-0.824	0.5	-0.191
-1.023	0.371	-0.07	-1.254	0.23	-0.086	-1.035	0.184	-0.039	-1.215	0.355	-0.105	-1.273	0.523	-0.207	-1.074	0.434	-0.121	-1.102	0.25	-0.039	-1.078	0.199	-0.074	-1.172	0.465	-0.164	-1.297	0.207	-0.113	-0.887	0.469	-0.195
-1.043	0.375	-0.074	-1.324	0.207	-0.098	-1	0.191	-0.035	-1.035	0.363	-0.078	-1.324	0.543	-0.234	-0.965	0.414	-0.078	-1.148	0.258	-0.047	-1.07	0.199	-0.063	-1.176	0.5	-0.188	-1.219	0.281	-0.094	-0.941	0.449	-0.188
-1.047	0.371	-0.07	-1.332	0.195	-0.098	-0.98	0.211	-0.043	-0.914	0.363	-0.047	-1.391	0.543	-0.262	-0.934	0.391	-0.047	-1.199	0.266	-0.051	-1.051	0.199	-0.051	-1.172	0.535	-0.211	-1.125	0.324	-0.113	-0.988	0.414	-0.18
-1.039	0.363	-0.07	-1.301	0.172	-0.086	-0.984	0.227	-0.063	-0.863	0.352	-0.02	-1.48	0.527	-0.277	-0.953	0.344	-0.02	-1.25	0.273	-0.043	-1.051	0.211	-0.039	-1.176	0.563	-0.23	-1.027	0.387	-0.102	-1.027	0.383	-0.168
-1.023	0.359	-0.07	-1.254	0.148	-0.07	-1.012	0.246	-0.082	-0.887	0.344	0.008	-1.566	0.512	-0.285	-1.004	0.297	-0.012	-1.289	0.273	-0.051	-1.051	0.223	-0.035	-1.207	0.574	-0.254	-0.934	0.445	-0.109	-1.07	0.371	-0.164
-1.012	0.367	-0.07	-1.195	0.145	-0.059	-1.055	0.254	-0.094	-0.992	0.348	0.02	-1.613	0.5	-0.289	-1.09	0.273	-0.02	-1.32	0.285	-0.055	-1.082	0.242	-0.039	-1.266	0.59	-0.281	-0.855	0.477	-0.121	-1.121	0.387	-0.172
-1.004	0.383	-0.07	-1.145	0.164	-0.043	-1.105	0.254	-0.102	-1.109	0.387	-0.008	-1.613	0.484	-0.281	-1.188	0.262	-0.031	-1.336	0.289	-0.051	-1.121	0.246	-0.043	-1.324	0.598	-0.305	-0.797	0.508	-0.121	-1.176	0.43	-0.191
-1.004	0.406	-0.086	-1.105	0.18	-0.027	-1.117	0.238	-0.102	-1.199	0.41	-0.051	-1.559	0.465	-0.262	-1.277	0.238	-0.039	-1.336	0.289	-0.047	-1.148	0.25	-0.051	-1.375	0.613	-0.324	-0.762	0.523	-0.121	-1.242	0.48	-0.227
-1.016	0.426	-0.098	-1.074	0.199	-0.031	-1.105	0.223	-0.082	-1.242	0.418	-0.09	-1.426	0.449	-0.219	-1.355	0.23	-0.055	-1.328	0.285	-0.035	-1.18	0.27	-0.047	-1.445	0.598	-0.34	-0.758	0.5	-0.129	-1.313	0.527	-0.281
-1.023	0.438	-0.109	-1.063	0.207	-0.039	-1.078	0.207	-0.066	-1.246	0.363	-0.121	-1.227	0.434	-0.168	-1.367	0.219	-0.07	-1.313	0.285	-0.031	-1.211	0.289	-0.047	-1.527	0.566	-0.336	-0.773	0.484	-0.129	-1.379	0.566	-0.328
-1.023	0.449	-0.117	-1.07	0.215	-0.059	-1.051	0.195	-0.047	-1.203	0.324	-0.125	-1.047	0.426	-0.121	-1.332	0.199	-0.094	-1.336	0.281	-0.031	-1.246	0.309	-0.039	-1.602	0.527	-0.328	-0.801	0.469	-0.137	-1.434	0.605	-0.371
-1.035	0.457	-0.117	-1.086	0.227	-0.074	-1.012	0.195	-0.031	-1.141	0.266	-0.094	-0.938	0.398	-0.082	-1.281	0.207	-0.102	-1.359	0.293	-0.043	-1.266	0.313	-0.008	-1.633	0.508	-0.309	-0.844	0.457	-0.148	-1.457	0.625	-0.391
-1.039	0.473	-0.121	-1.109	0.23	-0.078	-0.988	0.199	-0.02	-1.066	0.25	-0.063	-0.906	0.359	-0.063	-1.195	0.223	-0.082	-1.359	0.32	-0.059	-1.266	0.305	0.016	-1.594	0.484	-0.289	-0.879	0.434	-0.16	-1.453	0.594	-0.387
-1.043	0.477	-0.113	-1.113	0.223	-0.074	-0.977	0.227	-0.02	-1	0.254	-0.039	-0.938	0.313	-0.051	-1.125	0.215	-0.063	-1.324	0.348	-0.066	-1.266	0.293	0.039	-1.48	0.461	-0.262	-0.906	0.406	-0.16	-1.48	0.535	-0.363
-1.063	0.48	-0.105	-1.094	0.219	-0.074	-0.984	0.242	-0.027	-0.957	0.293	-0.027	-1.008	0.293	-0.055	-1.07	0.211	-0.043	-1.27	0.363	-0.074	-1.293	0.273	0.055	-1.316	0.438	-0.211	-0.93	0.383	-0.168	-1.547	0.48	-0.34
-1.082	0.477	-0.109	-1.078	0.211	-0.063	-1.004	0.262	-0.039	-0.953	0.34	-0.035	-1.113	0.297	-0.074	-1.039	0.219	-0.031	-1.207	0.363	-0.078	-1.398	0.258	0.047	-1.156	0.418	-0.156	-0.953	0.379	-0.16	-1.59	0.473	-0.316
-1.102	0.465	-0.117	-1.059	0.207	-0.047	-1.031	0.277	-0.043	-0.957	0.375	-0.059	-1.219	0.297	-0.098	-1.02	0.227	-0.023	-1.16	0.355	-0.074	-1.543	0.25	0.016	-1.066	0.391	-0.105	-0.984	0.379	-0.16	-1.555	0.48	-0.293
-1.129	0.465	-0.125	-1.031	0.199	-0.039	-1.059	0.281	-0.047	-0.953	0.398	-0.094	-1.293	0.297	-0.121	-1.023	0.238	-0.027	-1.137	0.352	-0.07	-1.633	0.254	-0.031	-1.059	0.355	-0.059	-1.016	0.387	-0.152	-1.469	0.465	-0.258
-1.156	0.473	-0.129	-1.008	0.199	-0.027	-1.086	0.281	-0.043	-0.965	0.418	-0.121	-1.324	0.273	-0.133	-1.035	0.238	-0.035	-1.156	0.352	-0.063	-1.605	0.285	-0.07	-1.082	0.313	-0.043	-1.059	0.414	-0.16	-1.398	0.422	-0.219
-1.191	0.477	-0.148	-0.996	0.199	-0.031	-1.117	0.285	-0.043	-0.973	0.422	-0.137	-1.32	0.242	-0.129	-1.047	0.23	-0.055	-1.211	0.355	-0.043	-1.492	0.332	-0.094	-1.113	0.281	-0.051	-1.117	0.445	-0.176	-1.379	0.363	-0.172
-1.227	0.484	-0.152	-0.996	0.199	-0.031	-1.152	0.285	-0.039	-0.988	0.414	-0.145	-1.285	0.207	-0.129	-1.074	0.227	-0.082	-1.27	0.363	-0.039	-1.355	0.383	-0.094	-1.141	0.262	-0.066	-1.184	0.48	-0.207	-1.391	0.313	-0.129
-1.25	0.488	-0.156	-1.004	0.219	-0.031	-1.184	0.285	-0.035	-1.004	0.41	-0.137	-1.238	0.191	-0.105	-1.086	0.223	-0.098	-1.281	0.387	-0.039	-1.23	0.41	-0.07	-1.18	0.25	-0.078	-1.254	0.512	-0.25	-1.414	0.254	-0.086
-1.254	0.465	-0.16	-1.02	0.234	-0.035	-1.207	0.277	-0.031	-1.016	0.398	-0.133	-1.184	0.184	-0.078	-1.105	0.223	-0.113	-1.254	0.406	-0.055	-1.137	0.438	-0.047	-1.203	0.23	-0.094	-1.309	0.547	-0.289	-1.418	0.219	-0.066
-1.285	0.434	-0.16	-1.031	0.246	-0.039	-1.227	0.27	-0.027	-1.031	0.391	-0.125	-1.129	0.18	-0.051	-1.105	0.223	-0.117	-1.203	0.398	-0.066	-1.082	0.457	-0.012	-1.188	0.223	-0.109	-1.367	0.574	-0.328	-1.418	0.188	-0.059
-1.328	0.41	-0.164	-1.047	0.25	-0.047	-1.258	0.27	-0.023	-1.039	0.391	-0.117	-1.102	0.188	-0.023	-1.09	0.223	-0.113	-1.145	0.363	-0.063	-1.055	0.457	0.027	-1.156	0.219	-0.121	-1.426	0.59	-0.355	-1.414	0.168	-0.055
-1.367	0.41	-0.176	-1.047	0.25	-0.051	-1.305	0.262	-0.027	-1.047	0.387	-0.113	-1.094	0.199	-0.012	-1.074	0.223	-0.109	-1.086	0.324	-0.039	-1.051	0.43	0.051	-1.129	0.23	-0.125	-1.469	0.582	-0.363	-1.379	0.16	-0.043
-1.395	0.414	-0.191	-1.051	0.262	-0.047	-1.363	0.254	-0.031	-1.051	0.387	-0.102	-1.094	0.203	-0.012	-1.047	0.227	-0.094	-1.039	0.289	-0.023	-1.063	0.395	0.051	-1.102	0.238	-0.125	-1.48	0.555	-0.355	-1.316	0.176	-0.047
-1.402	0.43	-0.207	-1.059	0.273	-0.047	-1.41	0.254	-0.047	-1.051	0.391	-0.098	-1.086	0.203	-0.027	-1.031	0.23	-0.074	-1.008	0.27	-0.004	-1.086	0.363	0.02	-1.078	0.242	-0.125	-1.477	0.512	-0.332	-1.25	0.203	-0.059
-1.391	0.445	-0.219	-1.07	0.281	-0.047	-1.438	0.27	-0.066	-1.051	0.402	-0.098	-1.09	0.207	-0.035	-1.039	0.23	-0.055	-0.992	0.27	0	-1.109	0.348	-0.051	-1.082	0.234	-0.113	-1.48	0.465	-0.301	-1.176	0.227	-0.078
-1.348	0.469	-0.227	-1.094	0.289	-0.043	-1.445	0.293	-0.086	-1.047	0.418	-0.098	-1.098	0.215	-0.043	-1.055	0.238	-0.047	-0.988	0.293	-0.008	-1.125	0.352	-0.105	-1.094	0.227	-0.105	-1.531	0.445	-0.277	-1.109	0.246	-0.098
-1.262	0.477	-0.227	-1.125	0.293	-0.039	-1.438	0.328	-0.109	-1.051	0.438	-0.102	-1.102	0.223	-0.059	-1.074	0.238	-0.035	-0.988	0.336	-0.047	-1.129	0.352	-0.129	-1.094	0.215	-0.102	-1.582	0.457	-0.262	-1.039	0.273	-0.113
-1.148	0.477	-0.207	-1.164	0.301	-0.047	-1.402	0.367	-0.137	-1.051	0.453	-0.102	-1.094	0.238	-0.063	-1.109	0.242	-0.027	-0.98	0.379	-0.086	-1.102	0.371	-0.113	-1.094	0.207	-0.102	-1.574	0.492	-0.254	-0.98	0.281	-0.121
-1.039	0.457	-0.18	-1.207	0.305	-0.043	-1.34	0.414	-0.164	-1.066	0.473	-0.109	-1.078	0.25	-0.063	-1.148	0.242	-0.027	-0.977	0.391	-0.117	-1.074	0.395	-0.105	-1.098	0.195	-0.109	-1.469	0.523	-0.234	-0.938	0.285	-0.117
-0.965	0.418	-0.152	-1.25	0.305	-0.043	-1.223	0.449	-0.168	-1.09	0.488	-0.113	-1.063	0.25	-0.066	-1.207	0.238	-0.02	-0.984	0.391	-0.129	-1.02	0.363	-0.102	-1.098	0.188	-0.105	-1.336	0.52	-0.211	-0.902	0.277	-0.113
-0.941	0.359	-0.125	-1.285	0.293	-0.047	-1.078	0.461	-0.148	-1.137	0.488	-0.121	-1.043	0.254	-0.063	-1.25	0.254	-0.016	-0.988	0.41	-0.148	-0.977	0.359	-0.07	-1.098	0.188	-0.105	-1.234	0.48	-0.176	-0.875	0.27	-0.105
-0.988	0.309	-0.113	-1.328	0.285	-0.047	-0.945	0.453	-0.117	-1.203	0.504	-0.125	-1.027	0.254	-0.055	-1.277	0.27	-0.008	-0.98	0.441	-0.16	-0.93	0.352	-0.082	-1.094	0.191	-0.102	-1.199	0.434	-0.141	-0.855	0.277	-0.102
-1.078	0.281	-0.105	-1.363	0.277	-0.047	-0.867	0.426	-0.082	-1.273	0.5	-0.137	-1.004	0.254	-0.043	-1.281	0.277	-0.004	-0.98	0.477	-0.16	-0.906	0.367	-0.078	-1.098	0.207	-0.098	-1.234	0.402	-0.117	-0.848	0.273	-0.094
-1.18	0.277	-0.117	-1.406	0.281	-0.055	-0.844	0.398	-0.047	-1.336	0.488	-0.152	-0.996	0.254	-0.035	-1.262	0.285	0.008	-0.977	0.492	-0.172	-0.902	0.387	-0.09	-1.094	0.219	-0.094	-1.32	0.367	-0.105	-0.848	0.27	-0.082
-1.258	0.273	-0.117	-1.457	0.285	-0.074	-0.895	0.371	-0.023	-1.398	0.465	-0.16	-1.004	0.254	-0.02	-1.25	0.277	0.016	-0.965	0.5	-0.176	-0.914	0.422	-0.102	-1.098	0.219	-0.082	-1.418	0.309	-0.086	-0.852	0.258	-0.082
-1.281	0.262	-0.113	-1.492	0.293	-0.094	-1.039	0.355	0	-1.473	0.43	-0.164	-1.023	0.262	-0.02	-1.242	0.262	0.023	-0.969	0.5	-0.172	-0.938	0.441	-0.117	-1.094	0.207	-0.07	-1.508	0.234	-0.07	-0.871	0.246	-0.074
-1.27	0.246	-0.105	-1.496	0.309	-0.113	-1.188	0.34	0	-1.555	0.398	-0.164	-1.059	0.266	-0.016	-1.27	0.262	0.027	-0.988	0.496	-0.176	-0.957	0.453	-0.137	-1.098	0.203	-0.066	-1.559	0.168	-0.051	-0.891	0.234	-0.07
-1.238	0.219	-0.09	-1.438	0.32	-0.125	-1.289	0.324	-0.02	-1.613	0.387	-0.176	-1.098	0.273	-0.016	-1.344	0.266	0.02	-1.023	0.488	-0.176	-0.988	0.449	-0.156	-1.109	0.203	-0.055	-1.543	0.117	-0.031	-0.91	0.223	-0.059
-1.191	0.195	-0.074	-1.305	0.34	-0.117	-1.313	0.309	-0.047	-1.633	0.387	-0.18	-1.148	0.285	-0.02	-1.434	0.281	-0.008	-1.066	0.48	-0.168	-1.027	0.445	-0.164	-1.129	0.199	-0.043	-1.457	0.109	-0.023	-0.934	0.207	-0.039
-1.145	0.176	-0.066	-1.137	0.352	-0.098	-1.285	0.277	-0.066	-1.609	0.391	-0.188	-1.195	0.301	-0.031	-1.492	0.309	-0.055	-1.102	0.469	-0.164	-1.055	0.434	-0.172	-1.148	0.211	-0.039	-1.34	0.133	-0.016	-0.949	0.195	-0.02
-1.113	0.188	-0.059	-0.988	0.371	-0.074	-1.211	0.25	-0.066	-1.531	0.395	-0.188	-1.246	0.309	-0.039	-1.461	0.344	-0.094	-1.121	0.461	-0.156	-1.07	0.434	-0.176	-1.18	0.219	-0.035	-1.227	0.164	-0.02	-0.973	0.184	-0.016
-1.094	0.176	-0.043	-0.883	0.391	-0.063	-1.125	0.234	-0.055	-1.387	0.406	-0.176	-1.273	0.313	-0.043	-1.352	0.371	-0.117	-1.141	0.441	-0.16	-1.09	0.438	-0.184	-1.207	0.223	-0.035	-1.133	0.195	-0.027	-1.027	0.168	-0.008
-1.113	0.184	-0.047	-0.863	0.402	-0.047	-1.035	0.246	-0.039	-1.207	0.418	-0.148	-1.285	0.305	-0.039	-1.234	0.395	-0.125	-1.148	0.445	-0.152	-1.109	0.461	-0.184	-1.234	0.238	-0.035	-1.059	0.219	-0.035	-1.098	0.156	-0.004
-1.133	0.191	-0.059	-0.93	0.406	-0.043	-0.969	0.277	-0.027	-1.035	0.426	-0.125	-1.285	0.293	-0.031	-1.133	0.406	-0.109	-1.152	0.449	-0.145	-1.129	0.488	-0.199	-1.262	0.246	-0.031	-1.012	0.234	-0.051	-1.156	0.156	0
-1.125	0.191	-0.063	-1.063	0.414	-0.055	-0.93	0.324	-0.031	-0.93	0.414	-0.098	-1.289	0.273	-0.02	-1.063	0.41	-0.074	-1.184	0.465	-0.137	-1.156	0.508	-0.215	-1.293	0.25	-0.016	-0.977	0.254	-0.07	-1.207	0.164	-0.004
-1.121	0.191	-0.063	-1.207	0.414	-0.086	-0.902	0.352	-0.043	-0.906	0.387	-0.09	-1.309	0.262	-0.016	-1.039	0.398	-0.027	-1.234	0.488	-0.129	-1.176	0.539	-0.23	-1.309	0.25	0.004	-0.969	0.262	-0.086	-1.258	0.176	0.004
-1.102	0.191	-0.063	-1.297	0.398	-0.121	-0.902	0.363	-0.066	-0.941	0.363	-0.09	-1.34	0.273	-0.027	-1.059	0.379	0.023	-1.297	0.504	-0.133	-1.184	0.559	-0.234	-1.301	0.234	0.02	-0.961	0.262	-0.109	-1.293	0.188	-0.004
-1.09	0.191	-0.063	-1.328	0.359	-0.141	-0.914	0.379	-0.094	-1.008	0.348	-0.102	-1.387	0.301	-0.047	-1.102	0.355	0.07	-1.34	0.523	-0.16	-1.184	0.574	-0.246	-1.273	0.227	0.027	-0.961	0.262	-0.121	-1.324	0.203	-0.008
-1.07	0.191	-0.066	-1.297	0.293	-0.133	-0.934	0.383	-0.121	-1.094	0.332	-0.117	-1.402	0.34	-0.078	-1.148	0.336	0.098	-1.379	0.535	-0.188	-1.195	0.578	-0.246	-1.238	0.227	0.027	-0.961	0.266	-0.133	-1.348	0.223	-0.008
-1.063	0.203	-0.07	-1.223	0.227	-0.105	-0.949	0.387	-0.133	-1.168	0.316	-0.125	-1.359	0.371	-0.105	-1.18	0.313	0.082	-1.406	0.547	-0.219	-1.223	0.582	-0.254	-1.215	0.246	0.02	-0.953	0.262	-0.141	-1.352	0.25	0
-1.074	0.219	-0.074	-1.121	0.207	-0.063	-0.969	0.391	-0.141	-1.215	0.301	-0.133	-1.254	0.395	-0.125	-1.184	0.297	0.051	-1.426	0.535	-0.23	-1.27	0.582	-0.258	-1.234	0.277	0.004	-0.949	0.258	-0.137	-1.32	0.273	0.008
-1.082	0.234	-0.082	-1.027	0.223	-0.039	-0.973	0.379	-0.141	-1.234	0.266	-0.121	-1.113	0.41	-0.125	-1.18	0.305	0.004	-1.461	0.516	-0.234	-1.313	0.578	-0.273	-1.297	0.305	-0.027	-0.93	0.254	-0.117	-1.293	0.297	0.02
-1.082	0.242	-0.082	-0.965	0.258	-0.023	-0.973	0.379	-0.125	-1.242	0.211	-0.105	-0.969	0.402	-0.109	-1.168	0.289	-0.039	-1.535	0.492	-0.234	-1.371	0.559	-0.281	-1.375	0.316	-0.066	-0.902	0.246	-0.09	-1.348	0.309	0.023
-1.066	0.246	-0.074	-0.945	0.297	-0.02	-0.984	0.367	-0.121	-1.227	0.18	-0.086	-0.867	0.387	-0.082	-1.145	0.297	-0.066	-1.559	0.484	-0.23	-1.449	0.527	-0.289	-1.418	0.316	-0.102	-0.875	0.23	-0.066	-1.457	0.297	0.004
-1.039	0.246	-0.07	-0.945	0.332	-0.047	-1	0.371	-0.105	-1.199	0.164	-0.066	-0.84	0.375	-0.063	-1.117	0.297	-0.094	-1.5	0.48	-0.211	-1.539	0.504	-0.305	-1.426	0.301	-0.125	-0.848	0.215	-0.035	-1.559	0.281	-0.027
-1.023	0.242	-0.066	-0.957	0.355	-0.078	-1.004	0.387	-0.105	-1.18	0.16	-0.055	-0.902	0.371	-0.039	-1.078	0.316	-0.102	-1.391	0.48	-0.191	-1.613	0.492	-0.309	-1.391	0.309	-0.133	-0.832	0.195	-0.012	-1.609	0.273	-0.051
-1.023	0.238	-0.063	-0.98	0.375	-0.117	-1.008	0.383	-0.098	-1.156	0.16	-0.035	-1.055	0.367	-0.02	-1.059	0.344	-0.129	-1.27	0.477	-0.176	-1.633	0.492	-0.313	-1.344	0.332	-0.129	-0.844	0.176	0.012	-1.609	0.273	-0.078
-1.023	0.23	-0.059	-0.996	0.387	-0.148	-1.008	0.398	-0.105	-1.121	0.172	-0.027	-1.246	0.363	-0.035	-1.047	0.383	-0.141	-1.148	0.492	-0.148	-1.535	0.488	-0.293	-1.285	0.348	-0.117	-0.875	0.156	0.031	-1.559	0.297	-0.094
-1.039	0.227	-0.063	-1.02	0.398	-0.172	-1.004	0.406	-0.102	-1.09	0.188	-0.027	-1.406	0.359	-0.082	-1.047	0.453	-0.164	-1.09	0.484	-0.113	-1.367	0.473	-0.254	-1.238	0.371	-0.105	-0.93	0.137	0.043	-1.477	0.34	-0.098
-1.051	0.242	-0.063	-1.039	0.406	-0.184	-1.008	0.414	-0.105	-1.063	0.207	-0.031	-1.484	0.352	-0.133	-1.047	0.5	-0.184	-1.063	0.457	-0.09	-1.191	0.461	-0.207	-1.191	0.398	-0.078	-0.98	0.129	0.047	-1.402	0.383	-0.094
-1.078	0.266	-0.066	-1.051	0.41	-0.188	-1.004	0.426	-0.105	-1.043	0.219	-0.047	-1.484	0.328	-0.195	-1.051	0.496	-0.191	-1.082	0.434	-0.086	-1.066	0.441	-0.152	-1.156	0.41	-0.047	-1.051	0.129	0.047	-1.332	0.434	-0.082
-1.09	0.285	-0.086	-1.051	0.41	-0.172	-0.992	0.438	-0.102	-1.027	0.23	-0.051	-1.414	0.285	-0.227	-1.063	0.469	-0.195	-1.133	0.395	-0.098	-1.027	0.398	-0.109	-1.129	0.426	-0.016	-1.117	0.141	0.047	-1.289	0.461	-0.055
-1.082	0.305	-0.094	-1.051	0.402	-0.152	-0.992	0.449	-0.102	-1.02	0.246	-0.059	-1.293	0.223	-0.215	-1.074	0.453	-0.203	-1.195	0.34	-0.098	-1.047	0.348	-0.078	-1.09	0.422	-0.008	-1.168	0.152	0.039	-1.273	0.445	-0.031
-1.082	0.309	-0.086	-1.031	0.395	-0.137	-1.008	0.449	-0.105	-1.016	0.25	-0.063	-1.152	0.203	-0.188	-1.082	0.434	-0.219	-1.262	0.301	-0.113	-1.086	0.305	-0.07	-1.063	0.395	-0.02	-1.203	0.168	0.039	-1.266	0.414	-0.016
-1.066	0.309	-0.078	-1.02	0.383	-0.129	-1.055	0.441	-0.105	-1.02	0.25	-0.063	-1.027	0.25	-0.156	-1.082	0.441	-0.223	-1.305	0.27	-0.121	-1.137	0.273	-0.07	-1.055	0.344	-0.027	-1.207	0.195	0.031	-1.266	0.375	-0.027
-1.098	0.316	-0.07	-1.016	0.371	-0.129	-1.109	0.434	-0.117	-1.023	0.246	-0.063	-0.949	0.316	-0.113	-1.078	0.441	-0.223	-1.32	0.23	-0.125	-1.195	0.242	-0.086	-1.043	0.273	-0.023	-1.215	0.223	0.027	-1.273	0.34	-0.047
-1.16	0.328	-0.074	-1.016	0.363	-0.113	-1.176	0.43	-0.121	-1.035	0.242	-0.059	-0.922	0.383	-0.09	-1.066	0.441	-0.215	-1.293	0.199	-0.133	-1.25	0.219	-0.105	-1.055	0.246	-0.031	-1.234	0.242	0.012	-1.27	0.305	-0.082
-1.199	0.344	-0.066	-1.012	0.367	-0.113	-1.246	0.43	-0.125	-1.031	0.23	-0.055	-0.906	0.426	-0.074	-1.047	0.434	-0.191	-1.258	0.191	-0.129	-1.297	0.199	-0.113	-1.066	0.211	-0.016	-1.242	0.27	-0.004	-1.238	0.285	-0.105
-1.227	0.352	-0.063	-1.004	0.371	-0.117	-1.313	0.43	-0.137	-1.016	0.227	-0.043	-0.918	0.434	-0.078	-1.031	0.41	-0.164	-1.219	0.188	-0.117	-1.316	0.195	-0.121	-1.074	0.199	-0.02	-1.281	0.305	-0.023	-1.199	0.297	-0.113
-1.242	0.352	-0.055	-1.004	0.379	-0.121	-1.379	0.418	-0.148	-1.004	0.223	-0.035	-0.938	0.398	-0.098	-1.027	0.391	-0.129	-1.188	0.168	-0.098	-1.32	0.195	-0.129	-1.09	0.227	-0.027	-1.387	0.332	-0.047	-1.141	0.324	-0.121
-1.242	0.34	-0.047	-1.004	0.387	-0.125	-1.441	0.395	-0.156	-0.996	0.211	-0.016	-0.953	0.371	-0.117	-1.031	0.379	-0.105	-1.176	0.16	-0.078	-1.316	0.199	-0.125	-1.09	0.266	-0.066	-1.523	0.336	-0.078	-1.059	0.359	-0.117
-1.246	0.332	-0.051	-1.008	0.395	-0.129	-1.52	0.379	-0.168	-0.996	0.215	-0.012	-0.977	0.359	-0.137	-1.051	0.383	-0.086	-1.164	0.168	-0.063	-1.297	0.188	-0.109	-1.09	0.316	-0.105	-1.598	0.344	-0.109	-0.984	0.395	-0.117
-1.277	0.34	-0.055	-1.016	0.402	-0.133	-1.582	0.363	-0.184	-1.02	0.227	-0.008	-1	0.348	-0.152	-1.086	0.398	-0.074	-1.152	0.18	-0.047	-1.246	0.18	-0.086	-1.078	0.348	-0.137	-1.559	0.375	-0.125	-0.914	0.43	-0.125
-1.316	0.355	-0.063	-1.02	0.41	-0.129	-1.617	0.363	-0.188	-1.051	0.242	-0.004	-1.027	0.332	-0.156	-1.113	0.418	-0.082	-1.113	0.18	-0.035	-1.18	0.168	-0.063	-1.059	0.375	-0.148	-1.488	0.426	-0.121	-0.863	0.453	-0.129
-1.375	0.359	-0.078	-1.031	0.41	-0.129	-1.633	0.375	-0.199	-1.098	0.254	-0.016	-1.047	0.352	-0.156	-1.141	0.438	-0.094	-1.098	0.18	-0.031	-1.129	0.172	-0.039	-1.047	0.398	-0.164	-1.449	0.449	-0.117	-0.836	0.449	-0.125
-1.422	0.348	-0.094	-1.051	0.418	-0.137	-1.609	0.387	-0.219	-1.148	0.273	-0.023	-1.055	0.355	-0.156	-1.164	0.445	-0.113	-1.086	0.164	-0.039	-1.09	0.18	-0.012	-1.047	0.414	-0.172	-1.438	0.48	-0.129	-0.813	0.441	-0.125
-1.461	0.348	-0.105	-1.086	0.422	-0.141	-1.52	0.402	-0.223	-1.195	0.281	-0.027	-1.063	0.387	-0.156	-1.18	0.461	-0.129	-1.066	0.18	-0.043	-1.063	0.188	-0.008	-1.051	0.43	-0.164	-1.445	0.52	-0.137	-0.813	0.441	-0.129
-1.473	0.34	-0.121	-1.145	0.438	-0.152	-1.367	0.418	-0.211	-1.227	0.293	-0.031	-1.051	0.418	-0.145	-1.207	0.477	-0.148	-1.066	0.191	-0.051	-1.059	0.191	-0.012	-1.059	0.434	-0.16	-1.469	0.535	-0.121	-0.82	0.445	-0.133
-1.422	0.355	-0.129	-1.207	0.445	-0.168	-1.184	0.438	-0.195	-1.273	0.297	-0.043	-1.047	0.434	-0.141	-1.227	0.516	-0.164	-1.055	0.211	-0.063	-1.07	0.191	-0.031	-1.066	0.453	-0.164	-1.492	0.5	-0.09	-0.828	0.449	-0.141
-1.293	0.379	-0.125	-1.254	0.453	-0.18	-1.008	0.445	-0.168	-1.309	0.297	-0.051	-1.035	0.441	-0.137	-1.262	0.539	-0.188	-1.051	0.211	-0.07	-1.082	0.203	-0.055	-1.07	0.461	-0.172	-1.531	0.438	-0.055	-0.855	0.441	-0.156
-1.129	0.402	-0.109	-1.285	0.445	-0.188	-0.879	0.434	-0.141	-1.332	0.277	-0.051	-1.031	0.453	-0.141	-1.293	0.559	-0.207	-1.039	0.227	-0.086	-1.098	0.223	-0.078	-1.059	0.457	-0.176	-1.551	0.352	-0.027	-0.895	0.426	-0.164
-0.969	0.445	-0.094	-1.316	0.426	-0.184	-0.828	0.391	-0.113	-1.34	0.281	-0.051	-1.039	0.457	-0.152	-1.355	0.57	-0.223	-1.016	0.238	-0.086	-1.105	0.246	-0.109	-1.051	0.441	-0.18	-1.531	0.262	-0.012	-0.934	0.418	-0.164
-0.844	0.484	-0.086	-1.332	0.398	-0.172	-0.836	0.348	-0.09	-1.348	0.301	-0.055	-1.055	0.457	-0.152	-1.445	0.574	-0.234	-1	0.242	-0.086	-1.098	0.266	-0.121	-1.055	0.418	-0.176	-1.484	0.18	-0.004	-0.992	0.418	-0.168
-0.785	0.508	-0.07	-1.367	0.383	-0.164	-0.898	0.309	-0.078	-1.371	0.313	-0.063	-1.09	0.461	-0.164	-1.563	0.566	-0.25	-0.992	0.234	-0.078	-1.082	0.273	-0.125	-1.063	0.395	-0.176	-1.422	0.129	0.008	-1.051	0.426	-0.18
-0.781	0.5	-0.043	-1.418	0.375	-0.164	-0.992	0.285	-0.09	-1.391	0.313	-0.07	-1.141	0.48	-0.172	-1.668	0.551	-0.27	-0.992	0.238	-0.063	-1.066	0.27	-0.117	-1.082	0.41	-0.188	-1.355	0.141	0	-1.098	0.449	-0.184
-0.832	0.461	-0.02	-1.457	0.383	-0.18	-1.109	0.27	-0.094	-1.387	0.328	-0.082	-1.207	0.492	-0.188	-1.707	0.543	-0.277	-0.992	0.238	-0.055	-1.059	0.262	-0.094	-1.129	0.449	-0.211	-1.289	0.191	-0.02	-1.117	0.473	-0.188
-0.918	0.41	0	-1.477	0.41	-0.199	-1.191	0.258	-0.098	-1.359	0.328	-0.094	-1.266	0.496	-0.211	-1.66	0.539	-0.273	-1.008	0.23	-0.039	-1.055	0.25	-0.074	-1.176	0.5	-0.238	-1.215	0.258	-0.059	-1.133	0.5	-0.195
-1.008	0.355	0.012	-1.469	0.426	-0.223	-1.238	0.234	-0.109	-1.285	0.328	-0.086	-1.316	0.504	-0.223	-1.512	0.52	-0.25	-1.051	0.227	-0.035	-1.055	0.23	-0.051	-1.234	0.539	-0.262	-1.121	0.34	-0.105	-1.156	0.523	-0.215
-1.066	0.301	0.004	-1.41	0.441	-0.238	-1.258	0.215	-0.105	-1.168	0.328	-0.07	-1.363	0.5	-0.242	-1.313	0.488	-0.191	-1.102	0.238	-0.039	-1.078	0.223	-0.031	-1.301	0.563	-0.289	-1.02	0.402	-0.145	-1.203	0.555	-0.238
-1.105	0.25	-0.008	-1.305	0.457	-0.234	-1.234	0.199	-0.098	-1.051	0.32	-0.051	-1.414	0.484	-0.25	-1.129	0.457	-0.137	-1.145	0.246	-0.043	-1.113	0.215	-0.012	-1.359	0.582	-0.309	-0.922	0.434	-0.172	-1.254	0.586	-0.266
-1.117	0.234	-0.02	-1.164	0.469	-0.211	-1.207	0.184	-0.074	-0.996	0.309	-0.031	-1.477	0.461	-0.258	-1.008	0.43	-0.078	-1.195	0.262	-0.055	-1.148	0.199	-0.012	-1.41	0.594	-0.32	-0.844	0.445	-0.18	-1.324	0.605	-0.297
-1.109	0.238	-0.043	-1.027	0.457	-0.184	-1.164	0.164	-0.059	-1.016	0.309	-0.016	-1.527	0.453	-0.258	-0.965	0.391	-0.023	-1.246	0.277	-0.063	-1.18	0.199	-0.004	-1.449	0.598	-0.332	-0.781	0.453	-0.172	-1.395	0.621	-0.32
-1.078	0.258	-0.063	-0.938	0.434	-0.156	-1.125	0.168	-0.043	-1.102	0.348	-0.012	-1.527	0.449	-0.254	-0.992	0.34	0.008	-1.262	0.297	-0.063	-1.207	0.211	-0.008	-1.496	0.582	-0.332	-0.742	0.461	-0.164	-1.434	0.617	-0.332
-1.055	0.301	-0.07	-0.906	0.398	-0.137	-1.086	0.191	-0.039	-1.211	0.406	-0.027	-1.484	0.43	-0.238	-1.035	0.281	0.027	-1.266	0.313	-0.059	-1.223	0.234	-0.004	-1.559	0.551	-0.332	-0.742	0.461	-0.148	-1.41	0.598	-0.328
-1.027	0.348	-0.086	-0.938	0.363	-0.129	-1.066	0.215	-0.039	-1.293	0.457	-0.063	-1.402	0.418	-0.223	-1.102	0.238	0.02	-1.262	0.324	-0.047	-1.234	0.254	-0.004	-1.613	0.523	-0.324	-0.75	0.445	-0.137	-1.383	0.57	-0.301
-1.012	0.387	-0.102	-1.031	0.332	-0.129	-1.055	0.234	-0.051	-1.316	0.469	-0.102	-1.27	0.422	-0.191	-1.191	0.211	0	-1.254	0.332	-0.027	-1.227	0.27	0	-1.609	0.52	-0.316	-0.777	0.434	-0.133	-1.41	0.551	-0.277
-0.996	0.418	-0.117	-1.156	0.305	-0.133	-1.051	0.246	-0.063	-1.277	0.43	-0.125	-1.121	0.426	-0.152	-1.262	0.203	-0.016	-1.25	0.328	-0.016	-1.219	0.27	0.012	-1.535	0.504	-0.297	-0.805	0.414	-0.141	-1.48	0.551	-0.262
-0.984	0.438	-0.133	-1.262	0.273	-0.141	-1.051	0.25	-0.074	-1.211	0.367	-0.125	-0.996	0.418	-0.121	-1.313	0.215	-0.047	-1.266	0.32	-0.012	-1.207	0.258	0.023	-1.414	0.492	-0.273	-0.828	0.402	-0.145	-1.547	0.578	-0.246
-0.973	0.438	-0.145	-1.332	0.25	-0.137	-1.055	0.262	-0.078	-1.141	0.313	-0.105	-0.938	0.391	-0.098	-1.336	0.223	-0.074	-1.293	0.332	-0.02	-1.227	0.238	0.027	-1.281	0.5	-0.234	-0.859	0.387	-0.145	-1.566	0.57	-0.234
-0.969	0.426	-0.145	-1.348	0.207	-0.125	-1.051	0.273	-0.078	-1.051	0.277	-0.074	-0.953	0.355	-0.09	-1.305	0.242	-0.094	-1.301	0.363	-0.039	-1.277	0.23	0.023	-1.172	0.504	-0.18	-0.887	0.383	-0.145	-1.531	0.523	-0.219
-0.969	0.406	-0.133	-1.336	0.168	-0.102	-1.047	0.281	-0.082	-0.984	0.301	-0.051	-1.016	0.328	-0.086	-1.273	0.238	-0.117	-1.293	0.383	-0.055	-1.332	0.242	-0.008	-1.109	0.496	-0.148	-0.934	0.391	-0.148	-1.512	0.461	-0.191
-0.973	0.383	-0.129	-1.293	0.137	-0.078	-1.031	0.285	-0.078	-0.93	0.313	-0.039	-1.105	0.313	-0.102	-1.246	0.23	-0.121	-1.254	0.395	-0.063	-1.379	0.262	-0.051	-1.117	0.457	-0.125	-0.973	0.406	-0.16	-1.492	0.391	-0.156
-0.988	0.375	-0.125	-1.258	0.117	-0.055	-1.012	0.285	-0.07	-0.91	0.324	-0.043	-1.207	0.293	-0.113	-1.211	0.215	-0.109	-1.207	0.398	-0.07	-1.371	0.305	-0.086	-1.148	0.41	-0.121	-1.016	0.445	-0.172	-1.473	0.324	-0.121
-1.004	0.375	-0.117	-1.211	0.117	-0.031	-1	0.285	-0.059	-0.906	0.336	-0.07	-1.273	0.277	-0.117	-1.18	0.215	-0.082	-1.176	0.387	-0.07	-1.316	0.344	-0.109	-1.188	0.355	-0.121	-1.07	0.477	-0.191	-1.469	0.266	-0.082
-1.016	0.379	-0.117	-1.168	0.141	-0.02	-0.996	0.281	-0.051	-0.914	0.355	-0.105	-1.309	0.266	-0.121	-1.148	0.215	-0.066	-1.18	0.371	-0.059	-1.25	0.391	-0.125	-1.23	0.305	-0.113	-1.125	0.512	-0.219	-1.449	0.211	-0.055
-1.016	0.395	-0.113	-1.137	0.16	-0.016	-0.992	0.273	-0.039	-0.934	0.371	-0.133	-1.324	0.254	-0.121	-1.133	0.223	-0.043	-1.219	0.359	-0.047	-1.191	0.426	-0.129	-1.27	0.262	-0.109	-1.191	0.551	-0.25	-1.438	0.172	-0.031
-1.027	0.406	-0.121	-1.117	0.18	-0.02	-0.992	0.273	-0.035	-0.949	0.379	-0.148	-1.309	0.227	-0.121	-1.117	0.211	-0.039	-1.273	0.355	-0.027	-1.152	0.438	-0.117	-1.266	0.227	-0.098	-1.242	0.582	-0.293	-1.418	0.156	-0.016
-1.039	0.41	-0.121	-1.105	0.191	-0.043	-1.004	0.266	-0.031	-0.973	0.383	-0.152	-1.273	0.207	-0.121	-1.102	0.207	-0.039	-1.313	0.367	-0.016	-1.133	0.445	-0.098	-1.234	0.207	-0.078	-1.289	0.594	-0.32	-1.383	0.16	-0.012
-1.051	0.402	-0.113	-1.098	0.207	-0.055	-1.016	0.273	-0.031	-0.992	0.375	-0.152	-1.234	0.195	-0.109	-1.09	0.215	-0.055	-1.324	0.398	-0.02	-1.141	0.445	-0.078	-1.191	0.199	-0.066	-1.336	0.598	-0.344	-1.328	0.184	-0.023
-1.051	0.395	-0.117	-1.105	0.227	-0.074	-1.035	0.277	-0.031	-1.004	0.363	-0.156	-1.188	0.199	-0.09	-1.09	0.219	-0.063	-1.316	0.43	-0.039	-1.172	0.422	-0.051	-1.148	0.195	-0.051	-1.383	0.602	-0.352	-1.281	0.199	-0.047
-1.055	0.406	-0.121	-1.105	0.234	-0.09	-1.051	0.285	-0.035	-1.039	0.359	-0.156	-1.137	0.207	-0.074	-1.074	0.223	-0.078	-1.277	0.434	-0.066	-1.203	0.395	-0.043	-1.105	0.207	-0.051	-1.41	0.582	-0.336	-1.23	0.215	-0.074
-1.055	0.422	-0.125	-1.105	0.246	-0.094	-1.078	0.297	-0.039	-1.066	0.359	-0.148	-1.098	0.215	-0.066	-1.059	0.234	-0.086	-1.215	0.414	-0.086	-1.23	0.363	-0.039	-1.074	0.211	-0.043	-1.418	0.551	-0.316	-1.172	0.223	-0.102
-1.035	0.438	-0.129	-1.105	0.25	-0.098	-1.113	0.305	-0.039	-1.086	0.371	-0.156	-1.066	0.219	-0.059	-1.051	0.238	-0.082	-1.141	0.371	-0.086	-1.242	0.328	-0.047	-1.063	0.215	-0.043	-1.438	0.504	-0.293	-1.113	0.223	-0.113
-1.016	0.453	-0.129	-1.094	0.254	-0.09	-1.172	0.313	-0.047	-1.086	0.383	-0.156	-1.047	0.223	-0.055	-1.035	0.246	-0.074	-1.063	0.344	-0.07	-1.238	0.297	-0.055	-1.063	0.203	-0.047	-1.492	0.477	-0.27	-1.063	0.219	-0.121
-1	0.461	-0.129	-1.082	0.254	-0.082	-1.234	0.313	-0.051	-1.074	0.387	-0.16	-1.031	0.23	-0.051	-1.023	0.25	-0.066	-1.004	0.32	-0.051	-1.219	0.258	-0.07	-1.078	0.191	-0.055	-1.566	0.469	-0.25	-1.012	0.215	-0.113
-0.973	0.457	-0.125	-1.063	0.25	-0.074	-1.297	0.309	-0.043	-1.059	0.395	-0.16	-1.027	0.242	-0.063	-1.02	0.234	-0.047	-0.961	0.301	-0.035	-1.184	0.285	-0.066	-1.098	0.18	-0.055	-1.551	0.48	-0.242	-0.969	0.211	-0.098
-0.973	0.445	-0.117	-1.043	0.242	-0.059	-1.34	0.293	-0.035	-1.047	0.414	-0.156	-1.023	0.246	-0.066	-1.012	0.219	-0.039	-0.945	0.293	-0.023	-1.141	0.285	-0.078	-1.109	0.176	-0.063	-1.441	0.488	-0.227	-0.949	0.211	-0.082
-0.992	0.441	-0.117	-1.02	0.23	-0.047	-1.352	0.281	-0.023	-1.031	0.43	-0.152	-1.027	0.25	-0.063	-1.004	0.211	-0.023	-0.949	0.301	-0.035	-1.105	0.301	-0.078	-1.125	0.172	-0.066	-1.32	0.461	-0.195	-0.93	0.219	-0.082
-1.047	0.441	-0.117	-1.008	0.215	-0.035	-1.344	0.27	-0.016	-1.039	0.441	-0.148	-1.023	0.254	-0.063	-1.008	0.207	-0.012	-0.961	0.313	-0.055	-1.078	0.352	-0.102	-1.129	0.164	-0.066	-1.25	0.41	-0.152	-0.922	0.223	-0.082
-1.137	0.441	-0.125	-0.996	0.199	-0.023	-1.348	0.277	-0.027	-1.051	0.445	-0.148	-1.023	0.254	-0.059	-1.02	0.199	-0.004	-0.984	0.328	-0.082	-1.035	0.375	-0.117	-1.133	0.16	-0.066	-1.242	0.352	-0.109	-0.93	0.23	-0.086
-1.211	0.43	-0.129	-0.992	0.199	-0.012	-1.379	0.289	-0.051	-1.082	0.453	-0.156	-1.016	0.246	-0.059	-1.043	0.211	0	-1.004	0.352	-0.121	-1.02	0.41	-0.137	-1.113	0.168	-0.066	-1.289	0.305	-0.074	-0.93	0.234	-0.086
-1.258	0.418	-0.133	-0.992	0.215	-0.016	-1.406	0.309	-0.07	-1.121	0.453	-0.152	-1.016	0.242	-0.047	-1.074	0.227	0.004	-1.02	0.363	-0.152	-1.004	0.434	-0.152	-1.102	0.172	-0.074	-1.383	0.273	-0.063	-0.926	0.246	-0.086
-1.297	0.398	-0.141	-0.988	0.223	-0.016	-1.43	0.336	-0.09	-1.18	0.449	-0.148	-1.016	0.23	-0.039	-1.102	0.246	0	-1.031	0.379	-0.172	-1	0.449	-0.176	-1.094	0.176	-0.07	-1.492	0.246	-0.059	-0.926	0.254	-0.074
-1.336	0.387	-0.141	-0.992	0.242	-0.012	-1.426	0.363	-0.113	-1.223	0.438	-0.148	-1.016	0.219	-0.027	-1.145	0.27	-0.008	-1.031	0.387	-0.184	-1.004	0.465	-0.191	-1.09	0.172	-0.07	-1.598	0.203	-0.063	-0.922	0.254	-0.059
-1.383	0.387	-0.145	-1.004	0.258	-0.02	-1.363	0.379	-0.125	-1.254	0.426	-0.152	-1.035	0.211	-0.023	-1.176	0.297	-0.02	-1.031	0.395	-0.184	-1.016	0.465	-0.199	-1.09	0.172	-0.059	-1.641	0.168	-0.066	-0.926	0.234	-0.031
-1.434	0.383	-0.152	-1.02	0.27	-0.027	-1.246	0.387	-0.121	-1.277	0.414	-0.148	-1.059	0.215	-0.02	-1.203	0.32	-0.02	-1.043	0.406	-0.176	-1.02	0.453	-0.199	-1.094	0.176	-0.055	-1.621	0.145	-0.082	-0.945	0.215	0.004
-1.465	0.387	-0.168	-1.051	0.277	-0.031	-1.086	0.383	-0.098	-1.305	0.402	-0.152	-1.09	0.219	-0.016	-1.238	0.328	-0.027	-1.043	0.418	-0.168	-1.023	0.445	-0.195	-1.105	0.188	-0.043	-1.523	0.156	-0.09	-0.969	0.195	0.016
-1.488	0.402	-0.18	-1.086	0.285	-0.043	-0.953	0.379	-0.063	-1.367	0.398	-0.164	-1.113	0.227	-0.012	-1.266	0.32	-0.031	-1.051	0.434	-0.172	-1.035	0.438	-0.188	-1.125	0.195	-0.039	-1.398	0.184	-0.094	-1.02	0.168	0.031
-1.492	0.41	-0.191	-1.117	0.297	-0.039	-0.871	0.367	-0.023	-1.441	0.398	-0.184	-1.133	0.238	-0.02	-1.285	0.305	-0.027	-1.066	0.449	-0.168	-1.059	0.426	-0.18	-1.145	0.207	-0.039	-1.277	0.207	-0.094	-1.078	0.156	0.047
-1.457	0.422	-0.199	-1.148	0.301	-0.039	-0.863	0.355	0.012	-1.504	0.422	-0.203	-1.152	0.246	-0.02	-1.336	0.285	-0.031	-1.078	0.465	-0.176	-1.09	0.414	-0.164	-1.168	0.219	-0.031	-1.184	0.234	-0.086	-1.125	0.164	0.043
-1.379	0.434	-0.199	-1.172	0.313	-0.039	-0.934	0.352	0.035	-1.531	0.441	-0.223	-1.184	0.25	-0.023	-1.43	0.289	-0.047	-1.109	0.488	-0.184	-1.117	0.406	-0.152	-1.18	0.227	-0.02	-1.102	0.246	-0.074	-1.168	0.184	0.039
-1.254	0.43	-0.191	-1.199	0.32	-0.047	-1.074	0.352	0.031	-1.523	0.465	-0.23	-1.211	0.27	-0.027	-1.535	0.305	-0.078	-1.148	0.508	-0.195	-1.133	0.414	-0.137	-1.18	0.23	0.004	-1.031	0.25	-0.07	-1.195	0.207	0.031
-1.121	0.422	-0.168	-1.215	0.324	-0.051	-1.184	0.352	0.008	-1.441	0.48	-0.234	-1.227	0.297	-0.031	-1.59	0.328	-0.105	-1.191	0.531	-0.203	-1.141	0.426	-0.145	-1.18	0.234	0.027	-0.98	0.254	-0.07	-1.207	0.242	0.023
-0.992	0.398	-0.137	-1.242	0.332	-0.051	-1.246	0.355	-0.035	-1.289	0.492	-0.223	-1.227	0.313	-0.035	-1.563	0.375	-0.121	-1.23	0.543	-0.219	-1.141	0.441	-0.152	-1.219	0.25	0.043	-0.938	0.258	-0.066	-1.207	0.266	0.023
-0.926	0.352	-0.113	-1.277	0.328	-0.055	-1.25	0.355	-0.082	-1.109	0.48	-0.188	-1.227	0.32	-0.031	-1.445	0.402	-0.109	-1.266	0.555	-0.227	-1.137	0.469	-0.16	-1.254	0.277	0.039	-0.91	0.262	-0.078	-1.223	0.273	0.023
-0.926	0.309	-0.09	-1.328	0.332	-0.063	-1.203	0.336	-0.117	-0.973	0.453	-0.16	-1.23	0.316	-0.023	-1.297	0.406	-0.082	-1.289	0.563	-0.238	-1.125	0.492	-0.172	-1.289	0.297	0.035	-0.898	0.258	-0.09	-1.254	0.273	0.023
-0.961	0.27	-0.07	-1.383	0.336	-0.074	-1.125	0.301	-0.125	-0.926	0.426	-0.137	-1.246	0.309	-0.031	-1.156	0.398	-0.051	-1.309	0.57	-0.254	-1.133	0.516	-0.188	-1.313	0.305	0.027	-0.895	0.254	-0.098	-1.277	0.281	0.016
-1.027	0.266	-0.082	-1.445	0.352	-0.098	-1.047	0.293	-0.113	-0.953	0.41	-0.133	-1.293	0.313	-0.039	-1.039	0.391	-0.02	-1.32	0.57	-0.27	-1.164	0.531	-0.195	-1.363	0.313	0.008	-0.898	0.254	-0.109	-1.289	0.293	0.008
-1.102	0.27	-0.082	-1.5	0.352	-0.113	-0.98	0.301	-0.082	-1.031	0.391	-0.129	-1.367	0.316	-0.051	-0.98	0.395	0.016	-1.336	0.566	-0.285	-1.215	0.543	-0.211	-1.461	0.316	-0.027	-0.895	0.242	-0.117	-1.289	0.32	-0.012
-1.145	0.273	-0.086	-1.496	0.359	-0.129	-0.934	0.328	-0.059	-1.121	0.355	-0.129	-1.414	0.328	-0.078	-0.984	0.395	0.043	-1.379	0.551	-0.293	-1.258	0.566	-0.234	-1.555	0.313	-0.059	-0.895	0.242	-0.117	-1.316	0.355	-0.043
-1.188	0.277	-0.105	-1.414	0.383	-0.129	-0.902	0.355	-0.047	-1.211	0.316	-0.129	-1.398	0.355	-0.098	-1.059	0.406	0.059	-1.465	0.52	-0.309	-1.301	0.57	-0.254	-1.625	0.285	-0.094	-0.875	0.227	-0.102	-1.367	0.387	-0.078
-1.219	0.27	-0.121	-1.281	0.398	-0.113	-0.883	0.371	-0.055	-1.281	0.27	-0.117	-1.32	0.383	-0.117	-1.168	0.402	0.047	-1.563	0.496	-0.328	-1.375	0.559	-0.27	-1.633	0.258	-0.098	-0.852	0.219	-0.082	-1.387	0.391	-0.102
-1.23	0.266	-0.105	-1.137	0.395	-0.094	-0.883	0.379	-0.078	-1.297	0.234	-0.098	-1.199	0.41	-0.117	-1.262	0.398	-0.004	-1.625	0.484	-0.348	-1.484	0.527	-0.285	-1.563	0.254	-0.078	-0.836	0.203	-0.059	-1.371	0.367	-0.102
-1.184	0.219	-0.074	-1.02	0.391	-0.063	-0.898	0.387	-0.102	-1.293	0.199	-0.066	-1.09	0.402	-0.094	-1.316	0.406	-0.07	-1.609	0.48	-0.355	-1.598	0.508	-0.301	-1.461	0.266	-0.059	-0.82	0.176	-0.023	-1.355	0.32	-0.09
-1.141	0.191	-0.066	-0.969	0.391	-0.023	-0.922	0.387	-0.117	-1.285	0.16	-0.051	-1.012	0.383	-0.066	-1.316	0.387	-0.137	-1.492	0.48	-0.34	-1.664	0.512	-0.305	-1.387	0.297	-0.031	-0.809	0.152	-0.004	-1.344	0.277	-0.07
-1.105	0.199	-0.066	-1	0.406	0	-0.945	0.379	-0.117	-1.258	0.148	-0.031	-0.992	0.363	-0.039	-1.273	0.352	-0.152	-1.309	0.457	-0.285	-1.629	0.516	-0.297	-1.32	0.324	-0.004	-0.809	0.129	0.02	-1.34	0.277	-0.066
-1.066	0.195	-0.051	-1.109	0.418	0.012	-0.973	0.363	-0.113	-1.223	0.164	-0.02	-1.023	0.363	-0.008	-1.207	0.305	-0.133	-1.129	0.426	-0.207	-1.504	0.48	-0.27	-1.254	0.348	0.023	-0.824	0.117	0.031	-1.332	0.316	-0.063
-1.055	0.195	-0.039	-1.215	0.414	-0.016	-1.012	0.355	-0.109	-1.191	0.184	-0.02	-1.098	0.387	0.008	-1.129	0.273	-0.102	-1	0.391	-0.137	-1.348	0.434	-0.211	-1.18	0.371	0.051	-0.875	0.113	0.047	-1.34	0.371	-0.07
-1.063	0.207	-0.055	-1.266	0.398	-0.039	-1.039	0.348	-0.113	-1.156	0.191	-0.02	-1.164	0.41	0	-1.055	0.246	-0.078	-0.961	0.355	-0.074	-1.219	0.398	-0.145	-1.105	0.379	0.059	-0.949	0.121	0.047	-1.375	0.398	-0.086
-1.117	0.223	-0.078	-1.277	0.375	-0.078	-1.07	0.34	-0.109	-1.117	0.195	-0.023	-1.207	0.445	-0.043	-1.004	0.289	-0.059	-0.988	0.305	-0.035	-1.148	0.363	-0.082	-1.047	0.379	0.051	-1.055	0.129	0.035	-1.43	0.398	-0.109
-1.16	0.227	-0.09	-1.242	0.324	-0.094	-1.082	0.348	-0.109	-1.078	0.199	-0.027	-1.223	0.445	-0.086	-0.984	0.348	-0.066	-1.039	0.262	-0.031	-1.148	0.32	-0.039	-1.023	0.363	0.02	-1.16	0.141	0.023	-1.508	0.379	-0.137
-1.18	0.234	-0.098	-1.188	0.277	-0.105	-1.082	0.371	-0.121	-1.055	0.207	-0.035	-1.207	0.41	-0.117	-0.988	0.398	-0.086	-1.098	0.234	-0.051	-1.164	0.266	0	-1.016	0.328	-0.004	-1.23	0.172	0.008	-1.57	0.348	-0.164
-1.168	0.23	-0.094	-1.117	0.27	-0.082	-1.082	0.383	-0.125	-1.035	0.219	-0.039	-1.176	0.355	-0.129	-0.988	0.43	-0.113	-1.168	0.215	-0.066	-1.184	0.223	0.004	-1.023	0.301	-0.031	-1.285	0.199	-0.004	-1.59	0.316	-0.18
-1.141	0.227	-0.082	-1.051	0.281	-0.066	-1.07	0.402	-0.129	-1.023	0.227	-0.039	-1.145	0.313	-0.125	-1.008	0.422	-0.148	-1.23	0.203	-0.094	-1.203	0.191	-0.008	-1.047	0.285	-0.051	-1.313	0.23	-0.012	-1.547	0.309	-0.184
-1.109	0.223	-0.074	-1.016	0.297	-0.051	-1.055	0.418	-0.133	-1.02	0.227	-0.039	-1.094	0.313	-0.109	-1.004	0.434	-0.168	-1.277	0.195	-0.125	-1.211	0.168	-0.023	-1.094	0.273	-0.082	-1.328	0.258	-0.012	-1.445	0.316	-0.176
-1.074	0.223	-0.063	-0.984	0.32	-0.059	-1.043	0.43	-0.133	-1.008	0.238	-0.039	-1.051	0.328	-0.094	-0.996	0.418	-0.188	-1.301	0.195	-0.156	-1.211	0.164	-0.039	-1.105	0.285	-0.098	-1.297	0.293	-0.008	-1.32	0.32	-0.176
-1.035	0.223	-0.059	-0.965	0.348	-0.07	-1.023	0.434	-0.133	-1.004	0.23	-0.047	-1.027	0.363	-0.098	-0.992	0.406	-0.184	-1.324	0.211	-0.164	-1.195	0.168	-0.059	-1.117	0.32	-0.141	-1.289	0.332	0	-1.164	0.363	-0.148
-1.008	0.227	-0.059	-0.957	0.371	-0.098	-1.012	0.445	-0.125	-1	0.227	-0.047	-0.992	0.383	-0.102	-0.984	0.398	-0.176	-1.301	0.219	-0.148	-1.18	0.191	-0.086	-1.121	0.328	-0.156	-1.371	0.359	0	-1.02	0.402	-0.148
-1.008	0.238	-0.059	-0.957	0.395	-0.121	-1.008	0.445	-0.129	-1.008	0.223	-0.043	-0.973	0.402	-0.098	-0.973	0.391	-0.152	-1.266	0.203	-0.129	-1.191	0.223	-0.105	-1.094	0.387	-0.18	-1.535	0.352	-0.02	-0.902	0.445	-0.125
-1.023	0.246	-0.066	-0.961	0.402	-0.148	-1.023	0.43	-0.129	-1.012	0.223	-0.043	-0.969	0.391	-0.109	-0.984	0.371	-0.133	-1.23	0.188	-0.117	-1.227	0.234	-0.121	-1.07	0.422	-0.199	-1.676	0.332	-0.043	-0.844	0.465	-0.125
-1.027	0.258	-0.074	-0.98	0.41	-0.164	-1.074	0.422	-0.133	-1.012	0.215	-0.035	-0.969	0.367	-0.105	-1.016	0.371	-0.121	-1.207	0.18	-0.094	-1.238	0.238	-0.121	-1.043	0.422	-0.195	-1.688	0.332	-0.082	-0.805	0.496	-0.105
-1.031	0.27	-0.078	-0.992	0.41	-0.172	-1.16	0.414	-0.141	-1.016	0.207	-0.031	-0.98	0.367	-0.102	-1.039	0.379	-0.117	-1.184	0.199	-0.07	-1.207	0.23	-0.117	-1.027	0.414	-0.199	-1.59	0.355	-0.098	-0.797	0.484	-0.105
-1.035	0.266	-0.078	-1.004	0.402	-0.172	-1.238	0.418	-0.156	-1.027	0.211	-0.027	-0.996	0.359	-0.109	-1.07	0.395	-0.121	-1.152	0.219	-0.055	-1.164	0.223	-0.098	-1.008	0.445	-0.199	-1.449	0.387	-0.094	-0.809	0.457	-0.102
-1.047	0.254	-0.074	-1.012	0.387	-0.156	-1.305	0.422	-0.172	-1.043	0.219	-0.027	-1.004	0.352	-0.117	-1.113	0.406	-0.137	-1.133	0.223	-0.043	-1.133	0.23	-0.082	-1.012	0.504	-0.219	-1.336	0.41	-0.074	-0.82	0.434	-0.102
-1.051	0.25	-0.066	-1.027	0.367	-0.145	-1.383	0.406	-0.18	-1.063	0.223	-0.031	-1.02	0.363	-0.109	-1.145	0.426	-0.148	-1.105	0.227	-0.051	-1.09	0.223	-0.063	-0.996	0.543	-0.262	-1.277	0.449	-0.066	-0.844	0.41	-0.105
-1.051	0.25	-0.059	-1.047	0.359	-0.145	-1.457	0.391	-0.188	-1.078	0.242	-0.027	-1.027	0.375	-0.121	-1.148	0.449	-0.168	-1.082	0.246	-0.051	-1.047	0.234	-0.055	-0.992	0.57	-0.277	-1.262	0.508	-0.055	-0.852	0.387	-0.102
-1.078	0.25	-0.055	-1.07	0.355	-0.152	-1.508	0.363	-0.199	-1.102	0.254	-0.031	-1.035	0.383	-0.117	-1.152	0.477	-0.176	-1.078	0.242	-0.063	-1.039	0.242	-0.059	-0.988	0.559	-0.289	-1.289	0.535	-0.035	-0.859	0.363	-0.105
-1.102	0.258	-0.051	-1.09	0.352	-0.148	-1.539	0.34	-0.195	-1.152	0.277	-0.031	-1.027	0.391	-0.113	-1.164	0.496	-0.188	-1.07	0.266	-0.066	-1.047	0.25	-0.066	-1	0.527	-0.289	-1.359	0.516	-0.012	-0.879	0.348	-0.102
-1.121	0.277	-0.051	-1.09	0.352	-0.145	-1.559	0.313	-0.199	-1.199	0.297	-0.047	-1.023	0.402	-0.113	-1.18	0.504	-0.191	-1.043	0.273	-0.063	-1.051	0.254	-0.078	-1.027	0.484	-0.293	-1.434	0.465	-0.012	-0.914	0.348	-0.105
-1.156	0.285	-0.055	-1.082	0.348	-0.145	-1.57	0.297	-0.203	-1.254	0.313	-0.047	-1.027	0.418	-0.121	-1.219	0.504	-0.195	-1.016	0.273	-0.055	-1.051	0.27	-0.082	-1.07	0.445	-0.289	-1.492	0.398	-0.039	-0.941	0.379	-0.117
-1.176	0.293	-0.059	-1.078	0.352	-0.152	-1.551	0.309	-0.219	-1.309	0.32	-0.047	-1.039	0.441	-0.125	-1.266	0.516	-0.199	-1	0.254	-0.047	-1.051	0.27	-0.094	-1.113	0.434	-0.289	-1.527	0.332	-0.074	-0.961	0.426	-0.129
-1.199	0.301	-0.059	-1.059	0.359	-0.148	-1.461	0.344	-0.211	-1.375	0.301	-0.039	-1.043	0.477	-0.133	-1.316	0.516	-0.215	-0.98	0.246	-0.031	-1.039	0.262	-0.09	-1.164	0.422	-0.293	-1.523	0.273	-0.098	-0.996	0.465	-0.152
-1.211	0.301	-0.051	-1.043	0.375	-0.141	-1.293	0.391	-0.203	-1.434	0.266	-0.027	-1.051	0.512	-0.145	-1.359	0.508	-0.219	-0.98	0.227	-0.027	-1.016	0.266	-0.09	-1.211	0.426	-0.301	-1.477	0.234	-0.09	-1.031	0.5	-0.188
-1.227	0.289	-0.055	-1.035	0.383	-0.133	-1.094	0.434	-0.184	-1.48	0.242	-0.023	-1.063	0.531	-0.156	-1.406	0.484	-0.23	-0.992	0.207	-0.012	-1	0.266	-0.074	-1.242	0.434	-0.316	-1.406	0.203	-0.082	-1.078	0.523	-0.227
-1.262	0.285	-0.055	-1.02	0.395	-0.129	-0.941	0.441	-0.16	-1.504	0.223	-0.02	-1.098	0.551	-0.16	-1.473	0.453	-0.23	-1.02	0.199	-0.004	-0.984	0.258	-0.051	-1.277	0.445	-0.344	-1.316	0.234	-0.063	-1.156	0.547	-0.262
-1.301	0.289	-0.059	-1.008	0.402	-0.129	-0.848	0.422	-0.137	-1.5	0.23	-0.027	-1.141	0.559	-0.168	-1.547	0.426	-0.23	-1.059	0.199	0	-0.98	0.246	-0.027	-1.297	0.473	-0.375	-1.234	0.297	-0.07	-1.254	0.57	-0.301
-1.34	0.301	-0.066	-1.016	0.418	-0.129	-0.832	0.371	-0.117	-1.473	0.254	-0.047	-1.199	0.555	-0.184	-1.586	0.422	-0.234	-1.109	0.199	-0.004	-1.004	0.242	-0.012	-1.305	0.52	-0.398	-1.133	0.379	-0.082	-1.363	0.594	-0.34
-1.383	0.32	-0.078	-1.027	0.43	-0.129	-0.883	0.332	-0.109	-1.387	0.301	-0.066	-1.25	0.551	-0.195	-1.586	0.438	-0.23	-1.16	0.215	-0.008	-1.035	0.238	0.004	-1.32	0.543	-0.422	-1.027	0.445	-0.109	-1.473	0.609	-0.379
-1.398	0.348	-0.094	-1.051	0.426	-0.129	-0.984	0.301	-0.102	-1.242	0.359	-0.082	-1.293	0.539	-0.207	-1.516	0.449	-0.215	-1.215	0.234	-0.012	-1.078	0.238	0.008	-1.379	0.555	-0.441	-0.934	0.5	-0.125	-1.555	0.617	-0.406
-1.414	0.371	-0.117	-1.094	0.43	-0.137	-1.102	0.293	-0.121	-1.074	0.402	-0.078	-1.348	0.512	-0.219	-1.367	0.461	-0.199	-1.266	0.25	-0.031	-1.109	0.242	0.008	-1.5	0.547	-0.461	-0.867	0.527	-0.145	-1.578	0.613	-0.414
-1.438	0.371	-0.133	-1.145	0.434	-0.141	-1.207	0.281	-0.125	-0.926	0.426	-0.066	-1.426	0.48	-0.223	-1.191	0.465	-0.168	-1.301	0.273	-0.051	-1.148	0.25	0.008	-1.617	0.547	-0.48	-0.809	0.543	-0.156	-1.531	0.574	-0.387
-1.43	0.359	-0.137	-1.207	0.441	-0.145	-1.254	0.25	-0.117	-0.84	0.426	-0.059	-1.523	0.453	-0.234	-1.059	0.441	-0.133	-1.305	0.281	-0.059	-1.191	0.262	0.008	-1.676	0.543	-0.484	-0.777	0.551	-0.164	-1.469	0.523	-0.336
-1.359	0.348	-0.129	-1.254	0.441	-0.148	-1.266	0.234	-0.105	-0.824	0.422	-0.051	-1.609	0.438	-0.242	-1.008	0.402	-0.102	-1.297	0.297	-0.063	-1.211	0.289	0.004	-1.602	0.516	-0.465	-0.77	0.547	-0.168	-1.43	0.488	-0.266
-1.234	0.352	-0.113	-1.293	0.441	-0.148	-1.25	0.223	-0.102	-0.891	0.414	-0.039	-1.648	0.438	-0.254	-1.035	0.352	-0.09	-1.289	0.305	-0.063	-1.215	0.305	0	-1.43	0.469	-0.395	-0.766	0.531	-0.172	-1.406	0.492	-0.203
-1.074	0.355	-0.09	-1.328	0.438	-0.148	-1.219	0.203	-0.09	-1.035	0.414	-0.039	-1.641	0.438	-0.258	-1.102	0.316	-0.078	-1.285	0.301	-0.055	-1.238	0.309	0	-1.246	0.418	-0.297	-0.785	0.496	-0.176	-1.398	0.535	-0.168
-0.914	0.375	-0.063	-1.375	0.422	-0.145	-1.168	0.207	-0.074	-1.188	0.43	-0.066	-1.57	0.434	-0.254	-1.188	0.285	-0.086	-1.309	0.293	-0.039	-1.266	0.293	-0.004	-1.125	0.367	-0.203	-0.816	0.461	-0.164	-1.387	0.535	-0.16
-0.813	0.391	-0.035	-1.434	0.414	-0.145	-1.125	0.254	-0.066	-1.293	0.445	-0.105	-1.414	0.438	-0.23	-1.258	0.262	-0.094	-1.355	0.301	-0.043	-1.301	0.27	-0.008	-1.09	0.332	-0.141	-0.848	0.418	-0.156	-1.387	0.492	-0.164
-0.797	0.398	-0.02	-1.477	0.43	-0.164	-1.098	0.293	-0.07	-1.34	0.434	-0.141	-1.203	0.441	-0.18	-1.305	0.23	-0.098	-1.406	0.293	-0.055	-1.352	0.254	-0.012	-1.105	0.293	-0.094	-0.879	0.371	-0.152	-1.383	0.426	-0.16
-0.863	0.395	-0.02	-1.512	0.441	-0.18	-1.055	0.309	-0.066	-1.324	0.395	-0.152	-1.035	0.43	-0.133	-1.328	0.207	-0.098	-1.402	0.305	-0.066	-1.414	0.254	-0.031	-1.137	0.254	-0.082	-0.902	0.34	-0.152	-1.402	0.367	-0.16
-0.992	0.395	-0.043	-1.523	0.453	-0.191	-1.023	0.301	-0.07	-1.258	0.32	-0.141	-0.941	0.398	-0.094	-1.324	0.191	-0.078	-1.324	0.316	-0.078	-1.461	0.258	-0.063	-1.172	0.223	-0.09	-0.938	0.34	-0.16	-1.418	0.328	-0.148
-1.121	0.402	-0.07	-1.496	0.457	-0.215	-1.016	0.301	-0.082	-1.16	0.254	-0.105	-0.914	0.359	-0.066	-1.289	0.176	-0.066	-1.203	0.332	-0.074	-1.473	0.277	-0.094	-1.219	0.191	-0.098	-0.984	0.344	-0.172	-1.406	0.32	-0.125
-1.211	0.379	-0.102	-1.406	0.469	-0.223	-1.012	0.293	-0.078	-1.063	0.238	-0.074	-0.957	0.32	-0.059	-1.234	0.18	-0.047	-1.102	0.34	-0.066	-1.445	0.316	-0.117	-1.262	0.18	-0.098	-1.023	0.363	-0.18	-1.391	0.313	-0.105
-1.25	0.332	-0.121	-1.262	0.473	-0.211	-1.016	0.289	-0.07	-0.988	0.258	-0.047	-1.027	0.297	-0.063	-1.176	0.184	-0.027	-1.047	0.344	-0.063	-1.379	0.352	-0.133	-1.277	0.164	-0.098	-1.066	0.398	-0.191	-1.367	0.289	-0.082
-1.238	0.277	-0.117	-1.105	0.473	-0.184	-1.02	0.285	-0.066	-0.949	0.32	-0.031	-1.105	0.289	-0.078	-1.125	0.184	-0.016	-1.063	0.348	-0.047	-1.293	0.387	-0.141	-1.266	0.18	-0.102	-1.121	0.434	-0.215	-1.332	0.262	-0.066
-1.184	0.242	-0.098	-0.977	0.445	-0.152	-1.02	0.281	-0.063	-0.957	0.367	-0.043	-1.18	0.293	-0.102	-1.078	0.176	-0.008	-1.121	0.352	-0.039	-1.207	0.406	-0.129	-1.262	0.184	-0.09	-1.176	0.473	-0.238	-1.309	0.238	-0.059
-1.094	0.254	-0.074	-0.918	0.41	-0.125	-1.02	0.273	-0.063	-0.957	0.402	-0.074	-1.234	0.285	-0.102	-1.043	0.188	-0.008	-1.219	0.359	-0.035	-1.137	0.43	-0.113	-1.234	0.18	-0.086	-1.227	0.512	-0.27	-1.293	0.211	-0.055
-1.012	0.289	-0.055	-0.93	0.371	-0.109	-1.023	0.258	-0.055	-0.965	0.414	-0.105	-1.242	0.258	-0.082	-1.02	0.203	-0.02	-1.316	0.375	-0.051	-1.105	0.453	-0.094	-1.195	0.18	-0.082	-1.273	0.527	-0.293	-1.266	0.195	-0.063
-0.949	0.344	-0.051	-1.016	0.336	-0.105	-1.02	0.254	-0.043	-0.984	0.414	-0.145	-1.23	0.238	-0.082	-1	0.207	-0.027	-1.387	0.398	-0.094	-1.121	0.465	-0.074	-1.145	0.184	-0.074	-1.324	0.531	-0.313	-1.223	0.195	-0.074
-0.91	0.395	-0.063	-1.137	0.313	-0.117	-1.02	0.246	-0.035	-1.004	0.41	-0.164	-1.199	0.23	-0.078	-1.02	0.219	-0.051	-1.398	0.406	-0.145	-1.16	0.445	-0.055	-1.113	0.188	-0.078	-1.375	0.512	-0.324	-1.156	0.211	-0.082
-0.906	0.434	-0.09	-1.254	0.289	-0.125	-1.016	0.234	-0.023	-1.008	0.402	-0.172	-1.156	0.219	-0.066	-1.031	0.23	-0.063	-1.359	0.387	-0.184	-1.215	0.398	-0.051	-1.094	0.191	-0.074	-1.41	0.48	-0.316	-1.078	0.227	-0.09
-0.918	0.457	-0.117	-1.336	0.266	-0.121	-1.004	0.227	-0.012	-1.012	0.395	-0.16	-1.109	0.219	-0.051	-1.055	0.246	-0.082	-1.277	0.359	-0.184	-1.258	0.344	-0.051	-1.102	0.195	-0.074	-1.441	0.438	-0.293	-1.008	0.242	-0.09
-0.93	0.453	-0.129	-1.363	0.242	-0.117	-1.012	0.227	-0.004	-1.012	0.391	-0.141	-1.082	0.223	-0.039	-1.074	0.262	-0.094	-1.164	0.309	-0.164	-1.254	0.305	-0.051	-1.113	0.191	-0.082	-1.492	0.398	-0.27	-0.953	0.25	-0.098
-0.945	0.426	-0.129	-1.352	0.207	-0.105	-1.023	0.227	-0.004	-1.008	0.391	-0.129	-1.063	0.223	-0.027	-1.082	0.262	-0.098	-1.059	0.297	-0.121	-1.219	0.25	-0.063	-1.121	0.184	-0.082	-1.559	0.383	-0.258	-0.918	0.246	-0.09
-0.965	0.398	-0.129	-1.328	0.184	-0.086	-1.047	0.23	-0.012	-1.008	0.395	-0.121	-1.059	0.211	-0.027	-1.078	0.254	-0.102	-0.969	0.27	-0.098	-1.156	0.23	-0.063	-1.121	0.18	-0.082	-1.578	0.406	-0.238	-0.891	0.242	-0.078
-0.992	0.367	-0.121	-1.285	0.168	-0.07	-1.09	0.246	-0.016	-1	0.398	-0.113	-1.051	0.203	-0.027	-1.063	0.238	-0.094	-0.918	0.301	-0.078	-1.086	0.23	-0.059	-1.121	0.172	-0.07	-1.512	0.434	-0.219	-0.887	0.23	-0.074
-1.023	0.348	-0.102	-1.223	0.156	-0.039	-1.129	0.25	-0.027	-1.008	0.41	-0.113	-1.063	0.215	-0.043	-1.035	0.223	-0.074	-0.891	0.328	-0.07	-1.016	0.219	-0.059	-1.102	0.184	-0.066	-1.414	0.426	-0.195	-0.902	0.211	-0.074
-1.055	0.348	-0.094	-1.156	0.16	-0.02	-1.172	0.266	-0.035	-1.016	0.418	-0.113	-1.07	0.215	-0.051	-1.02	0.203	-0.055	-0.895	0.355	-0.059	-0.957	0.234	-0.043	-1.074	0.188	-0.051	-1.34	0.391	-0.16	-0.934	0.199	-0.082
-1.086	0.348	-0.082	-1.102	0.168	-0.004	-1.234	0.277	-0.047	-1.031	0.434	-0.121	-1.074	0.238	-0.051	-1.004	0.195	-0.043	-0.934	0.367	-0.082	-0.934	0.281	-0.039	-1.039	0.191	-0.039	-1.32	0.344	-0.125	-0.977	0.195	-0.094
-1.109	0.332	-0.082	-1.066	0.184	-0.004	-1.289	0.273	-0.051	-1.039	0.453	-0.125	-1.078	0.25	-0.055	-1.016	0.188	-0.027	-0.965	0.363	-0.102	-0.922	0.313	-0.039	-1.012	0.195	-0.027	-1.355	0.293	-0.102	-1.012	0.184	-0.098
-1.125	0.328	-0.082	-1.043	0.191	-0.016	-1.32	0.277	-0.051	-1.043	0.465	-0.129	-1.07	0.25	-0.055	-1.051	0.188	-0.023	-1.012	0.352	-0.125	-0.938	0.336	-0.066	-1	0.199	-0.012	-1.414	0.254	-0.082	-1.051	0.176	-0.098
-1.129	0.332	-0.09	-1.031	0.199	-0.031	-1.336	0.273	-0.043	-1.047	0.473	-0.129	-1.055	0.246	-0.047	-1.09	0.191	-0.02	-1.055	0.352	-0.156	-0.957	0.367	-0.098	-0.992	0.195	-0.008	-1.484	0.238	-0.074	-1.055	0.164	-0.086
-1.133	0.344	-0.098	-1.039	0.215	-0.043	-1.332	0.273	-0.043	-1.066	0.469	-0.121	-1.039	0.25	-0.043	-1.141	0.195	-0.016	-1.086	0.348	-0.18	-0.992	0.398	-0.133	-0.996	0.195	-0.004	-1.559	0.203	-0.07	-1.063	0.16	-0.07
-1.129	0.375	-0.102	-1.051	0.23	-0.059	-1.324	0.277	-0.035	-1.125	0.465	-0.125	-1.008	0.242	-0.035	-1.18	0.211	-0.027	-1.109	0.348	-0.191	-1.02	0.422	-0.152	-1.016	0.203	-0.004	-1.605	0.168	-0.074	-1.082	0.137	-0.051
-1.098	0.398	-0.109	-1.074	0.246	-0.07	-1.332	0.285	-0.047	-1.207	0.461	-0.129	-0.996	0.242	-0.023	-1.215	0.23	-0.031	-1.117	0.359	-0.195	-1.031	0.438	-0.168	-1.043	0.219	-0.004	-1.59	0.16	-0.066	-1.117	0.098	-0.027
-1.059	0.41	-0.105	-1.086	0.25	-0.082	-1.344	0.301	-0.059	-1.293	0.473	-0.148	-0.977	0.25	-0.012	-1.25	0.254	-0.031	-1.113	0.371	-0.188	-1.035	0.445	-0.18	-1.074	0.234	-0.008	-1.512	0.164	-0.066	-1.145	0.074	0.004
-1.008	0.418	-0.098	-1.09	0.25	-0.094	-1.359	0.316	-0.078	-1.359	0.492	-0.168	-0.977	0.25	-0.012	-1.277	0.273	-0.035	-1.098	0.379	-0.172	-1.039	0.441	-0.176	-1.129	0.246	-0.016	-1.395	0.191	-0.066	-1.156	0.066	0.035
-0.977	0.43	-0.086	-1.094	0.246	-0.094	-1.379	0.336	-0.094	-1.41	0.492	-0.191	-0.992	0.25	-0.008	-1.289	0.289	-0.035	-1.078	0.391	-0.156	-1.035	0.426	-0.168	-1.172	0.25	-0.02	-1.277	0.227	-0.07	-1.152	0.082	0.059
-0.969	0.426	-0.078	-1.09	0.215	-0.078	-1.387	0.352	-0.117	-1.477	0.473	-0.211	-1.023	0.254	-0.012	-1.289	0.297	-0.035	-1.059	0.414	-0.148	-1.039	0.43	-0.168	-1.219	0.254	-0.02	-1.176	0.262	-0.074	-1.145	0.117	0.07
-0.977	0.418	-0.07	-1.07	0.195	-0.055	-1.344	0.363	-0.125	-1.535	0.449	-0.223	-1.063	0.266	-0.016	-1.297	0.293	-0.023	-1.047	0.434	-0.141	-1.051	0.422	-0.16	-1.266	0.258	-0.02	-1.105	0.277	-0.078	-1.129	0.16	0.066
-1.004	0.414	-0.066	-1.043	0.188	-0.031	-1.242	0.375	-0.113	-1.574	0.434	-0.227	-1.105	0.277	-0.027	-1.305	0.277	-0.016	-1.031	0.449	-0.137	-1.066	0.414	-0.152	-1.301	0.25	-0.023	-1.059	0.285	-0.078	-1.141	0.211	0.059
-1.047	0.418	-0.07	-1.012	0.188	-0.016	-1.121	0.371	-0.09	-1.578	0.426	-0.215	-1.141	0.293	-0.031	-1.32	0.25	-0.012	-1.031	0.469	-0.148	-1.098	0.414	-0.148	-1.328	0.234	-0.02	-1.012	0.285	-0.074	-1.176	0.258	0.055
-1.094	0.426	-0.07	-1	0.18	-0.008	-1.016	0.344	-0.055	-1.57	0.418	-0.211	-1.156	0.301	-0.027	-1.363	0.234	-0.012	-1.047	0.5	-0.16	-1.129	0.434	-0.148	-1.348	0.223	-0.016	-0.965	0.281	-0.074	-1.219	0.293	0.051
-1.129	0.422	-0.074	-1	0.18	0	-0.945	0.316	-0.02	-1.523	0.406	-0.207	-1.18	0.313	-0.031	-1.418	0.242	-0.035	-1.086	0.547	-0.184	-1.141	0.449	-0.145	-1.348	0.215	-0.02	-0.93	0.281	-0.07	-1.25	0.309	0.059
-1.148	0.414	-0.09	-1.008	0.184	-0.004	-0.938	0.297	0.012	-1.422	0.41	-0.199	-1.199	0.313	-0.031	-1.457	0.277	-0.055	-1.156	0.582	-0.203	-1.145	0.469	-0.156	-1.352	0.223	-0.027	-0.898	0.273	-0.066	-1.32	0.32	0.043
-1.156	0.398	-0.094	-1.02	0.203	-0.012	-0.996	0.293	0.039	-1.266	0.422	-0.176	-1.215	0.32	-0.027	-1.441	0.324	-0.074	-1.238	0.605	-0.223	-1.145	0.492	-0.176	-1.363	0.242	-0.039	-0.859	0.27	-0.078	-1.48	0.316	0.023
-1.156	0.395	-0.098	-1.035	0.219	-0.016	-1.09	0.309	0.047	-1.09	0.43	-0.148	-1.246	0.316	-0.027	-1.352	0.375	-0.09	-1.305	0.613	-0.25	-1.156	0.512	-0.195	-1.391	0.27	-0.059	-0.848	0.273	-0.078	-1.652	0.309	-0.027
-1.16	0.402	-0.094	-1.051	0.238	-0.016	-1.156	0.316	0.016	-0.945	0.418	-0.117	-1.281	0.309	-0.027	-1.211	0.391	-0.086	-1.371	0.598	-0.27	-1.184	0.531	-0.215	-1.375	0.309	-0.086	-0.844	0.246	-0.078	-1.699	0.316	-0.078
-1.176	0.41	-0.098	-1.063	0.25	-0.023	-1.199	0.344	-0.02	-0.871	0.395	-0.105	-1.324	0.289	-0.031	-1.09	0.367	-0.059	-1.453	0.566	-0.277	-1.211	0.543	-0.234	-1.344	0.332	-0.102	-0.84	0.238	-0.078	-1.629	0.387	-0.098
-1.199	0.414	-0.098	-1.086	0.254	-0.023	-1.199	0.355	-0.051	-0.879	0.355	-0.098	-1.375	0.277	-0.039	-0.992	0.324	-0.027	-1.547	0.52	-0.281	-1.242	0.547	-0.246	-1.313	0.328	-0.102	-0.844	0.227	-0.074	-1.508	0.477	-0.094
-1.23	0.426	-0.102	-1.117	0.262	-0.027	-1.148	0.34	-0.07	-0.93	0.328	-0.094	-1.438	0.285	-0.059	-0.969	0.289	0.004	-1.648	0.469	-0.266	-1.266	0.543	-0.262	-1.273	0.301	-0.098	-0.844	0.211	-0.066	-1.391	0.52	-0.074
-1.277	0.426	-0.117	-1.156	0.277	-0.031	-1.078	0.324	-0.07	-1.008	0.301	-0.09	-1.48	0.305	-0.082	-1.008	0.277	0.031	-1.723	0.434	-0.254	-1.289	0.543	-0.27	-1.258	0.289	-0.082	-0.848	0.199	-0.055	-1.301	0.551	-0.063
-1.332	0.422	-0.137	-1.207	0.281	-0.035	-1.008	0.32	-0.059	-1.105	0.285	-0.098	-1.477	0.34	-0.102	-1.082	0.301	0.051	-1.734	0.418	-0.238	-1.316	0.527	-0.266	-1.254	0.289	-0.07	-0.859	0.184	-0.039	-1.27	0.574	-0.039
-1.367	0.426	-0.152	-1.238	0.289	-0.035	-0.945	0.332	-0.039	-1.176	0.266	-0.102	-1.406	0.375	-0.121	-1.156	0.344	0.043	-1.684	0.406	-0.223	-1.344	0.52	-0.254	-1.277	0.305	-0.055	-0.879	0.168	-0.016	-1.297	0.547	0
-1.41	0.414	-0.164	-1.266	0.293	-0.035	-0.891	0.348	-0.031	-1.211	0.242	-0.109	-1.293	0.398	-0.125	-1.223	0.387	-0.008	-1.566	0.414	-0.188	-1.398	0.5	-0.254	-1.316	0.328	-0.055	-0.898	0.145	0.008	-1.379	0.477	0.047
-1.445	0.402	-0.168	-1.297	0.289	-0.027	-0.867	0.359	-0.035	-1.238	0.23	-0.098	-1.16	0.402	-0.113	-1.258	0.418	-0.078	-1.367	0.441	-0.152	-1.438	0.512	-0.258	-1.34	0.375	-0.063	-0.926	0.129	0.023	-1.465	0.41	0.074
-1.453	0.402	-0.188	-1.336	0.285	-0.031	-0.867	0.379	-0.055	-1.254	0.207	-0.094	-1.047	0.391	-0.094	-1.262	0.438	-0.129	-1.168	0.465	-0.121	-1.43	0.531	-0.266	-1.355	0.418	-0.09	-0.969	0.113	0.039	-1.496	0.355	0.074
-1.414	0.426	-0.188	-1.391	0.273	-0.031	-0.887	0.391	-0.082	-1.25	0.184	-0.082	-1.004	0.387	-0.078	-1.227	0.422	-0.18	-1.023	0.461	-0.086	-1.375	0.539	-0.273	-1.34	0.43	-0.109	-1.023	0.109	0.047	-1.469	0.316	0.055
-1.32	0.422	-0.176	-1.441	0.285	-0.047	-0.91	0.41	-0.102	-1.242	0.18	-0.07	-1.039	0.383	-0.055	-1.164	0.398	-0.188	-0.977	0.43	-0.074	-1.289	0.539	-0.266	-1.293	0.406	-0.121	-1.086	0.121	0.043	-1.395	0.277	0.027
-1.203	0.406	-0.148	-1.496	0.297	-0.07	-0.938	0.418	-0.121	-1.227	0.18	-0.059	-1.137	0.398	-0.043	-1.109	0.363	-0.172	-1	0.395	-0.078	-1.191	0.516	-0.242	-1.215	0.367	-0.129	-1.129	0.137	0.043	-1.281	0.27	0.016
-1.113	0.379	-0.121	-1.535	0.301	-0.098	-0.961	0.418	-0.133	-1.211	0.172	-0.047	-1.242	0.41	-0.051	-1.043	0.363	-0.141	-1.055	0.363	-0.086	-1.137	0.473	-0.203	-1.137	0.328	-0.117	-1.176	0.164	0.031	-1.156	0.25	-0.012
-1.055	0.355	-0.094	-1.52	0.32	-0.117	-0.992	0.402	-0.137	-1.188	0.176	-0.035	-1.316	0.41	-0.066	-0.992	0.379	-0.125	-1.125	0.344	-0.094	-1.125	0.418	-0.172	-1.059	0.316	-0.098	-1.203	0.195	0.023	-1.016	0.301	-0.012
-1.047	0.328	-0.074	-1.422	0.352	-0.121	-1.02	0.395	-0.133	-1.152	0.176	-0.031	-1.316	0.387	-0.09	-0.965	0.395	-0.113	-1.191	0.32	-0.113	-1.156	0.363	-0.137	-1	0.324	-0.086	-1.219	0.23	0.012	-0.922	0.359	-0.035
-1.078	0.32	-0.078	-1.277	0.375	-0.102	-1.043	0.395	-0.137	-1.125	0.176	-0.027	-1.273	0.352	-0.105	-0.953	0.414	-0.109	-1.23	0.305	-0.137	-1.195	0.313	-0.113	-0.969	0.344	-0.082	-1.25	0.258	0	-0.844	0.406	-0.074
-1.125	0.316	-0.09	-1.113	0.383	-0.078	-1.055	0.391	-0.137	-1.09	0.184	-0.027	-1.203	0.285	-0.102	-0.957	0.422	-0.113	-1.242	0.277	-0.152	-1.23	0.27	-0.105	-0.949	0.383	-0.094	-1.297	0.277	-0.012	-0.809	0.488	-0.105
-1.168	0.316	-0.098	-0.969	0.406	-0.059	-1.066	0.395	-0.133	-1.063	0.195	-0.027	-1.113	0.234	-0.082	-0.969	0.41	-0.117	-1.242	0.262	-0.156	-1.266	0.25	-0.098	-0.941	0.414	-0.117	-1.313	0.301	-0.008	-0.801	0.539	-0.137
-1.195	0.305	-0.105	-0.871	0.434	-0.035	-1.07	0.406	-0.141	-1.031	0.215	-0.031	-1.039	0.238	-0.059	-1	0.383	-0.133	-1.223	0.254	-0.16	-1.293	0.23	-0.098	-0.945	0.441	-0.152	-1.367	0.313	-0.016	-0.816	0.559	-0.152
-1.207	0.289	-0.102	-0.852	0.449	-0.02	-1.055	0.414	-0.145	-1.023	0.227	-0.031	-0.988	0.266	-0.039	-1.02	0.367	-0.141	-1.191	0.246	-0.137	-1.297	0.207	-0.09	-0.953	0.477	-0.18	-1.5	0.313	-0.031	-0.836	0.531	-0.168
-1.191	0.266	-0.078	-0.93	0.457	-0.016	-1.035	0.418	-0.137	-1.023	0.238	-0.039	-0.949	0.297	-0.031	-1.035	0.352	-0.152	-1.16	0.219	-0.117	-1.266	0.191	-0.082	-0.957	0.488	-0.191	-1.656	0.309	-0.066	-0.859	0.492	-0.188
-1.152	0.23	-0.066	-1.066	0.457	-0.031	-1.008	0.422	-0.145	-1.031	0.246	-0.047	-0.934	0.32	-0.039	-1.043	0.348	-0.156	-1.117	0.203	-0.086	-1.234	0.184	-0.074	-0.961	0.48	-0.199	-1.734	0.297	-0.105	-0.883	0.457	-0.207
-1.117	0.195	-0.047	-1.18	0.457	-0.055	-0.996	0.43	-0.156	-1.031	0.246	-0.051	-0.914	0.34	-0.059	-1.047	0.348	-0.152	-1.094	0.191	-0.066	-1.188	0.172	-0.063	-0.961	0.48	-0.199	-1.691	0.305	-0.141	-0.898	0.426	-0.211
-1.086	0.199	-0.031	-1.254	0.438	-0.086	-0.992	0.445	-0.16	-1.031	0.242	-0.051	-0.918	0.348	-0.094	-1.051	0.344	-0.137	-1.074	0.188	-0.043	-1.141	0.168	-0.043	-0.965	0.48	-0.199	-1.594	0.336	-0.141	-0.926	0.406	-0.199
-1.082	0.219	-0.035	-1.27	0.391	-0.102	-0.988	0.449	-0.16	-1.023	0.234	-0.047	-0.922	0.348	-0.109	-1.055	0.352	-0.125	-1.059	0.176	-0.031	-1.098	0.172	-0.039	-0.969	0.48	-0.199	-1.473	0.344	-0.105	-0.949	0.383	-0.188
-1.078	0.215	-0.035	-1.234	0.332	-0.102	-0.984	0.457	-0.16	-1.02	0.242	-0.051	-0.934	0.359	-0.129	-1.059	0.363	-0.109	-1.055	0.172	-0.031	-1.063	0.184	-0.031	-0.969	0.488	-0.195	-1.379	0.355	-0.086	-0.961	0.363	-0.164
-1.078	0.207	-0.035	-1.18	0.285	-0.078	-0.996	0.465	-0.16	-1.02	0.242	-0.043	-0.953	0.367	-0.133	-1.059	0.379	-0.109	-1.051	0.168	-0.035	-1.043	0.195	-0.031	-0.969	0.488	-0.188	-1.344	0.391	-0.066	-0.977	0.352	-0.152
-1.078	0.211	-0.039	-1.117	0.262	-0.063	-1.039	0.473	-0.16	-1.02	0.25	-0.035	-0.973	0.375	-0.152	-1.07	0.387	-0.117	-1.059	0.172	-0.047	-1.031	0.207	-0.039	-0.977	0.477	-0.176	-1.332	0.414	-0.035	-0.984	0.355	-0.145
-1.082	0.219	-0.047	-1.055	0.281	-0.055	-1.105	0.473	-0.172	-1.023	0.258	-0.023	-0.992	0.387	-0.16	-1.086	0.406	-0.125	-1.063	0.18	-0.059	-1.031	0.219	-0.059	-0.988	0.453	-0.16	-1.352	0.41	0.004	-0.996	0.387	-0.16
-1.078	0.227	-0.055	-1.031	0.324	-0.051	-1.18	0.461	-0.184	-1.027	0.27	-0.016	-1.012	0.387	-0.164	-1.105	0.438	-0.145	-1.078	0.188	-0.066	-1.035	0.234	-0.066	-1.016	0.43	-0.152	-1.387	0.395	0.027	-1.023	0.43	-0.188
-1.066	0.25	-0.059	-1.023	0.363	-0.07	-1.25	0.453	-0.191	-1.047	0.277	-0.016	-1.027	0.391	-0.164	-1.125	0.469	-0.156	-1.078	0.188	-0.066	-1.055	0.242	-0.09	-1.066	0.426	-0.16	-1.41	0.367	0.02	-1.055	0.488	-0.227
-1.063	0.281	-0.066	-1.02	0.383	-0.094	-1.34	0.43	-0.195	-1.086	0.289	-0.023	-1.031	0.387	-0.148	-1.141	0.492	-0.168	-1.074	0.191	-0.066	-1.066	0.23	-0.094	-1.129	0.449	-0.176	-1.414	0.316	-0.02	-1.098	0.547	-0.27
-1.066	0.277	-0.074	-1.031	0.398	-0.121	-1.414	0.402	-0.207	-1.141	0.301	-0.027	-1.035	0.383	-0.148	-1.148	0.508	-0.172	-1.07	0.191	-0.066	-1.078	0.23	-0.102	-1.199	0.484	-0.203	-1.391	0.266	-0.066	-1.145	0.59	-0.32
-1.059	0.246	-0.074	-1.035	0.402	-0.145	-1.445	0.379	-0.199	-1.188	0.313	-0.027	-1.027	0.383	-0.145	-1.172	0.508	-0.172	-1.063	0.191	-0.063	-1.09	0.234	-0.098	-1.266	0.512	-0.234	-1.348	0.207	-0.105	-1.203	0.625	-0.363
-1.066	0.211	-0.074	-1.047	0.391	-0.156	-1.473	0.359	-0.207	-1.25	0.309	-0.027	-1.012	0.379	-0.133	-1.199	0.5	-0.168	-1.047	0.191	-0.059	-1.094	0.227	-0.098	-1.313	0.531	-0.258	-1.285	0.211	-0.105	-1.266	0.648	-0.402
-1.07	0.188	-0.082	-1.051	0.379	-0.152	-1.504	0.363	-0.215	-1.313	0.285	-0.027	-1.012	0.375	-0.129	-1.227	0.5	-0.176	-1.051	0.188	-0.051	-1.094	0.223	-0.078	-1.344	0.539	-0.273	-1.211	0.238	-0.117	-1.324	0.66	-0.422
-1.07	0.23	-0.086	-1.051	0.371	-0.145	-1.539	0.371	-0.223	-1.344	0.258	-0.023	-1.008	0.383	-0.125	-1.254	0.5	-0.184	-1.066	0.188	-0.051	-1.086	0.219	-0.066	-1.344	0.563	-0.281	-1.133	0.285	-0.105	-1.371	0.652	-0.426
-1.066	0.285	-0.098	-1.051	0.352	-0.133	-1.555	0.379	-0.23	-1.367	0.234	-0.012	-1.031	0.395	-0.125	-1.281	0.5	-0.191	-1.09	0.195	-0.047	-1.07	0.215	-0.051	-1.336	0.582	-0.281	-1.047	0.336	-0.113	-1.406	0.625	-0.406
-1.074	0.277	-0.098	-1.055	0.332	-0.125	-1.504	0.41	-0.242	-1.383	0.227	-0.016	-1.066	0.41	-0.121	-1.32	0.492	-0.191	-1.121	0.207	-0.047	-1.055	0.215	-0.043	-1.328	0.598	-0.273	-0.969	0.387	-0.121	-1.484	0.582	-0.387
-1.07	0.258	-0.094	-1.059	0.324	-0.117	-1.363	0.441	-0.238	-1.406	0.238	-0.035	-1.113	0.422	-0.121	-1.391	0.48	-0.203	-1.164	0.227	-0.043	-1.047	0.219	-0.035	-1.328	0.594	-0.262	-0.895	0.43	-0.137	-1.605	0.555	-0.375
-1.063	0.262	-0.086	-1.066	0.328	-0.125	-1.176	0.449	-0.215	-1.434	0.266	-0.066	-1.172	0.434	-0.129	-1.488	0.461	-0.219	-1.215	0.242	-0.043	-1.043	0.219	-0.027	-1.34	0.566	-0.242	-0.816	0.465	-0.141	-1.68	0.547	-0.355
-1.059	0.258	-0.066	-1.066	0.332	-0.121	-1.004	0.438	-0.188	-1.445	0.301	-0.094	-1.234	0.445	-0.145	-1.59	0.457	-0.234	-1.273	0.262	-0.035	-1.047	0.223	-0.023	-1.371	0.527	-0.234	-0.766	0.477	-0.145	-1.629	0.563	-0.328
-1.047	0.258	-0.059	-1.066	0.344	-0.125	-0.891	0.398	-0.152	-1.395	0.344	-0.117	-1.293	0.453	-0.164	-1.652	0.465	-0.242	-1.313	0.281	-0.023	-1.059	0.234	-0.02	-1.43	0.484	-0.23	-0.734	0.457	-0.141	-1.504	0.551	-0.285
-1.027	0.273	-0.059	-1.063	0.352	-0.129	-0.844	0.348	-0.121	-1.285	0.387	-0.133	-1.348	0.465	-0.195	-1.641	0.469	-0.254	-1.336	0.289	-0.008	-1.086	0.25	-0.02	-1.461	0.477	-0.246	-0.723	0.445	-0.133	-1.371	0.5	-0.227
-1.023	0.289	-0.066	-1.051	0.363	-0.133	-0.863	0.301	-0.098	-1.164	0.398	-0.129	-1.406	0.473	-0.211	-1.535	0.473	-0.25	-1.359	0.273	0.016	-1.117	0.27	-0.023	-1.438	0.477	-0.25	-0.73	0.43	-0.125	-1.289	0.43	-0.156
-1.035	0.305	-0.074	-1.035	0.379	-0.129	-0.938	0.27	-0.098	-1.063	0.387	-0.109	-1.465	0.473	-0.219	-1.371	0.457	-0.219	-1.375	0.25	0.027	-1.172	0.289	-0.023	-1.375	0.469	-0.238	-0.754	0.402	-0.125	-1.262	0.359	-0.082
-1.055	0.328	-0.09	-1.023	0.395	-0.125	-1.047	0.262	-0.102	-1.008	0.383	-0.09	-1.527	0.457	-0.227	-1.203	0.422	-0.164	-1.422	0.234	0.027	-1.223	0.301	-0.031	-1.293	0.449	-0.219	-0.793	0.395	-0.129	-1.277	0.297	-0.035
-1.074	0.352	-0.098	-1.02	0.402	-0.121	-1.156	0.254	-0.109	-1.016	0.383	-0.074	-1.582	0.453	-0.227	-1.082	0.395	-0.113	-1.477	0.234	0	-1.25	0.313	-0.031	-1.242	0.418	-0.188	-0.848	0.398	-0.133	-1.313	0.238	-0.004
-1.098	0.352	-0.09	-1.02	0.414	-0.117	-1.234	0.234	-0.121	-1.09	0.398	-0.066	-1.609	0.457	-0.227	-1.02	0.367	-0.07	-1.523	0.258	-0.039	-1.258	0.316	-0.023	-1.219	0.391	-0.152	-0.91	0.383	-0.133	-1.375	0.18	-0.008
-1.133	0.336	-0.082	-1.02	0.422	-0.117	-1.254	0.219	-0.121	-1.199	0.434	-0.07	-1.59	0.457	-0.227	-1.027	0.328	-0.039	-1.512	0.305	-0.086	-1.246	0.328	-0.012	-1.23	0.352	-0.125	-0.977	0.367	-0.133	-1.438	0.141	-0.023
-1.156	0.316	-0.07	-1.016	0.43	-0.113	-1.242	0.207	-0.113	-1.273	0.461	-0.098	-1.543	0.465	-0.223	-1.059	0.289	-0.035	-1.422	0.352	-0.102	-1.238	0.332	-0.004	-1.266	0.309	-0.109	-1.047	0.359	-0.137	-1.465	0.133	-0.043
-1.191	0.316	-0.066	-1.027	0.438	-0.117	-1.211	0.191	-0.105	-1.289	0.453	-0.121	-1.453	0.48	-0.215	-1.113	0.27	-0.043	-1.277	0.379	-0.086	-1.262	0.32	0.008	-1.293	0.258	-0.102	-1.109	0.363	-0.148	-1.445	0.148	-0.066
-1.223	0.332	-0.059	-1.059	0.445	-0.117	-1.168	0.184	-0.078	-1.262	0.402	-0.141	-1.305	0.504	-0.191	-1.176	0.262	-0.063	-1.145	0.402	-0.074	-1.313	0.316	-0.004	-1.313	0.215	-0.09	-1.141	0.379	-0.16	-1.355	0.172	-0.086
-1.246	0.324	-0.047	-1.102	0.453	-0.117	-1.121	0.195	-0.07	-1.203	0.32	-0.133	-1.133	0.508	-0.168	-1.219	0.242	-0.066	-1.043	0.398	-0.055	-1.375	0.313	-0.02	-1.316	0.18	-0.086	-1.164	0.41	-0.176	-1.227	0.203	-0.094
-1.262	0.332	-0.035	-1.148	0.465	-0.121	-1.094	0.223	-0.066	-1.129	0.262	-0.102	-0.973	0.488	-0.141	-1.23	0.227	-0.074	-0.992	0.391	-0.035	-1.406	0.313	-0.043	-1.293	0.164	-0.082	-1.188	0.441	-0.199	-1.117	0.219	-0.102
-1.277	0.355	-0.039	-1.195	0.457	-0.129	-1.074	0.238	-0.066	-1.078	0.25	-0.082	-0.871	0.457	-0.117	-1.234	0.219	-0.078	-1	0.375	0.004	-1.41	0.32	-0.063	-1.262	0.156	-0.074	-1.215	0.484	-0.219	-1.016	0.234	-0.098
-1.262	0.367	-0.035	-1.238	0.449	-0.133	-1.059	0.254	-0.066	-1.027	0.27	-0.051	-0.84	0.422	-0.105	-1.215	0.219	-0.078	-1.039	0.379	0.039	-1.387	0.336	-0.074	-1.258	0.168	-0.074	-1.25	0.52	-0.242	-0.941	0.246	-0.074
-1.262	0.363	-0.035	-1.289	0.434	-0.145	-1.055	0.266	-0.078	-1.008	0.32	-0.051	-0.863	0.387	-0.086	-1.184	0.219	-0.074	-1.098	0.387	0.047	-1.348	0.355	-0.078	-1.273	0.164	-0.066	-1.281	0.555	-0.258	-0.879	0.238	-0.055
-1.293	0.355	-0.051	-1.355	0.414	-0.148	-1.055	0.266	-0.082	-0.992	0.355	-0.059	-0.922	0.363	-0.078	-1.156	0.223	-0.07	-1.137	0.383	0.035	-1.305	0.379	-0.07	-1.25	0.148	-0.051	-1.324	0.566	-0.277	-0.844	0.227	-0.039
-1.324	0.355	-0.078	-1.426	0.406	-0.156	-1.066	0.266	-0.082	-1	0.379	-0.09	-1.016	0.352	-0.078	-1.152	0.219	-0.07	-1.168	0.363	0.004	-1.273	0.402	-0.066	-1.199	0.145	-0.039	-1.363	0.559	-0.285	-0.82	0.23	-0.047
-1.367	0.359	-0.09	-1.508	0.406	-0.168	-1.074	0.266	-0.082	-1	0.398	-0.121	-1.113	0.344	-0.082	-1.156	0.223	-0.055	-1.188	0.328	-0.043	-1.246	0.422	-0.059	-1.152	0.148	-0.027	-1.383	0.539	-0.273	-0.809	0.242	-0.051
-1.41	0.355	-0.094	-1.566	0.418	-0.191	-1.078	0.262	-0.07	-1.004	0.41	-0.152	-1.199	0.324	-0.094	-1.152	0.215	-0.055	-1.176	0.285	-0.074	-1.207	0.438	-0.043	-1.109	0.152	-0.027	-1.387	0.516	-0.258	-0.813	0.246	-0.063
-1.426	0.344	-0.086	-1.594	0.438	-0.215	-1.07	0.262	-0.066	-1	0.414	-0.172	-1.258	0.309	-0.098	-1.133	0.219	-0.047	-1.148	0.227	-0.098	-1.168	0.434	-0.023	-1.066	0.16	-0.027	-1.406	0.477	-0.234	-0.82	0.254	-0.078
-1.391	0.332	-0.047	-1.563	0.453	-0.23	-1.055	0.258	-0.063	-1	0.43	-0.184	-1.289	0.285	-0.094	-1.117	0.203	-0.047	-1.125	0.219	-0.098	-1.137	0.41	-0.023	-1.043	0.18	-0.039	-1.465	0.449	-0.215	-0.828	0.27	-0.094
-1.266	0.336	-0.035	-1.465	0.469	-0.234	-1.031	0.258	-0.055	-0.996	0.441	-0.176	-1.277	0.25	-0.078	-1.09	0.195	-0.043	-1.094	0.211	-0.102	-1.098	0.391	-0.027	-1.031	0.199	-0.055	-1.523	0.449	-0.207	-0.848	0.27	-0.109
-1.086	0.355	-0.039	-1.309	0.473	-0.215	-1.004	0.254	-0.039	-0.996	0.445	-0.172	-1.242	0.203	-0.059	-1.078	0.191	-0.047	-1.07	0.234	-0.105	-1.07	0.367	-0.023	-1.039	0.227	-0.07	-1.5	0.48	-0.215	-0.867	0.258	-0.109
-0.938	0.367	-0.07	-1.133	0.461	-0.191	-0.984	0.254	-0.035	-0.992	0.445	-0.16	-1.18	0.16	-0.027	-1.063	0.191	-0.055	-1.051	0.258	-0.125	-1.035	0.316	-0.016	-1.047	0.242	-0.09	-1.414	0.492	-0.219	-0.891	0.238	-0.102
-0.855	0.375	-0.086	-0.969	0.449	-0.152	-0.965	0.262	-0.027	-0.996	0.438	-0.16	-1.121	0.141	0	-1.059	0.199	-0.055	-1.043	0.328	-0.141	-1.027	0.281	-0.012	-1.066	0.254	-0.102	-1.34	0.469	-0.199	-0.918	0.23	-0.082
-0.84	0.391	-0.082	-0.863	0.418	-0.125	-0.957	0.262	-0.02	-1	0.438	-0.16	-1.07	0.148	0.016	-1.055	0.207	-0.055	-1.039	0.391	-0.164	-1.043	0.281	-0.012	-1.09	0.254	-0.113	-1.316	0.426	-0.176	-0.961	0.227	-0.066
-0.906	0.422	-0.09	-0.848	0.387	-0.105	-0.957	0.262	-0.016	-1.004	0.426	-0.156	-1.035	0.168	0.02	-1.055	0.211	-0.055	-1.039	0.422	-0.172	-1.047	0.297	-0.031	-1.105	0.258	-0.113	-1.355	0.387	-0.148	-1.031	0.223	-0.055
-1.016	0.461	-0.105	-0.914	0.344	-0.102	-0.977	0.258	-0.02	-1.012	0.426	-0.152	-1.027	0.184	-0.004	-1.051	0.219	-0.051	-1.047	0.422	-0.188	-1.043	0.316	-0.059	-1.113	0.254	-0.109	-1.422	0.363	-0.137	-1.094	0.215	-0.039
-1.125	0.492	-0.129	-1.031	0.313	-0.102	-1.004	0.254	-0.02	-1.016	0.43	-0.141	-1.039	0.199	-0.02	-1.043	0.223	-0.051	-1.047	0.43	-0.199	-1.047	0.332	-0.102	-1.109	0.25	-0.094	-1.484	0.348	-0.133	-1.156	0.203	-0.027
-1.188	0.492	-0.137	-1.168	0.293	-0.105	-1.039	0.254	-0.023	-1.02	0.434	-0.145	-1.047	0.227	-0.047	-1.027	0.219	-0.039	-1.059	0.414	-0.203	-1.043	0.363	-0.133	-1.094	0.242	-0.074	-1.527	0.313	-0.125	-1.223	0.191	-0.02
-1.195	0.445	-0.129	-1.293	0.254	-0.105	-1.094	0.254	-0.023	-1.02	0.438	-0.145	-1.059	0.242	-0.07	-1.016	0.211	-0.031	-1.063	0.406	-0.219	-1.047	0.402	-0.156	-1.086	0.234	-0.051	-1.543	0.266	-0.109	-1.281	0.18	-0.004
-1.164	0.367	-0.105	-1.367	0.23	-0.109	-1.145	0.254	-0.027	-1.02	0.453	-0.152	-1.055	0.262	-0.086	-1.02	0.203	-0.031	-1.074	0.41	-0.215	-1.051	0.414	-0.164	-1.082	0.23	-0.035	-1.512	0.211	-0.094	-1.316	0.18	0.016
-1.105	0.289	-0.066	-1.395	0.195	-0.105	-1.184	0.262	-0.027	-1.031	0.469	-0.148	-1.055	0.281	-0.094	-1.035	0.203	-0.016	-1.09	0.426	-0.211	-1.051	0.43	-0.18	-1.098	0.23	-0.027	-1.461	0.176	-0.078	-1.336	0.188	0.023
-1.039	0.262	-0.039	-1.387	0.16	-0.094	-1.23	0.27	-0.02	-1.035	0.48	-0.152	-1.047	0.289	-0.102	-1.055	0.211	-0.008	-1.109	0.426	-0.203	-1.051	0.445	-0.184	-1.117	0.23	-0.02	-1.395	0.16	-0.066	-1.34	0.215	0.035
-0.969	0.266	-0.023	-1.352	0.129	-0.07	-1.266	0.266	-0.023	-1.043	0.488	-0.156	-1.047	0.289	-0.094	-1.078	0.219	0.004	-1.133	0.426	-0.191	-1.055	0.465	-0.191	-1.16	0.242	-0.02	-1.324	0.164	-0.055	-1.32	0.254	0.039
-0.926	0.301	-0.027	-1.297	0.125	-0.051	-1.281	0.262	-0.02	-1.074	0.484	-0.156	-1.035	0.281	-0.082	-1.105	0.238	0.004	-1.145	0.41	-0.176	-1.051	0.469	-0.199	-1.211	0.262	-0.02	-1.273	0.176	-0.043	-1.309	0.293	0.043
-0.906	0.34	-0.043	-1.242	0.145	-0.035	-1.309	0.262	-0.016	-1.117	0.492	-0.156	-1.027	0.262	-0.07	-1.148	0.262	-0.004	-1.164	0.395	-0.16	-1.051	0.469	-0.207	-1.238	0.281	-0.027	-1.223	0.188	-0.039	-1.27	0.336	0.043
-0.918	0.375	-0.074	-1.184	0.176	-0.027	-1.324	0.258	-0.023	-1.168	0.496	-0.16	-1.027	0.25	-0.055	-1.188	0.281	-0.012	-1.18	0.387	-0.148	-1.055	0.457	-0.203	-1.266	0.297	-0.023	-1.172	0.191	-0.039	-1.227	0.371	0.051
-0.945	0.402	-0.105	-1.137	0.203	-0.027	-1.348	0.27	-0.035	-1.223	0.496	-0.18	-1.035	0.23	-0.039	-1.23	0.305	-0.016	-1.188	0.398	-0.145	-1.055	0.445	-0.195	-1.293	0.301	-0.031	-1.105	0.195	-0.047	-1.223	0.387	0.059
-0.977	0.43	-0.129	-1.105	0.223	-0.039	-1.402	0.27	-0.059	-1.266	0.496	-0.188	-1.059	0.227	-0.023	-1.273	0.32	-0.023	-1.172	0.426	-0.156	-1.063	0.441	-0.188	-1.313	0.301	-0.031	-1.047	0.211	-0.055	-1.309	0.383	0.055
-0.992	0.441	-0.137	-1.09	0.238	-0.051	-1.484	0.277	-0.09	-1.32	0.48	-0.195	-1.074	0.227	-0.016	-1.297	0.332	-0.027	-1.152	0.469	-0.184	-1.074	0.445	-0.176	-1.328	0.289	-0.016	-0.996	0.211	-0.059	-1.414	0.352	0.02
-1.008	0.434	-0.133	-1.086	0.246	-0.066	-1.563	0.293	-0.113	-1.402	0.461	-0.199	-1.109	0.227	-0.016	-1.309	0.328	-0.027	-1.148	0.527	-0.207	-1.078	0.445	-0.172	-1.34	0.281	-0.004	-0.953	0.219	-0.063	-1.52	0.32	-0.023
-1.012	0.414	-0.121	-1.09	0.25	-0.082	-1.598	0.32	-0.148	-1.492	0.441	-0.203	-1.141	0.242	-0.023	-1.336	0.305	-0.027	-1.172	0.578	-0.234	-1.086	0.453	-0.164	-1.34	0.277	0.004	-0.93	0.23	-0.063	-1.602	0.305	-0.055
-1.027	0.402	-0.109	-1.094	0.254	-0.09	-1.539	0.355	-0.172	-1.559	0.449	-0.215	-1.168	0.254	-0.027	-1.383	0.266	-0.027	-1.207	0.613	-0.266	-1.098	0.469	-0.172	-1.348	0.285	0.004	-0.91	0.238	-0.07	-1.641	0.34	-0.086
-1.039	0.391	-0.102	-1.098	0.262	-0.098	-1.383	0.371	-0.168	-1.578	0.449	-0.223	-1.203	0.273	-0.031	-1.441	0.25	-0.031	-1.242	0.629	-0.281	-1.113	0.48	-0.176	-1.344	0.313	0	-0.906	0.25	-0.07	-1.637	0.406	-0.102
-1.047	0.363	-0.09	-1.102	0.262	-0.098	-1.172	0.371	-0.133	-1.566	0.43	-0.219	-1.242	0.289	-0.035	-1.52	0.254	-0.051	-1.277	0.625	-0.293	-1.129	0.496	-0.188	-1.316	0.34	-0.016	-0.895	0.25	-0.078	-1.586	0.434	-0.102
-1.051	0.359	-0.078	-1.098	0.262	-0.098	-0.949	0.371	-0.09	-1.492	0.422	-0.207	-1.266	0.309	-0.039	-1.551	0.281	-0.074	-1.367	0.566	-0.301	-1.16	0.504	-0.199	-1.289	0.363	-0.031	-0.891	0.25	-0.078	-1.488	0.441	-0.074
-1.059	0.379	-0.074	-1.094	0.258	-0.082	-0.777	0.383	-0.043	-1.344	0.43	-0.18	-1.293	0.316	-0.043	-1.492	0.336	-0.098	-1.484	0.5	-0.309	-1.207	0.527	-0.215	-1.25	0.359	-0.035	-0.891	0.242	-0.082	-1.398	0.457	-0.055
-1.051	0.414	-0.07	-1.086	0.246	-0.07	-0.68	0.387	-0.012	-1.18	0.434	-0.141	-1.316	0.309	-0.035	-1.363	0.395	-0.113	-1.602	0.461	-0.309	-1.25	0.547	-0.238	-1.203	0.336	-0.031	-0.891	0.227	-0.074	-1.313	0.438	-0.039
-1.043	0.438	-0.066	-1.07	0.234	-0.055	-0.699	0.402	0.016	-1.047	0.426	-0.105	-1.336	0.289	-0.02	-1.23	0.434	-0.113	-1.676	0.426	-0.305	-1.277	0.566	-0.266	-1.176	0.328	-0.031	-0.895	0.223	-0.063	-1.258	0.402	-0.012
-1.027	0.445	-0.063	-1.047	0.227	-0.039	-0.824	0.402	0.016	-0.988	0.398	-0.082	-1.363	0.258	-0.012	-1.133	0.441	-0.094	-1.664	0.387	-0.277	-1.301	0.574	-0.289	-1.172	0.328	-0.035	-0.902	0.219	-0.047	-1.23	0.375	0
-1.02	0.453	-0.07	-1.023	0.219	-0.023	-1.004	0.402	-0.012	-0.992	0.367	-0.066	-1.418	0.238	-0.012	-1.07	0.445	-0.074	-1.559	0.34	-0.227	-1.324	0.574	-0.309	-1.188	0.34	-0.035	-0.91	0.215	-0.031	-1.219	0.336	0
-1.008	0.453	-0.09	-1.004	0.203	-0.008	-1.195	0.391	-0.059	-1.059	0.324	-0.063	-1.496	0.246	-0.035	-1.059	0.457	-0.043	-1.367	0.309	-0.156	-1.352	0.563	-0.309	-1.207	0.359	-0.039	-0.93	0.203	-0.008	-1.207	0.309	-0.004
-1.02	0.461	-0.102	-0.992	0.195	0.004	-1.324	0.371	-0.09	-1.148	0.301	-0.063	-1.555	0.277	-0.066	-1.078	0.453	-0.004	-1.168	0.297	-0.086	-1.418	0.539	-0.309	-1.223	0.395	-0.066	-0.965	0.18	0.008	-1.195	0.273	-0.012
-1.023	0.473	-0.105	-0.988	0.195	0.008	-1.375	0.324	-0.125	-1.238	0.273	-0.074	-1.504	0.34	-0.094	-1.109	0.441	0.023	-1.047	0.293	-0.023	-1.492	0.535	-0.313	-1.227	0.418	-0.086	-1.016	0.164	0.016	-1.148	0.258	-0.012
-1.027	0.477	-0.102	-1.004	0.199	0.012	-1.344	0.281	-0.133	-1.281	0.258	-0.07	-1.359	0.406	-0.121	-1.129	0.414	0.031	-1.016	0.289	0.016	-1.52	0.547	-0.316	-1.211	0.438	-0.113	-1.082	0.16	0.012	-1.098	0.289	-0.027
-1.043	0.477	-0.086	-1.023	0.211	0.004	-1.25	0.254	-0.113	-1.285	0.25	-0.07	-1.199	0.453	-0.125	-1.133	0.359	0.02	-1.047	0.281	0.027	-1.477	0.555	-0.313	-1.184	0.445	-0.141	-1.133	0.168	0.012	-1.035	0.301	-0.027
-1.051	0.473	-0.07	-1.059	0.223	0.004	-1.137	0.25	-0.082	-1.285	0.23	-0.066	-1.074	0.453	-0.105	-1.117	0.293	-0.008	-1.086	0.27	0.004	-1.379	0.543	-0.293	-1.152	0.434	-0.152	-1.172	0.18	0.004	-0.973	0.324	-0.047
-1.055	0.461	-0.066	-1.094	0.23	-0.008	-1.031	0.266	-0.051	-1.27	0.215	-0.066	-0.977	0.434	-0.07	-1.094	0.238	-0.031	-1.129	0.27	-0.031	-1.258	0.523	-0.25	-1.121	0.426	-0.137	-1.207	0.203	0	-0.902	0.355	-0.047
-1.059	0.453	-0.059	-1.129	0.242	-0.012	-0.953	0.32	-0.035	-1.246	0.215	-0.059	-0.926	0.418	-0.031	-1.082	0.25	-0.027	-1.176	0.27	-0.078	-1.152	0.48	-0.191	-1.086	0.391	-0.16	-1.223	0.227	-0.004	-0.848	0.359	-0.059
-1.07	0.445	-0.055	-1.18	0.25	-0.02	-0.914	0.379	-0.035	-1.227	0.223	-0.051	-0.922	0.41	0.008	-1.078	0.277	-0.035	-1.207	0.27	-0.117	-1.09	0.426	-0.129	-1.051	0.406	-0.133	-1.223	0.254	0	-0.813	0.359	-0.066
-1.09	0.445	-0.055	-1.223	0.266	-0.031	-0.898	0.422	-0.059	-1.188	0.227	-0.039	-0.961	0.402	0.039	-1.074	0.32	-0.051	-1.203	0.27	-0.156	-1.082	0.371	-0.078	-1	0.387	-0.137	-1.234	0.273	0.012	-0.793	0.398	-0.059
-1.117	0.445	-0.059	-1.254	0.277	-0.027	-0.906	0.438	-0.086	-1.152	0.23	-0.031	-1.023	0.395	0.051	-1.074	0.34	-0.07	-1.199	0.27	-0.18	-1.09	0.309	-0.047	-0.961	0.391	-0.133	-1.211	0.293	0.023	-0.801	0.414	-0.09
-1.137	0.449	-0.059	-1.258	0.293	-0.031	-0.922	0.445	-0.117	-1.113	0.234	-0.027	-1.07	0.367	0.035	-1.078	0.395	-0.098	-1.191	0.273	-0.191	-1.121	0.258	-0.035	-0.941	0.395	-0.137	-1.18	0.316	0.035	-0.801	0.414	-0.098
-1.152	0.453	-0.07	-1.246	0.309	-0.031	-0.941	0.426	-0.133	-1.078	0.23	-0.027	-1.09	0.344	-0.004	-1.074	0.441	-0.125	-1.188	0.27	-0.18	-1.168	0.23	-0.039	-0.93	0.398	-0.148	-1.191	0.34	0.027	-0.832	0.426	-0.109
-1.172	0.453	-0.086	-1.219	0.324	-0.023	-0.961	0.402	-0.141	-1.043	0.238	-0.031	-1.09	0.32	-0.039	-1.078	0.465	-0.152	-1.184	0.258	-0.152	-1.227	0.223	-0.055	-0.934	0.391	-0.148	-1.262	0.348	0.004	-0.867	0.434	-0.137
-1.195	0.453	-0.098	-1.219	0.332	-0.027	-0.98	0.383	-0.137	-1.012	0.242	-0.035	-1.086	0.289	-0.055	-1.078	0.477	-0.176	-1.16	0.25	-0.125	-1.27	0.223	-0.078	-0.957	0.387	-0.16	-1.348	0.348	-0.035	-0.914	0.438	-0.164
-1.227	0.449	-0.098	-1.242	0.34	-0.031	-1	0.367	-0.125	-0.996	0.25	-0.039	-1.063	0.27	-0.047	-1.078	0.488	-0.184	-1.145	0.23	-0.094	-1.289	0.227	-0.102	-0.984	0.387	-0.164	-1.41	0.328	-0.063	-0.969	0.441	-0.188
-1.27	0.43	-0.102	-1.273	0.34	-0.035	-1.012	0.355	-0.113	-0.996	0.25	-0.043	-1.047	0.281	-0.039	-1.074	0.496	-0.191	-1.121	0.219	-0.074	-1.297	0.227	-0.117	-1.012	0.395	-0.18	-1.43	0.309	-0.086	-1.012	0.434	-0.199
-1.316	0.422	-0.113	-1.32	0.332	-0.051	-1.016	0.352	-0.105	-1.004	0.262	-0.047	-1.02	0.305	-0.031	-1.059	0.5	-0.199	-1.109	0.203	-0.059	-1.285	0.215	-0.121	-1.039	0.402	-0.191	-1.434	0.301	-0.09	-1.078	0.434	-0.207
-1.355	0.414	-0.133	-1.371	0.332	-0.066	-1.031	0.344	-0.102	-1.008	0.258	-0.043	-1	0.309	-0.051	-1.043	0.504	-0.199	-1.09	0.195	-0.043	-1.25	0.199	-0.113	-1.055	0.41	-0.195	-1.445	0.297	-0.09	-1.117	0.465	-0.215
-1.387	0.43	-0.141	-1.402	0.324	-0.086	-1.027	0.352	-0.109	-1.016	0.258	-0.035	-0.992	0.344	-0.074	-1.016	0.496	-0.195	-1.082	0.195	-0.039	-1.199	0.195	-0.102	-1.082	0.426	-0.207	-1.477	0.313	-0.094	-1.152	0.492	-0.227
-1.395	0.441	-0.152	-1.367	0.32	-0.094	-1.035	0.367	-0.121	-1.027	0.246	-0.035	-0.996	0.402	-0.113	-0.992	0.477	-0.18	-1.082	0.18	-0.035	-1.152	0.195	-0.074	-1.102	0.438	-0.199	-1.516	0.34	-0.102	-1.184	0.512	-0.234
-1.395	0.453	-0.168	-1.27	0.34	-0.078	-1.035	0.379	-0.125	-1.027	0.238	-0.031	-1.004	0.465	-0.141	-0.988	0.449	-0.16	-1.078	0.188	-0.047	-1.125	0.203	-0.059	-1.113	0.445	-0.199	-1.539	0.371	-0.109	-1.227	0.516	-0.25
-1.383	0.457	-0.188	-1.148	0.352	-0.063	-1.035	0.398	-0.129	-1.023	0.23	-0.02	-1	0.469	-0.152	-0.988	0.426	-0.141	-1.074	0.195	-0.055	-1.102	0.219	-0.047	-1.125	0.461	-0.203	-1.563	0.398	-0.113	-1.281	0.531	-0.258
-1.344	0.461	-0.188	-1.039	0.359	-0.047	-1.023	0.41	-0.137	-1.031	0.227	-0.008	-1.004	0.449	-0.16	-0.992	0.402	-0.121	-1.066	0.207	-0.059	-1.086	0.23	-0.047	-1.145	0.496	-0.215	-1.59	0.402	-0.125	-1.348	0.531	-0.277
-1.266	0.449	-0.172	-0.992	0.379	-0.035	-1.004	0.426	-0.133	-1.035	0.227	-0.004	-1.008	0.438	-0.16	-1	0.383	-0.105	-1.055	0.215	-0.055	-1.078	0.246	-0.059	-1.152	0.52	-0.234	-1.602	0.395	-0.145	-1.414	0.512	-0.285
-1.137	0.43	-0.145	-1.027	0.402	-0.035	-0.988	0.434	-0.133	-1.043	0.23	-0.004	-1.008	0.438	-0.156	-1.012	0.383	-0.102	-1.039	0.207	-0.043	-1.082	0.25	-0.074	-1.172	0.551	-0.25	-1.582	0.375	-0.156	-1.469	0.512	-0.285
-1.016	0.402	-0.113	-1.125	0.43	-0.039	-0.988	0.441	-0.129	-1.066	0.246	-0.012	-1.012	0.422	-0.152	-1.031	0.391	-0.102	-1.035	0.195	-0.035	-1.086	0.254	-0.086	-1.195	0.566	-0.262	-1.52	0.34	-0.156	-1.488	0.504	-0.293
-0.934	0.371	-0.098	-1.234	0.449	-0.074	-1.012	0.445	-0.125	-1.102	0.27	-0.016	-1.004	0.414	-0.137	-1.047	0.402	-0.102	-1.047	0.191	-0.027	-1.09	0.258	-0.098	-1.211	0.574	-0.277	-1.43	0.305	-0.145	-1.461	0.496	-0.285
-0.922	0.344	-0.09	-1.313	0.469	-0.105	-1.059	0.445	-0.129	-1.125	0.293	-0.02	-1.012	0.414	-0.129	-1.066	0.422	-0.113	-1.055	0.184	-0.02	-1.105	0.254	-0.098	-1.23	0.594	-0.277	-1.309	0.297	-0.125	-1.422	0.504	-0.285
-0.977	0.336	-0.086	-1.332	0.465	-0.133	-1.125	0.441	-0.129	-1.145	0.305	-0.016	-1.012	0.41	-0.129	-1.098	0.43	-0.121	-1.09	0.18	-0.016	-1.113	0.262	-0.098	-1.262	0.602	-0.285	-1.188	0.316	-0.109	-1.406	0.512	-0.262
-1.051	0.336	-0.098	-1.32	0.418	-0.152	-1.188	0.449	-0.133	-1.172	0.309	-0.016	-1.02	0.41	-0.129	-1.133	0.453	-0.129	-1.133	0.184	-0.012	-1.109	0.25	-0.082	-1.297	0.605	-0.297	-1.07	0.363	-0.098	-1.434	0.551	-0.258
-1.137	0.324	-0.102	-1.25	0.359	-0.133	-1.25	0.441	-0.145	-1.199	0.313	-0.016	-1.02	0.418	-0.141	-1.188	0.473	-0.148	-1.18	0.199	-0.012	-1.094	0.234	-0.07	-1.367	0.598	-0.309	-0.969	0.414	-0.102	-1.402	0.613	-0.25
-1.199	0.305	-0.102	-1.164	0.309	-0.121	-1.328	0.418	-0.145	-1.227	0.305	-0.016	-1.035	0.438	-0.148	-1.242	0.492	-0.168	-1.23	0.211	-0.012	-1.078	0.219	-0.051	-1.492	0.566	-0.316	-0.891	0.449	-0.098	-1.309	0.66	-0.254
-1.219	0.266	-0.094	-1.074	0.281	-0.078	-1.422	0.395	-0.172	-1.258	0.277	-0.02	-1.047	0.457	-0.16	-1.289	0.527	-0.195	-1.27	0.219	-0.004	-1.059	0.211	-0.031	-1.629	0.531	-0.328	-0.82	0.469	-0.113	-1.223	0.641	-0.25
-1.211	0.215	-0.074	-1.004	0.305	-0.063	-1.508	0.383	-0.188	-1.297	0.258	-0.02	-1.059	0.484	-0.172	-1.328	0.551	-0.223	-1.277	0.234	0.012	-1.051	0.207	-0.016	-1.73	0.508	-0.34	-0.77	0.477	-0.109	-1.207	0.582	-0.242
-1.191	0.172	-0.059	-0.949	0.332	-0.043	-1.559	0.391	-0.195	-1.324	0.25	-0.027	-1.074	0.492	-0.18	-1.383	0.559	-0.246	-1.277	0.23	0.02	-1.051	0.199	0	-1.746	0.488	-0.332	-0.742	0.465	-0.113	-1.254	0.512	-0.215
-1.16	0.145	-0.043	-0.934	0.355	-0.047	-1.586	0.395	-0.207	-1.359	0.254	-0.039	-1.102	0.504	-0.188	-1.473	0.551	-0.266	-1.289	0.234	0.023	-1.074	0.195	0.004	-1.637	0.469	-0.297	-0.719	0.453	-0.105	-1.332	0.445	-0.184
-1.133	0.145	-0.035	-0.934	0.363	-0.063	-1.578	0.383	-0.211	-1.391	0.27	-0.059	-1.145	0.52	-0.199	-1.582	0.539	-0.273	-1.32	0.234	0.023	-1.102	0.211	0.02	-1.449	0.43	-0.242	-0.707	0.445	-0.105	-1.406	0.375	-0.137
-1.145	0.168	-0.031	-0.953	0.367	-0.098	-1.535	0.387	-0.215	-1.402	0.285	-0.082	-1.203	0.527	-0.211	-1.645	0.535	-0.273	-1.363	0.227	0.008	-1.129	0.219	0.035	-1.262	0.398	-0.168	-0.723	0.422	-0.105	-1.465	0.305	-0.094
-1.148	0.133	-0.047	-0.973	0.371	-0.125	-1.43	0.406	-0.207	-1.395	0.301	-0.105	-1.254	0.535	-0.227	-1.648	0.527	-0.266	-1.422	0.23	-0.016	-1.152	0.219	0.047	-1.121	0.371	-0.098	-0.754	0.41	-0.105	-1.504	0.234	-0.059
-1.172	0.156	-0.063	-1	0.379	-0.148	-1.246	0.434	-0.195	-1.316	0.34	-0.129	-1.313	0.535	-0.246	-1.586	0.504	-0.25	-1.469	0.25	-0.047	-1.164	0.223	0.055	-1.059	0.363	-0.047	-0.813	0.41	-0.113	-1.508	0.172	-0.031
-1.164	0.23	-0.078	-1.023	0.383	-0.16	-1.043	0.461	-0.176	-1.188	0.367	-0.129	-1.375	0.508	-0.254	-1.449	0.469	-0.211	-1.484	0.281	-0.082	-1.188	0.242	0.055	-1.055	0.344	-0.031	-0.863	0.414	-0.121	-1.465	0.137	-0.004
-1.148	0.27	-0.074	-1.043	0.383	-0.168	-0.887	0.457	-0.145	-1.047	0.383	-0.113	-1.461	0.477	-0.266	-1.285	0.445	-0.16	-1.418	0.313	-0.109	-1.203	0.262	0.055	-1.066	0.313	-0.039	-0.914	0.43	-0.129	-1.375	0.137	0.012
-1.129	0.223	-0.078	-1.055	0.379	-0.16	-0.801	0.422	-0.113	-0.949	0.402	-0.09	-1.547	0.445	-0.27	-1.148	0.414	-0.109	-1.297	0.355	-0.113	-1.207	0.289	0.055	-1.09	0.285	-0.055	-0.965	0.441	-0.141	-1.281	0.16	0.023
-1.105	0.207	-0.094	-1.055	0.375	-0.152	-0.797	0.371	-0.09	-0.918	0.406	-0.074	-1.609	0.426	-0.27	-1.055	0.395	-0.063	-1.195	0.371	-0.098	-1.219	0.305	0.043	-1.117	0.266	-0.074	-1.02	0.469	-0.156	-1.16	0.203	0.008
-1.094	0.234	-0.098	-1.055	0.375	-0.152	-0.844	0.336	-0.078	-0.973	0.414	-0.066	-1.605	0.43	-0.27	-1.008	0.363	-0.035	-1.133	0.363	-0.078	-1.25	0.297	0.027	-1.137	0.258	-0.086	-1.059	0.492	-0.18	-1.063	0.234	-0.02
-1.074	0.262	-0.102	-1.059	0.375	-0.152	-0.945	0.328	-0.09	-1.105	0.434	-0.078	-1.551	0.438	-0.266	-1.012	0.336	-0.023	-1.129	0.355	-0.07	-1.332	0.285	0.004	-1.137	0.258	-0.098	-1.098	0.512	-0.195	-0.988	0.262	-0.043
-1.059	0.297	-0.094	-1.059	0.383	-0.156	-1.066	0.332	-0.109	-1.246	0.465	-0.117	-1.418	0.449	-0.246	-1.063	0.305	-0.023	-1.145	0.363	-0.051	-1.441	0.266	-0.023	-1.137	0.258	-0.098	-1.148	0.535	-0.223	-0.938	0.289	-0.063
-1.055	0.332	-0.09	-1.063	0.383	-0.16	-1.16	0.324	-0.121	-1.355	0.492	-0.168	-1.23	0.469	-0.215	-1.137	0.289	-0.035	-1.184	0.379	-0.027	-1.527	0.254	-0.055	-1.129	0.262	-0.098	-1.211	0.563	-0.254	-0.898	0.293	-0.07
-1.055	0.336	-0.094	-1.055	0.391	-0.16	-1.242	0.301	-0.129	-1.406	0.473	-0.211	-1.063	0.469	-0.176	-1.223	0.273	-0.047	-1.203	0.387	-0.008	-1.551	0.254	-0.086	-1.109	0.258	-0.098	-1.277	0.578	-0.277	-0.875	0.305	-0.09
-1.066	0.32	-0.094	-1.051	0.402	-0.16	-1.289	0.266	-0.133	-1.383	0.41	-0.23	-0.961	0.441	-0.137	-1.285	0.262	-0.059	-1.191	0.387	0	-1.488	0.285	-0.098	-1.094	0.254	-0.09	-1.344	0.59	-0.301	-0.871	0.309	-0.113
-1.059	0.309	-0.09	-1.039	0.41	-0.16	-1.293	0.238	-0.129	-1.32	0.313	-0.215	-0.945	0.395	-0.113	-1.316	0.246	-0.07	-1.152	0.371	-0.012	-1.379	0.328	-0.105	-1.078	0.238	-0.082	-1.395	0.578	-0.324	-0.871	0.309	-0.125
-1.063	0.289	-0.09	-1.016	0.418	-0.156	-1.262	0.215	-0.102	-1.199	0.242	-0.168	-0.984	0.344	-0.102	-1.297	0.23	-0.086	-1.098	0.316	-0.023	-1.266	0.363	-0.105	-1.07	0.227	-0.074	-1.438	0.543	-0.328	-0.875	0.309	-0.129
-1.051	0.273	-0.078	-1.004	0.414	-0.145	-1.199	0.195	-0.078	-1.082	0.246	-0.133	-1.07	0.309	-0.105	-1.246	0.227	-0.09	-1.027	0.262	-0.02	-1.172	0.406	-0.098	-1.082	0.227	-0.07	-1.461	0.496	-0.32	-0.891	0.305	-0.129
-1.039	0.266	-0.074	-1	0.414	-0.129	-1.145	0.191	-0.055	-0.973	0.27	-0.09	-1.164	0.289	-0.113	-1.199	0.227	-0.098	-0.977	0.215	-0.008	-1.105	0.453	-0.082	-1.109	0.23	-0.07	-1.461	0.457	-0.293	-0.902	0.297	-0.121
-1.023	0.258	-0.063	-1	0.414	-0.117	-1.102	0.199	-0.043	-0.91	0.332	-0.051	-1.234	0.273	-0.137	-1.188	0.227	-0.086	-0.949	0.23	0.004	-1.094	0.496	-0.066	-1.129	0.23	-0.066	-1.441	0.422	-0.262	-0.914	0.289	-0.105
-1.027	0.254	-0.055	-1.012	0.426	-0.113	-1.07	0.219	-0.035	-0.895	0.367	-0.039	-1.273	0.262	-0.141	-1.164	0.219	-0.07	-0.941	0.27	-0.004	-1.137	0.5	-0.051	-1.129	0.227	-0.063	-1.434	0.387	-0.234	-0.926	0.27	-0.09
-1.043	0.262	-0.055	-1.023	0.434	-0.117	-1.051	0.234	-0.039	-0.898	0.379	-0.043	-1.277	0.238	-0.133	-1.141	0.219	-0.051	-0.961	0.309	-0.023	-1.227	0.469	-0.051	-1.121	0.211	-0.055	-1.457	0.375	-0.203	-0.949	0.258	-0.078
-1.055	0.27	-0.055	-1.051	0.434	-0.117	-1.047	0.238	-0.051	-0.926	0.387	-0.07	-1.258	0.203	-0.113	-1.129	0.207	-0.039	-0.977	0.344	-0.059	-1.324	0.414	-0.063	-1.105	0.199	-0.043	-1.398	0.402	-0.18	-0.973	0.246	-0.063
-1.07	0.285	-0.059	-1.086	0.445	-0.125	-1.051	0.246	-0.063	-0.953	0.383	-0.098	-1.227	0.188	-0.098	-1.109	0.203	-0.031	-0.992	0.355	-0.098	-1.379	0.355	-0.082	-1.094	0.184	-0.035	-1.25	0.453	-0.164	-1.004	0.227	-0.043
-1.09	0.301	-0.059	-1.121	0.449	-0.121	-1.051	0.254	-0.074	-0.992	0.379	-0.125	-1.188	0.172	-0.078	-1.082	0.199	-0.035	-1.016	0.391	-0.141	-1.371	0.313	-0.09	-1.086	0.188	-0.031	-1.117	0.465	-0.152	-1.059	0.207	-0.02
-1.105	0.309	-0.063	-1.156	0.453	-0.125	-1.055	0.262	-0.078	-1.02	0.383	-0.148	-1.156	0.16	-0.055	-1.066	0.199	-0.035	-1.043	0.402	-0.168	-1.305	0.262	-0.098	-1.086	0.191	-0.035	-1.063	0.43	-0.137	-1.129	0.188	-0.004
-1.129	0.313	-0.063	-1.184	0.465	-0.125	-1.055	0.258	-0.07	-1.047	0.387	-0.164	-1.133	0.16	-0.039	-1.055	0.215	-0.051	-1.07	0.414	-0.188	-1.203	0.25	-0.078	-1.105	0.219	-0.043	-1.098	0.391	-0.125	-1.176	0.172	0.016
-1.164	0.316	-0.063	-1.207	0.465	-0.129	-1.051	0.25	-0.066	-1.059	0.402	-0.172	-1.102	0.172	-0.031	-1.051	0.227	-0.063	-1.078	0.41	-0.191	-1.098	0.258	-0.07	-1.133	0.227	-0.043	-1.219	0.363	-0.125	-1.23	0.16	0.035
-1.207	0.32	-0.063	-1.25	0.461	-0.141	-1.031	0.242	-0.055	-1.074	0.414	-0.164	-1.09	0.176	-0.031	-1.055	0.246	-0.074	-1.09	0.41	-0.191	-1	0.293	-0.063	-1.129	0.23	-0.039	-1.367	0.328	-0.133	-1.293	0.152	0.051
-1.246	0.332	-0.063	-1.293	0.461	-0.148	-1.02	0.238	-0.051	-1.063	0.426	-0.145	-1.078	0.188	-0.039	-1.059	0.258	-0.086	-1.102	0.406	-0.191	-0.934	0.344	-0.063	-1.125	0.238	-0.035	-1.504	0.281	-0.137	-1.328	0.148	0.063
-1.273	0.328	-0.047	-1.352	0.449	-0.152	-1.012	0.234	-0.043	-1.047	0.43	-0.129	-1.074	0.195	-0.051	-1.051	0.266	-0.094	-1.098	0.402	-0.188	-0.906	0.41	-0.055	-1.109	0.238	-0.031	-1.594	0.234	-0.152	-1.355	0.164	0.074
-1.277	0.32	-0.039	-1.422	0.434	-0.16	-1.004	0.238	-0.035	-1.027	0.434	-0.113	-1.078	0.215	-0.063	-1.043	0.262	-0.078	-1.094	0.398	-0.184	-0.926	0.441	-0.074	-1.098	0.238	-0.02	-1.621	0.199	-0.168	-1.371	0.18	0.078
-1.281	0.316	-0.039	-1.48	0.434	-0.172	-1	0.238	-0.031	-1.016	0.434	-0.105	-1.082	0.223	-0.07	-1.039	0.254	-0.074	-1.082	0.391	-0.172	-0.969	0.449	-0.102	-1.113	0.23	-0.008	-1.594	0.18	-0.168	-1.359	0.203	0.082
-1.293	0.32	-0.039	-1.496	0.445	-0.176	-1.016	0.234	-0.027	-1.012	0.426	-0.102	-1.074	0.242	-0.082	-1.039	0.238	-0.055	-1.082	0.383	-0.168	-1.02	0.457	-0.133	-1.148	0.234	-0.004	-1.535	0.164	-0.16	-1.336	0.219	0.082
-1.324	0.32	-0.039	-1.496	0.445	-0.191	-1.035	0.242	-0.031	-1.016	0.43	-0.113	-1.07	0.254	-0.086	-1.035	0.227	-0.043	-1.082	0.395	-0.164	-1.047	0.461	-0.156	-1.188	0.242	-0.012	-1.445	0.16	-0.133	-1.309	0.238	0.086
-1.387	0.324	-0.043	-1.477	0.441	-0.195	-1.086	0.246	-0.031	-1.023	0.441	-0.121	-1.059	0.258	-0.082	-1.047	0.227	-0.027	-1.098	0.406	-0.172	-1.063	0.465	-0.18	-1.234	0.254	-0.016	-1.344	0.16	-0.098	-1.328	0.27	0.07
-1.457	0.332	-0.063	-1.418	0.438	-0.199	-1.133	0.25	-0.035	-1.039	0.453	-0.133	-1.039	0.254	-0.07	-1.063	0.234	-0.031	-1.113	0.418	-0.184	-1.059	0.453	-0.176	-1.27	0.262	-0.016	-1.242	0.184	-0.063	-1.453	0.277	0.035
-1.523	0.348	-0.082	-1.309	0.445	-0.184	-1.164	0.25	-0.035	-1.051	0.473	-0.148	-1.027	0.246	-0.059	-1.074	0.25	-0.023	-1.133	0.441	-0.195	-1.047	0.43	-0.16	-1.305	0.273	-0.02	-1.156	0.219	-0.043	-1.621	0.262	-0.004
-1.559	0.371	-0.109	-1.168	0.445	-0.16	-1.191	0.258	-0.039	-1.078	0.484	-0.156	-1.02	0.23	-0.051	-1.102	0.258	-0.02	-1.156	0.465	-0.211	-1.035	0.406	-0.148	-1.336	0.27	-0.02	-1.086	0.242	-0.031	-1.699	0.242	-0.043
-1.496	0.391	-0.113	-1.035	0.434	-0.125	-1.223	0.27	-0.039	-1.129	0.496	-0.16	-1.004	0.215	-0.039	-1.117	0.277	-0.02	-1.188	0.477	-0.223	-1.023	0.391	-0.137	-1.375	0.262	-0.023	-1.023	0.258	-0.031	-1.684	0.246	-0.063
-1.344	0.41	-0.098	-0.949	0.402	-0.105	-1.254	0.277	-0.039	-1.191	0.496	-0.148	-1.004	0.203	-0.027	-1.145	0.297	-0.012	-1.227	0.48	-0.242	-1.031	0.391	-0.125	-1.43	0.25	-0.027	-0.984	0.266	-0.051	-1.641	0.266	-0.074
-1.152	0.418	-0.078	-0.934	0.363	-0.086	-1.277	0.285	-0.035	-1.262	0.5	-0.152	-1.008	0.195	-0.012	-1.168	0.32	-0.008	-1.273	0.488	-0.262	-1.063	0.406	-0.121	-1.492	0.238	-0.039	-0.957	0.273	-0.07	-1.559	0.297	-0.074
-0.949	0.43	-0.066	-0.977	0.316	-0.082	-1.297	0.285	-0.031	-1.32	0.5	-0.156	-1.023	0.199	-0.008	-1.176	0.336	-0.004	-1.297	0.5	-0.285	-1.098	0.434	-0.129	-1.539	0.242	-0.059	-0.938	0.285	-0.086	-1.473	0.316	-0.066
-0.785	0.438	-0.051	-1.074	0.297	-0.09	-1.332	0.281	-0.031	-1.371	0.488	-0.16	-1.059	0.207	-0.008	-1.191	0.348	0	-1.324	0.504	-0.305	-1.125	0.453	-0.148	-1.527	0.273	-0.082	-0.926	0.285	-0.105	-1.395	0.352	-0.055
-0.73	0.445	-0.023	-1.191	0.285	-0.105	-1.383	0.262	-0.031	-1.441	0.465	-0.176	-1.109	0.223	-0.016	-1.227	0.34	0.016	-1.402	0.488	-0.32	-1.141	0.488	-0.172	-1.469	0.324	-0.094	-0.918	0.285	-0.113	-1.336	0.367	-0.023
-0.785	0.434	0.008	-1.297	0.285	-0.121	-1.434	0.254	-0.047	-1.547	0.449	-0.195	-1.156	0.242	-0.023	-1.258	0.313	0.027	-1.531	0.457	-0.348	-1.16	0.516	-0.203	-1.379	0.391	-0.105	-0.906	0.285	-0.113	-1.305	0.355	0.008
-0.918	0.422	0.02	-1.371	0.285	-0.148	-1.469	0.25	-0.059	-1.629	0.449	-0.215	-1.199	0.262	-0.031	-1.293	0.285	0.031	-1.656	0.441	-0.371	-1.168	0.531	-0.219	-1.285	0.457	-0.102	-0.902	0.273	-0.102	-1.281	0.324	0.035
-1.066	0.414	0.004	-1.422	0.25	-0.156	-1.492	0.266	-0.07	-1.66	0.453	-0.223	-1.238	0.285	-0.035	-1.355	0.277	0.02	-1.723	0.445	-0.391	-1.168	0.527	-0.211	-1.207	0.492	-0.078	-0.895	0.258	-0.09	-1.273	0.301	0.039
-1.176	0.398	-0.02	-1.422	0.207	-0.145	-1.504	0.281	-0.094	-1.641	0.449	-0.227	-1.277	0.305	-0.043	-1.41	0.297	-0.012	-1.688	0.438	-0.379	-1.18	0.535	-0.211	-1.145	0.5	-0.043	-0.895	0.234	-0.063	-1.262	0.281	0.02
-1.23	0.359	-0.039	-1.379	0.168	-0.117	-1.465	0.324	-0.117	-1.551	0.438	-0.215	-1.289	0.316	-0.051	-1.418	0.348	-0.047	-1.555	0.422	-0.344	-1.188	0.547	-0.223	-1.094	0.477	0.012	-0.891	0.227	-0.043	-1.234	0.262	-0.004
-1.234	0.328	-0.047	-1.313	0.133	-0.082	-1.352	0.375	-0.125	-1.379	0.434	-0.188	-1.289	0.324	-0.047	-1.383	0.41	-0.082	-1.348	0.426	-0.266	-1.199	0.559	-0.234	-1.066	0.43	0.051	-0.891	0.215	-0.012	-1.195	0.262	-0.027
-1.18	0.301	-0.047	-1.234	0.125	-0.043	-1.203	0.414	-0.109	-1.168	0.438	-0.152	-1.289	0.32	-0.039	-1.293	0.453	-0.109	-1.125	0.441	-0.176	-1.215	0.57	-0.25	-1.059	0.375	0.07	-0.902	0.199	0.004	-1.133	0.289	-0.051
-1.121	0.273	-0.031	-1.168	0.129	-0.02	-1.047	0.434	-0.082	-0.984	0.43	-0.113	-1.301	0.305	-0.031	-1.18	0.469	-0.113	-0.977	0.449	-0.109	-1.23	0.574	-0.262	-1.07	0.301	0.066	-0.93	0.184	0.023	-1.047	0.328	-0.055
-1.051	0.25	-0.012	-1.109	0.156	-0.008	-0.926	0.426	-0.047	-0.867	0.41	-0.082	-1.32	0.293	-0.027	-1.09	0.449	-0.098	-0.926	0.418	-0.074	-1.281	0.563	-0.266	-1.098	0.25	0.047	-0.992	0.16	0.043	-0.969	0.371	-0.063
-0.992	0.27	-0.008	-1.074	0.18	-0.012	-0.863	0.406	-0.016	-0.816	0.379	-0.066	-1.34	0.289	-0.027	-1.039	0.438	-0.074	-0.941	0.387	-0.066	-1.367	0.547	-0.281	-1.129	0.234	0.004	-1.066	0.141	0.059	-0.887	0.379	-0.059
-0.961	0.309	-0.008	-1.051	0.195	-0.027	-0.871	0.387	0.016	-0.844	0.34	-0.059	-1.363	0.305	-0.039	-1.055	0.43	-0.055	-1	0.355	-0.082	-1.473	0.535	-0.293	-1.137	0.262	-0.02	-1.125	0.137	0.066	-0.824	0.391	-0.051
-0.941	0.363	-0.027	-1.039	0.207	-0.043	-0.945	0.371	0.043	-0.922	0.309	-0.063	-1.367	0.332	-0.059	-1.137	0.434	-0.035	-1.078	0.332	-0.125	-1.551	0.551	-0.301	-1.133	0.313	-0.035	-1.172	0.145	0.07	-0.777	0.402	-0.059
-0.941	0.43	-0.059	-1.043	0.219	-0.063	-1.059	0.367	0.031	-1.027	0.301	-0.082	-1.328	0.367	-0.086	-1.234	0.438	-0.02	-1.16	0.316	-0.172	-1.539	0.555	-0.297	-1.082	0.336	-0.051	-1.219	0.172	0.063	-0.75	0.422	-0.066
-0.957	0.477	-0.102	-1.035	0.23	-0.074	-1.152	0.375	0.004	-1.137	0.301	-0.102	-1.23	0.398	-0.094	-1.328	0.441	-0.031	-1.223	0.32	-0.199	-1.434	0.551	-0.281	-1.023	0.348	-0.055	-1.242	0.203	0.051	-0.75	0.441	-0.082
-0.969	0.496	-0.129	-1.039	0.242	-0.09	-1.195	0.379	-0.031	-1.219	0.301	-0.105	-1.117	0.414	-0.082	-1.367	0.422	-0.063	-1.25	0.32	-0.191	-1.301	0.516	-0.238	-0.98	0.355	-0.074	-1.262	0.246	0.027	-0.762	0.461	-0.098
-0.977	0.492	-0.148	-1.043	0.262	-0.098	-1.184	0.363	-0.047	-1.27	0.273	-0.113	-1.035	0.41	-0.07	-1.355	0.395	-0.105	-1.25	0.293	-0.152	-1.188	0.465	-0.188	-0.945	0.398	-0.102	-1.273	0.281	0.004	-0.777	0.473	-0.113
-0.973	0.477	-0.148	-1.047	0.266	-0.098	-1.133	0.32	-0.051	-1.293	0.23	-0.105	-1	0.398	-0.059	-1.297	0.34	-0.117	-1.23	0.258	-0.109	-1.125	0.418	-0.137	-0.926	0.512	-0.137	-1.277	0.313	-0.008	-0.809	0.477	-0.125
-0.969	0.453	-0.133	-1.047	0.258	-0.086	-1.066	0.293	-0.035	-1.277	0.199	-0.098	-1.023	0.387	-0.039	-1.203	0.285	-0.125	-1.191	0.227	-0.066	-1.137	0.375	-0.094	-0.91	0.563	-0.141	-1.27	0.352	0.004	-0.859	0.473	-0.141
-0.965	0.43	-0.129	-1.035	0.254	-0.07	-0.996	0.285	-0.016	-1.242	0.184	-0.078	-1.117	0.383	-0.031	-1.09	0.238	-0.109	-1.156	0.215	-0.027	-1.184	0.336	-0.063	-0.922	0.535	-0.152	-1.23	0.375	0.02	-0.922	0.473	-0.156
-0.965	0.418	-0.109	-1.035	0.242	-0.055	-0.945	0.305	-0.008	-1.203	0.172	-0.055	-1.23	0.387	-0.047	-0.992	0.254	-0.094	-1.129	0.203	-0.012	-1.242	0.293	-0.051	-0.945	0.504	-0.164	-1.234	0.379	0.02	-0.992	0.477	-0.172
-0.969	0.414	-0.102	-1.016	0.23	-0.035	-0.934	0.332	-0.016	-1.168	0.16	-0.023	-1.313	0.402	-0.066	-0.922	0.293	-0.078	-1.102	0.199	0.004	-1.305	0.258	-0.063	-0.977	0.496	-0.18	-1.32	0.355	0.004	-1.063	0.48	-0.184
-0.98	0.418	-0.098	-1	0.227	-0.02	-0.93	0.375	-0.035	-1.133	0.156	-0.008	-1.355	0.414	-0.102	-0.898	0.355	-0.066	-1.086	0.195	0	-1.352	0.234	-0.078	-1.004	0.473	-0.191	-1.434	0.324	-0.023	-1.137	0.484	-0.195
-0.996	0.414	-0.094	-0.992	0.227	-0.008	-0.945	0.414	-0.07	-1.102	0.16	0.008	-1.348	0.398	-0.117	-0.898	0.398	-0.07	-1.078	0.195	-0.02	-1.348	0.223	-0.094	-1.035	0.457	-0.199	-1.492	0.301	-0.051	-1.215	0.496	-0.215
-1.008	0.414	-0.09	-0.984	0.238	0.004	-0.953	0.441	-0.105	-1.09	0.176	0.012	-1.277	0.359	-0.113	-0.922	0.395	-0.078	-1.074	0.199	-0.035	-1.305	0.219	-0.109	-1.063	0.43	-0.207	-1.5	0.309	-0.07	-1.262	0.512	-0.238
-1.016	0.414	-0.098	-0.988	0.246	0.008	-0.961	0.453	-0.129	-1.074	0.184	-0.008	-1.188	0.297	-0.102	-0.938	0.387	-0.094	-1.074	0.211	-0.051	-1.246	0.227	-0.113	-1.082	0.418	-0.215	-1.473	0.34	-0.074	-1.293	0.543	-0.258
-1.02	0.414	-0.098	-0.988	0.25	0.004	-0.98	0.453	-0.145	-1.059	0.207	-0.023	-1.102	0.27	-0.078	-0.973	0.367	-0.117	-1.074	0.223	-0.07	-1.191	0.227	-0.109	-1.105	0.402	-0.219	-1.422	0.355	-0.078	-1.313	0.574	-0.281
-1.004	0.414	-0.098	-1.004	0.254	0	-0.988	0.441	-0.141	-1.039	0.23	-0.043	-1.02	0.27	-0.059	-1.016	0.367	-0.137	-1.082	0.234	-0.078	-1.152	0.234	-0.102	-1.117	0.402	-0.223	-1.387	0.379	-0.09	-1.344	0.605	-0.305
-1	0.422	-0.098	-1.027	0.258	0	-0.988	0.422	-0.125	-1.027	0.25	-0.051	-0.973	0.301	-0.051	-1.043	0.359	-0.16	-1.09	0.238	-0.078	-1.113	0.23	-0.082	-1.137	0.41	-0.227	-1.371	0.398	-0.098	-1.379	0.625	-0.332
-0.996	0.426	-0.098	-1.059	0.27	0	-0.992	0.402	-0.113	-1.012	0.27	-0.059	-0.949	0.359	-0.063	-1.055	0.371	-0.168	-1.086	0.238	-0.09	-1.082	0.227	-0.059	-1.129	0.43	-0.234	-1.367	0.402	-0.082	-1.41	0.641	-0.348
-0.988	0.438	-0.098	-1.109	0.285	-0.008	-0.992	0.387	-0.098	-0.992	0.27	-0.063	-0.938	0.402	-0.082	-1.055	0.379	-0.172	-1.086	0.234	-0.086	-1.066	0.223	-0.035	-1.105	0.484	-0.25	-1.383	0.383	-0.059	-1.43	0.641	-0.359
-0.988	0.449	-0.094	-1.156	0.301	-0.02	-0.988	0.371	-0.094	-0.98	0.266	-0.063	-0.949	0.414	-0.113	-1.043	0.379	-0.164	-1.074	0.23	-0.082	-1.063	0.219	-0.023	-1.102	0.543	-0.281	-1.41	0.352	-0.039	-1.438	0.625	-0.363
-0.98	0.469	-0.094	-1.195	0.309	-0.027	-0.973	0.359	-0.086	-0.965	0.258	-0.063	-0.957	0.41	-0.133	-1.039	0.391	-0.152	-1.07	0.215	-0.082	-1.059	0.207	-0.027	-1.121	0.586	-0.305	-1.449	0.313	-0.027	-1.418	0.602	-0.352
-0.988	0.473	-0.086	-1.219	0.309	-0.035	-0.965	0.359	-0.078	-0.949	0.254	-0.059	-0.984	0.395	-0.152	-1.027	0.41	-0.145	-1.063	0.199	-0.066	-1.07	0.199	-0.039	-1.164	0.617	-0.324	-1.473	0.258	-0.039	-1.383	0.578	-0.332
-1.008	0.473	-0.098	-1.242	0.313	-0.035	-0.965	0.371	-0.086	-0.949	0.238	-0.043	-1.004	0.387	-0.164	-1.031	0.43	-0.141	-1.074	0.188	-0.055	-1.078	0.203	-0.059	-1.211	0.629	-0.359	-1.465	0.215	-0.055	-1.375	0.551	-0.305
-1.027	0.465	-0.098	-1.258	0.309	-0.035	-0.965	0.383	-0.094	-0.953	0.23	-0.039	-1.016	0.379	-0.156	-1.031	0.445	-0.141	-1.082	0.18	-0.043	-1.082	0.203	-0.066	-1.27	0.633	-0.387	-1.438	0.18	-0.082	-1.398	0.543	-0.281
-1.07	0.473	-0.105	-1.293	0.313	-0.043	-0.973	0.398	-0.105	-0.977	0.227	-0.035	-1.023	0.359	-0.16	-1.027	0.457	-0.141	-1.102	0.176	-0.039	-1.078	0.211	-0.082	-1.332	0.613	-0.406	-1.367	0.188	-0.082	-1.406	0.547	-0.258
-1.117	0.473	-0.109	-1.344	0.316	-0.059	-0.988	0.426	-0.121	-1.012	0.234	-0.035	-1.039	0.352	-0.156	-1.035	0.477	-0.145	-1.117	0.18	-0.035	-1.082	0.219	-0.098	-1.391	0.574	-0.414	-1.289	0.238	-0.109	-1.391	0.531	-0.223
-1.164	0.477	-0.121	-1.379	0.32	-0.066	-1.012	0.457	-0.129	-1.059	0.25	-0.035	-1.039	0.355	-0.152	-1.047	0.496	-0.156	-1.141	0.184	-0.031	-1.066	0.223	-0.113	-1.469	0.535	-0.414	-1.191	0.293	-0.121	-1.355	0.488	-0.188
-1.215	0.473	-0.129	-1.422	0.324	-0.09	-1.027	0.484	-0.145	-1.102	0.27	-0.043	-1.035	0.363	-0.148	-1.07	0.504	-0.16	-1.172	0.207	-0.035	-1.059	0.215	-0.109	-1.566	0.504	-0.41	-1.078	0.352	-0.137	-1.355	0.426	-0.164
-1.27	0.461	-0.129	-1.457	0.32	-0.113	-1.043	0.492	-0.152	-1.145	0.293	-0.043	-1.027	0.371	-0.145	-1.117	0.492	-0.16	-1.223	0.223	-0.043	-1.043	0.207	-0.094	-1.641	0.504	-0.406	-0.961	0.41	-0.148	-1.387	0.363	-0.133
-1.309	0.438	-0.129	-1.465	0.328	-0.133	-1.047	0.488	-0.152	-1.195	0.313	-0.055	-1.016	0.379	-0.141	-1.176	0.488	-0.16	-1.262	0.246	-0.039	-1.035	0.195	-0.078	-1.648	0.504	-0.391	-0.863	0.449	-0.16	-1.43	0.301	-0.109
-1.336	0.418	-0.129	-1.391	0.344	-0.133	-1.078	0.484	-0.152	-1.242	0.328	-0.059	-1.012	0.398	-0.133	-1.234	0.48	-0.164	-1.289	0.27	-0.035	-1.027	0.176	-0.047	-1.551	0.516	-0.367	-0.773	0.488	-0.164	-1.457	0.246	-0.082
-1.355	0.398	-0.129	-1.25	0.359	-0.121	-1.133	0.477	-0.16	-1.266	0.348	-0.055	-1.004	0.41	-0.129	-1.285	0.477	-0.168	-1.301	0.281	-0.016	-1.031	0.168	-0.023	-1.371	0.516	-0.316	-0.711	0.52	-0.168	-1.488	0.191	-0.063
-1.379	0.387	-0.133	-1.082	0.379	-0.109	-1.184	0.477	-0.164	-1.289	0.352	-0.047	-1.008	0.426	-0.129	-1.32	0.48	-0.184	-1.297	0.258	0.016	-1.031	0.16	-0.004	-1.215	0.488	-0.25	-0.684	0.523	-0.164	-1.5	0.152	-0.051
-1.406	0.383	-0.133	-0.93	0.41	-0.098	-1.246	0.48	-0.18	-1.324	0.328	-0.035	-1.023	0.445	-0.141	-1.336	0.488	-0.195	-1.281	0.227	0.035	-1.051	0.164	-0.004	-1.133	0.445	-0.188	-0.684	0.523	-0.152	-1.5	0.125	-0.039
-1.422	0.395	-0.148	-0.859	0.438	-0.082	-1.305	0.473	-0.191	-1.375	0.293	-0.02	-1.043	0.469	-0.152	-1.363	0.492	-0.207	-1.305	0.203	0.043	-1.086	0.18	-0.004	-1.098	0.391	-0.137	-0.707	0.496	-0.141	-1.484	0.117	-0.039
-1.422	0.418	-0.168	-0.883	0.453	-0.074	-1.383	0.453	-0.199	-1.43	0.254	-0.02	-1.07	0.48	-0.156	-1.422	0.492	-0.223	-1.355	0.203	0.027	-1.125	0.203	-0.008	-1.105	0.344	-0.109	-0.742	0.449	-0.133	-1.438	0.137	-0.047
-1.406	0.441	-0.188	-0.996	0.469	-0.078	-1.477	0.43	-0.207	-1.5	0.246	-0.023	-1.117	0.496	-0.168	-1.508	0.492	-0.238	-1.391	0.234	-0.012	-1.164	0.223	-0.012	-1.152	0.305	-0.109	-0.789	0.414	-0.133	-1.367	0.176	-0.063
-1.355	0.473	-0.195	-1.148	0.461	-0.102	-1.551	0.414	-0.211	-1.555	0.262	-0.039	-1.176	0.512	-0.184	-1.578	0.5	-0.254	-1.387	0.297	-0.055	-1.191	0.246	-0.012	-1.199	0.27	-0.117	-0.867	0.387	-0.133	-1.289	0.211	-0.082
-1.273	0.48	-0.188	-1.289	0.449	-0.129	-1.57	0.402	-0.207	-1.543	0.301	-0.059	-1.234	0.523	-0.203	-1.586	0.516	-0.262	-1.332	0.363	-0.082	-1.227	0.266	-0.008	-1.246	0.242	-0.121	-0.945	0.367	-0.148	-1.199	0.234	-0.098
-1.176	0.469	-0.168	-1.359	0.395	-0.176	-1.563	0.402	-0.199	-1.445	0.348	-0.086	-1.285	0.523	-0.219	-1.512	0.508	-0.262	-1.23	0.418	-0.102	-1.246	0.285	0	-1.27	0.215	-0.121	-1.02	0.355	-0.168	-1.125	0.242	-0.109
-1.082	0.445	-0.148	-1.367	0.336	-0.184	-1.535	0.41	-0.199	-1.293	0.395	-0.094	-1.359	0.512	-0.227	-1.359	0.48	-0.238	-1.145	0.445	-0.102	-1.254	0.301	0.02	-1.254	0.203	-0.109	-1.078	0.359	-0.18	-1.055	0.246	-0.117
-1.027	0.406	-0.121	-1.336	0.238	-0.176	-1.453	0.438	-0.195	-1.137	0.41	-0.074	-1.453	0.488	-0.23	-1.191	0.438	-0.188	-1.09	0.441	-0.09	-1.25	0.297	0.039	-1.211	0.203	-0.105	-1.113	0.375	-0.195	-0.996	0.242	-0.113
-1.008	0.355	-0.102	-1.242	0.184	-0.133	-1.297	0.465	-0.184	-1.004	0.414	-0.051	-1.551	0.469	-0.238	-1.063	0.391	-0.133	-1.082	0.422	-0.07	-1.246	0.289	0.055	-1.164	0.207	-0.094	-1.137	0.402	-0.203	-0.957	0.234	-0.105
-1.043	0.309	-0.082	-1.141	0.168	-0.098	-1.109	0.473	-0.156	-0.941	0.418	-0.035	-1.641	0.465	-0.25	-1.012	0.352	-0.082	-1.105	0.418	-0.047	-1.301	0.285	0.051	-1.117	0.215	-0.082	-1.164	0.426	-0.207	-0.93	0.246	-0.102
-1.109	0.281	-0.078	-1.039	0.207	-0.055	-0.973	0.457	-0.137	-0.965	0.426	-0.016	-1.688	0.453	-0.246	-1.047	0.313	-0.043	-1.152	0.426	-0.031	-1.395	0.289	0.031	-1.074	0.207	-0.07	-1.199	0.453	-0.219	-0.91	0.254	-0.09
-1.188	0.258	-0.078	-0.98	0.273	-0.027	-0.914	0.418	-0.117	-1.063	0.426	-0.016	-1.672	0.445	-0.242	-1.109	0.277	-0.031	-1.199	0.434	-0.016	-1.488	0.305	-0.004	-1.039	0.207	-0.059	-1.242	0.488	-0.238	-0.902	0.262	-0.086
-1.242	0.246	-0.082	-0.965	0.316	-0.016	-0.938	0.375	-0.105	-1.168	0.438	-0.035	-1.59	0.445	-0.23	-1.172	0.254	-0.035	-1.23	0.434	-0.023	-1.555	0.324	-0.047	-1.027	0.199	-0.055	-1.289	0.52	-0.262	-0.898	0.266	-0.086
-1.289	0.238	-0.074	-0.961	0.336	-0.039	-1.012	0.34	-0.109	-1.246	0.457	-0.082	-1.406	0.453	-0.203	-1.234	0.238	-0.051	-1.238	0.414	-0.047	-1.531	0.34	-0.078	-1.023	0.195	-0.063	-1.34	0.527	-0.281	-0.898	0.258	-0.078
-1.32	0.223	-0.066	-0.969	0.348	-0.078	-1.086	0.332	-0.113	-1.277	0.469	-0.117	-1.184	0.453	-0.16	-1.281	0.234	-0.074	-1.219	0.367	-0.063	-1.441	0.371	-0.082	-1.035	0.195	-0.066	-1.379	0.516	-0.293	-0.895	0.246	-0.074
-1.32	0.203	-0.063	-0.992	0.355	-0.113	-1.172	0.324	-0.125	-1.238	0.438	-0.141	-1.012	0.438	-0.117	-1.289	0.23	-0.098	-1.168	0.324	-0.066	-1.348	0.383	-0.074	-1.059	0.195	-0.082	-1.414	0.48	-0.289	-0.891	0.238	-0.066
-1.297	0.184	-0.047	-1.008	0.375	-0.148	-1.227	0.309	-0.125	-1.156	0.391	-0.133	-0.914	0.402	-0.082	-1.281	0.227	-0.125	-1.109	0.281	-0.055	-1.262	0.395	-0.059	-1.082	0.195	-0.09	-1.418	0.449	-0.27	-0.891	0.238	-0.059
-1.25	0.16	-0.035	-1.012	0.391	-0.168	-1.242	0.289	-0.129	-1.047	0.344	-0.094	-0.887	0.363	-0.066	-1.258	0.238	-0.137	-1.043	0.254	-0.039	-1.203	0.422	-0.043	-1.113	0.195	-0.094	-1.43	0.43	-0.246	-0.902	0.23	-0.043
-1.211	0.156	-0.027	-1.023	0.395	-0.184	-1.246	0.258	-0.121	-0.949	0.289	-0.066	-0.918	0.32	-0.063	-1.227	0.246	-0.133	-0.988	0.254	-0.035	-1.164	0.461	-0.02	-1.137	0.191	-0.094	-1.496	0.398	-0.23	-0.938	0.227	-0.031
-1.168	0.18	-0.027	-1.016	0.395	-0.188	-1.23	0.234	-0.094	-0.867	0.324	-0.02	-0.992	0.297	-0.066	-1.203	0.246	-0.125	-0.953	0.277	-0.027	-1.16	0.477	0.004	-1.145	0.191	-0.094	-1.574	0.398	-0.23	-0.988	0.211	-0.016
-1.129	0.203	-0.027	-1.008	0.398	-0.184	-1.195	0.207	-0.063	-0.836	0.344	-0.016	-1.082	0.293	-0.074	-1.188	0.227	-0.109	-0.941	0.305	-0.051	-1.164	0.48	0.012	-1.137	0.195	-0.094	-1.578	0.434	-0.234	-1.059	0.199	-0.004
-1.117	0.215	-0.031	-0.996	0.402	-0.16	-1.145	0.18	-0.035	-0.84	0.375	-0.023	-1.168	0.277	-0.09	-1.176	0.207	-0.086	-0.945	0.344	-0.059	-1.176	0.461	0	-1.117	0.199	-0.09	-1.488	0.473	-0.23	-1.129	0.191	0.008
-1.141	0.234	-0.047	-0.996	0.398	-0.141	-1.102	0.172	-0.02	-0.879	0.395	-0.055	-1.219	0.27	-0.098	-1.152	0.211	-0.07	-0.961	0.391	-0.094	-1.18	0.434	-0.027	-1.09	0.203	-0.074	-1.371	0.484	-0.227	-1.188	0.191	0.012
-1.16	0.262	-0.066	-0.992	0.402	-0.125	-1.066	0.188	-0.012	-0.918	0.41	-0.098	-1.242	0.254	-0.102	-1.133	0.211	-0.063	-0.992	0.406	-0.117	-1.18	0.379	-0.051	-1.047	0.211	-0.066	-1.281	0.48	-0.215	-1.234	0.195	0.016
-1.152	0.277	-0.078	-1.004	0.398	-0.121	-1.043	0.203	-0.02	-0.965	0.426	-0.137	-1.246	0.238	-0.102	-1.102	0.215	-0.047	-1.039	0.426	-0.148	-1.168	0.328	-0.043	-1.031	0.203	-0.047	-1.266	0.461	-0.188	-1.254	0.199	0.012
-1.129	0.289	-0.09	-1.008	0.395	-0.113	-1.043	0.223	-0.039	-1.008	0.426	-0.172	-1.23	0.227	-0.102	-1.094	0.207	-0.043	-1.078	0.41	-0.18	-1.141	0.277	-0.055	-1.047	0.191	-0.031	-1.305	0.43	-0.152	-1.25	0.215	0.008
-1.086	0.289	-0.094	-1.016	0.402	-0.113	-1.051	0.246	-0.055	-1.039	0.43	-0.191	-1.203	0.211	-0.098	-1.078	0.207	-0.047	-1.105	0.434	-0.191	-1.086	0.297	-0.039	-1.082	0.18	-0.016	-1.355	0.398	-0.121	-1.25	0.234	0.004
-1.047	0.285	-0.086	-1.023	0.406	-0.121	-1.066	0.27	-0.078	-1.055	0.422	-0.195	-1.16	0.199	-0.078	-1.066	0.223	-0.059	-1.121	0.422	-0.199	-1.035	0.301	-0.063	-1.137	0.184	-0.008	-1.422	0.352	-0.121	-1.25	0.258	0.012
-1.012	0.285	-0.074	-1.035	0.41	-0.117	-1.082	0.285	-0.086	-1.055	0.418	-0.188	-1.117	0.195	-0.063	-1.063	0.23	-0.063	-1.117	0.418	-0.195	-1	0.344	-0.055	-1.199	0.195	0.008	-1.496	0.305	-0.121	-1.25	0.285	0.004
-0.992	0.273	-0.051	-1.047	0.414	-0.121	-1.094	0.285	-0.094	-1.051	0.406	-0.176	-1.09	0.191	-0.035	-1.055	0.246	-0.07	-1.105	0.402	-0.188	-0.973	0.359	-0.09	-1.246	0.211	0.023	-1.551	0.27	-0.121	-1.238	0.297	-0.004
-0.98	0.262	-0.039	-1.051	0.426	-0.117	-1.086	0.289	-0.09	-1.035	0.41	-0.164	-1.07	0.191	-0.031	-1.035	0.258	-0.074	-1.094	0.402	-0.168	-0.957	0.41	-0.109	-1.27	0.238	0.039	-1.563	0.238	-0.117	-1.211	0.309	0
-0.984	0.258	-0.031	-1.051	0.441	-0.113	-1.082	0.277	-0.078	-1.023	0.398	-0.16	-1.051	0.191	-0.031	-1.02	0.273	-0.074	-1.082	0.395	-0.156	-0.961	0.461	-0.141	-1.281	0.27	0.055	-1.488	0.215	-0.109	-1.199	0.32	-0.008
-0.996	0.262	-0.031	-1.047	0.453	-0.113	-1.063	0.258	-0.066	-1.004	0.406	-0.145	-1.047	0.195	-0.035	-1	0.262	-0.07	-1.07	0.391	-0.145	-0.992	0.477	-0.176	-1.273	0.289	0.066	-1.375	0.223	-0.094	-1.262	0.34	-0.02
-1.004	0.262	-0.035	-1.055	0.461	-0.105	-1.039	0.234	-0.047	-0.992	0.418	-0.137	-1.051	0.191	-0.051	-0.988	0.254	-0.055	-1.059	0.398	-0.145	-1.027	0.488	-0.203	-1.262	0.297	0.09	-1.254	0.227	-0.074	-1.348	0.344	-0.043
-1	0.262	-0.039	-1.074	0.469	-0.109	-1.02	0.215	-0.035	-0.996	0.422	-0.145	-1.059	0.203	-0.066	-0.984	0.25	-0.039	-1.047	0.41	-0.148	-1.059	0.5	-0.223	-1.25	0.281	0.113	-1.141	0.242	-0.047	-1.395	0.332	-0.066
-0.996	0.262	-0.039	-1.125	0.469	-0.117	-1.004	0.207	-0.031	-1.004	0.434	-0.145	-1.074	0.207	-0.07	-0.988	0.234	-0.027	-1.047	0.43	-0.164	-1.074	0.5	-0.23	-1.254	0.25	0.129	-1.043	0.254	-0.027	-1.402	0.316	-0.074
-0.992	0.258	-0.051	-1.191	0.465	-0.125	-1.008	0.203	-0.023	-1.016	0.445	-0.156	-1.078	0.215	-0.07	-1.008	0.238	-0.016	-1.07	0.453	-0.184	-1.059	0.488	-0.23	-1.32	0.23	0.121	-0.984	0.27	-0.023	-1.414	0.297	-0.078
-0.988	0.27	-0.055	-1.258	0.457	-0.133	-1.023	0.215	-0.027	-1.035	0.461	-0.164	-1.063	0.219	-0.066	-1.027	0.242	-0.008	-1.105	0.473	-0.207	-1.039	0.48	-0.227	-1.418	0.234	0.09	-0.938	0.258	-0.031	-1.418	0.301	-0.078
-0.988	0.297	-0.063	-1.336	0.441	-0.145	-1.051	0.23	-0.035	-1.066	0.473	-0.164	-1.055	0.223	-0.063	-1.055	0.25	-0.008	-1.168	0.492	-0.234	-1.016	0.461	-0.207	-1.488	0.258	0.031	-0.914	0.266	-0.047	-1.398	0.34	-0.098
-0.992	0.324	-0.059	-1.406	0.422	-0.156	-1.07	0.242	-0.035	-1.105	0.48	-0.176	-1.039	0.223	-0.055	-1.082	0.254	-0.008	-1.23	0.504	-0.258	-0.996	0.453	-0.184	-1.496	0.309	-0.035	-0.898	0.277	-0.07	-1.379	0.395	-0.109
-0.996	0.344	-0.063	-1.48	0.395	-0.168	-1.09	0.246	-0.035	-1.141	0.492	-0.188	-1.02	0.215	-0.051	-1.121	0.262	-0.016	-1.27	0.508	-0.277	-0.98	0.449	-0.16	-1.457	0.363	-0.078	-0.898	0.273	-0.09	-1.371	0.457	-0.113
-1.031	0.352	-0.063	-1.543	0.363	-0.164	-1.117	0.254	-0.039	-1.199	0.496	-0.191	-1.016	0.203	-0.039	-1.156	0.277	-0.023	-1.313	0.504	-0.289	-0.992	0.445	-0.148	-1.375	0.402	-0.094	-0.898	0.281	-0.102	-1.395	0.496	-0.117
-1.078	0.352	-0.063	-1.566	0.371	-0.176	-1.156	0.254	-0.043	-1.246	0.496	-0.195	-1.023	0.199	-0.031	-1.184	0.297	-0.031	-1.371	0.484	-0.301	-1.02	0.449	-0.145	-1.313	0.418	-0.09	-0.906	0.289	-0.105	-1.406	0.516	-0.121
-1.121	0.352	-0.066	-1.543	0.375	-0.18	-1.207	0.273	-0.043	-1.289	0.492	-0.203	-1.043	0.207	-0.023	-1.207	0.313	-0.035	-1.449	0.465	-0.313	-1.059	0.469	-0.156	-1.285	0.418	-0.078	-0.906	0.281	-0.105	-1.422	0.508	-0.125
-1.152	0.355	-0.066	-1.512	0.379	-0.184	-1.25	0.285	-0.047	-1.324	0.477	-0.215	-1.07	0.215	-0.02	-1.215	0.328	-0.047	-1.547	0.457	-0.32	-1.098	0.477	-0.18	-1.277	0.414	-0.082	-0.906	0.262	-0.094	-1.43	0.457	-0.125
-1.172	0.352	-0.059	-1.473	0.383	-0.191	-1.285	0.305	-0.043	-1.375	0.457	-0.227	-1.113	0.227	-0.016	-1.219	0.344	-0.047	-1.59	0.473	-0.324	-1.125	0.484	-0.195	-1.238	0.426	-0.07	-0.898	0.223	-0.066	-1.406	0.387	-0.109
-1.184	0.34	-0.055	-1.402	0.398	-0.188	-1.305	0.309	-0.043	-1.453	0.438	-0.234	-1.172	0.234	-0.02	-1.223	0.336	-0.043	-1.531	0.496	-0.316	-1.152	0.48	-0.215	-1.211	0.453	-0.059	-0.895	0.207	-0.043	-1.367	0.313	-0.098
-1.211	0.332	-0.063	-1.289	0.418	-0.176	-1.309	0.313	-0.035	-1.527	0.438	-0.246	-1.219	0.254	-0.027	-1.219	0.328	-0.035	-1.387	0.492	-0.293	-1.18	0.492	-0.234	-1.195	0.469	-0.063	-0.891	0.203	-0.023	-1.297	0.254	-0.07
-1.246	0.34	-0.063	-1.148	0.426	-0.164	-1.328	0.313	-0.023	-1.559	0.445	-0.25	-1.254	0.277	-0.027	-1.25	0.32	-0.031	-1.215	0.473	-0.238	-1.203	0.52	-0.254	-1.172	0.453	-0.059	-0.883	0.191	0	-1.195	0.254	-0.039
-1.277	0.355	-0.063	-1.004	0.418	-0.141	-1.359	0.297	-0.02	-1.543	0.453	-0.254	-1.262	0.293	-0.023	-1.301	0.32	-0.043	-1.086	0.434	-0.184	-1.219	0.551	-0.27	-1.156	0.398	-0.086	-0.898	0.172	0.02	-1.113	0.266	-0.059
-1.301	0.367	-0.063	-0.895	0.402	-0.125	-1.402	0.285	-0.02	-1.473	0.453	-0.254	-1.273	0.289	-0.02	-1.344	0.348	-0.055	-1.039	0.383	-0.141	-1.238	0.578	-0.285	-1.145	0.379	-0.078	-0.93	0.156	0.031	-1.012	0.344	-0.027
-1.301	0.367	-0.063	-0.844	0.367	-0.105	-1.445	0.281	-0.027	-1.328	0.461	-0.23	-1.285	0.285	-0.02	-1.379	0.383	-0.082	-1.078	0.324	-0.109	-1.27	0.594	-0.293	-1.141	0.324	-0.105	-0.973	0.156	0.047	-0.926	0.391	-0.047
-1.305	0.359	-0.066	-0.859	0.32	-0.094	-1.473	0.285	-0.043	-1.152	0.453	-0.188	-1.293	0.266	-0.012	-1.379	0.402	-0.105	-1.152	0.277	-0.102	-1.32	0.59	-0.309	-1.152	0.293	-0.098	-1.031	0.152	0.055	-0.855	0.434	-0.043
-1.324	0.348	-0.066	-0.918	0.293	-0.09	-1.465	0.309	-0.059	-1.016	0.434	-0.145	-1.305	0.258	-0.008	-1.309	0.418	-0.113	-1.223	0.246	-0.109	-1.41	0.566	-0.328	-1.156	0.266	-0.098	-1.086	0.141	0.059	-0.809	0.449	-0.059
-1.328	0.34	-0.074	-1.02	0.289	-0.098	-1.383	0.34	-0.07	-0.953	0.395	-0.113	-1.324	0.266	-0.004	-1.207	0.414	-0.102	-1.277	0.215	-0.117	-1.543	0.559	-0.348	-1.148	0.27	-0.102	-1.129	0.152	0.055	-0.773	0.453	-0.074
-1.316	0.348	-0.078	-1.133	0.297	-0.105	-1.25	0.379	-0.066	-0.965	0.348	-0.086	-1.359	0.285	-0.02	-1.105	0.391	-0.082	-1.305	0.195	-0.125	-1.621	0.57	-0.371	-1.133	0.313	-0.125	-1.164	0.176	0.043	-0.762	0.465	-0.082
-1.316	0.355	-0.086	-1.23	0.285	-0.121	-1.094	0.402	-0.051	-1.023	0.297	-0.078	-1.402	0.313	-0.039	-1.031	0.375	-0.063	-1.301	0.188	-0.129	-1.59	0.566	-0.363	-1.098	0.363	-0.145	-1.176	0.199	0.031	-0.766	0.461	-0.094
-1.313	0.363	-0.094	-1.297	0.273	-0.145	-0.969	0.41	-0.027	-1.117	0.266	-0.078	-1.438	0.348	-0.074	-1.023	0.359	-0.039	-1.273	0.188	-0.129	-1.488	0.531	-0.324	-1.07	0.363	-0.152	-1.191	0.215	0.02	-0.781	0.453	-0.109
-1.262	0.379	-0.098	-1.344	0.234	-0.156	-0.895	0.422	-0.008	-1.227	0.242	-0.09	-1.414	0.387	-0.102	-1.078	0.352	-0.008	-1.223	0.195	-0.121	-1.359	0.453	-0.254	-1.043	0.359	-0.16	-1.238	0.246	0.004	-0.809	0.449	-0.117
-1.176	0.379	-0.082	-1.359	0.191	-0.156	-0.883	0.422	0.012	-1.305	0.227	-0.094	-1.32	0.418	-0.129	-1.176	0.355	0.016	-1.176	0.207	-0.109	-1.246	0.379	-0.18	-1.023	0.387	-0.176	-1.25	0.305	0	-0.848	0.426	-0.137
-1.098	0.363	-0.07	-1.328	0.148	-0.121	-0.961	0.426	0.02	-1.324	0.207	-0.102	-1.199	0.43	-0.121	-1.285	0.375	0.012	-1.141	0.219	-0.102	-1.199	0.32	-0.105	-1.02	0.418	-0.188	-1.234	0.348	-0.012	-0.898	0.43	-0.148
-1.027	0.344	-0.055	-1.273	0.117	-0.074	-1.082	0.438	-0.012	-1.32	0.195	-0.102	-1.09	0.414	-0.094	-1.387	0.387	-0.023	-1.117	0.234	-0.102	-1.203	0.27	-0.047	-1.012	0.453	-0.195	-1.273	0.375	-0.016	-0.949	0.422	-0.156
-0.988	0.336	-0.039	-1.211	0.105	-0.035	-1.184	0.465	-0.051	-1.297	0.18	-0.102	-1.008	0.383	-0.055	-1.422	0.387	-0.074	-1.094	0.238	-0.094	-1.211	0.234	-0.02	-1.016	0.473	-0.199	-1.395	0.367	-0.031	-1	0.422	-0.16
-1.02	0.344	-0.031	-1.16	0.113	-0.016	-1.238	0.488	-0.094	-1.25	0.164	-0.102	-0.973	0.363	-0.012	-1.391	0.379	-0.121	-1.078	0.246	-0.086	-1.227	0.203	-0.023	-1	0.496	-0.211	-1.535	0.328	-0.059	-1.043	0.457	-0.172
-1.086	0.348	-0.039	-1.125	0.133	-0.008	-1.227	0.469	-0.113	-1.219	0.164	-0.078	-1	0.355	0.027	-1.305	0.348	-0.137	-1.063	0.234	-0.094	-1.273	0.188	-0.039	-0.996	0.492	-0.219	-1.586	0.285	-0.086	-1.074	0.508	-0.191
-1.156	0.383	-0.066	-1.098	0.156	-0.012	-1.156	0.414	-0.117	-1.184	0.184	-0.066	-1.078	0.375	0.051	-1.199	0.305	-0.125	-1.051	0.23	-0.09	-1.313	0.18	-0.055	-1.016	0.48	-0.227	-1.586	0.266	-0.09	-1.109	0.566	-0.203
-1.207	0.41	-0.094	-1.082	0.184	-0.031	-1.078	0.344	-0.082	-1.145	0.191	-0.055	-1.152	0.398	0.047	-1.078	0.285	-0.094	-1.035	0.23	-0.086	-1.328	0.188	-0.082	-1.035	0.48	-0.211	-1.563	0.277	-0.082	-1.156	0.602	-0.227
-1.223	0.414	-0.117	-1.074	0.195	-0.051	-1	0.293	-0.047	-1.113	0.203	-0.043	-1.203	0.418	0.004	-0.992	0.293	-0.074	-1.023	0.23	-0.086	-1.328	0.191	-0.105	-1.066	0.465	-0.211	-1.5	0.301	-0.082	-1.223	0.621	-0.25
-1.195	0.379	-0.117	-1.074	0.207	-0.066	-0.934	0.293	-0.016	-1.09	0.211	-0.043	-1.227	0.426	-0.043	-0.93	0.328	-0.051	-1.012	0.242	-0.082	-1.293	0.199	-0.121	-1.09	0.465	-0.223	-1.445	0.32	-0.082	-1.301	0.625	-0.273
-1.125	0.324	-0.094	-1.074	0.227	-0.078	-0.91	0.313	-0.004	-1.07	0.215	-0.055	-1.207	0.402	-0.082	-0.906	0.363	-0.047	-1.008	0.25	-0.074	-1.246	0.207	-0.133	-1.113	0.473	-0.242	-1.41	0.348	-0.074	-1.367	0.633	-0.301
-1.055	0.289	-0.063	-1.066	0.242	-0.09	-0.93	0.352	-0.012	-1.059	0.227	-0.063	-1.168	0.359	-0.094	-0.902	0.371	-0.059	-1.004	0.25	-0.07	-1.203	0.219	-0.129	-1.145	0.496	-0.25	-1.387	0.367	-0.055	-1.41	0.648	-0.316
-0.984	0.277	-0.035	-1.07	0.254	-0.094	-0.957	0.387	-0.043	-1.055	0.242	-0.063	-1.113	0.313	-0.074	-0.918	0.379	-0.078	-1.004	0.238	-0.059	-1.156	0.223	-0.109	-1.168	0.52	-0.258	-1.395	0.367	-0.035	-1.422	0.66	-0.32
-0.941	0.293	-0.023	-1.074	0.258	-0.09	-0.988	0.41	-0.09	-1.051	0.242	-0.063	-1.039	0.301	-0.051	-0.93	0.371	-0.117	-1.012	0.227	-0.059	-1.109	0.234	-0.09	-1.188	0.547	-0.273	-1.414	0.355	-0.039	-1.402	0.656	-0.313
-0.934	0.32	-0.035	-1.074	0.262	-0.074	-1.02	0.426	-0.133	-1.051	0.238	-0.063	-0.977	0.313	-0.043	-0.949	0.359	-0.137	-1.016	0.223	-0.051	-1.086	0.242	-0.074	-1.219	0.566	-0.297	-1.426	0.332	-0.059	-1.371	0.633	-0.297
-0.949	0.348	-0.066	-1.074	0.258	-0.066	-1.023	0.434	-0.152	-1.047	0.234	-0.055	-0.941	0.344	-0.039	-0.977	0.359	-0.164	-1.02	0.211	-0.043	-1.07	0.242	-0.07	-1.254	0.594	-0.32	-1.43	0.293	-0.078	-1.352	0.609	-0.266
-0.977	0.383	-0.105	-1.074	0.258	-0.059	-1.027	0.43	-0.156	-1.039	0.227	-0.051	-0.922	0.375	-0.051	-0.992	0.367	-0.18	-1.035	0.211	-0.035	-1.078	0.25	-0.078	-1.293	0.609	-0.344	-1.418	0.27	-0.094	-1.398	0.578	-0.242
-0.996	0.422	-0.141	-1.07	0.258	-0.055	-1.02	0.418	-0.145	-1.027	0.223	-0.043	-0.926	0.418	-0.066	-1.004	0.379	-0.188	-1.059	0.215	-0.035	-1.094	0.258	-0.09	-1.352	0.609	-0.367	-1.387	0.262	-0.105	-1.527	0.563	-0.242
-1.012	0.441	-0.152	-1.074	0.262	-0.043	-1.004	0.402	-0.125	-1.02	0.219	-0.035	-0.938	0.434	-0.094	-1.012	0.387	-0.184	-1.09	0.223	-0.031	-1.094	0.262	-0.09	-1.418	0.598	-0.379	-1.332	0.273	-0.113	-1.602	0.566	-0.246
-1.012	0.441	-0.152	-1.078	0.262	-0.031	-0.992	0.387	-0.109	-1.012	0.223	-0.023	-0.965	0.438	-0.129	-1.008	0.391	-0.172	-1.129	0.227	-0.031	-1.086	0.258	-0.086	-1.512	0.582	-0.391	-1.277	0.297	-0.129	-1.559	0.559	-0.254
-1.004	0.426	-0.137	-1.07	0.27	-0.02	-0.988	0.375	-0.102	-1	0.23	-0.016	-0.992	0.441	-0.148	-1.008	0.395	-0.164	-1.156	0.238	-0.035	-1.078	0.25	-0.074	-1.609	0.574	-0.391	-1.188	0.332	-0.133	-1.488	0.523	-0.246
-0.996	0.402	-0.125	-1.063	0.266	-0.012	-0.98	0.375	-0.094	-0.992	0.234	-0.012	-1.031	0.434	-0.168	-1.016	0.395	-0.156	-1.191	0.25	-0.035	-1.059	0.234	-0.063	-1.645	0.574	-0.387	-1.105	0.375	-0.152	-1.441	0.461	-0.215
-0.996	0.387	-0.102	-1.059	0.258	-0.004	-0.984	0.379	-0.098	-0.973	0.238	-0.012	-1.055	0.422	-0.168	-1.023	0.387	-0.145	-1.23	0.262	-0.039	-1.039	0.223	-0.047	-1.586	0.57	-0.352	-1.016	0.422	-0.164	-1.402	0.398	-0.168
-1.004	0.383	-0.082	-1.055	0.266	0	-0.988	0.379	-0.098	-0.973	0.23	-0.004	-1.063	0.402	-0.164	-1.031	0.398	-0.141	-1.27	0.285	-0.035	-1.012	0.207	-0.031	-1.445	0.527	-0.297	-0.934	0.453	-0.168	-1.375	0.355	-0.129
-1.012	0.402	-0.078	-1.055	0.273	0	-1.004	0.391	-0.102	-0.988	0.238	-0.004	-1.059	0.387	-0.16	-1.043	0.41	-0.145	-1.301	0.305	-0.043	-1.008	0.188	-0.016	-1.277	0.469	-0.223	-0.871	0.488	-0.172	-1.375	0.32	-0.094
-1.027	0.43	-0.086	-1.07	0.281	-0.004	-1.02	0.402	-0.109	-1.023	0.246	-0.004	-1.055	0.375	-0.141	-1.063	0.434	-0.145	-1.309	0.32	-0.035	-1.031	0.164	-0.004	-1.145	0.402	-0.145	-0.82	0.488	-0.168	-1.395	0.293	-0.063
-1.031	0.426	-0.082	-1.09	0.293	-0.008	-1.035	0.41	-0.113	-1.078	0.254	-0.012	-1.047	0.379	-0.133	-1.086	0.457	-0.156	-1.301	0.324	-0.016	-1.063	0.164	0.004	-1.105	0.34	-0.082	-0.789	0.484	-0.164	-1.418	0.25	-0.051
-1.012	0.406	-0.09	-1.121	0.301	-0.012	-1.035	0.422	-0.117	-1.121	0.27	-0.016	-1.039	0.387	-0.121	-1.109	0.496	-0.172	-1.309	0.305	0	-1.09	0.172	0.004	-1.105	0.281	-0.047	-0.77	0.484	-0.16	-1.434	0.203	-0.039
-0.996	0.41	-0.102	-1.164	0.301	-0.012	-1.02	0.438	-0.121	-1.16	0.285	-0.023	-1.027	0.395	-0.113	-1.145	0.527	-0.184	-1.348	0.27	0.008	-1.125	0.188	0	-1.117	0.242	-0.035	-0.766	0.477	-0.152	-1.406	0.191	-0.039
-0.98	0.418	-0.109	-1.207	0.293	-0.016	-1.008	0.445	-0.121	-1.199	0.293	-0.027	-1.031	0.414	-0.113	-1.191	0.547	-0.195	-1.406	0.25	0.004	-1.145	0.211	-0.004	-1.141	0.211	-0.035	-0.77	0.465	-0.148	-1.332	0.195	-0.047
-0.965	0.422	-0.117	-1.234	0.289	-0.02	-1.008	0.453	-0.113	-1.215	0.313	-0.043	-1.043	0.43	-0.129	-1.25	0.547	-0.199	-1.465	0.258	-0.02	-1.152	0.238	-0.008	-1.16	0.188	-0.043	-0.781	0.461	-0.145	-1.242	0.215	-0.066
-0.961	0.43	-0.105	-1.262	0.293	-0.016	-1.031	0.461	-0.121	-1.238	0.316	-0.051	-1.059	0.449	-0.141	-1.301	0.539	-0.203	-1.5	0.281	-0.047	-1.152	0.254	-0.008	-1.164	0.184	-0.055	-0.813	0.453	-0.148	-1.152	0.223	-0.078
-0.973	0.445	-0.102	-1.301	0.301	-0.031	-1.09	0.465	-0.133	-1.277	0.324	-0.051	-1.07	0.469	-0.156	-1.348	0.523	-0.215	-1.461	0.324	-0.078	-1.148	0.277	-0.016	-1.164	0.191	-0.066	-0.852	0.441	-0.152	-1.07	0.238	-0.094
-1.008	0.477	-0.109	-1.355	0.305	-0.059	-1.164	0.473	-0.145	-1.332	0.313	-0.051	-1.094	0.48	-0.172	-1.398	0.512	-0.223	-1.352	0.367	-0.094	-1.156	0.281	-0.008	-1.172	0.191	-0.082	-0.895	0.441	-0.152	-0.996	0.25	-0.098
-1.039	0.508	-0.113	-1.418	0.313	-0.086	-1.238	0.484	-0.16	-1.402	0.289	-0.055	-1.137	0.488	-0.176	-1.438	0.504	-0.223	-1.23	0.406	-0.109	-1.176	0.285	-0.004	-1.172	0.188	-0.094	-0.941	0.434	-0.156	-0.941	0.254	-0.098
-1.055	0.508	-0.109	-1.477	0.324	-0.117	-1.301	0.496	-0.184	-1.469	0.281	-0.063	-1.199	0.5	-0.188	-1.504	0.488	-0.227	-1.125	0.418	-0.102	-1.199	0.277	0.016	-1.191	0.188	-0.098	-0.98	0.434	-0.164	-0.898	0.266	-0.098
-1.063	0.48	-0.109	-1.523	0.348	-0.145	-1.355	0.492	-0.199	-1.527	0.281	-0.082	-1.27	0.504	-0.203	-1.578	0.477	-0.227	-1.047	0.422	-0.082	-1.207	0.262	0.039	-1.211	0.188	-0.094	-1.027	0.445	-0.184	-0.859	0.262	-0.09
-1.078	0.461	-0.105	-1.504	0.367	-0.168	-1.41	0.473	-0.203	-1.555	0.297	-0.105	-1.324	0.508	-0.219	-1.629	0.48	-0.238	-1.023	0.438	-0.059	-1.211	0.258	0.051	-1.188	0.176	-0.082	-1.074	0.469	-0.195	-0.84	0.254	-0.09
-1.098	0.449	-0.102	-1.395	0.395	-0.16	-1.477	0.457	-0.199	-1.52	0.324	-0.121	-1.379	0.508	-0.234	-1.613	0.492	-0.242	-1.039	0.445	-0.031	-1.25	0.254	0.059	-1.156	0.176	-0.074	-1.133	0.488	-0.215	-0.828	0.254	-0.082
-1.133	0.453	-0.102	-1.246	0.395	-0.133	-1.523	0.453	-0.199	-1.406	0.363	-0.129	-1.457	0.488	-0.25	-1.555	0.488	-0.242	-1.07	0.461	-0.016	-1.344	0.25	0.023	-1.109	0.18	-0.063	-1.203	0.504	-0.234	-0.824	0.25	-0.082
-1.172	0.457	-0.094	-1.055	0.391	-0.09	-1.551	0.449	-0.203	-1.238	0.395	-0.125	-1.535	0.461	-0.254	-1.43	0.484	-0.227	-1.109	0.461	-0.02	-1.449	0.25	-0.02	-1.07	0.184	-0.063	-1.266	0.516	-0.25	-0.828	0.25	-0.094
-1.199	0.473	-0.078	-0.887	0.391	-0.051	-1.563	0.449	-0.207	-1.074	0.395	-0.109	-1.582	0.453	-0.258	-1.254	0.48	-0.191	-1.148	0.441	-0.039	-1.531	0.258	-0.066	-1.035	0.184	-0.063	-1.316	0.512	-0.273	-0.84	0.25	-0.09
-1.219	0.457	-0.086	-0.801	0.387	-0.008	-1.543	0.445	-0.215	-0.953	0.391	-0.082	-1.602	0.445	-0.258	-1.09	0.465	-0.148	-1.156	0.402	-0.059	-1.551	0.273	-0.102	-1.039	0.188	-0.063	-1.355	0.512	-0.293	-0.859	0.25	-0.078
-1.23	0.453	-0.098	-0.816	0.379	0.023	-1.457	0.457	-0.215	-0.918	0.402	-0.07	-1.59	0.441	-0.254	-0.992	0.445	-0.117	-1.133	0.344	-0.063	-1.484	0.313	-0.121	-1.055	0.188	-0.063	-1.383	0.512	-0.309	-0.879	0.254	-0.07
-1.238	0.418	-0.098	-0.941	0.383	0.039	-1.316	0.469	-0.203	-0.949	0.41	-0.055	-1.52	0.445	-0.238	-0.961	0.402	-0.082	-1.098	0.281	-0.051	-1.387	0.352	-0.121	-1.082	0.191	-0.074	-1.391	0.52	-0.316	-0.898	0.258	-0.066
-1.238	0.379	-0.09	-1.098	0.379	0.023	-1.137	0.469	-0.176	-1.063	0.438	-0.059	-1.375	0.465	-0.219	-0.98	0.355	-0.066	-1.063	0.242	-0.031	-1.313	0.375	-0.109	-1.117	0.195	-0.082	-1.391	0.496	-0.316	-0.938	0.25	-0.055
-1.258	0.367	-0.098	-1.238	0.371	-0.016	-0.98	0.465	-0.152	-1.188	0.469	-0.09	-1.188	0.473	-0.18	-1.039	0.32	-0.063	-1.023	0.234	-0.02	-1.27	0.398	-0.098	-1.137	0.199	-0.098	-1.434	0.473	-0.313	-0.996	0.238	-0.043
-1.313	0.375	-0.105	-1.336	0.367	-0.066	-0.875	0.434	-0.129	-1.266	0.469	-0.121	-1.016	0.461	-0.145	-1.121	0.297	-0.074	-1.004	0.262	-0.023	-1.258	0.402	-0.074	-1.148	0.203	-0.098	-1.516	0.469	-0.316	-1.063	0.227	-0.035
-1.352	0.383	-0.121	-1.371	0.336	-0.109	-0.852	0.395	-0.105	-1.285	0.426	-0.148	-0.922	0.418	-0.113	-1.203	0.289	-0.086	-1	0.289	-0.027	-1.281	0.395	-0.047	-1.145	0.203	-0.098	-1.547	0.488	-0.328	-1.145	0.207	-0.027
-1.375	0.383	-0.133	-1.328	0.293	-0.137	-0.887	0.352	-0.098	-1.254	0.332	-0.133	-0.906	0.367	-0.09	-1.258	0.277	-0.105	-1.004	0.324	-0.051	-1.301	0.402	-0.043	-1.125	0.211	-0.086	-1.492	0.512	-0.328	-1.215	0.199	-0.02
-1.406	0.387	-0.145	-1.246	0.262	-0.141	-0.984	0.332	-0.098	-1.188	0.238	-0.137	-0.949	0.32	-0.082	-1.305	0.273	-0.121	-1.012	0.363	-0.09	-1.316	0.422	-0.078	-1.109	0.219	-0.07	-1.379	0.512	-0.305	-1.281	0.199	-0.012
-1.395	0.383	-0.168	-1.145	0.254	-0.113	-1.109	0.332	-0.113	-1.078	0.215	-0.09	-1.027	0.281	-0.078	-1.355	0.27	-0.129	-1.031	0.383	-0.129	-1.309	0.441	-0.121	-1.117	0.234	-0.055	-1.273	0.484	-0.27	-1.328	0.207	-0.008
-1.344	0.391	-0.184	-1.051	0.27	-0.082	-1.219	0.328	-0.125	-0.992	0.23	-0.07	-1.113	0.266	-0.086	-1.355	0.25	-0.129	-1.031	0.398	-0.156	-1.27	0.445	-0.16	-1.133	0.234	-0.035	-1.227	0.438	-0.227	-1.344	0.23	0.004
-1.258	0.418	-0.188	-0.988	0.313	-0.059	-1.273	0.305	-0.133	-0.934	0.27	-0.031	-1.184	0.258	-0.086	-1.309	0.215	-0.109	-1.027	0.414	-0.18	-1.219	0.422	-0.18	-1.148	0.219	-0.012	-1.25	0.391	-0.188	-1.352	0.246	0.012
-1.156	0.441	-0.168	-0.945	0.363	-0.055	-1.281	0.273	-0.129	-0.922	0.309	-0.023	-1.238	0.246	-0.094	-1.246	0.176	-0.082	-1.02	0.422	-0.184	-1.148	0.402	-0.184	-1.16	0.211	0.012	-1.332	0.352	-0.16	-1.348	0.262	0.023
-1.094	0.43	-0.145	-0.93	0.395	-0.066	-1.258	0.25	-0.109	-0.934	0.34	-0.031	-1.262	0.242	-0.098	-1.184	0.16	-0.047	-1.004	0.43	-0.176	-1.059	0.398	-0.168	-1.176	0.211	0.031	-1.438	0.313	-0.145	-1.34	0.27	0.023
-1.063	0.398	-0.129	-0.938	0.406	-0.094	-1.223	0.207	-0.082	-0.961	0.363	-0.066	-1.262	0.227	-0.09	-1.141	0.152	-0.027	-0.992	0.434	-0.168	-0.988	0.418	-0.164	-1.188	0.219	0.047	-1.52	0.262	-0.133	-1.328	0.277	0.027
-1.09	0.352	-0.125	-0.965	0.406	-0.125	-1.168	0.172	-0.051	-0.988	0.379	-0.113	-1.258	0.203	-0.09	-1.102	0.16	-0.012	-0.984	0.434	-0.168	-0.934	0.449	-0.156	-1.211	0.234	0.059	-1.555	0.207	-0.121	-1.305	0.293	0.035
-1.164	0.32	-0.121	-0.984	0.406	-0.145	-1.109	0.164	-0.027	-1.008	0.387	-0.148	-1.25	0.195	-0.082	-1.082	0.18	-0.012	-0.988	0.434	-0.164	-0.895	0.492	-0.156	-1.234	0.266	0.074	-1.531	0.176	-0.105	-1.297	0.305	0.043
-1.246	0.289	-0.129	-1.012	0.395	-0.16	-1.074	0.176	-0.012	-1.023	0.395	-0.18	-1.234	0.191	-0.07	-1.078	0.188	-0.023	-1	0.43	-0.156	-0.871	0.512	-0.16	-1.262	0.277	0.086	-1.469	0.168	-0.082	-1.359	0.301	0.039
-1.316	0.254	-0.121	-1.031	0.383	-0.16	-1.063	0.191	-0.02	-1.027	0.395	-0.195	-1.207	0.188	-0.051	-1.078	0.191	-0.039	-1.012	0.43	-0.148	-0.855	0.5	-0.168	-1.289	0.281	0.094	-1.375	0.191	-0.07	-1.453	0.289	0.016
-1.332	0.215	-0.109	-1.039	0.375	-0.148	-1.078	0.211	-0.031	-1.023	0.406	-0.207	-1.176	0.188	-0.039	-1.082	0.211	-0.063	-1.027	0.43	-0.145	-0.859	0.5	-0.184	-1.32	0.27	0.102	-1.281	0.215	-0.059	-1.508	0.285	-0.016
-1.313	0.164	-0.094	-1.039	0.371	-0.137	-1.102	0.223	-0.063	-1.031	0.414	-0.199	-1.141	0.18	-0.027	-1.086	0.219	-0.09	-1.047	0.438	-0.152	-0.867	0.488	-0.184	-1.371	0.242	0.086	-1.191	0.23	-0.043	-1.5	0.289	-0.039
-1.285	0.129	-0.082	-1.035	0.363	-0.129	-1.117	0.23	-0.078	-1.02	0.418	-0.176	-1.109	0.191	-0.027	-1.086	0.227	-0.098	-1.063	0.453	-0.156	-0.887	0.477	-0.191	-1.469	0.23	0.059	-1.129	0.246	-0.051	-1.477	0.305	-0.055
-1.254	0.117	-0.074	-1.02	0.375	-0.129	-1.121	0.238	-0.082	-1.012	0.414	-0.152	-1.09	0.199	-0.031	-1.082	0.234	-0.098	-1.074	0.469	-0.172	-0.91	0.465	-0.195	-1.582	0.238	0.016	-1.078	0.262	-0.066	-1.449	0.332	-0.063
-1.207	0.105	-0.063	-1.004	0.379	-0.125	-1.109	0.234	-0.082	-1.012	0.414	-0.137	-1.07	0.215	-0.039	-1.066	0.246	-0.098	-1.086	0.492	-0.188	-0.941	0.461	-0.203	-1.637	0.254	-0.027	-1.047	0.266	-0.082	-1.41	0.355	-0.063
-1.16	0.109	-0.047	-0.996	0.391	-0.125	-1.09	0.227	-0.078	-1.012	0.402	-0.125	-1.063	0.238	-0.051	-1.059	0.25	-0.082	-1.094	0.531	-0.195	-0.98	0.465	-0.207	-1.621	0.285	-0.051	-1.016	0.273	-0.094	-1.371	0.379	-0.063
-1.152	0.168	-0.039	-0.992	0.402	-0.129	-1.066	0.223	-0.066	-1.008	0.391	-0.117	-1.066	0.25	-0.059	-1.039	0.238	-0.063	-1.121	0.563	-0.219	-1.008	0.465	-0.203	-1.539	0.324	-0.059	-1.004	0.27	-0.105	-1.344	0.398	-0.051
-1.148	0.277	-0.027	-0.992	0.422	-0.129	-1.051	0.219	-0.051	-1.008	0.391	-0.117	-1.066	0.254	-0.063	-1.031	0.215	-0.043	-1.156	0.586	-0.242	-1.031	0.453	-0.199	-1.426	0.348	-0.051	-0.988	0.273	-0.113	-1.324	0.402	-0.035
-1.105	0.297	-0.016	-0.992	0.438	-0.129	-1.031	0.207	-0.043	-1.012	0.402	-0.121	-1.07	0.258	-0.066	-1.023	0.203	-0.027	-1.203	0.605	-0.258	-1.039	0.441	-0.195	-1.316	0.367	-0.039	-0.98	0.266	-0.121	-1.328	0.391	-0.031
-1.105	0.191	-0.027	-1	0.438	-0.129	-1.027	0.199	-0.039	-1.016	0.418	-0.125	-1.07	0.254	-0.063	-1.027	0.188	-0.012	-1.242	0.617	-0.273	-1.039	0.434	-0.188	-1.238	0.395	-0.023	-0.969	0.258	-0.117	-1.332	0.371	-0.031
-1.105	0.16	-0.043	-1.004	0.438	-0.129	-1.027	0.195	-0.035	-1.016	0.438	-0.133	-1.066	0.246	-0.055	-1.043	0.172	-0.004	-1.293	0.613	-0.301	-1.027	0.449	-0.191	-1.191	0.414	0	-0.965	0.242	-0.109	-1.316	0.348	-0.051
-1.109	0.18	-0.051	-1.008	0.441	-0.129	-1.031	0.195	-0.039	-1.016	0.453	-0.141	-1.055	0.238	-0.043	-1.055	0.176	-0.004	-1.383	0.586	-0.316	-1.023	0.461	-0.191	-1.164	0.441	0.023	-0.961	0.23	-0.102	-1.297	0.328	-0.063
-1.098	0.191	-0.055	-1.023	0.445	-0.117	-1.047	0.207	-0.043	-1.043	0.469	-0.148	-1.043	0.234	-0.035	-1.082	0.191	-0.016	-1.508	0.539	-0.328	-1.047	0.492	-0.188	-1.148	0.445	0.047	-0.953	0.227	-0.082	-1.25	0.32	-0.078
-1.086	0.184	-0.051	-1.031	0.449	-0.125	-1.07	0.215	-0.047	-1.086	0.488	-0.156	-1.027	0.23	-0.02	-1.109	0.211	-0.016	-1.645	0.512	-0.344	-1.094	0.52	-0.203	-1.113	0.422	0.051	-0.938	0.211	-0.066	-1.188	0.313	-0.078
-1.082	0.188	-0.059	-1.047	0.457	-0.125	-1.078	0.227	-0.043	-1.145	0.5	-0.164	-1.023	0.227	-0.008	-1.133	0.242	-0.023	-1.719	0.508	-0.34	-1.148	0.523	-0.215	-1.082	0.383	0.035	-0.922	0.199	-0.043	-1.113	0.328	-0.07
-1.098	0.207	-0.07	-1.086	0.469	-0.129	-1.102	0.234	-0.039	-1.211	0.516	-0.188	-1.027	0.227	0.004	-1.137	0.266	-0.027	-1.703	0.512	-0.336	-1.215	0.516	-0.23	-1.07	0.344	0.004	-0.926	0.176	-0.016	-1.035	0.332	-0.074
-1.113	0.23	-0.07	-1.137	0.473	-0.129	-1.121	0.242	-0.035	-1.285	0.52	-0.211	-1.047	0.223	0	-1.145	0.285	-0.031	-1.59	0.5	-0.32	-1.277	0.508	-0.25	-1.07	0.293	-0.027	-0.93	0.156	0.008	-0.965	0.371	-0.066
-1.109	0.246	-0.066	-1.191	0.477	-0.133	-1.148	0.25	-0.031	-1.367	0.504	-0.223	-1.086	0.227	0	-1.152	0.309	-0.031	-1.41	0.473	-0.27	-1.332	0.5	-0.27	-1.074	0.27	-0.043	-0.945	0.137	0.023	-0.902	0.414	-0.078
-1.098	0.234	-0.059	-1.234	0.473	-0.137	-1.188	0.262	-0.031	-1.465	0.465	-0.227	-1.141	0.242	-0.004	-1.168	0.316	-0.031	-1.238	0.457	-0.207	-1.387	0.5	-0.285	-1.098	0.223	-0.051	-0.98	0.113	0.043	-0.844	0.441	-0.078
-1.09	0.223	-0.051	-1.266	0.465	-0.148	-1.227	0.285	-0.031	-1.559	0.438	-0.227	-1.203	0.262	-0.02	-1.191	0.32	-0.023	-1.133	0.441	-0.148	-1.41	0.508	-0.285	-1.105	0.195	-0.066	-1.027	0.094	0.047	-0.82	0.461	-0.098
-1.082	0.223	-0.051	-1.293	0.453	-0.148	-1.273	0.305	-0.043	-1.613	0.414	-0.223	-1.246	0.273	-0.027	-1.227	0.309	-0.02	-1.117	0.406	-0.102	-1.418	0.504	-0.281	-1.129	0.227	-0.113	-1.055	0.09	0.055	-0.789	0.484	-0.09
-1.07	0.223	-0.043	-1.324	0.434	-0.145	-1.305	0.324	-0.039	-1.641	0.387	-0.215	-1.25	0.289	-0.031	-1.273	0.289	-0.008	-1.145	0.355	-0.086	-1.445	0.492	-0.273	-1.145	0.352	-0.156	-1.082	0.102	0.066	-0.785	0.484	-0.105
-1.059	0.215	-0.039	-1.387	0.414	-0.152	-1.328	0.328	-0.039	-1.652	0.363	-0.203	-1.25	0.289	-0.035	-1.332	0.266	-0.023	-1.176	0.313	-0.094	-1.504	0.473	-0.27	-1.117	0.406	-0.176	-1.109	0.125	0.063	-0.781	0.445	-0.109
-1.051	0.219	-0.035	-1.457	0.418	-0.164	-1.363	0.32	-0.031	-1.59	0.367	-0.195	-1.242	0.285	-0.031	-1.383	0.281	-0.039	-1.199	0.281	-0.113	-1.57	0.473	-0.273	-1.094	0.395	-0.188	-1.141	0.152	0.047	-0.805	0.418	-0.113
-1.039	0.227	-0.035	-1.477	0.434	-0.188	-1.391	0.297	-0.023	-1.43	0.398	-0.172	-1.242	0.281	-0.039	-1.418	0.313	-0.066	-1.215	0.262	-0.125	-1.602	0.48	-0.277	-1.074	0.379	-0.191	-1.176	0.18	0.023	-0.828	0.422	-0.125
-1.043	0.246	-0.035	-1.465	0.453	-0.203	-1.414	0.281	-0.016	-1.234	0.414	-0.137	-1.262	0.289	-0.039	-1.402	0.355	-0.098	-1.207	0.238	-0.129	-1.559	0.488	-0.281	-1.059	0.387	-0.188	-1.203	0.219	0	-0.867	0.426	-0.133
-1.035	0.254	-0.035	-1.445	0.449	-0.215	-1.445	0.277	-0.016	-1.063	0.402	-0.109	-1.332	0.297	-0.055	-1.328	0.402	-0.121	-1.188	0.215	-0.129	-1.445	0.477	-0.254	-1.055	0.402	-0.191	-1.203	0.273	-0.023	-0.918	0.43	-0.145
-1.043	0.273	-0.035	-1.391	0.441	-0.207	-1.477	0.293	-0.027	-0.945	0.383	-0.094	-1.43	0.309	-0.074	-1.23	0.441	-0.133	-1.164	0.207	-0.113	-1.32	0.445	-0.203	-1.055	0.422	-0.199	-1.207	0.316	-0.035	-0.973	0.434	-0.152
-1.055	0.273	-0.039	-1.289	0.434	-0.199	-1.473	0.328	-0.055	-0.906	0.355	-0.078	-1.523	0.32	-0.102	-1.137	0.461	-0.129	-1.152	0.207	-0.098	-1.23	0.391	-0.148	-1.059	0.441	-0.223	-1.172	0.352	-0.016	-1.035	0.434	-0.164
-1.063	0.277	-0.055	-1.16	0.426	-0.18	-1.395	0.383	-0.078	-0.938	0.332	-0.082	-1.539	0.344	-0.133	-1.074	0.453	-0.105	-1.133	0.203	-0.082	-1.18	0.336	-0.09	-1.055	0.48	-0.25	-1.156	0.375	0.004	-1.109	0.43	-0.18
-1.066	0.289	-0.059	-1.035	0.406	-0.148	-1.266	0.441	-0.086	-1.023	0.316	-0.094	-1.449	0.363	-0.152	-1.063	0.445	-0.082	-1.125	0.199	-0.07	-1.16	0.301	-0.051	-1.039	0.512	-0.27	-1.223	0.371	0	-1.184	0.441	-0.195
-1.078	0.305	-0.059	-0.973	0.375	-0.117	-1.125	0.473	-0.07	-1.121	0.309	-0.102	-1.301	0.367	-0.141	-1.125	0.453	-0.063	-1.133	0.191	-0.063	-1.164	0.266	-0.039	-1.027	0.531	-0.277	-1.414	0.328	-0.023	-1.234	0.453	-0.215
-1.078	0.316	-0.063	-0.984	0.34	-0.094	-1.008	0.469	-0.047	-1.195	0.309	-0.113	-1.141	0.355	-0.105	-1.215	0.469	-0.043	-1.125	0.184	-0.059	-1.215	0.242	-0.039	-1.016	0.539	-0.281	-1.621	0.273	-0.055	-1.266	0.484	-0.234
-1.109	0.324	-0.074	-1.047	0.309	-0.09	-0.934	0.469	-0.023	-1.238	0.297	-0.113	-1.023	0.34	-0.063	-1.281	0.473	-0.035	-1.109	0.18	-0.055	-1.273	0.211	-0.047	-1.02	0.539	-0.266	-1.742	0.238	-0.094	-1.277	0.52	-0.258
-1.164	0.332	-0.082	-1.172	0.289	-0.105	-0.914	0.461	0	-1.238	0.266	-0.105	-0.961	0.34	-0.02	-1.32	0.457	-0.039	-1.094	0.168	-0.047	-1.324	0.195	-0.063	-1.02	0.539	-0.258	-1.754	0.277	-0.117	-1.281	0.555	-0.277
-1.215	0.328	-0.086	-1.305	0.277	-0.121	-0.953	0.453	0.02	-1.219	0.238	-0.102	-0.984	0.355	0.023	-1.32	0.418	-0.047	-1.066	0.168	-0.051	-1.355	0.191	-0.082	-1.039	0.539	-0.254	-1.684	0.355	-0.137	-1.305	0.582	-0.293
-1.246	0.316	-0.074	-1.406	0.262	-0.133	-1.039	0.449	0.02	-1.184	0.203	-0.082	-1.066	0.391	0.043	-1.289	0.359	-0.059	-1.047	0.18	-0.055	-1.324	0.203	-0.105	-1.063	0.527	-0.254	-1.574	0.41	-0.141	-1.344	0.598	-0.316
-1.277	0.277	-0.066	-1.453	0.238	-0.133	-1.125	0.445	0	-1.137	0.188	-0.059	-1.152	0.43	0.02	-1.238	0.301	-0.059	-1.027	0.195	-0.055	-1.266	0.227	-0.129	-1.102	0.508	-0.254	-1.461	0.438	-0.137	-1.402	0.598	-0.332
-1.301	0.27	-0.059	-1.449	0.207	-0.125	-1.172	0.445	-0.023	-1.102	0.18	-0.035	-1.211	0.453	-0.023	-1.168	0.273	-0.035	-1.035	0.203	-0.055	-1.227	0.246	-0.152	-1.133	0.492	-0.254	-1.379	0.453	-0.121	-1.426	0.602	-0.348
-1.301	0.289	-0.043	-1.422	0.18	-0.109	-1.168	0.418	-0.035	-1.086	0.184	-0.02	-1.246	0.441	-0.09	-1.102	0.262	-0.02	-1.039	0.211	-0.059	-1.195	0.246	-0.148	-1.18	0.5	-0.266	-1.352	0.43	-0.078	-1.434	0.582	-0.348
-1.301	0.297	-0.039	-1.367	0.164	-0.086	-1.145	0.375	-0.043	-1.074	0.188	-0.02	-1.234	0.402	-0.137	-1.043	0.297	0	-1.039	0.227	-0.063	-1.156	0.25	-0.129	-1.23	0.52	-0.285	-1.375	0.363	-0.004	-1.426	0.547	-0.336
-1.359	0.305	-0.063	-1.297	0.168	-0.066	-1.09	0.328	-0.023	-1.074	0.195	-0.027	-1.199	0.344	-0.16	-1.004	0.313	-0.008	-1.031	0.223	-0.063	-1.117	0.23	-0.094	-1.27	0.547	-0.309	-1.422	0.266	0.047	-1.445	0.516	-0.313
-1.41	0.324	-0.102	-1.234	0.188	-0.043	-1.031	0.297	0	-1.07	0.211	-0.039	-1.145	0.289	-0.141	-0.98	0.344	-0.012	-1.012	0.223	-0.063	-1.082	0.203	-0.059	-1.301	0.582	-0.332	-1.441	0.176	0.07	-1.496	0.52	-0.289
-1.445	0.355	-0.133	-1.176	0.203	-0.031	-0.988	0.281	-0.004	-1.07	0.223	-0.055	-1.09	0.262	-0.109	-0.961	0.359	-0.047	-1.004	0.215	-0.055	-1.055	0.199	-0.031	-1.336	0.598	-0.348	-1.426	0.121	0.059	-1.477	0.551	-0.266
-1.473	0.383	-0.145	-1.129	0.211	-0.031	-0.965	0.316	0	-1.066	0.23	-0.063	-1.027	0.262	-0.078	-0.941	0.375	-0.074	-1.012	0.207	-0.047	-1.031	0.191	-0.031	-1.395	0.574	-0.348	-1.395	0.133	0.008	-1.375	0.574	-0.23
-1.457	0.375	-0.145	-1.094	0.223	-0.043	-0.957	0.348	-0.027	-1.07	0.238	-0.063	-0.984	0.305	-0.059	-0.953	0.367	-0.109	-1.027	0.207	-0.039	-1.031	0.188	-0.047	-1.523	0.52	-0.344	-1.336	0.195	-0.035	-1.301	0.535	-0.191
-1.395	0.359	-0.125	-1.07	0.234	-0.051	-0.965	0.371	-0.059	-1.063	0.234	-0.059	-0.957	0.348	-0.055	-0.969	0.371	-0.133	-1.051	0.211	-0.035	-1.035	0.191	-0.063	-1.656	0.473	-0.332	-1.242	0.246	-0.082	-1.293	0.461	-0.164
-1.281	0.344	-0.109	-1.047	0.234	-0.059	-0.969	0.41	-0.102	-1.059	0.234	-0.051	-0.953	0.375	-0.063	-0.988	0.402	-0.156	-1.086	0.211	-0.027	-1.031	0.215	-0.082	-1.715	0.445	-0.301	-1.141	0.313	-0.113	-1.359	0.395	-0.137
-1.141	0.348	-0.09	-1.035	0.246	-0.063	-0.973	0.426	-0.129	-1.055	0.227	-0.039	-0.961	0.395	-0.094	-1.012	0.426	-0.176	-1.129	0.219	-0.031	-1.027	0.227	-0.094	-1.66	0.426	-0.254	-1.039	0.348	-0.125	-1.449	0.344	-0.113
-1.008	0.363	-0.07	-1.023	0.25	-0.066	-0.984	0.438	-0.145	-1.047	0.211	-0.035	-0.984	0.398	-0.129	-1.035	0.438	-0.191	-1.156	0.238	-0.027	-1.016	0.246	-0.102	-1.543	0.398	-0.188	-0.953	0.371	-0.141	-1.551	0.301	-0.102
-0.91	0.395	-0.059	-1.02	0.258	-0.066	-0.996	0.434	-0.148	-1.035	0.207	-0.027	-1	0.41	-0.152	-1.055	0.445	-0.203	-1.195	0.266	-0.035	-1.004	0.258	-0.102	-1.41	0.359	-0.129	-0.887	0.414	-0.133	-1.625	0.25	-0.086
-0.867	0.418	-0.043	-1.008	0.266	-0.063	-0.996	0.43	-0.148	-1.02	0.215	-0.023	-1.016	0.406	-0.168	-1.063	0.438	-0.207	-1.215	0.289	-0.043	-1.004	0.254	-0.094	-1.293	0.324	-0.074	-0.828	0.445	-0.145	-1.648	0.195	-0.074
-0.883	0.438	-0.047	-1.008	0.262	-0.059	-1.004	0.406	-0.137	-1.012	0.223	-0.023	-1.023	0.414	-0.176	-1.059	0.426	-0.199	-1.223	0.313	-0.051	-1.008	0.23	-0.078	-1.219	0.301	-0.043	-0.789	0.484	-0.145	-1.602	0.164	-0.066
-0.957	0.441	-0.063	-1.008	0.25	-0.051	-1.004	0.383	-0.129	-1.027	0.223	-0.012	-1.023	0.414	-0.168	-1.055	0.418	-0.18	-1.246	0.324	-0.051	-1.004	0.211	-0.055	-1.168	0.289	-0.039	-0.766	0.504	-0.145	-1.5	0.168	-0.066
-1.055	0.438	-0.086	-1.008	0.246	-0.039	-1.012	0.371	-0.125	-1.047	0.227	-0.016	-1.02	0.406	-0.156	-1.047	0.414	-0.164	-1.258	0.313	-0.039	-1.02	0.195	-0.035	-1.113	0.273	-0.043	-0.766	0.496	-0.148	-1.391	0.191	-0.063
-1.117	0.414	-0.102	-1.016	0.238	-0.035	-1.016	0.367	-0.113	-1.07	0.238	-0.012	-1.02	0.395	-0.145	-1.043	0.422	-0.141	-1.266	0.301	-0.027	-1.055	0.18	-0.016	-1.055	0.266	-0.055	-0.781	0.477	-0.152	-1.285	0.23	-0.063
-1.137	0.383	-0.113	-1.02	0.23	-0.027	-1.02	0.359	-0.109	-1.098	0.25	-0.02	-1.023	0.391	-0.133	-1.051	0.434	-0.125	-1.266	0.293	-0.016	-1.086	0.164	0.004	-1.023	0.273	-0.078	-0.805	0.441	-0.16	-1.195	0.258	-0.066
-1.137	0.34	-0.109	-1.023	0.223	-0.02	-1.023	0.359	-0.113	-1.133	0.266	-0.023	-1.023	0.391	-0.129	-1.07	0.445	-0.121	-1.301	0.285	-0.02	-1.125	0.164	0.023	-1.047	0.273	-0.098	-0.84	0.406	-0.16	-1.133	0.277	-0.078
-1.098	0.301	-0.086	-1.035	0.223	-0.012	-1.027	0.363	-0.113	-1.168	0.281	-0.031	-1.031	0.398	-0.125	-1.086	0.461	-0.121	-1.348	0.301	-0.031	-1.152	0.172	0.027	-1.102	0.262	-0.129	-0.887	0.383	-0.168	-1.082	0.289	-0.094
-1.047	0.27	-0.055	-1.027	0.234	-0.012	-1.023	0.375	-0.121	-1.23	0.301	-0.039	-1.039	0.41	-0.125	-1.121	0.477	-0.117	-1.367	0.328	-0.051	-1.16	0.203	0.031	-1.121	0.262	-0.152	-0.93	0.375	-0.172	-1.023	0.293	-0.105
-0.992	0.27	-0.035	-1.016	0.246	-0.008	-1.023	0.402	-0.125	-1.273	0.313	-0.039	-1.039	0.418	-0.129	-1.168	0.492	-0.125	-1.352	0.359	-0.07	-1.18	0.223	0.039	-1.121	0.262	-0.168	-0.977	0.383	-0.18	-0.977	0.293	-0.113
-0.945	0.301	-0.027	-0.992	0.27	-0.004	-1.012	0.434	-0.133	-1.293	0.32	-0.035	-1.039	0.438	-0.133	-1.23	0.496	-0.129	-1.301	0.371	-0.09	-1.199	0.238	0.039	-1.109	0.242	-0.164	-1.02	0.414	-0.191	-0.941	0.285	-0.113
-0.918	0.336	-0.027	-0.969	0.281	0.004	-1.008	0.461	-0.145	-1.316	0.297	-0.023	-1.043	0.457	-0.141	-1.289	0.5	-0.148	-1.223	0.367	-0.094	-1.211	0.254	0.035	-1.086	0.23	-0.156	-1.07	0.434	-0.195	-0.914	0.289	-0.117
-0.906	0.359	-0.047	-0.961	0.293	0	-1.004	0.48	-0.156	-1.336	0.27	-0.016	-1.063	0.465	-0.141	-1.336	0.516	-0.168	-1.156	0.363	-0.09	-1.215	0.258	0.043	-1.078	0.215	-0.141	-1.117	0.441	-0.195	-0.879	0.297	-0.117
-0.922	0.387	-0.078	-0.977	0.301	-0.008	-1.012	0.488	-0.16	-1.363	0.254	-0.008	-1.105	0.473	-0.145	-1.367	0.531	-0.188	-1.121	0.359	-0.074	-1.227	0.258	0.047	-1.086	0.207	-0.125	-1.148	0.453	-0.199	-0.863	0.293	-0.113
-0.949	0.414	-0.117	-1.008	0.313	-0.016	-1.039	0.5	-0.16	-1.395	0.254	-0.02	-1.168	0.469	-0.145	-1.395	0.523	-0.211	-1.121	0.352	-0.066	-1.238	0.25	0.043	-1.07	0.184	-0.109	-1.18	0.461	-0.215	-0.848	0.285	-0.102
-0.984	0.441	-0.148	-1.07	0.328	-0.023	-1.098	0.5	-0.172	-1.438	0.277	-0.043	-1.223	0.477	-0.156	-1.453	0.512	-0.234	-1.16	0.367	-0.047	-1.305	0.238	0.031	-1.059	0.18	-0.086	-1.215	0.473	-0.23	-0.836	0.277	-0.094
-1.016	0.457	-0.176	-1.133	0.344	-0.043	-1.176	0.508	-0.184	-1.438	0.309	-0.066	-1.281	0.484	-0.172	-1.527	0.488	-0.246	-1.238	0.391	-0.039	-1.418	0.242	-0.008	-1.066	0.148	-0.09	-1.258	0.496	-0.254	-0.84	0.258	-0.078
-1.047	0.457	-0.188	-1.195	0.363	-0.059	-1.238	0.508	-0.191	-1.371	0.355	-0.09	-1.344	0.484	-0.188	-1.586	0.477	-0.254	-1.289	0.426	-0.047	-1.543	0.266	-0.063	-1.063	0.141	-0.094	-1.32	0.535	-0.281	-0.844	0.242	-0.066
-1.059	0.449	-0.176	-1.242	0.379	-0.063	-1.289	0.5	-0.199	-1.25	0.391	-0.098	-1.43	0.48	-0.207	-1.609	0.473	-0.258	-1.313	0.453	-0.059	-1.617	0.297	-0.109	-1.078	0.152	-0.113	-1.383	0.574	-0.313	-0.859	0.219	-0.059
-1.059	0.43	-0.164	-1.273	0.379	-0.066	-1.344	0.48	-0.207	-1.129	0.402	-0.086	-1.523	0.469	-0.223	-1.566	0.465	-0.25	-1.309	0.453	-0.082	-1.59	0.336	-0.141	-1.094	0.168	-0.129	-1.43	0.59	-0.344	-0.887	0.211	-0.047
-1.055	0.406	-0.152	-1.313	0.352	-0.066	-1.41	0.465	-0.211	-1.039	0.387	-0.063	-1.613	0.461	-0.242	-1.438	0.453	-0.238	-1.277	0.418	-0.094	-1.492	0.387	-0.156	-1.125	0.184	-0.148	-1.465	0.574	-0.359	-0.926	0.199	-0.039
-1.047	0.395	-0.129	-1.359	0.309	-0.066	-1.469	0.453	-0.207	-1.023	0.367	-0.047	-1.66	0.457	-0.25	-1.238	0.445	-0.211	-1.234	0.375	-0.086	-1.387	0.418	-0.141	-1.145	0.199	-0.148	-1.461	0.52	-0.355	-0.984	0.191	-0.023
-1.031	0.391	-0.113	-1.418	0.277	-0.059	-1.504	0.453	-0.207	-1.066	0.371	-0.031	-1.656	0.453	-0.25	-1.043	0.43	-0.168	-1.18	0.297	-0.086	-1.285	0.434	-0.121	-1.148	0.219	-0.148	-1.473	0.461	-0.332	-1.051	0.188	-0.02
-1.023	0.387	-0.102	-1.48	0.258	-0.055	-1.52	0.461	-0.215	-1.172	0.398	-0.035	-1.578	0.469	-0.242	-0.906	0.414	-0.121	-1.125	0.309	-0.063	-1.223	0.445	-0.082	-1.133	0.227	-0.133	-1.547	0.418	-0.309	-1.113	0.191	-0.027
-1.012	0.387	-0.098	-1.559	0.25	-0.066	-1.504	0.465	-0.223	-1.273	0.441	-0.066	-1.422	0.48	-0.211	-0.859	0.391	-0.078	-1.078	0.313	-0.051	-1.191	0.453	-0.035	-1.109	0.23	-0.113	-1.609	0.418	-0.293	-1.16	0.191	-0.031
-1.016	0.387	-0.094	-1.613	0.25	-0.09	-1.445	0.473	-0.227	-1.32	0.492	-0.102	-1.223	0.492	-0.176	-0.887	0.352	-0.051	-1.039	0.328	-0.043	-1.203	0.426	0.016	-1.09	0.223	-0.086	-1.574	0.445	-0.27	-1.176	0.203	-0.031
-1.004	0.391	-0.09	-1.586	0.281	-0.117	-1.332	0.477	-0.211	-1.305	0.504	-0.133	-1.043	0.48	-0.133	-0.938	0.301	-0.043	-1.008	0.355	-0.055	-1.23	0.379	0.043	-1.066	0.207	-0.066	-1.449	0.473	-0.242	-1.199	0.219	-0.02
-1.012	0.395	-0.09	-1.48	0.316	-0.137	-1.18	0.477	-0.191	-1.238	0.469	-0.133	-0.938	0.449	-0.098	-1.027	0.277	-0.055	-0.996	0.391	-0.07	-1.246	0.344	0.043	-1.078	0.199	-0.043	-1.344	0.453	-0.211	-1.211	0.227	-0.02
-1.016	0.395	-0.086	-1.301	0.363	-0.137	-1.027	0.465	-0.156	-1.137	0.402	-0.109	-0.914	0.406	-0.07	-1.129	0.262	-0.07	-0.992	0.402	-0.098	-1.23	0.309	0.016	-1.113	0.199	-0.035	-1.297	0.41	-0.176	-1.211	0.234	-0.004
-1.02	0.406	-0.094	-1.09	0.41	-0.117	-0.934	0.441	-0.133	-1.023	0.336	-0.07	-0.953	0.352	-0.066	-1.219	0.254	-0.098	-0.992	0.398	-0.121	-1.191	0.277	-0.031	-1.148	0.215	-0.023	-1.313	0.359	-0.148	-1.207	0.246	0.012
-1.016	0.414	-0.09	-0.906	0.449	-0.098	-0.918	0.402	-0.109	-0.934	0.301	-0.027	-1.031	0.324	-0.07	-1.285	0.246	-0.125	-1	0.391	-0.141	-1.148	0.258	-0.055	-1.188	0.227	-0.02	-1.363	0.332	-0.129	-1.215	0.25	0.023
-1.02	0.418	-0.09	-0.809	0.469	-0.066	-0.945	0.355	-0.102	-0.875	0.324	0.004	-1.133	0.309	-0.086	-1.305	0.238	-0.141	-1.004	0.402	-0.152	-1.086	0.242	-0.074	-1.227	0.23	-0.008	-1.41	0.305	-0.125	-1.207	0.266	0.023
-1.02	0.438	-0.09	-0.809	0.457	-0.035	-1.043	0.328	-0.102	-0.852	0.352	0.016	-1.199	0.293	-0.094	-1.293	0.23	-0.145	-1.027	0.414	-0.16	-1.023	0.285	-0.074	-1.242	0.23	0.008	-1.453	0.27	-0.121	-1.168	0.293	0.016
-1.035	0.449	-0.082	-0.891	0.43	-0.02	-1.176	0.316	-0.113	-0.871	0.371	-0.008	-1.234	0.285	-0.109	-1.25	0.23	-0.141	-1.027	0.422	-0.164	-0.988	0.301	-0.082	-1.25	0.227	0.039	-1.5	0.223	-0.121	-1.145	0.332	-0.004
-1.047	0.457	-0.09	-0.992	0.398	-0.027	-1.281	0.316	-0.129	-0.906	0.398	-0.043	-1.246	0.273	-0.109	-1.199	0.23	-0.129	-1.031	0.418	-0.164	-0.949	0.328	-0.094	-1.266	0.215	0.066	-1.516	0.18	-0.117	-1.195	0.359	-0.027
-1.063	0.453	-0.094	-1.078	0.371	-0.051	-1.328	0.297	-0.129	-0.953	0.41	-0.086	-1.246	0.25	-0.102	-1.164	0.227	-0.109	-1.016	0.406	-0.152	-0.945	0.387	-0.125	-1.273	0.203	0.098	-1.512	0.16	-0.105	-1.32	0.363	-0.055
-1.09	0.453	-0.094	-1.133	0.324	-0.078	-1.32	0.27	-0.129	-0.988	0.418	-0.125	-1.246	0.227	-0.094	-1.137	0.219	-0.086	-1.016	0.395	-0.141	-0.945	0.422	-0.145	-1.262	0.199	0.117	-1.473	0.16	-0.102	-1.465	0.348	-0.082
-1.117	0.457	-0.098	-1.168	0.262	-0.105	-1.285	0.238	-0.109	-1.035	0.414	-0.156	-1.211	0.203	-0.074	-1.117	0.215	-0.066	-1.02	0.391	-0.133	-0.961	0.449	-0.168	-1.254	0.203	0.109	-1.387	0.172	-0.086	-1.598	0.313	-0.117
-1.141	0.457	-0.098	-1.188	0.195	-0.121	-1.242	0.207	-0.086	-1.055	0.414	-0.16	-1.176	0.203	-0.043	-1.105	0.219	-0.055	-1.02	0.395	-0.129	-0.984	0.461	-0.191	-1.293	0.227	0.078	-1.297	0.191	-0.07	-1.684	0.293	-0.133
-1.172	0.461	-0.102	-1.188	0.172	-0.125	-1.195	0.176	-0.066	-1.059	0.422	-0.164	-1.152	0.18	-0.027	-1.102	0.223	-0.051	-1.027	0.406	-0.125	-1.02	0.465	-0.207	-1.391	0.258	0.031	-1.203	0.211	-0.066	-1.703	0.297	-0.145
-1.203	0.461	-0.105	-1.18	0.191	-0.117	-1.156	0.176	-0.047	-1.051	0.418	-0.156	-1.113	0.164	-0.016	-1.098	0.219	-0.059	-1.043	0.41	-0.125	-1.035	0.457	-0.219	-1.492	0.293	-0.027	-1.121	0.219	-0.063	-1.656	0.336	-0.145
-1.246	0.457	-0.109	-1.156	0.23	-0.121	-1.117	0.188	-0.035	-1.035	0.418	-0.148	-1.09	0.172	-0.016	-1.098	0.211	-0.066	-1.063	0.426	-0.133	-1.023	0.453	-0.227	-1.563	0.297	-0.074	-1.043	0.23	-0.055	-1.574	0.387	-0.141
-1.289	0.441	-0.109	-1.133	0.273	-0.133	-1.113	0.191	-0.035	-1.023	0.414	-0.141	-1.07	0.172	-0.023	-1.102	0.227	-0.07	-1.086	0.441	-0.148	-1.016	0.43	-0.211	-1.555	0.293	-0.109	-0.988	0.242	-0.043	-1.473	0.441	-0.121
-1.336	0.43	-0.113	-1.109	0.305	-0.145	-1.117	0.203	-0.047	-1.016	0.414	-0.137	-1.063	0.18	-0.031	-1.105	0.234	-0.078	-1.125	0.457	-0.16	-1.016	0.414	-0.199	-1.473	0.301	-0.109	-0.941	0.234	-0.055	-1.402	0.477	-0.094
-1.391	0.418	-0.117	-1.082	0.348	-0.16	-1.117	0.219	-0.063	-1.004	0.422	-0.133	-1.07	0.199	-0.043	-1.102	0.242	-0.066	-1.172	0.465	-0.164	-1.012	0.41	-0.191	-1.375	0.313	-0.086	-0.902	0.258	-0.055	-1.363	0.477	-0.066
-1.441	0.41	-0.129	-1.066	0.371	-0.184	-1.117	0.234	-0.07	-1	0.438	-0.133	-1.082	0.211	-0.059	-1.109	0.234	-0.063	-1.227	0.469	-0.176	-1.023	0.41	-0.172	-1.293	0.328	-0.074	-0.898	0.25	-0.07	-1.344	0.457	-0.039
-1.484	0.41	-0.145	-1.047	0.395	-0.195	-1.117	0.246	-0.074	-1.004	0.441	-0.141	-1.086	0.215	-0.07	-1.113	0.223	-0.047	-1.277	0.477	-0.191	-1.043	0.422	-0.164	-1.234	0.359	-0.051	-0.887	0.25	-0.074	-1.34	0.41	-0.016
-1.523	0.414	-0.164	-1.031	0.402	-0.191	-1.109	0.254	-0.078	-1.016	0.445	-0.148	-1.082	0.23	-0.078	-1.113	0.211	-0.039	-1.324	0.504	-0.215	-1.051	0.441	-0.164	-1.203	0.402	-0.035	-0.898	0.25	-0.086	-1.305	0.355	-0.012
-1.535	0.43	-0.184	-1.02	0.398	-0.191	-1.094	0.262	-0.086	-1.031	0.453	-0.156	-1.07	0.238	-0.082	-1.117	0.203	-0.027	-1.352	0.535	-0.23	-1.059	0.465	-0.172	-1.199	0.438	-0.016	-0.895	0.246	-0.098	-1.254	0.297	-0.02
-1.484	0.457	-0.191	-1.004	0.398	-0.18	-1.082	0.266	-0.086	-1.02	0.465	-0.156	-1.059	0.238	-0.082	-1.113	0.199	-0.023	-1.375	0.547	-0.246	-1.055	0.484	-0.184	-1.203	0.457	-0.016	-0.902	0.23	-0.098	-1.18	0.27	-0.027
-1.371	0.477	-0.188	-0.992	0.391	-0.164	-1.074	0.258	-0.074	-1.031	0.477	-0.16	-1.055	0.234	-0.07	-1.117	0.207	-0.016	-1.441	0.535	-0.258	-1.039	0.496	-0.199	-1.215	0.453	-0.039	-0.898	0.207	-0.09	-1.082	0.258	-0.031
-1.215	0.477	-0.164	-0.98	0.383	-0.152	-1.063	0.246	-0.07	-1.047	0.484	-0.16	-1.043	0.23	-0.063	-1.137	0.215	-0.023	-1.535	0.512	-0.266	-1.031	0.504	-0.207	-1.215	0.438	-0.074	-0.91	0.191	-0.086	-0.977	0.258	-0.023
-1.055	0.445	-0.125	-0.988	0.383	-0.145	-1.047	0.238	-0.059	-1.074	0.488	-0.16	-1.055	0.219	-0.055	-1.141	0.223	-0.023	-1.637	0.508	-0.277	-1.051	0.52	-0.219	-1.199	0.402	-0.105	-0.918	0.172	-0.074	-0.895	0.273	-0.016
-0.945	0.391	-0.09	-0.996	0.383	-0.137	-1.031	0.23	-0.051	-1.129	0.488	-0.164	-1.066	0.215	-0.043	-1.16	0.23	-0.023	-1.691	0.508	-0.285	-1.086	0.535	-0.223	-1.176	0.355	-0.125	-0.945	0.16	-0.059	-0.84	0.301	-0.016
-0.914	0.332	-0.063	-0.996	0.387	-0.133	-1.027	0.23	-0.039	-1.184	0.492	-0.172	-1.078	0.215	-0.027	-1.207	0.246	-0.031	-1.652	0.5	-0.281	-1.133	0.559	-0.242	-1.137	0.305	-0.117	-0.977	0.148	-0.039	-0.789	0.332	-0.027
-0.949	0.281	-0.047	-1	0.398	-0.133	-1.008	0.238	-0.031	-1.227	0.496	-0.18	-1.086	0.219	-0.02	-1.262	0.273	-0.035	-1.508	0.484	-0.254	-1.184	0.586	-0.266	-1.086	0.285	-0.102	-1.035	0.141	-0.023	-0.758	0.371	-0.043
-1.039	0.25	-0.055	-1.012	0.418	-0.133	-1	0.238	-0.023	-1.277	0.5	-0.191	-1.098	0.223	-0.016	-1.305	0.305	-0.047	-1.301	0.457	-0.195	-1.254	0.605	-0.293	-1.039	0.277	-0.066	-1.078	0.133	-0.012	-0.75	0.41	-0.063
-1.141	0.242	-0.07	-1.02	0.438	-0.137	-1	0.234	-0.016	-1.348	0.477	-0.199	-1.121	0.23	-0.012	-1.324	0.324	-0.047	-1.117	0.426	-0.137	-1.344	0.598	-0.313	-0.996	0.309	-0.066	-1.102	0.129	0.008	-0.766	0.441	-0.086
-1.234	0.266	-0.094	-1.035	0.453	-0.141	-1	0.23	-0.012	-1.445	0.441	-0.215	-1.137	0.254	-0.008	-1.316	0.336	-0.043	-1.012	0.398	-0.09	-1.488	0.563	-0.332	-0.949	0.348	-0.059	-1.113	0.121	0.023	-0.793	0.445	-0.113
-1.285	0.277	-0.105	-1.043	0.469	-0.141	-1.016	0.238	-0.008	-1.539	0.422	-0.23	-1.152	0.273	-0.012	-1.293	0.34	-0.035	-0.996	0.375	-0.047	-1.664	0.523	-0.355	-0.934	0.406	-0.074	-1.113	0.121	0.035	-0.82	0.457	-0.141
-1.289	0.246	-0.102	-1.027	0.477	-0.133	-1.051	0.246	-0.012	-1.602	0.422	-0.242	-1.191	0.285	-0.016	-1.273	0.328	-0.02	-1.023	0.34	-0.039	-1.789	0.508	-0.367	-0.922	0.426	-0.078	-1.125	0.117	0.047	-0.848	0.469	-0.16
-1.254	0.203	-0.082	-1.016	0.484	-0.129	-1.098	0.262	-0.02	-1.625	0.438	-0.254	-1.223	0.297	-0.02	-1.262	0.316	-0.004	-1.086	0.316	-0.051	-1.785	0.492	-0.352	-0.934	0.41	-0.102	-1.152	0.133	0.059	-0.883	0.457	-0.168
-1.211	0.156	-0.059	-1.02	0.492	-0.129	-1.156	0.277	-0.023	-1.594	0.445	-0.246	-1.25	0.305	-0.012	-1.273	0.305	0.016	-1.156	0.301	-0.078	-1.648	0.465	-0.301	-0.957	0.422	-0.113	-1.176	0.148	0.055	-0.926	0.445	-0.168
-1.172	0.129	-0.027	-1.027	0.484	-0.121	-1.211	0.297	-0.035	-1.473	0.453	-0.227	-1.27	0.293	-0.008	-1.293	0.313	0.016	-1.223	0.289	-0.105	-1.434	0.414	-0.223	-0.984	0.426	-0.133	-1.207	0.188	0.035	-0.969	0.438	-0.176
-1.117	0.117	-0.004	-1.063	0.477	-0.117	-1.258	0.301	-0.047	-1.281	0.473	-0.188	-1.281	0.277	0.008	-1.313	0.332	-0.004	-1.254	0.277	-0.117	-1.254	0.359	-0.137	-1.004	0.441	-0.152	-1.234	0.227	0.016	-1.027	0.445	-0.188
-1.086	0.125	0.008	-1.125	0.473	-0.125	-1.273	0.313	-0.055	-1.086	0.473	-0.145	-1.293	0.266	0.008	-1.297	0.352	-0.023	-1.246	0.266	-0.125	-1.164	0.32	-0.059	-1.02	0.445	-0.168	-1.242	0.262	-0.004	-1.086	0.465	-0.195
-1.082	0.152	-0.008	-1.191	0.477	-0.137	-1.277	0.32	-0.047	-0.949	0.453	-0.109	-1.316	0.266	0.004	-1.242	0.367	-0.043	-1.227	0.258	-0.121	-1.176	0.281	0	-1.031	0.457	-0.176	-1.254	0.297	-0.027	-1.121	0.488	-0.207
-1.102	0.176	-0.031	-1.254	0.48	-0.152	-1.277	0.316	-0.039	-0.891	0.422	-0.086	-1.344	0.289	-0.02	-1.156	0.375	-0.043	-1.195	0.246	-0.113	-1.227	0.246	0.012	-1.051	0.453	-0.176	-1.313	0.328	-0.051	-1.141	0.508	-0.227
-1.145	0.195	-0.051	-1.32	0.465	-0.16	-1.293	0.313	-0.035	-0.902	0.371	-0.074	-1.375	0.328	-0.047	-1.086	0.371	-0.031	-1.156	0.242	-0.098	-1.293	0.215	-0.012	-1.07	0.449	-0.172	-1.434	0.316	-0.07	-1.156	0.527	-0.254
-1.168	0.215	-0.07	-1.387	0.441	-0.172	-1.332	0.301	-0.035	-0.961	0.336	-0.086	-1.367	0.371	-0.078	-1.043	0.367	-0.02	-1.121	0.234	-0.086	-1.348	0.191	-0.047	-1.082	0.445	-0.176	-1.555	0.309	-0.098	-1.188	0.547	-0.281
-1.156	0.219	-0.082	-1.453	0.414	-0.176	-1.379	0.305	-0.051	-1.051	0.316	-0.102	-1.324	0.406	-0.094	-1.055	0.352	0	-1.098	0.227	-0.074	-1.379	0.188	-0.082	-1.109	0.457	-0.184	-1.602	0.301	-0.117	-1.234	0.574	-0.316
-1.133	0.23	-0.09	-1.508	0.395	-0.176	-1.43	0.328	-0.074	-1.152	0.305	-0.117	-1.266	0.414	-0.098	-1.109	0.34	0.023	-1.086	0.223	-0.066	-1.359	0.203	-0.117	-1.133	0.484	-0.207	-1.566	0.328	-0.125	-1.293	0.602	-0.352
-1.105	0.227	-0.086	-1.563	0.391	-0.18	-1.449	0.359	-0.09	-1.215	0.289	-0.125	-1.223	0.391	-0.082	-1.188	0.336	0.027	-1.078	0.223	-0.066	-1.297	0.238	-0.145	-1.152	0.523	-0.238	-1.496	0.359	-0.125	-1.359	0.613	-0.383
-1.082	0.227	-0.07	-1.578	0.398	-0.188	-1.426	0.395	-0.105	-1.25	0.27	-0.125	-1.203	0.367	-0.055	-1.254	0.352	0.012	-1.078	0.211	-0.074	-1.207	0.27	-0.164	-1.18	0.563	-0.27	-1.438	0.375	-0.121	-1.414	0.613	-0.406
-1.059	0.223	-0.059	-1.574	0.41	-0.195	-1.328	0.422	-0.109	-1.254	0.238	-0.117	-1.195	0.375	-0.035	-1.305	0.375	-0.027	-1.082	0.207	-0.082	-1.133	0.289	-0.164	-1.203	0.59	-0.297	-1.414	0.398	-0.125	-1.449	0.602	-0.418
-1.023	0.219	-0.055	-1.527	0.422	-0.207	-1.211	0.43	-0.086	-1.23	0.203	-0.105	-1.211	0.391	-0.016	-1.32	0.398	-0.086	-1.078	0.215	-0.086	-1.09	0.301	-0.152	-1.223	0.598	-0.305	-1.414	0.438	-0.121	-1.449	0.578	-0.422
-1.008	0.223	-0.055	-1.418	0.434	-0.203	-1.09	0.414	-0.063	-1.195	0.184	-0.078	-1.219	0.418	0.004	-1.289	0.406	-0.125	-1.066	0.215	-0.086	-1.078	0.301	-0.121	-1.262	0.609	-0.316	-1.418	0.449	-0.098	-1.457	0.551	-0.406
-1.012	0.227	-0.047	-1.266	0.441	-0.191	-1.008	0.41	-0.035	-1.152	0.16	-0.059	-1.199	0.445	-0.004	-1.219	0.398	-0.137	-1.059	0.219	-0.086	-1.055	0.273	-0.09	-1.289	0.613	-0.32	-1.426	0.414	-0.063	-1.508	0.531	-0.387
-1.016	0.23	-0.055	-1.086	0.434	-0.164	-0.98	0.402	0	-1.117	0.156	-0.039	-1.176	0.453	-0.02	-1.141	0.379	-0.129	-1.043	0.223	-0.078	-1.023	0.246	-0.066	-1.316	0.605	-0.316	-1.426	0.363	-0.035	-1.563	0.52	-0.359
-1.016	0.246	-0.059	-0.941	0.418	-0.141	-1.008	0.41	0.023	-1.102	0.18	-0.016	-1.145	0.434	-0.031	-1.059	0.332	-0.098	-1.027	0.223	-0.07	-1.008	0.219	-0.047	-1.379	0.574	-0.313	-1.414	0.305	-0.023	-1.512	0.535	-0.316
-1.027	0.246	-0.063	-0.863	0.383	-0.113	-1.086	0.414	0.023	-1.109	0.191	-0.012	-1.098	0.398	-0.043	-0.984	0.305	-0.07	-1.016	0.215	-0.066	-0.996	0.184	-0.043	-1.461	0.539	-0.309	-1.383	0.242	-0.039	-1.398	0.539	-0.27
-1.035	0.25	-0.066	-0.855	0.34	-0.102	-1.16	0.414	-0.008	-1.098	0.207	-0.016	-1.039	0.363	-0.035	-0.934	0.293	-0.051	-1.016	0.203	-0.055	-0.988	0.172	-0.055	-1.543	0.516	-0.313	-1.332	0.207	-0.047	-1.32	0.492	-0.223
-1.039	0.25	-0.063	-0.91	0.305	-0.102	-1.199	0.41	-0.051	-1.09	0.219	-0.027	-0.988	0.324	-0.02	-0.926	0.301	-0.055	-1.039	0.195	-0.047	-1	0.172	-0.059	-1.598	0.508	-0.316	-1.266	0.207	-0.055	-1.328	0.438	-0.184
-1.043	0.266	-0.07	-1.012	0.293	-0.109	-1.203	0.402	-0.082	-1.086	0.223	-0.039	-0.961	0.305	-0.016	-0.941	0.344	-0.066	-1.066	0.184	-0.035	-1.004	0.184	-0.066	-1.57	0.508	-0.301	-1.215	0.254	-0.078	-1.398	0.375	-0.148
-1.043	0.281	-0.078	-1.137	0.305	-0.125	-1.176	0.371	-0.102	-1.07	0.242	-0.051	-0.945	0.313	-0.012	-0.965	0.391	-0.102	-1.098	0.172	-0.035	-1.004	0.195	-0.074	-1.445	0.488	-0.266	-1.141	0.32	-0.074	-1.484	0.305	-0.117
-1.051	0.301	-0.078	-1.25	0.309	-0.141	-1.129	0.344	-0.102	-1.059	0.25	-0.055	-0.945	0.309	-0.027	-0.996	0.402	-0.141	-1.141	0.176	-0.031	-1.008	0.207	-0.086	-1.293	0.445	-0.203	-1.074	0.387	-0.098	-1.543	0.238	-0.094
-1.059	0.328	-0.082	-1.32	0.285	-0.156	-1.07	0.324	-0.078	-1.055	0.254	-0.047	-0.957	0.324	-0.047	-1.027	0.398	-0.164	-1.18	0.18	-0.031	-1.004	0.211	-0.09	-1.188	0.387	-0.141	-0.992	0.406	-0.109	-1.574	0.184	-0.082
-1.078	0.344	-0.082	-1.336	0.25	-0.16	-1	0.34	-0.059	-1.059	0.254	-0.039	-0.977	0.359	-0.086	-1.063	0.387	-0.195	-1.211	0.188	-0.027	-0.996	0.219	-0.098	-1.152	0.332	-0.086	-0.945	0.426	-0.129	-1.559	0.156	-0.07
-1.102	0.352	-0.078	-1.336	0.199	-0.164	-0.961	0.344	-0.051	-1.055	0.254	-0.035	-0.992	0.395	-0.109	-1.074	0.391	-0.211	-1.234	0.203	-0.027	-0.992	0.219	-0.086	-1.172	0.281	-0.055	-0.887	0.422	-0.148	-1.496	0.145	-0.063
-1.133	0.359	-0.078	-1.305	0.152	-0.141	-0.945	0.363	-0.066	-1.051	0.242	-0.027	-1.023	0.41	-0.145	-1.074	0.383	-0.207	-1.25	0.23	-0.027	-0.992	0.211	-0.074	-1.203	0.254	-0.043	-0.844	0.469	-0.137	-1.395	0.156	-0.047
-1.176	0.348	-0.074	-1.262	0.117	-0.094	-0.949	0.383	-0.098	-1.043	0.23	-0.016	-1.039	0.414	-0.156	-1.063	0.383	-0.199	-1.266	0.246	-0.02	-0.992	0.195	-0.051	-1.23	0.227	-0.059	-0.828	0.469	-0.148	-1.289	0.188	-0.047
-1.215	0.344	-0.07	-1.203	0.105	-0.055	-0.973	0.402	-0.133	-1.031	0.227	-0.016	-1.063	0.418	-0.168	-1.055	0.383	-0.184	-1.273	0.273	0	-0.996	0.188	-0.02	-1.25	0.203	-0.066	-0.816	0.473	-0.137	-1.188	0.215	-0.047
-1.258	0.344	-0.066	-1.16	0.117	-0.027	-0.992	0.426	-0.152	-1.02	0.23	-0.012	-1.074	0.41	-0.176	-1.039	0.383	-0.168	-1.273	0.273	0.016	-1.031	0.191	0	-1.254	0.195	-0.082	-0.832	0.48	-0.148	-1.113	0.234	-0.051
-1.309	0.348	-0.063	-1.137	0.137	-0.016	-1.008	0.441	-0.168	-1.016	0.242	-0.012	-1.07	0.406	-0.168	-1.031	0.387	-0.148	-1.277	0.27	0.039	-1.074	0.188	0.012	-1.238	0.203	-0.098	-0.832	0.469	-0.152	-1.063	0.254	-0.066
-1.332	0.348	-0.055	-1.117	0.16	-0.02	-1.02	0.434	-0.172	-1.016	0.258	-0.012	-1.063	0.398	-0.164	-1.023	0.398	-0.137	-1.273	0.266	0.051	-1.105	0.191	0.023	-1.199	0.227	-0.113	-0.855	0.449	-0.156	-1.023	0.266	-0.09
-1.336	0.352	-0.043	-1.105	0.18	-0.039	-1.02	0.414	-0.164	-1.027	0.281	-0.023	-1.051	0.398	-0.156	-1.016	0.41	-0.121	-1.305	0.27	0.051	-1.145	0.195	0.027	-1.16	0.262	-0.129	-0.891	0.426	-0.16	-0.992	0.27	-0.105
-1.348	0.344	-0.043	-1.102	0.188	-0.063	-1.02	0.391	-0.152	-1.059	0.305	-0.031	-1.043	0.395	-0.156	-1.016	0.426	-0.125	-1.402	0.285	0.016	-1.172	0.215	0.023	-1.133	0.277	-0.133	-0.93	0.414	-0.168	-0.973	0.277	-0.125
-1.367	0.336	-0.043	-1.102	0.199	-0.082	-1.031	0.375	-0.137	-1.098	0.32	-0.039	-1.039	0.402	-0.156	-1.031	0.445	-0.129	-1.496	0.313	-0.027	-1.203	0.238	0.023	-1.145	0.27	-0.121	-0.965	0.418	-0.168	-0.953	0.277	-0.133
-1.383	0.344	-0.055	-1.098	0.219	-0.094	-1.027	0.367	-0.129	-1.148	0.336	-0.039	-1.047	0.406	-0.152	-1.051	0.469	-0.137	-1.547	0.336	-0.074	-1.227	0.258	0.023	-1.121	0.254	-0.098	-0.996	0.438	-0.176	-0.941	0.281	-0.137
-1.414	0.348	-0.074	-1.09	0.234	-0.102	-1.035	0.359	-0.125	-1.199	0.348	-0.043	-1.055	0.41	-0.148	-1.078	0.48	-0.152	-1.496	0.359	-0.098	-1.234	0.273	0.027	-1.098	0.227	-0.074	-1.016	0.441	-0.18	-0.934	0.285	-0.137
-1.445	0.363	-0.098	-1.082	0.25	-0.102	-1.031	0.371	-0.129	-1.242	0.352	-0.039	-1.055	0.422	-0.156	-1.129	0.496	-0.168	-1.379	0.383	-0.09	-1.238	0.289	0.027	-1.074	0.207	-0.051	-1.031	0.449	-0.18	-0.922	0.289	-0.137
-1.438	0.379	-0.117	-1.066	0.258	-0.094	-1.023	0.383	-0.133	-1.281	0.336	-0.035	-1.059	0.441	-0.164	-1.203	0.504	-0.184	-1.242	0.379	-0.055	-1.262	0.289	0.031	-1.043	0.195	-0.043	-1.063	0.453	-0.188	-0.914	0.285	-0.133
-1.348	0.41	-0.125	-1.055	0.258	-0.082	-1.016	0.398	-0.137	-1.313	0.297	-0.031	-1.066	0.465	-0.168	-1.281	0.52	-0.207	-1.133	0.375	-0.02	-1.301	0.277	0.047	-1.027	0.191	-0.035	-1.109	0.465	-0.195	-0.898	0.285	-0.121
-1.203	0.438	-0.109	-1.035	0.25	-0.07	-1.012	0.418	-0.141	-1.352	0.262	-0.02	-1.082	0.484	-0.18	-1.336	0.531	-0.227	-1.074	0.367	0.023	-1.387	0.262	0.039	-1.027	0.188	-0.039	-1.164	0.48	-0.211	-0.879	0.281	-0.109
-1.035	0.441	-0.09	-1.023	0.242	-0.051	-1.008	0.434	-0.152	-1.391	0.234	-0.016	-1.113	0.492	-0.191	-1.375	0.547	-0.242	-1.066	0.367	0.055	-1.492	0.246	0.008	-1.047	0.199	-0.051	-1.234	0.504	-0.242	-0.863	0.281	-0.094
-0.887	0.445	-0.07	-1.016	0.23	-0.039	-1.004	0.449	-0.156	-1.445	0.238	-0.031	-1.156	0.496	-0.199	-1.422	0.543	-0.262	-1.09	0.387	0.082	-1.57	0.246	-0.039	-1.074	0.211	-0.07	-1.309	0.527	-0.27	-0.863	0.27	-0.074
-0.805	0.434	-0.051	-1.016	0.223	-0.031	-1	0.465	-0.16	-1.496	0.266	-0.055	-1.215	0.504	-0.215	-1.477	0.516	-0.266	-1.129	0.395	0.078	-1.594	0.281	-0.102	-1.105	0.23	-0.074	-1.371	0.547	-0.305	-0.879	0.258	-0.051
-0.813	0.43	-0.031	-1.016	0.223	-0.023	-1.004	0.473	-0.152	-1.504	0.305	-0.086	-1.27	0.508	-0.223	-1.563	0.48	-0.262	-1.168	0.387	0.035	-1.551	0.336	-0.148	-1.121	0.25	-0.094	-1.406	0.563	-0.336	-0.895	0.246	-0.035
-0.914	0.438	-0.027	-1.008	0.23	-0.023	-1.02	0.473	-0.152	-1.445	0.359	-0.109	-1.316	0.512	-0.234	-1.633	0.473	-0.262	-1.18	0.391	-0.031	-1.488	0.398	-0.18	-1.137	0.246	-0.113	-1.43	0.563	-0.34	-0.922	0.23	-0.02
-1.031	0.449	-0.039	-1.012	0.238	-0.02	-1.039	0.473	-0.148	-1.324	0.41	-0.129	-1.383	0.492	-0.242	-1.656	0.48	-0.258	-1.164	0.387	-0.09	-1.422	0.449	-0.184	-1.133	0.219	-0.105	-1.422	0.555	-0.324	-0.961	0.211	0
-1.121	0.453	-0.066	-1.016	0.254	-0.012	-1.082	0.477	-0.148	-1.188	0.414	-0.113	-1.457	0.461	-0.246	-1.609	0.488	-0.25	-1.133	0.375	-0.102	-1.359	0.473	-0.164	-1.117	0.188	-0.094	-1.402	0.531	-0.297	-1.004	0.191	0.02
-1.164	0.445	-0.094	-1.02	0.262	-0.008	-1.141	0.477	-0.148	-1.047	0.406	-0.098	-1.539	0.449	-0.25	-1.496	0.488	-0.234	-1.074	0.332	-0.086	-1.297	0.477	-0.133	-1.094	0.195	-0.074	-1.434	0.496	-0.273	-1.039	0.168	0.035
-1.176	0.402	-0.102	-1.047	0.273	-0.012	-1.199	0.477	-0.156	-0.965	0.406	-0.074	-1.578	0.453	-0.25	-1.316	0.496	-0.199	-1.02	0.305	-0.043	-1.227	0.48	-0.094	-1.086	0.211	-0.055	-1.504	0.496	-0.262	-1.066	0.168	0.051
-1.152	0.332	-0.105	-1.094	0.273	-0.016	-1.254	0.473	-0.168	-0.969	0.406	-0.043	-1.563	0.469	-0.25	-1.125	0.496	-0.16	-0.977	0.285	-0.023	-1.172	0.465	-0.051	-1.094	0.215	-0.039	-1.523	0.523	-0.258	-1.098	0.172	0.059
-1.113	0.285	-0.086	-1.152	0.273	-0.023	-1.289	0.469	-0.168	-1.035	0.43	-0.016	-1.484	0.484	-0.246	-0.977	0.48	-0.121	-0.941	0.289	-0.039	-1.137	0.414	-0.023	-1.109	0.215	-0.023	-1.465	0.543	-0.254	-1.121	0.191	0.063
-1.074	0.277	-0.059	-1.199	0.281	-0.023	-1.324	0.457	-0.172	-1.148	0.461	-0.008	-1.336	0.5	-0.227	-0.902	0.449	-0.094	-0.941	0.336	-0.074	-1.125	0.367	-0.016	-1.129	0.223	-0.016	-1.398	0.512	-0.238	-1.168	0.207	0.063
-1.051	0.313	-0.047	-1.242	0.285	-0.031	-1.355	0.449	-0.184	-1.227	0.477	-0.031	-1.156	0.5	-0.195	-0.898	0.402	-0.074	-0.953	0.379	-0.117	-1.113	0.313	-0.027	-1.148	0.223	-0.008	-1.355	0.457	-0.215	-1.215	0.219	0.059
-1.027	0.363	-0.043	-1.285	0.285	-0.035	-1.406	0.441	-0.188	-1.234	0.473	-0.059	-1.016	0.477	-0.152	-0.926	0.359	-0.07	-0.977	0.434	-0.148	-1.09	0.277	-0.023	-1.172	0.227	0.004	-1.355	0.406	-0.176	-1.27	0.23	0.051
-1.008	0.414	-0.059	-1.313	0.281	-0.031	-1.453	0.453	-0.199	-1.199	0.418	-0.074	-0.945	0.441	-0.125	-0.996	0.332	-0.074	-1.004	0.48	-0.18	-1.066	0.246	-0.027	-1.199	0.23	0.02	-1.375	0.363	-0.148	-1.285	0.246	0.039
-0.992	0.441	-0.082	-1.324	0.281	-0.035	-1.477	0.469	-0.211	-1.145	0.352	-0.074	-0.941	0.406	-0.102	-1.094	0.305	-0.078	-1.043	0.508	-0.215	-1.035	0.266	-0.027	-1.207	0.246	0.039	-1.406	0.316	-0.117	-1.277	0.277	0.023
-0.977	0.449	-0.109	-1.352	0.285	-0.043	-1.477	0.48	-0.223	-1.09	0.277	-0.059	-0.977	0.359	-0.098	-1.18	0.289	-0.094	-1.066	0.52	-0.23	-1.016	0.262	-0.039	-1.223	0.266	0.063	-1.441	0.266	-0.09	-1.301	0.309	0.004
-0.961	0.438	-0.113	-1.398	0.281	-0.055	-1.461	0.48	-0.234	-1.047	0.25	-0.035	-1.043	0.332	-0.094	-1.246	0.277	-0.117	-1.078	0.496	-0.234	-0.996	0.277	-0.055	-1.254	0.266	0.082	-1.48	0.207	-0.078	-1.422	0.324	-0.031
-0.941	0.418	-0.117	-1.441	0.289	-0.066	-1.398	0.492	-0.23	-1.012	0.273	-0.02	-1.137	0.316	-0.098	-1.277	0.27	-0.133	-1.078	0.48	-0.23	-0.973	0.297	-0.082	-1.27	0.25	0.102	-1.496	0.168	-0.063	-1.586	0.305	-0.07
-0.945	0.414	-0.105	-1.484	0.301	-0.09	-1.281	0.484	-0.215	-1	0.32	-0.027	-1.227	0.289	-0.102	-1.273	0.262	-0.152	-1.07	0.457	-0.219	-0.965	0.324	-0.102	-1.273	0.246	0.117	-1.469	0.156	-0.055	-1.723	0.273	-0.109
-0.945	0.41	-0.09	-1.512	0.316	-0.105	-1.145	0.469	-0.188	-0.992	0.367	-0.051	-1.277	0.273	-0.105	-1.258	0.25	-0.156	-1.066	0.434	-0.219	-0.965	0.359	-0.121	-1.316	0.25	0.109	-1.387	0.168	-0.051	-1.789	0.258	-0.141
-0.949	0.402	-0.082	-1.48	0.34	-0.121	-1.016	0.445	-0.16	-0.98	0.406	-0.094	-1.289	0.258	-0.105	-1.219	0.234	-0.141	-1.063	0.41	-0.203	-0.984	0.379	-0.141	-1.383	0.266	0.078	-1.289	0.191	-0.051	-1.777	0.27	-0.152
-0.969	0.391	-0.078	-1.379	0.375	-0.113	-0.961	0.402	-0.129	-0.961	0.434	-0.137	-1.281	0.234	-0.102	-1.18	0.227	-0.117	-1.055	0.41	-0.195	-0.992	0.395	-0.156	-1.445	0.293	0.035	-1.203	0.211	-0.059	-1.727	0.297	-0.156
-0.992	0.387	-0.082	-1.23	0.398	-0.094	-0.992	0.359	-0.117	-0.957	0.438	-0.156	-1.242	0.211	-0.094	-1.156	0.207	-0.09	-1.063	0.406	-0.18	-1.004	0.402	-0.168	-1.48	0.34	-0.023	-1.121	0.223	-0.066	-1.637	0.336	-0.152
-1.012	0.387	-0.082	-1.059	0.41	-0.07	-1.059	0.32	-0.109	-0.953	0.434	-0.168	-1.199	0.195	-0.074	-1.137	0.195	-0.063	-1.078	0.402	-0.168	-1.02	0.402	-0.191	-1.492	0.348	-0.051	-1.055	0.234	-0.074	-1.539	0.395	-0.133
-1.027	0.391	-0.09	-0.918	0.418	-0.035	-1.152	0.297	-0.109	-0.949	0.441	-0.168	-1.18	0.191	-0.055	-1.125	0.188	-0.039	-1.094	0.41	-0.172	-1.02	0.418	-0.203	-1.465	0.359	-0.055	-1.008	0.242	-0.078	-1.449	0.445	-0.105
-1.035	0.391	-0.09	-0.855	0.414	-0.008	-1.238	0.285	-0.113	-0.945	0.445	-0.16	-1.16	0.188	-0.039	-1.125	0.176	-0.031	-1.109	0.438	-0.184	-1.027	0.434	-0.219	-1.414	0.375	-0.063	-0.977	0.246	-0.078	-1.363	0.465	-0.059
-1.039	0.398	-0.094	-0.875	0.398	0.016	-1.273	0.262	-0.113	-0.953	0.438	-0.152	-1.133	0.184	-0.02	-1.121	0.168	-0.031	-1.129	0.469	-0.199	-1.039	0.434	-0.227	-1.363	0.395	-0.059	-0.953	0.25	-0.082	-1.301	0.434	-0.012
-1.027	0.406	-0.098	-0.977	0.387	0.023	-1.266	0.238	-0.102	-0.953	0.438	-0.141	-1.102	0.184	-0.012	-1.117	0.18	-0.043	-1.148	0.504	-0.211	-1.059	0.422	-0.227	-1.316	0.414	-0.047	-0.934	0.25	-0.094	-1.266	0.371	0.02
-1.023	0.41	-0.098	-1.102	0.383	0.016	-1.262	0.219	-0.086	-0.961	0.418	-0.141	-1.074	0.188	-0.016	-1.117	0.188	-0.066	-1.164	0.531	-0.223	-1.082	0.41	-0.215	-1.277	0.434	-0.031	-0.93	0.254	-0.105	-1.242	0.305	0.023
-1.016	0.414	-0.102	-1.195	0.387	-0.023	-1.25	0.191	-0.078	-0.98	0.402	-0.141	-1.059	0.191	-0.031	-1.113	0.207	-0.074	-1.191	0.543	-0.223	-1.113	0.406	-0.207	-1.25	0.457	-0.02	-0.926	0.25	-0.109	-1.219	0.242	0.008
-1.016	0.43	-0.105	-1.242	0.391	-0.07	-1.23	0.184	-0.063	-1	0.387	-0.137	-1.051	0.211	-0.035	-1.098	0.219	-0.078	-1.23	0.551	-0.223	-1.137	0.41	-0.203	-1.23	0.465	-0.008	-0.93	0.246	-0.113	-1.184	0.211	-0.02
-1.02	0.441	-0.102	-1.25	0.379	-0.105	-1.207	0.188	-0.043	-1.035	0.383	-0.141	-1.059	0.219	-0.055	-1.082	0.223	-0.078	-1.262	0.551	-0.227	-1.129	0.422	-0.199	-1.211	0.457	-0.012	-0.934	0.242	-0.113	-1.141	0.23	-0.051
-1.035	0.453	-0.102	-1.223	0.336	-0.121	-1.18	0.188	-0.039	-1.066	0.387	-0.141	-1.066	0.227	-0.063	-1.066	0.227	-0.078	-1.301	0.547	-0.234	-1.102	0.445	-0.203	-1.172	0.426	-0.027	-0.93	0.223	-0.105	-1.098	0.254	-0.078
-1.047	0.461	-0.102	-1.168	0.301	-0.113	-1.152	0.191	-0.031	-1.098	0.406	-0.148	-1.074	0.234	-0.07	-1.055	0.23	-0.07	-1.359	0.539	-0.242	-1.094	0.453	-0.203	-1.129	0.379	-0.031	-0.93	0.199	-0.086	-1.031	0.316	-0.082
-1.059	0.457	-0.102	-1.094	0.289	-0.09	-1.133	0.199	-0.039	-1.113	0.418	-0.156	-1.082	0.238	-0.078	-1.051	0.238	-0.063	-1.441	0.512	-0.254	-1.09	0.461	-0.199	-1.074	0.34	-0.031	-0.926	0.188	-0.07	-0.973	0.355	-0.102
-1.074	0.453	-0.098	-1.027	0.293	-0.066	-1.109	0.207	-0.055	-1.109	0.43	-0.164	-1.086	0.246	-0.086	-1.051	0.234	-0.059	-1.547	0.5	-0.273	-1.113	0.469	-0.203	-1.016	0.305	-0.039	-0.926	0.184	-0.051	-0.922	0.391	-0.113
-1.098	0.453	-0.09	-0.984	0.328	-0.055	-1.094	0.219	-0.059	-1.094	0.449	-0.164	-1.082	0.25	-0.082	-1.066	0.23	-0.047	-1.617	0.508	-0.289	-1.141	0.48	-0.215	-0.957	0.289	-0.031	-0.926	0.168	-0.027	-0.875	0.418	-0.125
-1.125	0.457	-0.098	-0.961	0.371	-0.066	-1.078	0.234	-0.063	-1.078	0.469	-0.16	-1.074	0.258	-0.086	-1.078	0.223	-0.039	-1.582	0.52	-0.289	-1.184	0.5	-0.227	-0.91	0.285	-0.039	-0.926	0.152	-0.008	-0.836	0.445	-0.125
-1.156	0.457	-0.098	-0.957	0.41	-0.086	-1.066	0.242	-0.066	-1.07	0.477	-0.16	-1.066	0.246	-0.074	-1.105	0.223	-0.039	-1.457	0.52	-0.27	-1.227	0.516	-0.246	-0.879	0.289	-0.059	-0.941	0.141	0.008	-0.824	0.457	-0.125
-1.176	0.445	-0.09	-0.961	0.43	-0.121	-1.059	0.254	-0.07	-1.098	0.48	-0.16	-1.063	0.234	-0.055	-1.141	0.238	-0.035	-1.297	0.496	-0.227	-1.27	0.531	-0.273	-0.883	0.332	-0.082	-0.973	0.141	0.016	-0.809	0.457	-0.129
-1.184	0.43	-0.078	-0.973	0.441	-0.145	-1.059	0.262	-0.074	-1.152	0.496	-0.168	-1.07	0.227	-0.039	-1.18	0.258	-0.043	-1.137	0.48	-0.18	-1.316	0.535	-0.293	-0.898	0.371	-0.105	-1.02	0.145	0.02	-0.813	0.457	-0.129
-1.199	0.41	-0.078	-0.992	0.434	-0.156	-1.047	0.262	-0.074	-1.215	0.52	-0.188	-1.082	0.219	-0.027	-1.211	0.277	-0.043	-1.055	0.457	-0.133	-1.395	0.523	-0.316	-0.938	0.426	-0.137	-1.082	0.152	0.023	-0.828	0.441	-0.133
-1.223	0.398	-0.082	-1.008	0.418	-0.16	-1.035	0.258	-0.066	-1.285	0.523	-0.207	-1.109	0.219	-0.023	-1.23	0.305	-0.035	-1.078	0.43	-0.098	-1.492	0.523	-0.332	-0.992	0.434	-0.164	-1.145	0.156	0.027	-0.855	0.422	-0.141
-1.258	0.391	-0.094	-1.023	0.395	-0.156	-1.023	0.238	-0.055	-1.391	0.504	-0.223	-1.148	0.234	-0.02	-1.238	0.328	-0.031	-1.148	0.387	-0.086	-1.574	0.539	-0.352	-1.047	0.422	-0.191	-1.191	0.168	0.027	-0.906	0.418	-0.152
-1.313	0.391	-0.105	-1.039	0.387	-0.148	-1.016	0.227	-0.047	-1.48	0.48	-0.238	-1.188	0.254	-0.016	-1.246	0.34	-0.023	-1.234	0.336	-0.094	-1.59	0.563	-0.355	-1.09	0.414	-0.223	-1.219	0.195	0.016	-0.969	0.414	-0.168
-1.379	0.398	-0.125	-1.055	0.383	-0.133	-1.004	0.219	-0.035	-1.543	0.461	-0.238	-1.215	0.273	-0.023	-1.254	0.332	-0.012	-1.301	0.285	-0.102	-1.535	0.566	-0.34	-1.117	0.41	-0.254	-1.246	0.234	0.004	-1.035	0.418	-0.172
-1.43	0.41	-0.145	-1.066	0.383	-0.129	-0.996	0.215	-0.027	-1.582	0.453	-0.238	-1.246	0.293	-0.027	-1.266	0.316	0	-1.34	0.246	-0.113	-1.418	0.551	-0.305	-1.121	0.41	-0.27	-1.277	0.273	-0.012	-1.098	0.434	-0.188
-1.469	0.434	-0.16	-1.066	0.371	-0.121	-0.988	0.215	-0.02	-1.594	0.43	-0.23	-1.262	0.309	-0.027	-1.273	0.293	0.012	-1.355	0.227	-0.113	-1.281	0.512	-0.234	-1.113	0.41	-0.273	-1.301	0.305	-0.016	-1.133	0.441	-0.203
-1.484	0.445	-0.176	-1.059	0.359	-0.113	-0.988	0.219	-0.016	-1.539	0.422	-0.215	-1.262	0.313	-0.023	-1.305	0.277	0.023	-1.328	0.211	-0.105	-1.18	0.449	-0.164	-1.105	0.414	-0.27	-1.289	0.332	-0.016	-1.16	0.457	-0.207
-1.473	0.453	-0.188	-1.055	0.367	-0.117	-0.996	0.227	-0.008	-1.406	0.434	-0.184	-1.258	0.316	-0.012	-1.324	0.289	0.02	-1.285	0.199	-0.09	-1.152	0.391	-0.102	-1.102	0.43	-0.262	-1.25	0.367	0.008	-1.188	0.48	-0.227
-1.402	0.461	-0.184	-1.051	0.379	-0.125	-1.008	0.234	-0.008	-1.227	0.438	-0.148	-1.27	0.293	0.012	-1.332	0.316	0	-1.227	0.211	-0.074	-1.172	0.324	-0.063	-1.098	0.438	-0.25	-1.211	0.383	0.023	-1.211	0.512	-0.246
-1.27	0.457	-0.16	-1.051	0.398	-0.137	-1.039	0.246	-0.012	-1.063	0.426	-0.117	-1.293	0.27	0.023	-1.316	0.355	-0.023	-1.172	0.223	-0.059	-1.207	0.266	-0.055	-1.109	0.465	-0.254	-1.254	0.375	0.027	-1.238	0.551	-0.273
-1.117	0.438	-0.133	-1.051	0.414	-0.152	-1.07	0.258	-0.02	-0.957	0.391	-0.086	-1.348	0.254	0.023	-1.27	0.398	-0.043	-1.129	0.227	-0.051	-1.258	0.227	-0.059	-1.117	0.473	-0.258	-1.363	0.352	0.02	-1.285	0.59	-0.305
-1	0.395	-0.102	-1.051	0.43	-0.156	-1.105	0.27	-0.023	-0.938	0.355	-0.078	-1.414	0.27	-0.004	-1.188	0.422	-0.051	-1.098	0.227	-0.043	-1.309	0.195	-0.063	-1.133	0.496	-0.27	-1.484	0.328	-0.008	-1.348	0.617	-0.332
-0.945	0.332	-0.07	-1.043	0.441	-0.16	-1.156	0.293	-0.031	-0.988	0.328	-0.082	-1.465	0.301	-0.031	-1.117	0.426	-0.043	-1.078	0.223	-0.047	-1.332	0.188	-0.078	-1.137	0.508	-0.285	-1.609	0.297	-0.031	-1.402	0.641	-0.359
-0.973	0.27	-0.055	-1.023	0.453	-0.16	-1.211	0.305	-0.035	-1.078	0.316	-0.102	-1.441	0.34	-0.066	-1.074	0.422	-0.027	-1.074	0.227	-0.055	-1.316	0.199	-0.086	-1.168	0.523	-0.289	-1.68	0.27	-0.055	-1.438	0.637	-0.371
-1.051	0.234	-0.047	-1	0.473	-0.152	-1.258	0.316	-0.043	-1.176	0.316	-0.113	-1.336	0.387	-0.078	-1.074	0.41	-0.016	-1.059	0.227	-0.066	-1.281	0.215	-0.094	-1.211	0.535	-0.305	-1.648	0.277	-0.066	-1.438	0.617	-0.367
-1.148	0.23	-0.059	-0.996	0.488	-0.145	-1.285	0.32	-0.039	-1.242	0.305	-0.125	-1.199	0.418	-0.074	-1.102	0.395	0.008	-1.059	0.242	-0.07	-1.23	0.238	-0.098	-1.254	0.543	-0.32	-1.555	0.316	-0.066	-1.426	0.574	-0.344
-1.242	0.234	-0.07	-1.008	0.488	-0.137	-1.301	0.324	-0.035	-1.273	0.293	-0.133	-1.074	0.414	-0.059	-1.148	0.398	0.016	-1.07	0.234	-0.082	-1.168	0.25	-0.098	-1.289	0.539	-0.328	-1.422	0.355	-0.063	-1.449	0.527	-0.309
-1.293	0.227	-0.078	-1.039	0.492	-0.141	-1.332	0.309	-0.035	-1.27	0.262	-0.133	-0.988	0.395	-0.035	-1.188	0.414	0.008	-1.063	0.23	-0.07	-1.113	0.258	-0.086	-1.34	0.512	-0.332	-1.293	0.402	-0.051	-1.527	0.512	-0.289
-1.301	0.207	-0.07	-1.09	0.496	-0.141	-1.363	0.293	-0.031	-1.246	0.23	-0.125	-0.969	0.387	-0.02	-1.227	0.426	-0.016	-1.07	0.227	-0.07	-1.07	0.258	-0.07	-1.414	0.488	-0.332	-1.234	0.43	-0.027	-1.551	0.527	-0.262
-1.273	0.184	-0.066	-1.148	0.496	-0.148	-1.402	0.285	-0.039	-1.203	0.199	-0.105	-1.02	0.398	-0.008	-1.25	0.43	-0.047	-1.066	0.223	-0.066	-1.027	0.254	-0.059	-1.52	0.469	-0.34	-1.238	0.422	-0.012	-1.477	0.523	-0.234
-1.23	0.164	-0.059	-1.223	0.488	-0.156	-1.438	0.293	-0.051	-1.164	0.184	-0.063	-1.109	0.43	-0.012	-1.242	0.426	-0.07	-1.066	0.203	-0.059	-1.012	0.25	-0.059	-1.578	0.469	-0.348	-1.277	0.398	-0.008	-1.375	0.488	-0.207
-1.184	0.16	-0.043	-1.297	0.477	-0.172	-1.461	0.309	-0.066	-1.133	0.18	-0.047	-1.191	0.457	-0.039	-1.211	0.398	-0.086	-1.051	0.199	-0.047	-1.008	0.242	-0.063	-1.574	0.473	-0.332	-1.301	0.375	-0.039	-1.328	0.43	-0.176
-1.141	0.172	-0.035	-1.363	0.457	-0.18	-1.445	0.336	-0.09	-1.102	0.188	-0.027	-1.246	0.492	-0.074	-1.164	0.387	-0.082	-1.043	0.191	-0.035	-1.031	0.242	-0.082	-1.48	0.465	-0.309	-1.316	0.359	-0.07	-1.34	0.375	-0.141
-1.133	0.188	-0.027	-1.414	0.434	-0.168	-1.367	0.375	-0.098	-1.086	0.195	-0.027	-1.258	0.488	-0.109	-1.121	0.352	-0.078	-1.027	0.172	-0.031	-1.039	0.254	-0.078	-1.328	0.449	-0.262	-1.313	0.344	-0.109	-1.398	0.348	-0.113
-1.117	0.191	-0.027	-1.477	0.406	-0.164	-1.25	0.398	-0.094	-1.074	0.207	-0.039	-1.223	0.453	-0.121	-1.07	0.328	-0.063	-1.023	0.176	-0.02	-1.051	0.234	-0.094	-1.184	0.426	-0.203	-1.277	0.332	-0.137	-1.465	0.324	-0.098
-1.113	0.199	-0.035	-1.527	0.402	-0.168	-1.141	0.406	-0.07	-1.078	0.207	-0.047	-1.16	0.391	-0.109	-1.02	0.32	-0.055	-1.023	0.18	-0.02	-1.059	0.234	-0.086	-1.125	0.391	-0.148	-1.227	0.32	-0.152	-1.508	0.297	-0.094
-1.113	0.207	-0.043	-1.539	0.41	-0.184	-1.059	0.41	-0.055	-1.074	0.219	-0.059	-1.082	0.328	-0.074	-0.98	0.313	-0.055	-1.047	0.176	-0.012	-1.059	0.215	-0.078	-1.121	0.336	-0.105	-1.16	0.324	-0.141	-1.535	0.262	-0.09
-1.102	0.211	-0.051	-1.531	0.41	-0.195	-1.02	0.418	-0.039	-1.074	0.223	-0.063	-1.023	0.277	-0.031	-0.977	0.313	-0.07	-1.078	0.188	-0.012	-1.055	0.199	-0.063	-1.129	0.293	-0.082	-1.09	0.34	-0.129	-1.523	0.215	-0.078
-1.086	0.211	-0.059	-1.477	0.426	-0.207	-1.031	0.438	-0.027	-1.074	0.238	-0.066	-0.98	0.266	-0.004	-0.988	0.355	-0.098	-1.125	0.211	-0.016	-1.051	0.191	-0.047	-1.133	0.262	-0.082	-1.023	0.371	-0.121	-1.484	0.199	-0.07
-1.066	0.211	-0.059	-1.352	0.441	-0.203	-1.094	0.445	-0.027	-1.074	0.23	-0.07	-0.961	0.289	0.004	-1	0.395	-0.121	-1.168	0.215	-0.02	-1.055	0.184	-0.039	-1.145	0.234	-0.086	-0.965	0.402	-0.125	-1.414	0.207	-0.063
-1.043	0.223	-0.059	-1.191	0.449	-0.191	-1.152	0.465	-0.039	-1.059	0.23	-0.066	-0.973	0.313	-0.02	-1.027	0.41	-0.148	-1.203	0.23	-0.02	-1.047	0.184	-0.031	-1.191	0.227	-0.098	-0.918	0.441	-0.133	-1.328	0.227	-0.059
-1.023	0.23	-0.063	-1.031	0.445	-0.168	-1.188	0.469	-0.059	-1.055	0.238	-0.059	-0.988	0.379	-0.055	-1.051	0.41	-0.172	-1.238	0.277	-0.027	-1.051	0.191	-0.027	-1.234	0.223	-0.094	-0.879	0.465	-0.141	-1.238	0.25	-0.059
-1.027	0.242	-0.063	-0.938	0.418	-0.141	-1.168	0.445	-0.082	-1.035	0.23	-0.047	-1.008	0.422	-0.102	-1.082	0.406	-0.195	-1.258	0.32	-0.055	-1.078	0.203	-0.016	-1.23	0.211	-0.094	-0.844	0.469	-0.145	-1.164	0.27	-0.066
-1.035	0.246	-0.066	-0.918	0.367	-0.113	-1.133	0.395	-0.086	-1.02	0.223	-0.035	-1.012	0.438	-0.137	-1.094	0.426	-0.211	-1.27	0.34	-0.051	-1.102	0.203	-0.012	-1.207	0.219	-0.082	-0.828	0.473	-0.148	-1.109	0.281	-0.078
-1.039	0.242	-0.066	-0.98	0.313	-0.105	-1.082	0.344	-0.066	-1.004	0.215	-0.027	-1.02	0.43	-0.16	-1.094	0.43	-0.215	-1.281	0.348	-0.035	-1.102	0.211	-0.008	-1.164	0.223	-0.074	-0.824	0.457	-0.152	-1.074	0.285	-0.094
-1.035	0.238	-0.066	-1.109	0.285	-0.113	-1.039	0.301	-0.059	-0.996	0.207	-0.02	-1.02	0.422	-0.164	-1.07	0.426	-0.207	-1.293	0.352	-0.012	-1.102	0.219	0	-1.121	0.223	-0.07	-0.828	0.449	-0.156	-1.031	0.285	-0.105
-1.039	0.238	-0.063	-1.246	0.266	-0.129	-0.984	0.313	-0.023	-1.008	0.199	-0.02	-1.02	0.422	-0.168	-1.055	0.422	-0.199	-1.316	0.332	0.004	-1.094	0.227	0.008	-1.074	0.227	-0.07	-0.852	0.441	-0.16	-1.008	0.277	-0.117
-1.039	0.242	-0.063	-1.352	0.246	-0.133	-0.961	0.332	-0.031	-1.023	0.203	-0.016	-1.02	0.426	-0.168	-1.027	0.418	-0.188	-1.352	0.281	0.008	-1.102	0.254	0.004	-1.031	0.234	-0.066	-0.887	0.438	-0.164	-0.988	0.266	-0.129
-1.039	0.238	-0.063	-1.406	0.211	-0.133	-0.949	0.352	-0.047	-1.055	0.215	-0.012	-1.035	0.422	-0.164	-1.012	0.414	-0.168	-1.41	0.227	-0.008	-1.129	0.285	0	-1.008	0.242	-0.074	-0.926	0.434	-0.16	-0.969	0.254	-0.129
-1.031	0.246	-0.063	-1.402	0.176	-0.129	-0.965	0.375	-0.086	-1.09	0.227	-0.02	-1.047	0.414	-0.16	-1.02	0.418	-0.148	-1.477	0.184	-0.039	-1.176	0.32	-0.012	-1.02	0.234	-0.078	-0.969	0.438	-0.164	-0.965	0.238	-0.125
-1.043	0.254	-0.066	-1.371	0.141	-0.109	-0.977	0.395	-0.117	-1.133	0.242	-0.023	-1.059	0.414	-0.156	-1.047	0.426	-0.141	-1.508	0.234	-0.066	-1.227	0.348	-0.02	-1.047	0.23	-0.09	-1.008	0.441	-0.164	-0.945	0.23	-0.117
-1.051	0.262	-0.066	-1.313	0.113	-0.082	-0.98	0.414	-0.145	-1.172	0.258	-0.027	-1.059	0.41	-0.156	-1.078	0.445	-0.148	-1.461	0.332	-0.066	-1.254	0.367	-0.02	-1.07	0.227	-0.094	-1.047	0.441	-0.164	-0.934	0.215	-0.105
-1.047	0.273	-0.078	-1.25	0.109	-0.051	-0.992	0.426	-0.168	-1.207	0.277	-0.031	-1.055	0.41	-0.148	-1.094	0.473	-0.156	-1.34	0.395	-0.043	-1.258	0.363	-0.016	-1.094	0.211	-0.102	-1.063	0.449	-0.172	-0.926	0.203	-0.102
-1.043	0.285	-0.078	-1.195	0.125	-0.031	-1.008	0.43	-0.172	-1.238	0.293	-0.039	-1.047	0.41	-0.141	-1.121	0.508	-0.18	-1.215	0.422	0	-1.27	0.332	-0.012	-1.117	0.203	-0.109	-1.074	0.457	-0.184	-0.918	0.199	-0.09
-1.047	0.297	-0.074	-1.148	0.16	-0.02	-1.008	0.43	-0.168	-1.262	0.313	-0.043	-1.043	0.414	-0.145	-1.156	0.52	-0.195	-1.121	0.426	0.035	-1.309	0.289	-0.008	-1.121	0.195	-0.105	-1.109	0.477	-0.195	-0.91	0.195	-0.074
-1.047	0.293	-0.07	-1.117	0.188	-0.023	-1.012	0.418	-0.156	-1.277	0.316	-0.043	-1.031	0.43	-0.152	-1.207	0.535	-0.211	-1.074	0.395	0.059	-1.367	0.262	-0.02	-1.109	0.195	-0.102	-1.164	0.5	-0.223	-0.914	0.191	-0.059
-1.063	0.289	-0.066	-1.094	0.203	-0.047	-1.012	0.402	-0.148	-1.289	0.309	-0.039	-1.031	0.453	-0.145	-1.25	0.539	-0.227	-1.063	0.363	0.082	-1.418	0.242	-0.031	-1.109	0.195	-0.094	-1.223	0.527	-0.246	-0.918	0.191	-0.055
-1.105	0.285	-0.063	-1.086	0.219	-0.063	-1.023	0.391	-0.141	-1.32	0.281	-0.031	-1.035	0.473	-0.145	-1.281	0.555	-0.242	-1.094	0.328	0.078	-1.473	0.234	-0.047	-1.102	0.203	-0.09	-1.293	0.555	-0.277	-0.93	0.18	-0.043
-1.145	0.281	-0.055	-1.086	0.223	-0.082	-1.027	0.387	-0.129	-1.359	0.254	-0.031	-1.059	0.484	-0.152	-1.313	0.551	-0.254	-1.152	0.32	0.055	-1.496	0.246	-0.07	-1.07	0.203	-0.074	-1.355	0.566	-0.301	-0.953	0.172	-0.027
-1.191	0.285	-0.059	-1.082	0.234	-0.098	-1.031	0.383	-0.129	-1.391	0.258	-0.035	-1.105	0.484	-0.16	-1.379	0.52	-0.254	-1.203	0.344	0.012	-1.457	0.289	-0.094	-1.043	0.203	-0.051	-1.41	0.57	-0.32	-0.984	0.168	-0.02
-1.242	0.297	-0.059	-1.09	0.23	-0.105	-1.035	0.387	-0.133	-1.41	0.285	-0.059	-1.168	0.484	-0.164	-1.488	0.488	-0.258	-1.238	0.379	-0.02	-1.387	0.348	-0.109	-1.02	0.188	-0.039	-1.449	0.566	-0.32	-1.023	0.164	-0.012
-1.281	0.309	-0.063	-1.09	0.238	-0.109	-1.043	0.406	-0.137	-1.406	0.332	-0.078	-1.223	0.484	-0.176	-1.594	0.461	-0.254	-1.238	0.41	-0.051	-1.316	0.398	-0.113	-1.016	0.176	-0.02	-1.465	0.547	-0.32	-1.063	0.176	-0.008
-1.305	0.313	-0.059	-1.09	0.234	-0.105	-1.043	0.426	-0.145	-1.363	0.383	-0.102	-1.27	0.484	-0.184	-1.645	0.453	-0.254	-1.211	0.41	-0.051	-1.246	0.449	-0.102	-1.051	0.172	-0.008	-1.5	0.523	-0.32	-1.098	0.203	-0.012
-1.328	0.313	-0.063	-1.094	0.23	-0.102	-1.031	0.445	-0.148	-1.277	0.422	-0.117	-1.32	0.48	-0.195	-1.625	0.461	-0.246	-1.156	0.367	-0.047	-1.188	0.496	-0.086	-1.105	0.184	0.008	-1.582	0.496	-0.309	-1.145	0.227	-0.02
-1.34	0.316	-0.074	-1.09	0.227	-0.082	-1.023	0.453	-0.156	-1.188	0.438	-0.113	-1.391	0.469	-0.207	-1.512	0.465	-0.223	-1.09	0.344	-0.039	-1.152	0.523	-0.059	-1.152	0.195	0.016	-1.668	0.48	-0.305	-1.172	0.242	-0.023
-1.375	0.32	-0.082	-1.086	0.215	-0.07	-1.02	0.469	-0.16	-1.109	0.434	-0.102	-1.488	0.457	-0.219	-1.336	0.473	-0.191	-1.035	0.324	-0.043	-1.129	0.508	-0.035	-1.191	0.207	0.027	-1.691	0.48	-0.297	-1.188	0.266	-0.02
-1.434	0.332	-0.102	-1.078	0.207	-0.066	-1.016	0.477	-0.152	-1.051	0.43	-0.078	-1.59	0.449	-0.23	-1.148	0.48	-0.148	-0.98	0.336	-0.051	-1.125	0.453	-0.02	-1.219	0.223	0.043	-1.605	0.488	-0.27	-1.203	0.285	-0.016
-1.477	0.344	-0.117	-1.059	0.203	-0.051	-1.012	0.484	-0.148	-1.047	0.434	-0.055	-1.633	0.469	-0.242	-1.016	0.465	-0.098	-0.945	0.352	-0.074	-1.121	0.387	-0.016	-1.223	0.23	0.039	-1.453	0.488	-0.234	-1.195	0.305	-0.008
-1.523	0.348	-0.133	-1.039	0.203	-0.039	-1.02	0.492	-0.137	-1.094	0.441	-0.039	-1.609	0.48	-0.25	-0.953	0.434	-0.066	-0.945	0.387	-0.105	-1.105	0.313	-0.023	-1.219	0.258	0.043	-1.309	0.473	-0.188	-1.176	0.332	0.016
-1.527	0.348	-0.148	-1.02	0.211	-0.035	-1.051	0.492	-0.137	-1.164	0.445	-0.035	-1.516	0.492	-0.242	-0.953	0.395	-0.055	-0.973	0.418	-0.129	-1.098	0.254	-0.027	-1.211	0.285	0.055	-1.223	0.434	-0.137	-1.164	0.336	0.035
-1.453	0.348	-0.137	-1.02	0.219	-0.023	-1.094	0.5	-0.137	-1.211	0.438	-0.039	-1.34	0.484	-0.211	-0.996	0.352	-0.055	-0.996	0.484	-0.16	-1.082	0.215	-0.023	-1.207	0.305	0.043	-1.207	0.379	-0.102	-1.219	0.324	0.043
-1.316	0.344	-0.121	-1.012	0.23	-0.023	-1.145	0.5	-0.141	-1.215	0.402	-0.055	-1.164	0.48	-0.156	-1.078	0.316	-0.063	-1.012	0.523	-0.18	-1.047	0.219	-0.031	-1.246	0.313	0.051	-1.227	0.328	-0.078	-1.359	0.305	0.023
-1.141	0.344	-0.094	-1.02	0.238	-0.02	-1.207	0.504	-0.16	-1.172	0.348	-0.051	-1.031	0.469	-0.113	-1.168	0.293	-0.078	-1.035	0.48	-0.203	-1.004	0.238	-0.035	-1.367	0.309	0.039	-1.273	0.281	-0.074	-1.523	0.281	-0.012
-0.965	0.363	-0.074	-1.035	0.246	-0.016	-1.266	0.492	-0.176	-1.105	0.305	-0.039	-0.969	0.441	-0.082	-1.246	0.277	-0.09	-1.047	0.453	-0.203	-0.973	0.258	-0.047	-1.531	0.305	0.004	-1.332	0.25	-0.074	-1.621	0.258	-0.043
-0.836	0.383	-0.051	-1.059	0.25	-0.012	-1.336	0.48	-0.184	-1.047	0.277	-0.031	-0.961	0.398	-0.066	-1.281	0.27	-0.113	-1.051	0.426	-0.203	-0.953	0.289	-0.066	-1.66	0.305	-0.055	-1.371	0.223	-0.082	-1.641	0.266	-0.078
-0.789	0.41	-0.031	-1.086	0.25	-0.016	-1.418	0.469	-0.195	-1.004	0.289	-0.023	-1.004	0.363	-0.059	-1.27	0.262	-0.125	-1.051	0.402	-0.191	-0.949	0.332	-0.098	-1.703	0.328	-0.102	-1.363	0.211	-0.086	-1.621	0.305	-0.105
-0.84	0.43	-0.027	-1.121	0.258	-0.023	-1.504	0.457	-0.203	-0.984	0.32	-0.035	-1.066	0.344	-0.066	-1.234	0.258	-0.133	-1.039	0.391	-0.176	-0.957	0.387	-0.137	-1.648	0.375	-0.133	-1.305	0.207	-0.09	-1.574	0.363	-0.129
-0.949	0.441	-0.043	-1.16	0.27	-0.027	-1.563	0.461	-0.207	-0.988	0.359	-0.059	-1.137	0.32	-0.07	-1.191	0.246	-0.133	-1.027	0.379	-0.164	-0.977	0.445	-0.18	-1.535	0.434	-0.148	-1.219	0.215	-0.094	-1.504	0.402	-0.133
-1.07	0.445	-0.063	-1.191	0.285	-0.02	-1.57	0.465	-0.219	-0.996	0.395	-0.09	-1.195	0.301	-0.082	-1.152	0.238	-0.117	-1.02	0.383	-0.152	-0.996	0.484	-0.219	-1.406	0.477	-0.125	-1.145	0.223	-0.086	-1.426	0.43	-0.121
-1.156	0.426	-0.086	-1.211	0.297	-0.023	-1.563	0.453	-0.223	-1.008	0.43	-0.121	-1.23	0.289	-0.094	-1.133	0.227	-0.098	-1.027	0.379	-0.141	-1.008	0.492	-0.238	-1.285	0.504	-0.094	-1.07	0.227	-0.082	-1.363	0.445	-0.094
-1.191	0.371	-0.086	-1.25	0.289	-0.02	-1.512	0.461	-0.223	-1.023	0.445	-0.148	-1.242	0.273	-0.105	-1.137	0.223	-0.07	-1.043	0.383	-0.145	-0.996	0.484	-0.25	-1.191	0.527	-0.043	-1.016	0.227	-0.066	-1.32	0.449	-0.063
-1.168	0.313	-0.082	-1.27	0.285	-0.02	-1.398	0.473	-0.211	-1.027	0.445	-0.172	-1.234	0.27	-0.117	-1.133	0.215	-0.047	-1.078	0.398	-0.156	-0.977	0.461	-0.238	-1.16	0.527	0.027	-0.977	0.23	-0.063	-1.297	0.422	-0.027
-1.129	0.262	-0.059	-1.285	0.293	-0.023	-1.234	0.48	-0.195	-1.02	0.449	-0.184	-1.215	0.254	-0.109	-1.113	0.191	-0.023	-1.117	0.438	-0.176	-0.961	0.438	-0.223	-1.188	0.488	0.078	-0.965	0.227	-0.059	-1.281	0.363	-0.004
-1.082	0.242	-0.039	-1.309	0.313	-0.027	-1.066	0.473	-0.16	-1.004	0.445	-0.184	-1.176	0.25	-0.082	-1.098	0.188	-0.016	-1.148	0.469	-0.203	-0.965	0.422	-0.207	-1.215	0.426	0.098	-0.957	0.215	-0.063	-1.254	0.313	0
-1.027	0.262	-0.027	-1.359	0.32	-0.047	-0.949	0.449	-0.137	-0.984	0.43	-0.172	-1.145	0.223	-0.07	-1.086	0.184	-0.023	-1.164	0.512	-0.23	-0.984	0.414	-0.199	-1.223	0.355	0.074	-0.957	0.211	-0.074	-1.234	0.258	0
-0.996	0.305	-0.027	-1.418	0.324	-0.063	-0.906	0.406	-0.125	-0.969	0.414	-0.16	-1.105	0.211	-0.043	-1.07	0.191	-0.035	-1.18	0.531	-0.238	-1	0.398	-0.195	-1.207	0.285	0.023	-0.961	0.207	-0.09	-1.207	0.215	-0.008
-0.973	0.355	-0.031	-1.465	0.328	-0.086	-0.945	0.363	-0.121	-0.969	0.41	-0.145	-1.074	0.199	-0.023	-1.07	0.203	-0.051	-1.207	0.539	-0.242	-1.031	0.402	-0.195	-1.16	0.227	-0.004	-0.961	0.219	-0.102	-1.172	0.207	-0.027
-0.969	0.398	-0.055	-1.504	0.324	-0.109	-1.043	0.332	-0.125	-0.977	0.402	-0.141	-1.043	0.199	-0.016	-1.066	0.207	-0.063	-1.227	0.539	-0.246	-1.066	0.41	-0.199	-1.094	0.215	-0.027	-0.969	0.215	-0.109	-1.129	0.242	-0.051
-0.965	0.434	-0.086	-1.508	0.316	-0.121	-1.164	0.328	-0.137	-0.992	0.402	-0.137	-1.027	0.195	-0.016	-1.063	0.219	-0.066	-1.242	0.551	-0.246	-1.113	0.434	-0.211	-1.004	0.242	-0.012	-0.969	0.207	-0.105	-1.066	0.281	-0.078
-0.973	0.449	-0.109	-1.441	0.316	-0.109	-1.266	0.316	-0.152	-1.008	0.402	-0.148	-1.016	0.211	-0.027	-1.055	0.238	-0.074	-1.266	0.559	-0.258	-1.148	0.445	-0.211	-0.914	0.277	0	-0.961	0.199	-0.09	-0.988	0.336	-0.094
-0.98	0.449	-0.121	-1.309	0.336	-0.09	-1.313	0.301	-0.156	-1.02	0.402	-0.16	-1.027	0.223	-0.055	-1.051	0.25	-0.09	-1.293	0.559	-0.262	-1.164	0.453	-0.215	-0.871	0.313	-0.012	-0.961	0.184	-0.07	-0.922	0.379	-0.109
-0.98	0.434	-0.109	-1.129	0.355	-0.066	-1.32	0.266	-0.156	-1.031	0.41	-0.16	-1.043	0.234	-0.066	-1.047	0.246	-0.09	-1.328	0.543	-0.27	-1.176	0.469	-0.219	-0.844	0.379	-0.02	-0.949	0.176	-0.059	-0.855	0.387	-0.133
-0.988	0.402	-0.094	-0.957	0.379	-0.039	-1.305	0.215	-0.145	-1.039	0.418	-0.172	-1.063	0.254	-0.082	-1.051	0.246	-0.082	-1.391	0.52	-0.27	-1.18	0.48	-0.223	-0.84	0.414	-0.051	-0.938	0.172	-0.035	-0.816	0.426	-0.121
-0.992	0.391	-0.078	-0.828	0.414	-0.016	-1.273	0.168	-0.117	-1.047	0.418	-0.168	-1.063	0.262	-0.082	-1.055	0.227	-0.078	-1.484	0.5	-0.281	-1.203	0.492	-0.238	-0.855	0.418	-0.086	-0.926	0.16	-0.02	-0.813	0.422	-0.137
-0.996	0.383	-0.059	-0.797	0.43	0.008	-1.227	0.145	-0.082	-1.043	0.426	-0.164	-1.063	0.258	-0.09	-1.063	0.215	-0.07	-1.582	0.484	-0.289	-1.242	0.508	-0.262	-0.891	0.426	-0.129	-0.938	0.152	0	-0.816	0.434	-0.145
-1.008	0.375	-0.055	-0.852	0.434	0.02	-1.18	0.141	-0.055	-1.027	0.445	-0.164	-1.047	0.25	-0.082	-1.074	0.207	-0.051	-1.598	0.496	-0.297	-1.293	0.531	-0.293	-0.926	0.445	-0.168	-0.961	0.141	0.016	-0.844	0.441	-0.164
-1.016	0.371	-0.055	-0.953	0.426	0.004	-1.141	0.16	-0.039	-1.027	0.457	-0.16	-1.023	0.234	-0.07	-1.086	0.211	-0.039	-1.535	0.496	-0.289	-1.355	0.547	-0.313	-0.961	0.469	-0.191	-0.977	0.141	0.02	-0.871	0.453	-0.18
-1.035	0.375	-0.059	-1.082	0.418	-0.031	-1.121	0.184	-0.039	-1.051	0.457	-0.156	-1.004	0.227	-0.055	-1.105	0.227	-0.035	-1.406	0.5	-0.262	-1.426	0.547	-0.34	-0.969	0.469	-0.195	-1.004	0.148	0.023	-0.902	0.453	-0.195
-1.043	0.379	-0.059	-1.188	0.391	-0.063	-1.102	0.191	-0.051	-1.094	0.457	-0.16	-1	0.219	-0.035	-1.125	0.246	-0.035	-1.254	0.5	-0.219	-1.531	0.523	-0.348	-0.977	0.457	-0.188	-1.051	0.164	0.023	-0.941	0.449	-0.203
-1.047	0.387	-0.063	-1.242	0.355	-0.098	-1.09	0.203	-0.066	-1.156	0.457	-0.184	-1.008	0.219	-0.02	-1.133	0.266	-0.031	-1.113	0.492	-0.176	-1.621	0.496	-0.344	-0.977	0.43	-0.184	-1.09	0.176	0.027	-1.012	0.445	-0.219
-1.035	0.391	-0.063	-1.258	0.301	-0.121	-1.082	0.219	-0.074	-1.219	0.465	-0.195	-1.039	0.223	-0.012	-1.145	0.293	-0.027	-1.035	0.469	-0.129	-1.656	0.477	-0.328	-0.984	0.41	-0.168	-1.145	0.191	0.027	-1.07	0.445	-0.227
-1.039	0.406	-0.066	-1.227	0.246	-0.125	-1.07	0.23	-0.078	-1.273	0.473	-0.207	-1.074	0.227	-0.023	-1.16	0.324	-0.02	-1.02	0.422	-0.105	-1.605	0.453	-0.297	-0.988	0.402	-0.164	-1.199	0.207	0.016	-1.137	0.461	-0.234
-1.043	0.41	-0.07	-1.168	0.211	-0.113	-1.063	0.242	-0.074	-1.352	0.461	-0.223	-1.094	0.242	-0.023	-1.188	0.344	-0.012	-1.047	0.371	-0.098	-1.484	0.418	-0.254	-1	0.418	-0.172	-1.242	0.227	0.008	-1.184	0.496	-0.246
-1.051	0.422	-0.078	-1.098	0.227	-0.102	-1.059	0.242	-0.074	-1.438	0.453	-0.234	-1.125	0.258	-0.027	-1.227	0.348	0	-1.098	0.332	-0.098	-1.328	0.391	-0.203	-1.039	0.438	-0.184	-1.273	0.242	0.008	-1.211	0.527	-0.258
-1.055	0.43	-0.078	-1.059	0.266	-0.098	-1.055	0.23	-0.066	-1.52	0.453	-0.246	-1.141	0.273	-0.031	-1.273	0.324	0.016	-1.16	0.301	-0.105	-1.199	0.363	-0.152	-1.074	0.465	-0.207	-1.281	0.262	0.023	-1.23	0.551	-0.285
-1.055	0.426	-0.074	-1.023	0.324	-0.098	-1.051	0.227	-0.055	-1.578	0.449	-0.254	-1.172	0.293	-0.031	-1.34	0.285	0.023	-1.211	0.277	-0.117	-1.121	0.324	-0.102	-1.113	0.477	-0.227	-1.25	0.289	0.027	-1.25	0.582	-0.309
-1.063	0.422	-0.082	-1.016	0.375	-0.113	-1.047	0.215	-0.047	-1.621	0.461	-0.262	-1.207	0.309	-0.027	-1.426	0.25	0.016	-1.238	0.266	-0.125	-1.113	0.27	-0.066	-1.137	0.5	-0.25	-1.234	0.316	0.023	-1.285	0.602	-0.328
-1.059	0.426	-0.078	-1.012	0.402	-0.141	-1.027	0.215	-0.035	-1.609	0.461	-0.258	-1.211	0.324	-0.027	-1.508	0.25	-0.008	-1.246	0.254	-0.125	-1.145	0.227	-0.055	-1.156	0.527	-0.266	-1.285	0.332	0.008	-1.34	0.613	-0.352
-1.059	0.434	-0.082	-1.012	0.414	-0.168	-1.012	0.215	-0.035	-1.48	0.469	-0.234	-1.23	0.328	-0.023	-1.559	0.285	-0.043	-1.238	0.242	-0.125	-1.18	0.207	-0.055	-1.164	0.547	-0.273	-1.406	0.336	-0.023	-1.41	0.613	-0.387
-1.066	0.441	-0.082	-1.016	0.406	-0.184	-0.996	0.223	-0.031	-1.277	0.461	-0.188	-1.254	0.316	-0.012	-1.535	0.348	-0.082	-1.215	0.223	-0.113	-1.207	0.195	-0.059	-1.184	0.563	-0.273	-1.527	0.328	-0.059	-1.457	0.602	-0.402
-1.082	0.445	-0.082	-1.023	0.391	-0.184	-0.992	0.227	-0.031	-1.074	0.441	-0.137	-1.273	0.293	-0.004	-1.422	0.418	-0.105	-1.199	0.211	-0.105	-1.215	0.195	-0.07	-1.211	0.582	-0.281	-1.609	0.32	-0.086	-1.473	0.582	-0.41
-1.117	0.453	-0.086	-1.027	0.379	-0.184	-0.977	0.234	-0.027	-0.938	0.41	-0.098	-1.328	0.277	0	-1.281	0.473	-0.113	-1.18	0.195	-0.098	-1.195	0.211	-0.082	-1.238	0.59	-0.285	-1.633	0.316	-0.09	-1.465	0.555	-0.402
-1.141	0.449	-0.094	-1.031	0.363	-0.172	-0.973	0.238	-0.02	-0.887	0.371	-0.07	-1.391	0.277	-0.02	-1.148	0.469	-0.09	-1.16	0.18	-0.082	-1.176	0.246	-0.094	-1.262	0.59	-0.285	-1.621	0.313	-0.082	-1.414	0.531	-0.379
-1.172	0.43	-0.098	-1.039	0.352	-0.156	-0.984	0.25	-0.016	-0.914	0.332	-0.055	-1.457	0.301	-0.047	-1.059	0.449	-0.059	-1.141	0.176	-0.066	-1.133	0.27	-0.105	-1.301	0.574	-0.289	-1.578	0.316	-0.07	-1.352	0.504	-0.32
-1.199	0.418	-0.109	-1.047	0.352	-0.152	-1	0.254	-0.023	-1	0.316	-0.066	-1.492	0.348	-0.086	-1.008	0.441	-0.023	-1.137	0.172	-0.063	-1.082	0.293	-0.117	-1.355	0.539	-0.289	-1.512	0.352	-0.059	-1.32	0.48	-0.262
-1.227	0.418	-0.109	-1.055	0.352	-0.148	-1.027	0.262	-0.027	-1.105	0.313	-0.09	-1.461	0.391	-0.109	-1.027	0.445	0.012	-1.129	0.176	-0.063	-1.055	0.293	-0.113	-1.438	0.496	-0.289	-1.426	0.395	-0.047	-1.324	0.465	-0.215
-1.266	0.418	-0.113	-1.055	0.359	-0.152	-1.063	0.281	-0.039	-1.188	0.301	-0.102	-1.367	0.426	-0.129	-1.07	0.449	0.031	-1.113	0.18	-0.063	-1.035	0.285	-0.102	-1.527	0.465	-0.289	-1.355	0.426	-0.031	-1.316	0.461	-0.18
-1.305	0.414	-0.113	-1.047	0.375	-0.148	-1.098	0.301	-0.043	-1.246	0.285	-0.121	-1.266	0.43	-0.121	-1.129	0.445	0.043	-1.113	0.207	-0.066	-1.004	0.277	-0.086	-1.563	0.465	-0.289	-1.324	0.426	-0.02	-1.297	0.449	-0.156
-1.344	0.406	-0.121	-1.031	0.395	-0.152	-1.141	0.313	-0.047	-1.262	0.266	-0.121	-1.176	0.41	-0.098	-1.188	0.422	0.027	-1.113	0.207	-0.078	-0.973	0.258	-0.063	-1.52	0.461	-0.277	-1.324	0.395	-0.016	-1.277	0.426	-0.156
-1.375	0.406	-0.129	-1.012	0.418	-0.16	-1.191	0.32	-0.051	-1.25	0.238	-0.109	-1.109	0.398	-0.059	-1.227	0.387	-0.016	-1.094	0.211	-0.086	-0.965	0.234	-0.043	-1.445	0.438	-0.254	-1.34	0.348	-0.035	-1.285	0.395	-0.16
-1.41	0.402	-0.145	-0.996	0.441	-0.168	-1.246	0.316	-0.051	-1.223	0.211	-0.094	-1.09	0.41	-0.031	-1.234	0.344	-0.055	-1.086	0.227	-0.098	-0.957	0.219	-0.035	-1.309	0.418	-0.215	-1.34	0.301	-0.051	-1.328	0.371	-0.172
-1.441	0.398	-0.164	-0.984	0.465	-0.176	-1.281	0.32	-0.043	-1.176	0.199	-0.066	-1.094	0.438	-0.004	-1.203	0.313	-0.07	-1.063	0.238	-0.098	-0.961	0.203	-0.031	-1.172	0.41	-0.168	-1.316	0.281	-0.059	-1.371	0.336	-0.16
-1.453	0.414	-0.184	-0.984	0.477	-0.18	-1.301	0.324	-0.039	-1.141	0.191	-0.031	-1.113	0.473	0.016	-1.148	0.285	-0.07	-1.043	0.211	-0.09	-0.961	0.191	-0.031	-1.105	0.41	-0.137	-1.25	0.289	-0.07	-1.406	0.285	-0.145
-1.402	0.438	-0.191	-0.984	0.488	-0.176	-1.328	0.32	-0.039	-1.113	0.184	-0.023	-1.113	0.488	0.016	-1.074	0.273	-0.059	-1.023	0.203	-0.074	-0.977	0.18	-0.031	-1.09	0.391	-0.109	-1.152	0.32	-0.063	-1.434	0.234	-0.117
-1.285	0.473	-0.188	-0.996	0.48	-0.176	-1.375	0.305	-0.043	-1.086	0.191	-0.012	-1.098	0.473	0	-0.996	0.262	-0.043	-1.016	0.219	-0.063	-1.004	0.168	-0.035	-1.113	0.348	-0.09	-1.055	0.324	-0.074	-1.461	0.18	-0.094
-1.148	0.473	-0.16	-1.043	0.473	-0.172	-1.434	0.305	-0.059	-1.078	0.199	-0.016	-1.074	0.43	-0.016	-0.93	0.273	-0.035	-1.016	0.227	-0.051	-1.035	0.164	-0.043	-1.156	0.293	-0.09	-0.969	0.371	-0.074	-1.473	0.145	-0.07
-1.031	0.438	-0.137	-1.098	0.473	-0.172	-1.484	0.316	-0.078	-1.082	0.203	-0.027	-1.055	0.352	-0.02	-0.906	0.305	-0.051	-1.039	0.223	-0.043	-1.07	0.172	-0.055	-1.211	0.25	-0.094	-0.906	0.395	-0.078	-1.461	0.141	-0.051
-0.961	0.379	-0.113	-1.16	0.469	-0.172	-1.52	0.34	-0.098	-1.082	0.227	-0.047	-1.02	0.297	-0.012	-0.906	0.355	-0.055	-1.066	0.223	-0.035	-1.105	0.176	-0.063	-1.262	0.234	-0.102	-0.859	0.406	-0.082	-1.422	0.148	-0.039
-0.965	0.32	-0.094	-1.234	0.457	-0.18	-1.508	0.359	-0.113	-1.082	0.246	-0.059	-1	0.277	0	-0.926	0.391	-0.074	-1.109	0.223	-0.035	-1.113	0.188	-0.074	-1.273	0.23	-0.109	-0.848	0.418	-0.094	-1.348	0.176	-0.043
-1.027	0.277	-0.082	-1.289	0.453	-0.18	-1.434	0.383	-0.113	-1.082	0.258	-0.066	-1	0.285	-0.008	-0.969	0.402	-0.105	-1.164	0.223	-0.035	-1.113	0.195	-0.082	-1.258	0.23	-0.113	-0.855	0.449	-0.105	-1.262	0.199	-0.059
-1.117	0.262	-0.09	-1.34	0.441	-0.188	-1.289	0.395	-0.102	-1.082	0.27	-0.066	-0.996	0.297	-0.02	-1.023	0.406	-0.145	-1.211	0.238	-0.023	-1.105	0.207	-0.086	-1.223	0.227	-0.121	-0.875	0.473	-0.137	-1.164	0.23	-0.09
-1.211	0.262	-0.098	-1.387	0.414	-0.191	-1.102	0.395	-0.078	-1.07	0.281	-0.063	-0.996	0.324	-0.043	-1.066	0.41	-0.172	-1.242	0.266	-0.016	-1.078	0.215	-0.074	-1.191	0.227	-0.121	-0.887	0.488	-0.148	-1.07	0.262	-0.113
-1.27	0.25	-0.109	-1.434	0.391	-0.188	-0.934	0.391	-0.043	-1.059	0.277	-0.063	-1.008	0.348	-0.086	-1.094	0.41	-0.191	-1.27	0.289	-0.008	-1.074	0.219	-0.063	-1.164	0.219	-0.113	-0.906	0.488	-0.164	-0.988	0.277	-0.125
-1.297	0.234	-0.105	-1.477	0.387	-0.191	-0.828	0.391	-0.004	-1.039	0.27	-0.051	-1.012	0.398	-0.117	-1.098	0.406	-0.211	-1.273	0.316	-0.012	-1.086	0.223	-0.043	-1.141	0.219	-0.094	-0.918	0.465	-0.164	-0.93	0.293	-0.129
-1.277	0.203	-0.09	-1.488	0.402	-0.195	-0.813	0.387	0.027	-1.023	0.254	-0.039	-1.016	0.43	-0.152	-1.078	0.398	-0.207	-1.262	0.328	0	-1.098	0.234	-0.035	-1.102	0.223	-0.074	-0.918	0.438	-0.164	-0.875	0.289	-0.129
-1.234	0.164	-0.07	-1.465	0.426	-0.195	-0.887	0.383	0.035	-1.008	0.238	-0.027	-1.016	0.441	-0.18	-1.059	0.387	-0.199	-1.258	0.324	0.02	-1.117	0.258	-0.039	-1.07	0.211	-0.059	-0.93	0.414	-0.16	-0.848	0.285	-0.125
-1.184	0.145	-0.051	-1.426	0.441	-0.199	-1.039	0.383	0.008	-0.996	0.238	-0.016	-1.008	0.453	-0.191	-1.055	0.375	-0.18	-1.246	0.316	0.027	-1.156	0.289	-0.047	-1.043	0.199	-0.055	-0.93	0.406	-0.141	-0.828	0.285	-0.121
-1.141	0.148	-0.039	-1.367	0.445	-0.203	-1.199	0.391	-0.035	-0.988	0.246	-0.008	-0.996	0.449	-0.188	-1.035	0.379	-0.164	-1.258	0.305	0.031	-1.188	0.324	-0.059	-1.031	0.191	-0.043	-0.934	0.402	-0.125	-0.824	0.273	-0.113
-1.113	0.168	-0.027	-1.277	0.441	-0.191	-1.316	0.402	-0.094	-0.992	0.25	-0.008	-0.98	0.453	-0.184	-1.027	0.391	-0.145	-1.301	0.289	0.02	-1.211	0.352	-0.063	-1.02	0.188	-0.055	-0.941	0.406	-0.113	-0.828	0.258	-0.109
-1.117	0.191	-0.031	-1.164	0.438	-0.184	-1.371	0.395	-0.148	-1.004	0.254	-0.012	-0.973	0.441	-0.176	-1.043	0.398	-0.133	-1.371	0.297	0	-1.223	0.355	-0.059	-1.02	0.191	-0.059	-0.969	0.398	-0.113	-0.848	0.242	-0.105
-1.129	0.207	-0.047	-1.039	0.426	-0.164	-1.336	0.363	-0.18	-1.039	0.266	-0.016	-0.977	0.438	-0.168	-1.066	0.422	-0.133	-1.422	0.324	-0.031	-1.234	0.352	-0.043	-1.023	0.203	-0.07	-1.008	0.395	-0.117	-0.879	0.23	-0.102
-1.129	0.219	-0.059	-0.941	0.398	-0.141	-1.273	0.328	-0.164	-1.082	0.266	-0.016	-0.973	0.43	-0.164	-1.078	0.438	-0.152	-1.418	0.348	-0.051	-1.262	0.316	-0.02	-1.043	0.215	-0.086	-1.07	0.391	-0.133	-0.902	0.227	-0.105
-1.121	0.223	-0.066	-0.898	0.371	-0.129	-1.18	0.281	-0.141	-1.129	0.273	-0.012	-0.988	0.426	-0.152	-1.105	0.457	-0.168	-1.355	0.371	-0.063	-1.316	0.277	-0.004	-1.055	0.223	-0.098	-1.137	0.398	-0.152	-0.93	0.23	-0.105
-1.109	0.219	-0.074	-0.918	0.324	-0.113	-1.074	0.316	-0.109	-1.168	0.277	-0.012	-0.977	0.414	-0.152	-1.145	0.457	-0.188	-1.266	0.395	-0.063	-1.43	0.258	0.008	-1.055	0.227	-0.098	-1.203	0.395	-0.18	-0.953	0.234	-0.09
-1.094	0.223	-0.074	-0.996	0.301	-0.109	-0.996	0.34	-0.09	-1.211	0.289	-0.02	-0.977	0.406	-0.148	-1.191	0.457	-0.203	-1.18	0.406	-0.059	-1.551	0.25	-0.012	-1.063	0.234	-0.102	-1.262	0.414	-0.207	-0.98	0.234	-0.078
-1.082	0.223	-0.07	-1.105	0.281	-0.125	-0.957	0.379	-0.078	-1.246	0.301	-0.027	-0.98	0.398	-0.148	-1.242	0.473	-0.227	-1.117	0.406	-0.051	-1.617	0.25	-0.031	-1.074	0.23	-0.094	-1.32	0.438	-0.242	-1.008	0.227	-0.07
-1.063	0.227	-0.066	-1.215	0.266	-0.145	-0.938	0.406	-0.098	-1.27	0.301	-0.035	-0.98	0.398	-0.148	-1.293	0.523	-0.254	-1.105	0.41	-0.035	-1.59	0.273	-0.063	-1.082	0.211	-0.074	-1.371	0.457	-0.27	-1.035	0.219	-0.059
-1.039	0.234	-0.07	-1.293	0.266	-0.168	-0.938	0.43	-0.133	-1.297	0.297	-0.031	-0.977	0.41	-0.148	-1.313	0.57	-0.285	-1.145	0.422	-0.016	-1.473	0.32	-0.086	-1.094	0.199	-0.063	-1.41	0.473	-0.289	-1.07	0.211	-0.043
-1.02	0.234	-0.066	-1.336	0.27	-0.188	-0.957	0.445	-0.164	-1.332	0.273	-0.031	-1	0.426	-0.156	-1.328	0.613	-0.309	-1.215	0.438	-0.008	-1.328	0.379	-0.098	-1.105	0.18	-0.039	-1.422	0.473	-0.301	-1.102	0.211	-0.02
-1.016	0.242	-0.07	-1.359	0.277	-0.195	-0.977	0.434	-0.188	-1.379	0.262	-0.039	-1.047	0.438	-0.164	-1.383	0.633	-0.328	-1.281	0.438	-0.012	-1.195	0.422	-0.082	-1.125	0.176	-0.023	-1.418	0.457	-0.293	-1.156	0.215	0.008
-1.016	0.246	-0.07	-1.344	0.242	-0.195	-0.992	0.43	-0.203	-1.438	0.254	-0.055	-1.109	0.457	-0.184	-1.48	0.621	-0.348	-1.332	0.434	-0.031	-1.082	0.445	-0.047	-1.152	0.188	-0.02	-1.445	0.441	-0.277	-1.207	0.211	0.023
-1.027	0.25	-0.074	-1.301	0.211	-0.172	-1.012	0.406	-0.195	-1.504	0.273	-0.074	-1.191	0.473	-0.215	-1.57	0.613	-0.359	-1.348	0.41	-0.063	-1.02	0.469	-0.004	-1.172	0.203	-0.004	-1.504	0.43	-0.277	-1.234	0.211	0.027
-1.039	0.25	-0.078	-1.25	0.195	-0.145	-1.02	0.391	-0.18	-1.535	0.293	-0.098	-1.27	0.488	-0.246	-1.609	0.594	-0.359	-1.313	0.375	-0.078	-1.016	0.473	0.043	-1.184	0.219	0.012	-1.504	0.469	-0.285	-1.266	0.223	0.031
-1.047	0.254	-0.078	-1.207	0.176	-0.113	-1.027	0.383	-0.168	-1.488	0.324	-0.117	-1.336	0.5	-0.266	-1.602	0.551	-0.336	-1.234	0.324	-0.086	-1.07	0.43	0.07	-1.195	0.23	0.027	-1.434	0.523	-0.281	-1.309	0.242	0.035
-1.047	0.262	-0.07	-1.176	0.16	-0.09	-1.035	0.371	-0.156	-1.359	0.371	-0.125	-1.406	0.488	-0.281	-1.527	0.477	-0.293	-1.145	0.305	-0.074	-1.145	0.367	0.07	-1.211	0.25	0.047	-1.34	0.527	-0.27	-1.344	0.258	0.039
-1.051	0.258	-0.07	-1.164	0.148	-0.07	-1.031	0.363	-0.152	-1.199	0.387	-0.105	-1.496	0.461	-0.297	-1.383	0.406	-0.215	-1.051	0.281	-0.055	-1.176	0.32	0.043	-1.211	0.281	0.066	-1.297	0.477	-0.246	-1.328	0.273	0.043
-1.039	0.27	-0.063	-1.168	0.148	-0.066	-1.039	0.359	-0.145	-1.059	0.371	-0.074	-1.574	0.445	-0.297	-1.207	0.344	-0.117	-0.988	0.297	-0.031	-1.172	0.289	0	-1.211	0.305	0.09	-1.301	0.395	-0.219	-1.277	0.297	0.039
-1.043	0.27	-0.063	-1.176	0.152	-0.07	-1.031	0.363	-0.145	-0.984	0.359	-0.039	-1.629	0.43	-0.301	-1.086	0.305	-0.035	-0.938	0.289	-0.035	-1.105	0.27	-0.043	-1.227	0.313	0.105	-1.324	0.328	-0.18	-1.254	0.316	0.043
-1.043	0.285	-0.063	-1.188	0.16	-0.078	-1.027	0.383	-0.148	-0.977	0.363	-0.012	-1.656	0.43	-0.293	-1.043	0.266	0.031	-0.945	0.328	-0.047	-1.012	0.262	-0.063	-1.262	0.309	0.109	-1.371	0.27	-0.137	-1.313	0.32	0.035
-1.063	0.305	-0.063	-1.199	0.172	-0.078	-1.023	0.398	-0.152	-1.047	0.387	0.004	-1.609	0.438	-0.281	-1.066	0.223	0.074	-0.98	0.387	-0.086	-0.934	0.293	-0.07	-1.332	0.316	0.086	-1.402	0.219	-0.109	-1.41	0.305	0.023
-1.078	0.313	-0.059	-1.207	0.176	-0.074	-1.016	0.426	-0.16	-1.148	0.414	-0.016	-1.461	0.473	-0.262	-1.094	0.199	0.082	-1.012	0.453	-0.121	-0.883	0.309	-0.074	-1.441	0.332	0.043	-1.418	0.168	-0.086	-1.492	0.281	0.004
-1.098	0.32	-0.055	-1.203	0.164	-0.066	-1.012	0.438	-0.16	-1.234	0.449	-0.059	-1.273	0.488	-0.223	-1.129	0.191	0.055	-1.039	0.477	-0.16	-0.863	0.336	-0.07	-1.535	0.352	-0.012	-1.398	0.156	-0.07	-1.547	0.25	-0.016
-1.121	0.32	-0.043	-1.18	0.164	-0.051	-1.012	0.449	-0.156	-1.273	0.465	-0.102	-1.125	0.484	-0.176	-1.191	0.191	0.023	-1.078	0.441	-0.184	-0.887	0.395	-0.07	-1.578	0.367	-0.059	-1.352	0.16	-0.059	-1.582	0.23	-0.027
-1.148	0.316	-0.039	-1.148	0.18	-0.047	-1.012	0.469	-0.148	-1.246	0.438	-0.129	-1.027	0.449	-0.141	-1.27	0.191	-0.02	-1.09	0.43	-0.199	-0.934	0.434	-0.082	-1.543	0.391	-0.086	-1.273	0.18	-0.059	-1.59	0.246	-0.047
-1.176	0.316	-0.043	-1.109	0.191	-0.039	-1.016	0.473	-0.148	-1.18	0.379	-0.133	-0.992	0.41	-0.125	-1.309	0.191	-0.063	-1.102	0.422	-0.199	-0.98	0.449	-0.102	-1.477	0.426	-0.082	-1.188	0.207	-0.063	-1.547	0.285	-0.07
-1.215	0.328	-0.043	-1.063	0.207	-0.039	-1.035	0.477	-0.141	-1.082	0.32	-0.094	-1	0.375	-0.117	-1.293	0.203	-0.09	-1.086	0.418	-0.191	-1.02	0.449	-0.145	-1.398	0.438	-0.07	-1.105	0.223	-0.07	-1.484	0.336	-0.078
-1.266	0.336	-0.043	-1.008	0.23	-0.035	-1.078	0.477	-0.137	-0.992	0.305	-0.059	-1.043	0.348	-0.117	-1.25	0.219	-0.109	-1.074	0.414	-0.18	-1.035	0.445	-0.184	-1.324	0.453	-0.051	-1.039	0.238	-0.078	-1.406	0.387	-0.074
-1.293	0.336	-0.039	-0.965	0.246	-0.031	-1.133	0.473	-0.133	-0.93	0.313	-0.027	-1.113	0.332	-0.125	-1.188	0.23	-0.113	-1.047	0.395	-0.16	-1.031	0.418	-0.199	-1.25	0.473	-0.027	-1.004	0.25	-0.074	-1.34	0.414	-0.055
-1.301	0.34	-0.031	-0.93	0.27	-0.031	-1.191	0.469	-0.137	-0.891	0.34	-0.016	-1.172	0.32	-0.133	-1.129	0.242	-0.117	-1.035	0.387	-0.137	-1.012	0.398	-0.199	-1.203	0.473	0.004	-0.969	0.25	-0.074	-1.297	0.41	-0.043
-1.301	0.348	-0.035	-0.91	0.273	-0.027	-1.234	0.457	-0.137	-0.879	0.371	-0.039	-1.195	0.305	-0.129	-1.082	0.258	-0.109	-1.039	0.383	-0.133	-1.008	0.375	-0.195	-1.199	0.461	0.023	-0.938	0.254	-0.07	-1.273	0.395	-0.035
-1.309	0.348	-0.055	-0.906	0.273	-0.023	-1.281	0.441	-0.141	-0.891	0.391	-0.07	-1.215	0.289	-0.125	-1.051	0.277	-0.098	-1.051	0.387	-0.125	-1.012	0.371	-0.191	-1.207	0.438	0.02	-0.918	0.242	-0.074	-1.242	0.375	-0.047
-1.352	0.34	-0.066	-0.922	0.266	-0.02	-1.34	0.43	-0.148	-0.918	0.406	-0.098	-1.227	0.262	-0.113	-1.031	0.285	-0.082	-1.066	0.402	-0.125	-1.016	0.387	-0.188	-1.203	0.41	-0.004	-0.895	0.238	-0.07	-1.219	0.355	-0.063
-1.391	0.332	-0.074	-0.941	0.266	-0.016	-1.414	0.422	-0.156	-0.941	0.41	-0.121	-1.219	0.219	-0.102	-1.035	0.281	-0.078	-1.09	0.43	-0.141	-1.02	0.41	-0.191	-1.188	0.371	-0.035	-0.875	0.238	-0.066	-1.18	0.344	-0.078
-1.43	0.348	-0.09	-0.98	0.258	-0.027	-1.496	0.43	-0.164	-0.961	0.41	-0.137	-1.191	0.195	-0.078	-1.047	0.27	-0.074	-1.117	0.473	-0.164	-1.02	0.414	-0.191	-1.148	0.336	-0.066	-0.871	0.238	-0.066	-1.121	0.348	-0.078
-1.461	0.359	-0.109	-1.035	0.258	-0.027	-1.551	0.43	-0.184	-0.98	0.41	-0.148	-1.156	0.191	-0.047	-1.055	0.258	-0.082	-1.129	0.512	-0.191	-1.016	0.414	-0.199	-1.102	0.324	-0.074	-0.871	0.238	-0.066	-1.055	0.344	-0.082
-1.453	0.367	-0.121	-1.09	0.258	-0.027	-1.582	0.438	-0.191	-1.008	0.41	-0.141	-1.137	0.18	-0.035	-1.051	0.246	-0.086	-1.141	0.543	-0.211	-1.016	0.418	-0.211	-1.035	0.297	-0.078	-0.887	0.223	-0.063	-0.992	0.34	-0.086
-1.367	0.383	-0.121	-1.137	0.262	-0.027	-1.566	0.438	-0.195	-1.027	0.402	-0.141	-1.125	0.176	-0.023	-1.043	0.234	-0.078	-1.156	0.555	-0.223	-1	0.414	-0.219	-0.969	0.301	-0.063	-0.91	0.199	-0.066	-0.938	0.336	-0.078
-1.227	0.398	-0.105	-1.184	0.258	-0.023	-1.48	0.445	-0.191	-1.035	0.406	-0.137	-1.117	0.172	-0.027	-1.027	0.234	-0.074	-1.195	0.555	-0.227	-0.996	0.414	-0.223	-0.914	0.281	-0.063	-0.941	0.176	-0.055	-0.902	0.34	-0.066
-1.066	0.395	-0.082	-1.238	0.254	-0.02	-1.332	0.457	-0.184	-1.039	0.395	-0.137	-1.109	0.172	-0.031	-1.016	0.227	-0.063	-1.234	0.551	-0.242	-0.996	0.43	-0.227	-0.879	0.297	-0.055	-0.965	0.156	-0.051	-0.875	0.355	-0.066
-0.91	0.402	-0.063	-1.289	0.254	-0.027	-1.152	0.453	-0.148	-1.035	0.387	-0.133	-1.109	0.172	-0.039	-1	0.219	-0.051	-1.285	0.555	-0.258	-1.008	0.445	-0.238	-0.883	0.313	-0.07	-0.984	0.152	-0.047	-0.852	0.371	-0.07
-0.813	0.414	-0.039	-1.34	0.266	-0.027	-0.992	0.441	-0.125	-1.039	0.391	-0.133	-1.105	0.18	-0.047	-0.984	0.215	-0.039	-1.328	0.559	-0.27	-1.047	0.453	-0.246	-0.902	0.344	-0.098	-1.027	0.156	-0.039	-0.84	0.383	-0.074
-0.805	0.414	-0.02	-1.387	0.273	-0.035	-0.902	0.41	-0.098	-1.031	0.391	-0.129	-1.102	0.191	-0.055	-0.969	0.211	-0.039	-1.391	0.543	-0.281	-1.109	0.457	-0.258	-0.941	0.367	-0.133	-1.074	0.176	-0.047	-0.844	0.391	-0.086
-0.887	0.418	-0.012	-1.418	0.297	-0.055	-0.898	0.367	-0.086	-1.039	0.402	-0.129	-1.098	0.199	-0.055	-0.961	0.199	-0.027	-1.477	0.516	-0.293	-1.172	0.473	-0.281	-0.977	0.391	-0.164	-1.102	0.199	-0.051	-0.867	0.402	-0.098
-1.02	0.434	-0.027	-1.438	0.313	-0.066	-0.984	0.316	-0.082	-1.047	0.41	-0.141	-1.09	0.211	-0.055	-0.961	0.184	-0.016	-1.59	0.488	-0.305	-1.23	0.473	-0.305	-1.012	0.41	-0.195	-1.129	0.215	-0.047	-0.898	0.414	-0.105
-1.156	0.422	-0.047	-1.453	0.324	-0.078	-1.109	0.293	-0.086	-1.055	0.414	-0.145	-1.07	0.23	-0.055	-0.969	0.168	-0.012	-1.68	0.48	-0.313	-1.305	0.461	-0.324	-1.039	0.418	-0.207	-1.148	0.223	-0.051	-0.941	0.426	-0.121
-1.219	0.398	-0.07	-1.445	0.344	-0.094	-1.238	0.277	-0.105	-1.051	0.434	-0.152	-1.059	0.234	-0.047	-0.992	0.168	-0.004	-1.691	0.48	-0.32	-1.414	0.445	-0.348	-1.051	0.414	-0.219	-1.168	0.234	-0.039	-0.973	0.43	-0.137
-1.219	0.359	-0.074	-1.445	0.355	-0.102	-1.328	0.27	-0.113	-1.047	0.445	-0.152	-1.031	0.23	-0.047	-1.027	0.18	0	-1.605	0.477	-0.313	-1.566	0.434	-0.371	-1.063	0.41	-0.215	-1.195	0.238	-0.035	-1.004	0.434	-0.141
-1.184	0.309	-0.055	-1.422	0.359	-0.102	-1.355	0.258	-0.121	-1.035	0.449	-0.145	-1.012	0.234	-0.039	-1.082	0.195	0.004	-1.418	0.477	-0.277	-1.695	0.449	-0.398	-1.07	0.406	-0.207	-1.211	0.246	-0.027	-1.02	0.422	-0.145
-1.129	0.27	-0.031	-1.344	0.371	-0.098	-1.34	0.23	-0.117	-1.039	0.449	-0.137	-0.996	0.23	-0.023	-1.117	0.211	0.004	-1.195	0.484	-0.223	-1.75	0.48	-0.414	-1.07	0.41	-0.207	-1.242	0.258	-0.02	-1.039	0.418	-0.145
-1.066	0.27	-0.016	-1.234	0.383	-0.086	-1.301	0.211	-0.105	-1.063	0.449	-0.133	-0.992	0.23	-0.016	-1.164	0.234	-0.008	-1.02	0.488	-0.16	-1.676	0.52	-0.406	-1.078	0.422	-0.207	-1.27	0.258	-0.012	-1.047	0.414	-0.148
-1.012	0.301	-0.012	-1.102	0.402	-0.078	-1.234	0.203	-0.09	-1.109	0.449	-0.133	-1.004	0.23	-0.016	-1.207	0.262	-0.012	-0.945	0.469	-0.105	-1.508	0.512	-0.363	-1.098	0.441	-0.223	-1.285	0.258	0.008	-1.059	0.422	-0.137
-0.984	0.344	-0.02	-0.965	0.418	-0.066	-1.172	0.215	-0.066	-1.176	0.449	-0.141	-1.02	0.242	-0.016	-1.246	0.293	-0.016	-0.938	0.426	-0.078	-1.336	0.461	-0.293	-1.109	0.453	-0.227	-1.273	0.258	0.02	-1.082	0.434	-0.137
-0.977	0.383	-0.043	-0.859	0.434	-0.047	-1.121	0.234	-0.043	-1.238	0.449	-0.152	-1.055	0.246	-0.02	-1.266	0.313	-0.02	-0.965	0.371	-0.07	-1.203	0.395	-0.219	-1.125	0.469	-0.234	-1.27	0.266	0.027	-1.105	0.465	-0.145
-0.973	0.426	-0.078	-0.832	0.438	-0.027	-1.082	0.234	-0.039	-1.305	0.445	-0.168	-1.105	0.25	-0.027	-1.281	0.32	-0.016	-1.023	0.324	-0.086	-1.148	0.332	-0.152	-1.137	0.492	-0.23	-1.305	0.273	0.012	-1.137	0.492	-0.18
-0.98	0.457	-0.109	-0.879	0.391	0.004	-1.059	0.227	-0.051	-1.371	0.441	-0.188	-1.141	0.258	-0.031	-1.289	0.313	-0.012	-1.102	0.297	-0.109	-1.148	0.285	-0.117	-1.133	0.52	-0.23	-1.391	0.277	-0.012	-1.191	0.523	-0.219
-0.988	0.473	-0.125	-0.957	0.336	0.02	-1.047	0.223	-0.063	-1.449	0.441	-0.203	-1.168	0.27	-0.031	-1.313	0.297	-0.008	-1.18	0.281	-0.129	-1.172	0.254	-0.105	-1.133	0.531	-0.23	-1.477	0.285	-0.031	-1.262	0.539	-0.262
-0.996	0.461	-0.129	-1.066	0.309	0	-1.043	0.227	-0.07	-1.512	0.445	-0.211	-1.203	0.289	-0.043	-1.355	0.281	-0.008	-1.23	0.273	-0.145	-1.207	0.25	-0.117	-1.141	0.535	-0.234	-1.516	0.305	-0.063	-1.332	0.559	-0.297
-0.996	0.434	-0.113	-1.164	0.313	-0.039	-1.043	0.234	-0.078	-1.531	0.457	-0.203	-1.227	0.305	-0.051	-1.434	0.289	-0.027	-1.262	0.266	-0.156	-1.227	0.254	-0.133	-1.16	0.547	-0.242	-1.5	0.328	-0.09	-1.398	0.582	-0.332
-0.992	0.414	-0.094	-1.219	0.297	-0.082	-1.051	0.246	-0.078	-1.52	0.457	-0.203	-1.242	0.313	-0.051	-1.516	0.305	-0.063	-1.262	0.254	-0.16	-1.219	0.262	-0.137	-1.191	0.555	-0.254	-1.453	0.352	-0.098	-1.43	0.602	-0.348
-0.984	0.395	-0.074	-1.238	0.273	-0.121	-1.051	0.258	-0.078	-1.496	0.453	-0.199	-1.27	0.309	-0.051	-1.547	0.32	-0.082	-1.238	0.242	-0.152	-1.18	0.27	-0.129	-1.234	0.555	-0.277	-1.391	0.355	-0.09	-1.406	0.609	-0.34
-0.98	0.387	-0.066	-1.227	0.254	-0.156	-1.047	0.262	-0.074	-1.434	0.457	-0.191	-1.273	0.301	-0.039	-1.484	0.348	-0.113	-1.219	0.223	-0.137	-1.148	0.289	-0.125	-1.301	0.543	-0.293	-1.336	0.371	-0.074	-1.34	0.59	-0.316
-0.98	0.391	-0.066	-1.18	0.27	-0.172	-1.031	0.262	-0.066	-1.305	0.473	-0.176	-1.273	0.289	-0.031	-1.363	0.371	-0.121	-1.184	0.207	-0.109	-1.117	0.297	-0.105	-1.398	0.516	-0.316	-1.285	0.391	-0.051	-1.309	0.566	-0.289
-0.988	0.402	-0.066	-1.129	0.305	-0.188	-1.023	0.25	-0.055	-1.156	0.477	-0.152	-1.313	0.27	-0.035	-1.234	0.379	-0.109	-1.172	0.195	-0.086	-1.074	0.289	-0.078	-1.543	0.504	-0.34	-1.238	0.398	-0.02	-1.32	0.559	-0.258
-0.988	0.402	-0.07	-1.078	0.348	-0.188	-1.012	0.242	-0.043	-1.016	0.453	-0.125	-1.371	0.27	-0.047	-1.133	0.383	-0.082	-1.156	0.18	-0.063	-1.027	0.277	-0.07	-1.645	0.512	-0.352	-1.227	0.379	0.004	-1.383	0.574	-0.234
-0.992	0.406	-0.074	-1.047	0.395	-0.195	-1.004	0.23	-0.027	-0.941	0.422	-0.109	-1.418	0.293	-0.07	-1.082	0.398	-0.063	-1.145	0.164	-0.043	-0.992	0.273	-0.066	-1.652	0.52	-0.348	-1.219	0.352	0.012	-1.461	0.578	-0.234
-1	0.406	-0.078	-1.016	0.418	-0.188	-0.996	0.227	-0.023	-0.949	0.375	-0.102	-1.449	0.332	-0.094	-1.102	0.422	-0.043	-1.141	0.16	-0.043	-0.977	0.262	-0.059	-1.543	0.504	-0.32	-1.227	0.324	-0.004	-1.508	0.547	-0.238
-1.004	0.41	-0.086	-1	0.426	-0.191	-0.992	0.227	-0.023	-1.016	0.344	-0.098	-1.418	0.359	-0.117	-1.16	0.469	-0.035	-1.129	0.16	-0.047	-0.965	0.254	-0.055	-1.352	0.473	-0.258	-1.254	0.289	-0.027	-1.531	0.48	-0.238
-1.02	0.41	-0.094	-0.988	0.418	-0.195	-0.992	0.234	-0.02	-1.117	0.332	-0.102	-1.309	0.379	-0.117	-1.227	0.5	-0.039	-1.133	0.172	-0.055	-0.961	0.25	-0.059	-1.172	0.422	-0.18	-1.27	0.266	-0.051	-1.516	0.383	-0.207
-1.039	0.414	-0.094	-0.988	0.391	-0.195	-0.988	0.242	-0.02	-1.215	0.316	-0.109	-1.168	0.379	-0.098	-1.273	0.504	-0.066	-1.125	0.184	-0.074	-0.953	0.25	-0.063	-1.078	0.375	-0.113	-1.238	0.285	-0.066	-1.465	0.289	-0.152
-1.051	0.414	-0.094	-0.988	0.367	-0.176	-1.004	0.25	-0.016	-1.277	0.297	-0.113	-1.051	0.359	-0.078	-1.277	0.477	-0.098	-1.117	0.195	-0.074	-0.961	0.246	-0.063	-1.07	0.332	-0.066	-1.18	0.316	-0.082	-1.418	0.227	-0.086
-1.066	0.418	-0.098	-0.992	0.348	-0.16	-1.023	0.25	-0.016	-1.289	0.266	-0.117	-0.984	0.348	-0.047	-1.254	0.449	-0.125	-1.113	0.211	-0.07	-0.973	0.238	-0.059	-1.098	0.281	-0.039	-1.105	0.352	-0.082	-1.391	0.191	-0.031
-1.066	0.422	-0.098	-1	0.328	-0.145	-1.051	0.258	-0.016	-1.281	0.242	-0.098	-0.977	0.344	-0.023	-1.188	0.383	-0.129	-1.098	0.219	-0.07	-0.988	0.223	-0.063	-1.137	0.234	-0.043	-1.023	0.375	-0.086	-1.379	0.188	0.004
-1.066	0.426	-0.09	-1.008	0.324	-0.133	-1.094	0.273	-0.02	-1.246	0.199	-0.086	-1.07	0.367	-0.012	-1.102	0.301	-0.105	-1.086	0.219	-0.063	-0.992	0.207	-0.055	-1.18	0.207	-0.059	-0.949	0.379	-0.09	-1.363	0.191	0.031
-1.059	0.434	-0.086	-1.012	0.32	-0.125	-1.141	0.285	-0.027	-1.191	0.18	-0.066	-1.18	0.406	-0.012	-1.02	0.25	-0.074	-1.078	0.223	-0.055	-0.988	0.195	-0.047	-1.211	0.195	-0.078	-0.895	0.391	-0.098	-1.328	0.207	0.027
-1.055	0.434	-0.082	-1.02	0.313	-0.117	-1.191	0.309	-0.027	-1.137	0.184	-0.055	-1.266	0.453	-0.055	-0.961	0.246	-0.043	-1.078	0.207	-0.047	-0.984	0.195	-0.051	-1.211	0.195	-0.094	-0.871	0.41	-0.094	-1.285	0.219	-0.004
-1.059	0.438	-0.086	-1.027	0.313	-0.117	-1.23	0.313	-0.023	-1.109	0.188	-0.039	-1.313	0.488	-0.098	-0.922	0.266	-0.031	-1.066	0.191	-0.039	-0.969	0.191	-0.039	-1.195	0.215	-0.098	-0.875	0.434	-0.098	-1.242	0.23	-0.055
-1.063	0.445	-0.09	-1.039	0.316	-0.117	-1.258	0.316	-0.023	-1.086	0.199	-0.035	-1.297	0.473	-0.137	-0.93	0.332	-0.031	-1.074	0.191	-0.027	-0.961	0.199	-0.035	-1.184	0.23	-0.098	-0.895	0.445	-0.109	-1.207	0.234	-0.117
-1.082	0.453	-0.094	-1.047	0.34	-0.125	-1.277	0.301	-0.02	-1.078	0.211	-0.035	-1.25	0.41	-0.156	-0.93	0.387	-0.043	-1.094	0.191	-0.027	-0.973	0.207	-0.043	-1.164	0.238	-0.09	-0.922	0.457	-0.121	-1.16	0.254	-0.164
-1.109	0.465	-0.098	-1.059	0.375	-0.129	-1.316	0.285	-0.023	-1.078	0.215	-0.051	-1.176	0.352	-0.137	-0.941	0.406	-0.066	-1.133	0.191	-0.027	-1.008	0.219	-0.047	-1.133	0.238	-0.078	-0.953	0.457	-0.133	-1.102	0.281	-0.188
-1.148	0.465	-0.105	-1.063	0.41	-0.148	-1.363	0.266	-0.02	-1.07	0.223	-0.059	-1.102	0.297	-0.109	-0.957	0.391	-0.102	-1.172	0.203	-0.02	-1.07	0.223	-0.051	-1.105	0.246	-0.07	-0.973	0.449	-0.141	-1.039	0.305	-0.184
-1.188	0.461	-0.109	-1.063	0.434	-0.156	-1.402	0.254	-0.027	-1.07	0.227	-0.055	-1.027	0.293	-0.07	-0.984	0.398	-0.129	-1.215	0.215	-0.02	-1.117	0.242	-0.051	-1.078	0.246	-0.066	-0.98	0.438	-0.145	-0.984	0.313	-0.152
-1.23	0.469	-0.117	-1.055	0.453	-0.156	-1.445	0.262	-0.047	-1.063	0.223	-0.055	-0.988	0.313	-0.047	-1.016	0.395	-0.16	-1.266	0.227	-0.023	-1.16	0.25	-0.059	-1.055	0.246	-0.066	-0.965	0.422	-0.133	-0.934	0.301	-0.121
-1.266	0.465	-0.125	-1.043	0.465	-0.156	-1.477	0.289	-0.063	-1.055	0.223	-0.051	-0.977	0.332	-0.043	-1.039	0.402	-0.172	-1.316	0.25	-0.027	-1.18	0.25	-0.055	-1.035	0.25	-0.07	-0.941	0.414	-0.113	-0.902	0.27	-0.105
-1.293	0.457	-0.117	-1.027	0.473	-0.141	-1.48	0.328	-0.094	-1.043	0.227	-0.051	-0.973	0.355	-0.055	-1.055	0.41	-0.176	-1.336	0.277	-0.02	-1.191	0.258	-0.055	-1.023	0.246	-0.078	-0.902	0.406	-0.094	-0.883	0.246	-0.094
-1.316	0.445	-0.113	-1.023	0.477	-0.133	-1.438	0.363	-0.133	-1.039	0.223	-0.043	-0.973	0.367	-0.078	-1.063	0.426	-0.176	-1.328	0.301	-0.008	-1.203	0.277	-0.051	-1.02	0.242	-0.094	-0.891	0.41	-0.074	-0.891	0.219	-0.098
-1.344	0.438	-0.117	-1.035	0.492	-0.125	-1.336	0.398	-0.141	-1.031	0.223	-0.047	-0.98	0.379	-0.121	-1.059	0.418	-0.172	-1.316	0.313	0.012	-1.227	0.301	-0.051	-1.027	0.238	-0.105	-0.891	0.414	-0.063	-0.906	0.203	-0.098
-1.375	0.438	-0.125	-1.07	0.508	-0.121	-1.199	0.426	-0.129	-1.023	0.223	-0.043	-1.004	0.395	-0.152	-1.035	0.414	-0.152	-1.313	0.289	0.023	-1.27	0.313	-0.047	-1.031	0.23	-0.109	-0.902	0.426	-0.063	-0.934	0.191	-0.098
-1.398	0.445	-0.141	-1.121	0.523	-0.125	-1.055	0.434	-0.109	-1.016	0.223	-0.039	-1.016	0.402	-0.168	-1.023	0.41	-0.137	-1.32	0.266	0.035	-1.301	0.309	-0.027	-1.039	0.227	-0.105	-0.945	0.441	-0.07	-0.965	0.191	-0.094
-1.414	0.449	-0.16	-1.172	0.535	-0.125	-0.93	0.441	-0.082	-1.004	0.219	-0.039	-1.023	0.398	-0.176	-1.008	0.41	-0.129	-1.363	0.258	0.031	-1.305	0.289	0.004	-1.051	0.211	-0.102	-1	0.445	-0.094	-0.992	0.191	-0.09
-1.426	0.457	-0.18	-1.223	0.52	-0.129	-0.863	0.43	-0.055	-0.996	0.211	-0.035	-1.031	0.395	-0.168	-1.004	0.41	-0.121	-1.43	0.25	0.008	-1.328	0.254	0.023	-1.055	0.199	-0.09	-1.078	0.445	-0.117	-1.012	0.191	-0.086
-1.414	0.473	-0.191	-1.273	0.5	-0.133	-0.867	0.414	-0.031	-0.984	0.215	-0.031	-1.027	0.387	-0.156	-1	0.41	-0.109	-1.469	0.262	-0.027	-1.398	0.223	0.027	-1.051	0.191	-0.082	-1.168	0.441	-0.148	-1.016	0.203	-0.078
-1.336	0.492	-0.195	-1.336	0.477	-0.148	-0.934	0.414	-0.027	-0.984	0.219	-0.035	-1.027	0.387	-0.141	-1.012	0.422	-0.105	-1.445	0.289	-0.059	-1.488	0.211	0.012	-1.035	0.191	-0.066	-1.25	0.438	-0.18	-1.004	0.215	-0.066
-1.203	0.488	-0.176	-1.398	0.457	-0.156	-1.059	0.414	-0.039	-0.992	0.223	-0.031	-1.031	0.387	-0.137	-1.043	0.441	-0.117	-1.348	0.336	-0.074	-1.559	0.219	-0.016	-1.012	0.195	-0.059	-1.313	0.441	-0.207	-1	0.211	-0.047
-1.051	0.469	-0.148	-1.469	0.441	-0.168	-1.168	0.414	-0.059	-1.027	0.234	-0.031	-1.02	0.395	-0.137	-1.086	0.457	-0.125	-1.23	0.371	-0.074	-1.563	0.25	-0.047	-1.012	0.203	-0.043	-1.363	0.449	-0.238	-0.992	0.203	-0.031
-0.945	0.43	-0.117	-1.523	0.426	-0.176	-1.215	0.395	-0.086	-1.063	0.25	-0.031	-1.012	0.402	-0.133	-1.125	0.477	-0.145	-1.133	0.391	-0.063	-1.473	0.297	-0.063	-1.004	0.219	-0.039	-1.395	0.465	-0.266	-1.008	0.195	-0.008
-0.902	0.387	-0.102	-1.531	0.438	-0.199	-1.219	0.352	-0.082	-1.113	0.273	-0.043	-1.004	0.418	-0.133	-1.172	0.48	-0.152	-1.059	0.395	-0.047	-1.34	0.34	-0.066	-1.008	0.234	-0.035	-1.395	0.496	-0.293	-1.031	0.199	0.016
-0.93	0.324	-0.082	-1.512	0.457	-0.211	-1.188	0.289	-0.078	-1.152	0.293	-0.051	-1	0.434	-0.141	-1.211	0.488	-0.16	-1.035	0.406	-0.035	-1.223	0.363	-0.051	-1.027	0.246	-0.02	-1.383	0.523	-0.305	-1.063	0.207	0.035
-1.02	0.281	-0.074	-1.477	0.473	-0.215	-1.137	0.27	-0.051	-1.195	0.313	-0.055	-1	0.461	-0.148	-1.254	0.496	-0.172	-1.059	0.41	-0.016	-1.133	0.367	-0.039	-1.059	0.25	-0.016	-1.398	0.539	-0.305	-1.113	0.215	0.051
-1.141	0.27	-0.082	-1.406	0.477	-0.219	-1.082	0.262	-0.043	-1.242	0.332	-0.063	-0.996	0.488	-0.16	-1.285	0.508	-0.184	-1.105	0.414	-0.004	-1.102	0.395	-0.02	-1.117	0.246	0.008	-1.461	0.527	-0.293	-1.176	0.23	0.055
-1.258	0.258	-0.098	-1.289	0.477	-0.203	-1.051	0.289	-0.035	-1.273	0.344	-0.063	-1.004	0.5	-0.168	-1.301	0.523	-0.195	-1.141	0.414	-0.004	-1.117	0.426	0	-1.16	0.246	0.039	-1.539	0.516	-0.297	-1.246	0.238	0.059
-1.32	0.25	-0.117	-1.148	0.477	-0.184	-1.039	0.316	-0.039	-1.301	0.348	-0.055	-1.027	0.5	-0.168	-1.309	0.535	-0.203	-1.16	0.391	-0.031	-1.168	0.434	0.008	-1.191	0.25	0.066	-1.559	0.535	-0.301	-1.324	0.262	0.051
-1.324	0.234	-0.117	-1.004	0.465	-0.156	-1.031	0.344	-0.063	-1.332	0.34	-0.043	-1.078	0.488	-0.176	-1.34	0.535	-0.203	-1.172	0.387	-0.063	-1.207	0.422	-0.008	-1.23	0.27	0.082	-1.477	0.539	-0.297	-1.375	0.273	0.047
-1.305	0.199	-0.105	-0.891	0.43	-0.125	-1.027	0.387	-0.102	-1.363	0.32	-0.035	-1.148	0.492	-0.184	-1.41	0.508	-0.203	-1.16	0.363	-0.09	-1.215	0.414	-0.039	-1.246	0.285	0.09	-1.359	0.504	-0.273	-1.336	0.285	0.055
-1.25	0.164	-0.082	-0.84	0.383	-0.102	-1.016	0.406	-0.125	-1.395	0.313	-0.035	-1.223	0.492	-0.195	-1.512	0.48	-0.219	-1.133	0.328	-0.09	-1.191	0.379	-0.059	-1.25	0.293	0.094	-1.277	0.434	-0.23	-1.277	0.309	0.074
-1.191	0.156	-0.066	-0.863	0.324	-0.086	-1.016	0.422	-0.148	-1.434	0.32	-0.035	-1.285	0.5	-0.207	-1.598	0.473	-0.227	-1.105	0.297	-0.078	-1.141	0.309	-0.066	-1.262	0.285	0.109	-1.23	0.359	-0.176	-1.281	0.32	0.098
-1.145	0.172	-0.047	-0.938	0.285	-0.086	-0.996	0.434	-0.156	-1.477	0.34	-0.051	-1.34	0.504	-0.223	-1.637	0.477	-0.238	-1.082	0.254	-0.055	-1.082	0.266	-0.059	-1.332	0.254	0.109	-1.223	0.297	-0.121	-1.387	0.285	0.102
-1.109	0.188	-0.035	-1.051	0.262	-0.102	-0.98	0.445	-0.148	-1.48	0.359	-0.066	-1.383	0.492	-0.227	-1.602	0.484	-0.242	-1.059	0.246	-0.051	-1.023	0.254	-0.059	-1.477	0.223	0.078	-1.262	0.25	-0.082	-1.539	0.234	0.094
-1.094	0.207	-0.035	-1.156	0.258	-0.125	-0.973	0.438	-0.137	-1.406	0.391	-0.078	-1.43	0.469	-0.227	-1.477	0.496	-0.234	-1.047	0.277	-0.059	-0.957	0.27	-0.035	-1.621	0.203	0.031	-1.313	0.207	-0.059	-1.664	0.188	0.066
-1.09	0.219	-0.047	-1.238	0.266	-0.156	-0.969	0.418	-0.125	-1.285	0.418	-0.07	-1.504	0.441	-0.234	-1.297	0.488	-0.195	-1.031	0.289	-0.098	-0.906	0.305	-0.027	-1.707	0.223	-0.039	-1.355	0.18	-0.059	-1.742	0.184	0.027
-1.09	0.227	-0.059	-1.293	0.258	-0.176	-0.969	0.406	-0.113	-1.152	0.43	-0.051	-1.563	0.434	-0.234	-1.133	0.469	-0.148	-1.047	0.313	-0.133	-0.855	0.348	-0.02	-1.691	0.297	-0.094	-1.355	0.164	-0.063	-1.734	0.238	-0.027
-1.09	0.23	-0.07	-1.32	0.242	-0.188	-0.98	0.398	-0.109	-1.051	0.422	-0.027	-1.586	0.441	-0.238	-1.016	0.438	-0.105	-1.07	0.395	-0.176	-0.828	0.395	-0.031	-1.578	0.379	-0.133	-1.305	0.168	-0.066	-1.656	0.328	-0.07
-1.094	0.227	-0.07	-1.316	0.207	-0.184	-0.992	0.395	-0.102	-1.012	0.414	-0.008	-1.57	0.449	-0.242	-0.977	0.406	-0.066	-1.074	0.508	-0.203	-0.816	0.406	-0.047	-1.457	0.434	-0.148	-1.227	0.195	-0.066	-1.531	0.406	-0.082
-1.082	0.234	-0.082	-1.293	0.164	-0.16	-1.004	0.391	-0.102	-1.031	0.422	0.004	-1.496	0.465	-0.242	-0.984	0.359	-0.043	-1.066	0.508	-0.215	-0.848	0.41	-0.07	-1.355	0.473	-0.137	-1.145	0.223	-0.074	-1.414	0.461	-0.07
-1.074	0.23	-0.082	-1.25	0.137	-0.125	-1.016	0.387	-0.102	-1.09	0.43	0.012	-1.363	0.473	-0.227	-1.035	0.313	-0.035	-1.063	0.445	-0.207	-0.898	0.426	-0.109	-1.289	0.5	-0.113	-1.066	0.246	-0.074	-1.344	0.473	-0.035
-1.059	0.234	-0.078	-1.207	0.129	-0.094	-1.027	0.391	-0.105	-1.16	0.426	-0.012	-1.199	0.469	-0.199	-1.105	0.289	-0.039	-1.07	0.426	-0.223	-0.961	0.449	-0.16	-1.258	0.527	-0.074	-1.023	0.25	-0.078	-1.316	0.445	-0.004
-1.051	0.238	-0.07	-1.172	0.145	-0.078	-1.027	0.398	-0.113	-1.203	0.418	-0.043	-1.047	0.445	-0.156	-1.199	0.273	-0.059	-1.074	0.434	-0.211	-1.004	0.465	-0.191	-1.25	0.504	-0.035	-1.004	0.246	-0.074	-1.316	0.398	0.016
-1.047	0.242	-0.063	-1.148	0.172	-0.086	-1.023	0.406	-0.121	-1.195	0.402	-0.074	-0.949	0.414	-0.121	-1.262	0.258	-0.078	-1.09	0.445	-0.211	-1.035	0.461	-0.203	-1.25	0.461	-0.016	-0.996	0.242	-0.074	-1.32	0.355	0.008
-1.059	0.25	-0.063	-1.137	0.191	-0.086	-1.02	0.418	-0.129	-1.156	0.379	-0.094	-0.922	0.367	-0.094	-1.281	0.246	-0.098	-1.098	0.449	-0.207	-1.039	0.453	-0.207	-1.23	0.43	-0.031	-0.992	0.23	-0.07	-1.309	0.332	-0.02
-1.055	0.254	-0.059	-1.129	0.199	-0.094	-1.023	0.43	-0.133	-1.09	0.348	-0.098	-0.945	0.32	-0.074	-1.27	0.23	-0.109	-1.109	0.441	-0.195	-1.035	0.441	-0.203	-1.207	0.379	-0.066	-0.992	0.223	-0.078	-1.262	0.32	-0.047
-1.051	0.246	-0.051	-1.121	0.203	-0.105	-1.02	0.441	-0.141	-1.016	0.328	-0.082	-1.008	0.297	-0.074	-1.227	0.207	-0.105	-1.109	0.422	-0.176	-1.027	0.438	-0.199	-1.16	0.316	-0.082	-0.984	0.223	-0.082	-1.195	0.324	-0.063
-1.043	0.238	-0.039	-1.117	0.207	-0.117	-1.043	0.449	-0.152	-0.961	0.324	-0.078	-1.09	0.289	-0.082	-1.172	0.195	-0.098	-1.113	0.41	-0.172	-1.016	0.43	-0.195	-1.102	0.262	-0.086	-0.973	0.223	-0.086	-1.109	0.332	-0.055
-1.023	0.227	-0.031	-1.121	0.219	-0.117	-1.082	0.461	-0.164	-0.902	0.34	-0.066	-1.168	0.277	-0.094	-1.129	0.191	-0.082	-1.109	0.41	-0.152	-1	0.441	-0.191	-1.035	0.223	-0.051	-0.961	0.223	-0.086	-1.02	0.324	-0.055
-1.02	0.219	-0.027	-1.117	0.223	-0.117	-1.129	0.477	-0.176	-0.879	0.383	-0.086	-1.227	0.27	-0.105	-1.102	0.191	-0.063	-1.109	0.43	-0.145	-1.008	0.449	-0.195	-0.961	0.227	-0.02	-0.957	0.211	-0.074	-0.941	0.328	-0.047
-1.02	0.227	-0.027	-1.109	0.227	-0.117	-1.168	0.484	-0.188	-0.883	0.395	-0.109	-1.258	0.273	-0.117	-1.094	0.191	-0.039	-1.117	0.441	-0.152	-1.023	0.461	-0.211	-0.91	0.266	-0.008	-0.961	0.199	-0.07	-0.891	0.34	-0.051
-1.035	0.238	-0.023	-1.102	0.242	-0.105	-1.199	0.484	-0.195	-0.898	0.43	-0.137	-1.266	0.27	-0.125	-1.09	0.191	-0.031	-1.141	0.469	-0.16	-1.055	0.473	-0.234	-0.879	0.316	-0.023	-0.961	0.191	-0.059	-0.84	0.348	-0.055
-1.055	0.266	-0.027	-1.102	0.25	-0.102	-1.23	0.477	-0.199	-0.922	0.445	-0.172	-1.266	0.246	-0.141	-1.094	0.191	-0.031	-1.168	0.492	-0.184	-1.094	0.496	-0.25	-0.867	0.348	-0.055	-0.953	0.188	-0.043	-0.82	0.387	-0.063
-1.07	0.285	-0.035	-1.102	0.25	-0.098	-1.285	0.457	-0.203	-0.949	0.449	-0.191	-1.242	0.227	-0.133	-1.098	0.188	-0.035	-1.199	0.523	-0.211	-1.117	0.512	-0.266	-0.883	0.363	-0.082	-0.941	0.191	-0.035	-0.816	0.418	-0.078
-1.086	0.293	-0.043	-1.094	0.25	-0.086	-1.352	0.434	-0.207	-0.965	0.441	-0.191	-1.199	0.211	-0.109	-1.098	0.18	-0.047	-1.242	0.551	-0.23	-1.145	0.523	-0.285	-0.91	0.383	-0.117	-0.934	0.195	-0.031	-0.832	0.457	-0.102
-1.105	0.293	-0.043	-1.09	0.246	-0.066	-1.426	0.414	-0.203	-0.98	0.418	-0.191	-1.16	0.191	-0.078	-1.086	0.18	-0.055	-1.277	0.574	-0.258	-1.176	0.527	-0.301	-0.934	0.41	-0.148	-0.938	0.207	-0.023	-0.848	0.469	-0.117
-1.125	0.305	-0.051	-1.07	0.246	-0.059	-1.488	0.398	-0.207	-0.984	0.402	-0.176	-1.121	0.168	-0.055	-1.07	0.184	-0.051	-1.301	0.598	-0.281	-1.207	0.531	-0.313	-0.957	0.43	-0.176	-0.945	0.207	-0.02	-0.867	0.473	-0.129
-1.168	0.316	-0.059	-1.059	0.242	-0.043	-1.539	0.383	-0.215	-0.992	0.379	-0.168	-1.09	0.172	-0.039	-1.055	0.188	-0.059	-1.332	0.598	-0.301	-1.242	0.52	-0.32	-0.957	0.438	-0.195	-0.961	0.211	-0.012	-0.895	0.457	-0.137
-1.203	0.336	-0.055	-1.031	0.246	-0.035	-1.551	0.387	-0.227	-1.008	0.363	-0.152	-1.078	0.172	-0.035	-1.035	0.199	-0.063	-1.395	0.574	-0.309	-1.281	0.512	-0.328	-0.945	0.445	-0.195	-0.996	0.215	0	-0.93	0.438	-0.141
-1.238	0.355	-0.055	-1.016	0.25	-0.031	-1.492	0.41	-0.223	-1.012	0.355	-0.141	-1.066	0.188	-0.051	-1.02	0.207	-0.066	-1.48	0.547	-0.316	-1.32	0.496	-0.328	-0.93	0.445	-0.195	-1.039	0.223	0.012	-0.953	0.402	-0.133
-1.273	0.355	-0.047	-1.027	0.258	-0.02	-1.355	0.445	-0.199	-1.012	0.355	-0.141	-1.059	0.199	-0.063	-1.008	0.203	-0.063	-1.57	0.523	-0.324	-1.371	0.477	-0.332	-0.926	0.449	-0.191	-1.082	0.227	0.02	-0.984	0.383	-0.125
-1.297	0.352	-0.039	-1.047	0.273	-0.016	-1.195	0.465	-0.172	-1.004	0.363	-0.152	-1.051	0.219	-0.07	-1.008	0.215	-0.063	-1.617	0.531	-0.324	-1.441	0.457	-0.332	-0.926	0.453	-0.195	-1.129	0.246	0.016	-1.02	0.387	-0.121
-1.301	0.348	-0.035	-1.09	0.277	-0.016	-1.066	0.453	-0.148	-1.004	0.391	-0.156	-1.043	0.223	-0.074	-1.012	0.215	-0.066	-1.574	0.52	-0.32	-1.527	0.445	-0.34	-0.945	0.469	-0.199	-1.156	0.262	0.012	-1.043	0.406	-0.125
-1.301	0.359	-0.035	-1.137	0.285	-0.02	-1.008	0.418	-0.129	-1.008	0.414	-0.16	-1.027	0.23	-0.07	-1.016	0.211	-0.063	-1.449	0.504	-0.301	-1.566	0.473	-0.352	-0.98	0.484	-0.219	-1.188	0.273	0.016	-1.078	0.43	-0.141
-1.324	0.375	-0.051	-1.176	0.289	-0.016	-1.02	0.383	-0.125	-1.016	0.43	-0.172	-1.023	0.219	-0.066	-1.02	0.207	-0.063	-1.273	0.484	-0.258	-1.527	0.516	-0.355	-1.035	0.508	-0.238	-1.199	0.281	0.02	-1.117	0.449	-0.16
-1.367	0.395	-0.063	-1.203	0.293	-0.023	-1.078	0.359	-0.129	-1.02	0.445	-0.18	-1.02	0.207	-0.063	-1.035	0.207	-0.051	-1.105	0.469	-0.199	-1.418	0.535	-0.34	-1.086	0.523	-0.254	-1.23	0.293	0.023	-1.152	0.469	-0.18
-1.395	0.41	-0.082	-1.211	0.293	-0.023	-1.164	0.344	-0.137	-1.035	0.453	-0.176	-1.035	0.191	-0.055	-1.051	0.215	-0.043	-1.027	0.445	-0.152	-1.289	0.527	-0.305	-1.125	0.535	-0.266	-1.234	0.309	0.031	-1.184	0.484	-0.207
-1.422	0.402	-0.094	-1.211	0.297	-0.012	-1.242	0.328	-0.145	-1.051	0.469	-0.18	-1.047	0.188	-0.043	-1.055	0.23	-0.039	-1.027	0.402	-0.113	-1.188	0.484	-0.254	-1.164	0.539	-0.273	-1.262	0.313	0.035	-1.219	0.5	-0.234
-1.441	0.391	-0.102	-1.199	0.297	-0.008	-1.273	0.316	-0.145	-1.066	0.484	-0.188	-1.063	0.18	-0.035	-1.066	0.25	-0.035	-1.07	0.352	-0.102	-1.152	0.418	-0.207	-1.195	0.543	-0.273	-1.352	0.293	0.031	-1.258	0.523	-0.266
-1.426	0.371	-0.105	-1.184	0.305	0	-1.281	0.313	-0.152	-1.094	0.492	-0.184	-1.074	0.18	-0.031	-1.09	0.277	-0.027	-1.133	0.313	-0.113	-1.184	0.352	-0.168	-1.23	0.543	-0.281	-1.465	0.273	0.012	-1.297	0.547	-0.297
-1.34	0.363	-0.098	-1.203	0.32	-0.012	-1.258	0.277	-0.137	-1.137	0.488	-0.191	-1.063	0.188	-0.031	-1.113	0.309	-0.027	-1.199	0.285	-0.125	-1.242	0.281	-0.145	-1.27	0.551	-0.293	-1.551	0.273	-0.02	-1.348	0.566	-0.316
-1.211	0.375	-0.082	-1.242	0.34	-0.031	-1.215	0.25	-0.113	-1.195	0.492	-0.199	-1.059	0.203	-0.031	-1.152	0.336	-0.027	-1.246	0.258	-0.141	-1.285	0.227	-0.133	-1.297	0.559	-0.309	-1.574	0.297	-0.047	-1.367	0.594	-0.344
-1.063	0.391	-0.063	-1.293	0.367	-0.059	-1.176	0.223	-0.09	-1.246	0.484	-0.203	-1.055	0.215	-0.043	-1.184	0.355	-0.023	-1.27	0.234	-0.145	-1.32	0.191	-0.125	-1.309	0.574	-0.324	-1.539	0.336	-0.063	-1.352	0.613	-0.348
-0.934	0.402	-0.047	-1.352	0.406	-0.082	-1.125	0.207	-0.063	-1.289	0.48	-0.211	-1.07	0.227	-0.047	-1.215	0.363	-0.02	-1.266	0.223	-0.141	-1.309	0.172	-0.113	-1.305	0.59	-0.336	-1.473	0.359	-0.066	-1.293	0.609	-0.332
-0.867	0.422	-0.031	-1.363	0.441	-0.109	-1.094	0.207	-0.043	-1.344	0.469	-0.223	-1.117	0.25	-0.059	-1.258	0.348	-0.016	-1.254	0.211	-0.129	-1.262	0.176	-0.102	-1.316	0.594	-0.344	-1.402	0.379	-0.066	-1.207	0.594	-0.305
-0.875	0.434	-0.012	-1.316	0.461	-0.125	-1.066	0.215	-0.035	-1.41	0.449	-0.238	-1.168	0.281	-0.059	-1.305	0.309	-0.012	-1.219	0.203	-0.109	-1.207	0.191	-0.09	-1.375	0.582	-0.355	-1.352	0.406	-0.059	-1.172	0.57	-0.277
-0.953	0.438	-0.012	-1.23	0.469	-0.113	-1.051	0.223	-0.043	-1.496	0.434	-0.25	-1.223	0.313	-0.066	-1.355	0.277	-0.012	-1.195	0.207	-0.102	-1.145	0.215	-0.078	-1.48	0.57	-0.371	-1.309	0.422	-0.047	-1.23	0.563	-0.25
-1.07	0.441	-0.039	-1.121	0.449	-0.086	-1.051	0.238	-0.059	-1.566	0.438	-0.262	-1.262	0.336	-0.066	-1.438	0.266	-0.02	-1.18	0.211	-0.09	-1.105	0.223	-0.09	-1.586	0.578	-0.383	-1.301	0.41	-0.023	-1.316	0.57	-0.242
-1.176	0.434	-0.066	-1.012	0.43	-0.055	-1.059	0.25	-0.066	-1.605	0.434	-0.266	-1.277	0.355	-0.066	-1.551	0.281	-0.043	-1.168	0.215	-0.082	-1.098	0.234	-0.094	-1.605	0.582	-0.375	-1.359	0.367	-0.012	-1.402	0.57	-0.25
-1.238	0.422	-0.094	-0.945	0.418	-0.012	-1.07	0.254	-0.07	-1.59	0.438	-0.273	-1.293	0.355	-0.059	-1.613	0.32	-0.063	-1.156	0.211	-0.082	-1.113	0.25	-0.098	-1.508	0.563	-0.344	-1.438	0.313	-0.02	-1.473	0.543	-0.258
-1.254	0.387	-0.102	-0.926	0.398	0.023	-1.078	0.254	-0.07	-1.5	0.441	-0.262	-1.285	0.344	-0.043	-1.563	0.391	-0.086	-1.148	0.207	-0.09	-1.113	0.254	-0.086	-1.359	0.504	-0.277	-1.477	0.273	-0.039	-1.508	0.48	-0.254
-1.227	0.348	-0.102	-0.988	0.387	0.051	-1.082	0.246	-0.066	-1.332	0.453	-0.234	-1.297	0.328	-0.039	-1.426	0.457	-0.105	-1.141	0.203	-0.094	-1.098	0.238	-0.078	-1.23	0.434	-0.203	-1.465	0.254	-0.059	-1.504	0.402	-0.227
-1.176	0.32	-0.082	-1.102	0.383	0.055	-1.078	0.242	-0.063	-1.133	0.465	-0.195	-1.332	0.328	-0.035	-1.266	0.5	-0.102	-1.145	0.199	-0.105	-1.074	0.215	-0.07	-1.141	0.367	-0.125	-1.402	0.258	-0.066	-1.473	0.328	-0.172
-1.105	0.305	-0.059	-1.207	0.383	0.027	-1.07	0.242	-0.059	-0.961	0.453	-0.152	-1.352	0.352	-0.039	-1.117	0.508	-0.086	-1.145	0.199	-0.098	-1.047	0.211	-0.055	-1.113	0.32	-0.066	-1.293	0.281	-0.055	-1.438	0.273	-0.113
-1.039	0.32	-0.039	-1.27	0.383	-0.023	-1.059	0.227	-0.051	-0.859	0.426	-0.121	-1.352	0.391	-0.051	-1	0.504	-0.066	-1.148	0.199	-0.098	-1.027	0.207	-0.055	-1.129	0.273	-0.031	-1.152	0.285	-0.074	-1.414	0.23	-0.063
-0.984	0.359	-0.035	-1.289	0.375	-0.07	-1.035	0.223	-0.035	-0.848	0.387	-0.105	-1.316	0.418	-0.059	-0.949	0.504	-0.035	-1.141	0.195	-0.098	-1.004	0.215	-0.039	-1.184	0.223	-0.027	-1.02	0.332	-0.063	-1.414	0.211	-0.035
-0.953	0.395	-0.051	-1.273	0.336	-0.117	-1.012	0.227	-0.031	-0.902	0.352	-0.113	-1.234	0.426	-0.055	-0.953	0.496	0.016	-1.133	0.195	-0.094	-0.984	0.219	-0.039	-1.262	0.184	-0.031	-0.91	0.348	-0.078	-1.438	0.215	-0.016
-0.938	0.438	-0.074	-1.23	0.309	-0.129	-0.992	0.227	-0.02	-1.008	0.328	-0.125	-1.141	0.414	-0.043	-1.008	0.48	0.047	-1.113	0.195	-0.086	-0.969	0.223	-0.043	-1.332	0.148	-0.043	-0.828	0.387	-0.059	-1.5	0.219	-0.012
-0.934	0.465	-0.105	-1.176	0.281	-0.129	-0.984	0.234	-0.02	-1.137	0.32	-0.137	-1.078	0.379	-0.031	-1.09	0.441	0.059	-1.094	0.191	-0.074	-0.953	0.223	-0.047	-1.367	0.133	-0.055	-0.781	0.402	-0.063	-1.496	0.207	-0.02
-0.941	0.48	-0.121	-1.125	0.289	-0.125	-0.98	0.246	-0.023	-1.23	0.316	-0.156	-1.063	0.344	-0.004	-1.18	0.379	0.043	-1.07	0.184	-0.059	-0.953	0.234	-0.051	-1.355	0.141	-0.063	-0.762	0.406	-0.066	-1.406	0.203	-0.035
-0.953	0.477	-0.125	-1.078	0.313	-0.117	-0.973	0.254	-0.023	-1.273	0.309	-0.16	-1.098	0.344	0.012	-1.25	0.328	0	-1.047	0.18	-0.043	-0.961	0.23	-0.059	-1.301	0.156	-0.07	-0.777	0.41	-0.082	-1.289	0.219	-0.055
-0.965	0.457	-0.121	-1.051	0.34	-0.125	-0.984	0.266	-0.027	-1.281	0.277	-0.145	-1.176	0.379	0.023	-1.289	0.293	-0.059	-1.047	0.168	-0.043	-0.961	0.227	-0.055	-1.273	0.184	-0.074	-0.813	0.406	-0.098	-1.156	0.238	-0.063
-0.98	0.43	-0.109	-1.043	0.371	-0.141	-1.008	0.277	-0.031	-1.262	0.258	-0.125	-1.254	0.422	0.012	-1.262	0.27	-0.086	-1.074	0.168	-0.031	-0.977	0.223	-0.047	-1.242	0.195	-0.074	-0.867	0.402	-0.121	-1.039	0.266	-0.063
-1.008	0.402	-0.086	-1.039	0.387	-0.168	-1.043	0.281	-0.039	-1.223	0.219	-0.105	-1.309	0.469	-0.02	-1.195	0.254	-0.102	-1.113	0.176	-0.031	-1.008	0.211	-0.039	-1.191	0.199	-0.063	-0.918	0.414	-0.145	-0.953	0.293	-0.063
-1.016	0.387	-0.07	-1.043	0.387	-0.188	-1.102	0.289	-0.051	-1.176	0.199	-0.078	-1.316	0.484	-0.066	-1.113	0.27	-0.105	-1.16	0.176	-0.031	-1.039	0.207	-0.027	-1.152	0.191	-0.051	-0.965	0.41	-0.168	-0.891	0.305	-0.051
-1.023	0.379	-0.059	-1.047	0.383	-0.203	-1.16	0.309	-0.059	-1.129	0.195	-0.059	-1.281	0.465	-0.105	-1.023	0.301	-0.105	-1.219	0.188	-0.027	-1.07	0.211	-0.016	-1.102	0.191	-0.039	-0.98	0.395	-0.164	-0.848	0.309	-0.059
-1.023	0.375	-0.055	-1.051	0.371	-0.207	-1.223	0.313	-0.063	-1.109	0.199	-0.043	-1.215	0.41	-0.117	-0.977	0.328	-0.098	-1.25	0.191	-0.023	-1.117	0.219	-0.008	-1.063	0.188	-0.031	-0.973	0.379	-0.152	-0.836	0.316	-0.078
-1.012	0.379	-0.051	-1.055	0.348	-0.195	-1.273	0.324	-0.066	-1.09	0.211	-0.047	-1.145	0.355	-0.102	-0.945	0.375	-0.094	-1.266	0.207	-0.012	-1.152	0.23	-0.008	-1.016	0.188	-0.035	-0.953	0.371	-0.141	-0.852	0.309	-0.102
-1	0.383	-0.051	-1.055	0.332	-0.191	-1.309	0.324	-0.063	-1.082	0.219	-0.059	-1.074	0.305	-0.07	-0.945	0.402	-0.094	-1.273	0.219	-0.004	-1.172	0.25	-0.012	-1	0.195	-0.047	-0.918	0.371	-0.125	-0.891	0.309	-0.109
-0.984	0.398	-0.055	-1.051	0.328	-0.176	-1.32	0.313	-0.047	-1.078	0.23	-0.07	-1	0.305	-0.047	-0.961	0.422	-0.109	-1.246	0.238	0.012	-1.188	0.262	-0.008	-0.992	0.199	-0.059	-0.902	0.387	-0.121	-0.93	0.301	-0.117
-0.973	0.41	-0.063	-1.035	0.336	-0.164	-1.32	0.305	-0.035	-1.082	0.238	-0.086	-0.945	0.316	-0.039	-0.992	0.418	-0.133	-1.215	0.25	0.02	-1.211	0.266	0.004	-0.996	0.215	-0.082	-0.898	0.41	-0.117	-0.953	0.277	-0.117
-0.973	0.426	-0.066	-1.035	0.344	-0.152	-1.332	0.289	-0.031	-1.086	0.242	-0.086	-0.914	0.324	-0.043	-1.02	0.426	-0.16	-1.191	0.258	0.043	-1.242	0.266	0.016	-1	0.234	-0.094	-0.902	0.434	-0.121	-0.953	0.258	-0.098
-0.973	0.434	-0.066	-1.027	0.348	-0.145	-1.355	0.277	-0.031	-1.086	0.238	-0.082	-0.902	0.355	-0.074	-1.027	0.422	-0.176	-1.18	0.254	0.059	-1.266	0.27	0.023	-1.008	0.246	-0.113	-0.934	0.453	-0.137	-0.941	0.242	-0.074
-0.977	0.445	-0.074	-1.012	0.363	-0.152	-1.371	0.293	-0.047	-1.078	0.238	-0.074	-0.902	0.379	-0.109	-1.035	0.406	-0.188	-1.191	0.254	0.074	-1.277	0.273	0.035	-1.012	0.254	-0.125	-0.98	0.473	-0.164	-0.918	0.23	-0.043
-0.988	0.457	-0.082	-1.012	0.383	-0.156	-1.387	0.332	-0.066	-1.066	0.223	-0.063	-0.926	0.406	-0.148	-1.035	0.391	-0.176	-1.246	0.266	0.059	-1.289	0.262	0.047	-0.996	0.262	-0.125	-1.055	0.492	-0.191	-0.891	0.211	-0.012
-1	0.465	-0.082	-1.008	0.414	-0.164	-1.387	0.363	-0.094	-1.051	0.219	-0.051	-0.949	0.418	-0.172	-1.016	0.379	-0.168	-1.332	0.293	0.023	-1.336	0.254	0.035	-0.969	0.27	-0.117	-1.133	0.504	-0.219	-0.875	0.191	0.012
-1.02	0.461	-0.078	-1.016	0.449	-0.18	-1.328	0.395	-0.109	-1.043	0.203	-0.039	-0.98	0.414	-0.199	-1	0.359	-0.148	-1.387	0.32	-0.02	-1.402	0.254	0.016	-0.926	0.273	-0.098	-1.211	0.508	-0.254	-0.906	0.18	0.023
-1.039	0.453	-0.086	-1.02	0.461	-0.184	-1.215	0.422	-0.105	-1.027	0.203	-0.035	-1.016	0.398	-0.199	-0.996	0.355	-0.129	-1.402	0.352	-0.051	-1.477	0.262	-0.027	-0.887	0.27	-0.074	-1.289	0.516	-0.285	-0.949	0.18	0.023
-1.059	0.453	-0.09	-1.023	0.469	-0.18	-1.07	0.422	-0.082	-1.031	0.203	-0.027	-1.043	0.391	-0.195	-0.996	0.352	-0.117	-1.367	0.371	-0.063	-1.535	0.293	-0.07	-0.855	0.266	-0.047	-1.328	0.527	-0.316	-0.992	0.199	0.023
-1.078	0.465	-0.094	-1.016	0.473	-0.172	-0.945	0.414	-0.059	-1.027	0.207	-0.031	-1.055	0.379	-0.188	-1.004	0.355	-0.113	-1.281	0.379	-0.047	-1.527	0.328	-0.098	-0.836	0.266	-0.023	-1.344	0.543	-0.324	-1.063	0.223	0.02
-1.098	0.477	-0.098	-1.016	0.469	-0.16	-0.883	0.398	-0.043	-1.039	0.211	-0.031	-1.07	0.367	-0.176	-1.023	0.352	-0.105	-1.203	0.375	-0.027	-1.477	0.359	-0.117	-0.836	0.258	-0.004	-1.363	0.527	-0.324	-1.113	0.23	0.016
-1.117	0.492	-0.102	-1.016	0.453	-0.148	-0.887	0.391	-0.02	-1.047	0.219	-0.031	-1.059	0.355	-0.164	-1.055	0.367	-0.121	-1.164	0.355	0	-1.414	0.375	-0.113	-0.859	0.25	0.004	-1.422	0.5	-0.32	-1.129	0.246	0.008
-1.141	0.504	-0.109	-1.043	0.449	-0.148	-0.973	0.383	-0.012	-1.051	0.23	-0.031	-1.051	0.359	-0.156	-1.078	0.383	-0.129	-1.16	0.328	0.016	-1.352	0.383	-0.098	-0.926	0.242	0.012	-1.555	0.492	-0.324	-1.145	0.262	0.008
-1.148	0.512	-0.113	-1.094	0.449	-0.145	-1.105	0.383	-0.027	-1.074	0.238	-0.035	-1.031	0.359	-0.141	-1.098	0.418	-0.148	-1.195	0.301	0.039	-1.277	0.395	-0.07	-1	0.23	0.012	-1.688	0.516	-0.344	-1.18	0.273	0.004
-1.152	0.508	-0.109	-1.156	0.453	-0.152	-1.227	0.391	-0.066	-1.086	0.25	-0.043	-1.02	0.363	-0.137	-1.125	0.449	-0.16	-1.238	0.297	0.047	-1.227	0.41	-0.039	-1.074	0.23	0.004	-1.68	0.574	-0.355	-1.238	0.281	0.004
-1.152	0.508	-0.102	-1.199	0.469	-0.16	-1.297	0.391	-0.105	-1.105	0.262	-0.039	-1.02	0.383	-0.133	-1.16	0.465	-0.164	-1.281	0.316	0.027	-1.195	0.422	-0.004	-1.145	0.25	-0.008	-1.547	0.586	-0.352	-1.301	0.277	0.02
-1.172	0.492	-0.098	-1.254	0.461	-0.168	-1.297	0.375	-0.133	-1.121	0.273	-0.039	-1.016	0.41	-0.137	-1.188	0.473	-0.172	-1.309	0.348	-0.016	-1.176	0.406	0.016	-1.203	0.27	-0.02	-1.406	0.527	-0.301	-1.328	0.281	0.035
-1.203	0.48	-0.098	-1.305	0.445	-0.176	-1.25	0.363	-0.137	-1.152	0.285	-0.039	-1.031	0.434	-0.148	-1.227	0.477	-0.18	-1.305	0.379	-0.059	-1.172	0.383	0.012	-1.234	0.297	-0.02	-1.305	0.441	-0.238	-1.313	0.289	0.051
-1.25	0.461	-0.09	-1.359	0.43	-0.188	-1.176	0.328	-0.129	-1.195	0.305	-0.039	-1.043	0.453	-0.156	-1.258	0.488	-0.184	-1.27	0.383	-0.094	-1.152	0.344	-0.008	-1.254	0.313	-0.016	-1.273	0.371	-0.172	-1.328	0.301	0.059
-1.316	0.449	-0.105	-1.414	0.414	-0.188	-1.066	0.328	-0.09	-1.215	0.324	-0.043	-1.074	0.457	-0.168	-1.273	0.5	-0.191	-1.219	0.348	-0.102	-1.109	0.289	-0.039	-1.238	0.332	-0.012	-1.309	0.328	-0.109	-1.449	0.27	0.051
-1.379	0.453	-0.121	-1.465	0.398	-0.184	-0.984	0.348	-0.082	-1.219	0.34	-0.039	-1.129	0.461	-0.18	-1.309	0.5	-0.199	-1.156	0.32	-0.098	-1.055	0.254	-0.055	-1.242	0.332	-0.008	-1.371	0.273	-0.078	-1.621	0.227	0.02
-1.434	0.449	-0.145	-1.508	0.391	-0.191	-0.934	0.379	-0.066	-1.227	0.34	-0.035	-1.203	0.465	-0.191	-1.363	0.488	-0.203	-1.09	0.293	-0.078	-0.996	0.23	-0.074	-1.324	0.313	-0.008	-1.395	0.234	-0.07	-1.711	0.195	-0.027
-1.48	0.461	-0.164	-1.547	0.383	-0.199	-0.922	0.395	-0.07	-1.23	0.328	-0.023	-1.266	0.465	-0.199	-1.457	0.484	-0.219	-1.051	0.289	-0.066	-0.945	0.234	-0.066	-1.477	0.277	-0.027	-1.395	0.211	-0.074	-1.707	0.227	-0.074
-1.48	0.477	-0.18	-1.555	0.383	-0.203	-0.93	0.402	-0.094	-1.242	0.316	-0.023	-1.32	0.461	-0.211	-1.566	0.496	-0.234	-1.023	0.301	-0.059	-0.902	0.246	-0.078	-1.602	0.25	-0.063	-1.367	0.195	-0.074	-1.652	0.289	-0.094
-1.414	0.508	-0.188	-1.496	0.387	-0.203	-0.953	0.414	-0.129	-1.273	0.309	-0.027	-1.367	0.457	-0.223	-1.648	0.516	-0.254	-1.016	0.305	-0.086	-0.875	0.27	-0.09	-1.633	0.25	-0.102	-1.305	0.195	-0.078	-1.555	0.348	-0.113
-1.277	0.527	-0.184	-1.359	0.398	-0.191	-0.977	0.434	-0.152	-1.32	0.313	-0.043	-1.422	0.445	-0.23	-1.664	0.543	-0.273	-1.039	0.332	-0.133	-0.875	0.305	-0.109	-1.582	0.297	-0.133	-1.238	0.211	-0.074	-1.457	0.406	-0.121
-1.113	0.516	-0.152	-1.195	0.406	-0.164	-0.996	0.438	-0.168	-1.367	0.332	-0.063	-1.488	0.426	-0.23	-1.574	0.574	-0.273	-1.082	0.449	-0.199	-0.887	0.344	-0.133	-1.465	0.352	-0.145	-1.164	0.223	-0.07	-1.387	0.457	-0.113
-0.98	0.477	-0.121	-1.047	0.395	-0.141	-1.008	0.426	-0.176	-1.387	0.363	-0.086	-1.551	0.434	-0.238	-1.383	0.578	-0.254	-1.09	0.551	-0.234	-0.918	0.375	-0.152	-1.348	0.398	-0.148	-1.082	0.238	-0.078	-1.348	0.48	-0.09
-0.914	0.422	-0.094	-0.953	0.371	-0.113	-1.012	0.418	-0.164	-1.332	0.387	-0.094	-1.574	0.445	-0.25	-1.188	0.555	-0.211	-1.109	0.57	-0.262	-0.957	0.398	-0.184	-1.266	0.434	-0.141	-1.008	0.25	-0.074	-1.352	0.469	-0.059
-0.918	0.363	-0.074	-0.934	0.34	-0.094	-1.012	0.414	-0.145	-1.23	0.391	-0.082	-1.555	0.457	-0.246	-1.023	0.512	-0.152	-1.105	0.535	-0.262	-0.996	0.414	-0.215	-1.246	0.473	-0.121	-0.965	0.258	-0.078	-1.375	0.438	-0.047
-0.996	0.316	-0.07	-0.973	0.309	-0.086	-1.016	0.418	-0.141	-1.133	0.363	-0.059	-1.496	0.469	-0.25	-0.949	0.465	-0.102	-1.094	0.492	-0.254	-1.031	0.426	-0.234	-1.25	0.492	-0.098	-0.922	0.262	-0.074	-1.387	0.41	-0.055
-1.121	0.285	-0.066	-1.051	0.301	-0.09	-1.02	0.41	-0.141	-1.074	0.328	-0.023	-1.379	0.484	-0.242	-0.953	0.406	-0.066	-1.086	0.453	-0.25	-1.051	0.418	-0.25	-1.301	0.473	-0.078	-0.898	0.258	-0.082	-1.375	0.367	-0.07
-1.25	0.277	-0.078	-1.137	0.297	-0.109	-1.016	0.41	-0.137	-1.066	0.313	0.004	-1.215	0.492	-0.219	-1.02	0.336	-0.043	-1.074	0.438	-0.246	-1.07	0.41	-0.254	-1.375	0.43	-0.094	-0.883	0.258	-0.094	-1.336	0.32	-0.074
-1.355	0.262	-0.094	-1.211	0.301	-0.117	-1.008	0.41	-0.137	-1.098	0.324	0.016	-1.035	0.48	-0.188	-1.109	0.277	-0.043	-1.059	0.414	-0.23	-1.086	0.391	-0.238	-1.414	0.375	-0.121	-0.871	0.27	-0.098	-1.273	0.273	-0.07
-1.391	0.25	-0.094	-1.262	0.297	-0.129	-1	0.418	-0.133	-1.152	0.363	0.012	-0.918	0.457	-0.148	-1.207	0.238	-0.059	-1.043	0.387	-0.211	-1.109	0.371	-0.23	-1.414	0.301	-0.16	-0.871	0.266	-0.102	-1.195	0.262	-0.059
-1.359	0.227	-0.078	-1.27	0.273	-0.137	-1	0.422	-0.133	-1.215	0.422	-0.031	-0.867	0.418	-0.121	-1.285	0.207	-0.074	-1.039	0.371	-0.203	-1.117	0.367	-0.223	-1.375	0.246	-0.172	-0.867	0.258	-0.102	-1.117	0.293	-0.047
-1.305	0.191	-0.051	-1.242	0.258	-0.141	-1.004	0.434	-0.137	-1.258	0.473	-0.074	-0.883	0.379	-0.102	-1.316	0.18	-0.078	-1.043	0.355	-0.195	-1.129	0.371	-0.211	-1.32	0.227	-0.152	-0.863	0.25	-0.098	-1.035	0.332	-0.043
-1.23	0.168	-0.031	-1.199	0.25	-0.133	-1.012	0.441	-0.137	-1.262	0.488	-0.113	-0.941	0.34	-0.086	-1.301	0.168	-0.078	-1.043	0.355	-0.18	-1.133	0.387	-0.215	-1.25	0.23	-0.137	-0.863	0.238	-0.094	-0.961	0.395	-0.055
-1.156	0.18	-0.008	-1.145	0.246	-0.113	-1.012	0.453	-0.141	-1.234	0.469	-0.117	-1.035	0.324	-0.094	-1.254	0.168	-0.078	-1.059	0.371	-0.188	-1.129	0.41	-0.219	-1.184	0.258	-0.121	-0.871	0.219	-0.078	-0.902	0.434	-0.063
-1.102	0.191	0.008	-1.098	0.246	-0.098	-1.008	0.457	-0.137	-1.188	0.418	-0.098	-1.145	0.316	-0.098	-1.219	0.184	-0.07	-1.074	0.387	-0.199	-1.113	0.449	-0.227	-1.125	0.305	-0.125	-0.867	0.223	-0.063	-0.852	0.461	-0.07
-1.066	0.211	0.004	-1.066	0.246	-0.078	-1	0.461	-0.133	-1.129	0.371	-0.074	-1.227	0.316	-0.113	-1.215	0.195	-0.055	-1.098	0.402	-0.211	-1.094	0.492	-0.242	-1.063	0.352	-0.129	-0.871	0.227	-0.059	-0.82	0.465	-0.082
-1.059	0.23	-0.02	-1.07	0.242	-0.066	-1.016	0.453	-0.133	-1.059	0.352	-0.043	-1.27	0.301	-0.117	-1.211	0.191	-0.047	-1.117	0.434	-0.227	-1.074	0.531	-0.246	-1.004	0.395	-0.141	-0.887	0.223	-0.047	-0.816	0.461	-0.082
-1.082	0.25	-0.043	-1.094	0.227	-0.066	-1.055	0.445	-0.129	-1	0.336	-0.051	-1.285	0.273	-0.121	-1.18	0.191	-0.039	-1.145	0.457	-0.238	-1.082	0.551	-0.254	-0.953	0.43	-0.148	-0.91	0.219	-0.035	-0.824	0.457	-0.082
-1.125	0.273	-0.063	-1.102	0.211	-0.055	-1.121	0.438	-0.133	-0.949	0.371	-0.039	-1.27	0.254	-0.117	-1.148	0.195	-0.035	-1.184	0.477	-0.25	-1.121	0.551	-0.262	-0.906	0.453	-0.156	-0.949	0.223	-0.035	-0.832	0.457	-0.086
-1.137	0.281	-0.078	-1.109	0.176	-0.039	-1.199	0.438	-0.145	-0.926	0.395	-0.074	-1.227	0.223	-0.102	-1.125	0.195	-0.043	-1.227	0.496	-0.27	-1.176	0.547	-0.273	-0.863	0.465	-0.16	-0.992	0.223	-0.035	-0.848	0.461	-0.086
-1.137	0.285	-0.086	-1.105	0.145	-0.027	-1.281	0.445	-0.168	-0.918	0.422	-0.098	-1.188	0.188	-0.082	-1.094	0.195	-0.051	-1.258	0.527	-0.289	-1.238	0.543	-0.289	-0.832	0.473	-0.16	-1.043	0.227	-0.035	-0.859	0.457	-0.09
-1.121	0.285	-0.086	-1.102	0.137	-0.023	-1.355	0.457	-0.191	-0.918	0.438	-0.121	-1.141	0.188	-0.059	-1.063	0.207	-0.066	-1.281	0.555	-0.309	-1.297	0.539	-0.305	-0.813	0.473	-0.164	-1.082	0.238	-0.035	-0.863	0.453	-0.082
-1.098	0.277	-0.074	-1.094	0.145	-0.023	-1.422	0.449	-0.211	-0.926	0.445	-0.129	-1.094	0.195	-0.043	-1.047	0.219	-0.078	-1.285	0.563	-0.32	-1.332	0.531	-0.313	-0.797	0.465	-0.164	-1.117	0.246	-0.031	-0.875	0.457	-0.078
-1.059	0.266	-0.055	-1.082	0.148	-0.023	-1.473	0.414	-0.215	-0.945	0.434	-0.141	-1.063	0.199	-0.035	-1.035	0.227	-0.082	-1.316	0.539	-0.32	-1.383	0.523	-0.32	-0.785	0.465	-0.156	-1.164	0.258	-0.031	-0.891	0.473	-0.078
-1.027	0.25	-0.039	-1.078	0.164	-0.027	-1.492	0.391	-0.199	-0.961	0.418	-0.145	-1.047	0.199	-0.043	-1.043	0.23	-0.094	-1.363	0.512	-0.313	-1.457	0.527	-0.324	-0.789	0.457	-0.152	-1.234	0.273	-0.031	-0.902	0.492	-0.086
-1.004	0.234	-0.023	-1.066	0.188	-0.031	-1.484	0.383	-0.188	-0.977	0.395	-0.141	-1.047	0.207	-0.055	-1.035	0.23	-0.094	-1.43	0.492	-0.313	-1.535	0.543	-0.336	-0.793	0.453	-0.141	-1.289	0.281	-0.031	-0.934	0.512	-0.094
-0.996	0.23	-0.016	-1.066	0.207	-0.043	-1.469	0.387	-0.176	-1.004	0.375	-0.141	-1.051	0.219	-0.07	-1.031	0.23	-0.098	-1.469	0.496	-0.313	-1.555	0.586	-0.348	-0.813	0.457	-0.152	-1.32	0.277	-0.031	-0.969	0.523	-0.098
-1.004	0.238	-0.02	-1.059	0.227	-0.059	-1.461	0.395	-0.168	-1.035	0.379	-0.148	-1.047	0.238	-0.074	-1.031	0.227	-0.09	-1.461	0.5	-0.301	-1.492	0.621	-0.348	-0.844	0.449	-0.156	-1.344	0.27	-0.023	-1.012	0.523	-0.117
-1.02	0.246	-0.027	-1.039	0.242	-0.063	-1.445	0.406	-0.168	-1.051	0.379	-0.148	-1.047	0.242	-0.082	-1.027	0.203	-0.078	-1.41	0.492	-0.289	-1.375	0.605	-0.324	-0.898	0.438	-0.16	-1.352	0.277	-0.008	-1.063	0.527	-0.148
-1.031	0.258	-0.035	-1.016	0.258	-0.063	-1.371	0.434	-0.18	-1.055	0.367	-0.145	-1.031	0.242	-0.078	-1.023	0.191	-0.07	-1.301	0.484	-0.258	-1.246	0.547	-0.27	-0.957	0.441	-0.164	-1.332	0.301	-0.004	-1.125	0.543	-0.176
-1.051	0.27	-0.031	-1	0.266	-0.066	-1.227	0.449	-0.172	-1.059	0.359	-0.141	-1.02	0.246	-0.074	-1.027	0.18	-0.055	-1.18	0.473	-0.219	-1.191	0.457	-0.211	-1.016	0.453	-0.176	-1.34	0.324	-0.008	-1.188	0.555	-0.207
-1.059	0.266	-0.035	-0.996	0.266	-0.063	-1.066	0.453	-0.16	-1.055	0.355	-0.152	-1.016	0.23	-0.066	-1.027	0.176	-0.039	-1.102	0.441	-0.172	-1.203	0.371	-0.152	-1.074	0.465	-0.188	-1.406	0.32	-0.02	-1.262	0.574	-0.234
-1.066	0.266	-0.043	-1	0.258	-0.051	-0.945	0.434	-0.141	-1.055	0.355	-0.148	-1.012	0.211	-0.055	-1.047	0.176	-0.023	-1.09	0.395	-0.137	-1.238	0.297	-0.105	-1.129	0.473	-0.199	-1.496	0.305	-0.039	-1.328	0.594	-0.262
-1.074	0.266	-0.035	-1.023	0.25	-0.043	-0.902	0.398	-0.121	-1.063	0.371	-0.148	-1.016	0.195	-0.039	-1.066	0.184	-0.016	-1.105	0.34	-0.109	-1.281	0.238	-0.086	-1.188	0.477	-0.219	-1.559	0.305	-0.063	-1.375	0.602	-0.281
-1.082	0.281	-0.043	-1.055	0.25	-0.039	-0.938	0.348	-0.094	-1.059	0.395	-0.16	-1.027	0.184	-0.035	-1.098	0.195	-0.016	-1.152	0.297	-0.102	-1.324	0.207	-0.082	-1.238	0.5	-0.238	-1.563	0.328	-0.074	-1.367	0.609	-0.285
-1.105	0.301	-0.047	-1.094	0.262	-0.043	-1.027	0.313	-0.078	-1.059	0.414	-0.164	-1.039	0.176	-0.023	-1.133	0.219	-0.016	-1.207	0.266	-0.102	-1.367	0.191	-0.086	-1.277	0.527	-0.266	-1.531	0.348	-0.078	-1.328	0.598	-0.277
-1.148	0.316	-0.051	-1.145	0.273	-0.051	-1.141	0.281	-0.09	-1.059	0.434	-0.168	-1.055	0.184	-0.027	-1.156	0.242	-0.027	-1.266	0.238	-0.113	-1.371	0.184	-0.078	-1.336	0.547	-0.293	-1.465	0.355	-0.074	-1.277	0.566	-0.254
-1.176	0.328	-0.059	-1.184	0.285	-0.055	-1.246	0.258	-0.098	-1.074	0.445	-0.176	-1.086	0.195	-0.031	-1.172	0.266	-0.031	-1.293	0.23	-0.121	-1.324	0.188	-0.07	-1.391	0.543	-0.313	-1.406	0.367	-0.07	-1.273	0.531	-0.234
-1.215	0.34	-0.07	-1.219	0.289	-0.063	-1.297	0.242	-0.098	-1.109	0.461	-0.18	-1.133	0.215	-0.043	-1.199	0.297	-0.031	-1.305	0.215	-0.129	-1.242	0.199	-0.066	-1.43	0.527	-0.316	-1.359	0.379	-0.059	-1.352	0.5	-0.23
-1.246	0.355	-0.07	-1.254	0.297	-0.059	-1.32	0.227	-0.098	-1.145	0.473	-0.188	-1.172	0.234	-0.055	-1.215	0.313	-0.027	-1.293	0.215	-0.129	-1.16	0.223	-0.066	-1.449	0.5	-0.313	-1.316	0.391	-0.035	-1.488	0.504	-0.23
-1.262	0.367	-0.074	-1.297	0.301	-0.063	-1.305	0.203	-0.098	-1.203	0.484	-0.191	-1.215	0.25	-0.063	-1.223	0.324	-0.02	-1.262	0.223	-0.133	-1.098	0.242	-0.07	-1.488	0.465	-0.297	-1.293	0.379	-0.004	-1.57	0.5	-0.23
-1.277	0.359	-0.063	-1.34	0.309	-0.063	-1.266	0.184	-0.09	-1.258	0.492	-0.199	-1.254	0.266	-0.066	-1.238	0.32	-0.012	-1.242	0.219	-0.125	-1.051	0.262	-0.074	-1.574	0.438	-0.297	-1.281	0.363	0.02	-1.57	0.484	-0.242
-1.297	0.352	-0.059	-1.406	0.301	-0.066	-1.207	0.184	-0.078	-1.277	0.492	-0.199	-1.285	0.281	-0.055	-1.25	0.309	0.008	-1.199	0.215	-0.109	-1.035	0.277	-0.078	-1.633	0.449	-0.301	-1.262	0.332	0.023	-1.539	0.445	-0.234
-1.285	0.348	-0.047	-1.457	0.305	-0.078	-1.152	0.191	-0.066	-1.285	0.492	-0.203	-1.316	0.297	-0.051	-1.27	0.289	0.012	-1.156	0.191	-0.082	-1.055	0.27	-0.078	-1.625	0.477	-0.301	-1.25	0.305	0.02	-1.5	0.379	-0.195
-1.277	0.34	-0.031	-1.504	0.316	-0.086	-1.094	0.199	-0.055	-1.305	0.488	-0.207	-1.32	0.305	-0.039	-1.289	0.277	0.012	-1.121	0.188	-0.063	-1.055	0.258	-0.074	-1.523	0.5	-0.277	-1.238	0.266	0.004	-1.445	0.297	-0.141
-1.277	0.344	-0.027	-1.543	0.32	-0.105	-1.055	0.207	-0.051	-1.352	0.484	-0.207	-1.332	0.297	-0.035	-1.344	0.293	-0.012	-1.094	0.184	-0.047	-1.047	0.246	-0.07	-1.391	0.48	-0.246	-1.203	0.242	-0.02	-1.398	0.234	-0.09
-1.289	0.348	-0.031	-1.555	0.332	-0.121	-1.023	0.223	-0.059	-1.41	0.492	-0.223	-1.352	0.277	-0.027	-1.395	0.316	-0.043	-1.082	0.188	-0.043	-1.047	0.227	-0.066	-1.281	0.426	-0.191	-1.16	0.258	-0.039	-1.395	0.199	-0.051
-1.316	0.355	-0.043	-1.484	0.367	-0.129	-1.012	0.242	-0.066	-1.465	0.5	-0.238	-1.367	0.262	-0.027	-1.406	0.348	-0.07	-1.07	0.191	-0.059	-1.031	0.219	-0.066	-1.211	0.367	-0.141	-1.109	0.289	-0.074	-1.422	0.184	-0.035
-1.352	0.367	-0.063	-1.352	0.398	-0.117	-1.016	0.258	-0.078	-1.488	0.516	-0.254	-1.387	0.27	-0.031	-1.352	0.371	-0.086	-1.07	0.207	-0.066	-1.012	0.223	-0.066	-1.199	0.328	-0.102	-1.039	0.348	-0.078	-1.488	0.16	-0.035
-1.383	0.367	-0.078	-1.176	0.426	-0.098	-1.016	0.27	-0.078	-1.469	0.512	-0.258	-1.418	0.289	-0.047	-1.254	0.379	-0.094	-1.078	0.215	-0.078	-1	0.223	-0.055	-1.234	0.293	-0.082	-0.973	0.395	-0.09	-1.563	0.133	-0.039
-1.359	0.363	-0.082	-0.98	0.453	-0.07	-1.035	0.266	-0.074	-1.383	0.504	-0.25	-1.422	0.328	-0.066	-1.168	0.371	-0.074	-1.09	0.219	-0.086	-0.992	0.211	-0.051	-1.297	0.258	-0.078	-0.91	0.426	-0.094	-1.531	0.125	-0.051
-1.27	0.375	-0.082	-0.816	0.461	-0.039	-1.047	0.254	-0.07	-1.25	0.484	-0.219	-1.391	0.375	-0.09	-1.109	0.359	-0.051	-1.098	0.211	-0.078	-0.984	0.199	-0.047	-1.367	0.211	-0.086	-0.855	0.441	-0.086	-1.422	0.141	-0.063
-1.137	0.375	-0.074	-0.738	0.445	-0.012	-1.043	0.234	-0.059	-1.109	0.461	-0.176	-1.305	0.414	-0.094	-1.098	0.371	-0.035	-1.105	0.199	-0.074	-0.98	0.195	-0.043	-1.438	0.168	-0.086	-0.805	0.43	-0.086	-1.293	0.168	-0.066
-0.977	0.371	-0.055	-0.75	0.43	0.016	-1.047	0.227	-0.051	-0.992	0.441	-0.141	-1.191	0.422	-0.078	-1.133	0.379	-0.023	-1.109	0.188	-0.063	-0.969	0.191	-0.039	-1.453	0.141	-0.078	-0.77	0.414	-0.094	-1.176	0.184	-0.066
-0.848	0.379	-0.035	-0.828	0.418	0.027	-1.039	0.223	-0.039	-0.926	0.41	-0.113	-1.105	0.406	-0.055	-1.191	0.418	-0.023	-1.102	0.164	-0.047	-0.961	0.195	-0.035	-1.398	0.129	-0.063	-0.754	0.414	-0.086	-1.063	0.195	-0.066
-0.797	0.391	-0.027	-0.953	0.406	0.027	-1.02	0.223	-0.035	-0.941	0.391	-0.094	-1.047	0.371	-0.035	-1.25	0.457	-0.043	-1.086	0.156	-0.035	-0.965	0.191	-0.031	-1.305	0.133	-0.043	-0.75	0.434	-0.098	-0.969	0.215	-0.051
-0.836	0.398	-0.02	-1.07	0.379	0.008	-1	0.223	-0.031	-1.012	0.367	-0.086	-1.027	0.344	-0.004	-1.285	0.48	-0.078	-1.07	0.148	-0.031	-0.969	0.191	-0.031	-1.191	0.148	-0.027	-0.77	0.434	-0.117	-0.906	0.223	-0.043
-0.934	0.418	-0.035	-1.16	0.336	-0.023	-0.988	0.23	-0.023	-1.105	0.348	-0.09	-1.047	0.336	0.023	-1.289	0.488	-0.117	-1.063	0.141	-0.016	-0.977	0.203	-0.031	-1.086	0.168	-0.02	-0.809	0.438	-0.133	-0.859	0.223	-0.043
-1.078	0.453	-0.07	-1.203	0.285	-0.055	-0.969	0.246	-0.023	-1.203	0.332	-0.098	-1.094	0.352	0.039	-1.258	0.453	-0.133	-1.063	0.148	-0.008	-1.008	0.219	-0.031	-1.004	0.184	-0.012	-0.867	0.445	-0.148	-0.844	0.234	-0.059
-1.203	0.48	-0.121	-1.215	0.262	-0.094	-0.953	0.25	-0.016	-1.273	0.313	-0.098	-1.125	0.371	0.035	-1.203	0.398	-0.129	-1.09	0.156	-0.004	-1.063	0.234	-0.031	-0.969	0.195	-0.012	-0.922	0.449	-0.164	-0.852	0.242	-0.074
-1.273	0.488	-0.156	-1.188	0.246	-0.109	-0.949	0.262	-0.016	-1.324	0.289	-0.102	-1.129	0.379	0.008	-1.129	0.332	-0.113	-1.125	0.168	-0.008	-1.125	0.246	-0.031	-0.953	0.203	-0.023	-0.984	0.441	-0.172	-0.863	0.254	-0.094
-1.277	0.453	-0.172	-1.141	0.258	-0.109	-0.961	0.27	-0.012	-1.336	0.262	-0.094	-1.109	0.375	-0.02	-1.043	0.281	-0.082	-1.152	0.188	-0.012	-1.191	0.266	-0.031	-0.953	0.215	-0.051	-1.047	0.441	-0.188	-0.875	0.273	-0.109
-1.238	0.395	-0.156	-1.098	0.277	-0.102	-0.984	0.277	-0.02	-1.336	0.238	-0.078	-1.07	0.367	-0.039	-0.973	0.27	-0.055	-1.191	0.215	-0.012	-1.254	0.266	-0.02	-0.957	0.227	-0.078	-1.098	0.449	-0.191	-0.895	0.266	-0.117
-1.16	0.336	-0.117	-1.059	0.313	-0.098	-1.039	0.281	-0.027	-1.305	0.219	-0.066	-1.031	0.336	-0.039	-0.934	0.289	-0.047	-1.207	0.23	-0.008	-1.277	0.254	-0.004	-0.953	0.23	-0.098	-1.121	0.461	-0.203	-0.914	0.254	-0.109
-1.066	0.309	-0.078	-1.031	0.359	-0.098	-1.09	0.289	-0.035	-1.258	0.207	-0.047	-1.008	0.32	-0.031	-0.918	0.332	-0.035	-1.219	0.246	0	-1.266	0.258	0.016	-0.945	0.238	-0.117	-1.137	0.48	-0.207	-0.918	0.234	-0.086
-0.984	0.328	-0.039	-1.02	0.391	-0.109	-1.156	0.301	-0.043	-1.219	0.203	-0.031	-1.004	0.324	-0.027	-0.91	0.359	-0.047	-1.227	0.258	0.008	-1.273	0.25	0.043	-0.934	0.242	-0.125	-1.145	0.508	-0.227	-0.918	0.23	-0.063
-0.93	0.371	-0.023	-1.012	0.41	-0.121	-1.219	0.305	-0.051	-1.191	0.219	-0.035	-1.004	0.34	-0.031	-0.922	0.395	-0.059	-1.242	0.27	0.02	-1.293	0.23	0.055	-0.918	0.234	-0.121	-1.164	0.535	-0.242	-0.922	0.234	-0.043
-0.914	0.414	-0.027	-1.008	0.41	-0.141	-1.266	0.313	-0.051	-1.16	0.23	-0.039	-1.008	0.348	-0.051	-0.957	0.371	-0.102	-1.27	0.266	0.023	-1.32	0.223	0.059	-0.898	0.227	-0.109	-1.211	0.563	-0.262	-0.922	0.238	-0.027
-0.93	0.445	-0.043	-1.004	0.406	-0.152	-1.309	0.313	-0.047	-1.141	0.238	-0.047	-1.016	0.367	-0.086	-0.988	0.379	-0.129	-1.289	0.262	0.031	-1.359	0.238	0.051	-0.879	0.215	-0.082	-1.277	0.582	-0.285	-0.918	0.238	-0.004
-0.953	0.457	-0.066	-1.004	0.398	-0.152	-1.332	0.297	-0.039	-1.125	0.242	-0.055	-1.016	0.41	-0.113	-1.035	0.402	-0.168	-1.32	0.27	0.023	-1.414	0.266	0.02	-0.855	0.195	-0.059	-1.352	0.586	-0.309	-0.926	0.234	0.023
-0.98	0.465	-0.098	-1.012	0.395	-0.148	-1.363	0.285	-0.047	-1.121	0.242	-0.055	-1.008	0.438	-0.145	-1.063	0.414	-0.188	-1.391	0.285	0	-1.438	0.301	-0.016	-0.848	0.176	-0.035	-1.422	0.594	-0.332	-0.953	0.223	0.047
-1.012	0.449	-0.109	-1.012	0.387	-0.145	-1.402	0.281	-0.055	-1.113	0.242	-0.059	-1	0.445	-0.152	-1.078	0.418	-0.195	-1.504	0.316	-0.035	-1.469	0.316	-0.043	-0.832	0.156	-0.016	-1.465	0.582	-0.34	-0.996	0.199	0.074
-1.031	0.43	-0.105	-1.016	0.375	-0.133	-1.438	0.293	-0.07	-1.098	0.238	-0.063	-0.984	0.445	-0.148	-1.078	0.414	-0.191	-1.586	0.359	-0.078	-1.477	0.316	-0.066	-0.836	0.145	-0.004	-1.469	0.547	-0.324	-1.043	0.172	0.086
-1.043	0.41	-0.094	-1.008	0.371	-0.117	-1.473	0.316	-0.105	-1.09	0.242	-0.063	-0.965	0.438	-0.145	-1.063	0.418	-0.18	-1.586	0.395	-0.109	-1.445	0.324	-0.07	-0.863	0.133	0.004	-1.465	0.496	-0.305	-1.113	0.164	0.094
-1.043	0.402	-0.078	-1.008	0.367	-0.109	-1.492	0.359	-0.129	-1.078	0.238	-0.063	-0.957	0.438	-0.137	-1.055	0.414	-0.164	-1.48	0.414	-0.102	-1.41	0.332	-0.063	-0.898	0.129	0.004	-1.5	0.449	-0.289	-1.18	0.188	0.082
-1.027	0.402	-0.063	-1.008	0.371	-0.102	-1.492	0.379	-0.152	-1.066	0.238	-0.055	-0.957	0.422	-0.141	-1.039	0.41	-0.148	-1.344	0.402	-0.063	-1.379	0.344	-0.055	-0.949	0.137	-0.004	-1.531	0.441	-0.281	-1.238	0.227	0.059
-1.016	0.406	-0.051	-0.996	0.387	-0.102	-1.434	0.398	-0.168	-1.047	0.23	-0.051	-0.961	0.438	-0.145	-1.02	0.41	-0.133	-1.203	0.359	-0.016	-1.355	0.383	-0.043	-1.004	0.164	-0.02	-1.48	0.492	-0.27	-1.289	0.262	0.027
-1.004	0.41	-0.055	-1	0.402	-0.102	-1.316	0.41	-0.148	-1.027	0.238	-0.043	-0.969	0.441	-0.156	-1.008	0.41	-0.121	-1.109	0.309	0.039	-1.332	0.422	-0.039	-1.066	0.195	-0.031	-1.363	0.543	-0.266	-1.344	0.281	0
-1	0.426	-0.059	-1	0.414	-0.102	-1.164	0.414	-0.129	-1.008	0.242	-0.035	-0.992	0.434	-0.16	-1.008	0.414	-0.117	-1.066	0.27	0.086	-1.313	0.461	-0.039	-1.113	0.23	-0.035	-1.242	0.555	-0.258	-1.367	0.305	-0.008
-1.008	0.441	-0.066	-1.004	0.438	-0.109	-1.012	0.41	-0.102	-0.996	0.234	-0.031	-1.004	0.426	-0.16	-1.027	0.434	-0.121	-1.074	0.246	0.137	-1.293	0.473	-0.043	-1.164	0.266	-0.039	-1.184	0.516	-0.246	-1.336	0.328	0
-1.016	0.453	-0.078	-1.012	0.449	-0.109	-0.898	0.406	-0.07	-0.98	0.227	-0.023	-1.016	0.418	-0.156	-1.059	0.453	-0.129	-1.105	0.238	0.164	-1.258	0.457	-0.055	-1.207	0.293	-0.043	-1.211	0.457	-0.227	-1.316	0.34	0.008
-1.016	0.469	-0.09	-1.016	0.469	-0.109	-0.855	0.395	-0.043	-0.977	0.23	-0.027	-1.023	0.414	-0.156	-1.105	0.48	-0.141	-1.141	0.238	0.148	-1.211	0.426	-0.063	-1.254	0.309	-0.035	-1.297	0.406	-0.215	-1.395	0.313	0.004
-1.02	0.477	-0.086	-1.02	0.473	-0.117	-0.898	0.395	-0.023	-0.973	0.238	-0.02	-1.035	0.418	-0.156	-1.168	0.496	-0.16	-1.184	0.27	0.09	-1.141	0.398	-0.059	-1.305	0.313	-0.031	-1.359	0.367	-0.195	-1.559	0.258	-0.016
-1.012	0.473	-0.078	-1.023	0.48	-0.117	-0.996	0.402	-0.031	-0.977	0.242	-0.023	-1.031	0.438	-0.156	-1.234	0.504	-0.176	-1.211	0.301	0.004	-1.063	0.359	-0.051	-1.348	0.324	-0.016	-1.414	0.316	-0.184	-1.699	0.211	-0.047
-1.012	0.465	-0.07	-1.031	0.484	-0.117	-1.117	0.41	-0.063	-0.988	0.254	-0.023	-1.035	0.453	-0.156	-1.297	0.508	-0.195	-1.211	0.313	-0.074	-0.969	0.324	-0.035	-1.363	0.34	0	-1.445	0.25	-0.156	-1.758	0.211	-0.082
-1.023	0.453	-0.063	-1.063	0.488	-0.125	-1.199	0.398	-0.102	-1.004	0.262	-0.023	-1.051	0.473	-0.172	-1.332	0.523	-0.215	-1.168	0.32	-0.113	-0.895	0.289	-0.02	-1.371	0.344	0.004	-1.43	0.195	-0.137	-1.734	0.266	-0.117
-1.035	0.445	-0.059	-1.113	0.496	-0.133	-1.23	0.359	-0.129	-1.043	0.266	-0.031	-1.09	0.496	-0.191	-1.336	0.531	-0.219	-1.113	0.316	-0.129	-0.824	0.281	-0.027	-1.441	0.344	0.004	-1.371	0.164	-0.109	-1.668	0.332	-0.137
-1.055	0.449	-0.059	-1.172	0.512	-0.145	-1.211	0.305	-0.133	-1.078	0.277	-0.031	-1.152	0.516	-0.211	-1.359	0.52	-0.219	-1.063	0.293	-0.117	-0.793	0.301	-0.039	-1.535	0.352	-0.027	-1.281	0.16	-0.082	-1.574	0.383	-0.148
-1.066	0.465	-0.066	-1.223	0.516	-0.164	-1.16	0.27	-0.109	-1.129	0.293	-0.035	-1.211	0.531	-0.23	-1.418	0.496	-0.219	-1.016	0.305	-0.105	-0.785	0.316	-0.055	-1.586	0.367	-0.066	-1.18	0.18	-0.07	-1.477	0.426	-0.129
-1.094	0.477	-0.074	-1.277	0.508	-0.184	-1.082	0.266	-0.074	-1.176	0.305	-0.035	-1.273	0.531	-0.254	-1.516	0.484	-0.227	-0.977	0.313	-0.113	-0.809	0.344	-0.082	-1.598	0.391	-0.094	-1.074	0.191	-0.055	-1.383	0.453	-0.094
-1.125	0.488	-0.086	-1.344	0.488	-0.199	-1.023	0.297	-0.063	-1.215	0.313	-0.039	-1.344	0.52	-0.277	-1.602	0.488	-0.246	-0.953	0.328	-0.129	-0.859	0.371	-0.121	-1.555	0.414	-0.105	-0.988	0.195	-0.055	-1.316	0.449	-0.043
-1.16	0.488	-0.094	-1.41	0.469	-0.203	-0.992	0.344	-0.051	-1.25	0.313	-0.035	-1.434	0.508	-0.293	-1.648	0.492	-0.262	-0.953	0.355	-0.148	-0.938	0.398	-0.168	-1.477	0.438	-0.102	-0.93	0.203	-0.055	-1.289	0.398	0.004
-1.184	0.488	-0.094	-1.473	0.449	-0.203	-0.984	0.375	-0.063	-1.27	0.309	-0.031	-1.527	0.492	-0.305	-1.625	0.496	-0.277	-0.984	0.402	-0.18	-1.016	0.434	-0.215	-1.395	0.445	-0.09	-0.898	0.195	-0.051	-1.266	0.344	0.023
-1.203	0.473	-0.094	-1.52	0.426	-0.215	-0.973	0.395	-0.09	-1.301	0.301	-0.031	-1.59	0.488	-0.305	-1.512	0.492	-0.273	-1	0.461	-0.199	-1.074	0.461	-0.258	-1.336	0.449	-0.07	-0.875	0.199	-0.059	-1.246	0.277	0.023
-1.215	0.457	-0.086	-1.547	0.418	-0.219	-0.977	0.402	-0.109	-1.348	0.293	-0.047	-1.605	0.473	-0.293	-1.336	0.477	-0.23	-1.027	0.465	-0.23	-1.098	0.473	-0.281	-1.285	0.449	-0.043	-0.867	0.215	-0.066	-1.207	0.242	0.008
-1.234	0.449	-0.09	-1.543	0.422	-0.227	-0.98	0.41	-0.129	-1.398	0.305	-0.063	-1.594	0.449	-0.281	-1.164	0.461	-0.176	-1.047	0.461	-0.25	-1.098	0.469	-0.289	-1.258	0.418	-0.008	-0.871	0.23	-0.07	-1.16	0.227	-0.008
-1.262	0.441	-0.094	-1.488	0.438	-0.23	-0.984	0.414	-0.137	-1.449	0.316	-0.086	-1.52	0.438	-0.266	-1.027	0.438	-0.137	-1.07	0.441	-0.277	-1.07	0.449	-0.273	-1.254	0.359	0.016	-0.887	0.246	-0.086	-1.105	0.23	-0.023
-1.305	0.445	-0.105	-1.375	0.453	-0.219	-0.977	0.426	-0.133	-1.473	0.34	-0.102	-1.371	0.445	-0.242	-0.961	0.41	-0.09	-1.078	0.43	-0.277	-1.043	0.43	-0.246	-1.254	0.313	0.016	-0.895	0.246	-0.094	-1.047	0.25	-0.039
-1.352	0.453	-0.125	-1.207	0.457	-0.199	-0.969	0.422	-0.125	-1.449	0.359	-0.121	-1.184	0.453	-0.203	-0.957	0.375	-0.066	-1.074	0.418	-0.266	-1.031	0.414	-0.227	-1.246	0.277	0.008	-0.898	0.25	-0.098	-0.98	0.293	-0.055
-1.391	0.461	-0.148	-1.031	0.441	-0.172	-0.961	0.41	-0.109	-1.348	0.363	-0.121	-1.012	0.449	-0.16	-1	0.332	-0.063	-1.066	0.414	-0.246	-1.039	0.414	-0.211	-1.242	0.242	-0.016	-0.914	0.25	-0.09	-0.922	0.332	-0.066
-1.422	0.465	-0.168	-0.902	0.41	-0.133	-0.961	0.395	-0.094	-1.191	0.367	-0.102	-0.914	0.418	-0.125	-1.078	0.305	-0.066	-1.074	0.398	-0.234	-1.066	0.418	-0.211	-1.223	0.258	-0.031	-0.926	0.234	-0.078	-0.867	0.375	-0.086
-1.438	0.461	-0.184	-0.852	0.379	-0.105	-0.961	0.398	-0.082	-1.008	0.367	-0.074	-0.895	0.375	-0.098	-1.168	0.281	-0.074	-1.086	0.391	-0.215	-1.102	0.441	-0.23	-1.195	0.266	-0.051	-0.934	0.223	-0.063	-0.828	0.398	-0.102
-1.422	0.469	-0.191	-0.871	0.336	-0.086	-0.953	0.398	-0.07	-0.867	0.379	-0.047	-0.918	0.328	-0.09	-1.254	0.262	-0.09	-1.109	0.387	-0.207	-1.129	0.465	-0.262	-1.152	0.281	-0.082	-0.953	0.203	-0.043	-0.809	0.422	-0.109
-1.34	0.473	-0.184	-0.93	0.305	-0.078	-0.957	0.391	-0.07	-0.813	0.395	-0.031	-0.996	0.305	-0.094	-1.309	0.258	-0.109	-1.133	0.387	-0.199	-1.152	0.477	-0.281	-1.098	0.309	-0.09	-0.98	0.191	-0.027	-0.809	0.43	-0.113
-1.211	0.457	-0.164	-1.039	0.293	-0.082	-0.965	0.395	-0.066	-0.852	0.414	-0.012	-1.09	0.305	-0.105	-1.328	0.254	-0.125	-1.145	0.395	-0.199	-1.172	0.477	-0.273	-1.035	0.359	-0.121	-1.027	0.176	-0.012	-0.82	0.43	-0.121
-1.07	0.43	-0.137	-1.145	0.277	-0.098	-0.977	0.398	-0.066	-0.984	0.43	-0.027	-1.16	0.293	-0.117	-1.297	0.246	-0.125	-1.152	0.41	-0.199	-1.188	0.488	-0.254	-0.961	0.398	-0.129	-1.082	0.184	-0.008	-0.84	0.438	-0.137
-0.961	0.398	-0.105	-1.223	0.277	-0.113	-0.988	0.398	-0.066	-1.164	0.461	-0.078	-1.211	0.285	-0.129	-1.234	0.234	-0.109	-1.164	0.418	-0.199	-1.219	0.5	-0.258	-0.895	0.43	-0.133	-1.156	0.203	-0.008	-0.871	0.441	-0.152
-0.914	0.363	-0.082	-1.266	0.273	-0.125	-0.996	0.41	-0.074	-1.316	0.484	-0.145	-1.238	0.281	-0.137	-1.172	0.223	-0.098	-1.164	0.441	-0.219	-1.254	0.523	-0.277	-0.848	0.441	-0.129	-1.223	0.223	-0.016	-0.906	0.457	-0.18
-0.953	0.328	-0.07	-1.281	0.246	-0.133	-1.008	0.426	-0.074	-1.414	0.457	-0.199	-1.242	0.266	-0.137	-1.117	0.215	-0.074	-1.18	0.465	-0.223	-1.277	0.551	-0.305	-0.824	0.445	-0.121	-1.277	0.227	-0.012	-0.945	0.477	-0.195
-1.039	0.305	-0.07	-1.281	0.219	-0.121	-1.016	0.434	-0.074	-1.418	0.402	-0.238	-1.234	0.246	-0.137	-1.082	0.215	-0.051	-1.195	0.496	-0.234	-1.309	0.516	-0.344	-0.816	0.445	-0.125	-1.305	0.234	0	-0.984	0.508	-0.211
-1.152	0.301	-0.082	-1.25	0.199	-0.105	-1.039	0.445	-0.074	-1.367	0.355	-0.223	-1.215	0.234	-0.117	-1.063	0.219	-0.035	-1.199	0.523	-0.246	-1.359	0.496	-0.332	-0.832	0.453	-0.141	-1.328	0.23	0.023	-1.004	0.527	-0.207
-1.262	0.309	-0.102	-1.223	0.195	-0.078	-1.059	0.449	-0.082	-1.285	0.273	-0.207	-1.184	0.211	-0.094	-1.055	0.203	-0.031	-1.207	0.543	-0.254	-1.434	0.516	-0.336	-0.852	0.461	-0.168	-1.344	0.223	0.035	-1.016	0.531	-0.195
-1.32	0.297	-0.117	-1.203	0.203	-0.055	-1.074	0.465	-0.086	-1.176	0.285	-0.152	-1.145	0.195	-0.07	-1.066	0.199	-0.039	-1.246	0.551	-0.27	-1.52	0.551	-0.34	-0.875	0.469	-0.195	-1.348	0.23	0.047	-1.02	0.516	-0.188
-1.328	0.266	-0.109	-1.176	0.211	-0.039	-1.082	0.473	-0.094	-1.09	0.316	-0.121	-1.113	0.188	-0.047	-1.082	0.195	-0.051	-1.305	0.535	-0.281	-1.531	0.555	-0.352	-0.895	0.453	-0.207	-1.359	0.254	0.055	-1.016	0.492	-0.168
-1.301	0.23	-0.102	-1.141	0.219	-0.043	-1.094	0.48	-0.098	-1.008	0.375	-0.094	-1.086	0.184	-0.035	-1.098	0.191	-0.066	-1.391	0.508	-0.289	-1.477	0.559	-0.34	-0.898	0.441	-0.199	-1.344	0.262	0.063	-1.043	0.484	-0.152
-1.254	0.191	-0.07	-1.109	0.223	-0.047	-1.121	0.48	-0.102	-0.977	0.434	-0.09	-1.063	0.188	-0.043	-1.102	0.195	-0.07	-1.496	0.484	-0.293	-1.367	0.551	-0.309	-0.898	0.418	-0.188	-1.305	0.293	0.063	-1.09	0.484	-0.156
-1.207	0.172	-0.047	-1.094	0.227	-0.059	-1.164	0.48	-0.113	-0.957	0.457	-0.109	-1.055	0.207	-0.047	-1.109	0.203	-0.078	-1.57	0.473	-0.305	-1.234	0.516	-0.254	-0.91	0.391	-0.168	-1.309	0.301	0.055	-1.148	0.52	-0.168
-1.156	0.188	-0.027	-1.09	0.227	-0.063	-1.227	0.488	-0.125	-0.953	0.465	-0.137	-1.055	0.219	-0.059	-1.105	0.211	-0.082	-1.582	0.484	-0.309	-1.129	0.457	-0.199	-0.945	0.375	-0.148	-1.371	0.277	0.055	-1.223	0.539	-0.195
-1.109	0.191	-0.02	-1.086	0.234	-0.066	-1.297	0.488	-0.145	-0.957	0.457	-0.152	-1.066	0.227	-0.07	-1.09	0.215	-0.078	-1.516	0.496	-0.297	-1.098	0.402	-0.156	-0.984	0.379	-0.141	-1.438	0.262	0.043	-1.324	0.547	-0.23
-1.082	0.215	-0.027	-1.082	0.238	-0.07	-1.383	0.484	-0.168	-0.965	0.434	-0.172	-1.063	0.23	-0.074	-1.074	0.215	-0.07	-1.391	0.504	-0.266	-1.129	0.332	-0.121	-1.027	0.391	-0.152	-1.461	0.281	0.023	-1.418	0.566	-0.27
-1.078	0.234	-0.043	-1.074	0.238	-0.074	-1.492	0.48	-0.176	-0.969	0.414	-0.164	-1.055	0.238	-0.074	-1.055	0.219	-0.059	-1.238	0.496	-0.227	-1.195	0.309	-0.105	-1.074	0.422	-0.176	-1.465	0.285	0.008	-1.5	0.586	-0.309
-1.102	0.246	-0.063	-1.078	0.234	-0.074	-1.578	0.469	-0.195	-0.965	0.395	-0.152	-1.051	0.234	-0.07	-1.035	0.211	-0.047	-1.109	0.469	-0.18	-1.25	0.316	-0.105	-1.121	0.457	-0.207	-1.453	0.281	0	-1.527	0.598	-0.336
-1.125	0.258	-0.078	-1.07	0.238	-0.074	-1.613	0.465	-0.199	-0.973	0.383	-0.137	-1.039	0.234	-0.059	-1.023	0.207	-0.035	-1.043	0.418	-0.141	-1.301	0.281	-0.098	-1.156	0.484	-0.238	-1.426	0.281	-0.016	-1.477	0.613	-0.344
-1.113	0.266	-0.082	-1.066	0.238	-0.07	-1.594	0.465	-0.199	-0.98	0.391	-0.117	-1.039	0.23	-0.055	-1.02	0.203	-0.027	-1.047	0.363	-0.117	-1.332	0.262	-0.098	-1.191	0.504	-0.27	-1.41	0.293	-0.023	-1.414	0.602	-0.32
-1.102	0.266	-0.082	-1.055	0.246	-0.07	-1.508	0.457	-0.191	-0.988	0.402	-0.105	-1.043	0.227	-0.047	-1.031	0.203	-0.027	-1.078	0.324	-0.105	-1.328	0.273	-0.117	-1.219	0.531	-0.297	-1.406	0.305	-0.035	-1.379	0.582	-0.293
-1.09	0.266	-0.082	-1.039	0.242	-0.066	-1.375	0.469	-0.184	-1.004	0.406	-0.102	-1.043	0.227	-0.035	-1.047	0.211	-0.02	-1.145	0.297	-0.117	-1.285	0.293	-0.133	-1.262	0.559	-0.32	-1.383	0.32	-0.031	-1.41	0.574	-0.266
-1.07	0.254	-0.07	-1.023	0.246	-0.059	-1.195	0.488	-0.164	-1.02	0.402	-0.098	-1.059	0.227	-0.027	-1.066	0.234	-0.023	-1.223	0.281	-0.121	-1.223	0.313	-0.145	-1.324	0.57	-0.34	-1.352	0.324	-0.031	-1.426	0.582	-0.25
-1.051	0.246	-0.047	-1.008	0.246	-0.051	-1.031	0.488	-0.137	-1.031	0.41	-0.105	-1.078	0.227	-0.027	-1.098	0.258	-0.031	-1.289	0.262	-0.133	-1.16	0.32	-0.137	-1.375	0.566	-0.344	-1.309	0.332	-0.039	-1.398	0.57	-0.234
-1.027	0.238	-0.035	-1	0.242	-0.039	-0.926	0.465	-0.113	-1.043	0.43	-0.109	-1.098	0.234	-0.02	-1.137	0.277	-0.039	-1.313	0.246	-0.141	-1.102	0.32	-0.133	-1.426	0.539	-0.34	-1.27	0.328	-0.043	-1.344	0.523	-0.203
-1.02	0.23	-0.031	-1.016	0.238	-0.027	-0.898	0.43	-0.094	-1.055	0.445	-0.121	-1.137	0.25	-0.023	-1.18	0.305	-0.043	-1.293	0.234	-0.137	-1.047	0.313	-0.121	-1.52	0.488	-0.336	-1.23	0.301	-0.059	-1.324	0.453	-0.172
-1.023	0.238	-0.031	-1.027	0.242	-0.02	-0.938	0.379	-0.102	-1.059	0.465	-0.129	-1.188	0.266	-0.027	-1.215	0.324	-0.043	-1.254	0.211	-0.129	-1.016	0.289	-0.105	-1.645	0.453	-0.328	-1.207	0.313	-0.082	-1.348	0.379	-0.137
-1.023	0.25	-0.035	-1.051	0.25	-0.02	-1.031	0.336	-0.109	-1.055	0.477	-0.129	-1.227	0.281	-0.035	-1.223	0.344	-0.043	-1.203	0.199	-0.113	-1	0.266	-0.102	-1.711	0.449	-0.332	-1.176	0.332	-0.086	-1.398	0.316	-0.109
-1.023	0.262	-0.039	-1.102	0.258	-0.023	-1.156	0.316	-0.121	-1.055	0.48	-0.125	-1.254	0.313	-0.035	-1.234	0.34	-0.035	-1.145	0.188	-0.094	-0.992	0.246	-0.098	-1.668	0.457	-0.324	-1.145	0.309	-0.094	-1.477	0.277	-0.086
-1.023	0.27	-0.043	-1.148	0.277	-0.035	-1.27	0.301	-0.129	-1.055	0.477	-0.125	-1.27	0.332	-0.047	-1.254	0.324	-0.027	-1.102	0.184	-0.074	-1	0.223	-0.098	-1.531	0.465	-0.289	-1.102	0.297	-0.086	-1.574	0.234	-0.074
-1.02	0.266	-0.047	-1.184	0.289	-0.039	-1.32	0.277	-0.129	-1.078	0.461	-0.121	-1.262	0.336	-0.043	-1.293	0.293	-0.016	-1.074	0.184	-0.059	-1.012	0.203	-0.098	-1.367	0.438	-0.234	-1.055	0.281	-0.102	-1.633	0.18	-0.063
-1.02	0.266	-0.043	-1.219	0.301	-0.035	-1.316	0.246	-0.117	-1.125	0.461	-0.121	-1.258	0.324	-0.027	-1.359	0.277	-0.004	-1.059	0.188	-0.051	-1.031	0.199	-0.102	-1.25	0.383	-0.168	-1.023	0.309	-0.137	-1.629	0.137	-0.051
-1.027	0.27	-0.031	-1.246	0.301	-0.035	-1.281	0.203	-0.09	-1.191	0.461	-0.133	-1.258	0.309	-0.008	-1.434	0.293	-0.023	-1.063	0.188	-0.055	-1.051	0.195	-0.102	-1.199	0.336	-0.113	-0.988	0.367	-0.184	-1.539	0.125	-0.043
-1.039	0.266	-0.031	-1.27	0.297	-0.027	-1.238	0.164	-0.066	-1.262	0.469	-0.152	-1.281	0.289	0.008	-1.504	0.328	-0.051	-1.066	0.184	-0.07	-1.07	0.188	-0.102	-1.191	0.301	-0.074	-0.965	0.465	-0.211	-1.41	0.156	-0.047
-1.063	0.281	-0.027	-1.297	0.293	-0.027	-1.176	0.164	-0.043	-1.324	0.473	-0.168	-1.32	0.273	0.004	-1.516	0.371	-0.082	-1.078	0.199	-0.074	-1.078	0.18	-0.09	-1.246	0.281	-0.066	-0.906	0.484	-0.195	-1.285	0.199	-0.051
-1.105	0.297	-0.035	-1.32	0.293	-0.02	-1.121	0.184	-0.023	-1.391	0.465	-0.188	-1.379	0.281	-0.012	-1.43	0.422	-0.113	-1.098	0.195	-0.09	-1.074	0.188	-0.086	-1.336	0.254	-0.078	-0.871	0.434	-0.188	-1.168	0.234	-0.051
-1.148	0.32	-0.051	-1.352	0.301	-0.02	-1.078	0.207	-0.023	-1.465	0.453	-0.207	-1.43	0.316	-0.039	-1.301	0.461	-0.129	-1.094	0.195	-0.09	-1.055	0.199	-0.078	-1.418	0.215	-0.09	-0.867	0.438	-0.172	-1.07	0.25	-0.059
-1.191	0.34	-0.055	-1.391	0.301	-0.031	-1.047	0.23	-0.035	-1.535	0.441	-0.215	-1.426	0.363	-0.066	-1.176	0.465	-0.113	-1.094	0.195	-0.098	-1.035	0.215	-0.07	-1.465	0.184	-0.086	-0.844	0.48	-0.18	-1.008	0.262	-0.074
-1.215	0.359	-0.059	-1.426	0.316	-0.051	-1.027	0.262	-0.059	-1.57	0.43	-0.219	-1.332	0.422	-0.09	-1.059	0.453	-0.082	-1.086	0.191	-0.09	-1.016	0.215	-0.059	-1.449	0.168	-0.078	-0.852	0.477	-0.172	-0.961	0.273	-0.082
-1.23	0.371	-0.055	-1.449	0.34	-0.066	-1.023	0.273	-0.07	-1.582	0.418	-0.223	-1.207	0.461	-0.094	-0.984	0.449	-0.047	-1.082	0.184	-0.086	-1	0.199	-0.039	-1.398	0.168	-0.07	-0.891	0.457	-0.168	-0.934	0.262	-0.094
-1.242	0.375	-0.043	-1.457	0.359	-0.082	-1.02	0.285	-0.082	-1.559	0.41	-0.227	-1.117	0.453	-0.078	-0.969	0.453	-0.008	-1.078	0.176	-0.078	-0.996	0.195	-0.027	-1.316	0.18	-0.059	-0.941	0.453	-0.164	-0.914	0.262	-0.105
-1.262	0.367	-0.035	-1.414	0.379	-0.094	-1.027	0.289	-0.09	-1.477	0.422	-0.215	-1.043	0.426	-0.047	-1.004	0.465	0.027	-1.082	0.172	-0.07	-1.023	0.191	-0.02	-1.215	0.195	-0.043	-0.98	0.445	-0.18	-0.91	0.258	-0.113
-1.27	0.359	-0.035	-1.32	0.398	-0.09	-1.039	0.301	-0.086	-1.324	0.441	-0.195	-1.02	0.41	-0.02	-1.066	0.449	0.047	-1.078	0.16	-0.063	-1.066	0.203	-0.008	-1.121	0.207	-0.035	-1.027	0.426	-0.176	-0.91	0.254	-0.113
-1.285	0.355	-0.027	-1.18	0.414	-0.07	-1.047	0.305	-0.082	-1.129	0.453	-0.168	-1.035	0.41	0.016	-1.133	0.418	0.035	-1.082	0.156	-0.051	-1.129	0.215	-0.008	-1.043	0.223	-0.035	-1.055	0.426	-0.18	-0.918	0.262	-0.113
-1.305	0.355	-0.031	-1.016	0.43	-0.043	-1.051	0.289	-0.07	-0.957	0.441	-0.133	-1.07	0.438	0.023	-1.203	0.371	-0.004	-1.105	0.168	-0.039	-1.191	0.234	-0.008	-0.992	0.242	-0.047	-1.074	0.426	-0.172	-0.918	0.258	-0.102
-1.344	0.359	-0.035	-0.887	0.441	-0.023	-1.035	0.273	-0.063	-0.855	0.418	-0.109	-1.121	0.426	0	-1.25	0.324	-0.047	-1.137	0.18	-0.035	-1.246	0.254	-0.012	-0.977	0.242	-0.051	-1.09	0.434	-0.172	-0.922	0.242	-0.09
-1.387	0.371	-0.059	-0.832	0.445	0.004	-1.02	0.262	-0.043	-0.832	0.371	-0.094	-1.156	0.398	-0.012	-1.254	0.297	-0.086	-1.16	0.188	-0.023	-1.258	0.293	-0.012	-0.961	0.23	-0.074	-1.113	0.445	-0.176	-0.91	0.23	-0.074
-1.438	0.379	-0.074	-0.859	0.438	0.02	-1.004	0.266	-0.035	-0.875	0.34	-0.094	-1.184	0.379	-0.051	-1.223	0.254	-0.102	-1.195	0.191	-0.008	-1.238	0.277	0.008	-0.941	0.246	-0.07	-1.145	0.457	-0.18	-0.898	0.211	-0.051
-1.473	0.375	-0.09	-0.941	0.426	0.023	-0.992	0.273	-0.031	-0.973	0.316	-0.098	-1.18	0.355	-0.078	-1.164	0.258	-0.113	-1.227	0.191	0.027	-1.207	0.258	0.035	-0.926	0.25	-0.09	-1.195	0.465	-0.199	-0.883	0.203	-0.023
-1.457	0.367	-0.09	-1.047	0.414	0.004	-0.98	0.277	-0.027	-1.098	0.301	-0.109	-1.156	0.309	-0.082	-1.082	0.281	-0.109	-1.262	0.195	0.043	-1.188	0.246	0.066	-0.906	0.25	-0.094	-1.25	0.477	-0.23	-0.875	0.184	0.008
-1.367	0.367	-0.09	-1.133	0.41	-0.031	-0.984	0.277	-0.027	-1.191	0.293	-0.121	-1.121	0.277	-0.066	-1.008	0.277	-0.125	-1.285	0.207	0.063	-1.207	0.238	0.09	-0.891	0.242	-0.098	-1.305	0.48	-0.262	-0.887	0.152	0.027
-1.223	0.379	-0.074	-1.188	0.383	-0.066	-1	0.277	-0.027	-1.262	0.277	-0.129	-1.078	0.266	-0.055	-0.973	0.324	-0.125	-1.277	0.227	0.078	-1.293	0.211	0.102	-0.887	0.23	-0.09	-1.355	0.496	-0.293	-0.914	0.137	0.051
-1.051	0.395	-0.059	-1.207	0.348	-0.094	-1.031	0.281	-0.027	-1.289	0.25	-0.129	-1.027	0.277	-0.051	-0.965	0.426	-0.133	-1.262	0.238	0.098	-1.449	0.215	0.082	-0.867	0.227	-0.074	-1.383	0.523	-0.32	-0.977	0.129	0.055
-0.891	0.418	-0.043	-1.176	0.293	-0.105	-1.078	0.297	-0.023	-1.285	0.223	-0.117	-0.988	0.285	-0.059	-0.961	0.488	-0.145	-1.246	0.246	0.098	-1.594	0.223	0.031	-0.855	0.223	-0.059	-1.379	0.539	-0.34	-1.047	0.137	0.055
-0.789	0.445	-0.02	-1.129	0.27	-0.098	-1.129	0.309	-0.031	-1.258	0.195	-0.098	-0.973	0.297	-0.082	-0.977	0.473	-0.156	-1.262	0.258	0.09	-1.668	0.266	-0.035	-0.844	0.211	-0.035	-1.348	0.555	-0.344	-1.125	0.148	0.051
-0.793	0.453	-0.012	-1.082	0.242	-0.074	-1.172	0.316	-0.043	-1.207	0.18	-0.078	-0.965	0.344	-0.105	-1	0.453	-0.18	-1.344	0.27	0.066	-1.645	0.332	-0.094	-0.824	0.203	-0.012	-1.316	0.547	-0.332	-1.188	0.16	0.039
-0.883	0.453	-0.02	-1.035	0.25	-0.066	-1.215	0.324	-0.039	-1.152	0.18	-0.059	-0.965	0.367	-0.125	-1.035	0.438	-0.199	-1.445	0.293	0.02	-1.539	0.418	-0.125	-0.816	0.191	0	-1.324	0.547	-0.313	-1.23	0.176	0.031
-1.012	0.453	-0.039	-1.012	0.277	-0.059	-1.246	0.336	-0.047	-1.117	0.191	-0.047	-0.98	0.379	-0.141	-1.063	0.414	-0.203	-1.527	0.313	-0.023	-1.41	0.484	-0.117	-0.82	0.176	0.012	-1.367	0.555	-0.301	-1.246	0.199	0.012
-1.117	0.441	-0.063	-1	0.305	-0.063	-1.266	0.344	-0.043	-1.09	0.199	-0.043	-1.004	0.383	-0.156	-1.078	0.398	-0.203	-1.523	0.348	-0.047	-1.273	0.508	-0.082	-0.848	0.168	0.023	-1.395	0.57	-0.301	-1.25	0.219	0.008
-1.184	0.406	-0.09	-0.992	0.344	-0.082	-1.266	0.34	-0.031	-1.074	0.215	-0.051	-1.031	0.398	-0.164	-1.074	0.383	-0.191	-1.426	0.391	-0.051	-1.18	0.488	-0.023	-0.898	0.16	0.023	-1.398	0.574	-0.301	-1.277	0.23	0
-1.188	0.355	-0.098	-0.996	0.367	-0.109	-1.258	0.332	-0.023	-1.063	0.227	-0.063	-1.047	0.391	-0.164	-1.07	0.371	-0.176	-1.309	0.395	-0.027	-1.094	0.477	0.035	-0.961	0.156	0.016	-1.379	0.547	-0.297	-1.301	0.242	0.008
-1.156	0.309	-0.094	-1.008	0.379	-0.141	-1.258	0.324	-0.016	-1.059	0.23	-0.07	-1.063	0.395	-0.168	-1.059	0.367	-0.164	-1.211	0.387	-0.008	-1.051	0.438	0.09	-1.051	0.18	0	-1.379	0.492	-0.281	-1.293	0.258	0.012
-1.113	0.277	-0.07	-1.02	0.375	-0.156	-1.266	0.316	-0.016	-1.055	0.238	-0.074	-1.066	0.391	-0.16	-1.043	0.355	-0.148	-1.176	0.375	0.008	-1.074	0.367	0.113	-1.133	0.207	-0.023	-1.387	0.422	-0.246	-1.266	0.266	0.023
-1.066	0.273	-0.055	-1.035	0.367	-0.156	-1.289	0.316	-0.027	-1.051	0.242	-0.063	-1.063	0.402	-0.148	-1.027	0.355	-0.125	-1.188	0.371	0.023	-1.125	0.301	0.102	-1.199	0.242	-0.047	-1.398	0.352	-0.195	-1.297	0.262	0.02
-1.02	0.293	-0.047	-1.047	0.355	-0.152	-1.324	0.324	-0.047	-1.051	0.238	-0.059	-1.047	0.406	-0.145	-1.027	0.371	-0.125	-1.215	0.379	0.039	-1.172	0.258	0.063	-1.262	0.27	-0.063	-1.41	0.281	-0.137	-1.43	0.238	-0.004
-1	0.332	-0.051	-1.047	0.355	-0.141	-1.355	0.352	-0.066	-1.047	0.234	-0.051	-1.023	0.41	-0.141	-1.031	0.383	-0.125	-1.266	0.398	0.043	-1.191	0.238	0.02	-1.309	0.285	-0.07	-1.434	0.211	-0.086	-1.594	0.203	-0.031
-0.996	0.367	-0.074	-1.047	0.352	-0.133	-1.359	0.383	-0.09	-1.043	0.223	-0.047	-1.016	0.422	-0.145	-1.055	0.398	-0.133	-1.332	0.426	0.027	-1.18	0.242	-0.023	-1.344	0.293	-0.066	-1.445	0.156	-0.051	-1.691	0.188	-0.063
-0.992	0.402	-0.098	-1.031	0.352	-0.133	-1.309	0.406	-0.105	-1.031	0.219	-0.039	-1.004	0.445	-0.145	-1.074	0.414	-0.152	-1.355	0.434	-0.008	-1.145	0.273	-0.039	-1.355	0.281	-0.051	-1.434	0.125	-0.031	-1.695	0.223	-0.086
-1	0.418	-0.125	-1.035	0.352	-0.129	-1.207	0.422	-0.098	-1.031	0.215	-0.035	-1.008	0.457	-0.152	-1.098	0.43	-0.16	-1.336	0.43	-0.047	-1.082	0.285	-0.07	-1.348	0.285	-0.035	-1.383	0.125	-0.016	-1.613	0.27	-0.098
-1.012	0.434	-0.141	-1.027	0.355	-0.129	-1.086	0.414	-0.078	-1.031	0.215	-0.031	-1.02	0.473	-0.16	-1.129	0.438	-0.16	-1.266	0.387	-0.066	-1.027	0.34	-0.086	-1.344	0.285	-0.031	-1.305	0.148	-0.012	-1.508	0.305	-0.09
-1.02	0.43	-0.148	-1.023	0.371	-0.129	-0.984	0.398	-0.051	-1.02	0.219	-0.031	-1.043	0.488	-0.168	-1.164	0.445	-0.164	-1.164	0.336	-0.031	-0.98	0.367	-0.121	-1.395	0.281	-0.039	-1.211	0.191	-0.023	-1.418	0.34	-0.078
-1.02	0.422	-0.141	-1.02	0.383	-0.133	-0.922	0.379	-0.031	-1.023	0.223	-0.031	-1.094	0.5	-0.184	-1.219	0.449	-0.172	-1.055	0.289	-0.016	-0.938	0.383	-0.137	-1.492	0.277	-0.063	-1.129	0.227	-0.039	-1.348	0.383	-0.07
-1.016	0.41	-0.133	-1.027	0.402	-0.137	-0.93	0.359	-0.012	-1.031	0.223	-0.031	-1.16	0.504	-0.195	-1.258	0.465	-0.188	-0.961	0.27	0.016	-0.934	0.418	-0.156	-1.57	0.281	-0.094	-1.055	0.246	-0.066	-1.305	0.41	-0.051
-1.016	0.398	-0.117	-1.031	0.43	-0.148	-0.992	0.363	0	-1.047	0.23	-0.031	-1.227	0.508	-0.215	-1.305	0.484	-0.211	-0.879	0.289	0.031	-0.949	0.457	-0.176	-1.574	0.301	-0.117	-1.004	0.25	-0.082	-1.309	0.414	-0.039
-1.02	0.391	-0.105	-1.039	0.449	-0.156	-1.082	0.375	-0.008	-1.074	0.234	-0.035	-1.266	0.516	-0.234	-1.367	0.484	-0.23	-0.859	0.301	0.012	-0.98	0.484	-0.199	-1.512	0.344	-0.125	-0.977	0.25	-0.098	-1.328	0.402	-0.039
-1.02	0.387	-0.094	-1.043	0.461	-0.16	-1.164	0.387	-0.047	-1.117	0.246	-0.039	-1.309	0.508	-0.246	-1.434	0.484	-0.258	-0.871	0.348	-0.023	-1.012	0.496	-0.234	-1.441	0.379	-0.129	-0.957	0.258	-0.105	-1.336	0.398	-0.059
-1.008	0.379	-0.078	-1.043	0.473	-0.16	-1.219	0.402	-0.082	-1.141	0.27	-0.047	-1.359	0.5	-0.254	-1.523	0.477	-0.281	-0.895	0.422	-0.074	-1.043	0.508	-0.27	-1.375	0.398	-0.129	-0.949	0.277	-0.113	-1.336	0.371	-0.082
-1.016	0.371	-0.07	-1.055	0.484	-0.16	-1.23	0.402	-0.113	-1.172	0.301	-0.047	-1.426	0.488	-0.262	-1.586	0.477	-0.293	-0.938	0.496	-0.125	-1.055	0.5	-0.293	-1.352	0.422	-0.129	-0.953	0.289	-0.129	-1.309	0.34	-0.094
-1.02	0.375	-0.066	-1.074	0.492	-0.16	-1.219	0.395	-0.129	-1.211	0.32	-0.055	-1.5	0.477	-0.266	-1.57	0.496	-0.297	-0.965	0.496	-0.152	-1.063	0.488	-0.293	-1.355	0.438	-0.113	-0.949	0.293	-0.137	-1.25	0.324	-0.098
-1.02	0.375	-0.066	-1.113	0.5	-0.164	-1.188	0.379	-0.133	-1.234	0.34	-0.059	-1.566	0.48	-0.277	-1.48	0.504	-0.293	-1	0.465	-0.184	-1.07	0.465	-0.289	-1.352	0.438	-0.086	-0.965	0.273	-0.141	-1.168	0.328	-0.078
-1.035	0.387	-0.078	-1.172	0.5	-0.16	-1.133	0.363	-0.109	-1.246	0.352	-0.047	-1.59	0.492	-0.281	-1.328	0.52	-0.266	-1.027	0.477	-0.211	-1.074	0.453	-0.273	-1.344	0.402	-0.055	-0.969	0.246	-0.133	-1.078	0.336	-0.082
-1.051	0.406	-0.086	-1.215	0.5	-0.164	-1.059	0.379	-0.102	-1.258	0.34	-0.035	-1.539	0.504	-0.285	-1.148	0.523	-0.23	-1.035	0.484	-0.223	-1.078	0.449	-0.258	-1.324	0.355	-0.027	-0.977	0.234	-0.129	-0.977	0.371	-0.055
-1.059	0.43	-0.098	-1.266	0.48	-0.16	-0.992	0.383	-0.098	-1.285	0.313	-0.016	-1.406	0.516	-0.262	-1.02	0.508	-0.188	-1.031	0.488	-0.219	-1.082	0.445	-0.242	-1.289	0.301	-0.02	-0.977	0.227	-0.113	-0.898	0.406	-0.063
-1.063	0.445	-0.102	-1.309	0.461	-0.16	-0.949	0.391	-0.105	-1.316	0.277	-0.008	-1.227	0.5	-0.223	-0.965	0.461	-0.148	-1.023	0.477	-0.203	-1.082	0.441	-0.23	-1.254	0.254	-0.023	-0.973	0.207	-0.098	-0.844	0.426	-0.063
-1.055	0.457	-0.102	-1.34	0.453	-0.16	-0.914	0.406	-0.113	-1.359	0.266	-0.004	-1.051	0.477	-0.18	-0.984	0.406	-0.125	-1.023	0.449	-0.199	-1.078	0.445	-0.23	-1.227	0.215	-0.035	-0.973	0.188	-0.078	-0.813	0.434	-0.059
-1.051	0.465	-0.102	-1.367	0.441	-0.148	-0.902	0.414	-0.133	-1.406	0.277	-0.023	-0.957	0.434	-0.137	-1.055	0.371	-0.125	-1.031	0.441	-0.195	-1.066	0.465	-0.23	-1.195	0.23	-0.043	-0.98	0.168	-0.055	-0.797	0.457	-0.063
-1.039	0.473	-0.098	-1.398	0.434	-0.148	-0.906	0.414	-0.141	-1.453	0.324	-0.051	-0.938	0.379	-0.109	-1.164	0.332	-0.129	-1.043	0.434	-0.199	-1.055	0.496	-0.234	-1.176	0.258	-0.059	-0.988	0.152	-0.031	-0.797	0.461	-0.066
-1.031	0.477	-0.098	-1.434	0.426	-0.145	-0.93	0.402	-0.152	-1.438	0.375	-0.078	-0.973	0.332	-0.086	-1.273	0.297	-0.145	-1.063	0.438	-0.207	-1.047	0.523	-0.25	-1.141	0.301	-0.082	-1.004	0.137	-0.012	-0.813	0.453	-0.074
-1.043	0.48	-0.094	-1.438	0.426	-0.141	-0.961	0.395	-0.16	-1.324	0.43	-0.094	-1.047	0.289	-0.082	-1.352	0.27	-0.156	-1.086	0.441	-0.215	-1.055	0.539	-0.258	-1.09	0.332	-0.113	-1.039	0.133	0	-0.828	0.445	-0.07
-1.082	0.488	-0.09	-1.434	0.43	-0.148	-1	0.387	-0.168	-1.188	0.457	-0.078	-1.141	0.273	-0.094	-1.383	0.238	-0.156	-1.086	0.461	-0.223	-1.094	0.539	-0.27	-1.023	0.367	-0.133	-1.078	0.137	0.008	-0.859	0.43	-0.07
-1.129	0.496	-0.102	-1.418	0.445	-0.164	-1.043	0.383	-0.168	-1.078	0.441	-0.055	-1.211	0.262	-0.098	-1.367	0.219	-0.145	-1.078	0.477	-0.227	-1.152	0.547	-0.289	-0.953	0.371	-0.137	-1.129	0.141	0.012	-0.895	0.418	-0.07
-1.184	0.504	-0.105	-1.363	0.473	-0.176	-1.066	0.383	-0.172	-1.02	0.418	-0.027	-1.25	0.258	-0.102	-1.301	0.199	-0.121	-1.07	0.496	-0.23	-1.215	0.563	-0.309	-0.887	0.391	-0.141	-1.152	0.156	0.012	-0.938	0.418	-0.074
-1.227	0.504	-0.117	-1.266	0.496	-0.18	-1.078	0.387	-0.18	-1.023	0.398	0.008	-1.25	0.254	-0.105	-1.227	0.199	-0.098	-1.086	0.523	-0.25	-1.27	0.586	-0.324	-0.836	0.414	-0.145	-1.176	0.176	0.023	-0.992	0.422	-0.086
-1.27	0.492	-0.121	-1.137	0.504	-0.164	-1.07	0.387	-0.176	-1.074	0.387	0.02	-1.238	0.246	-0.098	-1.172	0.203	-0.074	-1.113	0.543	-0.273	-1.297	0.602	-0.332	-0.809	0.438	-0.141	-1.191	0.203	0.031	-1.039	0.426	-0.09
-1.297	0.484	-0.113	-1.02	0.488	-0.137	-1.051	0.391	-0.168	-1.145	0.398	0.012	-1.207	0.238	-0.09	-1.137	0.215	-0.051	-1.145	0.566	-0.289	-1.332	0.586	-0.328	-0.781	0.461	-0.148	-1.207	0.238	0.023	-1.082	0.438	-0.105
-1.309	0.469	-0.109	-0.934	0.453	-0.109	-1.027	0.395	-0.164	-1.207	0.422	-0.016	-1.164	0.223	-0.074	-1.105	0.223	-0.043	-1.188	0.574	-0.309	-1.395	0.563	-0.324	-0.781	0.473	-0.16	-1.219	0.273	0.012	-1.137	0.441	-0.121
-1.336	0.453	-0.105	-0.898	0.414	-0.086	-1.016	0.414	-0.152	-1.219	0.449	-0.047	-1.133	0.211	-0.063	-1.094	0.219	-0.039	-1.227	0.574	-0.316	-1.496	0.551	-0.32	-0.789	0.473	-0.164	-1.234	0.305	0.012	-1.191	0.457	-0.148
-1.367	0.453	-0.113	-0.926	0.375	-0.07	-1.004	0.434	-0.152	-1.188	0.434	-0.078	-1.098	0.207	-0.055	-1.09	0.219	-0.047	-1.27	0.559	-0.324	-1.605	0.543	-0.324	-0.805	0.469	-0.168	-1.227	0.324	0.016	-1.234	0.484	-0.176
-1.383	0.461	-0.129	-1	0.348	-0.07	-1	0.441	-0.145	-1.137	0.395	-0.078	-1.074	0.211	-0.051	-1.086	0.219	-0.059	-1.336	0.531	-0.332	-1.66	0.543	-0.324	-0.828	0.449	-0.172	-1.215	0.348	0.027	-1.242	0.527	-0.191
-1.402	0.461	-0.145	-1.113	0.324	-0.074	-1	0.453	-0.145	-1.07	0.336	-0.078	-1.063	0.211	-0.051	-1.078	0.223	-0.066	-1.426	0.52	-0.336	-1.578	0.539	-0.305	-0.867	0.43	-0.164	-1.227	0.352	0.043	-1.246	0.543	-0.199
-1.41	0.469	-0.168	-1.234	0.281	-0.078	-1.008	0.469	-0.145	-1.004	0.328	-0.055	-1.066	0.215	-0.063	-1.078	0.227	-0.074	-1.52	0.523	-0.336	-1.43	0.504	-0.258	-0.918	0.406	-0.16	-1.309	0.34	0.039	-1.246	0.527	-0.199
-1.391	0.484	-0.188	-1.301	0.23	-0.047	-1.035	0.477	-0.145	-0.969	0.32	-0.047	-1.066	0.227	-0.063	-1.082	0.227	-0.078	-1.555	0.52	-0.336	-1.293	0.426	-0.191	-0.965	0.395	-0.156	-1.41	0.324	0.016	-1.277	0.5	-0.195
-1.309	0.516	-0.195	-1.328	0.199	-0.031	-1.078	0.477	-0.145	-0.945	0.344	-0.043	-1.07	0.227	-0.07	-1.09	0.223	-0.074	-1.496	0.516	-0.324	-1.227	0.355	-0.129	-1.008	0.387	-0.152	-1.465	0.34	-0.012	-1.328	0.496	-0.195
-1.18	0.531	-0.191	-1.328	0.156	-0.027	-1.145	0.477	-0.145	-0.945	0.375	-0.066	-1.074	0.227	-0.07	-1.102	0.223	-0.078	-1.355	0.484	-0.285	-1.219	0.305	-0.07	-1.051	0.395	-0.16	-1.492	0.363	-0.043	-1.387	0.496	-0.207
-1.043	0.516	-0.172	-1.289	0.121	-0.02	-1.215	0.477	-0.141	-0.949	0.391	-0.094	-1.074	0.223	-0.066	-1.102	0.223	-0.074	-1.188	0.441	-0.23	-1.223	0.273	-0.043	-1.098	0.41	-0.172	-1.492	0.391	-0.063	-1.441	0.508	-0.23
-0.953	0.469	-0.141	-1.234	0.113	-0.012	-1.266	0.465	-0.137	-0.969	0.398	-0.129	-1.074	0.227	-0.066	-1.09	0.223	-0.066	-1.07	0.375	-0.168	-1.25	0.254	-0.039	-1.145	0.426	-0.188	-1.473	0.426	-0.086	-1.449	0.516	-0.25
-0.918	0.406	-0.113	-1.176	0.137	-0.008	-1.313	0.449	-0.152	-0.992	0.418	-0.145	-1.066	0.223	-0.063	-1.07	0.211	-0.051	-1.027	0.332	-0.117	-1.273	0.227	-0.043	-1.184	0.445	-0.207	-1.434	0.445	-0.102	-1.43	0.5	-0.254
-0.941	0.348	-0.098	-1.125	0.168	-0.004	-1.352	0.438	-0.156	-1.016	0.43	-0.164	-1.055	0.223	-0.059	-1.047	0.203	-0.039	-1.055	0.293	-0.09	-1.277	0.215	-0.051	-1.227	0.469	-0.23	-1.395	0.469	-0.098	-1.434	0.473	-0.234
-1.031	0.309	-0.09	-1.102	0.203	-0.004	-1.402	0.422	-0.16	-1.043	0.43	-0.168	-1.055	0.223	-0.055	-1.016	0.195	-0.031	-1.121	0.258	-0.09	-1.25	0.227	-0.059	-1.273	0.488	-0.254	-1.352	0.477	-0.074	-1.457	0.457	-0.211
-1.156	0.277	-0.094	-1.086	0.23	-0.02	-1.445	0.418	-0.172	-1.055	0.414	-0.16	-1.039	0.211	-0.047	-0.988	0.195	-0.02	-1.199	0.242	-0.102	-1.188	0.25	-0.074	-1.336	0.516	-0.281	-1.32	0.469	-0.047	-1.453	0.477	-0.199
-1.281	0.27	-0.105	-1.078	0.242	-0.027	-1.477	0.422	-0.188	-1.07	0.395	-0.16	-1.035	0.207	-0.039	-0.988	0.207	-0.016	-1.277	0.227	-0.117	-1.125	0.273	-0.086	-1.395	0.527	-0.301	-1.293	0.449	-0.023	-1.402	0.496	-0.191
-1.355	0.25	-0.105	-1.086	0.25	-0.031	-1.504	0.441	-0.199	-1.074	0.379	-0.156	-1.035	0.203	-0.035	-1	0.211	-0.012	-1.324	0.211	-0.137	-1.09	0.285	-0.102	-1.426	0.527	-0.316	-1.277	0.41	-0.004	-1.359	0.488	-0.176
-1.355	0.227	-0.105	-1.098	0.254	-0.043	-1.5	0.445	-0.215	-1.078	0.379	-0.145	-1.055	0.199	-0.031	-1.031	0.223	-0.012	-1.328	0.207	-0.141	-1.09	0.293	-0.105	-1.422	0.531	-0.316	-1.27	0.363	0	-1.367	0.434	-0.164
-1.328	0.203	-0.102	-1.09	0.258	-0.047	-1.43	0.449	-0.219	-1.074	0.367	-0.137	-1.078	0.199	-0.02	-1.082	0.238	-0.016	-1.309	0.211	-0.141	-1.117	0.301	-0.105	-1.383	0.527	-0.305	-1.27	0.316	-0.004	-1.414	0.359	-0.141
-1.277	0.172	-0.09	-1.094	0.258	-0.051	-1.297	0.465	-0.203	-1.066	0.363	-0.137	-1.105	0.215	-0.023	-1.141	0.258	-0.031	-1.281	0.207	-0.141	-1.145	0.285	-0.09	-1.375	0.508	-0.273	-1.258	0.285	-0.012	-1.465	0.297	-0.121
-1.211	0.168	-0.082	-1.086	0.266	-0.055	-1.133	0.449	-0.184	-1.059	0.363	-0.137	-1.16	0.242	-0.027	-1.184	0.285	-0.035	-1.266	0.211	-0.129	-1.145	0.262	-0.078	-1.41	0.492	-0.266	-1.25	0.273	-0.012	-1.508	0.25	-0.098
-1.156	0.195	-0.066	-1.066	0.277	-0.055	-0.996	0.418	-0.152	-1.051	0.375	-0.141	-1.211	0.27	-0.039	-1.227	0.32	-0.055	-1.242	0.207	-0.113	-1.129	0.234	-0.066	-1.422	0.516	-0.266	-1.227	0.285	-0.035	-1.516	0.203	-0.078
-1.133	0.215	-0.055	-1.043	0.266	-0.043	-0.918	0.375	-0.121	-1.043	0.395	-0.145	-1.258	0.297	-0.051	-1.25	0.332	-0.063	-1.207	0.195	-0.102	-1.102	0.211	-0.055	-1.348	0.551	-0.266	-1.188	0.328	-0.055	-1.48	0.176	-0.059
-1.125	0.223	-0.059	-1.02	0.258	-0.035	-0.91	0.32	-0.098	-1.043	0.418	-0.156	-1.289	0.316	-0.051	-1.262	0.336	-0.063	-1.18	0.184	-0.078	-1.063	0.199	-0.039	-1.266	0.535	-0.258	-1.145	0.371	-0.074	-1.414	0.156	-0.043
-1.113	0.223	-0.066	-1.008	0.242	-0.02	-0.965	0.266	-0.09	-1.043	0.441	-0.168	-1.293	0.324	-0.055	-1.254	0.332	-0.059	-1.141	0.184	-0.063	-1.035	0.195	-0.031	-1.207	0.48	-0.227	-1.098	0.395	-0.109	-1.328	0.168	-0.031
-1.113	0.227	-0.078	-0.996	0.23	-0.016	-1.047	0.246	-0.094	-1.047	0.465	-0.172	-1.285	0.32	-0.035	-1.242	0.32	-0.031	-1.105	0.188	-0.055	-1.008	0.203	-0.023	-1.215	0.414	-0.199	-1.063	0.414	-0.102	-1.238	0.191	-0.031
-1.113	0.23	-0.086	-1.008	0.227	-0.008	-1.145	0.242	-0.109	-1.051	0.488	-0.176	-1.262	0.301	-0.012	-1.266	0.289	-0.02	-1.09	0.195	-0.066	-1	0.207	-0.027	-1.27	0.355	-0.172	-1.02	0.422	-0.129	-1.152	0.207	-0.027
-1.105	0.234	-0.094	-1.023	0.23	-0.012	-1.227	0.238	-0.117	-1.055	0.496	-0.18	-1.27	0.277	0.016	-1.32	0.266	-0.012	-1.063	0.203	-0.07	-1.012	0.211	-0.031	-1.344	0.309	-0.145	-0.973	0.445	-0.129	-1.078	0.227	-0.039
-1.09	0.238	-0.086	-1.027	0.246	-0.016	-1.273	0.23	-0.125	-1.082	0.496	-0.176	-1.309	0.258	0.012	-1.387	0.262	-0.027	-1.066	0.234	-0.082	-1.039	0.219	-0.043	-1.406	0.273	-0.133	-0.934	0.461	-0.137	-1.008	0.242	-0.055
-1.086	0.23	-0.086	-1.039	0.262	-0.035	-1.277	0.223	-0.125	-1.133	0.508	-0.195	-1.363	0.277	0	-1.438	0.297	-0.051	-1.078	0.23	-0.09	-1.047	0.234	-0.051	-1.461	0.219	-0.121	-0.91	0.457	-0.148	-0.953	0.254	-0.074
-1.074	0.238	-0.078	-1.055	0.277	-0.051	-1.258	0.203	-0.121	-1.191	0.516	-0.211	-1.414	0.32	-0.031	-1.422	0.34	-0.086	-1.078	0.238	-0.094	-1.059	0.246	-0.055	-1.492	0.16	-0.109	-0.902	0.457	-0.152	-0.918	0.273	-0.098
-1.07	0.238	-0.078	-1.066	0.289	-0.059	-1.219	0.199	-0.109	-1.23	0.531	-0.223	-1.406	0.375	-0.055	-1.324	0.383	-0.105	-1.086	0.242	-0.098	-1.059	0.25	-0.043	-1.484	0.137	-0.094	-0.898	0.465	-0.168	-0.887	0.277	-0.109
-1.066	0.238	-0.074	-1.09	0.309	-0.07	-1.172	0.199	-0.094	-1.289	0.523	-0.242	-1.32	0.414	-0.063	-1.203	0.414	-0.109	-1.082	0.23	-0.086	-1.039	0.25	-0.02	-1.445	0.137	-0.086	-0.91	0.457	-0.18	-0.875	0.277	-0.109
-1.055	0.242	-0.066	-1.121	0.324	-0.074	-1.137	0.199	-0.078	-1.363	0.504	-0.262	-1.207	0.43	-0.059	-1.094	0.414	-0.102	-1.078	0.207	-0.078	-1.023	0.234	0.008	-1.379	0.16	-0.078	-0.922	0.434	-0.184	-0.867	0.27	-0.121
-1.055	0.234	-0.063	-1.141	0.34	-0.086	-1.105	0.203	-0.066	-1.453	0.488	-0.277	-1.098	0.422	-0.043	-1.027	0.398	-0.074	-1.078	0.195	-0.066	-1.016	0.219	0.031	-1.309	0.184	-0.078	-0.941	0.418	-0.18	-0.859	0.273	-0.121
-1.051	0.23	-0.059	-1.164	0.344	-0.09	-1.086	0.207	-0.066	-1.52	0.48	-0.289	-1.035	0.395	-0.02	-1.043	0.387	-0.059	-1.074	0.188	-0.055	-1.035	0.211	0.043	-1.254	0.211	-0.078	-0.961	0.406	-0.172	-0.863	0.266	-0.121
-1.039	0.23	-0.059	-1.195	0.34	-0.094	-1.07	0.223	-0.066	-1.566	0.473	-0.305	-1.039	0.367	0.012	-1.117	0.387	-0.039	-1.074	0.184	-0.039	-1.066	0.219	0.043	-1.184	0.227	-0.082	-0.977	0.398	-0.164	-0.883	0.254	-0.121
-1.035	0.227	-0.047	-1.234	0.332	-0.09	-1.063	0.234	-0.074	-1.566	0.461	-0.305	-1.09	0.359	0.023	-1.219	0.391	-0.031	-1.098	0.188	-0.023	-1.098	0.238	0.039	-1.105	0.234	-0.078	-0.996	0.406	-0.156	-0.906	0.254	-0.117
-1.02	0.242	-0.047	-1.258	0.336	-0.086	-1.059	0.246	-0.074	-1.488	0.453	-0.289	-1.164	0.387	0.02	-1.301	0.406	-0.043	-1.137	0.195	-0.012	-1.125	0.266	0.047	-1.043	0.242	-0.078	-1.016	0.406	-0.148	-0.926	0.242	-0.113
-1.012	0.25	-0.039	-1.258	0.344	-0.086	-1.051	0.25	-0.066	-1.344	0.461	-0.25	-1.234	0.438	-0.016	-1.336	0.414	-0.07	-1.176	0.211	-0.004	-1.125	0.277	0.047	-0.988	0.23	-0.078	-1.039	0.41	-0.152	-0.945	0.238	-0.102
-1.016	0.262	-0.035	-1.285	0.348	-0.09	-1.043	0.234	-0.051	-1.16	0.465	-0.207	-1.266	0.477	-0.059	-1.328	0.398	-0.105	-1.211	0.234	-0.004	-1.133	0.285	0.043	-0.941	0.23	-0.07	-1.051	0.414	-0.156	-0.957	0.23	-0.086
-1.012	0.277	-0.035	-1.344	0.34	-0.094	-1.039	0.219	-0.043	-1	0.453	-0.16	-1.246	0.516	-0.102	-1.273	0.359	-0.121	-1.223	0.25	0.008	-1.141	0.285	0.051	-0.898	0.23	-0.07	-1.07	0.434	-0.164	-0.961	0.223	-0.066
-1.008	0.285	-0.039	-1.41	0.332	-0.105	-1.035	0.207	-0.035	-0.906	0.418	-0.125	-1.195	0.496	-0.129	-1.203	0.309	-0.113	-1.227	0.262	0.016	-1.125	0.277	0.055	-0.875	0.227	-0.07	-1.102	0.445	-0.184	-0.977	0.207	-0.047
-1.012	0.289	-0.043	-1.477	0.328	-0.121	-1.023	0.211	-0.031	-0.887	0.379	-0.109	-1.121	0.426	-0.113	-1.125	0.254	-0.094	-1.227	0.273	0.027	-1.137	0.273	0.055	-0.867	0.223	-0.066	-1.152	0.461	-0.211	-0.996	0.191	-0.023
-1.016	0.293	-0.051	-1.508	0.32	-0.133	-1.012	0.219	-0.023	-0.93	0.34	-0.109	-1.031	0.352	-0.074	-1.055	0.246	-0.07	-1.219	0.281	0.039	-1.223	0.281	0.031	-0.863	0.211	-0.066	-1.215	0.477	-0.242	-1.016	0.184	-0.008
-1.035	0.301	-0.059	-1.457	0.324	-0.129	-1.004	0.223	-0.027	-1.027	0.32	-0.125	-0.965	0.313	-0.027	-1	0.262	-0.059	-1.219	0.281	0.063	-1.355	0.285	-0.012	-0.863	0.195	-0.063	-1.273	0.5	-0.277	-1.039	0.18	0.016
-1.066	0.301	-0.059	-1.324	0.344	-0.113	-0.996	0.234	-0.027	-1.137	0.313	-0.133	-0.918	0.293	-0.004	-0.977	0.297	-0.059	-1.211	0.27	0.082	-1.492	0.289	-0.055	-0.863	0.18	-0.055	-1.328	0.531	-0.305	-1.082	0.18	0.035
-1.098	0.305	-0.055	-1.145	0.359	-0.09	-1.004	0.238	-0.023	-1.227	0.305	-0.152	-0.906	0.305	-0.004	-0.965	0.332	-0.066	-1.191	0.262	0.094	-1.602	0.293	-0.105	-0.875	0.172	-0.051	-1.379	0.551	-0.332	-1.148	0.184	0.035
-1.133	0.324	-0.059	-0.961	0.379	-0.063	-1.012	0.25	-0.027	-1.285	0.297	-0.168	-0.91	0.344	-0.027	-0.969	0.359	-0.09	-1.207	0.277	0.078	-1.621	0.313	-0.141	-0.883	0.164	-0.047	-1.43	0.547	-0.348	-1.191	0.195	0.023
-1.176	0.34	-0.063	-0.82	0.402	-0.035	-1.035	0.25	-0.031	-1.305	0.273	-0.16	-0.934	0.383	-0.074	-0.969	0.363	-0.125	-1.266	0.305	0.043	-1.57	0.355	-0.145	-0.887	0.152	-0.035	-1.52	0.523	-0.352	-1.23	0.23	0.008
-1.215	0.352	-0.063	-0.766	0.438	0	-1.066	0.258	-0.031	-1.301	0.238	-0.152	-0.961	0.41	-0.113	-0.973	0.363	-0.148	-1.34	0.344	-0.008	-1.496	0.379	-0.121	-0.902	0.141	-0.031	-1.656	0.52	-0.371	-1.258	0.266	-0.008
-1.246	0.359	-0.063	-0.824	0.465	0	-1.105	0.262	-0.031	-1.27	0.207	-0.129	-1.004	0.395	-0.148	-0.984	0.367	-0.168	-1.387	0.371	-0.051	-1.426	0.391	-0.086	-0.934	0.133	-0.027	-1.73	0.547	-0.387	-1.273	0.281	-0.012
-1.289	0.375	-0.063	-0.938	0.484	-0.012	-1.133	0.27	-0.031	-1.223	0.184	-0.094	-1.035	0.402	-0.172	-0.988	0.371	-0.18	-1.391	0.379	-0.07	-1.383	0.406	-0.055	-0.984	0.129	-0.027	-1.637	0.574	-0.375	-1.289	0.289	-0.004
-1.324	0.398	-0.063	-1.074	0.492	-0.039	-1.152	0.281	-0.031	-1.18	0.168	-0.066	-1.059	0.406	-0.184	-1	0.379	-0.176	-1.328	0.367	-0.066	-1.371	0.422	-0.012	-1.07	0.133	-0.043	-1.461	0.543	-0.32	-1.281	0.289	0.02
-1.355	0.414	-0.07	-1.184	0.484	-0.074	-1.164	0.285	-0.027	-1.137	0.176	-0.043	-1.066	0.41	-0.184	-1.004	0.383	-0.172	-1.234	0.352	-0.043	-1.363	0.43	0.023	-1.16	0.152	-0.055	-1.332	0.445	-0.246	-1.285	0.285	0.043
-1.402	0.41	-0.078	-1.242	0.445	-0.102	-1.191	0.297	-0.031	-1.117	0.184	-0.031	-1.063	0.41	-0.18	-1.008	0.391	-0.16	-1.16	0.336	-0.023	-1.34	0.426	0.023	-1.223	0.18	-0.063	-1.266	0.344	-0.168	-1.375	0.258	0.047
-1.43	0.395	-0.082	-1.254	0.383	-0.113	-1.223	0.297	-0.031	-1.09	0.184	-0.031	-1.055	0.402	-0.168	-1.027	0.387	-0.145	-1.145	0.316	-0.008	-1.305	0.414	-0.008	-1.27	0.203	-0.07	-1.25	0.289	-0.098	-1.566	0.215	0.031
-1.422	0.383	-0.082	-1.207	0.332	-0.102	-1.25	0.305	-0.031	-1.078	0.195	-0.039	-1.031	0.395	-0.164	-1.039	0.387	-0.133	-1.172	0.32	0	-1.254	0.395	-0.051	-1.301	0.227	-0.074	-1.27	0.25	-0.051	-1.707	0.195	-0.012
-1.414	0.363	-0.078	-1.121	0.32	-0.066	-1.27	0.305	-0.031	-1.078	0.199	-0.055	-1.008	0.398	-0.16	-1.055	0.387	-0.137	-1.23	0.34	-0.004	-1.195	0.344	-0.094	-1.301	0.238	-0.07	-1.297	0.215	-0.035	-1.746	0.223	-0.066
-1.398	0.355	-0.074	-1.023	0.34	-0.035	-1.301	0.289	-0.031	-1.074	0.211	-0.063	-0.996	0.398	-0.152	-1.066	0.402	-0.141	-1.332	0.375	-0.031	-1.133	0.293	-0.102	-1.316	0.246	-0.066	-1.32	0.191	-0.039	-1.723	0.285	-0.105
-1.324	0.371	-0.074	-0.957	0.367	-0.008	-1.344	0.27	-0.035	-1.07	0.219	-0.066	-0.992	0.398	-0.152	-1.078	0.422	-0.145	-1.414	0.422	-0.082	-1.059	0.281	-0.098	-1.32	0.254	-0.051	-1.328	0.172	-0.055	-1.637	0.34	-0.105
-1.207	0.402	-0.074	-0.918	0.418	0	-1.379	0.262	-0.039	-1.074	0.211	-0.066	-0.992	0.406	-0.145	-1.09	0.449	-0.156	-1.441	0.465	-0.148	-0.984	0.301	-0.074	-1.305	0.273	-0.039	-1.316	0.176	-0.07	-1.531	0.379	-0.086
-1.066	0.43	-0.07	-0.914	0.461	-0.008	-1.402	0.273	-0.059	-1.074	0.215	-0.063	-0.996	0.426	-0.152	-1.109	0.473	-0.164	-1.41	0.453	-0.199	-0.938	0.336	-0.066	-1.301	0.289	-0.023	-1.297	0.203	-0.078	-1.461	0.402	-0.059
-0.926	0.445	-0.059	-0.922	0.473	-0.035	-1.406	0.301	-0.086	-1.063	0.219	-0.063	-1.012	0.449	-0.156	-1.121	0.512	-0.172	-1.305	0.41	-0.191	-0.902	0.367	-0.07	-1.348	0.289	-0.027	-1.262	0.223	-0.086	-1.418	0.406	-0.023
-0.824	0.445	-0.039	-0.945	0.473	-0.063	-1.387	0.336	-0.109	-1.055	0.219	-0.051	-1.035	0.469	-0.16	-1.148	0.531	-0.176	-1.176	0.336	-0.156	-0.891	0.387	-0.094	-1.395	0.297	-0.051	-1.188	0.238	-0.082	-1.406	0.371	0.031
-0.805	0.418	0.02	-0.973	0.469	-0.086	-1.324	0.391	-0.133	-1.043	0.211	-0.043	-1.074	0.465	-0.164	-1.18	0.539	-0.184	-1.055	0.27	-0.113	-0.895	0.402	-0.121	-1.395	0.336	-0.082	-1.121	0.25	-0.078	-1.395	0.313	0.063
-0.844	0.367	0.055	-0.996	0.461	-0.102	-1.219	0.43	-0.133	-1.02	0.203	-0.035	-1.129	0.465	-0.168	-1.223	0.543	-0.184	-0.938	0.234	-0.066	-0.918	0.41	-0.141	-1.348	0.406	-0.098	-1.055	0.262	-0.07	-1.363	0.273	0.074
-0.922	0.332	0.031	-1.004	0.445	-0.105	-1.094	0.445	-0.129	-1.016	0.203	-0.027	-1.191	0.469	-0.18	-1.258	0.547	-0.191	-0.867	0.285	-0.047	-0.953	0.418	-0.168	-1.305	0.48	-0.102	-1.004	0.273	-0.066	-1.332	0.254	0.066
-1.051	0.191	-0.027	-1.012	0.426	-0.102	-0.984	0.438	-0.098	-1.02	0.199	-0.023	-1.25	0.469	-0.195	-1.281	0.559	-0.199	-0.844	0.328	-0.043	-0.98	0.445	-0.195	-1.266	0.516	-0.102	-0.965	0.281	-0.066	-1.277	0.25	0.043
-1.172	0.117	-0.051	-1.012	0.418	-0.086	-0.914	0.422	-0.074	-1.035	0.199	-0.023	-1.289	0.473	-0.215	-1.316	0.559	-0.211	-0.859	0.363	-0.059	-1	0.465	-0.211	-1.25	0.508	-0.086	-0.938	0.285	-0.07	-1.203	0.258	0.031
