# Supplementary material for: “What Is a Step?” Differences in How a Step Is Detected among Three Popular Activity Monitors That Have Impacted Physical Activity Research
Source: Sensors (Basel). 2018 Apr 15;18(4):1206. doi: 10.3390/s18041206 (PMC5948774; doi:10.3390/s18041206)
Supplement: Supplementary file 1 [file sensors-18-01206-s001.zip › Supplementary material/Clean dataset GT9X wrist/WSS7.csv]

2			2.2			2.4			2.6			2.8			3			3.2			3.4			3.6			3.8			4
x	y	z	x	y	z	x	y	z	x	y	z	x	y	z	x	y	z	x	y	z	x	y	z	x	y	z	x	y	z	x	y	z
1.105	0.625	0.254	0.789	0.488	0.188	0.84	0.496	0.242	0.754	0.504	0.184	0.328	0.574	0.395	1	0.77	0.313	1.039	0.641	0.277	0.613	0.48	0.152	1.148	0.516	0.137	1.223	0.582	0.16	0.816	0.391	0.129
1.141	0.637	0.25	0.777	0.496	0.172	0.785	0.469	0.23	0.746	0.516	0.16	0.313	0.582	0.387	0.977	0.73	0.301	1.109	0.707	0.289	0.605	0.473	0.156	1.18	0.539	0.145	1.059	0.52	0.18	0.895	0.402	0.113
1.191	0.656	0.246	0.77	0.512	0.164	0.742	0.457	0.211	0.746	0.531	0.145	0.32	0.598	0.383	0.965	0.695	0.285	1.219	0.785	0.305	0.59	0.484	0.145	1.203	0.563	0.152	0.859	0.461	0.219	0.953	0.398	0.102
1.227	0.688	0.242	0.754	0.52	0.148	0.715	0.453	0.195	0.754	0.543	0.133	0.352	0.629	0.383	0.953	0.66	0.281	1.273	0.82	0.293	0.59	0.5	0.156	1.203	0.598	0.172	0.715	0.422	0.289	0.98	0.375	0.102
1.211	0.703	0.246	0.762	0.539	0.145	0.699	0.457	0.18	0.746	0.551	0.125	0.375	0.664	0.383	0.957	0.633	0.285	1.32	0.832	0.285	0.574	0.5	0.148	1.211	0.637	0.195	0.617	0.391	0.355	0.988	0.391	0.098
1.16	0.734	0.254	0.781	0.547	0.148	0.691	0.465	0.172	0.738	0.566	0.109	0.41	0.727	0.391	0.957	0.598	0.293	1.348	0.813	0.254	0.563	0.477	0.156	1.211	0.676	0.227	0.543	0.375	0.406	1.004	0.422	0.094
1.086	0.723	0.262	0.813	0.527	0.148	0.699	0.477	0.16	0.727	0.543	0.113	0.465	0.789	0.398	0.941	0.566	0.301	1.328	0.766	0.227	0.551	0.473	0.16	1.195	0.707	0.262	0.504	0.395	0.414	1.008	0.469	0.094
1.016	0.695	0.258	0.82	0.516	0.152	0.711	0.504	0.145	0.723	0.512	0.129	0.512	0.805	0.391	0.918	0.555	0.309	1.305	0.723	0.203	0.547	0.457	0.168	1.172	0.719	0.285	0.488	0.438	0.383	0.984	0.512	0.094
0.93	0.668	0.25	0.805	0.504	0.152	0.719	0.523	0.129	0.707	0.504	0.133	0.578	0.844	0.387	0.879	0.547	0.305	1.258	0.668	0.211	0.559	0.453	0.16	1.16	0.746	0.305	0.484	0.48	0.348	0.992	0.523	0.109
0.867	0.629	0.242	0.77	0.484	0.152	0.723	0.563	0.113	0.684	0.516	0.133	0.578	0.832	0.363	0.832	0.539	0.293	1.176	0.598	0.262	0.59	0.457	0.156	1.137	0.695	0.301	0.461	0.523	0.316	1.035	0.57	0.121
0.82	0.605	0.23	0.723	0.465	0.156	0.707	0.527	0.109	0.66	0.477	0.16	0.594	0.805	0.359	0.785	0.535	0.281	1.078	0.543	0.332	0.625	0.477	0.141	1.113	0.625	0.293	0.434	0.555	0.289	1.074	0.613	0.145
0.816	0.582	0.23	0.68	0.457	0.16	0.691	0.508	0.125	0.645	0.477	0.176	0.59	0.789	0.344	0.738	0.531	0.258	0.984	0.508	0.414	0.656	0.441	0.148	1.066	0.57	0.266	0.426	0.598	0.273	1.125	0.66	0.168
0.844	0.574	0.234	0.633	0.453	0.172	0.664	0.512	0.125	0.625	0.48	0.176	0.602	0.766	0.324	0.711	0.523	0.238	0.898	0.488	0.473	0.719	0.449	0.152	1.016	0.504	0.246	0.43	0.66	0.254	1.184	0.715	0.191
0.883	0.566	0.25	0.59	0.453	0.176	0.66	0.504	0.133	0.625	0.492	0.184	0.621	0.746	0.332	0.691	0.527	0.227	0.813	0.496	0.5	0.781	0.484	0.156	0.938	0.445	0.23	0.406	0.68	0.242	1.234	0.75	0.215
0.914	0.566	0.258	0.57	0.484	0.16	0.656	0.504	0.145	0.613	0.504	0.18	0.645	0.738	0.328	0.676	0.531	0.207	0.746	0.504	0.5	0.828	0.477	0.164	0.828	0.414	0.234	0.398	0.695	0.25	1.316	0.801	0.238
0.941	0.555	0.262	0.559	0.469	0.191	0.652	0.504	0.152	0.617	0.5	0.184	0.691	0.746	0.32	0.672	0.535	0.195	0.688	0.504	0.477	0.891	0.496	0.164	0.703	0.367	0.262	0.406	0.719	0.27	1.34	0.797	0.242
0.957	0.531	0.266	0.57	0.473	0.191	0.641	0.496	0.172	0.645	0.488	0.188	0.742	0.742	0.34	0.672	0.539	0.18	0.625	0.484	0.461	0.93	0.527	0.164	0.609	0.336	0.309	0.449	0.75	0.293	1.332	0.762	0.223
0.945	0.531	0.258	0.594	0.488	0.195	0.625	0.496	0.176	0.684	0.492	0.188	0.793	0.742	0.328	0.668	0.539	0.176	0.574	0.473	0.449	0.953	0.547	0.18	0.535	0.324	0.371	0.516	0.754	0.324	1.262	0.73	0.191
0.895	0.52	0.25	0.633	0.492	0.203	0.621	0.5	0.18	0.734	0.469	0.195	0.832	0.738	0.328	0.672	0.531	0.172	0.539	0.477	0.438	0.969	0.566	0.191	0.473	0.348	0.391	0.598	0.758	0.359	1.18	0.68	0.172
0.848	0.508	0.25	0.664	0.484	0.207	0.617	0.508	0.191	0.785	0.48	0.199	0.867	0.738	0.313	0.66	0.527	0.164	0.516	0.516	0.422	1.008	0.602	0.219	0.43	0.391	0.391	0.656	0.766	0.383	1.043	0.617	0.164
0.82	0.492	0.258	0.695	0.492	0.211	0.625	0.523	0.199	0.816	0.48	0.203	0.918	0.758	0.305	0.652	0.516	0.16	0.516	0.586	0.418	1.051	0.645	0.254	0.402	0.441	0.379	0.699	0.762	0.395	0.898	0.539	0.195
0.824	0.488	0.254	0.719	0.5	0.211	0.645	0.531	0.203	0.844	0.461	0.211	0.961	0.797	0.266	0.641	0.496	0.164	0.504	0.637	0.406	1.086	0.699	0.289	0.379	0.48	0.363	0.754	0.754	0.387	0.766	0.457	0.258
0.805	0.477	0.242	0.77	0.508	0.223	0.691	0.547	0.211	0.887	0.473	0.207	1.023	0.758	0.254	0.625	0.484	0.164	0.492	0.676	0.41	1.121	0.746	0.332	0.367	0.512	0.336	0.84	0.758	0.375	0.684	0.438	0.344
0.777	0.461	0.23	0.824	0.52	0.227	0.746	0.547	0.227	0.922	0.48	0.207	1.152	0.773	0.234	0.602	0.473	0.156	0.492	0.695	0.41	1.168	0.785	0.379	0.371	0.555	0.305	0.973	0.766	0.359	0.598	0.391	0.402
0.762	0.453	0.211	0.852	0.527	0.23	0.805	0.543	0.242	0.961	0.496	0.223	1.25	0.789	0.207	0.586	0.449	0.164	0.516	0.73	0.41	1.188	0.805	0.402	0.391	0.617	0.305	1.133	0.789	0.359	0.523	0.367	0.438
0.754	0.457	0.199	0.863	0.527	0.242	0.867	0.547	0.25	0.953	0.504	0.227	1.313	0.816	0.164	0.574	0.441	0.16	0.547	0.738	0.406	1.219	0.809	0.414	0.387	0.59	0.305	1.289	0.84	0.352	0.477	0.387	0.445
0.746	0.465	0.191	0.898	0.547	0.25	0.922	0.543	0.254	0.984	0.508	0.254	1.336	0.777	0.125	0.566	0.445	0.16	0.582	0.75	0.426	1.195	0.77	0.395	0.426	0.621	0.293	1.445	0.879	0.359	0.461	0.434	0.43
0.75	0.469	0.188	0.953	0.574	0.27	0.988	0.551	0.262	1.023	0.547	0.281	1.297	0.762	0.141	0.574	0.453	0.16	0.633	0.742	0.441	1.164	0.715	0.355	0.438	0.668	0.285	1.531	0.941	0.348	0.453	0.484	0.406
0.734	0.465	0.18	1.012	0.602	0.289	1.043	0.547	0.266	1.07	0.586	0.297	1.188	0.727	0.145	0.574	0.457	0.152	0.684	0.734	0.449	1.148	0.648	0.32	0.469	0.68	0.305	1.547	1.008	0.336	0.445	0.527	0.383
0.699	0.453	0.176	1.074	0.629	0.309	1.059	0.543	0.266	1.105	0.621	0.316	1.066	0.691	0.168	0.602	0.465	0.148	0.746	0.734	0.453	1.098	0.574	0.277	0.531	0.672	0.332	1.516	1.066	0.352	0.441	0.57	0.363
0.664	0.445	0.176	1.113	0.656	0.324	1.094	0.543	0.285	1.105	0.668	0.328	0.926	0.652	0.188	0.633	0.469	0.141	0.82	0.723	0.441	1.023	0.469	0.266	0.598	0.684	0.359	1.441	1.094	0.371	0.43	0.617	0.352
0.641	0.445	0.176	1.113	0.68	0.348	1.113	0.551	0.285	1.059	0.672	0.352	0.82	0.617	0.23	0.699	0.477	0.16	0.91	0.723	0.422	0.926	0.379	0.281	0.66	0.699	0.371	1.328	1.086	0.375	0.438	0.676	0.355
0.617	0.445	0.172	1.066	0.684	0.371	1.148	0.563	0.313	1.004	0.672	0.363	0.746	0.59	0.254	0.758	0.5	0.16	1.027	0.715	0.414	0.844	0.297	0.316	0.723	0.711	0.383	1.277	1.055	0.344	0.449	0.723	0.352
0.594	0.465	0.18	0.988	0.684	0.383	1.156	0.59	0.344	0.934	0.664	0.367	0.699	0.574	0.254	0.809	0.535	0.156	1.145	0.715	0.398	0.742	0.246	0.379	0.785	0.723	0.383	1.281	0.965	0.289	0.469	0.734	0.395
0.582	0.449	0.203	0.914	0.672	0.383	1.137	0.598	0.367	0.883	0.641	0.359	0.695	0.582	0.254	0.832	0.5	0.172	1.262	0.719	0.371	0.656	0.238	0.414	0.852	0.727	0.379	1.328	0.887	0.25	0.52	0.75	0.426
0.566	0.465	0.203	0.852	0.641	0.371	1.09	0.625	0.395	0.848	0.578	0.359	0.664	0.613	0.227	0.883	0.52	0.176	1.355	0.734	0.348	0.586	0.27	0.426	0.926	0.73	0.383	1.32	0.824	0.219	0.598	0.727	0.457
0.563	0.473	0.207	0.832	0.574	0.359	1.008	0.652	0.406	0.852	0.551	0.328	0.652	0.637	0.207	0.93	0.539	0.176	1.398	0.758	0.313	0.559	0.332	0.426	0.996	0.75	0.383	1.289	0.773	0.199	0.672	0.723	0.484
0.59	0.496	0.211	0.828	0.523	0.328	0.914	0.656	0.414	0.879	0.508	0.316	0.637	0.656	0.18	0.961	0.555	0.195	1.402	0.77	0.281	0.527	0.398	0.402	1.094	0.75	0.395	1.258	0.734	0.195	0.719	0.734	0.5
0.617	0.504	0.219	0.855	0.48	0.34	0.824	0.625	0.41	0.914	0.484	0.313	0.621	0.672	0.156	0.984	0.563	0.207	1.41	0.785	0.262	0.504	0.477	0.379	1.18	0.781	0.398	1.254	0.664	0.234	0.773	0.723	0.496
0.668	0.48	0.23	0.863	0.457	0.332	0.777	0.609	0.402	0.895	0.477	0.313	0.617	0.695	0.141	1.008	0.582	0.23	1.398	0.801	0.258	0.469	0.535	0.34	1.246	0.797	0.398	1.215	0.602	0.258	0.848	0.711	0.492
0.703	0.484	0.227	0.844	0.457	0.328	0.773	0.57	0.391	0.859	0.477	0.316	0.629	0.719	0.156	1.066	0.613	0.258	1.34	0.816	0.254	0.465	0.586	0.324	1.309	0.797	0.406	1.141	0.508	0.301	0.934	0.703	0.484
0.746	0.484	0.223	0.84	0.469	0.324	0.793	0.547	0.379	0.797	0.457	0.34	0.617	0.734	0.156	1.082	0.652	0.277	1.238	0.801	0.246	0.477	0.645	0.309	1.344	0.816	0.406	1.055	0.469	0.34	1.043	0.703	0.461
0.781	0.484	0.207	0.84	0.492	0.336	0.816	0.531	0.371	0.734	0.453	0.363	0.609	0.734	0.164	1.094	0.688	0.313	1.152	0.758	0.23	0.477	0.715	0.289	1.344	0.84	0.422	0.957	0.438	0.359	1.172	0.711	0.445
0.816	0.492	0.195	0.805	0.516	0.348	0.832	0.52	0.355	0.68	0.469	0.371	0.594	0.723	0.184	1.102	0.699	0.348	1.102	0.699	0.207	0.484	0.773	0.285	1.313	0.848	0.434	0.875	0.402	0.359	1.309	0.73	0.426
0.863	0.5	0.191	0.75	0.527	0.367	0.82	0.52	0.355	0.641	0.477	0.379	0.59	0.695	0.207	1.082	0.727	0.379	1.055	0.652	0.184	0.484	0.789	0.27	1.289	0.867	0.438	0.82	0.395	0.355	1.414	0.777	0.41
0.895	0.504	0.195	0.707	0.527	0.371	0.793	0.516	0.355	0.609	0.508	0.344	0.598	0.676	0.238	1.039	0.715	0.391	1.031	0.602	0.184	0.484	0.777	0.285	1.246	0.871	0.438	0.758	0.391	0.336	1.465	0.84	0.402
0.922	0.523	0.195	0.664	0.547	0.367	0.758	0.504	0.367	0.609	0.531	0.371	0.617	0.664	0.254	1.012	0.695	0.391	1.02	0.563	0.18	0.484	0.73	0.32	1.156	0.867	0.418	0.707	0.398	0.316	1.453	0.91	0.391
0.977	0.543	0.211	0.629	0.563	0.355	0.723	0.504	0.375	0.613	0.555	0.363	0.633	0.652	0.27	1	0.652	0.379	1.012	0.535	0.18	0.496	0.676	0.348	1.102	0.82	0.395	0.668	0.422	0.277	1.402	0.98	0.383
1.039	0.574	0.219	0.605	0.582	0.34	0.68	0.52	0.371	0.633	0.617	0.332	0.652	0.645	0.277	0.996	0.598	0.344	1	0.523	0.191	0.527	0.648	0.363	1.137	0.836	0.344	0.625	0.453	0.219	1.32	1.012	0.383
1.086	0.613	0.23	0.613	0.598	0.352	0.637	0.535	0.359	0.641	0.668	0.301	0.684	0.641	0.281	1	0.523	0.316	0.98	0.512	0.191	0.574	0.648	0.363	1.164	0.809	0.301	0.578	0.445	0.184	1.223	1	0.367
1.129	0.648	0.246	0.613	0.617	0.332	0.598	0.543	0.348	0.633	0.684	0.297	0.734	0.656	0.289	1.008	0.469	0.289	0.953	0.504	0.203	0.625	0.66	0.355	1.156	0.773	0.266	0.555	0.469	0.156	1.211	0.977	0.332
1.125	0.688	0.262	0.625	0.637	0.332	0.578	0.563	0.336	0.648	0.672	0.305	0.809	0.691	0.297	1	0.422	0.281	0.906	0.52	0.227	0.684	0.668	0.352	1.137	0.738	0.266	0.563	0.516	0.141	1.277	0.945	0.289
1.066	0.707	0.277	0.648	0.641	0.328	0.566	0.578	0.32	0.656	0.656	0.305	0.852	0.711	0.293	0.969	0.363	0.301	0.805	0.492	0.234	0.75	0.68	0.363	1.125	0.691	0.27	0.547	0.527	0.125	1.344	0.926	0.242
0.969	0.719	0.297	0.672	0.645	0.328	0.57	0.594	0.313	0.656	0.641	0.309	0.941	0.711	0.301	0.902	0.336	0.328	0.723	0.469	0.25	0.824	0.695	0.367	1.098	0.641	0.273	0.523	0.484	0.129	1.352	0.891	0.207
0.863	0.699	0.309	0.695	0.648	0.336	0.578	0.609	0.309	0.648	0.629	0.313	1.004	0.738	0.309	0.813	0.324	0.363	0.656	0.488	0.223	0.914	0.723	0.359	1.066	0.59	0.289	0.531	0.492	0.129	1.332	0.832	0.195
0.797	0.66	0.32	0.707	0.645	0.344	0.59	0.633	0.305	0.648	0.625	0.32	1.055	0.766	0.305	0.75	0.344	0.387	0.621	0.492	0.199	1.008	0.754	0.355	0.996	0.559	0.297	0.535	0.48	0.121	1.309	0.754	0.195
0.766	0.598	0.332	0.719	0.625	0.359	0.605	0.648	0.305	0.656	0.621	0.344	1.105	0.789	0.309	0.703	0.383	0.395	0.594	0.484	0.164	1.066	0.75	0.355	0.91	0.527	0.301	0.543	0.457	0.145	1.27	0.68	0.207
0.801	0.539	0.34	0.711	0.609	0.363	0.625	0.652	0.309	0.672	0.629	0.348	1.152	0.809	0.32	0.648	0.418	0.355	0.578	0.484	0.141	1.098	0.738	0.359	0.824	0.504	0.301	0.559	0.449	0.137	1.18	0.609	0.23
0.848	0.496	0.34	0.707	0.605	0.355	0.637	0.66	0.316	0.676	0.641	0.355	1.191	0.824	0.332	0.605	0.473	0.355	0.578	0.484	0.133	1.148	0.762	0.352	0.766	0.477	0.301	0.578	0.43	0.133	1.066	0.535	0.262
0.891	0.484	0.328	0.711	0.609	0.363	0.648	0.668	0.316	0.695	0.645	0.363	1.215	0.844	0.332	0.574	0.469	0.375	0.586	0.484	0.137	1.219	0.773	0.352	0.703	0.449	0.293	0.578	0.41	0.129	0.957	0.488	0.293
0.957	0.473	0.328	0.727	0.609	0.367	0.668	0.668	0.316	0.707	0.641	0.367	1.215	0.855	0.344	0.578	0.539	0.332	0.582	0.492	0.137	1.27	0.797	0.367	0.656	0.449	0.273	0.594	0.391	0.125	0.867	0.438	0.309
0.984	0.477	0.32	0.738	0.617	0.379	0.68	0.664	0.332	0.703	0.629	0.371	1.152	0.84	0.352	0.547	0.652	0.25	0.578	0.5	0.148	1.266	0.828	0.395	0.617	0.449	0.254	0.637	0.379	0.121	0.793	0.406	0.309
0.969	0.465	0.324	0.73	0.613	0.383	0.691	0.656	0.344	0.699	0.625	0.367	1.043	0.801	0.344	0.531	0.738	0.199	0.574	0.496	0.156	1.242	0.863	0.41	0.602	0.465	0.23	0.699	0.383	0.113	0.727	0.402	0.297
0.922	0.449	0.344	0.727	0.613	0.383	0.703	0.66	0.348	0.711	0.613	0.371	0.961	0.758	0.336	0.516	0.746	0.219	0.582	0.492	0.172	1.191	0.887	0.406	0.57	0.48	0.184	0.766	0.387	0.105	0.664	0.402	0.27
0.867	0.453	0.348	0.734	0.621	0.379	0.703	0.648	0.359	0.734	0.609	0.379	0.914	0.719	0.324	0.52	0.703	0.238	0.539	0.461	0.156	1.105	0.879	0.391	0.566	0.484	0.172	0.813	0.391	0.102	0.609	0.406	0.238
0.797	0.473	0.348	0.75	0.629	0.387	0.703	0.641	0.371	0.77	0.617	0.379	0.883	0.676	0.297	0.535	0.664	0.262	0.516	0.441	0.164	1.023	0.844	0.367	0.555	0.516	0.145	0.848	0.402	0.094	0.586	0.434	0.211
0.738	0.473	0.359	0.773	0.637	0.387	0.707	0.621	0.379	0.809	0.633	0.383	0.887	0.645	0.297	0.539	0.648	0.273	0.492	0.422	0.164	1.012	0.848	0.324	0.566	0.543	0.152	0.859	0.438	0.09	0.559	0.473	0.172
0.691	0.484	0.367	0.801	0.645	0.398	0.711	0.613	0.383	0.855	0.645	0.379	0.902	0.617	0.297	0.539	0.641	0.273	0.484	0.41	0.164	1.039	0.801	0.297	0.551	0.539	0.141	0.844	0.441	0.094	0.512	0.473	0.148
0.656	0.504	0.371	0.836	0.645	0.398	0.738	0.609	0.383	0.914	0.664	0.367	0.91	0.609	0.297	0.551	0.629	0.289	0.484	0.41	0.172	1.051	0.762	0.266	0.543	0.516	0.152	0.813	0.473	0.109	0.5	0.484	0.145
0.637	0.547	0.363	0.875	0.652	0.391	0.777	0.609	0.387	0.996	0.676	0.355	0.918	0.598	0.301	0.578	0.617	0.305	0.508	0.41	0.172	1.055	0.727	0.254	0.527	0.508	0.156	0.813	0.508	0.133	0.516	0.508	0.141
0.637	0.566	0.375	0.941	0.664	0.375	0.844	0.617	0.379	1.07	0.699	0.352	0.926	0.578	0.297	0.613	0.605	0.32	0.559	0.422	0.172	1.063	0.68	0.258	0.531	0.512	0.16	0.848	0.543	0.148	0.516	0.504	0.145
0.641	0.602	0.371	1.016	0.676	0.367	0.895	0.629	0.371	1.129	0.719	0.352	0.91	0.578	0.289	0.648	0.605	0.32	0.613	0.434	0.176	1.074	0.641	0.258	0.523	0.496	0.16	0.91	0.594	0.176	0.547	0.5	0.164
0.664	0.621	0.375	1.074	0.684	0.355	0.949	0.641	0.363	1.164	0.73	0.352	0.879	0.57	0.281	0.699	0.621	0.316	0.66	0.441	0.16	1.082	0.609	0.262	0.551	0.473	0.172	0.98	0.652	0.195	0.586	0.512	0.172
0.688	0.594	0.395	1.098	0.691	0.352	1.016	0.648	0.359	1.184	0.75	0.352	0.824	0.563	0.27	0.758	0.637	0.32	0.73	0.457	0.148	1.066	0.574	0.281	0.566	0.453	0.176	1.086	0.711	0.223	0.613	0.52	0.164
0.707	0.559	0.41	1.094	0.695	0.344	1.066	0.66	0.355	1.191	0.777	0.348	0.758	0.551	0.258	0.816	0.648	0.316	0.816	0.477	0.137	1.023	0.551	0.301	0.59	0.441	0.176	1.203	0.758	0.266	0.629	0.477	0.168
0.73	0.551	0.422	1.105	0.703	0.34	1.098	0.66	0.359	1.156	0.793	0.344	0.73	0.547	0.254	0.879	0.66	0.324	0.914	0.477	0.133	0.961	0.523	0.309	0.629	0.426	0.18	1.313	0.805	0.297	0.652	0.457	0.172
0.746	0.547	0.426	1.117	0.723	0.332	1.105	0.664	0.355	1.07	0.785	0.34	0.695	0.539	0.23	0.938	0.672	0.32	0.984	0.492	0.133	0.883	0.516	0.297	0.656	0.418	0.176	1.453	0.883	0.316	0.684	0.434	0.176
0.754	0.531	0.426	1.098	0.754	0.336	1.105	0.668	0.355	0.984	0.777	0.328	0.68	0.539	0.215	1.004	0.684	0.32	1.031	0.512	0.133	0.813	0.516	0.289	0.707	0.434	0.16	1.469	0.895	0.301	0.699	0.406	0.172
0.746	0.492	0.426	1.023	0.758	0.336	1.125	0.684	0.352	0.918	0.754	0.293	0.676	0.539	0.207	1.063	0.691	0.32	1.063	0.535	0.137	0.754	0.512	0.273	0.746	0.414	0.148	1.418	0.84	0.258	0.727	0.383	0.16
0.746	0.465	0.426	0.941	0.754	0.34	1.137	0.719	0.34	0.902	0.723	0.266	0.676	0.535	0.199	1.113	0.703	0.316	1.082	0.57	0.148	0.699	0.504	0.258	0.828	0.41	0.141	1.344	0.754	0.211	0.77	0.359	0.148
0.75	0.461	0.418	0.875	0.746	0.324	1.137	0.742	0.344	0.898	0.68	0.238	0.672	0.539	0.188	1.168	0.723	0.316	1.109	0.594	0.172	0.66	0.512	0.242	0.883	0.418	0.133	1.242	0.656	0.164	0.84	0.352	0.125
0.742	0.473	0.426	0.828	0.742	0.301	1.09	0.754	0.34	0.902	0.633	0.223	0.672	0.539	0.172	1.227	0.742	0.324	1.145	0.633	0.207	0.633	0.52	0.223	0.934	0.438	0.121	1.188	0.586	0.168	0.906	0.344	0.105
0.734	0.488	0.43	0.809	0.734	0.285	1.02	0.758	0.328	0.922	0.598	0.223	0.676	0.539	0.164	1.242	0.762	0.332	1.172	0.668	0.246	0.621	0.539	0.215	0.973	0.441	0.113	1.02	0.445	0.219	0.965	0.371	0.082
0.723	0.504	0.43	0.82	0.715	0.273	0.945	0.75	0.313	0.949	0.582	0.227	0.664	0.535	0.156	1.18	0.781	0.352	1.18	0.699	0.285	0.594	0.547	0.191	1.027	0.461	0.117	0.867	0.332	0.301	0.977	0.336	0.082
0.711	0.527	0.426	0.855	0.707	0.262	0.871	0.73	0.297	0.969	0.578	0.227	0.664	0.535	0.156	1.141	0.801	0.363	1.145	0.734	0.316	0.574	0.516	0.191	1.07	0.516	0.133	0.762	0.242	0.391	0.984	0.371	0.074
0.707	0.531	0.426	0.902	0.691	0.258	0.805	0.691	0.27	0.969	0.555	0.227	0.656	0.523	0.152	1.125	0.82	0.371	1.109	0.738	0.348	0.574	0.523	0.184	1.098	0.563	0.145	0.668	0.207	0.469	0.98	0.422	0.078
0.719	0.539	0.418	0.941	0.676	0.258	0.785	0.656	0.258	0.961	0.543	0.227	0.625	0.508	0.156	1.086	0.824	0.379	1.074	0.719	0.371	0.566	0.52	0.176	1.105	0.613	0.172	0.598	0.211	0.5	1.004	0.496	0.082
0.742	0.559	0.414	0.973	0.66	0.262	0.809	0.625	0.254	0.91	0.539	0.227	0.602	0.523	0.148	1.039	0.828	0.371	1.031	0.715	0.367	0.566	0.512	0.18	1.109	0.656	0.211	0.559	0.262	0.504	1.016	0.551	0.098
0.781	0.57	0.414	0.988	0.633	0.266	0.855	0.609	0.258	0.855	0.543	0.223	0.59	0.477	0.18	1.012	0.816	0.352	0.992	0.648	0.348	0.555	0.523	0.176	1.102	0.691	0.254	0.52	0.316	0.469	1.035	0.582	0.117
0.836	0.586	0.414	0.977	0.598	0.262	0.891	0.609	0.258	0.813	0.539	0.219	0.566	0.477	0.188	1	0.789	0.328	1.004	0.578	0.332	0.531	0.473	0.168	1.09	0.707	0.285	0.492	0.406	0.434	1.059	0.621	0.145
0.891	0.609	0.395	0.941	0.559	0.27	0.93	0.605	0.266	0.773	0.539	0.203	0.555	0.477	0.191	1.004	0.773	0.301	1.02	0.531	0.301	0.531	0.457	0.176	1.102	0.758	0.297	0.48	0.477	0.441	1.109	0.664	0.176
0.957	0.629	0.367	0.895	0.516	0.27	0.945	0.598	0.266	0.75	0.539	0.188	0.563	0.492	0.191	1.012	0.742	0.289	0.996	0.477	0.277	0.535	0.453	0.188	1.125	0.789	0.309	0.48	0.539	0.418	1.18	0.719	0.215
1.035	0.652	0.344	0.852	0.488	0.266	0.914	0.582	0.27	0.734	0.539	0.176	0.574	0.5	0.191	1.02	0.711	0.285	0.945	0.422	0.27	0.547	0.449	0.191	1.156	0.73	0.297	0.488	0.699	0.379	1.254	0.773	0.234
1.105	0.684	0.328	0.82	0.473	0.258	0.855	0.57	0.266	0.723	0.539	0.156	0.609	0.504	0.195	1.023	0.676	0.277	0.871	0.391	0.285	0.559	0.449	0.188	1.191	0.688	0.281	0.457	0.855	0.332	1.32	0.813	0.246
1.172	0.695	0.32	0.789	0.469	0.234	0.797	0.543	0.258	0.734	0.563	0.156	0.676	0.508	0.199	1.027	0.648	0.285	0.797	0.336	0.328	0.578	0.465	0.184	1.203	0.648	0.25	0.449	0.926	0.32	1.367	0.777	0.246
1.25	0.703	0.313	0.766	0.477	0.219	0.758	0.516	0.254	0.727	0.551	0.148	0.738	0.52	0.195	1.035	0.617	0.285	0.727	0.324	0.375	0.586	0.453	0.176	1.172	0.598	0.23	0.477	0.887	0.348	1.336	0.754	0.207
1.313	0.73	0.309	0.75	0.48	0.207	0.727	0.504	0.246	0.727	0.551	0.141	0.801	0.543	0.195	1.023	0.59	0.293	0.656	0.324	0.406	0.617	0.434	0.18	1.105	0.559	0.215	0.531	0.797	0.406	1.25	0.688	0.168
1.34	0.758	0.305	0.734	0.496	0.188	0.703	0.492	0.23	0.73	0.566	0.145	0.875	0.527	0.199	0.996	0.563	0.289	0.609	0.375	0.402	0.668	0.457	0.184	0.984	0.531	0.219	0.563	0.727	0.441	1.18	0.641	0.145
1.285	0.746	0.313	0.719	0.512	0.172	0.688	0.484	0.223	0.723	0.551	0.141	0.938	0.535	0.203	0.949	0.547	0.289	0.574	0.422	0.391	0.727	0.477	0.176	0.832	0.449	0.254	0.598	0.699	0.453	1.023	0.582	0.145
1.152	0.738	0.309	0.73	0.52	0.148	0.676	0.484	0.211	0.727	0.539	0.152	0.992	0.539	0.199	0.891	0.527	0.289	0.551	0.469	0.371	0.805	0.48	0.188	0.711	0.383	0.332	0.648	0.68	0.473	0.867	0.484	0.176
1	0.707	0.289	0.738	0.52	0.137	0.672	0.496	0.195	0.715	0.523	0.164	1.008	0.543	0.195	0.832	0.508	0.277	0.547	0.527	0.348	0.859	0.508	0.191	0.609	0.32	0.402	0.727	0.664	0.48	0.742	0.41	0.262
0.883	0.664	0.266	0.723	0.516	0.129	0.676	0.508	0.184	0.691	0.508	0.176	1.008	0.527	0.199	0.781	0.5	0.258	0.551	0.59	0.324	0.922	0.523	0.191	0.539	0.305	0.441	0.797	0.688	0.477	0.652	0.371	0.352
0.816	0.625	0.246	0.715	0.512	0.129	0.684	0.512	0.18	0.676	0.488	0.176	1.012	0.547	0.215	0.738	0.496	0.25	0.543	0.613	0.293	1.004	0.547	0.191	0.5	0.336	0.438	0.887	0.676	0.473	0.574	0.32	0.426
0.793	0.594	0.234	0.707	0.531	0.125	0.695	0.516	0.172	0.652	0.473	0.18	1.016	0.566	0.234	0.711	0.504	0.227	0.551	0.637	0.289	1.039	0.563	0.195	0.477	0.387	0.414	0.992	0.664	0.457	0.508	0.348	0.465
0.836	0.578	0.242	0.703	0.52	0.137	0.699	0.535	0.164	0.641	0.465	0.184	1.027	0.602	0.262	0.688	0.516	0.207	0.547	0.652	0.285	1.047	0.57	0.215	0.449	0.449	0.379	1.098	0.688	0.422	0.469	0.402	0.473
0.902	0.582	0.242	0.703	0.508	0.148	0.699	0.52	0.164	0.625	0.457	0.184	1.023	0.645	0.293	0.672	0.527	0.188	0.555	0.66	0.293	1.07	0.586	0.234	0.422	0.504	0.336	1.203	0.73	0.383	0.453	0.48	0.453
0.949	0.582	0.234	0.699	0.504	0.164	0.691	0.504	0.172	0.621	0.461	0.191	1.004	0.676	0.32	0.66	0.535	0.176	0.543	0.641	0.297	1.102	0.625	0.258	0.406	0.543	0.336	1.293	0.781	0.352	0.434	0.547	0.418
1	0.578	0.238	0.688	0.516	0.176	0.672	0.5	0.168	0.617	0.465	0.199	0.961	0.691	0.355	0.652	0.539	0.164	0.551	0.648	0.316	1.129	0.672	0.293	0.406	0.547	0.344	1.375	0.836	0.352	0.414	0.59	0.398
1.039	0.574	0.223	0.676	0.523	0.18	0.656	0.492	0.18	0.625	0.477	0.211	0.918	0.703	0.367	0.637	0.539	0.156	0.566	0.645	0.34	1.133	0.711	0.316	0.434	0.621	0.316	1.418	0.902	0.371	0.406	0.656	0.387
1.047	0.566	0.223	0.668	0.527	0.18	0.641	0.492	0.184	0.652	0.48	0.211	0.875	0.727	0.379	0.621	0.527	0.152	0.594	0.637	0.355	1.145	0.727	0.359	0.434	0.734	0.285	1.402	0.977	0.406	0.387	0.668	0.375
1.004	0.559	0.223	0.672	0.527	0.184	0.641	0.504	0.195	0.684	0.484	0.215	0.859	0.691	0.379	0.598	0.516	0.156	0.605	0.641	0.348	1.137	0.754	0.387	0.418	0.773	0.285	1.395	1.063	0.422	0.414	0.688	0.395
0.941	0.547	0.219	0.699	0.508	0.188	0.633	0.504	0.199	0.723	0.488	0.219	0.887	0.676	0.352	0.578	0.52	0.156	0.625	0.645	0.336	1.121	0.75	0.402	0.441	0.746	0.324	1.352	1.09	0.422	0.461	0.738	0.406
0.891	0.523	0.215	0.734	0.5	0.191	0.637	0.516	0.195	0.77	0.484	0.223	0.938	0.629	0.332	0.559	0.488	0.172	0.66	0.648	0.332	1.105	0.734	0.391	0.477	0.707	0.371	1.277	1.086	0.414	0.512	0.773	0.43
0.852	0.496	0.199	0.773	0.488	0.195	0.656	0.531	0.195	0.813	0.488	0.23	1.008	0.605	0.32	0.543	0.477	0.172	0.715	0.668	0.32	1.105	0.699	0.367	0.531	0.684	0.406	1.215	1.02	0.375	0.563	0.754	0.461
0.809	0.477	0.188	0.828	0.484	0.195	0.684	0.508	0.203	0.848	0.48	0.227	1.027	0.566	0.277	0.535	0.465	0.172	0.789	0.684	0.324	1.105	0.645	0.332	0.578	0.684	0.422	1.211	0.945	0.324	0.621	0.734	0.484
0.777	0.457	0.176	0.848	0.492	0.195	0.703	0.5	0.195	0.879	0.488	0.223	1.031	0.547	0.273	0.531	0.453	0.172	0.859	0.699	0.332	1.086	0.586	0.301	0.637	0.691	0.43	1.238	0.863	0.277	0.691	0.727	0.496
0.746	0.453	0.156	0.848	0.484	0.195	0.758	0.504	0.195	0.926	0.488	0.219	0.984	0.512	0.281	0.527	0.438	0.176	0.941	0.711	0.34	1.035	0.531	0.27	0.695	0.684	0.434	1.27	0.805	0.242	0.785	0.719	0.504
0.73	0.453	0.156	0.867	0.48	0.195	0.824	0.512	0.199	0.961	0.5	0.223	0.895	0.469	0.309	0.527	0.434	0.18	1.02	0.723	0.348	0.969	0.461	0.27	0.789	0.676	0.438	1.27	0.773	0.227	0.883	0.707	0.52
0.711	0.461	0.145	0.875	0.484	0.199	0.883	0.512	0.195	0.984	0.516	0.234	0.797	0.43	0.34	0.539	0.438	0.172	1.082	0.723	0.336	0.891	0.395	0.289	0.883	0.699	0.426	1.254	0.727	0.223	0.988	0.695	0.52
0.699	0.473	0.129	0.891	0.496	0.215	0.926	0.508	0.199	1.02	0.539	0.25	0.719	0.418	0.363	0.578	0.445	0.176	1.137	0.719	0.328	0.801	0.348	0.324	0.992	0.723	0.414	1.254	0.668	0.227	1.102	0.703	0.512
0.707	0.492	0.125	0.914	0.512	0.234	0.949	0.508	0.203	1.059	0.574	0.262	0.66	0.422	0.371	0.633	0.461	0.164	1.203	0.723	0.316	0.727	0.324	0.363	1.121	0.73	0.414	1.242	0.621	0.23	1.215	0.711	0.492
0.699	0.484	0.125	0.945	0.535	0.25	0.961	0.508	0.211	1.082	0.613	0.277	0.605	0.441	0.348	0.699	0.473	0.164	1.266	0.73	0.313	0.648	0.344	0.387	1.223	0.758	0.402	1.207	0.543	0.27	1.324	0.742	0.469
0.684	0.48	0.125	0.961	0.57	0.266	0.957	0.523	0.223	1.07	0.645	0.293	0.559	0.469	0.34	0.77	0.484	0.172	1.301	0.742	0.32	0.59	0.391	0.398	1.309	0.781	0.387	1.109	0.492	0.293	1.418	0.793	0.43
0.66	0.48	0.125	0.973	0.602	0.273	0.973	0.539	0.23	1.016	0.66	0.309	0.527	0.492	0.344	0.828	0.477	0.176	1.316	0.77	0.332	0.535	0.43	0.387	1.406	0.797	0.383	1.012	0.465	0.313	1.477	0.871	0.402
0.648	0.496	0.125	0.988	0.629	0.293	1.012	0.57	0.246	0.949	0.672	0.328	0.535	0.563	0.336	0.887	0.496	0.164	1.297	0.809	0.34	0.492	0.496	0.371	1.449	0.828	0.387	0.914	0.441	0.316	1.492	0.945	0.391
0.641	0.461	0.141	0.996	0.656	0.309	1.059	0.605	0.262	0.883	0.672	0.328	0.543	0.605	0.328	0.969	0.516	0.176	1.227	0.836	0.348	0.449	0.547	0.359	1.422	0.867	0.387	0.836	0.402	0.309	1.473	1.035	0.395
0.621	0.457	0.145	0.965	0.672	0.328	1.09	0.641	0.281	0.836	0.664	0.324	0.559	0.676	0.309	1.016	0.531	0.18	1.129	0.852	0.355	0.438	0.57	0.348	1.387	0.902	0.387	0.766	0.383	0.305	1.383	1.094	0.398
0.609	0.461	0.156	0.914	0.668	0.344	1.109	0.68	0.309	0.824	0.633	0.32	0.531	0.742	0.254	1.047	0.539	0.184	1.043	0.844	0.34	0.434	0.633	0.32	1.328	0.914	0.391	0.695	0.383	0.285	1.277	1.094	0.398
0.602	0.461	0.164	0.859	0.66	0.363	1.094	0.691	0.336	0.867	0.598	0.324	0.531	0.762	0.25	1.07	0.543	0.188	1.008	0.816	0.309	0.414	0.711	0.293	1.242	0.902	0.387	0.645	0.391	0.258	1.188	1.027	0.363
0.586	0.465	0.172	0.809	0.641	0.363	1.035	0.703	0.363	0.926	0.582	0.32	0.535	0.727	0.262	1.086	0.563	0.207	0.988	0.781	0.273	0.41	0.727	0.301	1.168	0.871	0.363	0.613	0.41	0.227	1.184	0.945	0.309
0.594	0.473	0.18	0.785	0.59	0.359	0.941	0.695	0.383	0.969	0.574	0.316	0.527	0.676	0.301	1.098	0.594	0.219	0.973	0.734	0.254	0.422	0.73	0.285	1.133	0.816	0.313	0.59	0.441	0.188	1.23	0.855	0.258
0.598	0.473	0.188	0.801	0.539	0.355	0.855	0.66	0.383	0.992	0.57	0.313	0.527	0.633	0.301	1.098	0.625	0.25	0.973	0.688	0.246	0.422	0.738	0.277	1.164	0.789	0.273	0.574	0.496	0.156	1.258	0.797	0.219
0.602	0.477	0.191	0.816	0.5	0.348	0.809	0.594	0.375	0.984	0.563	0.313	0.539	0.625	0.32	1.09	0.668	0.285	0.988	0.652	0.246	0.438	0.707	0.305	1.156	0.762	0.238	0.539	0.488	0.133	1.254	0.742	0.199
0.625	0.477	0.199	0.828	0.484	0.332	0.797	0.523	0.371	0.938	0.547	0.313	0.566	0.648	0.313	1.07	0.676	0.32	0.996	0.621	0.25	0.465	0.668	0.336	1.148	0.719	0.223	0.539	0.504	0.129	1.262	0.684	0.195
0.652	0.488	0.203	0.836	0.484	0.328	0.84	0.484	0.363	0.867	0.504	0.328	0.59	0.656	0.324	1.055	0.719	0.344	1.012	0.613	0.266	0.512	0.648	0.363	1.137	0.672	0.219	0.535	0.516	0.121	1.273	0.625	0.195
0.688	0.492	0.207	0.809	0.477	0.32	0.871	0.473	0.324	0.805	0.473	0.359	0.637	0.664	0.336	1.012	0.734	0.34	1	0.578	0.289	0.555	0.645	0.367	1.133	0.625	0.234	0.527	0.512	0.129	1.246	0.574	0.215
0.723	0.492	0.211	0.797	0.477	0.348	0.926	0.445	0.328	0.73	0.457	0.367	0.684	0.672	0.34	0.996	0.695	0.34	0.949	0.535	0.305	0.602	0.645	0.371	1.109	0.586	0.25	0.531	0.52	0.137	1.168	0.547	0.242
0.777	0.5	0.211	0.793	0.469	0.379	0.914	0.434	0.328	0.672	0.473	0.367	0.734	0.668	0.348	1.012	0.668	0.328	0.887	0.5	0.309	0.652	0.652	0.367	1.051	0.555	0.27	0.523	0.508	0.148	1.047	0.488	0.27
0.84	0.504	0.223	0.758	0.492	0.383	0.883	0.43	0.336	0.637	0.496	0.367	0.762	0.668	0.34	1.027	0.605	0.309	0.816	0.484	0.309	0.719	0.656	0.363	0.969	0.543	0.281	0.531	0.488	0.152	0.945	0.461	0.293
0.91	0.508	0.223	0.723	0.5	0.395	0.836	0.418	0.352	0.605	0.52	0.352	0.801	0.645	0.328	1.031	0.547	0.281	0.766	0.48	0.293	0.793	0.676	0.363	0.867	0.5	0.281	0.531	0.473	0.148	0.852	0.445	0.297
0.965	0.52	0.223	0.688	0.52	0.391	0.773	0.434	0.363	0.59	0.531	0.34	0.867	0.629	0.355	1.008	0.5	0.266	0.719	0.48	0.27	0.887	0.695	0.355	0.793	0.465	0.297	0.531	0.438	0.152	0.77	0.43	0.281
0.984	0.52	0.234	0.664	0.531	0.395	0.719	0.449	0.363	0.574	0.566	0.324	0.969	0.641	0.367	0.969	0.48	0.258	0.684	0.48	0.254	0.996	0.715	0.348	0.719	0.457	0.285	0.539	0.418	0.156	0.691	0.422	0.262
1.008	0.531	0.242	0.664	0.547	0.391	0.668	0.473	0.363	0.578	0.594	0.313	1.031	0.664	0.359	0.895	0.434	0.289	0.66	0.484	0.234	1.109	0.75	0.355	0.66	0.453	0.266	0.566	0.395	0.152	0.633	0.43	0.234
1.059	0.551	0.25	0.668	0.566	0.383	0.617	0.504	0.355	0.578	0.613	0.301	1.074	0.715	0.34	0.828	0.402	0.328	0.633	0.496	0.219	1.207	0.766	0.359	0.617	0.457	0.242	0.605	0.391	0.141	0.586	0.438	0.207
1.152	0.594	0.281	0.672	0.582	0.371	0.594	0.535	0.332	0.582	0.629	0.293	1.117	0.742	0.332	0.738	0.395	0.371	0.621	0.516	0.203	1.277	0.785	0.359	0.582	0.457	0.219	0.664	0.398	0.129	0.57	0.457	0.184
1.238	0.637	0.309	0.672	0.586	0.367	0.582	0.551	0.324	0.59	0.633	0.297	1.137	0.742	0.328	0.684	0.391	0.395	0.617	0.531	0.195	1.336	0.824	0.344	0.559	0.469	0.195	0.727	0.402	0.121	0.535	0.473	0.156
1.293	0.656	0.313	0.676	0.582	0.359	0.578	0.574	0.309	0.609	0.629	0.305	1.145	0.734	0.336	0.641	0.418	0.395	0.621	0.559	0.184	1.352	0.844	0.344	0.555	0.5	0.172	0.777	0.383	0.125	0.527	0.477	0.141
1.316	0.66	0.32	0.688	0.578	0.352	0.582	0.602	0.293	0.609	0.621	0.313	1.125	0.742	0.34	0.602	0.438	0.359	0.59	0.539	0.172	1.32	0.844	0.355	0.52	0.488	0.156	0.813	0.398	0.121	0.539	0.492	0.129
1.273	0.648	0.328	0.695	0.582	0.344	0.602	0.617	0.293	0.613	0.609	0.328	1.109	0.758	0.344	0.57	0.488	0.313	0.594	0.535	0.18	1.301	0.867	0.375	0.527	0.496	0.156	0.852	0.414	0.117	0.531	0.504	0.129
1.16	0.621	0.309	0.707	0.586	0.328	0.609	0.605	0.309	0.617	0.602	0.34	1.098	0.777	0.348	0.555	0.512	0.348	0.574	0.527	0.18	1.254	0.879	0.387	0.523	0.504	0.16	0.895	0.441	0.113	0.543	0.477	0.133
1.008	0.59	0.32	0.715	0.598	0.328	0.602	0.609	0.309	0.629	0.602	0.348	1.043	0.809	0.352	0.574	0.504	0.375	0.57	0.516	0.184	1.164	0.891	0.395	0.535	0.516	0.172	0.914	0.465	0.121	0.582	0.477	0.152
0.879	0.543	0.332	0.719	0.59	0.336	0.613	0.609	0.313	0.645	0.609	0.348	0.992	0.809	0.355	0.574	0.605	0.324	0.551	0.48	0.188	1.082	0.879	0.383	0.531	0.508	0.176	0.922	0.5	0.125	0.609	0.469	0.152
0.785	0.512	0.348	0.715	0.59	0.332	0.617	0.602	0.32	0.66	0.613	0.348	0.953	0.797	0.34	0.555	0.723	0.258	0.535	0.457	0.191	1.039	0.82	0.355	0.523	0.465	0.184	0.957	0.539	0.141	0.629	0.457	0.156
0.746	0.5	0.367	0.719	0.602	0.34	0.621	0.59	0.332	0.668	0.621	0.352	0.926	0.789	0.313	0.516	0.809	0.219	0.527	0.441	0.199	1.07	0.836	0.305	0.539	0.453	0.188	1.016	0.59	0.16	0.652	0.441	0.168
0.754	0.496	0.387	0.711	0.609	0.348	0.629	0.578	0.332	0.691	0.629	0.352	0.918	0.77	0.289	0.5	0.773	0.238	0.547	0.438	0.199	1.066	0.797	0.281	0.547	0.434	0.191	1.063	0.641	0.191	0.684	0.43	0.156
0.785	0.488	0.402	0.707	0.609	0.359	0.629	0.582	0.328	0.715	0.637	0.352	0.898	0.727	0.266	0.508	0.707	0.273	0.566	0.438	0.199	1.055	0.758	0.258	0.574	0.43	0.191	1.105	0.691	0.23	0.711	0.391	0.148
0.816	0.504	0.406	0.703	0.602	0.355	0.645	0.586	0.328	0.738	0.641	0.348	0.902	0.68	0.266	0.504	0.66	0.297	0.59	0.441	0.195	1.027	0.73	0.254	0.613	0.441	0.195	1.152	0.762	0.281	0.734	0.367	0.141
0.828	0.508	0.395	0.699	0.594	0.359	0.664	0.594	0.328	0.773	0.648	0.352	0.918	0.641	0.262	0.488	0.637	0.297	0.629	0.449	0.191	1.008	0.691	0.254	0.648	0.453	0.199	1.215	0.801	0.32	0.762	0.355	0.129
0.82	0.508	0.383	0.711	0.59	0.367	0.672	0.602	0.328	0.809	0.652	0.352	0.934	0.613	0.273	0.492	0.648	0.289	0.684	0.453	0.191	1	0.652	0.262	0.684	0.41	0.207	1.277	0.859	0.332	0.809	0.355	0.117
0.793	0.516	0.371	0.727	0.59	0.375	0.688	0.609	0.328	0.852	0.66	0.355	0.953	0.582	0.281	0.512	0.66	0.293	0.773	0.465	0.188	0.961	0.609	0.277	0.742	0.422	0.203	1.359	0.883	0.32	0.871	0.383	0.098
0.75	0.512	0.371	0.758	0.598	0.387	0.719	0.617	0.34	0.895	0.668	0.355	0.973	0.555	0.285	0.559	0.668	0.309	0.863	0.473	0.18	0.918	0.57	0.293	0.793	0.426	0.195	1.352	0.832	0.285	0.91	0.336	0.098
0.715	0.512	0.371	0.801	0.609	0.383	0.75	0.629	0.332	0.949	0.68	0.352	0.957	0.547	0.293	0.617	0.688	0.328	0.941	0.477	0.176	0.855	0.539	0.305	0.859	0.434	0.18	1.301	0.742	0.227	0.949	0.359	0.09
0.676	0.531	0.367	0.844	0.625	0.379	0.793	0.633	0.34	1.012	0.688	0.344	0.91	0.539	0.305	0.668	0.707	0.328	0.992	0.496	0.168	0.793	0.504	0.301	0.922	0.441	0.164	1.23	0.633	0.176	0.973	0.406	0.094
0.645	0.539	0.363	0.902	0.641	0.363	0.848	0.648	0.344	1.066	0.699	0.355	0.848	0.531	0.305	0.75	0.727	0.34	1.035	0.477	0.16	0.746	0.484	0.305	0.965	0.449	0.145	1.176	0.582	0.141	0.969	0.488	0.105
0.625	0.547	0.359	0.977	0.656	0.348	0.895	0.66	0.348	1.098	0.715	0.355	0.793	0.531	0.285	0.813	0.734	0.336	1.078	0.508	0.168	0.699	0.469	0.301	1.016	0.461	0.121	1.02	0.488	0.168	0.949	0.508	0.121
0.621	0.563	0.363	1.051	0.664	0.328	0.938	0.664	0.352	1.109	0.73	0.355	0.746	0.539	0.25	0.883	0.727	0.348	1.094	0.531	0.184	0.656	0.457	0.293	1.078	0.457	0.121	0.867	0.395	0.219	0.957	0.563	0.145
0.637	0.586	0.367	1.102	0.672	0.32	0.988	0.676	0.348	1.121	0.758	0.352	0.711	0.551	0.219	0.969	0.715	0.359	1.094	0.547	0.199	0.629	0.461	0.277	1.094	0.496	0.133	0.758	0.32	0.316	0.969	0.609	0.172
0.648	0.598	0.375	1.125	0.672	0.313	1.043	0.684	0.344	1.133	0.797	0.348	0.68	0.559	0.199	1.066	0.711	0.367	1.094	0.574	0.219	0.621	0.508	0.254	1.059	0.531	0.152	0.676	0.262	0.414	0.996	0.637	0.207
0.664	0.613	0.379	1.145	0.684	0.305	1.094	0.691	0.344	1.105	0.805	0.355	0.668	0.555	0.195	1.125	0.723	0.367	1.086	0.602	0.242	0.574	0.484	0.223	1.051	0.57	0.18	0.617	0.258	0.477	1.043	0.676	0.234
0.68	0.625	0.375	1.176	0.703	0.297	1.094	0.699	0.348	1.047	0.805	0.355	0.66	0.559	0.191	1.176	0.723	0.363	1.066	0.637	0.266	0.57	0.488	0.207	1.059	0.609	0.199	0.566	0.277	0.496	1.121	0.719	0.262
0.691	0.625	0.379	1.207	0.73	0.289	1.09	0.699	0.352	0.984	0.805	0.344	0.66	0.563	0.172	1.211	0.719	0.367	1.047	0.668	0.293	0.566	0.516	0.199	1.078	0.66	0.223	0.531	0.313	0.484	1.195	0.75	0.289
0.707	0.629	0.383	1.199	0.758	0.297	1.105	0.715	0.352	0.922	0.781	0.328	0.652	0.566	0.164	1.227	0.727	0.375	1.023	0.691	0.324	0.566	0.52	0.188	1.07	0.688	0.246	0.508	0.375	0.449	1.289	0.762	0.309
0.719	0.617	0.391	1.148	0.773	0.301	1.117	0.75	0.348	0.883	0.746	0.305	0.664	0.551	0.176	1.215	0.742	0.375	1.008	0.703	0.344	0.574	0.527	0.191	1.086	0.715	0.262	0.477	0.457	0.457	1.367	0.754	0.313
0.715	0.594	0.402	1.055	0.766	0.301	1.094	0.777	0.352	0.875	0.707	0.285	0.648	0.543	0.164	1.215	0.773	0.379	0.996	0.676	0.355	0.57	0.543	0.172	1.113	0.738	0.277	0.465	0.453	0.473	1.363	0.73	0.27
0.719	0.57	0.41	0.957	0.746	0.277	1.055	0.789	0.352	0.875	0.664	0.27	0.645	0.539	0.164	1.203	0.828	0.379	1.004	0.68	0.348	0.563	0.504	0.168	1.137	0.723	0.285	0.516	0.555	0.426	1.309	0.691	0.223
0.715	0.547	0.414	0.867	0.715	0.258	1.008	0.793	0.359	0.898	0.641	0.262	0.645	0.531	0.172	1.172	0.855	0.383	1.023	0.641	0.336	0.574	0.5	0.176	1.156	0.711	0.273	0.508	0.75	0.344	1.238	0.656	0.188
0.711	0.523	0.414	0.805	0.68	0.246	0.957	0.801	0.344	0.918	0.621	0.262	0.625	0.531	0.176	1.113	0.863	0.379	1.047	0.57	0.316	0.578	0.5	0.176	1.156	0.699	0.234	0.48	0.891	0.285	1.109	0.609	0.184
0.723	0.52	0.406	0.793	0.648	0.234	0.914	0.777	0.324	0.938	0.617	0.262	0.598	0.504	0.172	1.055	0.863	0.363	1.07	0.543	0.293	0.594	0.508	0.184	1.148	0.664	0.207	0.488	0.934	0.277	0.918	0.492	0.207
0.738	0.523	0.398	0.813	0.641	0.238	0.871	0.742	0.309	0.957	0.598	0.262	0.594	0.484	0.184	1.008	0.844	0.34	1.027	0.5	0.27	0.605	0.484	0.188	1.105	0.625	0.188	0.535	0.895	0.32	0.785	0.43	0.289
0.746	0.512	0.41	0.844	0.637	0.242	0.852	0.695	0.293	0.953	0.586	0.258	0.578	0.48	0.18	0.984	0.809	0.301	0.949	0.434	0.273	0.621	0.477	0.188	1.008	0.574	0.188	0.574	0.813	0.379	0.668	0.395	0.375
0.742	0.508	0.41	0.879	0.633	0.25	0.859	0.656	0.289	0.934	0.57	0.258	0.57	0.469	0.176	0.973	0.777	0.285	0.844	0.383	0.285	0.641	0.465	0.184	0.902	0.516	0.234	0.617	0.754	0.426	0.566	0.348	0.441
0.723	0.5	0.406	0.906	0.625	0.262	0.879	0.629	0.285	0.887	0.559	0.254	0.574	0.484	0.164	0.949	0.734	0.27	0.738	0.332	0.324	0.664	0.457	0.184	0.785	0.453	0.289	0.656	0.742	0.453	0.492	0.359	0.469
0.707	0.5	0.402	0.918	0.613	0.262	0.906	0.613	0.289	0.832	0.547	0.242	0.574	0.492	0.168	0.941	0.703	0.277	0.656	0.313	0.375	0.711	0.465	0.184	0.703	0.422	0.367	0.703	0.742	0.473	0.445	0.41	0.469
0.699	0.492	0.406	0.902	0.594	0.254	0.926	0.605	0.289	0.781	0.543	0.234	0.594	0.5	0.176	0.938	0.668	0.289	0.59	0.332	0.398	0.758	0.469	0.184	0.625	0.406	0.418	0.797	0.734	0.5	0.418	0.465	0.449
0.703	0.492	0.414	0.855	0.57	0.254	0.945	0.586	0.285	0.754	0.543	0.227	0.637	0.516	0.164	0.938	0.633	0.305	0.559	0.375	0.391	0.816	0.477	0.18	0.566	0.426	0.434	0.895	0.734	0.52	0.398	0.516	0.41
0.734	0.52	0.402	0.805	0.535	0.254	0.938	0.578	0.289	0.734	0.543	0.207	0.703	0.535	0.176	0.93	0.609	0.305	0.543	0.434	0.379	0.871	0.48	0.18	0.527	0.461	0.414	0.996	0.738	0.508	0.395	0.555	0.375
0.789	0.551	0.395	0.766	0.504	0.25	0.906	0.559	0.289	0.727	0.551	0.195	0.77	0.543	0.184	0.922	0.582	0.301	0.52	0.484	0.359	0.93	0.504	0.176	0.5	0.504	0.379	1.105	0.734	0.48	0.402	0.609	0.363
0.871	0.582	0.383	0.746	0.477	0.242	0.855	0.547	0.285	0.719	0.559	0.188	0.836	0.547	0.191	0.895	0.563	0.309	0.512	0.543	0.336	1.008	0.52	0.172	0.469	0.535	0.348	1.211	0.746	0.445	0.398	0.66	0.348
0.957	0.598	0.363	0.723	0.473	0.23	0.82	0.543	0.273	0.715	0.578	0.176	0.867	0.555	0.195	0.844	0.555	0.301	0.496	0.59	0.305	1.078	0.512	0.176	0.453	0.57	0.32	1.301	0.777	0.406	0.406	0.672	0.367
1.051	0.617	0.344	0.719	0.477	0.223	0.781	0.535	0.258	0.719	0.582	0.164	0.918	0.559	0.203	0.813	0.543	0.285	0.488	0.605	0.289	1.09	0.531	0.18	0.449	0.609	0.301	1.383	0.816	0.391	0.438	0.715	0.387
1.113	0.625	0.328	0.719	0.484	0.215	0.754	0.535	0.246	0.719	0.559	0.168	0.988	0.57	0.203	0.789	0.539	0.27	0.488	0.648	0.281	1.082	0.547	0.191	0.445	0.66	0.301	1.422	0.867	0.395	0.477	0.75	0.41
1.129	0.621	0.316	0.73	0.5	0.199	0.738	0.527	0.234	0.703	0.555	0.16	1.035	0.578	0.215	0.758	0.535	0.254	0.5	0.672	0.289	1.082	0.578	0.199	0.441	0.699	0.289	1.402	0.895	0.438	0.523	0.746	0.441
1.125	0.625	0.301	0.742	0.504	0.18	0.734	0.535	0.223	0.699	0.547	0.16	1.035	0.586	0.234	0.73	0.527	0.242	0.504	0.676	0.297	1.086	0.621	0.219	0.438	0.699	0.297	1.355	0.926	0.434	0.59	0.738	0.48
1.137	0.637	0.289	0.758	0.508	0.164	0.73	0.539	0.207	0.688	0.527	0.16	1.055	0.598	0.258	0.715	0.531	0.227	0.512	0.652	0.332	1.063	0.66	0.254	0.438	0.703	0.313	1.324	0.934	0.449	0.66	0.738	0.508
1.164	0.668	0.277	0.77	0.508	0.152	0.727	0.539	0.191	0.66	0.504	0.172	1.07	0.625	0.262	0.707	0.531	0.207	0.512	0.629	0.359	1.043	0.691	0.293	0.449	0.703	0.328	1.273	0.93	0.438	0.746	0.738	0.527
1.188	0.711	0.277	0.766	0.508	0.152	0.723	0.539	0.18	0.645	0.488	0.184	1.121	0.656	0.293	0.699	0.535	0.191	0.535	0.625	0.375	1.031	0.715	0.332	0.48	0.699	0.348	1.207	0.883	0.398	0.828	0.738	0.535
1.18	0.75	0.285	0.766	0.508	0.145	0.715	0.547	0.164	0.633	0.477	0.188	1.145	0.684	0.32	0.684	0.535	0.184	0.578	0.633	0.391	1.031	0.719	0.355	0.531	0.684	0.395	1.215	0.844	0.344	0.918	0.734	0.535
1.102	0.758	0.293	0.758	0.504	0.137	0.715	0.516	0.164	0.617	0.477	0.191	1.129	0.699	0.348	0.664	0.527	0.176	0.617	0.637	0.387	1.051	0.734	0.375	0.602	0.699	0.43	1.242	0.816	0.285	1.027	0.723	0.52
0.98	0.738	0.293	0.75	0.48	0.145	0.715	0.516	0.16	0.613	0.48	0.191	1.086	0.684	0.375	0.648	0.516	0.168	0.652	0.637	0.383	1.051	0.723	0.371	0.676	0.703	0.449	1.27	0.797	0.234	1.133	0.723	0.492
0.875	0.699	0.27	0.73	0.5	0.145	0.699	0.516	0.168	0.613	0.488	0.195	1.004	0.641	0.395	0.633	0.52	0.16	0.691	0.641	0.383	1.063	0.684	0.363	0.742	0.699	0.461	1.277	0.785	0.211	1.242	0.719	0.465
0.793	0.664	0.254	0.719	0.473	0.156	0.684	0.492	0.18	0.625	0.504	0.191	0.922	0.625	0.387	0.609	0.496	0.164	0.746	0.656	0.371	1.051	0.633	0.34	0.801	0.695	0.461	1.273	0.734	0.191	1.367	0.734	0.426
0.754	0.637	0.238	0.703	0.48	0.156	0.668	0.492	0.184	0.633	0.5	0.191	0.859	0.594	0.379	0.598	0.484	0.172	0.816	0.68	0.367	1.027	0.574	0.316	0.875	0.703	0.453	1.262	0.668	0.191	1.477	0.789	0.391
0.746	0.621	0.234	0.695	0.5	0.168	0.648	0.488	0.188	0.664	0.5	0.191	0.84	0.559	0.363	0.586	0.488	0.172	0.902	0.691	0.371	0.98	0.523	0.289	0.965	0.711	0.445	1.223	0.613	0.207	1.543	0.855	0.387
0.777	0.613	0.234	0.68	0.516	0.172	0.645	0.492	0.188	0.707	0.512	0.199	0.848	0.531	0.355	0.582	0.484	0.168	1.012	0.703	0.375	0.914	0.465	0.27	1.09	0.727	0.434	1.145	0.566	0.223	1.531	0.93	0.402
0.82	0.617	0.238	0.668	0.52	0.18	0.637	0.492	0.191	0.746	0.516	0.207	0.852	0.5	0.348	0.59	0.473	0.18	1.09	0.707	0.379	0.828	0.398	0.293	1.195	0.75	0.41	1.051	0.547	0.25	1.453	1.02	0.418
0.867	0.629	0.23	0.652	0.516	0.18	0.637	0.496	0.191	0.797	0.508	0.211	0.875	0.48	0.352	0.586	0.473	0.168	1.16	0.711	0.379	0.738	0.355	0.328	1.305	0.758	0.395	0.945	0.504	0.262	1.332	1.059	0.41
0.914	0.629	0.23	0.66	0.523	0.188	0.641	0.496	0.188	0.836	0.508	0.219	0.863	0.461	0.363	0.605	0.477	0.16	1.219	0.715	0.367	0.648	0.324	0.367	1.391	0.773	0.391	0.871	0.457	0.277	1.25	1.047	0.363
0.961	0.617	0.242	0.688	0.52	0.184	0.645	0.504	0.184	0.863	0.496	0.223	0.832	0.441	0.375	0.621	0.477	0.164	1.258	0.719	0.359	0.586	0.348	0.391	1.426	0.805	0.391	0.793	0.449	0.277	1.281	0.988	0.316
0.977	0.605	0.246	0.711	0.516	0.188	0.672	0.5	0.188	0.914	0.496	0.219	0.793	0.445	0.387	0.641	0.477	0.164	1.277	0.719	0.359	0.531	0.398	0.398	1.387	0.84	0.395	0.727	0.438	0.258	1.324	0.938	0.246
0.945	0.578	0.242	0.742	0.488	0.191	0.715	0.496	0.191	0.965	0.496	0.223	0.727	0.445	0.395	0.672	0.504	0.16	1.27	0.738	0.359	0.496	0.449	0.387	1.32	0.859	0.402	0.672	0.441	0.238	1.355	0.895	0.191
0.895	0.539	0.238	0.766	0.48	0.195	0.77	0.504	0.195	1.008	0.516	0.23	0.656	0.422	0.387	0.715	0.469	0.176	1.254	0.766	0.355	0.477	0.512	0.371	1.25	0.879	0.398	0.633	0.449	0.207	1.348	0.844	0.172
0.84	0.488	0.227	0.793	0.48	0.195	0.809	0.492	0.199	1.004	0.523	0.238	0.609	0.445	0.375	0.77	0.473	0.176	1.219	0.781	0.355	0.438	0.559	0.348	1.172	0.871	0.391	0.602	0.457	0.176	1.352	0.773	0.18
0.809	0.461	0.23	0.816	0.48	0.195	0.848	0.5	0.199	1.008	0.547	0.25	0.559	0.484	0.395	0.797	0.477	0.176	1.168	0.789	0.363	0.422	0.582	0.328	1.137	0.852	0.359	0.594	0.484	0.156	1.348	0.699	0.203
0.781	0.449	0.219	0.848	0.48	0.195	0.902	0.504	0.203	1.016	0.582	0.258	0.551	0.5	0.422	0.836	0.484	0.172	1.098	0.797	0.359	0.418	0.633	0.309	1.168	0.828	0.309	0.543	0.484	0.121	1.293	0.656	0.234
0.754	0.453	0.207	0.867	0.496	0.207	0.945	0.5	0.203	1.031	0.617	0.273	0.539	0.551	0.363	0.887	0.492	0.168	1.035	0.789	0.336	0.414	0.668	0.313	1.223	0.793	0.254	0.527	0.492	0.117	1.164	0.57	0.262
0.742	0.461	0.199	0.887	0.508	0.223	0.98	0.504	0.207	1.031	0.648	0.293	0.52	0.633	0.316	0.949	0.512	0.168	1.008	0.777	0.309	0.418	0.676	0.324	1.238	0.754	0.219	0.504	0.504	0.105	1.023	0.516	0.297
0.746	0.477	0.188	0.914	0.531	0.238	1.008	0.516	0.215	1.012	0.664	0.309	0.527	0.676	0.309	0.98	0.531	0.184	1.008	0.746	0.277	0.426	0.684	0.344	1.215	0.699	0.199	0.484	0.496	0.102	0.902	0.477	0.32
0.75	0.492	0.172	0.941	0.563	0.254	1.043	0.527	0.227	0.988	0.68	0.332	0.527	0.676	0.293	0.973	0.559	0.191	1.004	0.695	0.258	0.422	0.699	0.328	1.195	0.625	0.199	0.48	0.488	0.117	0.801	0.434	0.324
0.746	0.508	0.16	0.961	0.605	0.27	1.078	0.555	0.242	0.934	0.68	0.352	0.539	0.664	0.285	1.004	0.547	0.215	0.996	0.656	0.25	0.418	0.699	0.328	1.176	0.57	0.211	0.473	0.48	0.125	0.719	0.418	0.305
0.742	0.52	0.152	0.988	0.637	0.285	1.098	0.586	0.254	0.895	0.672	0.367	0.547	0.648	0.273	1.043	0.586	0.238	0.996	0.629	0.25	0.445	0.68	0.359	1.133	0.523	0.219	0.473	0.457	0.133	0.648	0.406	0.285
0.75	0.531	0.145	1.023	0.664	0.301	1.094	0.613	0.273	0.867	0.652	0.359	0.543	0.645	0.254	1.066	0.633	0.262	0.996	0.598	0.258	0.5	0.66	0.387	1.055	0.484	0.242	0.492	0.441	0.145	0.594	0.41	0.258
0.758	0.539	0.148	1.047	0.684	0.324	1.066	0.637	0.301	0.859	0.617	0.355	0.563	0.648	0.234	1.059	0.676	0.281	0.98	0.574	0.266	0.555	0.648	0.402	0.945	0.453	0.258	0.508	0.43	0.145	0.547	0.426	0.227
0.758	0.535	0.16	1.031	0.695	0.352	1.012	0.641	0.328	0.891	0.574	0.348	0.586	0.652	0.254	1.051	0.691	0.324	0.938	0.555	0.27	0.605	0.656	0.402	0.852	0.434	0.262	0.516	0.426	0.145	0.508	0.445	0.207
0.738	0.543	0.16	0.992	0.684	0.371	0.953	0.664	0.359	0.918	0.539	0.336	0.613	0.648	0.262	1.039	0.719	0.359	0.875	0.535	0.277	0.664	0.672	0.395	0.777	0.418	0.262	0.543	0.418	0.148	0.492	0.465	0.188
0.723	0.523	0.176	0.941	0.652	0.379	0.871	0.656	0.379	0.926	0.508	0.332	0.648	0.648	0.285	1.004	0.746	0.383	0.813	0.523	0.281	0.738	0.688	0.395	0.703	0.414	0.25	0.574	0.406	0.148	0.477	0.496	0.156
0.715	0.5	0.191	0.895	0.602	0.375	0.805	0.629	0.387	0.91	0.484	0.305	0.664	0.656	0.297	0.965	0.734	0.379	0.746	0.523	0.266	0.824	0.699	0.391	0.648	0.422	0.23	0.637	0.41	0.137	0.457	0.488	0.152
0.68	0.492	0.199	0.875	0.527	0.363	0.762	0.602	0.387	0.902	0.461	0.32	0.688	0.664	0.305	0.965	0.707	0.371	0.688	0.516	0.254	0.945	0.703	0.398	0.609	0.449	0.195	0.734	0.41	0.129	0.453	0.484	0.152
0.676	0.488	0.211	0.875	0.473	0.348	0.75	0.551	0.379	0.855	0.438	0.336	0.719	0.656	0.309	0.973	0.668	0.344	0.645	0.52	0.242	1.07	0.73	0.398	0.586	0.48	0.16	0.848	0.426	0.117	0.465	0.48	0.156
0.672	0.492	0.211	0.895	0.43	0.34	0.766	0.508	0.359	0.785	0.418	0.348	0.758	0.656	0.32	0.992	0.617	0.324	0.609	0.512	0.23	1.176	0.758	0.402	0.535	0.488	0.129	0.914	0.391	0.102	0.473	0.473	0.172
0.66	0.488	0.219	0.914	0.43	0.328	0.781	0.488	0.328	0.73	0.43	0.355	0.793	0.664	0.316	0.992	0.555	0.289	0.586	0.52	0.211	1.262	0.762	0.398	0.508	0.512	0.109	0.969	0.383	0.098	0.512	0.473	0.184
0.652	0.484	0.219	0.938	0.414	0.34	0.797	0.469	0.32	0.68	0.445	0.352	0.836	0.668	0.324	0.977	0.52	0.27	0.57	0.527	0.199	1.336	0.781	0.379	0.488	0.531	0.102	1.016	0.402	0.094	0.535	0.469	0.18
0.672	0.488	0.223	0.906	0.414	0.344	0.801	0.453	0.316	0.625	0.461	0.336	0.875	0.672	0.324	0.93	0.492	0.273	0.57	0.531	0.203	1.387	0.816	0.363	0.453	0.539	0.086	1.051	0.434	0.09	0.582	0.449	0.188
0.699	0.484	0.227	0.859	0.434	0.348	0.801	0.434	0.313	0.594	0.477	0.344	0.91	0.676	0.324	0.883	0.434	0.305	0.57	0.539	0.191	1.398	0.828	0.359	0.449	0.516	0.109	1.07	0.469	0.09	0.625	0.426	0.195
0.742	0.488	0.234	0.809	0.449	0.348	0.805	0.434	0.336	0.574	0.535	0.355	0.969	0.695	0.332	0.813	0.406	0.352	0.563	0.516	0.188	1.391	0.852	0.363	0.434	0.504	0.121	1.078	0.504	0.105	0.664	0.414	0.191
0.781	0.496	0.242	0.77	0.457	0.352	0.773	0.445	0.359	0.559	0.586	0.348	1.004	0.703	0.332	0.734	0.402	0.398	0.555	0.52	0.184	1.332	0.863	0.355	0.426	0.492	0.125	1.094	0.543	0.121	0.684	0.395	0.18
0.813	0.484	0.238	0.715	0.484	0.348	0.727	0.477	0.363	0.559	0.617	0.336	1.055	0.719	0.328	0.684	0.414	0.414	0.559	0.512	0.184	1.242	0.863	0.355	0.434	0.461	0.141	1.117	0.59	0.152	0.703	0.379	0.164
0.84	0.48	0.234	0.691	0.508	0.328	0.691	0.508	0.367	0.559	0.668	0.324	1.105	0.73	0.332	0.641	0.457	0.402	0.563	0.512	0.184	1.16	0.844	0.344	0.445	0.449	0.164	1.125	0.633	0.199	0.738	0.375	0.141
0.871	0.48	0.23	0.66	0.543	0.309	0.664	0.543	0.359	0.566	0.691	0.313	1.109	0.738	0.34	0.617	0.488	0.422	0.539	0.477	0.191	1.098	0.816	0.313	0.469	0.453	0.164	1.156	0.688	0.238	0.789	0.34	0.117
0.891	0.473	0.227	0.652	0.582	0.301	0.641	0.563	0.344	0.578	0.703	0.293	1.074	0.754	0.34	0.59	0.5	0.398	0.535	0.461	0.199	1.074	0.773	0.27	0.516	0.434	0.168	1.207	0.742	0.297	0.844	0.355	0.102
0.898	0.477	0.242	0.648	0.594	0.297	0.621	0.586	0.328	0.57	0.695	0.285	1.074	0.766	0.348	0.566	0.559	0.344	0.527	0.457	0.199	1.105	0.762	0.246	0.547	0.438	0.168	1.262	0.789	0.324	0.895	0.387	0.09
0.914	0.48	0.254	0.641	0.613	0.289	0.613	0.602	0.309	0.566	0.672	0.281	1.086	0.785	0.352	0.523	0.629	0.293	0.539	0.457	0.211	1.094	0.734	0.223	0.574	0.426	0.16	1.297	0.844	0.32	0.938	0.418	0.07
0.949	0.508	0.273	0.648	0.621	0.289	0.621	0.621	0.293	0.574	0.645	0.293	1.07	0.797	0.367	0.5	0.68	0.273	0.543	0.457	0.211	1.07	0.695	0.211	0.621	0.414	0.152	1.305	0.793	0.301	0.977	0.445	0.063
1.004	0.551	0.281	0.66	0.625	0.289	0.613	0.648	0.285	0.586	0.633	0.293	1.02	0.809	0.375	0.5	0.703	0.293	0.566	0.461	0.211	1.059	0.652	0.215	0.707	0.418	0.148	1.27	0.734	0.258	1	0.508	0.078
1.078	0.586	0.285	0.668	0.625	0.301	0.602	0.664	0.277	0.613	0.652	0.297	0.953	0.805	0.371	0.508	0.715	0.285	0.598	0.465	0.211	1.047	0.613	0.227	0.809	0.445	0.133	1.195	0.656	0.207	1	0.559	0.098
1.148	0.613	0.285	0.668	0.621	0.305	0.613	0.676	0.277	0.641	0.652	0.309	0.906	0.793	0.352	0.5	0.746	0.262	0.637	0.473	0.211	1.016	0.578	0.242	0.898	0.418	0.125	1.148	0.582	0.184	1.035	0.598	0.105
1.195	0.629	0.285	0.672	0.613	0.313	0.633	0.672	0.285	0.676	0.652	0.316	0.887	0.777	0.328	0.473	0.77	0.254	0.711	0.48	0.203	0.965	0.559	0.254	0.977	0.426	0.125	1.047	0.527	0.191	1.086	0.656	0.16
1.18	0.633	0.289	0.688	0.609	0.316	0.637	0.668	0.301	0.699	0.645	0.328	0.883	0.75	0.309	0.461	0.738	0.277	0.785	0.488	0.199	0.898	0.535	0.266	1.043	0.441	0.125	0.902	0.469	0.219	1.125	0.703	0.184
1.09	0.629	0.301	0.703	0.613	0.324	0.641	0.668	0.309	0.711	0.641	0.332	0.891	0.723	0.293	0.477	0.684	0.305	0.871	0.52	0.195	0.824	0.516	0.266	1.109	0.469	0.125	0.777	0.391	0.281	1.195	0.758	0.219
0.973	0.605	0.305	0.707	0.621	0.332	0.656	0.66	0.313	0.734	0.633	0.344	0.902	0.695	0.285	0.48	0.648	0.32	0.961	0.5	0.191	0.754	0.504	0.266	1.145	0.516	0.133	0.684	0.328	0.379	1.289	0.824	0.254
0.867	0.563	0.313	0.707	0.629	0.336	0.672	0.656	0.324	0.758	0.621	0.332	0.918	0.66	0.273	0.492	0.645	0.324	1.051	0.512	0.191	0.699	0.496	0.254	1.168	0.559	0.164	0.602	0.293	0.441	1.371	0.867	0.262
0.809	0.523	0.332	0.699	0.629	0.348	0.676	0.648	0.324	0.793	0.633	0.344	0.934	0.637	0.277	0.543	0.652	0.328	1.125	0.52	0.184	0.641	0.488	0.23	1.18	0.594	0.195	0.539	0.313	0.477	1.438	0.867	0.258
0.801	0.496	0.344	0.695	0.625	0.355	0.691	0.652	0.328	0.824	0.633	0.352	0.953	0.609	0.289	0.609	0.656	0.344	1.164	0.539	0.184	0.594	0.457	0.227	1.184	0.633	0.227	0.492	0.375	0.469	1.453	0.84	0.234
0.816	0.473	0.359	0.695	0.625	0.359	0.695	0.648	0.34	0.84	0.633	0.359	0.961	0.57	0.293	0.664	0.648	0.352	1.16	0.555	0.188	0.555	0.473	0.207	1.199	0.684	0.262	0.469	0.43	0.441	1.348	0.766	0.16
0.84	0.453	0.363	0.699	0.613	0.367	0.703	0.648	0.348	0.867	0.633	0.359	0.934	0.551	0.305	0.723	0.641	0.367	1.133	0.563	0.195	0.527	0.492	0.199	1.199	0.711	0.293	0.449	0.512	0.461	1.258	0.68	0.121
0.863	0.449	0.363	0.703	0.594	0.383	0.719	0.648	0.348	0.91	0.648	0.359	0.883	0.539	0.313	0.785	0.645	0.383	1.133	0.586	0.215	0.512	0.496	0.188	1.18	0.715	0.313	0.41	0.512	0.504	1.125	0.598	0.09
0.867	0.453	0.344	0.711	0.582	0.383	0.742	0.652	0.352	0.969	0.668	0.355	0.824	0.527	0.309	0.887	0.66	0.395	1.148	0.621	0.242	0.492	0.504	0.18	1.172	0.746	0.32	0.414	0.48	0.527	0.961	0.496	0.113
0.84	0.461	0.34	0.73	0.586	0.387	0.773	0.656	0.355	1.031	0.68	0.352	0.781	0.52	0.293	0.984	0.68	0.391	1.148	0.66	0.277	0.504	0.531	0.188	1.16	0.703	0.305	0.438	0.598	0.465	0.824	0.395	0.195
0.797	0.453	0.332	0.75	0.586	0.391	0.805	0.668	0.363	1.086	0.699	0.352	0.742	0.527	0.262	1.082	0.727	0.363	1.133	0.695	0.309	0.453	0.504	0.164	1.145	0.617	0.293	0.406	0.773	0.398	0.719	0.332	0.309
0.742	0.438	0.336	0.773	0.594	0.387	0.859	0.68	0.375	1.105	0.711	0.352	0.707	0.535	0.23	1.129	0.766	0.336	1.098	0.707	0.336	0.469	0.496	0.188	1.148	0.578	0.277	0.391	0.855	0.367	0.613	0.273	0.406
0.688	0.43	0.344	0.813	0.609	0.383	0.902	0.695	0.371	1.113	0.715	0.348	0.688	0.539	0.211	1.168	0.793	0.313	1.047	0.691	0.348	0.449	0.492	0.188	1.102	0.516	0.254	0.406	0.828	0.391	0.531	0.246	0.48
0.652	0.438	0.352	0.863	0.625	0.375	0.957	0.703	0.375	1.137	0.73	0.344	0.68	0.555	0.211	1.219	0.777	0.313	0.996	0.664	0.352	0.438	0.488	0.184	1.043	0.449	0.238	0.434	0.762	0.41	0.48	0.242	0.496
0.625	0.457	0.352	0.918	0.645	0.359	1.02	0.715	0.371	1.164	0.754	0.344	0.68	0.559	0.191	1.227	0.746	0.336	0.977	0.648	0.336	0.441	0.473	0.199	0.945	0.418	0.242	0.473	0.691	0.434	0.445	0.289	0.473
0.621	0.48	0.352	0.984	0.66	0.344	1.074	0.723	0.371	1.164	0.773	0.352	0.664	0.555	0.172	1.191	0.738	0.348	0.973	0.605	0.32	0.453	0.473	0.203	0.824	0.387	0.277	0.555	0.672	0.445	0.414	0.359	0.434
0.629	0.516	0.344	1.031	0.672	0.34	1.105	0.734	0.371	1.121	0.781	0.363	0.672	0.551	0.168	1.176	0.754	0.355	0.984	0.555	0.301	0.488	0.473	0.203	0.73	0.359	0.34	0.641	0.676	0.449	0.375	0.387	0.391
0.645	0.555	0.34	1.055	0.688	0.332	1.102	0.73	0.379	1.039	0.777	0.367	0.672	0.543	0.164	1.16	0.789	0.355	0.965	0.504	0.293	0.52	0.473	0.215	0.645	0.363	0.383	0.723	0.676	0.453	0.359	0.43	0.355
0.66	0.57	0.336	1.055	0.695	0.328	1.102	0.73	0.371	0.938	0.766	0.348	0.652	0.539	0.156	1.125	0.82	0.359	0.926	0.465	0.277	0.555	0.469	0.219	0.566	0.379	0.402	0.82	0.66	0.465	0.383	0.477	0.348
0.668	0.57	0.34	1.055	0.703	0.316	1.137	0.746	0.363	0.852	0.746	0.32	0.648	0.539	0.164	1.086	0.82	0.375	0.863	0.418	0.285	0.602	0.469	0.215	0.512	0.414	0.395	0.906	0.652	0.461	0.402	0.566	0.309
0.676	0.563	0.348	1.086	0.719	0.301	1.16	0.77	0.363	0.797	0.719	0.297	0.629	0.516	0.176	1.047	0.809	0.363	0.797	0.395	0.301	0.664	0.488	0.215	0.473	0.461	0.367	1.004	0.652	0.445	0.41	0.703	0.273
0.684	0.559	0.352	1.125	0.754	0.293	1.148	0.785	0.367	0.777	0.684	0.273	0.609	0.492	0.188	1.051	0.801	0.328	0.73	0.359	0.332	0.727	0.465	0.203	0.457	0.531	0.359	1.133	0.672	0.418	0.422	0.809	0.254
0.699	0.555	0.363	1.148	0.766	0.305	1.113	0.793	0.363	0.777	0.66	0.258	0.59	0.484	0.184	1.055	0.801	0.281	0.668	0.352	0.367	0.832	0.473	0.203	0.43	0.516	0.359	1.266	0.719	0.383	0.453	0.855	0.258
0.719	0.551	0.375	1.137	0.789	0.309	1.043	0.797	0.359	0.813	0.648	0.258	0.598	0.488	0.184	1.055	0.77	0.262	0.605	0.383	0.375	0.922	0.484	0.195	0.43	0.516	0.355	1.367	0.77	0.348	0.531	0.832	0.301
0.719	0.543	0.395	1.063	0.793	0.313	0.953	0.781	0.336	0.855	0.648	0.258	0.598	0.492	0.18	1.055	0.73	0.254	0.547	0.422	0.375	1.02	0.488	0.191	0.418	0.586	0.336	1.469	0.824	0.328	0.617	0.773	0.363
0.711	0.539	0.387	0.961	0.777	0.305	0.875	0.75	0.316	0.898	0.645	0.262	0.605	0.488	0.188	1.051	0.688	0.258	0.5	0.461	0.363	1.117	0.496	0.184	0.406	0.641	0.313	1.535	0.895	0.344	0.711	0.742	0.406
0.715	0.527	0.383	0.875	0.742	0.281	0.816	0.715	0.297	0.938	0.633	0.266	0.609	0.484	0.184	1.047	0.648	0.27	0.469	0.496	0.344	1.188	0.512	0.172	0.414	0.672	0.289	1.523	0.969	0.359	0.789	0.746	0.43
0.719	0.516	0.387	0.813	0.695	0.258	0.793	0.668	0.273	0.961	0.609	0.27	0.633	0.492	0.176	1.035	0.621	0.273	0.453	0.539	0.324	1.211	0.523	0.168	0.414	0.684	0.273	1.496	1.043	0.395	0.867	0.746	0.449
0.723	0.512	0.387	0.789	0.66	0.254	0.809	0.641	0.27	0.945	0.594	0.27	0.668	0.5	0.18	1.012	0.59	0.266	0.434	0.559	0.301	1.215	0.539	0.172	0.422	0.664	0.293	1.375	1.059	0.398	0.957	0.75	0.465
0.723	0.512	0.387	0.813	0.625	0.25	0.848	0.629	0.266	0.887	0.574	0.266	0.711	0.512	0.168	0.988	0.555	0.266	0.438	0.586	0.289	1.211	0.57	0.184	0.461	0.629	0.324	1.27	1.027	0.398	1.07	0.781	0.457
0.734	0.527	0.383	0.844	0.605	0.254	0.879	0.617	0.277	0.828	0.539	0.258	0.77	0.492	0.18	0.945	0.516	0.293	0.445	0.602	0.285	1.211	0.617	0.195	0.504	0.617	0.344	1.18	0.961	0.367	1.227	0.789	0.449
0.738	0.527	0.383	0.891	0.602	0.258	0.91	0.59	0.293	0.777	0.523	0.25	0.824	0.488	0.184	0.875	0.496	0.305	0.461	0.613	0.285	1.199	0.66	0.23	0.566	0.637	0.352	1.145	0.887	0.313	1.375	0.816	0.449
0.746	0.52	0.391	0.938	0.594	0.254	0.938	0.555	0.297	0.75	0.52	0.23	0.867	0.492	0.18	0.813	0.484	0.293	0.465	0.609	0.285	1.18	0.699	0.266	0.648	0.676	0.363	1.148	0.816	0.262	1.477	0.867	0.434
0.746	0.512	0.398	0.977	0.582	0.254	0.926	0.547	0.301	0.73	0.516	0.227	0.91	0.504	0.176	0.758	0.496	0.277	0.488	0.621	0.297	1.145	0.727	0.297	0.719	0.695	0.375	1.164	0.766	0.234	1.551	0.934	0.426
0.758	0.527	0.387	0.984	0.574	0.254	0.891	0.523	0.293	0.719	0.527	0.215	0.969	0.52	0.18	0.719	0.504	0.25	0.527	0.621	0.313	1.102	0.754	0.313	0.797	0.711	0.387	1.156	0.719	0.215	1.563	0.992	0.434
0.781	0.547	0.387	0.969	0.555	0.254	0.852	0.508	0.285	0.719	0.535	0.203	1.008	0.531	0.188	0.676	0.516	0.223	0.559	0.621	0.324	1.051	0.77	0.316	0.879	0.727	0.391	1.152	0.676	0.207	1.504	1.035	0.449
0.824	0.566	0.379	0.926	0.539	0.25	0.816	0.512	0.266	0.719	0.555	0.188	1.004	0.535	0.191	0.641	0.527	0.203	0.582	0.621	0.344	1.023	0.719	0.313	0.977	0.734	0.383	1.164	0.625	0.203	1.41	1.031	0.469
0.867	0.586	0.379	0.871	0.516	0.242	0.789	0.516	0.238	0.715	0.559	0.18	1.02	0.555	0.207	0.617	0.535	0.188	0.605	0.629	0.352	1.02	0.66	0.309	1.09	0.758	0.371	1.172	0.578	0.211	1.305	1	0.473
0.902	0.605	0.375	0.844	0.5	0.23	0.77	0.523	0.223	0.711	0.551	0.172	1.027	0.59	0.227	0.605	0.551	0.18	0.656	0.641	0.348	1.016	0.605	0.289	1.188	0.77	0.359	1.148	0.516	0.238	1.207	0.969	0.438
0.961	0.621	0.359	0.82	0.492	0.219	0.754	0.531	0.207	0.691	0.543	0.168	1.039	0.625	0.25	0.598	0.559	0.168	0.707	0.656	0.352	1.016	0.535	0.27	1.281	0.773	0.359	1.063	0.48	0.262	1.18	0.887	0.375
1.016	0.633	0.352	0.805	0.484	0.199	0.754	0.539	0.191	0.68	0.547	0.168	1.063	0.664	0.27	0.594	0.559	0.16	0.766	0.664	0.344	0.988	0.484	0.254	1.383	0.797	0.359	0.977	0.457	0.285	1.207	0.828	0.324
1.055	0.645	0.344	0.785	0.48	0.184	0.75	0.539	0.176	0.664	0.523	0.176	1.078	0.699	0.297	0.582	0.551	0.156	0.832	0.676	0.34	0.938	0.469	0.25	1.426	0.832	0.375	0.875	0.43	0.289	1.234	0.793	0.277
1.059	0.648	0.328	0.777	0.48	0.168	0.75	0.539	0.16	0.652	0.512	0.184	1.07	0.707	0.332	0.566	0.543	0.164	0.91	0.68	0.344	0.848	0.43	0.258	1.422	0.863	0.391	0.785	0.41	0.285	1.234	0.758	0.258
1.055	0.66	0.32	0.773	0.496	0.156	0.742	0.551	0.148	0.637	0.5	0.188	1.035	0.727	0.355	0.555	0.539	0.16	0.988	0.707	0.344	0.754	0.379	0.305	1.387	0.895	0.391	0.719	0.402	0.281	1.242	0.719	0.242
1.066	0.676	0.305	0.762	0.508	0.152	0.734	0.555	0.137	0.625	0.492	0.191	0.969	0.715	0.371	0.551	0.508	0.172	1.063	0.723	0.352	0.672	0.348	0.359	1.313	0.914	0.387	0.656	0.398	0.266	1.258	0.691	0.246
1.098	0.703	0.297	0.754	0.508	0.145	0.73	0.531	0.145	0.617	0.492	0.191	0.922	0.691	0.359	0.551	0.488	0.188	1.117	0.73	0.352	0.602	0.352	0.383	1.227	0.895	0.375	0.605	0.402	0.238	1.246	0.629	0.273
1.133	0.73	0.293	0.73	0.508	0.145	0.723	0.52	0.141	0.617	0.492	0.191	0.91	0.645	0.34	0.535	0.484	0.191	1.16	0.734	0.352	0.543	0.379	0.379	1.145	0.828	0.34	0.578	0.422	0.211	1.184	0.586	0.305
1.164	0.762	0.301	0.707	0.508	0.141	0.703	0.512	0.137	0.621	0.5	0.191	0.945	0.594	0.34	0.535	0.469	0.199	1.199	0.727	0.352	0.492	0.426	0.367	1.141	0.813	0.289	0.559	0.457	0.18	1.063	0.531	0.344
1.168	0.777	0.309	0.684	0.52	0.141	0.691	0.516	0.133	0.625	0.504	0.191	0.941	0.531	0.305	0.543	0.465	0.195	1.23	0.762	0.352	0.461	0.461	0.355	1.164	0.773	0.254	0.504	0.465	0.145	0.965	0.504	0.367
1.105	0.77	0.324	0.672	0.512	0.152	0.68	0.469	0.152	0.645	0.5	0.188	0.957	0.484	0.289	0.555	0.457	0.191	1.246	0.785	0.359	0.43	0.492	0.34	1.176	0.742	0.211	0.492	0.484	0.133	0.875	0.484	0.359
1.023	0.758	0.316	0.668	0.492	0.168	0.648	0.473	0.156	0.66	0.512	0.188	0.941	0.457	0.285	0.57	0.449	0.191	1.258	0.809	0.375	0.414	0.531	0.32	1.16	0.703	0.211	0.484	0.508	0.129	0.805	0.453	0.336
0.93	0.727	0.305	0.648	0.488	0.168	0.641	0.477	0.156	0.688	0.508	0.199	0.891	0.426	0.301	0.598	0.449	0.191	1.246	0.855	0.391	0.422	0.582	0.305	1.137	0.66	0.219	0.488	0.543	0.129	0.734	0.414	0.32
0.836	0.68	0.305	0.641	0.492	0.176	0.637	0.488	0.16	0.73	0.5	0.215	0.836	0.398	0.328	0.637	0.453	0.188	1.195	0.887	0.402	0.398	0.602	0.289	1.117	0.617	0.23	0.453	0.5	0.129	0.668	0.395	0.309
0.773	0.637	0.289	0.625	0.496	0.18	0.621	0.496	0.164	0.777	0.504	0.223	0.766	0.387	0.359	0.703	0.469	0.18	1.109	0.902	0.398	0.414	0.609	0.309	1.082	0.574	0.25	0.457	0.492	0.148	0.613	0.391	0.281
0.754	0.605	0.281	0.613	0.496	0.184	0.617	0.508	0.168	0.809	0.512	0.227	0.711	0.406	0.359	0.77	0.477	0.168	1.016	0.895	0.379	0.418	0.637	0.301	1	0.535	0.277	0.461	0.5	0.152	0.563	0.414	0.238
0.766	0.59	0.277	0.602	0.488	0.184	0.625	0.516	0.172	0.828	0.508	0.223	0.668	0.438	0.391	0.844	0.496	0.16	0.957	0.848	0.355	0.434	0.672	0.305	0.91	0.512	0.293	0.465	0.48	0.16	0.535	0.434	0.191
0.789	0.59	0.27	0.586	0.484	0.191	0.648	0.523	0.168	0.867	0.512	0.223	0.617	0.445	0.375	0.895	0.496	0.156	0.945	0.855	0.309	0.441	0.668	0.316	0.824	0.496	0.297	0.469	0.461	0.172	0.527	0.461	0.164
0.816	0.598	0.273	0.582	0.488	0.191	0.684	0.508	0.176	0.934	0.527	0.223	0.586	0.504	0.344	0.988	0.488	0.168	0.949	0.793	0.289	0.465	0.645	0.352	0.75	0.484	0.285	0.465	0.441	0.18	0.496	0.496	0.121
0.844	0.586	0.27	0.59	0.484	0.195	0.746	0.504	0.18	1.012	0.543	0.227	0.578	0.563	0.359	1.035	0.512	0.172	0.957	0.742	0.273	0.504	0.633	0.367	0.691	0.48	0.27	0.504	0.426	0.18	0.473	0.492	0.109
0.883	0.586	0.273	0.613	0.48	0.207	0.797	0.512	0.188	1.043	0.555	0.238	0.57	0.617	0.328	1.043	0.523	0.172	0.973	0.703	0.273	0.555	0.637	0.375	0.645	0.477	0.254	0.563	0.422	0.176	0.477	0.484	0.102
0.91	0.59	0.277	0.66	0.48	0.215	0.84	0.508	0.191	1.047	0.555	0.25	0.566	0.707	0.27	1.047	0.547	0.18	0.996	0.68	0.27	0.605	0.641	0.371	0.602	0.473	0.23	0.621	0.418	0.164	0.516	0.5	0.109
0.914	0.582	0.281	0.707	0.484	0.219	0.902	0.512	0.199	1.063	0.57	0.262	0.543	0.754	0.238	1.066	0.578	0.191	1.031	0.641	0.277	0.66	0.641	0.375	0.586	0.508	0.215	0.695	0.434	0.156	0.551	0.504	0.113
0.895	0.578	0.285	0.75	0.484	0.227	0.957	0.508	0.203	1.078	0.59	0.277	0.535	0.734	0.242	1.082	0.617	0.215	1.047	0.598	0.305	0.715	0.641	0.367	0.527	0.477	0.184	0.793	0.41	0.145	0.602	0.496	0.113
0.859	0.563	0.277	0.793	0.484	0.234	0.973	0.508	0.211	1.074	0.617	0.293	0.535	0.688	0.254	1.105	0.66	0.25	1	0.551	0.316	0.789	0.645	0.371	0.531	0.492	0.18	0.902	0.422	0.129	0.645	0.484	0.113
0.828	0.547	0.262	0.855	0.48	0.238	0.973	0.5	0.219	1.063	0.625	0.305	0.539	0.664	0.266	1.117	0.699	0.285	0.938	0.496	0.328	0.883	0.652	0.375	0.504	0.5	0.164	0.984	0.422	0.129	0.672	0.465	0.109
0.797	0.516	0.246	0.902	0.484	0.234	0.996	0.5	0.23	1.035	0.629	0.332	0.527	0.648	0.27	1.102	0.719	0.313	0.859	0.457	0.324	1	0.648	0.398	0.508	0.52	0.164	1.063	0.438	0.125	0.699	0.43	0.117
0.777	0.496	0.227	0.949	0.5	0.234	1.035	0.52	0.242	0.98	0.629	0.348	0.535	0.641	0.277	1.074	0.746	0.34	0.797	0.445	0.324	1.133	0.688	0.379	0.484	0.523	0.16	1.121	0.453	0.117	0.73	0.414	0.105
0.762	0.492	0.211	0.988	0.512	0.238	1.059	0.551	0.262	0.91	0.617	0.355	0.566	0.641	0.293	1.027	0.746	0.348	0.746	0.438	0.32	1.242	0.742	0.348	0.469	0.484	0.172	1.152	0.484	0.121	0.785	0.406	0.094
0.75	0.5	0.199	1.023	0.52	0.246	1.066	0.582	0.289	0.859	0.621	0.355	0.598	0.637	0.309	1	0.707	0.344	0.703	0.438	0.297	1.324	0.793	0.32	0.469	0.48	0.184	1.184	0.527	0.133	0.836	0.398	0.082
0.754	0.512	0.195	1.066	0.543	0.254	1.059	0.613	0.309	0.82	0.602	0.355	0.617	0.637	0.316	0.996	0.648	0.328	0.684	0.453	0.266	1.375	0.813	0.32	0.492	0.484	0.191	1.215	0.566	0.148	0.867	0.383	0.07
0.762	0.52	0.184	1.09	0.578	0.273	1.039	0.629	0.328	0.824	0.586	0.348	0.641	0.633	0.316	1.016	0.574	0.316	0.66	0.473	0.242	1.371	0.797	0.352	0.512	0.477	0.191	1.246	0.617	0.18	0.914	0.379	0.066
0.766	0.52	0.18	1.102	0.609	0.281	0.984	0.645	0.348	0.844	0.574	0.34	0.68	0.633	0.316	1.016	0.504	0.297	0.648	0.5	0.211	1.359	0.801	0.359	0.531	0.449	0.203	1.246	0.668	0.215	0.965	0.398	0.063
0.77	0.52	0.168	1.113	0.637	0.305	0.922	0.652	0.371	0.855	0.57	0.336	0.719	0.637	0.313	0.996	0.438	0.281	0.652	0.543	0.184	1.363	0.844	0.352	0.547	0.438	0.207	1.25	0.723	0.27	1.012	0.402	0.063
0.77	0.52	0.164	1.094	0.664	0.328	0.863	0.641	0.383	0.848	0.57	0.328	0.77	0.633	0.32	0.969	0.414	0.27	0.633	0.547	0.16	1.336	0.883	0.359	0.59	0.438	0.203	1.234	0.73	0.324	1.035	0.441	0.07
0.758	0.504	0.16	1.031	0.684	0.344	0.828	0.598	0.375	0.832	0.563	0.336	0.813	0.629	0.316	0.902	0.363	0.289	0.637	0.547	0.152	1.254	0.895	0.363	0.641	0.441	0.195	1.242	0.824	0.348	1.02	0.477	0.082
0.746	0.5	0.164	0.941	0.688	0.352	0.809	0.566	0.367	0.813	0.547	0.344	0.859	0.629	0.32	0.832	0.332	0.32	0.641	0.57	0.148	1.16	0.875	0.352	0.684	0.434	0.184	1.188	0.781	0.332	1.023	0.527	0.098
0.734	0.488	0.168	0.863	0.668	0.355	0.816	0.531	0.352	0.777	0.543	0.355	0.918	0.633	0.332	0.742	0.305	0.367	0.625	0.559	0.137	1.094	0.816	0.32	0.75	0.41	0.188	1.184	0.738	0.305	1.059	0.574	0.117
0.719	0.484	0.176	0.809	0.641	0.348	0.816	0.492	0.34	0.754	0.535	0.367	0.961	0.648	0.328	0.668	0.332	0.383	0.609	0.535	0.148	1.082	0.781	0.285	0.828	0.422	0.168	1.156	0.648	0.258	1.105	0.621	0.148
0.703	0.484	0.18	0.797	0.602	0.344	0.832	0.512	0.305	0.73	0.535	0.367	1.008	0.66	0.332	0.617	0.375	0.387	0.598	0.52	0.152	1.051	0.766	0.25	0.922	0.438	0.164	1.145	0.566	0.219	1.125	0.672	0.18
0.691	0.492	0.184	0.82	0.578	0.332	0.844	0.492	0.313	0.695	0.539	0.352	1.055	0.664	0.328	0.582	0.402	0.395	0.594	0.5	0.156	1.023	0.711	0.246	1	0.457	0.145	1.102	0.504	0.188	1.188	0.711	0.215
0.664	0.484	0.188	0.852	0.555	0.332	0.852	0.484	0.324	0.664	0.551	0.34	1.102	0.684	0.316	0.547	0.465	0.344	0.602	0.48	0.168	0.988	0.676	0.25	1.07	0.445	0.137	1.012	0.484	0.176	1.266	0.754	0.246
0.652	0.48	0.188	0.855	0.547	0.332	0.82	0.488	0.344	0.645	0.566	0.328	1.137	0.707	0.313	0.496	0.543	0.344	0.59	0.469	0.172	0.965	0.641	0.266	1.125	0.469	0.133	0.898	0.422	0.211	1.313	0.766	0.266
0.652	0.484	0.191	0.867	0.547	0.348	0.789	0.496	0.363	0.625	0.57	0.316	1.141	0.73	0.32	0.52	0.523	0.398	0.594	0.461	0.172	0.941	0.613	0.277	1.148	0.512	0.148	0.773	0.375	0.277	1.336	0.785	0.266
0.668	0.48	0.191	0.852	0.551	0.332	0.758	0.523	0.367	0.613	0.594	0.309	1.137	0.754	0.32	0.539	0.586	0.352	0.602	0.453	0.168	0.902	0.586	0.273	1.141	0.543	0.168	0.676	0.336	0.375	1.305	0.73	0.246
0.691	0.496	0.18	0.844	0.551	0.344	0.715	0.535	0.375	0.598	0.613	0.297	1.152	0.793	0.332	0.52	0.703	0.289	0.633	0.453	0.16	0.855	0.492	0.289	1.137	0.582	0.184	0.609	0.344	0.438	1.238	0.68	0.207
0.734	0.473	0.191	0.828	0.559	0.355	0.672	0.547	0.371	0.594	0.625	0.301	1.148	0.82	0.344	0.484	0.762	0.258	0.684	0.453	0.156	0.801	0.449	0.32	1.141	0.625	0.211	0.543	0.402	0.449	1.133	0.621	0.172
0.789	0.469	0.195	0.773	0.563	0.352	0.641	0.563	0.355	0.586	0.629	0.301	1.102	0.828	0.355	0.477	0.754	0.262	0.734	0.465	0.152	0.742	0.438	0.34	1.148	0.66	0.242	0.488	0.426	0.434	1.004	0.535	0.172
0.828	0.473	0.195	0.73	0.57	0.348	0.625	0.586	0.344	0.586	0.637	0.297	1.023	0.84	0.352	0.48	0.695	0.301	0.805	0.477	0.156	0.668	0.418	0.336	1.133	0.672	0.266	0.453	0.484	0.391	0.84	0.449	0.195
0.859	0.469	0.191	0.703	0.582	0.34	0.617	0.609	0.328	0.594	0.645	0.301	0.953	0.844	0.332	0.492	0.637	0.328	0.875	0.488	0.156	0.629	0.402	0.336	1.121	0.715	0.281	0.41	0.543	0.379	0.699	0.363	0.254
0.875	0.461	0.191	0.664	0.59	0.328	0.625	0.629	0.324	0.605	0.652	0.305	0.918	0.816	0.309	0.504	0.625	0.316	0.938	0.512	0.156	0.602	0.414	0.313	1.105	0.715	0.285	0.387	0.574	0.363	0.598	0.293	0.34
0.883	0.469	0.188	0.645	0.605	0.316	0.621	0.645	0.316	0.613	0.652	0.309	0.891	0.77	0.293	0.512	0.645	0.305	1	0.496	0.156	0.578	0.449	0.289	1.113	0.703	0.289	0.375	0.574	0.336	0.516	0.25	0.422
0.883	0.48	0.203	0.637	0.617	0.309	0.613	0.66	0.305	0.617	0.656	0.32	0.875	0.715	0.273	0.543	0.645	0.313	1.051	0.512	0.164	0.566	0.496	0.254	1.121	0.664	0.277	0.379	0.684	0.293	0.469	0.242	0.461
0.898	0.504	0.207	0.637	0.629	0.297	0.633	0.664	0.305	0.633	0.648	0.324	0.883	0.672	0.258	0.59	0.652	0.324	1.043	0.523	0.164	0.535	0.5	0.215	1.125	0.645	0.258	0.352	0.789	0.262	0.449	0.313	0.43
0.922	0.543	0.215	0.633	0.641	0.293	0.645	0.66	0.313	0.637	0.645	0.34	0.895	0.633	0.254	0.645	0.66	0.348	1.027	0.531	0.18	0.535	0.539	0.195	1.105	0.609	0.234	0.355	0.813	0.273	0.449	0.371	0.441
0.957	0.57	0.234	0.633	0.656	0.293	0.652	0.648	0.316	0.652	0.637	0.355	0.918	0.605	0.254	0.684	0.66	0.34	1.043	0.547	0.203	0.523	0.566	0.191	1.078	0.578	0.227	0.379	0.801	0.301	0.449	0.418	0.488
1.004	0.605	0.246	0.637	0.66	0.301	0.656	0.641	0.328	0.664	0.629	0.355	0.949	0.586	0.262	0.738	0.664	0.332	1.059	0.574	0.223	0.52	0.582	0.184	1.004	0.555	0.223	0.422	0.758	0.352	0.414	0.387	0.484
1.063	0.645	0.254	0.641	0.664	0.305	0.66	0.633	0.332	0.672	0.617	0.363	0.945	0.566	0.273	0.805	0.668	0.324	1.066	0.609	0.25	0.508	0.559	0.18	0.902	0.523	0.242	0.492	0.742	0.387	0.434	0.461	0.469
1.102	0.668	0.273	0.656	0.668	0.316	0.668	0.621	0.34	0.688	0.605	0.359	0.938	0.516	0.301	0.871	0.68	0.32	1.07	0.648	0.281	0.492	0.543	0.184	0.789	0.477	0.281	0.559	0.734	0.414	0.445	0.617	0.395
1.105	0.672	0.297	0.668	0.672	0.32	0.672	0.621	0.344	0.707	0.605	0.363	0.895	0.508	0.309	0.949	0.68	0.324	1.059	0.684	0.313	0.484	0.531	0.184	0.684	0.445	0.332	0.621	0.727	0.438	0.449	0.742	0.332
1.059	0.676	0.324	0.68	0.66	0.332	0.672	0.625	0.348	0.738	0.602	0.363	0.828	0.488	0.316	1.035	0.691	0.328	1.039	0.684	0.348	0.488	0.516	0.188	0.625	0.438	0.383	0.691	0.727	0.449	0.461	0.82	0.301
0.98	0.68	0.344	0.68	0.652	0.34	0.691	0.629	0.352	0.785	0.609	0.355	0.773	0.492	0.301	1.098	0.703	0.328	1.035	0.703	0.367	0.492	0.488	0.188	0.563	0.457	0.391	0.781	0.707	0.465	0.469	0.789	0.32
0.895	0.648	0.363	0.691	0.652	0.344	0.699	0.633	0.352	0.84	0.625	0.363	0.734	0.516	0.273	1.141	0.715	0.328	1.004	0.672	0.375	0.5	0.465	0.195	0.512	0.492	0.379	0.883	0.707	0.461	0.508	0.723	0.375
0.82	0.605	0.379	0.699	0.645	0.352	0.699	0.637	0.352	0.902	0.641	0.363	0.723	0.531	0.246	1.195	0.73	0.332	0.992	0.652	0.363	0.523	0.457	0.195	0.473	0.52	0.355	1	0.707	0.453	0.578	0.695	0.398
0.77	0.539	0.395	0.703	0.641	0.352	0.719	0.652	0.352	0.965	0.652	0.359	0.711	0.547	0.219	1.25	0.754	0.332	0.98	0.609	0.34	0.559	0.465	0.203	0.449	0.543	0.328	1.137	0.707	0.445	0.648	0.711	0.41
0.762	0.488	0.406	0.707	0.641	0.355	0.75	0.664	0.352	1.02	0.664	0.359	0.691	0.566	0.191	1.27	0.777	0.344	0.977	0.555	0.309	0.605	0.473	0.203	0.418	0.563	0.305	1.262	0.754	0.43	0.723	0.738	0.422
0.777	0.457	0.398	0.707	0.637	0.363	0.789	0.664	0.355	1.074	0.672	0.355	0.695	0.574	0.184	1.27	0.801	0.348	0.969	0.504	0.27	0.656	0.477	0.203	0.402	0.586	0.285	1.348	0.773	0.402	0.828	0.785	0.438
0.793	0.426	0.395	0.711	0.637	0.375	0.844	0.672	0.355	1.109	0.691	0.348	0.684	0.574	0.168	1.254	0.828	0.352	0.934	0.453	0.25	0.711	0.484	0.195	0.395	0.613	0.273	1.41	0.816	0.383	0.945	0.805	0.445
0.809	0.418	0.391	0.719	0.629	0.379	0.902	0.684	0.367	1.121	0.699	0.34	0.68	0.566	0.156	1.219	0.852	0.359	0.875	0.406	0.27	0.781	0.5	0.188	0.398	0.648	0.277	1.465	0.871	0.379	1.074	0.832	0.445
0.848	0.398	0.395	0.727	0.633	0.387	0.945	0.684	0.371	1.121	0.719	0.328	0.672	0.551	0.164	1.148	0.875	0.359	0.789	0.344	0.305	0.875	0.516	0.18	0.395	0.668	0.277	1.473	0.941	0.387	1.223	0.852	0.43
0.844	0.395	0.391	0.754	0.637	0.383	1.004	0.691	0.359	1.141	0.73	0.32	0.66	0.531	0.164	1.066	0.871	0.34	0.707	0.313	0.352	0.957	0.531	0.188	0.395	0.656	0.301	1.43	0.996	0.402	1.344	0.863	0.414
0.844	0.395	0.395	0.785	0.641	0.383	1.059	0.688	0.355	1.141	0.754	0.32	0.637	0.516	0.164	1.008	0.855	0.316	0.648	0.316	0.395	1.031	0.539	0.184	0.402	0.66	0.324	1.371	1.039	0.434	1.438	0.891	0.391
0.836	0.426	0.383	0.828	0.645	0.383	1.086	0.691	0.359	1.113	0.766	0.324	0.629	0.504	0.176	0.977	0.832	0.277	0.602	0.359	0.402	1.094	0.555	0.184	0.438	0.656	0.348	1.254	1.031	0.414	1.52	0.914	0.383
0.801	0.449	0.383	0.867	0.648	0.379	1.066	0.691	0.359	1.063	0.781	0.32	0.613	0.492	0.184	0.961	0.789	0.254	0.57	0.414	0.406	1.129	0.574	0.191	0.496	0.66	0.375	1.18	0.984	0.387	1.535	0.941	0.406
0.754	0.445	0.383	0.902	0.652	0.375	1.047	0.695	0.355	1.004	0.781	0.313	0.598	0.48	0.195	0.949	0.742	0.242	0.539	0.465	0.395	1.129	0.594	0.195	0.574	0.672	0.395	1.168	0.93	0.332	1.5	0.973	0.426
0.711	0.445	0.379	0.949	0.664	0.363	1.063	0.719	0.352	0.957	0.77	0.293	0.59	0.48	0.191	0.949	0.707	0.246	0.535	0.527	0.367	1.129	0.613	0.207	0.633	0.68	0.406	1.199	0.871	0.281	1.422	0.984	0.453
0.68	0.477	0.363	1.008	0.68	0.355	1.086	0.754	0.344	0.91	0.746	0.266	0.602	0.488	0.191	0.949	0.688	0.25	0.531	0.59	0.348	1.133	0.645	0.223	0.688	0.672	0.414	1.227	0.809	0.242	1.352	0.977	0.453
0.668	0.512	0.348	1.027	0.695	0.355	1.078	0.773	0.348	0.891	0.707	0.258	0.602	0.496	0.191	0.969	0.656	0.262	0.527	0.633	0.32	1.152	0.684	0.25	0.762	0.688	0.414	1.25	0.766	0.215	1.266	0.938	0.43
0.668	0.551	0.34	1.008	0.699	0.355	1.035	0.777	0.352	0.875	0.656	0.246	0.617	0.492	0.191	0.977	0.625	0.277	0.508	0.672	0.297	1.16	0.711	0.273	0.852	0.703	0.414	1.27	0.727	0.203	1.23	0.879	0.375
0.672	0.57	0.348	1.008	0.715	0.348	0.98	0.777	0.344	0.883	0.629	0.242	0.648	0.492	0.184	0.957	0.586	0.293	0.488	0.664	0.289	1.152	0.73	0.297	0.961	0.719	0.41	1.293	0.664	0.215	1.262	0.832	0.324
0.688	0.574	0.352	1.035	0.73	0.328	0.926	0.773	0.328	0.891	0.613	0.25	0.691	0.492	0.184	0.906	0.551	0.297	0.488	0.668	0.293	1.137	0.727	0.316	1.094	0.727	0.406	1.27	0.605	0.234	1.297	0.828	0.266
0.699	0.57	0.363	1.059	0.75	0.328	0.875	0.758	0.309	0.902	0.594	0.25	0.742	0.492	0.18	0.852	0.52	0.297	0.492	0.672	0.305	1.109	0.719	0.328	1.215	0.734	0.41	1.203	0.523	0.266	1.309	0.801	0.234
0.699	0.582	0.359	1.059	0.762	0.34	0.844	0.734	0.293	0.914	0.59	0.254	0.801	0.5	0.172	0.793	0.492	0.297	0.516	0.672	0.313	1.086	0.695	0.324	1.301	0.738	0.398	1.094	0.477	0.297	1.301	0.754	0.223
0.707	0.586	0.363	1.016	0.77	0.34	0.836	0.695	0.281	0.91	0.578	0.254	0.855	0.48	0.176	0.742	0.488	0.289	0.523	0.676	0.328	1.086	0.664	0.313	1.379	0.754	0.395	0.977	0.438	0.32	1.285	0.691	0.227
0.711	0.578	0.367	0.965	0.766	0.328	0.855	0.66	0.277	0.887	0.57	0.25	0.906	0.48	0.172	0.691	0.488	0.27	0.547	0.672	0.352	1.066	0.605	0.309	1.406	0.785	0.391	0.871	0.402	0.32	1.27	0.656	0.238
0.711	0.559	0.367	0.918	0.766	0.313	0.891	0.645	0.266	0.832	0.566	0.254	0.949	0.48	0.172	0.66	0.48	0.258	0.574	0.68	0.363	1.043	0.527	0.309	1.375	0.82	0.379	0.781	0.391	0.305	1.188	0.59	0.262
0.711	0.531	0.379	0.883	0.742	0.297	0.918	0.633	0.266	0.773	0.563	0.25	0.984	0.48	0.164	0.645	0.48	0.234	0.602	0.668	0.375	0.992	0.477	0.309	1.371	0.848	0.375	0.711	0.387	0.273	1.09	0.527	0.297
0.715	0.523	0.379	0.863	0.695	0.277	0.941	0.617	0.273	0.723	0.547	0.238	0.988	0.527	0.152	0.621	0.496	0.207	0.633	0.672	0.375	0.938	0.441	0.301	1.363	0.867	0.379	0.66	0.391	0.242	0.973	0.504	0.32
0.723	0.527	0.383	0.871	0.652	0.27	0.961	0.59	0.277	0.688	0.535	0.227	0.98	0.492	0.176	0.605	0.512	0.195	0.68	0.672	0.379	0.852	0.406	0.309	1.32	0.883	0.383	0.617	0.41	0.207	0.883	0.492	0.328
0.715	0.516	0.383	0.898	0.617	0.254	0.961	0.566	0.273	0.664	0.527	0.223	0.977	0.52	0.195	0.602	0.523	0.18	0.754	0.684	0.383	0.75	0.375	0.332	1.266	0.891	0.371	0.586	0.434	0.18	0.801	0.473	0.316
0.691	0.496	0.398	0.93	0.586	0.246	0.922	0.535	0.27	0.652	0.523	0.215	0.984	0.555	0.211	0.602	0.535	0.164	0.836	0.699	0.387	0.664	0.359	0.363	1.215	0.879	0.328	0.57	0.477	0.137	0.727	0.461	0.297
0.672	0.488	0.395	0.965	0.563	0.238	0.871	0.504	0.266	0.648	0.523	0.215	0.992	0.59	0.227	0.59	0.539	0.16	0.926	0.699	0.387	0.582	0.371	0.375	1.203	0.852	0.273	0.539	0.492	0.113	0.656	0.445	0.266
0.652	0.484	0.391	0.973	0.555	0.242	0.828	0.496	0.246	0.652	0.523	0.203	0.992	0.633	0.242	0.59	0.539	0.164	1.023	0.715	0.383	0.504	0.395	0.383	1.191	0.805	0.23	0.535	0.512	0.105	0.609	0.449	0.238
0.656	0.48	0.391	0.988	0.547	0.246	0.789	0.496	0.223	0.66	0.523	0.199	0.977	0.656	0.266	0.574	0.527	0.164	1.125	0.727	0.387	0.445	0.426	0.379	1.156	0.746	0.207	0.551	0.555	0.098	0.586	0.469	0.207
0.68	0.488	0.391	0.988	0.535	0.246	0.766	0.504	0.203	0.656	0.531	0.191	0.949	0.68	0.285	0.57	0.531	0.164	1.195	0.738	0.375	0.406	0.465	0.371	1.113	0.688	0.203	0.527	0.523	0.105	0.547	0.48	0.168
0.719	0.508	0.387	0.957	0.535	0.238	0.75	0.504	0.191	0.652	0.516	0.191	0.934	0.684	0.297	0.566	0.496	0.18	1.246	0.758	0.359	0.375	0.504	0.367	1.086	0.629	0.219	0.543	0.512	0.117	0.523	0.48	0.152
0.785	0.543	0.383	0.906	0.531	0.238	0.746	0.516	0.18	0.656	0.508	0.188	0.91	0.668	0.309	0.582	0.48	0.191	1.293	0.766	0.359	0.363	0.551	0.359	1.055	0.582	0.238	0.539	0.516	0.121	0.527	0.496	0.137
0.859	0.574	0.375	0.867	0.523	0.227	0.746	0.535	0.164	0.645	0.504	0.191	0.906	0.637	0.309	0.586	0.465	0.195	1.324	0.785	0.355	0.332	0.566	0.348	1.008	0.539	0.262	0.551	0.492	0.133	0.531	0.523	0.129
0.91	0.59	0.363	0.832	0.508	0.211	0.75	0.547	0.152	0.633	0.496	0.191	0.93	0.621	0.285	0.609	0.473	0.191	1.34	0.805	0.34	0.34	0.566	0.348	0.93	0.5	0.277	0.578	0.473	0.145	0.527	0.484	0.133
0.953	0.605	0.348	0.793	0.504	0.188	0.758	0.563	0.133	0.625	0.496	0.195	0.988	0.59	0.293	0.613	0.465	0.191	1.34	0.832	0.344	0.34	0.578	0.344	0.832	0.473	0.285	0.586	0.445	0.148	0.543	0.492	0.141
1.004	0.617	0.32	0.766	0.5	0.172	0.75	0.555	0.129	0.625	0.496	0.199	1.031	0.566	0.277	0.633	0.461	0.188	1.281	0.852	0.363	0.355	0.582	0.34	0.758	0.469	0.289	0.594	0.426	0.148	0.563	0.492	0.148
1.063	0.645	0.309	0.742	0.504	0.164	0.75	0.535	0.141	0.629	0.5	0.199	1.016	0.535	0.25	0.672	0.457	0.184	1.195	0.863	0.371	0.391	0.586	0.352	0.684	0.469	0.273	0.609	0.418	0.145	0.574	0.469	0.152
1.102	0.656	0.301	0.73	0.508	0.152	0.719	0.535	0.133	0.629	0.496	0.203	0.996	0.504	0.262	0.719	0.461	0.18	1.094	0.867	0.34	0.445	0.598	0.363	0.625	0.473	0.258	0.629	0.402	0.137	0.598	0.441	0.16
1.113	0.664	0.305	0.715	0.512	0.137	0.707	0.52	0.145	0.637	0.508	0.199	0.934	0.457	0.277	0.77	0.469	0.18	1.043	0.848	0.305	0.496	0.613	0.363	0.578	0.473	0.242	0.672	0.395	0.129	0.613	0.418	0.164
1.117	0.676	0.305	0.703	0.52	0.125	0.695	0.535	0.148	0.648	0.512	0.207	0.836	0.414	0.309	0.848	0.477	0.168	1.039	0.813	0.27	0.563	0.629	0.379	0.543	0.477	0.215	0.699	0.379	0.125	0.648	0.418	0.16
1.125	0.699	0.301	0.695	0.543	0.117	0.66	0.496	0.168	0.648	0.516	0.211	0.754	0.387	0.34	0.922	0.488	0.16	1.043	0.766	0.238	0.617	0.633	0.383	0.531	0.496	0.211	0.75	0.363	0.117	0.676	0.391	0.156
1.129	0.73	0.293	0.688	0.527	0.121	0.645	0.48	0.176	0.66	0.512	0.219	0.684	0.379	0.371	1	0.508	0.16	1.051	0.734	0.23	0.656	0.633	0.395	0.5	0.52	0.176	0.789	0.375	0.121	0.711	0.359	0.156
1.125	0.766	0.293	0.691	0.531	0.125	0.633	0.48	0.184	0.695	0.512	0.223	0.637	0.387	0.375	1.039	0.477	0.16	1.051	0.695	0.234	0.695	0.625	0.391	0.473	0.492	0.176	0.836	0.383	0.121	0.746	0.359	0.141
1.109	0.785	0.297	0.691	0.523	0.129	0.629	0.488	0.188	0.734	0.512	0.227	0.609	0.418	0.348	1.078	0.5	0.148	1.059	0.664	0.246	0.742	0.629	0.383	0.473	0.5	0.172	0.887	0.418	0.117	0.781	0.359	0.121
1.059	0.789	0.305	0.68	0.516	0.137	0.617	0.492	0.188	0.773	0.516	0.234	0.59	0.461	0.359	1.063	0.508	0.156	1.063	0.629	0.258	0.793	0.641	0.367	0.465	0.504	0.172	0.938	0.453	0.121	0.805	0.352	0.109
0.969	0.781	0.293	0.664	0.504	0.141	0.613	0.496	0.191	0.816	0.508	0.238	0.566	0.465	0.41	1.055	0.531	0.168	1.031	0.59	0.266	0.863	0.637	0.371	0.484	0.523	0.168	0.945	0.488	0.133	0.824	0.348	0.117
0.898	0.766	0.285	0.664	0.508	0.148	0.629	0.492	0.195	0.867	0.508	0.242	0.609	0.508	0.453	1.043	0.559	0.18	0.977	0.547	0.285	0.961	0.641	0.402	0.461	0.488	0.156	0.957	0.484	0.148	0.871	0.371	0.109
0.832	0.734	0.285	0.645	0.48	0.16	0.652	0.5	0.195	0.898	0.508	0.246	0.617	0.625	0.391	1.074	0.594	0.199	0.902	0.508	0.285	1.086	0.641	0.418	0.48	0.457	0.176	0.984	0.535	0.168	0.941	0.43	0.102
0.793	0.695	0.285	0.625	0.473	0.164	0.691	0.492	0.195	0.961	0.516	0.25	0.566	0.738	0.293	1.086	0.625	0.223	0.824	0.469	0.285	1.18	0.699	0.398	0.504	0.453	0.188	1.035	0.59	0.191	0.973	0.453	0.105
0.785	0.648	0.285	0.598	0.473	0.168	0.746	0.5	0.211	1.023	0.535	0.246	0.539	0.801	0.246	1.082	0.664	0.242	0.762	0.449	0.289	1.23	0.777	0.352	0.543	0.445	0.191	1.086	0.641	0.215	0.98	0.484	0.113
0.809	0.617	0.285	0.605	0.477	0.176	0.797	0.504	0.207	1.059	0.551	0.25	0.516	0.738	0.25	1.066	0.691	0.277	0.703	0.445	0.281	1.277	0.816	0.324	0.578	0.445	0.188	1.145	0.688	0.25	1.016	0.531	0.129
0.844	0.594	0.281	0.613	0.484	0.18	0.832	0.492	0.215	1.074	0.563	0.254	0.523	0.664	0.273	1.047	0.711	0.301	0.66	0.453	0.266	1.32	0.809	0.324	0.59	0.438	0.188	1.238	0.762	0.301	1.074	0.582	0.141
0.887	0.574	0.277	0.637	0.496	0.18	0.859	0.48	0.219	1.086	0.582	0.262	0.535	0.625	0.277	1.016	0.691	0.328	0.633	0.461	0.242	1.344	0.797	0.344	0.605	0.418	0.184	1.305	0.813	0.324	1.133	0.637	0.168
0.922	0.566	0.273	0.668	0.512	0.184	0.898	0.484	0.227	1.102	0.609	0.273	0.539	0.641	0.27	1.016	0.707	0.328	0.609	0.48	0.223	1.348	0.816	0.355	0.625	0.398	0.172	1.387	0.844	0.332	1.191	0.676	0.207
0.941	0.563	0.266	0.707	0.512	0.191	0.918	0.492	0.223	1.105	0.645	0.285	0.555	0.664	0.277	1.012	0.672	0.324	0.594	0.5	0.199	1.352	0.848	0.363	0.672	0.402	0.168	1.402	0.828	0.313	1.262	0.766	0.246
0.965	0.566	0.266	0.766	0.516	0.199	0.938	0.496	0.238	1.094	0.672	0.305	0.586	0.684	0.281	1.039	0.605	0.316	0.59	0.547	0.188	1.301	0.879	0.375	0.727	0.414	0.156	1.363	0.766	0.258	1.324	0.801	0.281
0.973	0.559	0.27	0.813	0.523	0.199	0.957	0.512	0.258	1.066	0.676	0.332	0.625	0.68	0.309	1.039	0.535	0.293	0.566	0.539	0.172	1.207	0.891	0.379	0.801	0.398	0.145	1.309	0.68	0.191	1.398	0.852	0.301
0.961	0.559	0.273	0.844	0.516	0.203	0.992	0.539	0.273	1.008	0.668	0.355	0.66	0.676	0.313	1.012	0.465	0.273	0.57	0.523	0.18	1.098	0.871	0.363	0.891	0.422	0.133	1.254	0.609	0.152	1.414	0.813	0.285
0.941	0.563	0.281	0.879	0.52	0.211	1.031	0.574	0.285	0.941	0.672	0.363	0.715	0.668	0.32	0.953	0.414	0.266	0.551	0.523	0.172	1.023	0.816	0.328	0.984	0.449	0.129	1.137	0.531	0.152	1.375	0.754	0.23
0.91	0.551	0.273	0.898	0.512	0.211	1.063	0.602	0.297	0.859	0.652	0.355	0.766	0.668	0.332	0.871	0.383	0.266	0.547	0.52	0.168	1.004	0.801	0.289	1.059	0.492	0.121	0.988	0.426	0.199	1.301	0.684	0.172
0.883	0.539	0.258	0.91	0.516	0.23	1.086	0.625	0.305	0.816	0.617	0.352	0.813	0.684	0.324	0.785	0.336	0.301	0.531	0.508	0.168	0.969	0.754	0.262	1.117	0.52	0.133	0.844	0.352	0.301	1.215	0.609	0.121
0.848	0.52	0.238	0.914	0.531	0.246	1.078	0.625	0.313	0.805	0.582	0.336	0.887	0.68	0.332	0.703	0.316	0.34	0.516	0.473	0.18	0.945	0.707	0.254	1.129	0.563	0.145	0.738	0.309	0.406	1.082	0.547	0.113
0.816	0.5	0.215	0.941	0.543	0.266	1.02	0.625	0.324	0.816	0.563	0.328	0.957	0.684	0.344	0.633	0.336	0.375	0.508	0.457	0.184	0.918	0.668	0.266	1.121	0.598	0.164	0.664	0.316	0.48	0.938	0.457	0.16
0.793	0.488	0.199	0.992	0.578	0.277	0.941	0.629	0.34	0.84	0.555	0.32	1.008	0.684	0.348	0.594	0.383	0.387	0.504	0.438	0.188	0.91	0.645	0.273	1.125	0.641	0.184	0.605	0.359	0.488	0.809	0.379	0.254
0.777	0.488	0.191	1.059	0.613	0.289	0.863	0.629	0.34	0.844	0.551	0.32	1.059	0.684	0.355	0.566	0.43	0.375	0.527	0.434	0.195	0.902	0.621	0.289	1.137	0.68	0.223	0.555	0.414	0.469	0.719	0.352	0.375
0.77	0.496	0.18	1.125	0.645	0.305	0.82	0.605	0.34	0.848	0.543	0.32	1.121	0.695	0.355	0.539	0.48	0.352	0.539	0.434	0.191	0.887	0.59	0.305	1.148	0.703	0.254	0.523	0.477	0.441	0.629	0.324	0.453
0.773	0.5	0.172	1.184	0.66	0.328	0.82	0.586	0.328	0.836	0.535	0.328	1.16	0.711	0.348	0.52	0.531	0.336	0.559	0.438	0.191	0.852	0.559	0.32	1.172	0.742	0.277	0.465	0.504	0.387	0.566	0.352	0.492
0.801	0.508	0.176	1.199	0.68	0.336	0.867	0.566	0.32	0.809	0.52	0.336	1.184	0.719	0.348	0.512	0.547	0.324	0.594	0.449	0.188	0.797	0.535	0.32	1.18	0.77	0.305	0.43	0.535	0.359	0.523	0.406	0.477
0.809	0.516	0.18	1.141	0.684	0.344	0.914	0.555	0.316	0.773	0.508	0.348	1.211	0.738	0.352	0.508	0.598	0.293	0.648	0.453	0.18	0.742	0.512	0.324	1.195	0.766	0.32	0.418	0.578	0.336	0.5	0.453	0.434
0.797	0.512	0.18	1.039	0.672	0.355	0.941	0.555	0.313	0.73	0.504	0.348	1.215	0.758	0.352	0.492	0.637	0.277	0.719	0.461	0.172	0.691	0.504	0.316	1.215	0.742	0.309	0.418	0.633	0.332	0.469	0.484	0.379
0.762	0.512	0.168	0.938	0.648	0.367	0.938	0.566	0.289	0.688	0.508	0.344	1.199	0.781	0.348	0.484	0.668	0.266	0.793	0.473	0.16	0.637	0.5	0.297	1.234	0.703	0.285	0.414	0.699	0.328	0.441	0.516	0.336
0.727	0.488	0.168	0.844	0.598	0.371	0.941	0.547	0.301	0.652	0.516	0.328	1.148	0.805	0.355	0.48	0.695	0.285	0.883	0.484	0.156	0.602	0.496	0.281	1.23	0.66	0.246	0.414	0.781	0.309	0.426	0.566	0.301
0.688	0.48	0.172	0.793	0.543	0.371	0.883	0.52	0.309	0.629	0.531	0.313	1.063	0.816	0.363	0.48	0.695	0.289	0.965	0.504	0.145	0.582	0.5	0.258	1.199	0.602	0.211	0.402	0.813	0.305	0.395	0.621	0.266
0.645	0.477	0.172	0.781	0.488	0.375	0.805	0.492	0.32	0.617	0.543	0.301	0.965	0.809	0.359	0.484	0.691	0.305	1.063	0.5	0.137	0.566	0.504	0.242	1.145	0.543	0.18	0.418	0.793	0.332	0.383	0.648	0.262
0.609	0.477	0.176	0.797	0.461	0.395	0.742	0.48	0.328	0.613	0.57	0.281	0.875	0.785	0.336	0.484	0.672	0.313	1.125	0.523	0.129	0.563	0.539	0.223	1.043	0.48	0.191	0.457	0.742	0.391	0.391	0.703	0.27
0.613	0.453	0.199	0.785	0.461	0.363	0.688	0.488	0.328	0.602	0.59	0.266	0.824	0.766	0.316	0.5	0.656	0.328	1.137	0.535	0.137	0.531	0.508	0.211	0.91	0.395	0.234	0.527	0.719	0.43	0.406	0.758	0.289
0.602	0.461	0.203	0.793	0.461	0.371	0.648	0.504	0.324	0.605	0.602	0.262	0.809	0.742	0.293	0.531	0.648	0.344	1.129	0.551	0.148	0.535	0.52	0.215	0.781	0.336	0.305	0.609	0.727	0.461	0.43	0.77	0.332
0.605	0.473	0.203	0.762	0.477	0.355	0.625	0.527	0.316	0.609	0.605	0.262	0.816	0.723	0.281	0.566	0.66	0.348	1.137	0.586	0.168	0.531	0.527	0.207	0.672	0.285	0.379	0.684	0.73	0.473	0.48	0.77	0.383
0.602	0.465	0.199	0.727	0.488	0.348	0.605	0.555	0.301	0.605	0.609	0.258	0.84	0.707	0.27	0.598	0.676	0.348	1.148	0.621	0.203	0.531	0.531	0.207	0.59	0.32	0.406	0.762	0.727	0.492	0.563	0.77	0.426
0.602	0.473	0.191	0.699	0.492	0.348	0.602	0.578	0.301	0.609	0.621	0.262	0.863	0.688	0.273	0.645	0.676	0.359	1.141	0.656	0.242	0.531	0.539	0.191	0.523	0.371	0.41	0.852	0.711	0.504	0.656	0.777	0.457
0.613	0.461	0.188	0.668	0.492	0.352	0.594	0.602	0.273	0.605	0.625	0.266	0.895	0.648	0.273	0.715	0.688	0.359	1.129	0.695	0.277	0.523	0.5	0.195	0.473	0.398	0.395	0.941	0.719	0.488	0.742	0.781	0.477
0.66	0.445	0.195	0.641	0.512	0.355	0.598	0.621	0.27	0.605	0.629	0.277	0.934	0.617	0.281	0.797	0.695	0.359	1.082	0.723	0.297	0.527	0.488	0.195	0.445	0.465	0.367	1.055	0.723	0.461	0.801	0.777	0.488
0.703	0.457	0.199	0.613	0.539	0.355	0.609	0.629	0.266	0.605	0.625	0.293	0.934	0.582	0.301	0.902	0.699	0.363	1.031	0.723	0.316	0.543	0.484	0.211	0.41	0.504	0.316	1.176	0.742	0.414	0.879	0.773	0.488
0.738	0.465	0.199	0.602	0.559	0.344	0.609	0.621	0.273	0.613	0.629	0.305	0.902	0.551	0.301	1.02	0.715	0.367	1.023	0.691	0.328	0.555	0.477	0.215	0.379	0.535	0.289	1.289	0.766	0.383	1	0.773	0.484
0.789	0.477	0.199	0.613	0.574	0.34	0.602	0.613	0.277	0.625	0.625	0.313	0.863	0.516	0.313	1.102	0.723	0.367	1.012	0.691	0.313	0.57	0.477	0.215	0.359	0.574	0.324	1.387	0.793	0.359	1.156	0.77	0.469
0.832	0.488	0.191	0.625	0.594	0.332	0.605	0.609	0.285	0.637	0.625	0.316	0.82	0.484	0.313	1.156	0.727	0.371	0.992	0.625	0.297	0.594	0.473	0.215	0.352	0.566	0.332	1.449	0.859	0.355	1.309	0.766	0.461
0.855	0.5	0.203	0.645	0.602	0.32	0.613	0.605	0.297	0.664	0.621	0.324	0.781	0.488	0.293	1.203	0.719	0.367	1	0.566	0.285	0.629	0.465	0.215	0.367	0.637	0.305	1.461	0.93	0.352	1.461	0.785	0.453
0.863	0.52	0.215	0.676	0.617	0.316	0.625	0.598	0.301	0.691	0.609	0.332	0.754	0.504	0.262	1.25	0.719	0.367	0.996	0.539	0.254	0.68	0.496	0.211	0.348	0.738	0.25	1.441	0.992	0.352	1.547	0.816	0.438
0.887	0.543	0.223	0.695	0.621	0.305	0.633	0.598	0.313	0.719	0.602	0.336	0.738	0.512	0.23	1.254	0.727	0.375	0.965	0.477	0.242	0.711	0.461	0.207	0.332	0.75	0.266	1.383	1.02	0.344	1.57	0.883	0.434
0.934	0.578	0.238	0.703	0.633	0.297	0.645	0.598	0.309	0.75	0.602	0.34	0.73	0.535	0.207	1.223	0.727	0.387	0.918	0.43	0.246	0.762	0.477	0.203	0.363	0.68	0.305	1.328	1.004	0.336	1.531	0.977	0.422
1.004	0.613	0.25	0.707	0.625	0.293	0.664	0.609	0.313	0.766	0.598	0.336	0.719	0.543	0.191	1.199	0.75	0.391	0.848	0.383	0.281	0.82	0.484	0.199	0.418	0.637	0.34	1.27	0.984	0.293	1.434	1.008	0.445
1.078	0.648	0.27	0.715	0.617	0.293	0.691	0.613	0.313	0.785	0.586	0.34	0.711	0.559	0.18	1.18	0.789	0.391	0.777	0.348	0.324	0.895	0.492	0.195	0.477	0.633	0.352	1.25	0.918	0.258	1.309	1.012	0.418
1.145	0.68	0.293	0.727	0.617	0.301	0.719	0.621	0.305	0.82	0.586	0.336	0.707	0.566	0.164	1.145	0.813	0.406	0.719	0.355	0.367	0.973	0.508	0.184	0.547	0.652	0.363	1.266	0.855	0.219	1.219	1.012	0.402
1.203	0.707	0.309	0.727	0.621	0.305	0.742	0.637	0.309	0.855	0.594	0.336	0.711	0.563	0.156	1.09	0.824	0.41	0.656	0.363	0.391	1.055	0.527	0.176	0.633	0.672	0.379	1.277	0.793	0.195	1.191	0.965	0.348
1.23	0.73	0.316	0.723	0.621	0.313	0.773	0.641	0.313	0.906	0.609	0.336	0.688	0.555	0.148	1.051	0.828	0.398	0.605	0.406	0.387	1.117	0.547	0.172	0.715	0.684	0.391	1.262	0.734	0.191	1.215	0.914	0.293
1.215	0.738	0.324	0.715	0.621	0.324	0.805	0.656	0.316	0.965	0.629	0.328	0.676	0.543	0.141	1.023	0.824	0.367	0.574	0.449	0.375	1.133	0.57	0.184	0.789	0.672	0.402	1.238	0.676	0.195	1.211	0.871	0.254
1.141	0.723	0.344	0.707	0.617	0.34	0.836	0.664	0.324	1.031	0.652	0.324	0.672	0.535	0.148	1.012	0.797	0.332	0.535	0.5	0.355	1.133	0.598	0.195	0.879	0.688	0.395	1.234	0.621	0.215	1.211	0.828	0.227
0.996	0.672	0.352	0.699	0.613	0.34	0.871	0.668	0.332	1.078	0.676	0.328	0.652	0.52	0.156	1.008	0.77	0.297	0.5	0.516	0.328	1.148	0.637	0.211	0.965	0.691	0.367	1.203	0.582	0.23	1.238	0.773	0.223
0.855	0.613	0.355	0.688	0.609	0.348	0.906	0.684	0.336	1.09	0.699	0.324	0.629	0.516	0.156	1.004	0.723	0.289	0.496	0.551	0.301	1.176	0.684	0.238	1.078	0.695	0.352	1.141	0.543	0.25	1.277	0.719	0.234
0.77	0.547	0.375	0.676	0.594	0.355	0.945	0.688	0.332	1.094	0.711	0.32	0.629	0.492	0.184	0.996	0.676	0.281	0.5	0.602	0.285	1.16	0.723	0.27	1.18	0.711	0.336	1.059	0.52	0.258	1.285	0.684	0.262
0.719	0.504	0.387	0.668	0.578	0.359	1	0.691	0.324	1.121	0.73	0.313	0.613	0.488	0.184	0.98	0.637	0.281	0.5	0.625	0.285	1.121	0.746	0.316	1.297	0.719	0.324	0.965	0.508	0.266	1.191	0.629	0.273
0.719	0.461	0.418	0.668	0.574	0.367	1.055	0.699	0.324	1.148	0.758	0.313	0.602	0.488	0.188	0.977	0.598	0.281	0.496	0.637	0.301	1.09	0.754	0.348	1.398	0.746	0.336	0.875	0.477	0.266	1.078	0.52	0.32
0.738	0.43	0.426	0.688	0.574	0.363	1.063	0.691	0.324	1.133	0.777	0.32	0.613	0.488	0.184	0.977	0.563	0.285	0.508	0.656	0.305	1.055	0.762	0.363	1.441	0.781	0.344	0.809	0.461	0.254	0.969	0.492	0.348
0.785	0.418	0.422	0.719	0.57	0.367	1.047	0.699	0.328	1.07	0.789	0.332	0.621	0.496	0.172	0.941	0.535	0.289	0.504	0.684	0.293	1.004	0.734	0.359	1.422	0.816	0.355	0.742	0.449	0.246	0.875	0.449	0.355
0.82	0.426	0.414	0.746	0.574	0.363	1.043	0.707	0.328	0.973	0.781	0.336	0.641	0.492	0.168	0.891	0.523	0.285	0.496	0.688	0.301	1	0.707	0.352	1.406	0.859	0.363	0.688	0.445	0.23	0.797	0.422	0.344
0.836	0.438	0.398	0.785	0.59	0.355	1.051	0.734	0.328	0.887	0.766	0.324	0.684	0.5	0.164	0.832	0.523	0.285	0.504	0.656	0.324	0.996	0.637	0.328	1.355	0.875	0.367	0.652	0.441	0.207	0.727	0.402	0.324
0.855	0.445	0.375	0.836	0.617	0.344	1.051	0.77	0.344	0.828	0.738	0.301	0.754	0.504	0.164	0.785	0.531	0.273	0.531	0.637	0.348	0.996	0.551	0.309	1.281	0.867	0.359	0.637	0.469	0.195	0.66	0.395	0.289
0.863	0.449	0.363	0.887	0.629	0.344	1.016	0.785	0.359	0.805	0.699	0.273	0.82	0.504	0.16	0.742	0.531	0.258	0.566	0.637	0.355	0.988	0.492	0.285	1.211	0.836	0.328	0.59	0.473	0.16	0.617	0.398	0.254
0.84	0.469	0.348	0.945	0.641	0.336	0.969	0.797	0.367	0.801	0.656	0.254	0.867	0.496	0.16	0.699	0.52	0.227	0.602	0.652	0.355	0.945	0.441	0.266	1.184	0.813	0.281	0.555	0.461	0.156	0.582	0.418	0.211
0.801	0.473	0.348	1.008	0.656	0.328	0.926	0.805	0.352	0.82	0.625	0.246	0.91	0.488	0.168	0.664	0.523	0.203	0.645	0.668	0.352	0.891	0.387	0.277	1.211	0.781	0.246	0.523	0.473	0.148	0.563	0.453	0.172
0.75	0.492	0.344	1.055	0.676	0.32	0.891	0.801	0.328	0.848	0.617	0.246	0.961	0.496	0.152	0.645	0.535	0.191	0.695	0.68	0.352	0.809	0.348	0.324	1.215	0.746	0.211	0.5	0.48	0.148	0.543	0.477	0.145
0.707	0.52	0.34	1.07	0.688	0.32	0.875	0.77	0.313	0.891	0.617	0.246	1.016	0.488	0.16	0.633	0.539	0.176	0.758	0.684	0.348	0.719	0.313	0.371	1.191	0.711	0.203	0.492	0.5	0.152	0.559	0.512	0.137
0.68	0.516	0.348	1.078	0.691	0.316	0.875	0.734	0.301	0.934	0.621	0.254	1.039	0.504	0.16	0.629	0.543	0.164	0.832	0.68	0.352	0.633	0.309	0.398	1.156	0.664	0.207	0.465	0.469	0.156	0.57	0.523	0.121
0.648	0.547	0.34	1.078	0.703	0.313	0.895	0.691	0.297	0.965	0.617	0.262	1.031	0.516	0.18	0.613	0.555	0.16	0.926	0.676	0.352	0.57	0.355	0.402	1.125	0.625	0.215	0.469	0.453	0.168	0.578	0.508	0.121
0.629	0.563	0.348	1.094	0.73	0.293	0.922	0.664	0.293	0.961	0.602	0.266	1.043	0.539	0.195	0.609	0.563	0.156	1.035	0.711	0.352	0.516	0.402	0.387	1.09	0.59	0.23	0.48	0.453	0.172	0.609	0.512	0.129
0.645	0.582	0.352	1.113	0.754	0.297	0.949	0.641	0.297	0.918	0.586	0.273	1.043	0.563	0.219	0.602	0.559	0.16	1.117	0.723	0.355	0.48	0.465	0.359	1.02	0.563	0.242	0.504	0.449	0.18	0.629	0.508	0.141
0.656	0.598	0.355	1.129	0.773	0.297	0.965	0.617	0.305	0.859	0.57	0.262	1.047	0.602	0.23	0.586	0.555	0.152	1.184	0.711	0.363	0.434	0.508	0.332	0.926	0.547	0.246	0.5	0.418	0.18	0.652	0.488	0.148
0.633	0.586	0.363	1.109	0.793	0.297	0.973	0.59	0.309	0.809	0.563	0.254	1.035	0.637	0.258	0.582	0.535	0.168	1.25	0.719	0.355	0.41	0.531	0.316	0.828	0.523	0.25	0.52	0.383	0.184	0.664	0.469	0.16
0.637	0.57	0.371	1.051	0.793	0.289	0.965	0.559	0.309	0.773	0.559	0.238	1	0.66	0.277	0.586	0.516	0.172	1.273	0.73	0.352	0.398	0.574	0.293	0.75	0.496	0.254	0.559	0.391	0.188	0.668	0.426	0.16
0.648	0.566	0.371	0.965	0.773	0.285	0.934	0.539	0.309	0.746	0.551	0.227	0.945	0.664	0.301	0.578	0.496	0.184	1.281	0.73	0.355	0.406	0.617	0.281	0.688	0.484	0.25	0.605	0.395	0.168	0.684	0.402	0.16
0.656	0.551	0.371	0.891	0.734	0.281	0.875	0.523	0.301	0.738	0.543	0.219	0.895	0.652	0.328	0.59	0.484	0.191	1.27	0.754	0.348	0.41	0.641	0.27	0.629	0.473	0.242	0.645	0.363	0.16	0.691	0.387	0.156
0.668	0.527	0.383	0.828	0.691	0.273	0.824	0.508	0.285	0.734	0.543	0.211	0.852	0.633	0.34	0.594	0.473	0.184	1.258	0.797	0.348	0.414	0.648	0.281	0.582	0.477	0.223	0.688	0.375	0.152	0.711	0.391	0.145
0.684	0.504	0.387	0.809	0.648	0.27	0.781	0.52	0.27	0.73	0.547	0.195	0.84	0.629	0.34	0.602	0.461	0.188	1.238	0.828	0.363	0.422	0.66	0.297	0.551	0.477	0.211	0.746	0.402	0.129	0.742	0.359	0.133
0.688	0.488	0.379	0.82	0.621	0.266	0.754	0.527	0.254	0.73	0.547	0.184	0.867	0.59	0.336	0.609	0.457	0.184	1.184	0.852	0.367	0.441	0.66	0.309	0.535	0.48	0.195	0.797	0.375	0.125	0.797	0.359	0.121
0.688	0.48	0.375	0.844	0.613	0.258	0.73	0.539	0.238	0.73	0.547	0.176	0.898	0.566	0.293	0.625	0.453	0.18	1.121	0.855	0.352	0.465	0.637	0.32	0.496	0.492	0.168	0.855	0.391	0.105	0.84	0.367	0.105
0.688	0.48	0.375	0.879	0.613	0.258	0.73	0.555	0.227	0.719	0.539	0.176	0.965	0.547	0.27	0.648	0.449	0.18	1.098	0.852	0.324	0.496	0.629	0.352	0.469	0.473	0.172	0.918	0.414	0.098	0.879	0.379	0.098
0.691	0.477	0.379	0.902	0.609	0.258	0.734	0.57	0.207	0.703	0.527	0.176	0.988	0.551	0.258	0.695	0.449	0.184	1.09	0.828	0.285	0.543	0.641	0.371	0.457	0.477	0.164	0.98	0.441	0.094	0.922	0.395	0.094
0.691	0.48	0.383	0.906	0.602	0.262	0.742	0.586	0.191	0.684	0.516	0.184	0.949	0.5	0.254	0.754	0.457	0.18	1.07	0.785	0.258	0.59	0.648	0.367	0.441	0.477	0.16	1.012	0.477	0.098	0.969	0.445	0.094
0.691	0.48	0.383	0.906	0.586	0.27	0.754	0.578	0.188	0.668	0.508	0.184	0.902	0.453	0.277	0.824	0.477	0.18	1.051	0.73	0.25	0.621	0.648	0.367	0.43	0.473	0.164	1.035	0.516	0.109	0.992	0.492	0.105
0.699	0.492	0.383	0.883	0.578	0.273	0.766	0.578	0.188	0.652	0.492	0.191	0.836	0.402	0.316	0.875	0.492	0.18	1.031	0.68	0.25	0.676	0.648	0.367	0.402	0.473	0.16	1.078	0.559	0.129	1	0.531	0.121
0.723	0.512	0.379	0.84	0.566	0.266	0.762	0.57	0.184	0.641	0.488	0.195	0.75	0.355	0.355	0.914	0.461	0.18	1.023	0.641	0.262	0.738	0.656	0.367	0.379	0.414	0.164	1.133	0.605	0.156	1.039	0.555	0.145
0.762	0.535	0.379	0.793	0.547	0.262	0.754	0.551	0.188	0.637	0.488	0.199	0.68	0.355	0.379	0.969	0.488	0.172	1.008	0.598	0.273	0.813	0.66	0.367	0.379	0.414	0.176	1.176	0.66	0.18	1.102	0.605	0.168
0.82	0.563	0.383	0.758	0.523	0.25	0.75	0.531	0.188	0.629	0.492	0.199	0.637	0.383	0.383	1.02	0.52	0.172	1.008	0.57	0.281	0.895	0.668	0.367	0.387	0.406	0.184	1.238	0.723	0.219	1.152	0.652	0.195
0.879	0.582	0.383	0.727	0.512	0.242	0.738	0.508	0.184	0.629	0.5	0.199	0.613	0.414	0.363	1.039	0.547	0.184	0.973	0.523	0.281	0.996	0.691	0.371	0.418	0.422	0.191	1.313	0.797	0.242	1.223	0.684	0.219
0.93	0.598	0.379	0.715	0.512	0.227	0.715	0.492	0.191	0.633	0.504	0.191	0.598	0.461	0.367	1.066	0.566	0.195	0.922	0.492	0.293	1.086	0.695	0.371	0.449	0.441	0.188	1.375	0.863	0.258	1.301	0.738	0.242
0.98	0.617	0.367	0.711	0.512	0.207	0.699	0.48	0.191	0.641	0.488	0.199	0.582	0.488	0.379	1.09	0.594	0.211	0.855	0.48	0.293	1.164	0.699	0.359	0.484	0.414	0.188	1.438	0.863	0.266	1.375	0.77	0.27
1.027	0.629	0.352	0.715	0.523	0.203	0.684	0.484	0.191	0.645	0.492	0.203	0.609	0.566	0.395	1.125	0.633	0.246	0.789	0.477	0.289	1.246	0.727	0.34	0.547	0.434	0.188	1.422	0.828	0.219	1.402	0.762	0.258
1.059	0.633	0.336	0.73	0.535	0.188	0.676	0.484	0.191	0.656	0.496	0.211	0.605	0.633	0.348	1.148	0.676	0.262	0.734	0.473	0.273	1.32	0.746	0.348	0.625	0.441	0.176	1.363	0.75	0.164	1.375	0.715	0.227
1.063	0.633	0.332	0.746	0.539	0.18	0.66	0.488	0.191	0.68	0.484	0.215	0.586	0.711	0.273	1.148	0.703	0.297	0.676	0.477	0.258	1.348	0.762	0.363	0.711	0.449	0.164	1.285	0.66	0.121	1.297	0.676	0.176
1.059	0.633	0.328	0.758	0.535	0.168	0.652	0.508	0.184	0.719	0.492	0.219	0.563	0.746	0.238	1.125	0.715	0.328	0.633	0.488	0.234	1.328	0.793	0.371	0.824	0.461	0.156	1.219	0.594	0.109	1.191	0.621	0.137
1.059	0.66	0.324	0.758	0.523	0.16	0.637	0.48	0.188	0.75	0.484	0.219	0.555	0.719	0.234	1.055	0.719	0.352	0.598	0.496	0.211	1.305	0.828	0.379	0.949	0.48	0.156	1.059	0.504	0.137	1.07	0.551	0.125
1.078	0.695	0.316	0.746	0.512	0.156	0.641	0.473	0.195	0.781	0.484	0.223	0.563	0.676	0.242	0.988	0.703	0.355	0.582	0.52	0.199	1.27	0.871	0.391	1.039	0.496	0.145	0.902	0.41	0.207	0.914	0.473	0.156
1.094	0.723	0.316	0.73	0.496	0.152	0.648	0.469	0.195	0.813	0.484	0.223	0.555	0.664	0.246	0.945	0.637	0.348	0.559	0.543	0.18	1.18	0.879	0.398	1.102	0.492	0.152	0.762	0.348	0.32	0.777	0.395	0.23
1.102	0.75	0.316	0.711	0.484	0.148	0.672	0.473	0.195	0.859	0.488	0.227	0.547	0.656	0.25	0.934	0.578	0.332	0.543	0.539	0.18	1.102	0.863	0.383	1.148	0.508	0.152	0.668	0.297	0.426	0.684	0.363	0.336
1.066	0.762	0.324	0.691	0.492	0.145	0.695	0.484	0.195	0.922	0.52	0.227	0.566	0.668	0.262	0.934	0.504	0.32	0.543	0.547	0.176	1.082	0.848	0.348	1.18	0.543	0.164	0.602	0.309	0.496	0.609	0.355	0.418
0.996	0.766	0.324	0.688	0.461	0.156	0.727	0.469	0.203	0.984	0.539	0.234	0.594	0.68	0.273	0.949	0.453	0.297	0.535	0.543	0.176	1.082	0.813	0.297	1.207	0.59	0.191	0.551	0.344	0.508	0.547	0.375	0.453
0.926	0.758	0.316	0.676	0.473	0.156	0.762	0.473	0.207	0.996	0.559	0.238	0.629	0.664	0.297	0.934	0.414	0.289	0.531	0.531	0.172	1.098	0.797	0.277	1.234	0.633	0.215	0.508	0.402	0.477	0.504	0.434	0.449
0.867	0.742	0.316	0.676	0.484	0.16	0.793	0.477	0.203	1.031	0.574	0.25	0.66	0.656	0.309	0.906	0.418	0.285	0.52	0.52	0.168	1.051	0.762	0.254	1.266	0.691	0.25	0.48	0.469	0.43	0.465	0.488	0.426
0.809	0.703	0.309	0.668	0.496	0.16	0.836	0.477	0.211	1.082	0.609	0.258	0.711	0.664	0.313	0.844	0.395	0.305	0.5	0.504	0.172	1.035	0.707	0.258	1.281	0.723	0.293	0.449	0.523	0.387	0.434	0.535	0.391
0.77	0.66	0.305	0.66	0.52	0.168	0.867	0.492	0.207	1.121	0.641	0.273	0.77	0.668	0.332	0.766	0.375	0.34	0.5	0.473	0.184	1.008	0.668	0.258	1.285	0.77	0.313	0.426	0.559	0.344	0.402	0.57	0.359
0.754	0.621	0.305	0.664	0.504	0.184	0.91	0.516	0.219	1.141	0.676	0.293	0.809	0.684	0.32	0.684	0.371	0.367	0.5	0.457	0.188	0.996	0.617	0.285	1.266	0.809	0.328	0.422	0.609	0.328	0.398	0.648	0.332
0.781	0.598	0.297	0.672	0.52	0.188	0.945	0.543	0.223	1.129	0.676	0.313	0.875	0.68	0.34	0.625	0.391	0.379	0.516	0.449	0.191	0.961	0.574	0.301	1.211	0.793	0.328	0.422	0.672	0.328	0.371	0.676	0.324
0.809	0.594	0.289	0.691	0.523	0.188	0.973	0.566	0.23	1.078	0.691	0.336	0.918	0.672	0.344	0.57	0.43	0.379	0.535	0.445	0.188	0.898	0.527	0.316	1.168	0.727	0.324	0.414	0.75	0.328	0.379	0.684	0.348
0.844	0.59	0.285	0.734	0.531	0.191	1.012	0.602	0.246	0.988	0.684	0.352	0.961	0.676	0.348	0.535	0.465	0.371	0.574	0.438	0.18	0.824	0.492	0.32	1.148	0.691	0.305	0.395	0.801	0.344	0.402	0.727	0.363
0.867	0.59	0.285	0.77	0.523	0.199	1.047	0.629	0.27	0.895	0.668	0.352	1.02	0.68	0.348	0.5	0.508	0.348	0.613	0.43	0.18	0.766	0.484	0.32	1.125	0.613	0.27	0.391	0.813	0.371	0.418	0.75	0.387
0.902	0.586	0.277	0.813	0.52	0.203	1.082	0.66	0.293	0.824	0.641	0.348	1.066	0.691	0.336	0.465	0.531	0.332	0.664	0.434	0.184	0.703	0.48	0.313	1.105	0.527	0.262	0.41	0.77	0.418	0.441	0.723	0.43
0.941	0.586	0.281	0.84	0.52	0.203	1.094	0.68	0.313	0.805	0.605	0.34	1.148	0.703	0.344	0.473	0.555	0.336	0.734	0.441	0.168	0.648	0.48	0.289	1.066	0.469	0.254	0.445	0.727	0.461	0.504	0.715	0.465
0.945	0.586	0.281	0.879	0.512	0.203	1.07	0.695	0.336	0.855	0.578	0.328	1.195	0.727	0.34	0.48	0.59	0.32	0.832	0.453	0.16	0.617	0.492	0.27	0.98	0.426	0.266	0.5	0.699	0.484	0.574	0.719	0.5
0.906	0.559	0.285	0.91	0.504	0.203	1.008	0.695	0.359	0.906	0.563	0.32	1.203	0.746	0.336	0.484	0.652	0.293	0.91	0.461	0.156	0.578	0.5	0.258	0.883	0.379	0.301	0.594	0.695	0.5	0.66	0.723	0.523
0.863	0.547	0.285	0.926	0.508	0.215	0.945	0.68	0.375	0.926	0.559	0.309	1.211	0.77	0.344	0.477	0.688	0.266	0.973	0.473	0.148	0.559	0.512	0.242	0.781	0.348	0.348	0.695	0.695	0.523	0.73	0.727	0.551
0.828	0.543	0.277	0.93	0.516	0.23	0.879	0.637	0.371	0.93	0.547	0.309	1.215	0.797	0.344	0.488	0.688	0.277	1.02	0.477	0.141	0.535	0.539	0.211	0.688	0.328	0.398	0.797	0.695	0.535	0.816	0.719	0.574
0.805	0.535	0.262	0.961	0.539	0.242	0.836	0.578	0.367	0.902	0.531	0.316	1.215	0.82	0.348	0.508	0.656	0.301	1.055	0.5	0.145	0.504	0.52	0.203	0.613	0.348	0.402	0.895	0.684	0.539	0.93	0.707	0.582
0.789	0.531	0.242	0.996	0.566	0.262	0.844	0.531	0.352	0.859	0.504	0.32	1.172	0.844	0.359	0.516	0.633	0.309	1.07	0.527	0.156	0.496	0.531	0.195	0.547	0.379	0.395	1	0.668	0.539	1.051	0.707	0.574
0.773	0.523	0.23	1.027	0.59	0.273	0.855	0.523	0.324	0.828	0.473	0.34	1.086	0.84	0.367	0.52	0.629	0.313	1.094	0.551	0.16	0.488	0.535	0.191	0.496	0.426	0.367	1.125	0.664	0.516	1.188	0.711	0.566
0.766	0.516	0.215	1.035	0.609	0.289	0.879	0.488	0.328	0.762	0.449	0.359	0.988	0.82	0.355	0.535	0.633	0.313	1.129	0.578	0.18	0.496	0.551	0.184	0.461	0.48	0.344	1.266	0.676	0.488	1.332	0.723	0.531
0.766	0.52	0.199	1.051	0.629	0.305	0.875	0.465	0.32	0.715	0.445	0.352	0.914	0.789	0.328	0.563	0.633	0.313	1.16	0.625	0.203	0.469	0.5	0.18	0.414	0.516	0.313	1.387	0.695	0.469	1.469	0.746	0.496
0.773	0.527	0.195	1.027	0.637	0.316	0.859	0.453	0.328	0.668	0.465	0.344	0.875	0.758	0.313	0.594	0.641	0.328	1.172	0.668	0.234	0.473	0.488	0.191	0.391	0.547	0.285	1.496	0.754	0.453	1.574	0.816	0.461
0.777	0.531	0.188	0.965	0.637	0.328	0.832	0.453	0.336	0.645	0.465	0.371	0.848	0.719	0.293	0.641	0.648	0.324	1.148	0.699	0.266	0.488	0.492	0.191	0.391	0.594	0.266	1.539	0.824	0.438	1.605	0.883	0.441
0.777	0.527	0.18	0.891	0.637	0.344	0.797	0.457	0.348	0.617	0.473	0.348	0.84	0.684	0.297	0.691	0.664	0.324	1.102	0.711	0.289	0.504	0.48	0.207	0.383	0.633	0.246	1.504	0.879	0.445	1.57	0.949	0.441
0.77	0.523	0.172	0.824	0.605	0.344	0.754	0.469	0.348	0.602	0.551	0.309	0.855	0.648	0.324	0.75	0.676	0.324	1.063	0.711	0.305	0.531	0.477	0.207	0.387	0.656	0.25	1.449	0.93	0.434	1.48	1.023	0.445
0.754	0.516	0.164	0.793	0.582	0.348	0.711	0.484	0.352	0.59	0.625	0.305	0.875	0.633	0.301	0.824	0.68	0.32	1.027	0.68	0.301	0.551	0.477	0.215	0.383	0.668	0.254	1.402	0.973	0.43	1.348	1.059	0.441
0.738	0.5	0.172	0.797	0.543	0.344	0.676	0.508	0.348	0.582	0.668	0.273	0.93	0.625	0.258	0.918	0.684	0.328	1.023	0.648	0.293	0.57	0.473	0.219	0.379	0.66	0.27	1.293	0.965	0.426	1.234	1.059	0.43
0.723	0.496	0.168	0.82	0.512	0.336	0.641	0.551	0.336	0.574	0.707	0.25	0.883	0.582	0.23	1.02	0.688	0.34	1.023	0.57	0.277	0.598	0.469	0.215	0.391	0.645	0.297	1.238	0.961	0.367	1.23	1.004	0.367
0.703	0.488	0.176	0.859	0.492	0.34	0.625	0.566	0.324	0.555	0.695	0.25	0.883	0.445	0.34	1.105	0.715	0.34	1.059	0.512	0.281	0.637	0.461	0.199	0.414	0.625	0.313	1.215	0.906	0.309	1.293	0.938	0.313
0.695	0.492	0.18	0.898	0.488	0.336	0.613	0.602	0.309	0.52	0.652	0.254	0.891	0.383	0.391	1.168	0.746	0.324	1.082	0.48	0.266	0.695	0.465	0.191	0.449	0.617	0.336	1.23	0.852	0.242	1.336	0.871	0.258
0.684	0.496	0.184	0.934	0.488	0.336	0.602	0.598	0.344	0.527	0.625	0.27	0.848	0.41	0.367	1.223	0.762	0.328	1.055	0.438	0.262	0.777	0.473	0.188	0.508	0.629	0.355	1.242	0.805	0.199	1.336	0.813	0.223
0.672	0.5	0.191	0.961	0.488	0.336	0.605	0.613	0.344	0.539	0.613	0.277	0.781	0.457	0.324	1.266	0.766	0.344	0.98	0.395	0.27	0.883	0.496	0.184	0.563	0.641	0.355	1.238	0.758	0.18	1.34	0.738	0.223
0.652	0.5	0.191	0.918	0.48	0.34	0.602	0.66	0.305	0.543	0.609	0.277	0.734	0.492	0.285	1.246	0.762	0.359	0.871	0.352	0.297	0.988	0.504	0.184	0.629	0.652	0.359	1.219	0.676	0.184	1.344	0.672	0.227
0.645	0.504	0.195	0.867	0.469	0.344	0.598	0.695	0.285	0.563	0.609	0.285	0.738	0.512	0.27	1.219	0.773	0.367	0.773	0.309	0.34	1.063	0.512	0.18	0.707	0.664	0.359	1.207	0.613	0.207	1.332	0.637	0.25
0.652	0.496	0.195	0.813	0.473	0.332	0.574	0.676	0.293	0.598	0.609	0.297	0.738	0.527	0.242	1.238	0.793	0.363	0.691	0.305	0.371	1.133	0.527	0.172	0.801	0.684	0.355	1.168	0.578	0.223	1.23	0.574	0.266
0.676	0.504	0.199	0.754	0.48	0.328	0.582	0.633	0.309	0.625	0.621	0.313	0.719	0.551	0.207	1.246	0.828	0.371	0.617	0.316	0.383	1.184	0.563	0.18	0.898	0.703	0.352	1.094	0.504	0.258	1.113	0.488	0.305
0.711	0.488	0.211	0.699	0.484	0.32	0.59	0.613	0.313	0.648	0.629	0.32	0.715	0.582	0.172	1.195	0.844	0.383	0.559	0.363	0.375	1.191	0.582	0.199	1.012	0.723	0.348	0.996	0.473	0.273	1	0.469	0.332
0.762	0.48	0.215	0.656	0.508	0.316	0.59	0.617	0.297	0.664	0.629	0.332	0.707	0.594	0.145	1.129	0.852	0.391	0.543	0.414	0.367	1.199	0.613	0.223	1.109	0.742	0.348	0.906	0.434	0.293	0.898	0.445	0.336
0.809	0.48	0.211	0.617	0.531	0.301	0.602	0.625	0.297	0.688	0.621	0.34	0.715	0.59	0.145	1.055	0.844	0.363	0.508	0.434	0.32	1.227	0.645	0.234	1.199	0.742	0.344	0.824	0.406	0.289	0.813	0.434	0.316
0.828	0.477	0.211	0.613	0.559	0.309	0.617	0.629	0.309	0.715	0.602	0.355	0.711	0.574	0.133	1.012	0.824	0.324	0.492	0.469	0.328	1.254	0.688	0.258	1.281	0.746	0.348	0.746	0.395	0.289	0.734	0.434	0.281
0.848	0.469	0.211	0.59	0.582	0.297	0.633	0.633	0.316	0.727	0.598	0.34	0.691	0.559	0.133	0.988	0.777	0.293	0.48	0.469	0.414	1.238	0.719	0.277	1.371	0.785	0.363	0.68	0.387	0.262	0.68	0.438	0.242
0.867	0.473	0.211	0.578	0.594	0.285	0.645	0.641	0.316	0.762	0.586	0.34	0.684	0.543	0.148	0.98	0.73	0.277	0.508	0.516	0.441	1.195	0.73	0.305	1.43	0.82	0.383	0.629	0.402	0.219	0.621	0.441	0.207
0.891	0.477	0.219	0.59	0.609	0.285	0.66	0.641	0.324	0.805	0.598	0.336	0.676	0.523	0.148	0.977	0.691	0.266	0.492	0.617	0.371	1.129	0.699	0.328	1.461	0.875	0.406	0.578	0.422	0.188	0.578	0.449	0.176
0.898	0.492	0.23	0.59	0.625	0.285	0.684	0.637	0.328	0.855	0.605	0.336	0.66	0.504	0.16	0.973	0.664	0.273	0.492	0.688	0.332	1.063	0.684	0.336	1.43	0.922	0.418	0.543	0.453	0.141	0.563	0.477	0.152
0.918	0.516	0.238	0.59	0.633	0.297	0.711	0.637	0.336	0.902	0.621	0.332	0.641	0.488	0.172	0.969	0.637	0.285	0.48	0.715	0.32	1	0.664	0.324	1.363	0.945	0.422	0.5	0.465	0.117	0.551	0.504	0.129
0.949	0.539	0.25	0.605	0.633	0.309	0.738	0.629	0.352	0.953	0.633	0.328	0.641	0.48	0.172	0.965	0.605	0.289	0.449	0.684	0.324	0.973	0.621	0.32	1.262	0.926	0.391	0.504	0.484	0.113	0.547	0.504	0.125
0.996	0.57	0.254	0.617	0.625	0.316	0.777	0.613	0.371	1.016	0.652	0.32	0.641	0.48	0.172	0.949	0.578	0.293	0.469	0.613	0.332	0.934	0.543	0.316	1.152	0.855	0.355	0.52	0.527	0.105	0.551	0.5	0.137
1.039	0.598	0.266	0.633	0.617	0.32	0.828	0.617	0.379	1.066	0.684	0.316	0.641	0.484	0.164	0.914	0.539	0.281	0.508	0.602	0.332	0.918	0.488	0.332	1.105	0.824	0.281	0.504	0.508	0.094	0.59	0.508	0.145
1.07	0.625	0.277	0.641	0.617	0.328	0.883	0.641	0.371	1.078	0.699	0.316	0.652	0.48	0.168	0.867	0.504	0.301	0.531	0.617	0.324	0.879	0.469	0.316	1.086	0.746	0.242	0.523	0.5	0.121	0.617	0.508	0.148
1.109	0.648	0.297	0.66	0.613	0.34	0.93	0.664	0.359	1.07	0.723	0.32	0.668	0.48	0.164	0.797	0.5	0.32	0.555	0.676	0.32	0.836	0.434	0.32	1.059	0.68	0.211	0.535	0.504	0.121	0.629	0.492	0.156
1.109	0.664	0.313	0.672	0.609	0.348	0.957	0.691	0.34	1.094	0.738	0.316	0.684	0.488	0.152	0.734	0.496	0.316	0.59	0.688	0.328	0.754	0.414	0.32	1.039	0.621	0.199	0.547	0.488	0.129	0.641	0.449	0.168
1.063	0.672	0.332	0.672	0.609	0.355	0.992	0.703	0.332	1.129	0.773	0.328	0.727	0.492	0.152	0.688	0.512	0.297	0.656	0.691	0.348	0.652	0.391	0.34	1.035	0.582	0.207	0.57	0.465	0.141	0.641	0.426	0.168
0.977	0.668	0.348	0.68	0.609	0.363	1.055	0.699	0.332	1.137	0.809	0.34	0.773	0.5	0.141	0.648	0.523	0.273	0.715	0.68	0.34	0.594	0.359	0.371	1.023	0.539	0.219	0.59	0.457	0.148	0.637	0.406	0.172
0.883	0.633	0.359	0.691	0.605	0.367	1.09	0.703	0.34	1.094	0.836	0.348	0.816	0.496	0.152	0.621	0.527	0.25	0.793	0.676	0.348	0.527	0.371	0.379	1.012	0.508	0.242	0.598	0.438	0.152	0.645	0.383	0.164
0.805	0.574	0.375	0.703	0.594	0.375	1.055	0.707	0.336	1.023	0.852	0.348	0.84	0.496	0.156	0.609	0.539	0.23	0.867	0.68	0.348	0.473	0.398	0.375	0.961	0.492	0.258	0.625	0.426	0.148	0.648	0.371	0.16
0.762	0.52	0.383	0.711	0.582	0.379	1.008	0.715	0.332	0.957	0.852	0.34	0.871	0.488	0.168	0.594	0.559	0.211	0.941	0.672	0.348	0.438	0.441	0.371	0.879	0.504	0.273	0.633	0.406	0.141	0.652	0.355	0.148
0.766	0.48	0.387	0.73	0.59	0.371	1.016	0.73	0.332	0.902	0.832	0.324	0.926	0.5	0.164	0.586	0.57	0.195	1.035	0.695	0.344	0.422	0.484	0.359	0.789	0.508	0.273	0.641	0.383	0.148	0.695	0.309	0.148
0.805	0.453	0.395	0.762	0.602	0.367	1.047	0.75	0.336	0.863	0.789	0.305	0.969	0.52	0.172	0.574	0.582	0.191	1.102	0.695	0.352	0.406	0.52	0.34	0.711	0.469	0.273	0.66	0.383	0.141	0.75	0.316	0.133
0.832	0.441	0.391	0.809	0.617	0.367	1.07	0.773	0.348	0.844	0.738	0.285	0.957	0.527	0.184	0.566	0.57	0.188	1.176	0.684	0.355	0.406	0.527	0.324	0.652	0.48	0.258	0.695	0.367	0.133	0.797	0.34	0.113
0.836	0.445	0.379	0.859	0.645	0.371	1.059	0.793	0.355	0.848	0.691	0.289	0.938	0.531	0.191	0.559	0.559	0.184	1.238	0.703	0.352	0.422	0.559	0.32	0.59	0.469	0.242	0.738	0.375	0.129	0.828	0.316	0.105
0.84	0.453	0.383	0.91	0.66	0.363	1.059	0.824	0.352	0.863	0.672	0.258	0.949	0.543	0.215	0.543	0.547	0.176	1.289	0.723	0.359	0.445	0.598	0.316	0.559	0.473	0.215	0.797	0.391	0.117	0.867	0.352	0.082
0.832	0.441	0.359	0.957	0.668	0.367	1.031	0.852	0.34	0.898	0.645	0.266	0.98	0.57	0.238	0.531	0.52	0.18	1.316	0.75	0.363	0.453	0.605	0.316	0.523	0.477	0.195	0.848	0.402	0.102	0.898	0.398	0.07
0.844	0.453	0.348	0.996	0.668	0.359	0.977	0.852	0.328	0.934	0.629	0.277	0.973	0.598	0.254	0.539	0.488	0.191	1.32	0.785	0.359	0.473	0.629	0.305	0.523	0.496	0.184	0.922	0.41	0.094	0.918	0.434	0.063
0.816	0.469	0.348	1.035	0.668	0.352	0.922	0.816	0.324	0.941	0.617	0.285	0.938	0.617	0.27	0.539	0.473	0.191	1.289	0.836	0.375	0.477	0.641	0.313	0.48	0.504	0.148	0.969	0.449	0.094	0.953	0.473	0.07
0.762	0.477	0.344	1.047	0.66	0.336	0.871	0.777	0.309	0.957	0.605	0.301	0.914	0.625	0.289	0.555	0.473	0.195	1.207	0.867	0.387	0.492	0.637	0.309	0.469	0.496	0.148	0.992	0.484	0.098	1.016	0.531	0.09
0.727	0.492	0.348	1.039	0.648	0.332	0.855	0.738	0.305	0.934	0.574	0.305	0.91	0.633	0.313	0.582	0.473	0.195	1.078	0.879	0.375	0.52	0.633	0.32	0.469	0.512	0.148	1.027	0.539	0.109	1.082	0.574	0.105
0.695	0.5	0.348	1.039	0.652	0.32	0.859	0.703	0.309	0.883	0.547	0.305	0.895	0.637	0.313	0.609	0.469	0.195	0.98	0.867	0.352	0.555	0.637	0.336	0.477	0.508	0.152	1.074	0.59	0.133	1.148	0.617	0.137
0.668	0.523	0.336	1.055	0.676	0.309	0.875	0.676	0.313	0.832	0.531	0.301	0.906	0.637	0.328	0.648	0.473	0.195	0.957	0.836	0.332	0.59	0.648	0.348	0.484	0.504	0.156	1.125	0.637	0.168	1.207	0.672	0.172
0.656	0.543	0.332	1.102	0.715	0.309	0.895	0.633	0.316	0.793	0.535	0.281	0.918	0.617	0.324	0.688	0.477	0.191	0.941	0.84	0.297	0.629	0.664	0.352	0.496	0.516	0.164	1.18	0.664	0.219	1.285	0.723	0.211
0.652	0.563	0.324	1.133	0.75	0.305	0.914	0.586	0.305	0.77	0.539	0.262	0.953	0.609	0.32	0.734	0.48	0.184	0.957	0.82	0.277	0.672	0.68	0.352	0.473	0.465	0.152	1.219	0.715	0.27	1.391	0.797	0.238
0.656	0.586	0.316	1.145	0.777	0.313	0.926	0.555	0.301	0.754	0.531	0.25	0.988	0.59	0.301	0.781	0.48	0.172	0.969	0.801	0.273	0.73	0.695	0.348	0.504	0.453	0.164	1.281	0.77	0.301	1.453	0.828	0.246
0.656	0.613	0.305	1.117	0.797	0.301	0.914	0.512	0.32	0.746	0.535	0.234	1.012	0.563	0.293	0.848	0.48	0.16	0.988	0.766	0.281	0.785	0.703	0.352	0.52	0.445	0.168	1.375	0.836	0.309	1.43	0.789	0.227
0.668	0.625	0.309	1.039	0.801	0.289	0.875	0.465	0.34	0.742	0.547	0.211	0.984	0.527	0.273	0.91	0.496	0.156	0.992	0.73	0.281	0.852	0.715	0.355	0.551	0.445	0.184	1.414	0.848	0.293	1.375	0.734	0.184
0.672	0.637	0.309	0.941	0.785	0.277	0.844	0.43	0.344	0.738	0.551	0.191	0.941	0.496	0.285	0.969	0.512	0.156	1.004	0.695	0.293	0.934	0.723	0.363	0.602	0.473	0.188	1.387	0.816	0.242	1.293	0.668	0.145
0.672	0.641	0.309	0.848	0.742	0.27	0.82	0.457	0.32	0.738	0.582	0.176	0.879	0.457	0.305	1.027	0.5	0.156	0.992	0.656	0.305	1.043	0.734	0.375	0.621	0.449	0.184	1.332	0.746	0.188	1.199	0.613	0.117
0.68	0.637	0.316	0.789	0.707	0.262	0.789	0.477	0.289	0.734	0.559	0.176	0.797	0.434	0.328	1.094	0.527	0.156	0.949	0.602	0.316	1.145	0.742	0.379	0.66	0.434	0.195	1.262	0.664	0.141	1.051	0.531	0.125
0.68	0.617	0.32	0.766	0.676	0.258	0.773	0.5	0.262	0.727	0.543	0.18	0.723	0.422	0.348	1.094	0.543	0.164	0.875	0.555	0.316	1.207	0.754	0.391	0.699	0.449	0.191	1.156	0.582	0.125	0.875	0.414	0.18
0.672	0.605	0.324	0.781	0.656	0.254	0.754	0.52	0.238	0.711	0.535	0.18	0.672	0.434	0.355	1.063	0.559	0.18	0.805	0.516	0.313	1.262	0.766	0.391	0.762	0.465	0.18	1.051	0.512	0.164	0.758	0.355	0.289
0.672	0.594	0.344	0.816	0.637	0.254	0.742	0.543	0.211	0.695	0.535	0.18	0.648	0.453	0.344	1.051	0.582	0.195	0.746	0.492	0.305	1.289	0.777	0.398	0.836	0.461	0.176	0.879	0.414	0.242	0.656	0.301	0.387
0.66	0.582	0.352	0.855	0.621	0.266	0.758	0.559	0.195	0.672	0.516	0.18	0.625	0.48	0.34	1.07	0.613	0.207	0.699	0.488	0.293	1.27	0.777	0.402	0.914	0.48	0.172	0.746	0.348	0.344	0.594	0.266	0.465
0.648	0.57	0.367	0.887	0.621	0.27	0.766	0.57	0.172	0.656	0.488	0.191	0.605	0.477	0.383	1.086	0.652	0.223	0.668	0.492	0.281	1.273	0.793	0.402	0.984	0.492	0.184	0.652	0.313	0.441	0.559	0.313	0.496
0.648	0.559	0.371	0.914	0.613	0.262	0.754	0.586	0.148	0.637	0.48	0.188	0.598	0.508	0.434	1.074	0.684	0.246	0.648	0.496	0.266	1.285	0.828	0.398	1.07	0.516	0.172	0.586	0.332	0.48	0.539	0.352	0.5
0.645	0.551	0.379	0.91	0.609	0.254	0.75	0.586	0.141	0.633	0.488	0.191	0.625	0.531	0.449	1.039	0.695	0.277	0.641	0.512	0.242	1.258	0.852	0.406	1.121	0.543	0.184	0.543	0.387	0.469	0.539	0.414	0.461
0.652	0.547	0.379	0.895	0.578	0.254	0.75	0.57	0.148	0.637	0.484	0.188	0.609	0.656	0.371	0.98	0.676	0.301	0.625	0.531	0.227	1.16	0.855	0.402	1.133	0.566	0.195	0.508	0.445	0.445	0.523	0.465	0.41
0.684	0.551	0.375	0.879	0.551	0.262	0.727	0.555	0.148	0.629	0.492	0.188	0.555	0.77	0.289	0.938	0.668	0.32	0.617	0.551	0.211	1.074	0.836	0.383	1.102	0.586	0.215	0.465	0.496	0.391	0.5	0.52	0.355
0.727	0.559	0.375	0.848	0.523	0.258	0.719	0.543	0.152	0.617	0.5	0.191	0.531	0.809	0.258	0.891	0.641	0.309	0.633	0.582	0.195	1.043	0.836	0.344	1.109	0.621	0.223	0.441	0.535	0.355	0.496	0.594	0.305
0.785	0.578	0.371	0.813	0.496	0.246	0.711	0.527	0.156	0.617	0.512	0.184	0.523	0.746	0.262	0.887	0.609	0.309	0.613	0.566	0.18	1.027	0.824	0.301	1.156	0.656	0.242	0.41	0.598	0.332	0.492	0.621	0.273
0.852	0.598	0.359	0.781	0.484	0.23	0.703	0.531	0.16	0.641	0.484	0.191	0.527	0.684	0.277	0.914	0.563	0.313	0.613	0.535	0.184	1.02	0.789	0.277	1.191	0.699	0.254	0.395	0.625	0.32	0.516	0.672	0.258
0.91	0.617	0.352	0.758	0.48	0.215	0.684	0.5	0.164	0.66	0.484	0.195	0.531	0.66	0.27	0.953	0.531	0.305	0.598	0.539	0.184	1.008	0.738	0.277	1.199	0.719	0.273	0.395	0.68	0.316	0.547	0.738	0.258
0.965	0.629	0.348	0.742	0.48	0.199	0.684	0.48	0.176	0.699	0.488	0.203	0.539	0.676	0.266	0.973	0.496	0.305	0.598	0.527	0.188	1	0.699	0.281	1.203	0.719	0.289	0.398	0.734	0.32	0.574	0.777	0.281
1.016	0.633	0.348	0.746	0.492	0.188	0.66	0.488	0.164	0.746	0.48	0.203	0.559	0.711	0.273	0.957	0.465	0.293	0.586	0.508	0.191	0.996	0.668	0.297	1.195	0.742	0.305	0.406	0.766	0.348	0.617	0.809	0.313
1.059	0.645	0.34	0.75	0.504	0.168	0.656	0.496	0.168	0.785	0.488	0.211	0.602	0.707	0.297	0.918	0.434	0.301	0.598	0.484	0.203	0.992	0.637	0.301	1.191	0.734	0.293	0.422	0.758	0.391	0.656	0.828	0.348
1.09	0.66	0.332	0.758	0.508	0.16	0.652	0.504	0.16	0.801	0.488	0.219	0.637	0.699	0.316	0.855	0.398	0.316	0.605	0.469	0.203	0.973	0.586	0.309	1.176	0.699	0.285	0.441	0.73	0.445	0.699	0.832	0.395
1.094	0.672	0.336	0.766	0.516	0.145	0.66	0.508	0.16	0.832	0.48	0.223	0.691	0.699	0.328	0.773	0.367	0.348	0.609	0.457	0.211	0.91	0.555	0.316	1.164	0.668	0.27	0.473	0.719	0.477	0.742	0.828	0.426
1.051	0.672	0.344	0.766	0.516	0.141	0.68	0.512	0.164	0.879	0.488	0.223	0.758	0.703	0.34	0.695	0.375	0.371	0.629	0.457	0.203	0.84	0.523	0.316	1.137	0.621	0.25	0.504	0.699	0.488	0.797	0.82	0.453
1.012	0.699	0.348	0.758	0.531	0.137	0.703	0.52	0.168	0.918	0.504	0.227	0.805	0.703	0.344	0.629	0.387	0.375	0.656	0.453	0.199	0.77	0.504	0.316	1.07	0.535	0.254	0.559	0.684	0.492	0.852	0.805	0.457
1	0.723	0.34	0.742	0.508	0.145	0.734	0.504	0.172	0.938	0.52	0.238	0.852	0.691	0.355	0.59	0.418	0.371	0.699	0.457	0.195	0.715	0.492	0.293	0.977	0.469	0.266	0.629	0.672	0.488	0.926	0.809	0.457
1.004	0.754	0.34	0.734	0.488	0.145	0.762	0.492	0.184	0.961	0.539	0.254	0.906	0.676	0.379	0.551	0.457	0.359	0.75	0.461	0.195	0.664	0.492	0.277	0.848	0.41	0.289	0.734	0.668	0.492	1.035	0.816	0.461
1.016	0.766	0.336	0.703	0.484	0.148	0.797	0.492	0.184	0.984	0.555	0.27	0.953	0.668	0.379	0.523	0.488	0.348	0.801	0.473	0.195	0.629	0.5	0.262	0.746	0.371	0.34	0.836	0.68	0.492	1.195	0.848	0.473
1.008	0.785	0.34	0.668	0.48	0.145	0.828	0.48	0.188	1.023	0.59	0.273	1.012	0.68	0.375	0.504	0.523	0.324	0.871	0.48	0.188	0.598	0.504	0.242	0.648	0.359	0.371	0.934	0.688	0.48	1.359	0.918	0.492
0.969	0.797	0.348	0.648	0.488	0.145	0.871	0.48	0.188	1.063	0.629	0.289	1.07	0.691	0.371	0.488	0.563	0.305	0.938	0.488	0.188	0.594	0.539	0.23	0.57	0.375	0.395	1.063	0.699	0.461	1.5	0.992	0.512
0.918	0.789	0.348	0.633	0.488	0.152	0.895	0.488	0.195	1.078	0.652	0.309	1.109	0.695	0.359	0.484	0.586	0.289	1	0.512	0.172	0.551	0.527	0.203	0.508	0.395	0.387	1.199	0.711	0.441	1.582	1.078	0.516
0.867	0.773	0.34	0.625	0.496	0.156	0.891	0.492	0.203	1.066	0.68	0.328	1.18	0.703	0.371	0.484	0.605	0.285	1.047	0.473	0.176	0.543	0.527	0.203	0.461	0.426	0.371	1.328	0.719	0.426	1.555	1.109	0.492
0.82	0.734	0.332	0.617	0.504	0.16	0.891	0.5	0.215	1.016	0.684	0.355	1.207	0.719	0.379	0.484	0.609	0.289	1.098	0.492	0.176	0.531	0.539	0.191	0.43	0.469	0.348	1.406	0.738	0.406	1.473	1.129	0.461
0.785	0.68	0.32	0.609	0.512	0.168	0.902	0.52	0.238	0.961	0.691	0.371	1.188	0.734	0.383	0.492	0.613	0.293	1.102	0.5	0.176	0.547	0.566	0.188	0.406	0.52	0.316	1.43	0.781	0.383	1.371	1.09	0.43
0.773	0.641	0.316	0.613	0.516	0.176	0.93	0.551	0.258	0.902	0.695	0.379	1.168	0.758	0.383	0.492	0.613	0.309	1.098	0.523	0.188	0.531	0.547	0.176	0.395	0.535	0.297	1.41	0.84	0.387	1.309	1.02	0.395
0.785	0.605	0.309	0.637	0.527	0.172	0.949	0.578	0.273	0.863	0.66	0.371	1.152	0.781	0.383	0.492	0.605	0.328	1.105	0.559	0.191	0.535	0.523	0.188	0.391	0.574	0.277	1.371	0.891	0.387	1.316	0.957	0.348
0.816	0.59	0.301	0.66	0.523	0.176	0.965	0.605	0.281	0.875	0.625	0.359	1.098	0.793	0.395	0.508	0.609	0.348	1.086	0.59	0.219	0.539	0.516	0.191	0.395	0.625	0.266	1.348	0.938	0.402	1.344	0.871	0.313
0.852	0.574	0.293	0.699	0.496	0.188	0.965	0.629	0.293	0.898	0.609	0.336	1.023	0.781	0.387	0.539	0.613	0.359	1.023	0.613	0.242	0.535	0.508	0.191	0.391	0.641	0.258	1.332	0.961	0.391	1.352	0.793	0.281
0.895	0.559	0.297	0.754	0.496	0.195	0.93	0.629	0.313	0.957	0.57	0.34	0.953	0.766	0.371	0.574	0.629	0.359	0.977	0.641	0.27	0.547	0.484	0.199	0.391	0.641	0.27	1.332	0.934	0.359	1.34	0.723	0.254
0.93	0.563	0.305	0.789	0.492	0.195	0.879	0.645	0.324	0.961	0.551	0.324	0.922	0.75	0.344	0.621	0.645	0.363	0.938	0.672	0.297	0.543	0.477	0.199	0.395	0.633	0.297	1.375	0.898	0.293	1.363	0.652	0.242
0.957	0.555	0.316	0.813	0.488	0.195	0.82	0.652	0.344	0.934	0.52	0.313	0.918	0.738	0.32	0.664	0.656	0.355	0.895	0.691	0.316	0.563	0.469	0.203	0.406	0.605	0.313	1.41	0.832	0.227	1.387	0.59	0.254
0.949	0.539	0.316	0.855	0.492	0.203	0.777	0.633	0.348	0.918	0.492	0.324	0.918	0.734	0.305	0.727	0.676	0.355	0.871	0.672	0.328	0.586	0.457	0.207	0.438	0.59	0.34	1.414	0.75	0.188	1.352	0.504	0.273
0.93	0.516	0.305	0.906	0.504	0.203	0.766	0.621	0.355	0.863	0.461	0.34	0.91	0.719	0.289	0.797	0.688	0.359	0.879	0.684	0.328	0.633	0.453	0.199	0.48	0.594	0.352	1.379	0.664	0.18	1.277	0.445	0.309
0.895	0.5	0.281	0.941	0.516	0.215	0.813	0.617	0.352	0.801	0.441	0.367	0.91	0.703	0.289	0.875	0.695	0.363	0.906	0.648	0.32	0.684	0.453	0.199	0.539	0.613	0.363	1.336	0.598	0.168	1.184	0.414	0.344
0.863	0.496	0.254	0.965	0.523	0.234	0.863	0.602	0.336	0.734	0.441	0.367	0.91	0.668	0.285	0.961	0.695	0.395	0.938	0.605	0.305	0.73	0.449	0.203	0.605	0.629	0.363	1.305	0.535	0.195	1.07	0.395	0.352
0.84	0.492	0.227	0.988	0.543	0.242	0.922	0.574	0.332	0.688	0.449	0.383	0.906	0.652	0.285	1.07	0.691	0.422	0.957	0.586	0.281	0.809	0.469	0.195	0.672	0.641	0.355	1.238	0.488	0.215	0.973	0.395	0.344
0.816	0.492	0.211	1.023	0.566	0.246	0.945	0.551	0.32	0.66	0.465	0.375	0.906	0.633	0.277	1.145	0.719	0.398	0.953	0.578	0.25	0.895	0.48	0.195	0.746	0.656	0.344	1.145	0.457	0.238	0.902	0.402	0.332
0.805	0.5	0.188	1.063	0.598	0.254	0.961	0.527	0.301	0.645	0.52	0.359	0.898	0.594	0.285	1.172	0.77	0.367	0.93	0.547	0.242	0.984	0.5	0.195	0.816	0.664	0.332	1.031	0.449	0.25	0.82	0.418	0.289
0.801	0.52	0.168	1.094	0.625	0.27	0.957	0.496	0.313	0.629	0.582	0.32	0.867	0.578	0.289	1.203	0.785	0.359	0.867	0.508	0.25	1.043	0.508	0.18	0.898	0.68	0.32	0.926	0.445	0.242	0.754	0.438	0.254
0.793	0.535	0.16	1.105	0.652	0.289	0.918	0.465	0.332	0.598	0.664	0.266	0.824	0.566	0.285	1.219	0.758	0.375	0.797	0.457	0.281	1.121	0.508	0.184	0.988	0.691	0.313	0.84	0.441	0.23	0.715	0.465	0.227
0.801	0.551	0.148	1.074	0.656	0.316	0.844	0.453	0.355	0.57	0.719	0.25	0.789	0.551	0.273	1.203	0.738	0.379	0.727	0.418	0.324	1.156	0.531	0.184	1.09	0.691	0.309	0.766	0.449	0.223	0.691	0.492	0.184
0.801	0.574	0.133	1.012	0.652	0.344	0.789	0.465	0.371	0.57	0.715	0.25	0.766	0.547	0.246	1.203	0.746	0.367	0.672	0.41	0.359	1.141	0.547	0.203	1.176	0.684	0.305	0.691	0.477	0.195	0.68	0.52	0.145
0.793	0.555	0.141	0.938	0.648	0.363	0.742	0.492	0.371	0.574	0.688	0.266	0.734	0.547	0.23	1.223	0.785	0.355	0.625	0.43	0.379	1.125	0.574	0.215	1.262	0.688	0.305	0.621	0.473	0.176	0.672	0.527	0.113
0.781	0.555	0.137	0.863	0.633	0.371	0.707	0.512	0.359	0.574	0.668	0.27	0.715	0.539	0.211	1.223	0.816	0.363	0.586	0.465	0.375	1.129	0.617	0.234	1.344	0.715	0.305	0.582	0.48	0.16	0.68	0.547	0.09
0.762	0.547	0.133	0.813	0.602	0.367	0.668	0.531	0.352	0.559	0.648	0.273	0.703	0.539	0.199	1.176	0.832	0.379	0.563	0.508	0.367	1.137	0.652	0.262	1.395	0.758	0.313	0.563	0.516	0.141	0.684	0.543	0.086
0.742	0.555	0.129	0.801	0.57	0.363	0.645	0.559	0.332	0.566	0.645	0.289	0.707	0.535	0.191	1.109	0.836	0.375	0.547	0.551	0.34	1.117	0.688	0.297	1.398	0.82	0.32	0.559	0.547	0.133	0.691	0.527	0.078
0.734	0.516	0.145	0.832	0.539	0.359	0.641	0.594	0.316	0.574	0.629	0.305	0.711	0.531	0.184	1.047	0.832	0.348	0.535	0.586	0.309	1.082	0.707	0.316	1.375	0.867	0.336	0.527	0.508	0.145	0.707	0.52	0.078
0.723	0.504	0.156	0.871	0.516	0.348	0.641	0.613	0.301	0.574	0.617	0.316	0.688	0.527	0.164	1.008	0.813	0.309	0.512	0.617	0.281	1.043	0.719	0.332	1.348	0.906	0.348	0.516	0.508	0.148	0.715	0.488	0.074
0.688	0.504	0.156	0.91	0.504	0.336	0.641	0.641	0.285	0.594	0.617	0.32	0.688	0.527	0.16	0.98	0.777	0.273	0.496	0.648	0.262	1.004	0.719	0.344	1.27	0.906	0.344	0.508	0.512	0.145	0.73	0.453	0.074
0.672	0.5	0.156	0.926	0.488	0.336	0.637	0.66	0.281	0.613	0.613	0.324	0.676	0.523	0.16	0.969	0.738	0.262	0.488	0.672	0.281	0.98	0.711	0.332	1.18	0.875	0.313	0.496	0.492	0.152	0.723	0.426	0.078
0.648	0.492	0.156	0.922	0.473	0.344	0.641	0.656	0.285	0.637	0.617	0.332	0.656	0.516	0.156	0.949	0.699	0.266	0.488	0.66	0.293	0.977	0.688	0.324	1.137	0.824	0.266	0.496	0.48	0.168	0.738	0.391	0.074
0.641	0.488	0.164	0.875	0.461	0.34	0.645	0.648	0.301	0.664	0.625	0.332	0.637	0.512	0.156	0.938	0.68	0.277	0.484	0.707	0.281	0.984	0.656	0.309	1.109	0.77	0.227	0.492	0.461	0.168	0.742	0.359	0.078
0.645	0.484	0.18	0.832	0.453	0.352	0.656	0.633	0.313	0.691	0.621	0.34	0.633	0.5	0.176	0.934	0.656	0.285	0.465	0.73	0.285	0.98	0.609	0.305	1.082	0.703	0.207	0.5	0.43	0.176	0.758	0.332	0.078
0.664	0.48	0.188	0.781	0.461	0.352	0.66	0.633	0.316	0.727	0.617	0.344	0.621	0.496	0.176	0.926	0.629	0.297	0.465	0.711	0.324	0.965	0.574	0.285	1.043	0.621	0.203	0.504	0.398	0.18	0.785	0.324	0.07
0.688	0.48	0.188	0.723	0.477	0.348	0.664	0.629	0.324	0.758	0.613	0.348	0.617	0.496	0.18	0.898	0.609	0.301	0.5	0.676	0.363	0.926	0.547	0.277	1.043	0.629	0.203	0.508	0.375	0.176	0.844	0.348	0.059
0.719	0.484	0.195	0.672	0.496	0.336	0.676	0.621	0.34	0.785	0.598	0.352	0.625	0.496	0.176	0.859	0.57	0.297	0.539	0.664	0.379	0.859	0.508	0.285	1.023	0.586	0.203	0.535	0.379	0.172	0.871	0.32	0.059
0.766	0.48	0.199	0.637	0.52	0.324	0.68	0.617	0.348	0.82	0.586	0.355	0.629	0.492	0.168	0.824	0.543	0.289	0.586	0.668	0.383	0.777	0.457	0.301	1.016	0.543	0.23	0.555	0.352	0.164	0.883	0.309	0.059
0.809	0.477	0.211	0.621	0.531	0.32	0.688	0.621	0.352	0.867	0.582	0.363	0.637	0.484	0.18	0.77	0.535	0.297	0.637	0.676	0.395	0.684	0.418	0.332	0.969	0.508	0.258	0.59	0.328	0.16	0.883	0.324	0.055
0.832	0.477	0.211	0.598	0.555	0.305	0.684	0.621	0.355	0.922	0.609	0.363	0.637	0.484	0.18	0.719	0.52	0.289	0.699	0.676	0.414	0.605	0.406	0.355	0.891	0.488	0.273	0.633	0.355	0.152	0.891	0.375	0.043
0.844	0.461	0.215	0.605	0.586	0.281	0.699	0.625	0.355	0.961	0.637	0.348	0.668	0.484	0.188	0.695	0.512	0.273	0.762	0.668	0.422	0.551	0.426	0.371	0.809	0.484	0.281	0.68	0.348	0.145	0.883	0.391	0.043
0.871	0.469	0.219	0.625	0.609	0.281	0.707	0.625	0.352	1.012	0.668	0.332	0.699	0.484	0.188	0.676	0.508	0.254	0.844	0.672	0.426	0.484	0.445	0.363	0.723	0.496	0.277	0.73	0.355	0.133	0.895	0.445	0.043
0.883	0.477	0.23	0.633	0.625	0.277	0.73	0.625	0.355	1.07	0.68	0.32	0.738	0.492	0.188	0.652	0.508	0.238	0.941	0.688	0.43	0.441	0.477	0.355	0.652	0.5	0.262	0.789	0.383	0.117	0.902	0.473	0.059
0.891	0.488	0.242	0.645	0.633	0.281	0.762	0.625	0.367	1.121	0.691	0.324	0.77	0.48	0.188	0.641	0.52	0.227	1.055	0.715	0.418	0.41	0.508	0.336	0.602	0.5	0.25	0.859	0.422	0.109	0.918	0.504	0.078
0.898	0.504	0.266	0.656	0.633	0.285	0.805	0.641	0.367	1.148	0.715	0.324	0.801	0.477	0.188	0.625	0.535	0.203	1.121	0.73	0.398	0.379	0.547	0.316	0.547	0.496	0.234	0.934	0.449	0.098	0.941	0.543	0.113
0.914	0.531	0.281	0.668	0.621	0.301	0.848	0.664	0.367	1.148	0.734	0.316	0.836	0.48	0.188	0.617	0.539	0.195	1.191	0.742	0.375	0.359	0.57	0.289	0.523	0.512	0.223	1	0.484	0.09	0.961	0.559	0.137
0.949	0.57	0.293	0.664	0.613	0.313	0.898	0.691	0.355	1.148	0.762	0.316	0.891	0.508	0.184	0.605	0.539	0.191	1.277	0.734	0.375	0.359	0.602	0.273	0.488	0.508	0.195	1.055	0.508	0.094	1.035	0.609	0.195
0.988	0.602	0.309	0.664	0.609	0.32	0.949	0.703	0.355	1.133	0.773	0.324	0.941	0.504	0.184	0.594	0.535	0.188	1.332	0.738	0.395	0.355	0.625	0.258	0.473	0.496	0.184	1.109	0.543	0.102	1.117	0.656	0.238
1.035	0.633	0.32	0.66	0.605	0.324	1	0.711	0.352	1.074	0.781	0.324	0.984	0.523	0.195	0.582	0.527	0.184	1.313	0.758	0.402	0.359	0.613	0.297	0.473	0.5	0.184	1.184	0.594	0.102	1.168	0.711	0.258
1.055	0.641	0.34	0.664	0.602	0.332	1.055	0.707	0.352	1.008	0.781	0.324	1.004	0.539	0.211	0.574	0.512	0.184	1.285	0.793	0.391	0.387	0.613	0.313	0.461	0.492	0.184	1.23	0.629	0.145	1.223	0.719	0.285
1.055	0.656	0.348	0.676	0.602	0.332	1.086	0.703	0.355	0.953	0.773	0.313	1.035	0.563	0.227	0.563	0.508	0.184	1.273	0.832	0.391	0.406	0.652	0.301	0.457	0.484	0.188	1.273	0.688	0.168	1.262	0.707	0.289
1	0.645	0.355	0.672	0.602	0.336	1.09	0.699	0.352	0.922	0.762	0.297	1.043	0.59	0.242	0.551	0.488	0.188	1.234	0.84	0.395	0.41	0.695	0.289	0.449	0.484	0.184	1.328	0.754	0.223	1.246	0.68	0.262
0.926	0.641	0.363	0.68	0.609	0.34	1.094	0.707	0.355	0.887	0.734	0.281	1.043	0.621	0.258	0.551	0.473	0.199	1.176	0.844	0.391	0.43	0.676	0.332	0.441	0.445	0.188	1.348	0.813	0.273	1.164	0.641	0.223
0.828	0.605	0.355	0.688	0.609	0.336	1.094	0.719	0.348	0.867	0.695	0.266	1.031	0.645	0.285	0.547	0.465	0.195	1.113	0.836	0.371	0.496	0.652	0.367	0.441	0.43	0.191	1.355	0.824	0.316	1.063	0.602	0.188
0.762	0.555	0.375	0.703	0.621	0.344	1.086	0.746	0.352	0.855	0.664	0.258	1.008	0.672	0.309	0.563	0.461	0.191	1.086	0.82	0.332	0.57	0.641	0.379	0.449	0.418	0.195	1.359	0.816	0.293	0.938	0.535	0.184
0.73	0.547	0.359	0.719	0.621	0.348	1.051	0.77	0.352	0.859	0.645	0.258	0.949	0.676	0.34	0.578	0.465	0.191	1.078	0.801	0.289	0.617	0.645	0.375	0.469	0.426	0.203	1.316	0.766	0.25	0.824	0.445	0.211
0.746	0.527	0.367	0.746	0.621	0.355	1.004	0.785	0.355	0.867	0.629	0.254	0.902	0.668	0.359	0.602	0.465	0.188	1.07	0.766	0.262	0.676	0.637	0.379	0.484	0.426	0.207	1.238	0.68	0.188	0.738	0.383	0.281
0.797	0.531	0.383	0.766	0.625	0.355	0.945	0.789	0.344	0.875	0.609	0.254	0.852	0.66	0.363	0.641	0.461	0.184	1.063	0.723	0.242	0.762	0.645	0.387	0.516	0.449	0.215	1.164	0.582	0.145	0.695	0.352	0.359
0.832	0.531	0.398	0.805	0.629	0.359	0.891	0.781	0.324	0.887	0.598	0.262	0.832	0.645	0.348	0.684	0.473	0.188	1.059	0.66	0.238	0.867	0.641	0.426	0.559	0.449	0.219	1.086	0.52	0.133	0.672	0.34	0.426
0.867	0.539	0.406	0.844	0.637	0.359	0.848	0.758	0.305	0.891	0.582	0.262	0.879	0.609	0.336	0.742	0.484	0.176	1.043	0.605	0.25	1.012	0.641	0.461	0.621	0.434	0.215	0.957	0.488	0.152	0.664	0.379	0.469
0.887	0.543	0.398	0.879	0.648	0.363	0.828	0.723	0.289	0.867	0.57	0.258	0.914	0.582	0.32	0.805	0.473	0.176	1.02	0.563	0.258	1.152	0.695	0.426	0.691	0.449	0.207	0.82	0.43	0.227	0.664	0.449	0.488
0.902	0.543	0.387	0.91	0.66	0.359	0.824	0.688	0.285	0.836	0.551	0.254	0.922	0.555	0.285	0.879	0.488	0.172	0.984	0.527	0.254	1.25	0.793	0.371	0.758	0.457	0.199	0.715	0.406	0.313	0.656	0.527	0.469
0.887	0.539	0.379	0.949	0.676	0.352	0.848	0.668	0.285	0.801	0.543	0.25	0.949	0.531	0.285	0.945	0.508	0.176	0.938	0.477	0.266	1.305	0.855	0.332	0.832	0.465	0.18	0.641	0.383	0.426	0.641	0.602	0.434
0.84	0.523	0.379	1.008	0.684	0.348	0.895	0.66	0.285	0.773	0.539	0.242	0.934	0.504	0.281	1.012	0.527	0.172	0.867	0.465	0.289	1.367	0.879	0.301	0.953	0.48	0.168	0.582	0.383	0.484	0.633	0.68	0.391
0.793	0.512	0.375	1.055	0.695	0.352	0.934	0.648	0.277	0.754	0.535	0.223	0.898	0.473	0.301	1.059	0.539	0.168	0.789	0.449	0.305	1.391	0.855	0.305	1.066	0.492	0.168	0.539	0.43	0.488	0.617	0.711	0.375
0.738	0.5	0.367	1.051	0.699	0.352	0.973	0.633	0.277	0.727	0.527	0.207	0.852	0.445	0.328	1.07	0.551	0.168	0.723	0.438	0.293	1.344	0.797	0.332	1.145	0.5	0.164	0.5	0.445	0.469	0.645	0.766	0.363
0.691	0.496	0.359	1.027	0.699	0.355	0.992	0.598	0.289	0.715	0.52	0.195	0.793	0.43	0.355	1.078	0.563	0.184	0.676	0.461	0.266	1.293	0.766	0.359	1.199	0.512	0.168	0.461	0.484	0.43	0.68	0.816	0.371
0.66	0.512	0.355	1.027	0.703	0.344	0.973	0.582	0.289	0.719	0.523	0.184	0.738	0.445	0.371	1.09	0.586	0.195	0.637	0.473	0.238	1.266	0.777	0.367	1.266	0.543	0.172	0.422	0.516	0.395	0.711	0.832	0.402
0.645	0.531	0.352	1.051	0.73	0.336	0.93	0.559	0.285	0.719	0.523	0.168	0.691	0.461	0.363	1.109	0.621	0.219	0.613	0.492	0.207	1.23	0.813	0.359	1.285	0.578	0.176	0.395	0.563	0.367	0.742	0.84	0.441
0.641	0.555	0.336	1.07	0.754	0.336	0.883	0.527	0.277	0.715	0.531	0.16	0.66	0.488	0.336	1.121	0.656	0.254	0.586	0.508	0.184	1.176	0.824	0.359	1.297	0.621	0.191	0.398	0.617	0.34	0.777	0.828	0.488
0.637	0.566	0.336	1.063	0.762	0.34	0.828	0.512	0.254	0.707	0.535	0.156	0.633	0.516	0.34	1.109	0.688	0.285	0.574	0.535	0.168	1.117	0.809	0.348	1.297	0.664	0.223	0.395	0.656	0.324	0.809	0.828	0.523
0.637	0.582	0.324	1.035	0.773	0.348	0.789	0.508	0.234	0.703	0.543	0.152	0.633	0.527	0.387	1.07	0.699	0.305	0.551	0.539	0.156	1.09	0.766	0.332	1.285	0.691	0.254	0.402	0.668	0.324	0.844	0.828	0.547
0.637	0.59	0.32	0.98	0.773	0.344	0.77	0.512	0.219	0.684	0.551	0.152	0.652	0.547	0.383	1.023	0.688	0.336	0.555	0.551	0.145	1.094	0.789	0.277	1.246	0.719	0.285	0.43	0.691	0.348	0.898	0.809	0.566
0.645	0.598	0.313	0.914	0.766	0.328	0.77	0.527	0.207	0.68	0.527	0.164	0.633	0.652	0.309	0.992	0.68	0.34	0.539	0.547	0.141	1.102	0.762	0.246	1.191	0.746	0.301	0.473	0.727	0.367	0.977	0.801	0.582
0.66	0.605	0.313	0.855	0.738	0.32	0.77	0.539	0.195	0.664	0.52	0.172	0.59	0.762	0.254	0.945	0.672	0.332	0.539	0.547	0.141	1.09	0.738	0.23	1.137	0.758	0.313	0.527	0.719	0.402	1.074	0.801	0.594
0.688	0.605	0.32	0.813	0.699	0.305	0.762	0.555	0.18	0.648	0.516	0.176	0.563	0.777	0.234	0.938	0.617	0.324	0.535	0.527	0.148	1.063	0.691	0.242	1.09	0.727	0.313	0.598	0.73	0.441	1.195	0.809	0.621
0.699	0.598	0.336	0.797	0.66	0.293	0.758	0.563	0.164	0.641	0.508	0.176	0.559	0.742	0.258	0.973	0.578	0.309	0.52	0.508	0.152	1.047	0.633	0.258	1.059	0.641	0.301	0.664	0.75	0.473	1.332	0.852	0.598
0.711	0.586	0.348	0.801	0.641	0.281	0.75	0.566	0.152	0.641	0.508	0.176	0.563	0.691	0.273	1	0.535	0.297	0.496	0.484	0.16	1.039	0.574	0.285	1.051	0.574	0.301	0.715	0.742	0.492	1.441	0.906	0.621
0.715	0.574	0.352	0.832	0.625	0.273	0.734	0.574	0.137	0.645	0.504	0.18	0.559	0.676	0.277	0.988	0.484	0.281	0.5	0.457	0.176	1.004	0.563	0.258	1.035	0.547	0.281	0.773	0.727	0.508	1.512	0.98	0.617
0.719	0.566	0.359	0.871	0.609	0.273	0.727	0.539	0.145	0.641	0.5	0.184	0.551	0.68	0.281	0.965	0.461	0.277	0.5	0.449	0.184	0.969	0.527	0.254	1	0.5	0.277	0.836	0.715	0.508	1.504	1.035	0.594
0.711	0.563	0.355	0.91	0.602	0.262	0.727	0.535	0.148	0.645	0.496	0.188	0.563	0.68	0.297	0.902	0.414	0.293	0.504	0.453	0.184	0.93	0.453	0.27	0.941	0.465	0.27	0.91	0.719	0.492	1.457	1.063	0.551
0.707	0.551	0.355	0.945	0.586	0.258	0.715	0.52	0.156	0.648	0.504	0.191	0.582	0.676	0.316	0.824	0.379	0.324	0.512	0.445	0.188	0.836	0.441	0.301	0.852	0.453	0.277	1.008	0.727	0.48	1.371	1.043	0.496
0.711	0.551	0.359	0.969	0.574	0.254	0.707	0.508	0.168	0.66	0.504	0.203	0.609	0.672	0.336	0.738	0.363	0.363	0.531	0.445	0.188	0.738	0.41	0.336	0.758	0.406	0.313	1.113	0.723	0.469	1.332	0.996	0.438
0.723	0.563	0.355	0.973	0.555	0.254	0.691	0.492	0.176	0.676	0.5	0.211	0.641	0.664	0.355	0.668	0.348	0.383	0.563	0.449	0.191	0.672	0.395	0.328	0.672	0.391	0.355	1.223	0.746	0.453	1.344	0.922	0.383
0.742	0.57	0.359	0.949	0.539	0.254	0.68	0.504	0.168	0.699	0.5	0.219	0.66	0.648	0.359	0.609	0.387	0.383	0.617	0.465	0.188	0.633	0.43	0.289	0.59	0.383	0.387	1.32	0.773	0.445	1.383	0.844	0.336
0.762	0.586	0.359	0.895	0.523	0.242	0.664	0.48	0.172	0.734	0.508	0.219	0.699	0.645	0.363	0.563	0.434	0.367	0.688	0.484	0.18	0.586	0.492	0.246	0.523	0.41	0.387	1.391	0.824	0.434	1.391	0.773	0.305
0.797	0.598	0.355	0.84	0.512	0.219	0.664	0.465	0.18	0.77	0.492	0.219	0.746	0.633	0.363	0.523	0.473	0.352	0.773	0.508	0.176	0.523	0.492	0.219	0.477	0.453	0.367	1.395	0.875	0.441	1.375	0.691	0.273
0.832	0.609	0.359	0.789	0.504	0.203	0.652	0.469	0.176	0.809	0.496	0.223	0.789	0.621	0.359	0.504	0.516	0.336	0.879	0.523	0.176	0.508	0.516	0.191	0.434	0.5	0.344	1.367	0.914	0.43	1.375	0.621	0.258
0.871	0.617	0.355	0.75	0.508	0.188	0.672	0.473	0.184	0.844	0.492	0.23	0.84	0.598	0.371	0.492	0.551	0.316	0.977	0.555	0.172	0.492	0.547	0.168	0.387	0.547	0.316	1.336	0.938	0.43	1.391	0.563	0.254
0.922	0.625	0.352	0.73	0.512	0.188	0.695	0.477	0.184	0.906	0.5	0.227	0.922	0.605	0.379	0.48	0.609	0.285	1.066	0.539	0.172	0.484	0.574	0.168	0.359	0.578	0.297	1.301	0.953	0.422	1.371	0.504	0.262
0.984	0.637	0.348	0.719	0.527	0.172	0.715	0.48	0.184	0.945	0.516	0.227	0.996	0.625	0.387	0.48	0.645	0.258	1.137	0.555	0.176	0.457	0.586	0.152	0.363	0.621	0.277	1.266	0.961	0.371	1.324	0.48	0.262
1.043	0.652	0.34	0.715	0.543	0.16	0.75	0.477	0.184	0.953	0.531	0.234	1.043	0.664	0.367	0.484	0.672	0.246	1.164	0.57	0.184	0.453	0.566	0.164	0.344	0.629	0.27	1.297	0.93	0.313	1.227	0.445	0.266
1.07	0.66	0.34	0.711	0.555	0.156	0.793	0.461	0.188	0.961	0.539	0.246	1.109	0.688	0.363	0.488	0.691	0.266	1.184	0.59	0.199	0.426	0.551	0.168	0.352	0.652	0.266	1.355	0.879	0.254	1.121	0.426	0.27
1.082	0.664	0.348	0.711	0.566	0.145	0.824	0.469	0.191	0.992	0.563	0.254	1.164	0.684	0.355	0.496	0.68	0.277	1.215	0.617	0.23	0.426	0.543	0.172	0.352	0.664	0.273	1.379	0.816	0.199	1.023	0.445	0.27
1.086	0.676	0.352	0.707	0.566	0.145	0.832	0.465	0.195	1.035	0.605	0.254	1.188	0.676	0.352	0.496	0.676	0.281	1.238	0.652	0.258	0.418	0.496	0.184	0.352	0.668	0.277	1.387	0.742	0.188	0.922	0.465	0.242
1.098	0.695	0.336	0.703	0.574	0.152	0.863	0.469	0.195	1.07	0.645	0.27	1.199	0.688	0.344	0.496	0.66	0.297	1.238	0.691	0.293	0.422	0.469	0.199	0.359	0.648	0.301	1.367	0.676	0.191	0.82	0.465	0.227
1.113	0.723	0.328	0.707	0.535	0.164	0.867	0.473	0.203	1.094	0.668	0.289	1.191	0.723	0.336	0.504	0.641	0.32	1.227	0.723	0.336	0.43	0.469	0.211	0.391	0.641	0.324	1.32	0.609	0.188	0.762	0.48	0.199
1.113	0.742	0.32	0.699	0.52	0.16	0.855	0.477	0.211	1.086	0.676	0.313	1.188	0.754	0.328	0.539	0.629	0.336	1.191	0.75	0.375	0.461	0.461	0.223	0.441	0.641	0.352	1.281	0.547	0.215	0.73	0.508	0.188
1.086	0.762	0.332	0.688	0.504	0.168	0.859	0.488	0.227	1.051	0.688	0.332	1.152	0.773	0.344	0.566	0.637	0.344	1.102	0.742	0.395	0.48	0.457	0.23	0.512	0.648	0.367	1.207	0.5	0.238	0.691	0.508	0.141
1.02	0.773	0.332	0.672	0.492	0.172	0.875	0.508	0.246	0.992	0.688	0.352	1.074	0.785	0.352	0.602	0.637	0.344	1.012	0.707	0.395	0.508	0.449	0.23	0.57	0.664	0.375	1.117	0.469	0.262	0.691	0.512	0.117
0.945	0.766	0.328	0.66	0.484	0.176	0.906	0.543	0.262	0.926	0.68	0.348	1.004	0.785	0.348	0.645	0.648	0.336	0.945	0.637	0.379	0.555	0.445	0.227	0.633	0.66	0.375	1.008	0.449	0.258	0.703	0.523	0.09
0.879	0.746	0.32	0.664	0.48	0.18	0.934	0.578	0.27	0.871	0.637	0.332	0.957	0.793	0.328	0.715	0.66	0.336	0.918	0.574	0.363	0.617	0.445	0.215	0.715	0.668	0.379	0.91	0.438	0.258	0.703	0.52	0.066
0.824	0.711	0.309	0.668	0.48	0.191	0.957	0.602	0.273	0.852	0.59	0.324	0.922	0.777	0.301	0.773	0.668	0.328	0.914	0.508	0.344	0.715	0.461	0.203	0.789	0.68	0.375	0.832	0.434	0.254	0.699	0.508	0.059
0.785	0.672	0.297	0.668	0.484	0.191	0.945	0.625	0.281	0.871	0.543	0.316	0.902	0.758	0.27	0.84	0.664	0.328	0.922	0.453	0.32	0.848	0.504	0.188	0.867	0.691	0.367	0.762	0.438	0.242	0.684	0.492	0.051
0.773	0.648	0.289	0.66	0.488	0.191	0.906	0.625	0.301	0.895	0.512	0.313	0.898	0.715	0.258	0.938	0.66	0.359	0.906	0.418	0.309	0.969	0.484	0.191	0.965	0.699	0.359	0.711	0.453	0.227	0.672	0.473	0.055
0.793	0.637	0.285	0.656	0.492	0.191	0.855	0.629	0.32	0.906	0.492	0.313	0.906	0.664	0.254	1.047	0.672	0.363	0.875	0.379	0.316	1.07	0.5	0.188	1.063	0.707	0.359	0.648	0.48	0.184	0.68	0.449	0.055
0.832	0.625	0.285	0.672	0.492	0.195	0.813	0.629	0.348	0.902	0.492	0.285	0.91	0.629	0.266	1.125	0.711	0.348	0.824	0.34	0.34	1.141	0.52	0.172	1.156	0.711	0.352	0.59	0.461	0.156	0.684	0.422	0.063
0.871	0.621	0.285	0.699	0.496	0.199	0.773	0.605	0.344	0.926	0.48	0.301	0.922	0.598	0.266	1.18	0.742	0.32	0.758	0.328	0.367	1.195	0.547	0.164	1.242	0.707	0.363	0.566	0.496	0.137	0.695	0.391	0.082
0.895	0.613	0.281	0.738	0.488	0.211	0.781	0.586	0.344	0.887	0.477	0.313	0.938	0.559	0.262	1.219	0.77	0.316	0.684	0.324	0.379	1.215	0.57	0.172	1.316	0.727	0.359	0.547	0.523	0.129	0.715	0.363	0.086
0.918	0.605	0.281	0.777	0.488	0.219	0.816	0.566	0.34	0.82	0.473	0.32	0.938	0.535	0.27	1.258	0.754	0.324	0.629	0.355	0.391	1.234	0.598	0.184	1.371	0.766	0.363	0.523	0.527	0.109	0.73	0.344	0.086
0.918	0.594	0.285	0.816	0.496	0.223	0.875	0.547	0.332	0.77	0.477	0.324	0.902	0.512	0.281	1.273	0.746	0.34	0.586	0.422	0.387	1.258	0.641	0.207	1.398	0.805	0.367	0.5	0.488	0.125	0.75	0.34	0.082
0.906	0.574	0.289	0.844	0.504	0.223	0.922	0.531	0.328	0.723	0.488	0.32	0.848	0.488	0.293	1.285	0.766	0.352	0.535	0.445	0.367	1.273	0.691	0.246	1.391	0.84	0.371	0.492	0.492	0.121	0.766	0.309	0.078
0.883	0.563	0.289	0.879	0.504	0.223	0.945	0.551	0.301	0.676	0.5	0.324	0.781	0.492	0.27	1.281	0.801	0.352	0.508	0.504	0.348	1.262	0.723	0.273	1.355	0.867	0.379	0.473	0.484	0.125	0.793	0.281	0.082
0.848	0.543	0.273	0.926	0.508	0.223	0.977	0.535	0.297	0.637	0.523	0.301	0.734	0.508	0.254	1.23	0.844	0.352	0.492	0.551	0.34	1.215	0.754	0.301	1.297	0.875	0.375	0.469	0.461	0.133	0.828	0.297	0.07
0.832	0.527	0.262	0.957	0.516	0.227	0.949	0.52	0.305	0.602	0.543	0.289	0.68	0.527	0.219	1.152	0.848	0.363	0.492	0.586	0.328	1.152	0.75	0.313	1.227	0.867	0.352	0.488	0.449	0.148	0.82	0.309	0.074
0.809	0.512	0.246	0.961	0.516	0.238	0.887	0.496	0.316	0.594	0.57	0.285	0.645	0.535	0.195	1.066	0.848	0.359	0.484	0.637	0.293	1.09	0.707	0.32	1.18	0.832	0.309	0.492	0.43	0.152	0.82	0.309	0.082
0.793	0.512	0.227	0.969	0.531	0.246	0.832	0.488	0.328	0.594	0.594	0.277	0.625	0.551	0.188	1.008	0.836	0.332	0.461	0.684	0.262	1.051	0.656	0.316	1.172	0.797	0.262	0.5	0.406	0.156	0.828	0.352	0.074
0.793	0.516	0.207	0.98	0.563	0.254	0.781	0.504	0.328	0.598	0.617	0.262	0.613	0.559	0.176	0.984	0.813	0.293	0.461	0.688	0.262	1.031	0.59	0.309	1.164	0.734	0.223	0.508	0.398	0.156	0.824	0.398	0.082
0.797	0.523	0.195	1	0.602	0.262	0.738	0.523	0.328	0.59	0.609	0.27	0.625	0.555	0.164	0.984	0.758	0.273	0.473	0.656	0.277	1.035	0.523	0.293	1.145	0.672	0.203	0.52	0.387	0.156	0.836	0.41	0.09
0.789	0.523	0.184	1.004	0.625	0.273	0.695	0.539	0.324	0.582	0.605	0.273	0.621	0.563	0.16	0.984	0.711	0.262	0.488	0.625	0.289	1.027	0.469	0.285	1.113	0.617	0.211	0.543	0.379	0.152	0.852	0.445	0.09
0.797	0.523	0.168	1.027	0.641	0.289	0.668	0.559	0.32	0.578	0.594	0.285	0.613	0.559	0.152	0.988	0.668	0.266	0.492	0.609	0.293	1	0.422	0.285	1.082	0.578	0.219	0.594	0.379	0.141	0.883	0.477	0.105
0.797	0.523	0.164	1.035	0.656	0.305	0.656	0.582	0.309	0.586	0.594	0.301	0.621	0.551	0.152	0.996	0.637	0.281	0.504	0.613	0.301	0.945	0.383	0.289	1.055	0.547	0.23	0.656	0.352	0.133	0.914	0.512	0.125
0.801	0.516	0.16	0.984	0.656	0.324	0.656	0.617	0.297	0.586	0.582	0.316	0.625	0.535	0.156	0.977	0.617	0.266	0.523	0.613	0.301	0.84	0.34	0.301	1	0.504	0.246	0.742	0.359	0.117	0.957	0.555	0.156
0.789	0.512	0.156	0.898	0.652	0.34	0.633	0.656	0.27	0.59	0.574	0.336	0.613	0.523	0.156	0.992	0.543	0.27	0.555	0.625	0.305	0.738	0.313	0.328	0.922	0.488	0.254	0.801	0.391	0.102	1.027	0.598	0.199
0.773	0.5	0.156	0.805	0.641	0.348	0.617	0.684	0.25	0.594	0.57	0.344	0.605	0.5	0.172	0.965	0.496	0.301	0.594	0.629	0.309	0.645	0.293	0.363	0.824	0.488	0.254	0.832	0.375	0.094	1.121	0.629	0.23
0.75	0.484	0.145	0.734	0.617	0.352	0.625	0.691	0.262	0.602	0.57	0.344	0.602	0.488	0.18	0.887	0.453	0.336	0.633	0.641	0.305	0.563	0.305	0.367	0.738	0.48	0.258	0.922	0.398	0.086	1.23	0.691	0.262
0.734	0.48	0.141	0.695	0.582	0.352	0.633	0.691	0.27	0.609	0.57	0.344	0.586	0.492	0.18	0.816	0.422	0.348	0.684	0.656	0.305	0.492	0.344	0.363	0.668	0.492	0.254	1.004	0.438	0.09	1.313	0.711	0.277
0.711	0.5	0.141	0.707	0.547	0.352	0.637	0.684	0.277	0.613	0.574	0.344	0.586	0.473	0.188	0.77	0.426	0.328	0.746	0.664	0.305	0.441	0.395	0.355	0.598	0.488	0.238	1.063	0.488	0.094	1.375	0.707	0.281
0.695	0.473	0.152	0.742	0.523	0.352	0.637	0.672	0.281	0.645	0.578	0.348	0.578	0.469	0.195	0.711	0.461	0.301	0.809	0.672	0.309	0.398	0.438	0.348	0.559	0.488	0.223	1.098	0.535	0.109	1.352	0.699	0.254
0.68	0.477	0.16	0.793	0.531	0.344	0.645	0.656	0.305	0.68	0.582	0.352	0.605	0.477	0.191	0.668	0.484	0.27	0.887	0.676	0.305	0.371	0.465	0.328	0.543	0.504	0.203	1.129	0.582	0.129	1.285	0.668	0.215
0.652	0.484	0.156	0.832	0.531	0.348	0.668	0.648	0.316	0.715	0.578	0.352	0.645	0.492	0.188	0.648	0.496	0.242	0.973	0.688	0.309	0.363	0.516	0.316	0.5	0.5	0.176	1.176	0.625	0.16	1.18	0.637	0.188
0.656	0.504	0.16	0.863	0.547	0.348	0.691	0.648	0.32	0.746	0.586	0.352	0.668	0.496	0.184	0.629	0.527	0.211	1.047	0.695	0.316	0.359	0.559	0.293	0.477	0.496	0.176	1.199	0.664	0.207	1.039	0.594	0.188
0.645	0.504	0.16	0.887	0.555	0.352	0.703	0.645	0.332	0.797	0.598	0.348	0.703	0.5	0.188	0.617	0.555	0.195	1.109	0.699	0.316	0.348	0.574	0.281	0.465	0.504	0.164	1.254	0.699	0.254	0.891	0.508	0.207
0.656	0.5	0.172	0.871	0.543	0.352	0.715	0.641	0.344	0.855	0.613	0.344	0.754	0.504	0.188	0.613	0.574	0.188	1.176	0.703	0.309	0.367	0.594	0.277	0.457	0.504	0.164	1.324	0.789	0.289	0.777	0.434	0.273
0.656	0.504	0.18	0.836	0.527	0.352	0.723	0.648	0.344	0.914	0.629	0.348	0.813	0.512	0.188	0.621	0.582	0.168	1.238	0.719	0.305	0.391	0.605	0.277	0.453	0.508	0.172	1.355	0.816	0.309	0.715	0.414	0.359
0.676	0.504	0.184	0.789	0.527	0.348	0.734	0.641	0.355	0.98	0.641	0.344	0.883	0.516	0.191	0.613	0.582	0.156	1.25	0.742	0.316	0.406	0.602	0.289	0.434	0.508	0.156	1.383	0.805	0.301	0.656	0.398	0.426
0.711	0.492	0.191	0.746	0.535	0.336	0.758	0.637	0.375	1.059	0.66	0.348	0.957	0.523	0.191	0.598	0.574	0.156	1.238	0.762	0.336	0.434	0.598	0.305	0.434	0.465	0.176	1.367	0.766	0.258	0.625	0.43	0.465
0.738	0.488	0.191	0.715	0.539	0.332	0.781	0.629	0.387	1.125	0.676	0.344	1.035	0.527	0.191	0.586	0.547	0.168	1.23	0.805	0.344	0.473	0.605	0.328	0.441	0.457	0.184	1.289	0.703	0.207	0.613	0.492	0.469
0.762	0.48	0.195	0.691	0.547	0.328	0.813	0.637	0.402	1.168	0.691	0.336	1.09	0.531	0.184	0.578	0.527	0.18	1.211	0.844	0.355	0.523	0.613	0.348	0.457	0.449	0.195	1.223	0.617	0.156	0.609	0.555	0.441
0.777	0.465	0.191	0.68	0.566	0.324	0.84	0.664	0.398	1.164	0.699	0.328	1.105	0.531	0.188	0.574	0.504	0.184	1.148	0.871	0.367	0.574	0.629	0.355	0.477	0.453	0.211	1.145	0.551	0.133	0.609	0.605	0.406
0.805	0.465	0.195	0.668	0.586	0.316	0.871	0.703	0.387	1.156	0.707	0.32	1.113	0.527	0.203	0.582	0.496	0.191	1.082	0.867	0.371	0.617	0.633	0.359	0.512	0.449	0.207	1.012	0.512	0.137	0.613	0.645	0.375
0.836	0.48	0.199	0.664	0.609	0.301	0.91	0.723	0.371	1.16	0.738	0.316	1.113	0.539	0.215	0.578	0.469	0.191	1.055	0.867	0.348	0.656	0.637	0.355	0.535	0.457	0.215	0.879	0.434	0.203	0.637	0.695	0.359
0.855	0.488	0.215	0.66	0.625	0.293	0.969	0.73	0.359	1.164	0.773	0.324	1.125	0.57	0.23	0.578	0.457	0.195	1.047	0.863	0.316	0.711	0.652	0.352	0.559	0.445	0.211	0.742	0.383	0.297	0.672	0.742	0.359
0.863	0.496	0.234	0.664	0.633	0.289	1.039	0.73	0.359	1.129	0.785	0.34	1.148	0.613	0.242	0.574	0.449	0.191	1.016	0.813	0.297	0.785	0.668	0.352	0.594	0.41	0.219	0.652	0.344	0.41	0.723	0.789	0.375
0.879	0.52	0.25	0.664	0.645	0.293	1.078	0.73	0.367	1.047	0.801	0.348	1.145	0.645	0.266	0.602	0.453	0.188	1.004	0.82	0.273	0.875	0.695	0.348	0.648	0.41	0.207	0.582	0.367	0.469	0.758	0.813	0.406
0.91	0.551	0.262	0.672	0.645	0.305	1.082	0.734	0.371	0.953	0.797	0.332	1.109	0.664	0.297	0.629	0.457	0.184	0.988	0.766	0.273	0.988	0.703	0.352	0.715	0.418	0.203	0.531	0.418	0.488	0.793	0.813	0.445
0.961	0.586	0.277	0.672	0.645	0.313	1.082	0.75	0.375	0.871	0.777	0.297	1.035	0.68	0.324	0.676	0.469	0.18	0.969	0.727	0.273	1.098	0.719	0.355	0.793	0.43	0.188	0.492	0.477	0.492	0.832	0.82	0.48
1.016	0.613	0.293	0.668	0.629	0.316	1.09	0.758	0.371	0.816	0.723	0.281	0.957	0.676	0.34	0.723	0.477	0.172	0.945	0.695	0.273	1.18	0.746	0.359	0.898	0.434	0.184	0.457	0.527	0.469	0.863	0.801	0.492
1.07	0.629	0.309	0.676	0.613	0.324	1.105	0.77	0.375	0.789	0.668	0.262	0.91	0.645	0.348	0.785	0.477	0.164	0.93	0.66	0.301	1.246	0.746	0.363	0.992	0.445	0.176	0.426	0.566	0.449	0.898	0.793	0.516
1.117	0.641	0.32	0.684	0.605	0.336	1.078	0.773	0.383	0.793	0.621	0.262	0.875	0.633	0.344	0.844	0.484	0.156	0.891	0.609	0.332	1.289	0.746	0.359	1.07	0.461	0.168	0.395	0.613	0.422	0.934	0.773	0.531
1.129	0.66	0.34	0.688	0.602	0.348	1.031	0.777	0.383	0.82	0.598	0.258	0.887	0.582	0.332	0.895	0.488	0.156	0.844	0.539	0.344	1.324	0.797	0.359	1.121	0.488	0.172	0.379	0.625	0.398	0.988	0.766	0.539
1.066	0.641	0.34	0.68	0.602	0.355	0.98	0.781	0.375	0.859	0.59	0.262	0.926	0.543	0.324	0.949	0.484	0.156	0.805	0.496	0.348	1.344	0.813	0.371	1.168	0.523	0.184	0.387	0.672	0.391	1.063	0.77	0.547
0.973	0.617	0.352	0.676	0.598	0.359	0.926	0.766	0.355	0.895	0.578	0.27	0.93	0.492	0.293	1.02	0.504	0.156	0.762	0.461	0.352	1.375	0.836	0.383	1.18	0.563	0.188	0.387	0.711	0.387	1.152	0.789	0.551
0.895	0.57	0.363	0.68	0.602	0.371	0.883	0.738	0.34	0.934	0.574	0.273	0.926	0.461	0.285	1.055	0.52	0.164	0.707	0.438	0.352	1.379	0.879	0.398	1.199	0.613	0.203	0.398	0.719	0.398	1.254	0.828	0.563
0.832	0.523	0.371	0.684	0.602	0.375	0.855	0.699	0.32	0.949	0.57	0.273	0.902	0.43	0.289	1.043	0.539	0.18	0.66	0.418	0.348	1.297	0.887	0.402	1.234	0.652	0.223	0.438	0.711	0.426	1.348	0.891	0.547
0.809	0.488	0.383	0.695	0.598	0.375	0.844	0.668	0.301	0.918	0.563	0.27	0.84	0.398	0.301	1.027	0.563	0.188	0.633	0.426	0.328	1.203	0.883	0.387	1.262	0.699	0.246	0.496	0.699	0.445	1.43	0.961	0.543
0.816	0.484	0.375	0.715	0.602	0.371	0.863	0.629	0.289	0.859	0.555	0.258	0.777	0.375	0.324	1.039	0.586	0.207	0.621	0.453	0.305	1.137	0.844	0.355	1.273	0.727	0.27	0.563	0.684	0.461	1.453	1.02	0.543
0.844	0.473	0.371	0.734	0.602	0.371	0.891	0.609	0.289	0.805	0.543	0.25	0.703	0.359	0.355	1.066	0.625	0.227	0.613	0.473	0.27	1.102	0.852	0.297	1.258	0.754	0.281	0.621	0.676	0.477	1.441	1.051	0.523
0.863	0.473	0.371	0.781	0.621	0.371	0.93	0.598	0.289	0.762	0.539	0.242	0.656	0.355	0.363	1.066	0.656	0.242	0.613	0.496	0.242	1.082	0.781	0.266	1.227	0.781	0.285	0.691	0.664	0.484	1.387	1.055	0.508
0.871	0.477	0.363	0.828	0.633	0.371	0.965	0.578	0.289	0.727	0.527	0.227	0.605	0.395	0.355	1.059	0.684	0.277	0.609	0.539	0.223	1.051	0.719	0.25	1.184	0.773	0.293	0.77	0.645	0.496	1.313	1.047	0.473
0.879	0.5	0.352	0.891	0.645	0.359	1	0.559	0.293	0.707	0.512	0.211	0.582	0.434	0.344	1.008	0.688	0.301	0.59	0.551	0.207	1.012	0.676	0.254	1.145	0.699	0.277	0.859	0.641	0.504	1.281	0.992	0.43
0.867	0.504	0.348	0.945	0.66	0.355	1.004	0.555	0.301	0.699	0.512	0.199	0.547	0.469	0.32	0.977	0.688	0.332	0.594	0.563	0.203	0.984	0.641	0.258	1.148	0.66	0.258	0.945	0.637	0.5	1.316	0.922	0.371
0.848	0.512	0.352	1.008	0.672	0.344	0.969	0.547	0.305	0.703	0.516	0.191	0.535	0.508	0.289	0.934	0.652	0.344	0.59	0.57	0.191	0.973	0.609	0.277	1.141	0.637	0.238	1.039	0.648	0.48	1.371	0.84	0.313
0.816	0.531	0.352	1.074	0.688	0.34	0.918	0.555	0.281	0.703	0.527	0.18	0.516	0.551	0.273	0.918	0.652	0.332	0.586	0.547	0.188	0.953	0.582	0.289	1.105	0.566	0.238	1.152	0.684	0.457	1.395	0.77	0.258
0.777	0.539	0.355	1.109	0.699	0.34	0.863	0.555	0.258	0.707	0.543	0.176	0.504	0.574	0.266	0.941	0.609	0.32	0.582	0.539	0.191	0.91	0.559	0.301	1.047	0.512	0.246	1.258	0.719	0.426	1.395	0.684	0.223
0.742	0.551	0.359	1.102	0.703	0.348	0.828	0.559	0.227	0.715	0.563	0.172	0.504	0.594	0.25	0.973	0.566	0.297	0.578	0.527	0.188	0.848	0.547	0.305	0.953	0.492	0.262	1.367	0.77	0.391	1.402	0.598	0.199
0.711	0.559	0.355	1.082	0.707	0.336	0.801	0.563	0.203	0.715	0.539	0.168	0.508	0.625	0.242	0.992	0.527	0.281	0.59	0.496	0.199	0.785	0.543	0.309	0.848	0.438	0.297	1.426	0.816	0.371	1.41	0.531	0.191
0.684	0.574	0.348	1.086	0.723	0.324	0.785	0.555	0.191	0.703	0.531	0.172	0.5	0.641	0.238	0.98	0.492	0.266	0.598	0.484	0.199	0.719	0.535	0.297	0.738	0.402	0.344	1.445	0.883	0.359	1.367	0.484	0.203
0.672	0.586	0.348	1.109	0.742	0.316	0.793	0.547	0.18	0.68	0.516	0.176	0.535	0.645	0.258	0.945	0.465	0.27	0.602	0.48	0.203	0.66	0.523	0.289	0.641	0.375	0.398	1.418	0.926	0.355	1.281	0.438	0.23
0.652	0.605	0.34	1.102	0.758	0.316	0.797	0.547	0.164	0.656	0.492	0.184	0.563	0.641	0.277	0.887	0.434	0.301	0.625	0.477	0.203	0.617	0.516	0.273	0.57	0.379	0.41	1.395	0.957	0.359	1.141	0.406	0.242
0.652	0.625	0.324	1.086	0.766	0.316	0.801	0.547	0.148	0.645	0.48	0.191	0.574	0.637	0.293	0.813	0.402	0.344	0.656	0.473	0.195	0.582	0.527	0.262	0.496	0.41	0.395	1.352	0.977	0.375	1.027	0.41	0.25
0.66	0.633	0.32	1.051	0.773	0.313	0.793	0.543	0.141	0.641	0.48	0.195	0.586	0.633	0.309	0.727	0.406	0.375	0.691	0.477	0.188	0.566	0.547	0.25	0.445	0.441	0.371	1.281	0.973	0.371	0.957	0.426	0.262
0.656	0.645	0.32	0.988	0.762	0.309	0.773	0.551	0.129	0.633	0.473	0.203	0.613	0.637	0.313	0.656	0.414	0.391	0.734	0.48	0.18	0.516	0.516	0.23	0.406	0.469	0.352	1.227	0.945	0.359	0.848	0.434	0.227
0.664	0.66	0.32	0.906	0.746	0.301	0.75	0.516	0.129	0.637	0.473	0.211	0.652	0.641	0.316	0.602	0.441	0.395	0.809	0.492	0.172	0.52	0.52	0.23	0.383	0.523	0.32	1.207	0.91	0.316	0.754	0.434	0.203
0.668	0.652	0.324	0.844	0.707	0.293	0.734	0.504	0.129	0.637	0.48	0.207	0.68	0.637	0.32	0.57	0.465	0.383	0.883	0.5	0.164	0.52	0.523	0.215	0.355	0.559	0.297	1.215	0.867	0.266	0.688	0.461	0.172
0.676	0.641	0.336	0.801	0.668	0.281	0.715	0.504	0.137	0.633	0.488	0.203	0.703	0.641	0.332	0.539	0.496	0.359	0.953	0.504	0.156	0.523	0.527	0.207	0.34	0.574	0.277	1.199	0.828	0.227	0.637	0.477	0.145
0.68	0.621	0.344	0.797	0.629	0.273	0.691	0.516	0.141	0.637	0.484	0.215	0.738	0.641	0.332	0.512	0.523	0.332	1.023	0.52	0.141	0.527	0.523	0.199	0.348	0.621	0.266	1.164	0.773	0.211	0.613	0.492	0.121
0.691	0.621	0.348	0.816	0.598	0.254	0.66	0.492	0.145	0.648	0.488	0.219	0.785	0.641	0.344	0.496	0.555	0.309	1.063	0.535	0.137	0.531	0.527	0.195	0.344	0.656	0.25	1.133	0.723	0.207	0.594	0.523	0.105
0.695	0.613	0.363	0.848	0.578	0.262	0.645	0.473	0.156	0.676	0.5	0.223	0.816	0.641	0.324	0.484	0.57	0.281	1.07	0.551	0.145	0.523	0.492	0.203	0.355	0.664	0.266	1.125	0.668	0.219	0.59	0.535	0.082
0.691	0.598	0.379	0.879	0.57	0.27	0.609	0.469	0.156	0.703	0.5	0.223	0.883	0.641	0.328	0.484	0.598	0.258	1.059	0.563	0.148	0.539	0.488	0.207	0.379	0.66	0.293	1.102	0.625	0.234	0.594	0.539	0.066
0.688	0.59	0.387	0.906	0.57	0.27	0.613	0.477	0.16	0.754	0.496	0.223	0.953	0.645	0.332	0.492	0.621	0.254	1.082	0.59	0.168	0.543	0.484	0.219	0.414	0.656	0.32	1.055	0.578	0.262	0.602	0.531	0.063
0.684	0.578	0.391	0.922	0.57	0.262	0.598	0.477	0.156	0.809	0.5	0.227	1	0.656	0.332	0.504	0.633	0.281	1.125	0.637	0.195	0.543	0.477	0.223	0.461	0.648	0.352	0.98	0.516	0.273	0.625	0.527	0.055
0.676	0.574	0.391	0.91	0.566	0.25	0.586	0.477	0.156	0.848	0.5	0.23	1.051	0.668	0.34	0.512	0.637	0.301	1.129	0.676	0.227	0.547	0.461	0.219	0.504	0.641	0.375	0.91	0.473	0.293	0.645	0.508	0.055
0.684	0.574	0.391	0.863	0.555	0.246	0.602	0.477	0.152	0.871	0.496	0.23	1.094	0.676	0.324	0.52	0.645	0.309	1.113	0.707	0.27	0.566	0.449	0.219	0.551	0.637	0.391	0.836	0.434	0.293	0.668	0.48	0.066
0.699	0.578	0.391	0.824	0.539	0.242	0.621	0.473	0.156	0.922	0.504	0.227	1.129	0.688	0.328	0.52	0.66	0.313	1.09	0.715	0.301	0.602	0.449	0.215	0.613	0.641	0.395	0.762	0.402	0.289	0.684	0.445	0.07
0.723	0.594	0.387	0.785	0.523	0.23	0.664	0.457	0.164	0.996	0.52	0.238	1.145	0.699	0.324	0.535	0.648	0.332	1.035	0.719	0.309	0.656	0.445	0.203	0.691	0.645	0.391	0.691	0.391	0.285	0.699	0.414	0.086
0.746	0.609	0.383	0.742	0.516	0.211	0.707	0.465	0.172	1.059	0.535	0.238	1.148	0.711	0.328	0.578	0.641	0.352	0.984	0.699	0.316	0.723	0.461	0.203	0.773	0.648	0.391	0.625	0.391	0.27	0.707	0.379	0.086
0.773	0.621	0.375	0.719	0.508	0.199	0.734	0.457	0.176	1.098	0.539	0.246	1.164	0.742	0.332	0.617	0.645	0.363	0.945	0.648	0.316	0.781	0.469	0.203	0.855	0.656	0.387	0.582	0.402	0.242	0.719	0.359	0.094
0.824	0.641	0.375	0.711	0.5	0.195	0.758	0.465	0.18	1.148	0.559	0.242	1.191	0.777	0.336	0.645	0.664	0.367	0.941	0.602	0.309	0.859	0.461	0.203	0.953	0.676	0.383	0.551	0.418	0.207	0.734	0.352	0.094
0.895	0.66	0.375	0.711	0.512	0.184	0.781	0.473	0.176	1.184	0.59	0.246	1.191	0.801	0.348	0.691	0.684	0.363	0.953	0.535	0.297	0.934	0.48	0.195	1.063	0.695	0.371	0.523	0.441	0.176	0.77	0.297	0.098
0.957	0.668	0.379	0.711	0.531	0.164	0.797	0.465	0.184	1.176	0.609	0.25	1.145	0.84	0.352	0.754	0.695	0.367	0.953	0.469	0.27	1.008	0.492	0.188	1.18	0.703	0.367	0.516	0.465	0.168	0.813	0.305	0.094
1.031	0.68	0.371	0.711	0.535	0.16	0.82	0.473	0.191	1.121	0.621	0.266	1.086	0.836	0.348	0.82	0.703	0.387	0.945	0.41	0.258	1.055	0.492	0.184	1.297	0.723	0.348	0.496	0.488	0.141	0.848	0.305	0.086
1.082	0.688	0.367	0.711	0.539	0.148	0.832	0.477	0.203	1.043	0.617	0.277	1.008	0.836	0.324	0.898	0.707	0.391	0.891	0.355	0.258	1.113	0.508	0.168	1.371	0.734	0.348	0.465	0.453	0.137	0.855	0.32	0.082
1.098	0.68	0.367	0.707	0.539	0.141	0.863	0.496	0.223	0.961	0.621	0.301	0.934	0.816	0.301	0.992	0.715	0.391	0.828	0.32	0.277	1.156	0.527	0.16	1.418	0.762	0.348	0.473	0.457	0.145	0.859	0.305	0.086
1.078	0.672	0.367	0.699	0.527	0.137	0.902	0.527	0.242	0.863	0.613	0.305	0.879	0.785	0.277	1.066	0.738	0.371	0.754	0.281	0.32	1.141	0.543	0.16	1.398	0.801	0.355	0.492	0.492	0.152	0.859	0.336	0.09
1.078	0.668	0.352	0.688	0.52	0.141	0.941	0.563	0.246	0.82	0.586	0.313	0.855	0.75	0.27	1.125	0.762	0.348	0.676	0.285	0.352	1.113	0.563	0.172	1.348	0.828	0.363	0.484	0.48	0.145	0.848	0.387	0.09
1.07	0.668	0.34	0.684	0.516	0.145	0.984	0.598	0.254	0.816	0.555	0.309	0.848	0.719	0.266	1.18	0.75	0.348	0.613	0.328	0.367	1.105	0.594	0.191	1.285	0.852	0.367	0.52	0.465	0.156	0.836	0.434	0.098
1.074	0.688	0.328	0.676	0.492	0.156	1.035	0.633	0.27	0.848	0.543	0.305	0.855	0.703	0.266	1.219	0.73	0.367	0.559	0.363	0.367	1.09	0.629	0.227	1.199	0.852	0.375	0.555	0.48	0.156	0.859	0.445	0.105
1.066	0.707	0.32	0.672	0.484	0.156	1.059	0.645	0.293	0.887	0.543	0.293	0.879	0.68	0.273	1.234	0.723	0.363	0.531	0.414	0.355	1.055	0.664	0.246	1.117	0.836	0.352	0.574	0.469	0.156	0.895	0.492	0.121
1.07	0.723	0.316	0.668	0.488	0.164	1.027	0.66	0.316	0.906	0.543	0.285	0.898	0.652	0.289	1.25	0.734	0.375	0.516	0.473	0.332	1.02	0.688	0.273	1.09	0.824	0.309	0.613	0.453	0.168	0.938	0.531	0.133
1.055	0.746	0.32	0.668	0.5	0.164	0.98	0.664	0.34	0.906	0.547	0.27	0.895	0.637	0.297	1.277	0.777	0.371	0.5	0.492	0.293	1.012	0.699	0.285	1.117	0.813	0.27	0.652	0.449	0.164	1	0.563	0.156
1.016	0.758	0.316	0.676	0.504	0.172	0.93	0.66	0.359	0.887	0.539	0.27	0.879	0.59	0.289	1.258	0.82	0.379	0.52	0.547	0.297	1.016	0.699	0.285	1.148	0.801	0.227	0.695	0.441	0.164	1.086	0.609	0.184
0.969	0.746	0.313	0.664	0.512	0.18	0.891	0.656	0.363	0.848	0.527	0.289	0.852	0.547	0.297	1.207	0.848	0.387	0.516	0.57	0.328	1.043	0.672	0.281	1.141	0.762	0.203	0.746	0.426	0.145	1.195	0.66	0.219
0.91	0.715	0.309	0.656	0.512	0.184	0.895	0.609	0.355	0.785	0.512	0.305	0.805	0.523	0.305	1.133	0.859	0.375	0.543	0.563	0.348	1.066	0.621	0.262	1.125	0.711	0.195	0.836	0.426	0.137	1.309	0.73	0.238
0.848	0.664	0.305	0.668	0.527	0.188	0.926	0.563	0.352	0.727	0.512	0.32	0.75	0.484	0.313	1.051	0.863	0.352	0.551	0.633	0.313	1.094	0.605	0.254	1.113	0.66	0.211	0.922	0.426	0.125	1.395	0.762	0.262
0.805	0.617	0.293	0.684	0.523	0.191	0.992	0.547	0.336	0.688	0.527	0.316	0.719	0.484	0.301	1	0.844	0.313	0.527	0.672	0.293	1.078	0.566	0.234	1.09	0.605	0.227	0.98	0.422	0.105	1.434	0.75	0.273
0.781	0.578	0.289	0.73	0.512	0.199	1.027	0.52	0.316	0.648	0.547	0.316	0.699	0.496	0.273	0.977	0.813	0.277	0.516	0.652	0.305	1.027	0.512	0.227	1.043	0.566	0.246	1.039	0.438	0.098	1.41	0.742	0.258
0.789	0.551	0.285	0.781	0.516	0.207	1.051	0.488	0.316	0.613	0.563	0.316	0.688	0.512	0.246	0.973	0.77	0.258	0.531	0.613	0.332	0.969	0.488	0.234	0.953	0.52	0.273	1.074	0.469	0.102	1.324	0.715	0.227
0.816	0.539	0.277	0.82	0.52	0.211	1.016	0.469	0.316	0.59	0.578	0.313	0.699	0.535	0.23	0.965	0.723	0.258	0.547	0.605	0.34	0.883	0.457	0.258	0.852	0.477	0.289	1.094	0.508	0.113	1.199	0.664	0.199
0.84	0.535	0.273	0.852	0.508	0.219	0.965	0.457	0.328	0.578	0.602	0.305	0.695	0.559	0.211	0.965	0.684	0.273	0.555	0.621	0.32	0.797	0.41	0.293	0.77	0.453	0.293	1.109	0.551	0.133	1.047	0.598	0.207
0.859	0.543	0.258	0.887	0.504	0.219	0.895	0.449	0.355	0.57	0.617	0.293	0.688	0.574	0.195	0.969	0.656	0.281	0.582	0.648	0.316	0.707	0.398	0.34	0.703	0.438	0.285	1.129	0.598	0.152	0.887	0.496	0.227
0.879	0.547	0.254	0.926	0.504	0.227	0.828	0.449	0.375	0.563	0.625	0.293	0.707	0.574	0.199	0.977	0.625	0.293	0.621	0.664	0.316	0.625	0.387	0.375	0.641	0.445	0.273	1.16	0.633	0.188	0.77	0.418	0.281
0.898	0.559	0.25	0.957	0.52	0.238	0.762	0.449	0.371	0.559	0.629	0.293	0.695	0.574	0.188	0.965	0.594	0.301	0.672	0.676	0.324	0.559	0.422	0.379	0.594	0.445	0.254	1.191	0.68	0.211	0.691	0.383	0.355
0.879	0.555	0.238	0.965	0.52	0.246	0.723	0.477	0.422	0.57	0.625	0.301	0.676	0.563	0.168	0.934	0.566	0.305	0.73	0.684	0.324	0.504	0.461	0.367	0.563	0.461	0.23	1.207	0.711	0.238	0.629	0.355	0.414
0.832	0.555	0.23	0.977	0.527	0.258	0.703	0.477	0.43	0.582	0.613	0.309	0.672	0.543	0.176	0.875	0.547	0.301	0.801	0.691	0.332	0.469	0.496	0.352	0.535	0.473	0.207	1.215	0.719	0.27	0.578	0.371	0.441
0.781	0.555	0.219	1.016	0.555	0.266	0.691	0.559	0.367	0.598	0.605	0.32	0.668	0.516	0.18	0.809	0.543	0.289	0.863	0.688	0.328	0.445	0.523	0.332	0.512	0.492	0.191	1.23	0.75	0.285	0.543	0.422	0.445
0.738	0.543	0.211	1.047	0.578	0.277	0.652	0.664	0.309	0.609	0.598	0.336	0.656	0.492	0.188	0.758	0.539	0.27	0.934	0.676	0.348	0.426	0.547	0.316	0.488	0.504	0.172	1.207	0.711	0.289	0.531	0.488	0.422
0.715	0.531	0.199	1.07	0.602	0.293	0.598	0.707	0.266	0.629	0.602	0.336	0.652	0.477	0.191	0.707	0.52	0.258	1.043	0.664	0.371	0.422	0.574	0.281	0.492	0.527	0.172	1.164	0.652	0.281	0.523	0.539	0.395
0.699	0.523	0.195	1.082	0.621	0.305	0.609	0.68	0.285	0.652	0.609	0.348	0.656	0.473	0.191	0.668	0.512	0.25	1.137	0.688	0.379	0.418	0.602	0.289	0.465	0.535	0.156	1.133	0.621	0.258	0.523	0.605	0.375
0.695	0.523	0.191	1.09	0.641	0.313	0.625	0.652	0.293	0.684	0.617	0.355	0.66	0.477	0.184	0.648	0.508	0.234	1.191	0.723	0.363	0.43	0.594	0.316	0.457	0.5	0.168	1.082	0.563	0.234	0.504	0.637	0.359
0.711	0.527	0.191	1.031	0.645	0.324	0.613	0.641	0.289	0.699	0.625	0.371	0.652	0.461	0.184	0.637	0.508	0.219	1.238	0.73	0.352	0.453	0.633	0.309	0.457	0.492	0.18	1.02	0.508	0.227	0.52	0.672	0.363
0.75	0.535	0.18	0.945	0.625	0.34	0.613	0.645	0.285	0.711	0.621	0.379	0.668	0.473	0.184	0.629	0.516	0.203	1.289	0.75	0.352	0.449	0.664	0.313	0.488	0.504	0.191	0.926	0.473	0.215	0.543	0.742	0.379
0.762	0.539	0.176	0.852	0.594	0.348	0.629	0.637	0.305	0.707	0.609	0.383	0.68	0.473	0.18	0.613	0.52	0.191	1.297	0.734	0.383	0.457	0.652	0.332	0.516	0.5	0.191	0.809	0.449	0.238	0.574	0.797	0.41
0.762	0.531	0.164	0.773	0.566	0.348	0.633	0.625	0.324	0.703	0.598	0.383	0.715	0.488	0.172	0.602	0.512	0.184	1.285	0.742	0.391	0.492	0.637	0.359	0.555	0.48	0.211	0.699	0.41	0.316	0.617	0.813	0.445
0.758	0.516	0.156	0.727	0.539	0.348	0.645	0.613	0.328	0.711	0.582	0.383	0.754	0.492	0.164	0.586	0.508	0.176	1.27	0.789	0.391	0.535	0.633	0.371	0.574	0.477	0.215	0.605	0.406	0.379	0.66	0.82	0.492
0.754	0.504	0.156	0.73	0.516	0.348	0.66	0.613	0.332	0.723	0.578	0.379	0.801	0.512	0.16	0.582	0.52	0.168	1.219	0.852	0.395	0.586	0.645	0.379	0.602	0.461	0.211	0.543	0.402	0.445	0.715	0.809	0.527
0.746	0.488	0.156	0.758	0.512	0.348	0.668	0.617	0.332	0.758	0.594	0.379	0.867	0.52	0.156	0.566	0.488	0.172	1.109	0.867	0.402	0.648	0.656	0.387	0.625	0.441	0.207	0.492	0.449	0.465	0.773	0.809	0.559
0.742	0.484	0.16	0.781	0.523	0.344	0.684	0.617	0.34	0.813	0.609	0.375	0.938	0.504	0.168	0.563	0.477	0.176	1.004	0.848	0.395	0.707	0.664	0.391	0.645	0.426	0.199	0.453	0.492	0.453	0.816	0.797	0.574
0.73	0.48	0.168	0.797	0.531	0.352	0.695	0.609	0.344	0.867	0.625	0.371	0.984	0.492	0.168	0.543	0.469	0.172	0.953	0.797	0.375	0.773	0.668	0.395	0.691	0.426	0.188	0.418	0.527	0.422	0.863	0.781	0.59
0.719	0.48	0.172	0.801	0.543	0.348	0.707	0.609	0.352	0.918	0.645	0.363	1.023	0.5	0.16	0.547	0.473	0.18	0.945	0.801	0.32	0.844	0.672	0.391	0.746	0.426	0.176	0.387	0.563	0.398	0.949	0.773	0.602
0.699	0.488	0.168	0.789	0.547	0.348	0.727	0.602	0.359	0.977	0.656	0.355	1.051	0.504	0.152	0.551	0.457	0.18	0.965	0.773	0.289	0.949	0.688	0.387	0.824	0.402	0.168	0.383	0.609	0.422	1.078	0.773	0.602
0.672	0.496	0.176	0.766	0.543	0.352	0.746	0.602	0.359	1.035	0.668	0.34	1.078	0.516	0.148	0.559	0.453	0.184	0.984	0.738	0.281	1.07	0.711	0.383	0.918	0.422	0.156	0.383	0.574	0.434	1.238	0.793	0.602
0.66	0.477	0.191	0.73	0.535	0.352	0.777	0.609	0.355	1.098	0.676	0.332	1.102	0.523	0.152	0.57	0.449	0.18	1.004	0.703	0.277	1.164	0.727	0.383	1.008	0.438	0.137	0.414	0.625	0.43	1.383	0.824	0.617
0.641	0.48	0.191	0.699	0.527	0.352	0.816	0.629	0.352	1.141	0.688	0.332	1.129	0.543	0.164	0.594	0.457	0.18	1.027	0.668	0.281	1.227	0.73	0.379	1.082	0.473	0.121	0.406	0.715	0.406	1.566	0.898	0.605
0.66	0.488	0.203	0.672	0.539	0.352	0.859	0.645	0.348	1.152	0.695	0.324	1.145	0.563	0.184	0.617	0.461	0.176	1.047	0.637	0.297	1.289	0.746	0.375	1.137	0.488	0.121	0.41	0.77	0.383	1.633	0.965	0.586
0.68	0.492	0.203	0.652	0.543	0.344	0.906	0.66	0.34	1.16	0.707	0.316	1.129	0.59	0.195	0.656	0.465	0.172	1.027	0.594	0.309	1.324	0.766	0.375	1.164	0.535	0.129	0.434	0.777	0.383	1.594	1.02	0.563
0.707	0.484	0.203	0.645	0.555	0.336	0.957	0.68	0.336	1.176	0.727	0.313	1.082	0.609	0.211	0.711	0.477	0.164	0.969	0.539	0.328	1.336	0.785	0.383	1.168	0.582	0.141	0.48	0.742	0.418	1.488	1.043	0.531
0.746	0.488	0.211	0.648	0.566	0.332	1.008	0.691	0.332	1.164	0.738	0.305	1.016	0.625	0.234	0.797	0.484	0.164	0.887	0.504	0.324	1.32	0.809	0.383	1.188	0.641	0.168	0.551	0.715	0.441	1.344	1.027	0.496
0.789	0.488	0.211	0.652	0.578	0.32	1.059	0.707	0.32	1.133	0.734	0.305	0.934	0.625	0.262	0.895	0.473	0.164	0.801	0.484	0.32	1.324	0.844	0.398	1.207	0.684	0.199	0.617	0.691	0.461	1.266	1.008	0.469
0.82	0.488	0.211	0.656	0.59	0.316	1.098	0.723	0.32	1.063	0.727	0.297	0.867	0.613	0.293	0.969	0.48	0.16	0.738	0.477	0.316	1.32	0.875	0.418	1.203	0.715	0.234	0.664	0.688	0.465	1.25	0.965	0.426
0.859	0.484	0.211	0.656	0.602	0.309	1.117	0.73	0.324	0.984	0.707	0.285	0.82	0.582	0.301	1.023	0.492	0.16	0.684	0.477	0.293	1.254	0.883	0.418	1.188	0.742	0.266	0.719	0.695	0.461	1.297	0.906	0.375
0.906	0.492	0.215	0.664	0.605	0.301	1.117	0.73	0.328	0.918	0.68	0.266	0.805	0.551	0.301	1.059	0.504	0.16	0.656	0.48	0.262	1.184	0.875	0.391	1.16	0.77	0.289	0.809	0.695	0.473	1.32	0.863	0.324
0.945	0.508	0.219	0.668	0.613	0.301	1.125	0.742	0.328	0.867	0.641	0.246	0.805	0.488	0.293	1.051	0.508	0.164	0.645	0.496	0.238	1.141	0.848	0.348	1.152	0.754	0.297	0.906	0.699	0.473	1.32	0.809	0.258
0.977	0.527	0.23	0.672	0.625	0.297	1.125	0.762	0.32	0.824	0.602	0.23	0.824	0.469	0.27	1.043	0.516	0.184	0.629	0.527	0.203	1.121	0.816	0.32	1.148	0.703	0.293	1.031	0.703	0.465	1.34	0.742	0.215
0.996	0.539	0.238	0.672	0.633	0.309	1.098	0.766	0.324	0.809	0.578	0.227	0.852	0.461	0.258	1.043	0.543	0.199	0.617	0.543	0.184	1.086	0.781	0.281	1.137	0.625	0.266	1.172	0.734	0.445	1.398	0.703	0.207
1.043	0.559	0.258	0.676	0.633	0.313	1.055	0.77	0.32	0.828	0.566	0.23	0.844	0.461	0.254	1.066	0.578	0.215	0.621	0.559	0.168	1.063	0.727	0.262	1.145	0.582	0.246	1.289	0.773	0.43	1.41	0.625	0.203
1.082	0.59	0.266	0.688	0.633	0.324	0.984	0.754	0.32	0.852	0.559	0.23	0.805	0.457	0.246	1.082	0.621	0.238	0.621	0.586	0.156	1.039	0.672	0.262	1.125	0.527	0.219	1.375	0.809	0.418	1.383	0.555	0.227
1.105	0.609	0.281	0.699	0.633	0.328	0.918	0.742	0.301	0.867	0.563	0.227	0.758	0.445	0.27	1.082	0.66	0.266	0.609	0.563	0.156	1.016	0.629	0.262	1.074	0.48	0.215	1.445	0.852	0.402	1.305	0.508	0.258
1.109	0.629	0.297	0.703	0.625	0.332	0.867	0.719	0.289	0.875	0.563	0.223	0.715	0.426	0.305	1.059	0.691	0.297	0.594	0.555	0.156	1	0.586	0.266	0.961	0.453	0.219	1.465	0.887	0.391	1.211	0.449	0.285
1.098	0.641	0.309	0.707	0.621	0.344	0.844	0.695	0.281	0.871	0.57	0.223	0.672	0.418	0.34	1.016	0.703	0.328	0.598	0.547	0.16	0.965	0.555	0.281	0.832	0.395	0.266	1.445	0.918	0.391	1.121	0.426	0.297
1.039	0.633	0.324	0.707	0.617	0.355	0.832	0.664	0.273	0.84	0.57	0.219	0.637	0.438	0.367	0.973	0.684	0.344	0.59	0.531	0.168	0.91	0.527	0.285	0.719	0.359	0.332	1.398	0.941	0.402	1.02	0.41	0.309
0.945	0.629	0.348	0.711	0.613	0.355	0.844	0.641	0.27	0.797	0.566	0.211	0.609	0.465	0.375	0.938	0.711	0.336	0.594	0.496	0.188	0.832	0.48	0.289	0.621	0.324	0.395	1.32	0.945	0.41	0.918	0.41	0.273
0.832	0.594	0.352	0.715	0.609	0.359	0.871	0.625	0.27	0.758	0.555	0.207	0.598	0.477	0.379	0.938	0.672	0.324	0.594	0.477	0.191	0.758	0.473	0.297	0.543	0.332	0.426	1.238	0.938	0.395	0.82	0.402	0.23
0.742	0.543	0.367	0.727	0.602	0.355	0.898	0.605	0.266	0.727	0.543	0.191	0.586	0.496	0.352	0.969	0.625	0.32	0.594	0.457	0.191	0.707	0.48	0.293	0.492	0.375	0.414	1.215	0.906	0.344	0.758	0.422	0.184
0.711	0.496	0.375	0.742	0.598	0.367	0.926	0.594	0.266	0.703	0.527	0.188	0.586	0.539	0.355	0.992	0.574	0.301	0.59	0.445	0.188	0.652	0.48	0.273	0.445	0.418	0.391	1.246	0.855	0.285	0.727	0.441	0.133
0.723	0.469	0.375	0.77	0.586	0.375	0.953	0.578	0.266	0.684	0.512	0.184	0.621	0.539	0.391	1.004	0.527	0.289	0.598	0.43	0.18	0.629	0.488	0.258	0.398	0.449	0.355	1.289	0.801	0.227	0.719	0.465	0.082
0.75	0.465	0.363	0.805	0.602	0.379	0.941	0.563	0.258	0.672	0.52	0.18	0.637	0.598	0.34	0.992	0.488	0.273	0.625	0.426	0.176	0.613	0.512	0.227	0.379	0.508	0.316	1.305	0.762	0.184	0.723	0.5	0.047
0.797	0.465	0.359	0.828	0.621	0.379	0.898	0.535	0.254	0.672	0.531	0.184	0.637	0.68	0.27	0.945	0.461	0.273	0.664	0.434	0.176	0.57	0.492	0.207	0.352	0.531	0.301	1.293	0.703	0.168	0.727	0.512	0.027
0.832	0.473	0.355	0.852	0.637	0.363	0.84	0.516	0.242	0.664	0.535	0.184	0.633	0.719	0.254	0.887	0.41	0.309	0.695	0.438	0.172	0.559	0.512	0.195	0.34	0.539	0.336	1.285	0.641	0.176	0.754	0.516	0.02
0.855	0.473	0.348	0.887	0.648	0.355	0.797	0.516	0.227	0.66	0.539	0.184	0.656	0.691	0.27	0.809	0.391	0.34	0.742	0.445	0.172	0.547	0.523	0.176	0.355	0.555	0.363	1.266	0.578	0.195	0.762	0.527	0.012
0.859	0.465	0.344	0.922	0.652	0.355	0.762	0.52	0.207	0.664	0.531	0.188	0.668	0.676	0.281	0.727	0.387	0.375	0.813	0.473	0.16	0.559	0.543	0.18	0.371	0.625	0.328	1.203	0.531	0.215	0.766	0.516	0.012
0.867	0.461	0.355	0.969	0.664	0.352	0.742	0.523	0.195	0.66	0.523	0.188	0.66	0.68	0.277	0.676	0.398	0.391	0.859	0.469	0.156	0.543	0.539	0.164	0.359	0.73	0.281	1.098	0.488	0.238	0.754	0.504	0
0.836	0.457	0.359	1.031	0.684	0.34	0.727	0.531	0.188	0.648	0.512	0.191	0.648	0.684	0.285	0.621	0.434	0.379	0.918	0.457	0.152	0.535	0.512	0.172	0.348	0.746	0.293	0.973	0.457	0.262	0.746	0.461	0.027
0.789	0.469	0.359	1.063	0.699	0.344	0.734	0.543	0.18	0.625	0.5	0.191	0.645	0.68	0.305	0.582	0.477	0.363	0.965	0.48	0.137	0.527	0.504	0.168	0.391	0.691	0.336	0.863	0.434	0.277	0.73	0.414	0.055
0.75	0.477	0.363	1.039	0.703	0.348	0.734	0.555	0.168	0.617	0.496	0.191	0.633	0.672	0.324	0.559	0.52	0.348	1.004	0.516	0.133	0.535	0.496	0.164	0.441	0.637	0.375	0.766	0.43	0.27	0.715	0.379	0.078
0.715	0.492	0.355	1.027	0.699	0.352	0.738	0.563	0.156	0.609	0.496	0.191	0.641	0.668	0.34	0.523	0.535	0.32	1.023	0.523	0.148	0.539	0.477	0.164	0.492	0.645	0.371	0.68	0.426	0.242	0.695	0.352	0.09
0.688	0.504	0.348	1.035	0.719	0.344	0.742	0.563	0.148	0.613	0.496	0.199	0.668	0.668	0.359	0.512	0.574	0.289	1.035	0.547	0.152	0.551	0.453	0.168	0.559	0.672	0.371	0.609	0.434	0.227	0.68	0.313	0.094
0.664	0.523	0.332	1.055	0.738	0.332	0.738	0.531	0.145	0.625	0.504	0.199	0.699	0.664	0.367	0.504	0.609	0.27	1.051	0.574	0.172	0.57	0.441	0.18	0.625	0.684	0.383	0.574	0.449	0.211	0.688	0.305	0.098
0.656	0.543	0.32	1.07	0.758	0.328	0.73	0.531	0.141	0.633	0.508	0.211	0.734	0.672	0.375	0.512	0.656	0.293	1.078	0.613	0.203	0.598	0.438	0.184	0.703	0.68	0.391	0.52	0.477	0.172	0.707	0.316	0.105
0.652	0.574	0.309	1.055	0.766	0.336	0.707	0.508	0.148	0.637	0.508	0.219	0.77	0.664	0.375	0.523	0.668	0.301	1.086	0.652	0.227	0.625	0.438	0.18	0.777	0.668	0.391	0.477	0.465	0.156	0.715	0.293	0.113
0.656	0.59	0.309	0.992	0.762	0.344	0.691	0.492	0.156	0.641	0.52	0.223	0.816	0.668	0.371	0.527	0.695	0.285	1.059	0.68	0.266	0.656	0.445	0.172	0.871	0.695	0.383	0.461	0.484	0.141	0.719	0.297	0.125
0.664	0.617	0.309	0.93	0.766	0.332	0.676	0.484	0.16	0.641	0.52	0.227	0.875	0.664	0.383	0.504	0.715	0.27	1.043	0.723	0.309	0.688	0.43	0.164	0.973	0.707	0.379	0.477	0.512	0.137	0.73	0.309	0.133
0.684	0.625	0.316	0.859	0.75	0.32	0.66	0.48	0.172	0.656	0.508	0.234	0.922	0.672	0.367	0.492	0.684	0.297	1	0.75	0.328	0.754	0.426	0.164	1.09	0.715	0.375	0.453	0.508	0.117	0.734	0.313	0.129
0.676	0.629	0.328	0.824	0.734	0.305	0.664	0.484	0.176	0.691	0.52	0.238	0.992	0.688	0.375	0.52	0.641	0.328	0.977	0.738	0.34	0.809	0.438	0.156	1.199	0.73	0.371	0.465	0.477	0.141	0.727	0.324	0.121
0.695	0.613	0.34	0.809	0.711	0.293	0.652	0.492	0.184	0.742	0.527	0.234	1.066	0.691	0.371	0.539	0.621	0.344	0.98	0.699	0.332	0.863	0.445	0.152	1.293	0.738	0.363	0.477	0.496	0.148	0.703	0.363	0.113
0.703	0.594	0.348	0.813	0.684	0.285	0.645	0.496	0.184	0.793	0.527	0.242	1.129	0.691	0.359	0.559	0.629	0.34	0.992	0.676	0.301	0.906	0.473	0.145	1.371	0.75	0.371	0.473	0.484	0.152	0.695	0.398	0.113
0.711	0.586	0.359	0.84	0.668	0.281	0.637	0.52	0.172	0.848	0.535	0.242	1.195	0.691	0.355	0.59	0.645	0.336	1.02	0.602	0.281	0.938	0.473	0.141	1.402	0.785	0.375	0.496	0.461	0.168	0.707	0.43	0.117
0.719	0.578	0.367	0.871	0.648	0.281	0.645	0.484	0.188	0.91	0.547	0.242	1.234	0.699	0.348	0.633	0.645	0.328	1.043	0.563	0.254	1.027	0.492	0.145	1.391	0.832	0.371	0.492	0.449	0.172	0.742	0.477	0.121
0.711	0.57	0.379	0.895	0.629	0.277	0.656	0.488	0.191	0.973	0.547	0.238	1.238	0.711	0.348	0.691	0.648	0.328	1.012	0.516	0.234	1.098	0.527	0.152	1.379	0.859	0.371	0.504	0.434	0.176	0.793	0.527	0.156
0.707	0.559	0.383	0.906	0.613	0.281	0.68	0.484	0.195	1.043	0.555	0.238	1.23	0.738	0.344	0.77	0.648	0.34	0.953	0.469	0.242	1.125	0.559	0.16	1.332	0.883	0.379	0.531	0.418	0.176	0.852	0.57	0.195
0.699	0.547	0.387	0.93	0.59	0.277	0.727	0.496	0.188	1.055	0.559	0.246	1.203	0.758	0.344	0.84	0.66	0.348	0.863	0.418	0.273	1.145	0.594	0.164	1.266	0.883	0.375	0.559	0.41	0.18	0.945	0.625	0.227
0.699	0.543	0.387	0.934	0.566	0.277	0.766	0.496	0.195	1.047	0.563	0.254	1.145	0.785	0.348	0.934	0.691	0.355	0.781	0.367	0.332	1.148	0.617	0.18	1.191	0.871	0.355	0.59	0.395	0.168	1.098	0.695	0.27
0.707	0.551	0.391	0.918	0.547	0.27	0.809	0.496	0.199	1.055	0.57	0.258	1.051	0.793	0.34	1.031	0.73	0.348	0.711	0.34	0.402	1.145	0.641	0.203	1.156	0.855	0.316	0.641	0.387	0.16	1.285	0.801	0.289
0.727	0.551	0.395	0.891	0.535	0.262	0.848	0.484	0.207	1.102	0.605	0.258	0.969	0.789	0.324	1.098	0.758	0.348	0.656	0.336	0.438	1.137	0.668	0.234	1.152	0.836	0.273	0.699	0.363	0.141	1.406	0.836	0.285
0.738	0.566	0.395	0.855	0.523	0.25	0.887	0.48	0.215	1.145	0.637	0.27	0.922	0.785	0.305	1.145	0.762	0.348	0.613	0.379	0.441	1.109	0.684	0.266	1.137	0.801	0.238	0.789	0.355	0.125	1.52	0.848	0.273
0.758	0.574	0.402	0.832	0.523	0.23	0.934	0.48	0.219	1.148	0.652	0.293	0.898	0.77	0.277	1.199	0.75	0.355	0.574	0.426	0.41	1.082	0.691	0.297	1.113	0.758	0.211	0.867	0.371	0.117	1.539	0.84	0.234
0.793	0.594	0.398	0.813	0.535	0.207	0.961	0.488	0.219	1.121	0.652	0.309	0.895	0.742	0.258	1.234	0.746	0.363	0.551	0.488	0.375	1.063	0.695	0.32	1.086	0.695	0.203	0.934	0.383	0.105	1.441	0.809	0.191
0.832	0.613	0.391	0.805	0.539	0.191	0.977	0.496	0.227	1.059	0.648	0.316	0.898	0.723	0.246	1.234	0.754	0.363	0.535	0.543	0.336	1.043	0.652	0.316	1.07	0.641	0.215	0.992	0.414	0.105	1.309	0.727	0.168
0.883	0.633	0.398	0.793	0.543	0.176	0.988	0.508	0.238	0.965	0.637	0.316	0.914	0.703	0.238	1.254	0.785	0.367	0.516	0.602	0.316	1.063	0.609	0.32	1.051	0.59	0.234	1.027	0.453	0.113	1.195	0.648	0.18
0.93	0.648	0.398	0.785	0.551	0.164	1.012	0.535	0.246	0.871	0.602	0.313	0.941	0.66	0.246	1.273	0.816	0.375	0.512	0.605	0.316	1.078	0.578	0.301	1.004	0.551	0.254	1.047	0.504	0.133	0.992	0.535	0.219
0.969	0.656	0.391	0.777	0.551	0.148	1.02	0.57	0.258	0.813	0.566	0.313	0.957	0.633	0.254	1.254	0.852	0.383	0.52	0.641	0.293	1.063	0.535	0.281	0.93	0.516	0.27	1.098	0.563	0.156	0.84	0.414	0.305
1.02	0.664	0.375	0.77	0.547	0.141	1.012	0.598	0.281	0.813	0.531	0.309	0.969	0.586	0.246	1.199	0.859	0.398	0.508	0.699	0.262	1.016	0.492	0.266	0.84	0.484	0.277	1.172	0.613	0.191	0.766	0.363	0.414
1.063	0.668	0.367	0.766	0.547	0.133	1.012	0.621	0.289	0.844	0.508	0.316	0.953	0.543	0.258	1.121	0.863	0.387	0.492	0.727	0.258	0.93	0.477	0.262	0.754	0.461	0.281	1.234	0.688	0.215	0.703	0.387	0.5
1.082	0.664	0.371	0.75	0.535	0.125	0.992	0.633	0.309	0.875	0.488	0.316	0.883	0.52	0.258	1.055	0.84	0.359	0.496	0.723	0.277	0.824	0.438	0.277	0.684	0.469	0.277	1.285	0.723	0.254	0.668	0.449	0.531
1.066	0.656	0.371	0.734	0.523	0.125	0.953	0.641	0.332	0.891	0.484	0.316	0.809	0.48	0.273	1.035	0.824	0.32	0.52	0.688	0.313	0.73	0.398	0.32	0.613	0.465	0.262	1.313	0.773	0.289	0.668	0.523	0.527
1.078	0.672	0.363	0.715	0.523	0.125	0.891	0.648	0.344	0.879	0.484	0.313	0.75	0.473	0.262	1.027	0.789	0.285	0.535	0.66	0.332	0.645	0.391	0.363	0.57	0.465	0.25	1.32	0.82	0.293	0.68	0.578	0.488
1.094	0.699	0.352	0.703	0.504	0.129	0.82	0.625	0.348	0.848	0.469	0.316	0.711	0.48	0.246	1.039	0.734	0.27	0.555	0.66	0.344	0.586	0.383	0.398	0.523	0.473	0.227	1.324	0.805	0.313	0.672	0.613	0.441
1.109	0.734	0.344	0.688	0.5	0.129	0.789	0.594	0.348	0.801	0.453	0.32	0.672	0.492	0.211	1.043	0.688	0.27	0.586	0.668	0.348	0.543	0.418	0.402	0.496	0.488	0.215	1.309	0.773	0.285	0.668	0.668	0.406
1.105	0.762	0.34	0.676	0.496	0.133	0.785	0.563	0.348	0.746	0.453	0.328	0.652	0.508	0.18	1.043	0.645	0.27	0.633	0.672	0.352	0.5	0.457	0.395	0.477	0.516	0.188	1.281	0.699	0.254	0.664	0.691	0.398
1.066	0.773	0.348	0.66	0.5	0.137	0.832	0.566	0.328	0.695	0.457	0.332	0.664	0.523	0.18	1.035	0.613	0.277	0.68	0.68	0.359	0.469	0.5	0.375	0.445	0.504	0.168	1.25	0.617	0.215	0.691	0.742	0.414
0.98	0.766	0.348	0.652	0.504	0.133	0.887	0.551	0.324	0.648	0.465	0.328	0.656	0.531	0.16	1.02	0.559	0.293	0.738	0.688	0.367	0.457	0.539	0.359	0.441	0.516	0.16	1.207	0.539	0.199	0.707	0.805	0.434
0.902	0.746	0.332	0.641	0.508	0.145	0.926	0.543	0.316	0.613	0.48	0.328	0.672	0.551	0.156	0.984	0.512	0.285	0.805	0.688	0.375	0.453	0.586	0.316	0.449	0.535	0.16	1.137	0.5	0.188	0.715	0.832	0.461
0.836	0.711	0.32	0.617	0.508	0.145	0.93	0.527	0.32	0.586	0.5	0.32	0.68	0.547	0.141	0.922	0.457	0.289	0.875	0.691	0.379	0.449	0.617	0.316	0.441	0.523	0.148	1.02	0.43	0.211	0.73	0.828	0.492
0.773	0.668	0.316	0.621	0.496	0.152	0.934	0.527	0.328	0.578	0.527	0.305	0.672	0.543	0.129	0.844	0.426	0.309	0.961	0.695	0.375	0.453	0.605	0.379	0.465	0.5	0.172	0.875	0.379	0.27	0.758	0.813	0.527
0.73	0.633	0.301	0.621	0.488	0.16	0.906	0.504	0.328	0.566	0.547	0.293	0.672	0.539	0.125	0.766	0.426	0.316	1.043	0.703	0.379	0.469	0.594	0.387	0.48	0.504	0.184	0.758	0.34	0.363	0.781	0.793	0.547
0.727	0.613	0.293	0.629	0.488	0.164	0.859	0.488	0.352	0.563	0.559	0.301	0.672	0.512	0.133	0.719	0.445	0.301	1.102	0.695	0.371	0.477	0.66	0.34	0.508	0.496	0.195	0.656	0.324	0.426	0.809	0.773	0.555
0.754	0.609	0.285	0.656	0.48	0.18	0.797	0.484	0.371	0.57	0.574	0.285	0.652	0.492	0.137	0.68	0.477	0.27	1.172	0.688	0.371	0.461	0.727	0.313	0.547	0.484	0.203	0.59	0.371	0.441	0.852	0.762	0.566
0.797	0.609	0.285	0.699	0.477	0.184	0.727	0.504	0.355	0.574	0.59	0.281	0.645	0.477	0.145	0.648	0.477	0.246	1.238	0.711	0.359	0.469	0.699	0.355	0.563	0.473	0.203	0.535	0.422	0.426	0.914	0.762	0.57
0.844	0.605	0.285	0.742	0.48	0.191	0.68	0.527	0.352	0.586	0.59	0.289	0.637	0.461	0.152	0.621	0.52	0.211	1.285	0.73	0.363	0.527	0.656	0.395	0.598	0.461	0.203	0.484	0.48	0.398	1	0.766	0.57
0.898	0.598	0.281	0.766	0.48	0.195	0.645	0.543	0.336	0.602	0.586	0.301	0.617	0.445	0.152	0.609	0.551	0.18	1.309	0.754	0.371	0.578	0.648	0.406	0.641	0.441	0.195	0.426	0.531	0.359	1.105	0.781	0.574
0.941	0.578	0.285	0.785	0.477	0.195	0.621	0.574	0.324	0.605	0.578	0.313	0.617	0.434	0.16	0.613	0.578	0.164	1.316	0.789	0.375	0.609	0.66	0.402	0.703	0.434	0.195	0.387	0.578	0.32	1.23	0.816	0.57
0.941	0.555	0.273	0.82	0.48	0.195	0.598	0.586	0.313	0.613	0.574	0.316	0.617	0.438	0.16	0.613	0.598	0.156	1.305	0.84	0.379	0.645	0.676	0.402	0.785	0.43	0.184	0.367	0.633	0.293	1.348	0.887	0.574
0.914	0.531	0.258	0.852	0.496	0.203	0.582	0.617	0.301	0.621	0.578	0.316	0.633	0.449	0.16	0.609	0.605	0.148	1.258	0.863	0.387	0.719	0.688	0.41	0.898	0.434	0.176	0.324	0.664	0.266	1.422	0.973	0.586
0.871	0.508	0.246	0.875	0.508	0.223	0.59	0.633	0.293	0.633	0.582	0.32	0.652	0.465	0.156	0.598	0.586	0.145	1.168	0.863	0.383	0.789	0.688	0.414	1.02	0.453	0.156	0.32	0.695	0.273	1.465	1.059	0.566
0.844	0.492	0.23	0.895	0.523	0.242	0.609	0.648	0.289	0.652	0.59	0.32	0.688	0.484	0.148	0.586	0.563	0.145	1.078	0.824	0.348	0.855	0.688	0.414	1.117	0.434	0.152	0.324	0.734	0.281	1.445	1.113	0.555
0.844	0.492	0.219	0.938	0.547	0.262	0.613	0.656	0.293	0.664	0.59	0.328	0.75	0.496	0.152	0.59	0.535	0.152	1.023	0.766	0.309	0.93	0.695	0.406	1.168	0.438	0.148	0.32	0.75	0.293	1.395	1.125	0.504
0.84	0.492	0.203	0.984	0.586	0.277	0.613	0.648	0.305	0.668	0.598	0.336	0.824	0.516	0.156	0.574	0.5	0.16	1.02	0.746	0.266	1.023	0.699	0.395	1.195	0.457	0.145	0.34	0.727	0.336	1.383	1.094	0.438
0.828	0.484	0.191	1.023	0.621	0.285	0.617	0.633	0.313	0.684	0.602	0.344	0.902	0.516	0.16	0.574	0.48	0.168	1.023	0.691	0.254	1.105	0.699	0.391	1.207	0.5	0.145	0.379	0.719	0.375	1.414	1.023	0.355
0.82	0.488	0.168	1.051	0.656	0.305	0.625	0.613	0.332	0.707	0.598	0.344	0.957	0.523	0.16	0.586	0.469	0.18	1.023	0.652	0.242	1.172	0.707	0.387	1.203	0.543	0.152	0.445	0.711	0.414	1.484	0.918	0.293
0.809	0.5	0.145	1.074	0.676	0.34	0.629	0.605	0.34	0.734	0.582	0.352	0.996	0.531	0.16	0.594	0.457	0.18	1.027	0.629	0.254	1.242	0.719	0.379	1.191	0.582	0.168	0.516	0.699	0.449	1.527	0.801	0.25
0.797	0.504	0.129	1.098	0.691	0.367	0.637	0.605	0.348	0.766	0.578	0.352	1.027	0.527	0.156	0.605	0.449	0.184	1.016	0.598	0.262	1.328	0.738	0.379	1.211	0.609	0.191	0.594	0.688	0.469	1.559	0.699	0.223
0.793	0.512	0.121	1.07	0.711	0.395	0.641	0.609	0.344	0.805	0.578	0.352	1.051	0.527	0.164	0.629	0.445	0.18	1	0.574	0.273	1.348	0.781	0.387	1.211	0.652	0.219	0.664	0.676	0.477	1.559	0.598	0.203
0.793	0.523	0.117	1.004	0.711	0.41	0.656	0.617	0.348	0.859	0.59	0.352	1.074	0.52	0.176	0.664	0.445	0.18	0.965	0.551	0.281	1.32	0.813	0.395	1.191	0.68	0.246	0.746	0.652	0.488	1.559	0.512	0.207
0.785	0.535	0.117	0.938	0.699	0.426	0.676	0.629	0.348	0.91	0.605	0.348	1.09	0.527	0.188	0.703	0.445	0.172	0.895	0.531	0.281	1.293	0.84	0.402	1.152	0.703	0.277	0.848	0.645	0.48	1.512	0.445	0.219
0.77	0.531	0.121	0.859	0.652	0.422	0.691	0.637	0.355	0.965	0.625	0.34	1.121	0.555	0.199	0.746	0.445	0.16	0.824	0.52	0.273	1.254	0.855	0.406	1.113	0.723	0.297	0.961	0.645	0.461	1.41	0.398	0.246
0.77	0.543	0.125	0.809	0.602	0.418	0.707	0.645	0.359	1.035	0.637	0.328	1.148	0.594	0.223	0.801	0.453	0.156	0.75	0.508	0.262	1.168	0.863	0.391	1.078	0.73	0.305	1.09	0.652	0.438	1.262	0.371	0.258
0.746	0.527	0.141	0.816	0.566	0.414	0.73	0.648	0.355	1.094	0.645	0.32	1.152	0.629	0.238	0.859	0.457	0.152	0.695	0.5	0.242	1.094	0.844	0.355	1.059	0.688	0.305	1.227	0.672	0.414	1.125	0.379	0.273
0.727	0.512	0.152	0.844	0.523	0.41	0.766	0.641	0.359	1.117	0.656	0.316	1.113	0.652	0.262	0.906	0.461	0.148	0.66	0.5	0.223	1.078	0.816	0.316	1.051	0.625	0.297	1.336	0.684	0.395	1.016	0.406	0.27
0.699	0.512	0.152	0.879	0.492	0.41	0.805	0.637	0.363	1.109	0.676	0.313	1.051	0.648	0.293	0.941	0.48	0.141	0.641	0.508	0.211	1.102	0.789	0.281	1.051	0.57	0.289	1.438	0.73	0.387	0.898	0.422	0.25
0.699	0.516	0.156	0.898	0.469	0.414	0.844	0.641	0.367	1.105	0.699	0.301	0.973	0.637	0.309	0.965	0.441	0.141	0.602	0.504	0.184	1.113	0.762	0.254	1.016	0.523	0.27	1.465	0.805	0.375	0.789	0.434	0.223
0.68	0.508	0.16	0.91	0.445	0.414	0.898	0.656	0.367	1.125	0.719	0.305	0.91	0.602	0.313	0.98	0.461	0.141	0.602	0.504	0.18	1.109	0.719	0.246	0.93	0.484	0.254	1.422	0.859	0.371	0.723	0.469	0.188
0.672	0.496	0.172	0.926	0.414	0.438	0.949	0.668	0.371	1.137	0.746	0.313	0.875	0.547	0.313	0.988	0.484	0.145	0.594	0.52	0.172	1.102	0.676	0.242	0.828	0.457	0.25	1.379	0.926	0.379	0.68	0.484	0.152
0.672	0.484	0.172	0.902	0.414	0.43	1.012	0.684	0.359	1.121	0.762	0.316	0.871	0.5	0.293	1.008	0.531	0.152	0.613	0.539	0.176	1.086	0.637	0.242	0.699	0.414	0.27	1.293	0.945	0.379	0.66	0.516	0.117
0.699	0.484	0.18	0.852	0.426	0.461	1.07	0.695	0.355	1.078	0.773	0.316	0.887	0.457	0.285	1.035	0.574	0.172	0.586	0.512	0.16	1.047	0.598	0.242	0.598	0.359	0.324	1.238	0.93	0.367	0.652	0.539	0.078
0.73	0.488	0.18	0.813	0.383	0.492	1.102	0.699	0.352	1.016	0.77	0.305	0.902	0.434	0.277	1.051	0.602	0.195	0.566	0.512	0.16	0.992	0.57	0.258	0.512	0.34	0.367	1.219	0.906	0.336	0.648	0.543	0.055
0.762	0.488	0.188	0.781	0.414	0.469	1.09	0.699	0.348	0.949	0.75	0.289	0.883	0.422	0.27	1.035	0.629	0.215	0.555	0.512	0.156	0.918	0.547	0.258	0.445	0.348	0.391	1.273	0.879	0.285	0.645	0.535	0.051
0.789	0.488	0.191	0.727	0.52	0.398	1.074	0.707	0.34	0.898	0.715	0.281	0.84	0.414	0.285	0.996	0.664	0.238	0.547	0.5	0.168	0.844	0.535	0.258	0.402	0.402	0.383	1.344	0.836	0.227	0.645	0.516	0.059
0.809	0.48	0.191	0.672	0.609	0.344	1.094	0.727	0.332	0.867	0.672	0.27	0.777	0.402	0.309	0.949	0.672	0.27	0.535	0.484	0.18	0.762	0.52	0.254	0.371	0.453	0.363	1.375	0.781	0.188	0.641	0.504	0.055
0.82	0.465	0.195	0.648	0.648	0.316	1.125	0.75	0.332	0.844	0.629	0.25	0.707	0.395	0.332	0.906	0.684	0.289	0.527	0.473	0.188	0.699	0.512	0.246	0.352	0.504	0.344	1.355	0.719	0.168	0.641	0.477	0.059
0.848	0.457	0.199	0.629	0.648	0.289	1.133	0.773	0.344	0.84	0.605	0.246	0.648	0.41	0.344	0.875	0.668	0.301	0.539	0.465	0.191	0.656	0.508	0.23	0.34	0.543	0.32	1.316	0.66	0.172	0.641	0.438	0.082
0.875	0.461	0.207	0.602	0.645	0.258	1.102	0.781	0.352	0.867	0.586	0.254	0.605	0.434	0.348	0.875	0.637	0.293	0.539	0.453	0.191	0.621	0.512	0.219	0.352	0.594	0.301	1.273	0.602	0.176	0.645	0.41	0.09
0.887	0.469	0.219	0.598	0.648	0.25	1.035	0.777	0.348	0.883	0.578	0.254	0.566	0.453	0.336	0.914	0.602	0.297	0.555	0.449	0.195	0.602	0.52	0.207	0.336	0.609	0.27	1.195	0.543	0.207	0.645	0.383	0.105
0.898	0.477	0.238	0.594	0.656	0.234	0.957	0.762	0.332	0.895	0.574	0.258	0.563	0.48	0.355	0.965	0.559	0.293	0.57	0.438	0.191	0.57	0.516	0.191	0.359	0.625	0.254	1.078	0.488	0.23	0.656	0.371	0.109
0.918	0.492	0.258	0.59	0.66	0.234	0.887	0.727	0.316	0.895	0.57	0.254	0.535	0.488	0.324	0.988	0.531	0.27	0.598	0.438	0.188	0.559	0.523	0.184	0.395	0.66	0.25	0.957	0.465	0.262	0.668	0.316	0.121
0.949	0.527	0.273	0.582	0.664	0.246	0.816	0.68	0.293	0.867	0.57	0.254	0.512	0.527	0.316	0.98	0.5	0.25	0.637	0.441	0.18	0.555	0.531	0.18	0.434	0.68	0.27	0.844	0.449	0.277	0.684	0.293	0.129
0.984	0.559	0.281	0.586	0.66	0.246	0.781	0.637	0.277	0.809	0.555	0.25	0.547	0.563	0.379	0.969	0.477	0.242	0.688	0.449	0.172	0.551	0.547	0.172	0.469	0.691	0.285	0.742	0.438	0.281	0.699	0.289	0.129
1.023	0.582	0.285	0.594	0.645	0.254	0.785	0.613	0.27	0.762	0.551	0.246	0.582	0.574	0.406	0.93	0.441	0.262	0.75	0.469	0.172	0.531	0.516	0.168	0.512	0.68	0.324	0.66	0.438	0.262	0.703	0.27	0.133
1.055	0.605	0.301	0.602	0.625	0.273	0.82	0.602	0.262	0.723	0.547	0.242	0.598	0.648	0.332	0.879	0.398	0.305	0.801	0.461	0.164	0.535	0.512	0.184	0.559	0.684	0.344	0.594	0.445	0.242	0.715	0.25	0.125
1.055	0.602	0.313	0.613	0.609	0.293	0.859	0.602	0.262	0.699	0.539	0.23	0.563	0.707	0.273	0.813	0.383	0.359	0.871	0.465	0.18	0.539	0.516	0.191	0.59	0.688	0.367	0.543	0.457	0.227	0.723	0.27	0.105
1.008	0.59	0.316	0.637	0.598	0.305	0.891	0.602	0.258	0.68	0.535	0.223	0.547	0.695	0.27	0.758	0.383	0.41	0.941	0.484	0.176	0.543	0.508	0.195	0.633	0.695	0.379	0.512	0.488	0.203	0.715	0.262	0.117
0.914	0.574	0.336	0.66	0.586	0.316	0.926	0.602	0.262	0.668	0.539	0.211	0.559	0.637	0.289	0.703	0.418	0.418	1.02	0.512	0.176	0.543	0.488	0.199	0.684	0.699	0.379	0.457	0.473	0.176	0.727	0.289	0.113
0.813	0.547	0.344	0.668	0.57	0.324	0.941	0.59	0.258	0.668	0.539	0.203	0.574	0.617	0.297	0.66	0.445	0.426	1.047	0.539	0.18	0.543	0.469	0.199	0.766	0.711	0.383	0.438	0.488	0.172	0.734	0.344	0.102
0.734	0.512	0.352	0.676	0.559	0.328	0.922	0.578	0.258	0.672	0.551	0.195	0.586	0.637	0.285	0.621	0.477	0.402	1.047	0.563	0.191	0.563	0.457	0.195	0.859	0.738	0.383	0.43	0.512	0.16	0.742	0.359	0.102
0.699	0.488	0.352	0.676	0.547	0.336	0.863	0.559	0.25	0.668	0.547	0.191	0.613	0.656	0.285	0.598	0.52	0.363	1.059	0.582	0.203	0.578	0.445	0.199	0.969	0.77	0.383	0.434	0.527	0.156	0.777	0.395	0.094
0.723	0.477	0.355	0.699	0.543	0.332	0.813	0.547	0.234	0.664	0.551	0.188	0.641	0.688	0.293	0.602	0.535	0.387	1.086	0.625	0.219	0.602	0.438	0.195	1.086	0.785	0.391	0.406	0.484	0.156	0.813	0.445	0.09
0.762	0.488	0.348	0.727	0.555	0.324	0.773	0.539	0.223	0.668	0.547	0.188	0.68	0.684	0.309	0.602	0.535	0.398	1.121	0.664	0.242	0.645	0.441	0.195	1.188	0.809	0.383	0.418	0.473	0.172	0.895	0.504	0.109
0.836	0.492	0.355	0.758	0.566	0.32	0.75	0.527	0.215	0.668	0.543	0.191	0.719	0.68	0.332	0.586	0.578	0.383	1.141	0.707	0.273	0.688	0.449	0.188	1.285	0.809	0.371	0.426	0.48	0.18	0.988	0.574	0.148
0.879	0.504	0.352	0.797	0.582	0.316	0.742	0.523	0.203	0.668	0.539	0.191	0.75	0.676	0.332	0.582	0.629	0.363	1.141	0.719	0.297	0.754	0.441	0.191	1.363	0.805	0.371	0.465	0.461	0.195	1.082	0.633	0.191
0.902	0.516	0.348	0.84	0.602	0.309	0.746	0.523	0.199	0.672	0.535	0.203	0.789	0.676	0.336	0.582	0.648	0.352	1.141	0.758	0.336	0.816	0.461	0.191	1.395	0.813	0.371	0.508	0.449	0.199	1.211	0.738	0.223
0.926	0.531	0.352	0.871	0.617	0.309	0.742	0.527	0.191	0.68	0.531	0.215	0.844	0.672	0.352	0.574	0.648	0.336	1.113	0.754	0.348	0.867	0.469	0.184	1.379	0.809	0.387	0.531	0.453	0.195	1.355	0.875	0.219
0.906	0.512	0.363	0.914	0.637	0.305	0.742	0.535	0.168	0.676	0.527	0.215	0.879	0.668	0.352	0.555	0.645	0.324	1.078	0.727	0.348	0.918	0.469	0.18	1.34	0.813	0.398	0.551	0.43	0.191	1.465	0.91	0.219
0.871	0.504	0.375	0.961	0.645	0.309	0.738	0.535	0.16	0.672	0.523	0.215	0.914	0.664	0.352	0.551	0.629	0.324	1.066	0.711	0.32	0.945	0.48	0.188	1.289	0.832	0.406	0.574	0.418	0.188	1.555	0.91	0.227
0.82	0.512	0.375	1.008	0.652	0.301	0.73	0.527	0.145	0.668	0.516	0.203	0.973	0.668	0.367	0.559	0.621	0.332	1.07	0.66	0.305	0.992	0.512	0.191	1.219	0.844	0.395	0.609	0.406	0.184	1.57	0.902	0.184
0.773	0.523	0.359	1.039	0.664	0.297	0.707	0.52	0.145	0.66	0.52	0.199	1.016	0.664	0.367	0.582	0.625	0.336	1.059	0.609	0.285	1.031	0.543	0.195	1.184	0.84	0.371	0.668	0.402	0.176	1.488	0.859	0.145
0.73	0.531	0.355	1.023	0.668	0.293	0.695	0.52	0.148	0.648	0.52	0.203	1.07	0.68	0.359	0.625	0.656	0.34	1.02	0.535	0.27	1.008	0.566	0.207	1.207	0.836	0.324	0.75	0.395	0.156	1.34	0.801	0.113
0.699	0.535	0.352	0.98	0.672	0.301	0.691	0.52	0.152	0.645	0.523	0.211	1.148	0.695	0.355	0.68	0.68	0.352	0.98	0.469	0.273	0.977	0.57	0.219	1.246	0.824	0.277	0.844	0.398	0.125	1.211	0.719	0.145
0.684	0.555	0.34	0.977	0.695	0.309	0.676	0.527	0.164	0.656	0.527	0.219	1.184	0.719	0.352	0.727	0.691	0.355	0.914	0.41	0.293	1	0.59	0.23	1.246	0.793	0.238	0.918	0.395	0.117	1.02	0.602	0.195
0.68	0.574	0.336	0.988	0.723	0.305	0.668	0.496	0.18	0.668	0.535	0.223	1.168	0.734	0.352	0.793	0.691	0.363	0.84	0.363	0.336	1.035	0.629	0.246	1.238	0.758	0.227	0.984	0.391	0.109	0.867	0.465	0.313
0.688	0.59	0.328	1	0.742	0.305	0.648	0.496	0.18	0.688	0.555	0.223	1.172	0.762	0.352	0.848	0.691	0.363	0.754	0.336	0.383	1.043	0.66	0.258	1.215	0.703	0.234	1.035	0.422	0.098	0.793	0.395	0.43
0.691	0.602	0.328	1	0.758	0.313	0.652	0.496	0.184	0.719	0.539	0.227	1.18	0.781	0.352	0.914	0.699	0.367	0.676	0.328	0.418	1.039	0.688	0.281	1.184	0.637	0.246	1.066	0.461	0.109	0.734	0.363	0.508
0.699	0.613	0.328	0.992	0.766	0.32	0.648	0.496	0.184	0.77	0.539	0.234	1.172	0.805	0.363	0.992	0.719	0.371	0.621	0.363	0.414	1.035	0.68	0.305	1.129	0.586	0.27	1.07	0.512	0.117	0.691	0.363	0.543
0.703	0.613	0.336	0.973	0.785	0.32	0.645	0.492	0.188	0.813	0.543	0.238	1.137	0.816	0.375	1.078	0.738	0.379	0.574	0.398	0.395	1.043	0.688	0.313	1.031	0.555	0.293	1.078	0.566	0.137	0.668	0.395	0.531
0.699	0.609	0.344	0.93	0.781	0.328	0.664	0.492	0.191	0.848	0.555	0.242	1.07	0.813	0.379	1.152	0.738	0.375	0.527	0.426	0.379	1.043	0.691	0.316	0.926	0.527	0.305	1.113	0.605	0.152	0.648	0.438	0.488
0.703	0.602	0.348	0.895	0.777	0.328	0.668	0.484	0.195	0.895	0.563	0.242	0.988	0.801	0.371	1.219	0.75	0.375	0.508	0.48	0.359	1.063	0.691	0.297	0.82	0.5	0.305	1.145	0.652	0.176	0.625	0.469	0.434
0.699	0.59	0.352	0.859	0.758	0.32	0.688	0.48	0.199	0.93	0.57	0.242	0.918	0.773	0.332	1.258	0.754	0.371	0.477	0.531	0.336	1.082	0.664	0.293	0.742	0.488	0.293	1.172	0.703	0.191	0.609	0.508	0.391
0.703	0.59	0.359	0.844	0.723	0.313	0.711	0.488	0.203	0.965	0.574	0.25	0.883	0.734	0.305	1.25	0.766	0.371	0.461	0.566	0.324	1.086	0.613	0.281	0.676	0.477	0.285	1.195	0.719	0.195	0.59	0.57	0.359
0.695	0.59	0.355	0.848	0.691	0.293	0.742	0.492	0.203	0.969	0.574	0.258	0.859	0.703	0.285	1.238	0.785	0.363	0.461	0.621	0.316	1.082	0.566	0.277	0.617	0.469	0.273	1.234	0.77	0.207	0.586	0.641	0.352
0.684	0.598	0.363	0.871	0.656	0.277	0.781	0.48	0.215	0.98	0.582	0.258	0.855	0.672	0.277	1.238	0.816	0.367	0.457	0.676	0.316	1.035	0.531	0.273	0.563	0.469	0.25	1.258	0.754	0.219	0.582	0.699	0.355
0.688	0.602	0.371	0.91	0.633	0.266	0.809	0.48	0.219	1.008	0.602	0.262	0.871	0.648	0.273	1.219	0.852	0.383	0.461	0.695	0.297	0.949	0.484	0.293	0.531	0.477	0.238	1.301	0.723	0.219	0.605	0.777	0.371
0.691	0.613	0.375	0.945	0.609	0.262	0.832	0.48	0.219	1.043	0.625	0.27	0.887	0.625	0.277	1.156	0.875	0.398	0.461	0.707	0.273	0.836	0.438	0.313	0.504	0.504	0.207	1.316	0.703	0.203	0.629	0.836	0.391
0.691	0.613	0.379	0.98	0.59	0.266	0.859	0.492	0.219	1.066	0.648	0.277	0.91	0.598	0.277	1.07	0.883	0.395	0.441	0.699	0.262	0.719	0.406	0.352	0.473	0.516	0.191	1.289	0.652	0.18	0.637	0.848	0.41
0.711	0.625	0.375	0.996	0.574	0.277	0.895	0.508	0.223	1.066	0.664	0.285	0.914	0.57	0.281	1.02	0.867	0.371	0.441	0.668	0.273	0.645	0.395	0.383	0.457	0.535	0.188	1.242	0.59	0.172	0.664	0.844	0.441
0.719	0.637	0.371	0.973	0.559	0.293	0.918	0.523	0.23	1.027	0.668	0.309	0.891	0.539	0.297	0.988	0.844	0.328	0.484	0.637	0.313	0.582	0.406	0.387	0.449	0.551	0.176	1.16	0.547	0.184	0.707	0.844	0.469
0.746	0.652	0.375	0.922	0.535	0.301	0.93	0.531	0.238	0.961	0.656	0.324	0.852	0.512	0.297	0.977	0.813	0.297	0.535	0.637	0.316	0.539	0.434	0.379	0.438	0.512	0.176	1.016	0.48	0.215	0.766	0.84	0.488
0.785	0.672	0.371	0.863	0.535	0.301	0.945	0.551	0.246	0.895	0.656	0.34	0.805	0.5	0.289	0.973	0.77	0.289	0.582	0.668	0.316	0.508	0.465	0.363	0.453	0.508	0.188	0.863	0.383	0.281	0.824	0.816	0.504
0.844	0.691	0.367	0.816	0.551	0.281	0.98	0.578	0.25	0.828	0.637	0.332	0.746	0.492	0.266	0.984	0.73	0.285	0.621	0.684	0.316	0.484	0.496	0.348	0.469	0.508	0.191	0.719	0.32	0.355	0.895	0.813	0.516
0.918	0.715	0.359	0.789	0.559	0.258	1.02	0.609	0.266	0.813	0.609	0.328	0.715	0.484	0.246	0.996	0.703	0.285	0.672	0.68	0.316	0.461	0.523	0.328	0.496	0.492	0.203	0.609	0.273	0.434	0.973	0.789	0.52
1.016	0.754	0.363	0.773	0.559	0.238	1.063	0.641	0.285	0.848	0.582	0.32	0.699	0.484	0.215	1.02	0.66	0.293	0.742	0.68	0.32	0.457	0.543	0.313	0.516	0.469	0.211	0.527	0.285	0.461	1.102	0.793	0.531
1.109	0.773	0.363	0.754	0.563	0.227	1.098	0.66	0.301	0.887	0.555	0.32	0.695	0.504	0.199	1.027	0.613	0.305	0.832	0.68	0.328	0.457	0.582	0.305	0.535	0.449	0.215	0.469	0.34	0.453	1.219	0.82	0.539
1.164	0.781	0.359	0.746	0.57	0.207	1.082	0.672	0.32	0.902	0.543	0.313	0.688	0.516	0.18	1.008	0.566	0.313	0.93	0.676	0.332	0.461	0.613	0.301	0.566	0.434	0.211	0.434	0.402	0.418	1.355	0.867	0.555
1.227	0.785	0.363	0.738	0.57	0.195	1.012	0.676	0.344	0.906	0.535	0.309	0.676	0.535	0.16	0.965	0.531	0.313	1.035	0.68	0.336	0.469	0.625	0.309	0.609	0.426	0.199	0.395	0.449	0.371	1.492	0.938	0.563
1.262	0.785	0.355	0.742	0.57	0.184	0.938	0.676	0.363	0.891	0.527	0.305	0.691	0.547	0.156	0.902	0.504	0.309	1.117	0.699	0.336	0.473	0.633	0.313	0.637	0.41	0.195	0.367	0.5	0.367	1.563	1.016	0.555
1.281	0.773	0.355	0.738	0.563	0.18	0.863	0.66	0.363	0.859	0.508	0.313	0.68	0.555	0.141	0.84	0.488	0.297	1.164	0.695	0.344	0.48	0.633	0.332	0.66	0.398	0.191	0.359	0.492	0.418	1.523	1.063	0.523
1.242	0.75	0.359	0.73	0.543	0.18	0.82	0.625	0.355	0.801	0.492	0.324	0.664	0.551	0.133	0.777	0.488	0.273	1.203	0.688	0.344	0.508	0.621	0.348	0.695	0.395	0.184	0.371	0.48	0.414	1.434	1.07	0.469
1.141	0.742	0.352	0.727	0.535	0.188	0.832	0.574	0.352	0.746	0.48	0.332	0.68	0.539	0.141	0.738	0.496	0.254	1.258	0.719	0.34	0.543	0.613	0.371	0.75	0.41	0.172	0.406	0.598	0.359	1.355	1.035	0.402
1.043	0.699	0.34	0.715	0.523	0.188	0.871	0.52	0.352	0.695	0.492	0.332	0.656	0.531	0.137	0.715	0.496	0.238	1.285	0.734	0.348	0.59	0.625	0.379	0.82	0.395	0.16	0.379	0.734	0.281	1.324	0.961	0.348
0.93	0.66	0.309	0.699	0.508	0.191	0.922	0.52	0.324	0.656	0.504	0.328	0.641	0.52	0.133	0.688	0.52	0.219	1.254	0.746	0.352	0.633	0.633	0.383	0.906	0.418	0.145	0.367	0.77	0.27	1.352	0.875	0.305
0.84	0.625	0.285	0.691	0.496	0.195	0.938	0.516	0.316	0.621	0.516	0.32	0.633	0.484	0.156	0.676	0.535	0.195	1.215	0.762	0.363	0.68	0.637	0.379	0.969	0.43	0.129	0.406	0.723	0.301	1.414	0.785	0.273
0.793	0.598	0.262	0.68	0.492	0.195	0.949	0.508	0.32	0.598	0.531	0.305	0.621	0.477	0.156	0.668	0.555	0.184	1.195	0.797	0.375	0.734	0.641	0.371	1.023	0.453	0.113	0.465	0.664	0.34	1.438	0.707	0.258
0.785	0.586	0.258	0.656	0.492	0.199	0.906	0.488	0.336	0.578	0.551	0.289	0.617	0.469	0.164	0.66	0.563	0.168	1.16	0.82	0.387	0.793	0.652	0.375	1.07	0.488	0.121	0.535	0.648	0.367	1.43	0.641	0.246
0.82	0.59	0.258	0.645	0.492	0.195	0.852	0.48	0.344	0.578	0.566	0.281	0.625	0.473	0.168	0.656	0.566	0.156	1.102	0.836	0.395	0.852	0.668	0.375	1.098	0.539	0.133	0.613	0.664	0.383	1.418	0.574	0.238
0.875	0.594	0.254	0.637	0.496	0.195	0.793	0.48	0.352	0.578	0.578	0.266	0.617	0.477	0.16	0.664	0.566	0.156	1.039	0.84	0.383	0.945	0.672	0.379	1.105	0.586	0.148	0.695	0.688	0.395	1.383	0.527	0.262
0.926	0.586	0.246	0.633	0.496	0.195	0.738	0.484	0.348	0.574	0.586	0.262	0.629	0.48	0.156	0.648	0.555	0.152	1.004	0.809	0.367	1.055	0.688	0.371	1.125	0.629	0.176	0.762	0.695	0.41	1.313	0.516	0.273
0.957	0.582	0.238	0.633	0.492	0.199	0.691	0.496	0.352	0.574	0.598	0.262	0.66	0.48	0.156	0.664	0.539	0.168	0.992	0.82	0.316	1.141	0.727	0.359	1.141	0.668	0.203	0.82	0.691	0.414	1.18	0.473	0.293
0.977	0.559	0.23	0.625	0.496	0.195	0.66	0.523	0.352	0.578	0.594	0.273	0.723	0.496	0.156	0.648	0.52	0.168	1.012	0.777	0.297	1.207	0.742	0.352	1.16	0.711	0.234	0.895	0.691	0.406	1.059	0.457	0.305
0.973	0.563	0.227	0.637	0.496	0.199	0.633	0.551	0.336	0.586	0.586	0.285	0.793	0.504	0.152	0.633	0.492	0.168	1.016	0.723	0.285	1.281	0.746	0.348	1.148	0.723	0.258	1	0.703	0.383	0.957	0.461	0.305
0.926	0.563	0.227	0.66	0.492	0.199	0.609	0.59	0.309	0.578	0.582	0.285	0.844	0.5	0.152	0.621	0.477	0.168	1.008	0.676	0.277	1.371	0.766	0.363	1.156	0.754	0.27	1.121	0.734	0.359	0.867	0.465	0.293
0.867	0.539	0.227	0.707	0.48	0.203	0.59	0.625	0.285	0.582	0.59	0.289	0.898	0.5	0.156	0.629	0.457	0.176	1	0.641	0.277	1.395	0.793	0.375	1.164	0.75	0.285	1.227	0.754	0.336	0.773	0.461	0.258
0.813	0.52	0.227	0.762	0.48	0.215	0.582	0.633	0.281	0.594	0.59	0.301	0.93	0.5	0.148	0.629	0.445	0.168	0.992	0.586	0.293	1.359	0.836	0.375	1.168	0.699	0.281	1.332	0.762	0.332	0.695	0.453	0.227
0.77	0.5	0.219	0.809	0.492	0.211	0.598	0.637	0.289	0.602	0.598	0.309	0.953	0.5	0.152	0.637	0.445	0.168	0.973	0.547	0.301	1.309	0.859	0.379	1.18	0.645	0.27	1.41	0.797	0.344	0.641	0.469	0.188
0.738	0.488	0.199	0.852	0.484	0.215	0.602	0.648	0.289	0.609	0.605	0.313	0.992	0.504	0.156	0.656	0.441	0.172	0.926	0.504	0.301	1.211	0.871	0.383	1.184	0.609	0.254	1.426	0.855	0.363	0.621	0.508	0.16
0.715	0.488	0.18	0.895	0.492	0.215	0.602	0.645	0.293	0.629	0.621	0.316	1.008	0.512	0.164	0.668	0.445	0.164	0.859	0.48	0.313	1.102	0.844	0.355	1.152	0.551	0.23	1.418	0.906	0.383	0.586	0.504	0.121
0.711	0.484	0.168	0.922	0.504	0.211	0.598	0.641	0.305	0.668	0.633	0.32	1.02	0.516	0.18	0.691	0.445	0.164	0.789	0.477	0.316	1.012	0.766	0.324	1.102	0.496	0.211	1.383	0.93	0.391	0.582	0.496	0.105
0.707	0.5	0.152	0.934	0.512	0.215	0.602	0.625	0.316	0.695	0.637	0.328	1.055	0.539	0.191	0.734	0.453	0.16	0.727	0.477	0.301	1.012	0.758	0.273	0.996	0.465	0.219	1.324	0.938	0.387	0.574	0.504	0.09
0.707	0.516	0.137	0.93	0.523	0.23	0.613	0.613	0.324	0.719	0.637	0.328	1.074	0.57	0.219	0.785	0.457	0.152	0.68	0.488	0.273	0.992	0.703	0.246	0.855	0.41	0.25	1.266	0.93	0.355	0.578	0.508	0.082
0.715	0.531	0.137	0.945	0.551	0.23	0.633	0.617	0.328	0.746	0.637	0.336	1.082	0.605	0.23	0.855	0.449	0.156	0.645	0.5	0.246	0.973	0.656	0.238	0.742	0.367	0.309	1.223	0.906	0.313	0.582	0.5	0.086
0.73	0.531	0.137	0.973	0.586	0.234	0.648	0.617	0.336	0.781	0.637	0.344	1.086	0.645	0.246	0.91	0.445	0.156	0.609	0.512	0.23	0.965	0.625	0.242	0.648	0.336	0.375	1.227	0.883	0.262	0.586	0.473	0.09
0.734	0.52	0.137	1.004	0.621	0.246	0.664	0.621	0.34	0.824	0.637	0.352	1.051	0.66	0.27	0.961	0.453	0.152	0.609	0.543	0.215	0.969	0.594	0.25	0.57	0.352	0.398	1.238	0.848	0.227	0.59	0.457	0.094
0.73	0.5	0.141	1.035	0.652	0.266	0.684	0.625	0.344	0.879	0.637	0.359	1.004	0.66	0.305	0.969	0.457	0.148	0.582	0.547	0.199	0.965	0.574	0.258	0.52	0.395	0.398	1.215	0.801	0.203	0.605	0.438	0.098
0.723	0.477	0.145	1.055	0.68	0.289	0.699	0.613	0.348	0.934	0.645	0.363	0.914	0.637	0.301	0.945	0.48	0.145	0.578	0.559	0.195	0.945	0.566	0.273	0.48	0.445	0.379	1.191	0.75	0.211	0.621	0.406	0.105
0.707	0.461	0.152	1.063	0.695	0.316	0.707	0.605	0.348	0.984	0.641	0.359	0.859	0.602	0.305	0.965	0.473	0.16	0.574	0.57	0.188	0.895	0.563	0.281	0.441	0.469	0.359	1.172	0.703	0.215	0.633	0.387	0.098
0.703	0.457	0.152	1.023	0.703	0.34	0.719	0.59	0.352	1.047	0.656	0.355	0.848	0.543	0.309	0.98	0.504	0.176	0.551	0.566	0.176	0.824	0.57	0.281	0.398	0.492	0.332	1.152	0.652	0.246	0.656	0.371	0.09
0.691	0.453	0.156	0.957	0.703	0.359	0.742	0.582	0.352	1.094	0.668	0.352	0.859	0.523	0.301	1	0.535	0.195	0.551	0.555	0.188	0.754	0.543	0.277	0.383	0.523	0.313	1.098	0.598	0.266	0.684	0.352	0.078
0.695	0.461	0.16	0.871	0.676	0.375	0.781	0.594	0.352	1.109	0.676	0.355	0.891	0.484	0.297	1.012	0.574	0.215	0.547	0.539	0.188	0.695	0.543	0.27	0.371	0.57	0.289	1.012	0.543	0.293	0.73	0.336	0.066
0.691	0.465	0.168	0.801	0.629	0.371	0.824	0.602	0.352	1.094	0.691	0.355	0.93	0.465	0.285	1	0.613	0.238	0.547	0.523	0.191	0.648	0.535	0.254	0.359	0.605	0.273	0.918	0.5	0.309	0.781	0.336	0.063
0.68	0.473	0.176	0.773	0.586	0.367	0.867	0.621	0.352	1.098	0.723	0.355	0.93	0.449	0.277	0.977	0.637	0.266	0.555	0.5	0.199	0.613	0.531	0.234	0.379	0.629	0.273	0.832	0.473	0.309	0.848	0.359	0.055
0.676	0.48	0.176	0.781	0.535	0.367	0.922	0.637	0.352	1.121	0.754	0.355	0.902	0.426	0.289	0.949	0.652	0.289	0.559	0.484	0.203	0.59	0.539	0.215	0.398	0.645	0.285	0.754	0.438	0.301	0.871	0.32	0.07
0.684	0.484	0.172	0.82	0.5	0.371	0.961	0.656	0.348	1.121	0.781	0.363	0.848	0.41	0.305	0.93	0.684	0.309	0.57	0.473	0.211	0.574	0.547	0.207	0.418	0.656	0.301	0.695	0.426	0.293	0.898	0.328	0.07
0.691	0.477	0.18	0.848	0.465	0.363	1.012	0.66	0.34	1.09	0.793	0.375	0.777	0.395	0.336	0.922	0.688	0.316	0.582	0.469	0.207	0.563	0.551	0.188	0.461	0.664	0.332	0.637	0.422	0.285	0.922	0.387	0.07
0.715	0.469	0.188	0.863	0.465	0.363	1.063	0.672	0.332	1.023	0.793	0.375	0.711	0.395	0.352	0.949	0.688	0.316	0.59	0.457	0.199	0.555	0.535	0.195	0.523	0.668	0.363	0.582	0.418	0.266	0.945	0.395	0.066
0.746	0.473	0.191	0.879	0.449	0.371	1.078	0.684	0.324	0.965	0.793	0.363	0.656	0.426	0.328	0.98	0.645	0.305	0.613	0.449	0.191	0.563	0.539	0.191	0.59	0.672	0.395	0.555	0.434	0.242	0.977	0.441	0.059
0.781	0.477	0.191	0.867	0.449	0.363	1.059	0.684	0.324	0.93	0.777	0.344	0.617	0.434	0.344	1.023	0.617	0.297	0.652	0.445	0.188	0.57	0.539	0.191	0.641	0.676	0.406	0.535	0.445	0.211	0.973	0.48	0.063
0.816	0.477	0.207	0.84	0.449	0.355	1.051	0.688	0.328	0.914	0.734	0.324	0.613	0.449	0.371	1.023	0.586	0.289	0.707	0.449	0.18	0.574	0.52	0.191	0.684	0.676	0.41	0.527	0.473	0.18	0.977	0.516	0.078
0.836	0.473	0.203	0.805	0.445	0.352	1.066	0.703	0.328	0.891	0.68	0.309	0.613	0.492	0.426	1.008	0.559	0.277	0.781	0.453	0.18	0.566	0.504	0.191	0.746	0.68	0.414	0.516	0.488	0.168	0.988	0.559	0.102
0.863	0.473	0.203	0.754	0.465	0.355	1.078	0.734	0.332	0.879	0.641	0.289	0.605	0.531	0.473	0.973	0.523	0.281	0.871	0.465	0.176	0.566	0.484	0.199	0.836	0.695	0.418	0.508	0.516	0.152	0.984	0.609	0.141
0.891	0.48	0.211	0.699	0.473	0.352	1.055	0.754	0.336	0.887	0.609	0.281	0.633	0.605	0.461	0.902	0.484	0.301	0.949	0.496	0.16	0.566	0.465	0.207	0.926	0.699	0.422	0.48	0.496	0.152	1.039	0.668	0.184
0.918	0.492	0.215	0.66	0.492	0.348	1.012	0.758	0.336	0.918	0.602	0.277	0.637	0.695	0.41	0.816	0.441	0.332	1.012	0.461	0.164	0.574	0.453	0.211	1.031	0.707	0.414	0.48	0.484	0.164	1.109	0.695	0.227
0.945	0.516	0.219	0.609	0.527	0.324	0.961	0.762	0.328	0.938	0.582	0.277	0.605	0.742	0.332	0.738	0.406	0.367	1.043	0.477	0.16	0.598	0.453	0.211	1.133	0.734	0.398	0.496	0.48	0.172	1.223	0.762	0.266
0.988	0.547	0.223	0.598	0.559	0.32	0.906	0.758	0.313	0.938	0.566	0.277	0.582	0.715	0.289	0.676	0.41	0.395	1.059	0.488	0.156	0.625	0.453	0.211	1.195	0.727	0.391	0.523	0.492	0.172	1.27	0.758	0.277
1.035	0.578	0.223	0.578	0.57	0.316	0.844	0.738	0.301	0.926	0.563	0.27	0.57	0.66	0.266	0.629	0.434	0.406	1.055	0.516	0.16	0.656	0.457	0.211	1.262	0.711	0.379	0.527	0.457	0.16	1.313	0.715	0.285
1.07	0.602	0.238	0.578	0.59	0.297	0.816	0.707	0.281	0.891	0.551	0.262	0.563	0.633	0.254	0.598	0.465	0.379	1.063	0.547	0.164	0.703	0.48	0.211	1.336	0.742	0.375	0.57	0.434	0.172	1.309	0.684	0.27
1.074	0.621	0.258	0.574	0.594	0.297	0.805	0.672	0.273	0.828	0.543	0.254	0.559	0.633	0.25	0.59	0.492	0.395	1.078	0.574	0.184	0.723	0.457	0.199	1.367	0.766	0.387	0.609	0.426	0.164	1.242	0.652	0.254
1.047	0.637	0.277	0.582	0.605	0.301	0.82	0.645	0.27	0.777	0.543	0.242	0.578	0.641	0.258	0.594	0.516	0.449	1.098	0.602	0.215	0.777	0.449	0.199	1.332	0.797	0.41	0.645	0.43	0.16	1.145	0.637	0.266
0.992	0.641	0.305	0.586	0.605	0.301	0.855	0.629	0.27	0.742	0.551	0.23	0.602	0.66	0.27	0.594	0.516	0.449	1.117	0.641	0.242	0.84	0.457	0.195	1.285	0.824	0.434	0.688	0.398	0.156	1	0.582	0.301
0.918	0.637	0.332	0.609	0.609	0.297	0.887	0.613	0.273	0.711	0.563	0.223	0.617	0.672	0.273	0.586	0.625	0.406	1.105	0.672	0.266	0.914	0.473	0.191	1.223	0.848	0.438	0.746	0.406	0.141	0.844	0.504	0.367
0.844	0.625	0.344	0.629	0.605	0.309	0.906	0.598	0.27	0.691	0.57	0.211	0.645	0.664	0.289	0.574	0.711	0.383	1.086	0.688	0.281	0.965	0.477	0.184	1.141	0.844	0.426	0.828	0.41	0.129	0.73	0.445	0.453
0.797	0.617	0.352	0.648	0.59	0.313	0.922	0.582	0.27	0.68	0.582	0.195	0.688	0.652	0.313	0.57	0.77	0.34	1.047	0.688	0.293	1.016	0.5	0.168	1.082	0.828	0.395	0.887	0.414	0.121	0.645	0.402	0.535
0.781	0.594	0.352	0.664	0.582	0.309	0.914	0.563	0.27	0.676	0.59	0.191	0.723	0.645	0.316	0.559	0.793	0.305	1.012	0.664	0.309	1.059	0.48	0.16	1.078	0.809	0.348	0.914	0.422	0.102	0.578	0.34	0.602
0.801	0.563	0.355	0.68	0.578	0.305	0.883	0.543	0.27	0.676	0.59	0.188	0.758	0.637	0.332	0.543	0.785	0.281	0.98	0.645	0.305	1.121	0.5	0.156	1.109	0.801	0.309	0.949	0.41	0.098	0.539	0.344	0.609
0.84	0.539	0.352	0.703	0.582	0.309	0.844	0.539	0.258	0.664	0.594	0.18	0.793	0.625	0.344	0.527	0.746	0.293	0.969	0.598	0.301	1.156	0.523	0.156	1.117	0.785	0.27	1	0.445	0.098	0.535	0.363	0.668
0.891	0.512	0.352	0.719	0.586	0.316	0.801	0.539	0.246	0.652	0.586	0.176	0.805	0.625	0.34	0.539	0.699	0.324	0.98	0.555	0.305	1.184	0.551	0.152	1.094	0.762	0.258	1.055	0.473	0.094	0.551	0.367	0.668
0.918	0.504	0.352	0.727	0.582	0.324	0.77	0.543	0.23	0.645	0.574	0.176	0.844	0.621	0.344	0.566	0.707	0.344	0.988	0.512	0.301	1.203	0.59	0.164	1.082	0.723	0.25	1.078	0.512	0.102	0.57	0.465	0.574
0.93	0.492	0.352	0.734	0.586	0.336	0.75	0.551	0.223	0.637	0.559	0.184	0.914	0.629	0.352	0.594	0.727	0.355	0.973	0.469	0.293	1.18	0.629	0.191	1.066	0.672	0.258	1.082	0.539	0.117	0.563	0.652	0.457
0.914	0.477	0.355	0.738	0.582	0.336	0.742	0.551	0.211	0.621	0.543	0.191	0.969	0.633	0.34	0.629	0.727	0.367	0.93	0.426	0.297	1.133	0.656	0.215	1.047	0.633	0.27	1.098	0.578	0.133	0.52	0.789	0.406
0.871	0.457	0.371	0.738	0.582	0.344	0.746	0.559	0.199	0.617	0.527	0.188	1.051	0.66	0.344	0.672	0.715	0.375	0.848	0.387	0.313	1.078	0.668	0.246	1	0.598	0.281	1.125	0.625	0.152	0.492	0.859	0.398
0.809	0.445	0.383	0.746	0.586	0.34	0.754	0.563	0.184	0.613	0.516	0.195	1.152	0.691	0.34	0.75	0.699	0.379	0.758	0.355	0.332	1	0.676	0.27	0.938	0.563	0.293	1.121	0.656	0.18	0.516	0.863	0.418
0.754	0.461	0.383	0.77	0.586	0.352	0.766	0.566	0.18	0.613	0.512	0.199	1.23	0.734	0.34	0.824	0.695	0.379	0.676	0.344	0.359	0.934	0.691	0.285	0.871	0.527	0.293	1.145	0.688	0.207	0.559	0.828	0.445
0.715	0.48	0.375	0.801	0.602	0.34	0.766	0.559	0.176	0.617	0.512	0.195	1.273	0.781	0.332	0.902	0.699	0.379	0.625	0.355	0.383	0.891	0.668	0.297	0.805	0.5	0.289	1.16	0.715	0.223	0.613	0.828	0.461
0.684	0.504	0.367	0.84	0.617	0.336	0.754	0.543	0.172	0.625	0.52	0.199	1.297	0.82	0.344	0.988	0.695	0.375	0.57	0.395	0.379	0.902	0.617	0.301	0.746	0.473	0.281	1.203	0.719	0.234	0.664	0.852	0.473
0.656	0.543	0.352	0.891	0.633	0.34	0.746	0.543	0.18	0.633	0.523	0.203	1.273	0.836	0.348	1.078	0.699	0.371	0.531	0.43	0.367	0.938	0.566	0.297	0.684	0.465	0.273	1.23	0.664	0.238	0.703	0.844	0.492
0.641	0.582	0.332	0.945	0.648	0.34	0.73	0.531	0.188	0.637	0.527	0.211	1.18	0.863	0.34	1.133	0.695	0.375	0.504	0.461	0.309	0.957	0.508	0.297	0.637	0.457	0.258	1.246	0.641	0.215	0.742	0.824	0.504
0.641	0.609	0.324	0.992	0.656	0.336	0.719	0.52	0.191	0.645	0.535	0.207	1.07	0.855	0.332	1.172	0.688	0.379	0.5	0.531	0.348	0.973	0.512	0.285	0.602	0.457	0.238	1.23	0.605	0.191	0.813	0.793	0.512
0.652	0.629	0.32	1.043	0.664	0.324	0.695	0.512	0.195	0.66	0.52	0.211	0.973	0.828	0.309	1.23	0.695	0.371	0.473	0.508	0.406	0.93	0.488	0.277	0.578	0.461	0.211	1.168	0.559	0.168	0.906	0.777	0.504
0.668	0.645	0.328	1.074	0.68	0.324	0.688	0.492	0.199	0.691	0.512	0.211	0.922	0.785	0.285	1.254	0.715	0.371	0.508	0.523	0.426	0.848	0.465	0.273	0.566	0.473	0.191	1.082	0.531	0.164	1.023	0.77	0.492
0.688	0.648	0.348	1.082	0.676	0.336	0.676	0.484	0.199	0.734	0.512	0.215	0.906	0.734	0.258	1.23	0.738	0.367	0.504	0.633	0.371	0.746	0.41	0.293	0.563	0.484	0.184	0.957	0.504	0.184	1.145	0.777	0.48
0.699	0.641	0.371	1.07	0.684	0.336	0.672	0.484	0.199	0.785	0.504	0.223	0.914	0.676	0.238	1.207	0.754	0.375	0.484	0.715	0.328	0.68	0.363	0.332	0.527	0.496	0.164	0.832	0.449	0.238	1.273	0.805	0.465
0.707	0.625	0.379	1.074	0.695	0.336	0.672	0.516	0.191	0.848	0.516	0.223	0.934	0.645	0.227	1.215	0.781	0.387	0.488	0.719	0.32	0.617	0.332	0.367	0.523	0.492	0.164	0.73	0.406	0.313	1.398	0.852	0.453
0.703	0.613	0.383	1.102	0.719	0.324	0.684	0.477	0.211	0.895	0.512	0.227	0.953	0.625	0.234	1.207	0.82	0.395	0.5	0.688	0.316	0.555	0.332	0.387	0.527	0.496	0.168	0.652	0.395	0.383	1.488	0.906	0.441
0.707	0.609	0.379	1.109	0.75	0.324	0.672	0.484	0.211	0.941	0.508	0.234	0.98	0.605	0.242	1.164	0.852	0.398	0.52	0.648	0.316	0.523	0.371	0.383	0.539	0.523	0.172	0.578	0.398	0.406	1.484	0.961	0.426
0.715	0.598	0.379	1.094	0.766	0.332	0.676	0.484	0.219	0.984	0.527	0.238	0.996	0.594	0.25	1.125	0.867	0.387	0.539	0.637	0.316	0.5	0.422	0.379	0.531	0.484	0.172	0.508	0.438	0.406	1.422	1.008	0.418
0.723	0.586	0.379	1.043	0.781	0.34	0.695	0.488	0.223	1.012	0.551	0.25	0.98	0.578	0.254	1.09	0.863	0.359	0.574	0.66	0.32	0.484	0.465	0.355	0.543	0.48	0.188	0.461	0.484	0.383	1.332	1.016	0.391
0.734	0.59	0.383	0.965	0.785	0.34	0.711	0.48	0.223	1.004	0.555	0.258	0.934	0.57	0.258	1.055	0.824	0.328	0.621	0.688	0.328	0.465	0.508	0.332	0.539	0.477	0.195	0.418	0.531	0.355	1.258	0.996	0.383
0.746	0.59	0.391	0.895	0.793	0.324	0.742	0.477	0.227	1	0.566	0.273	0.863	0.563	0.254	1.035	0.77	0.297	0.648	0.688	0.34	0.469	0.535	0.313	0.566	0.477	0.203	0.391	0.57	0.332	1.215	0.941	0.348
0.75	0.594	0.402	0.816	0.766	0.313	0.77	0.469	0.227	0.996	0.594	0.277	0.781	0.543	0.23	1.027	0.715	0.281	0.691	0.676	0.348	0.477	0.574	0.293	0.586	0.465	0.195	0.383	0.598	0.336	1.27	0.91	0.309
0.742	0.602	0.406	0.77	0.73	0.301	0.773	0.469	0.238	0.996	0.621	0.285	0.738	0.527	0.234	1.012	0.656	0.273	0.738	0.66	0.355	0.465	0.602	0.273	0.613	0.438	0.203	0.391	0.641	0.34	1.324	0.891	0.27
0.742	0.59	0.41	0.758	0.695	0.289	0.797	0.461	0.234	0.996	0.641	0.297	0.688	0.523	0.219	1	0.609	0.266	0.793	0.648	0.348	0.461	0.617	0.277	0.637	0.441	0.195	0.383	0.645	0.344	1.375	0.863	0.23
0.738	0.59	0.41	0.77	0.672	0.277	0.836	0.473	0.23	0.98	0.648	0.313	0.656	0.531	0.195	0.988	0.566	0.27	0.859	0.656	0.34	0.465	0.637	0.293	0.68	0.449	0.188	0.398	0.691	0.352	1.387	0.82	0.203
0.746	0.598	0.41	0.801	0.652	0.281	0.875	0.492	0.23	0.953	0.652	0.332	0.664	0.535	0.195	0.98	0.531	0.277	0.934	0.668	0.34	0.477	0.641	0.305	0.723	0.43	0.188	0.398	0.727	0.359	1.387	0.75	0.195
0.77	0.605	0.406	0.84	0.641	0.285	0.887	0.504	0.234	0.914	0.645	0.352	0.66	0.535	0.184	0.965	0.484	0.266	1.027	0.68	0.348	0.492	0.648	0.324	0.789	0.438	0.184	0.422	0.73	0.375	1.375	0.668	0.203
0.82	0.625	0.398	0.859	0.633	0.285	0.875	0.508	0.246	0.859	0.641	0.363	0.66	0.551	0.172	0.938	0.461	0.273	1.109	0.691	0.355	0.516	0.645	0.348	0.855	0.457	0.172	0.461	0.719	0.398	1.332	0.625	0.211
0.863	0.633	0.398	0.883	0.617	0.289	0.898	0.535	0.25	0.813	0.617	0.355	0.676	0.563	0.168	0.895	0.457	0.273	1.184	0.715	0.359	0.555	0.645	0.371	0.891	0.449	0.172	0.52	0.703	0.426	1.223	0.555	0.234
0.918	0.637	0.387	0.887	0.602	0.293	0.949	0.574	0.254	0.805	0.594	0.352	0.668	0.555	0.16	0.84	0.453	0.262	1.234	0.734	0.375	0.605	0.652	0.383	0.945	0.469	0.156	0.598	0.699	0.453	1.094	0.484	0.273
0.992	0.648	0.375	0.863	0.582	0.289	1.004	0.613	0.262	0.848	0.574	0.348	0.66	0.547	0.16	0.789	0.469	0.246	1.266	0.75	0.379	0.652	0.66	0.383	0.996	0.496	0.148	0.672	0.699	0.465	0.973	0.461	0.297
1.055	0.648	0.367	0.832	0.563	0.285	1.031	0.645	0.273	0.906	0.563	0.34	0.652	0.543	0.152	0.734	0.469	0.227	1.266	0.77	0.375	0.707	0.672	0.379	1.051	0.527	0.156	0.758	0.688	0.484	0.887	0.434	0.309
1.082	0.645	0.359	0.813	0.559	0.281	1.043	0.652	0.293	0.953	0.551	0.34	0.648	0.504	0.164	0.68	0.484	0.199	1.281	0.789	0.371	0.777	0.676	0.379	1.07	0.555	0.168	0.855	0.691	0.488	0.805	0.422	0.301
1.074	0.633	0.352	0.813	0.559	0.266	1.035	0.66	0.313	0.98	0.535	0.336	0.633	0.484	0.176	0.648	0.5	0.172	1.305	0.824	0.367	0.859	0.684	0.379	1.098	0.582	0.176	0.953	0.688	0.477	0.738	0.418	0.281
1.063	0.637	0.34	0.797	0.563	0.246	0.984	0.672	0.324	0.98	0.512	0.332	0.617	0.469	0.184	0.629	0.523	0.16	1.277	0.852	0.379	0.953	0.688	0.383	1.148	0.617	0.191	1.039	0.68	0.457	0.66	0.43	0.242
1.066	0.652	0.328	0.789	0.559	0.23	0.93	0.68	0.34	0.953	0.512	0.34	0.617	0.457	0.188	0.617	0.539	0.152	1.199	0.859	0.391	1.059	0.699	0.379	1.188	0.668	0.219	1.16	0.684	0.43	0.602	0.438	0.215
1.059	0.676	0.32	0.785	0.555	0.215	0.875	0.676	0.332	0.891	0.477	0.336	0.609	0.449	0.188	0.609	0.555	0.141	1.082	0.855	0.383	1.129	0.707	0.375	1.211	0.688	0.25	1.258	0.68	0.41	0.551	0.449	0.18
1.047	0.711	0.313	0.781	0.555	0.199	0.836	0.645	0.336	0.828	0.461	0.348	0.609	0.457	0.188	0.613	0.559	0.148	0.988	0.82	0.348	1.203	0.711	0.371	1.238	0.754	0.281	1.363	0.707	0.387	0.523	0.477	0.16
1.035	0.723	0.309	0.777	0.551	0.188	0.824	0.609	0.328	0.766	0.473	0.348	0.617	0.461	0.191	0.605	0.555	0.137	0.98	0.801	0.309	1.293	0.734	0.371	1.227	0.77	0.316	1.441	0.758	0.367	0.473	0.48	0.133
1.004	0.73	0.305	0.777	0.543	0.176	0.84	0.574	0.328	0.691	0.477	0.332	0.633	0.457	0.191	0.598	0.543	0.137	0.98	0.777	0.277	1.359	0.762	0.387	1.219	0.754	0.332	1.453	0.816	0.371	0.449	0.465	0.129
0.945	0.73	0.289	0.77	0.543	0.172	0.867	0.543	0.332	0.637	0.496	0.32	0.656	0.469	0.191	0.59	0.508	0.145	0.988	0.742	0.258	1.371	0.785	0.418	1.195	0.711	0.32	1.422	0.859	0.379	0.441	0.477	0.125
0.891	0.715	0.277	0.77	0.551	0.156	0.871	0.566	0.305	0.602	0.523	0.309	0.691	0.469	0.191	0.574	0.5	0.137	0.984	0.707	0.258	1.355	0.828	0.422	1.176	0.648	0.277	1.391	0.914	0.398	0.445	0.488	0.125
0.836	0.688	0.273	0.766	0.523	0.16	0.883	0.543	0.313	0.57	0.551	0.289	0.738	0.473	0.188	0.57	0.484	0.141	0.988	0.676	0.262	1.305	0.863	0.43	1.156	0.566	0.242	1.301	0.934	0.391	0.438	0.457	0.137
0.809	0.66	0.266	0.754	0.523	0.16	0.871	0.531	0.316	0.559	0.566	0.289	0.789	0.48	0.18	0.586	0.461	0.152	0.988	0.641	0.266	1.23	0.883	0.426	1.113	0.48	0.203	1.23	0.922	0.375	0.461	0.441	0.145
0.797	0.641	0.258	0.738	0.52	0.164	0.84	0.516	0.324	0.551	0.594	0.285	0.852	0.477	0.18	0.59	0.457	0.156	0.977	0.594	0.27	1.133	0.848	0.398	1.039	0.43	0.184	1.227	0.902	0.332	0.484	0.422	0.145
0.824	0.625	0.258	0.719	0.512	0.16	0.801	0.508	0.336	0.547	0.625	0.277	0.906	0.477	0.18	0.586	0.449	0.156	0.934	0.563	0.285	1.105	0.836	0.352	0.941	0.355	0.211	1.277	0.875	0.289	0.516	0.426	0.152
0.859	0.617	0.254	0.691	0.516	0.156	0.762	0.516	0.336	0.559	0.648	0.273	0.957	0.477	0.168	0.586	0.445	0.16	0.871	0.531	0.285	1.105	0.781	0.313	0.82	0.305	0.262	1.309	0.852	0.25	0.539	0.395	0.16
0.898	0.609	0.25	0.676	0.527	0.156	0.719	0.535	0.336	0.566	0.641	0.285	1	0.484	0.16	0.598	0.438	0.156	0.797	0.492	0.293	1.105	0.727	0.27	0.719	0.27	0.344	1.305	0.824	0.223	0.574	0.371	0.156
0.922	0.598	0.25	0.676	0.496	0.168	0.68	0.551	0.324	0.563	0.641	0.277	1.043	0.496	0.156	0.629	0.441	0.156	0.746	0.48	0.289	1.09	0.676	0.254	0.629	0.289	0.391	1.273	0.77	0.215	0.613	0.363	0.145
0.926	0.59	0.234	0.652	0.5	0.172	0.652	0.574	0.309	0.559	0.629	0.281	1.047	0.508	0.168	0.664	0.445	0.156	0.695	0.48	0.273	1.09	0.633	0.254	0.563	0.336	0.406	1.238	0.699	0.215	0.664	0.355	0.121
0.93	0.578	0.238	0.645	0.504	0.168	0.645	0.602	0.301	0.57	0.609	0.301	1.051	0.535	0.18	0.719	0.457	0.156	0.656	0.488	0.258	1.066	0.598	0.25	0.52	0.414	0.406	1.184	0.645	0.223	0.727	0.324	0.105
0.91	0.563	0.246	0.641	0.508	0.16	0.641	0.625	0.293	0.586	0.594	0.305	1.07	0.574	0.188	0.781	0.473	0.156	0.633	0.5	0.238	1.051	0.559	0.258	0.492	0.508	0.387	1.105	0.594	0.242	0.801	0.313	0.078
0.871	0.531	0.246	0.641	0.508	0.168	0.641	0.66	0.285	0.602	0.594	0.309	1.066	0.617	0.207	0.852	0.48	0.16	0.617	0.508	0.227	1.012	0.531	0.273	0.43	0.547	0.363	1	0.547	0.254	0.848	0.32	0.059
0.832	0.5	0.242	0.652	0.508	0.18	0.637	0.664	0.277	0.609	0.598	0.316	1.051	0.648	0.234	0.887	0.465	0.16	0.602	0.531	0.203	0.945	0.512	0.281	0.402	0.566	0.336	0.902	0.508	0.277	0.867	0.316	0.063
0.793	0.484	0.23	0.684	0.492	0.188	0.625	0.668	0.273	0.629	0.605	0.32	1	0.668	0.27	0.926	0.473	0.16	0.582	0.527	0.191	0.859	0.504	0.281	0.387	0.625	0.297	0.805	0.473	0.277	0.902	0.34	0.063
0.758	0.48	0.219	0.73	0.496	0.191	0.633	0.672	0.273	0.645	0.605	0.324	0.93	0.676	0.285	0.949	0.477	0.156	0.578	0.547	0.176	0.77	0.496	0.273	0.383	0.672	0.273	0.719	0.438	0.273	0.941	0.414	0.066
0.738	0.48	0.203	0.762	0.492	0.199	0.633	0.668	0.281	0.664	0.605	0.328	0.863	0.652	0.305	0.98	0.496	0.164	0.582	0.555	0.172	0.691	0.5	0.27	0.383	0.695	0.273	0.656	0.434	0.266	0.977	0.457	0.086
0.73	0.484	0.195	0.789	0.488	0.199	0.625	0.66	0.297	0.695	0.605	0.332	0.82	0.656	0.301	1.02	0.516	0.176	0.574	0.551	0.168	0.648	0.527	0.258	0.395	0.699	0.277	0.59	0.43	0.258	1.023	0.508	0.109
0.734	0.492	0.188	0.824	0.492	0.207	0.629	0.652	0.305	0.742	0.605	0.328	0.789	0.613	0.293	1.059	0.543	0.188	0.57	0.535	0.172	0.578	0.504	0.23	0.406	0.691	0.297	0.543	0.438	0.234	1.113	0.582	0.141
0.75	0.504	0.18	0.859	0.5	0.211	0.641	0.641	0.316	0.789	0.605	0.332	0.797	0.582	0.285	1.102	0.574	0.215	0.559	0.527	0.176	0.559	0.508	0.219	0.434	0.668	0.332	0.527	0.457	0.219	1.184	0.652	0.176
0.777	0.508	0.172	0.891	0.5	0.219	0.652	0.637	0.324	0.844	0.617	0.324	0.84	0.551	0.277	1.129	0.613	0.23	0.559	0.504	0.188	0.535	0.535	0.199	0.473	0.645	0.359	0.469	0.453	0.184	1.23	0.711	0.199
0.777	0.512	0.16	0.914	0.52	0.227	0.656	0.625	0.328	0.895	0.629	0.324	0.898	0.543	0.273	1.125	0.656	0.266	0.563	0.484	0.195	0.531	0.555	0.195	0.52	0.633	0.375	0.453	0.457	0.18	1.305	0.781	0.238
0.762	0.512	0.16	0.926	0.531	0.23	0.668	0.621	0.336	0.945	0.652	0.332	0.918	0.523	0.266	1.082	0.684	0.293	0.566	0.469	0.195	0.504	0.543	0.184	0.578	0.629	0.391	0.449	0.48	0.176	1.355	0.836	0.281
0.754	0.496	0.156	0.953	0.551	0.242	0.684	0.613	0.336	1.004	0.668	0.34	0.934	0.504	0.277	1.047	0.688	0.328	0.57	0.461	0.195	0.508	0.539	0.191	0.633	0.633	0.398	0.461	0.508	0.172	1.414	0.871	0.313
0.73	0.488	0.152	0.996	0.57	0.254	0.691	0.605	0.344	1.063	0.68	0.336	0.914	0.488	0.297	1.004	0.734	0.352	0.59	0.457	0.199	0.492	0.539	0.191	0.703	0.633	0.402	0.441	0.492	0.164	1.395	0.852	0.309
0.715	0.48	0.156	1.047	0.605	0.273	0.703	0.602	0.352	1.113	0.688	0.332	0.855	0.465	0.324	0.953	0.719	0.34	0.629	0.457	0.195	0.496	0.535	0.191	0.781	0.645	0.41	0.445	0.457	0.172	1.367	0.77	0.293
0.703	0.473	0.156	1.09	0.637	0.289	0.715	0.59	0.352	1.129	0.688	0.328	0.781	0.445	0.352	0.938	0.672	0.328	0.68	0.461	0.191	0.488	0.52	0.188	0.844	0.66	0.41	0.473	0.465	0.191	1.316	0.68	0.254
0.691	0.477	0.164	1.117	0.66	0.309	0.727	0.578	0.363	1.117	0.707	0.32	0.727	0.445	0.371	0.969	0.617	0.332	0.727	0.453	0.191	0.496	0.492	0.203	0.918	0.664	0.402	0.52	0.469	0.195	1.246	0.609	0.215
0.703	0.488	0.176	1.109	0.664	0.332	0.746	0.566	0.371	1.113	0.715	0.32	0.68	0.473	0.359	0.984	0.563	0.324	0.785	0.469	0.191	0.492	0.484	0.207	1	0.684	0.387	0.551	0.469	0.191	1.133	0.516	0.207
0.699	0.496	0.176	1.039	0.656	0.352	0.793	0.547	0.387	1.113	0.727	0.316	0.641	0.5	0.352	0.98	0.527	0.316	0.871	0.477	0.188	0.5	0.473	0.211	1.098	0.699	0.375	0.566	0.422	0.191	0.984	0.402	0.242
0.684	0.492	0.18	0.945	0.645	0.375	0.848	0.578	0.387	1.094	0.758	0.316	0.621	0.512	0.348	0.953	0.492	0.313	0.961	0.488	0.176	0.508	0.457	0.215	1.211	0.711	0.375	0.59	0.414	0.188	0.844	0.332	0.309
0.668	0.488	0.184	0.852	0.609	0.383	0.902	0.625	0.367	1.043	0.766	0.324	0.613	0.543	0.328	0.891	0.473	0.313	1.039	0.5	0.164	0.535	0.449	0.219	1.297	0.73	0.363	0.613	0.398	0.176	0.746	0.297	0.414
0.66	0.492	0.188	0.789	0.57	0.387	0.961	0.66	0.34	0.996	0.77	0.328	0.609	0.578	0.301	0.82	0.441	0.336	1.09	0.492	0.156	0.566	0.441	0.23	1.352	0.781	0.355	0.641	0.387	0.16	0.648	0.266	0.48
0.66	0.492	0.191	0.777	0.535	0.383	1.012	0.676	0.32	0.953	0.777	0.32	0.621	0.605	0.289	0.734	0.402	0.371	1.145	0.492	0.152	0.617	0.457	0.227	1.359	0.816	0.359	0.695	0.391	0.141	0.586	0.301	0.508
0.68	0.488	0.199	0.801	0.496	0.379	1.063	0.672	0.316	0.914	0.77	0.301	0.613	0.637	0.277	0.676	0.395	0.402	1.172	0.516	0.156	0.66	0.453	0.219	1.332	0.844	0.367	0.746	0.375	0.129	0.566	0.352	0.492
0.707	0.484	0.211	0.828	0.469	0.379	1.082	0.66	0.32	0.887	0.746	0.289	0.602	0.633	0.281	0.637	0.402	0.418	1.164	0.539	0.168	0.734	0.453	0.219	1.293	0.875	0.387	0.82	0.359	0.109	0.547	0.414	0.445
0.742	0.492	0.211	0.832	0.453	0.348	1.063	0.664	0.316	0.875	0.699	0.277	0.598	0.633	0.293	0.609	0.441	0.414	1.156	0.57	0.184	0.801	0.465	0.207	1.223	0.895	0.395	0.891	0.379	0.098	0.512	0.465	0.395
0.77	0.5	0.215	0.848	0.438	0.348	1.059	0.695	0.309	0.875	0.664	0.27	0.594	0.637	0.293	0.578	0.488	0.398	1.148	0.609	0.207	0.883	0.473	0.199	1.137	0.895	0.387	0.949	0.414	0.082	0.477	0.527	0.34
0.805	0.492	0.215	0.844	0.438	0.348	1.09	0.727	0.305	0.883	0.641	0.27	0.582	0.637	0.305	0.559	0.523	0.375	1.113	0.637	0.238	0.941	0.48	0.191	1.082	0.879	0.355	1.008	0.434	0.078	0.457	0.598	0.297
0.832	0.496	0.219	0.813	0.445	0.34	1.117	0.75	0.316	0.898	0.629	0.277	0.594	0.637	0.316	0.563	0.563	0.34	1.059	0.656	0.27	0.98	0.477	0.191	1.102	0.848	0.313	1.055	0.477	0.09	0.43	0.648	0.254
0.867	0.504	0.223	0.781	0.445	0.348	1.102	0.766	0.328	0.91	0.613	0.281	0.609	0.629	0.336	0.555	0.582	0.367	0.996	0.664	0.285	1.039	0.48	0.191	1.141	0.816	0.262	1.07	0.539	0.113	0.418	0.695	0.234
0.895	0.52	0.23	0.738	0.453	0.352	1.047	0.785	0.336	0.922	0.602	0.285	0.621	0.633	0.34	0.559	0.574	0.387	0.945	0.676	0.305	1.113	0.523	0.188	1.152	0.77	0.23	1.074	0.578	0.129	0.422	0.754	0.227
0.922	0.535	0.246	0.711	0.473	0.363	0.98	0.793	0.324	0.922	0.594	0.285	0.641	0.645	0.34	0.566	0.629	0.355	0.914	0.648	0.313	1.137	0.555	0.191	1.156	0.715	0.215	1.105	0.633	0.152	0.418	0.789	0.238
0.957	0.559	0.254	0.672	0.504	0.367	0.91	0.793	0.316	0.906	0.59	0.277	0.672	0.66	0.336	0.551	0.699	0.313	0.914	0.641	0.313	1.129	0.57	0.195	1.152	0.68	0.207	1.148	0.676	0.176	0.434	0.797	0.262
1.004	0.582	0.266	0.633	0.527	0.355	0.844	0.758	0.301	0.859	0.586	0.266	0.711	0.668	0.348	0.527	0.723	0.313	0.922	0.609	0.305	1.145	0.602	0.211	1.137	0.637	0.207	1.172	0.707	0.215	0.48	0.809	0.293
1.051	0.605	0.281	0.598	0.543	0.344	0.801	0.711	0.301	0.813	0.574	0.258	0.742	0.668	0.352	0.527	0.695	0.336	0.934	0.57	0.297	1.176	0.633	0.223	1.117	0.594	0.234	1.219	0.758	0.238	0.543	0.816	0.34
1.086	0.621	0.301	0.582	0.543	0.34	0.773	0.66	0.289	0.773	0.566	0.246	0.781	0.676	0.355	0.539	0.672	0.367	0.941	0.547	0.285	1.188	0.672	0.234	1.051	0.547	0.266	1.246	0.781	0.25	0.617	0.813	0.387
1.094	0.633	0.309	0.563	0.566	0.324	0.789	0.625	0.277	0.738	0.563	0.23	0.82	0.676	0.363	0.559	0.66	0.371	0.938	0.543	0.273	1.176	0.695	0.246	0.949	0.508	0.285	1.305	0.781	0.258	0.703	0.816	0.426
1.094	0.633	0.324	0.574	0.594	0.305	0.824	0.602	0.27	0.719	0.559	0.227	0.871	0.68	0.371	0.57	0.676	0.367	0.895	0.512	0.277	1.148	0.719	0.266	0.855	0.484	0.293	1.336	0.734	0.254	0.789	0.824	0.449
1.07	0.629	0.324	0.609	0.629	0.285	0.855	0.586	0.27	0.711	0.551	0.223	0.918	0.691	0.371	0.586	0.68	0.367	0.82	0.469	0.293	1.094	0.707	0.281	0.785	0.465	0.285	1.316	0.688	0.223	0.867	0.828	0.461
1.004	0.621	0.34	0.652	0.645	0.281	0.887	0.574	0.273	0.699	0.551	0.219	0.961	0.699	0.371	0.625	0.684	0.375	0.742	0.426	0.324	1.059	0.699	0.289	0.723	0.465	0.273	1.293	0.641	0.199	0.953	0.828	0.457
0.906	0.594	0.348	0.691	0.645	0.285	0.91	0.574	0.281	0.688	0.559	0.207	1.031	0.703	0.375	0.676	0.695	0.379	0.676	0.383	0.363	1.035	0.664	0.289	0.668	0.461	0.258	1.234	0.582	0.18	1.078	0.832	0.449
0.832	0.563	0.355	0.703	0.637	0.297	0.922	0.574	0.285	0.676	0.555	0.207	1.094	0.711	0.367	0.734	0.695	0.383	0.621	0.383	0.387	1.043	0.648	0.281	0.625	0.461	0.234	1.137	0.531	0.188	1.207	0.844	0.453
0.789	0.531	0.352	0.703	0.621	0.301	0.91	0.566	0.293	0.668	0.555	0.211	1.152	0.727	0.359	0.813	0.707	0.387	0.57	0.414	0.387	1.051	0.605	0.273	0.586	0.469	0.207	0.977	0.484	0.215	1.332	0.867	0.441
0.789	0.516	0.355	0.711	0.609	0.301	0.875	0.563	0.289	0.66	0.559	0.207	1.188	0.754	0.363	0.91	0.707	0.391	0.527	0.449	0.383	1.023	0.531	0.266	0.566	0.488	0.191	0.824	0.395	0.277	1.434	0.895	0.441
0.813	0.508	0.359	0.715	0.605	0.313	0.816	0.559	0.285	0.648	0.559	0.211	1.184	0.773	0.375	1.008	0.727	0.391	0.5	0.484	0.379	0.984	0.477	0.27	0.535	0.508	0.168	0.695	0.313	0.355	1.488	0.938	0.445
0.832	0.496	0.359	0.711	0.586	0.328	0.766	0.559	0.262	0.637	0.527	0.219	1.172	0.797	0.387	1.094	0.746	0.387	0.488	0.52	0.359	0.898	0.445	0.27	0.508	0.5	0.164	0.598	0.262	0.43	1.465	0.988	0.441
0.848	0.488	0.359	0.715	0.578	0.344	0.734	0.551	0.254	0.621	0.516	0.223	1.133	0.816	0.387	1.18	0.75	0.383	0.484	0.543	0.332	0.793	0.395	0.301	0.496	0.516	0.164	0.512	0.273	0.461	1.395	0.992	0.449
0.852	0.496	0.352	0.723	0.57	0.348	0.723	0.555	0.246	0.613	0.504	0.223	1.059	0.836	0.375	1.25	0.746	0.387	0.477	0.57	0.313	0.691	0.367	0.328	0.5	0.523	0.176	0.457	0.32	0.453	1.309	0.996	0.441
0.848	0.508	0.352	0.727	0.57	0.352	0.711	0.555	0.234	0.613	0.5	0.223	0.992	0.816	0.359	1.301	0.746	0.391	0.48	0.594	0.305	0.613	0.355	0.359	0.48	0.52	0.16	0.426	0.395	0.426	1.227	0.965	0.406
0.828	0.5	0.359	0.727	0.57	0.355	0.711	0.563	0.223	0.613	0.496	0.223	0.965	0.785	0.328	1.328	0.758	0.387	0.488	0.617	0.305	0.555	0.344	0.383	0.473	0.477	0.18	0.387	0.453	0.383	1.215	0.91	0.355
0.789	0.496	0.359	0.727	0.57	0.359	0.711	0.566	0.211	0.617	0.496	0.223	0.945	0.742	0.301	1.336	0.766	0.395	0.496	0.633	0.313	0.5	0.387	0.383	0.484	0.484	0.188	0.359	0.5	0.352	1.27	0.859	0.301
0.742	0.5	0.363	0.738	0.57	0.355	0.715	0.563	0.207	0.621	0.488	0.227	0.941	0.695	0.27	1.34	0.785	0.398	0.5	0.641	0.324	0.453	0.43	0.379	0.516	0.473	0.195	0.352	0.516	0.383	1.324	0.828	0.258
0.695	0.52	0.359	0.758	0.574	0.355	0.719	0.566	0.207	0.625	0.488	0.227	0.961	0.656	0.246	1.301	0.816	0.395	0.516	0.648	0.344	0.418	0.461	0.359	0.531	0.457	0.203	0.359	0.512	0.379	1.344	0.789	0.234
0.66	0.539	0.352	0.777	0.578	0.355	0.727	0.559	0.207	0.641	0.484	0.234	0.973	0.621	0.238	1.223	0.828	0.402	0.539	0.645	0.359	0.41	0.516	0.348	0.535	0.445	0.195	0.383	0.605	0.328	1.359	0.734	0.215
0.633	0.559	0.344	0.809	0.594	0.355	0.723	0.555	0.215	0.668	0.496	0.234	0.988	0.59	0.246	1.133	0.824	0.387	0.566	0.648	0.375	0.398	0.559	0.309	0.551	0.43	0.195	0.367	0.73	0.281	1.379	0.676	0.223
0.617	0.578	0.336	0.852	0.605	0.359	0.715	0.543	0.215	0.691	0.496	0.238	0.992	0.563	0.25	1.047	0.805	0.359	0.594	0.648	0.383	0.406	0.59	0.309	0.586	0.43	0.188	0.359	0.762	0.285	1.359	0.621	0.223
0.609	0.582	0.344	0.914	0.625	0.355	0.699	0.516	0.215	0.723	0.492	0.234	0.992	0.547	0.25	0.977	0.77	0.324	0.621	0.652	0.387	0.434	0.602	0.348	0.613	0.406	0.184	0.391	0.727	0.32	1.285	0.531	0.262
0.613	0.582	0.348	0.977	0.641	0.352	0.695	0.504	0.215	0.773	0.496	0.234	0.973	0.547	0.25	0.938	0.723	0.293	0.676	0.664	0.383	0.438	0.609	0.371	0.676	0.395	0.18	0.445	0.691	0.375	1.164	0.465	0.297
0.621	0.598	0.352	1.039	0.652	0.348	0.691	0.5	0.219	0.824	0.5	0.238	0.922	0.543	0.238	0.922	0.684	0.266	0.746	0.684	0.383	0.457	0.633	0.367	0.754	0.406	0.168	0.52	0.68	0.406	1.039	0.438	0.316
0.633	0.602	0.348	1.094	0.664	0.34	0.676	0.492	0.219	0.875	0.5	0.246	0.863	0.535	0.227	0.926	0.645	0.273	0.828	0.695	0.387	0.477	0.66	0.34	0.848	0.434	0.156	0.594	0.695	0.418	0.938	0.418	0.324
0.641	0.586	0.348	1.105	0.68	0.34	0.664	0.512	0.207	0.934	0.508	0.246	0.809	0.531	0.203	0.941	0.617	0.281	0.93	0.707	0.395	0.504	0.668	0.344	0.93	0.438	0.137	0.684	0.703	0.438	0.852	0.402	0.324
0.645	0.578	0.348	1.098	0.684	0.34	0.664	0.477	0.219	0.996	0.527	0.242	0.766	0.516	0.199	0.961	0.59	0.281	1.043	0.727	0.406	0.527	0.645	0.359	1.008	0.449	0.129	0.766	0.703	0.445	0.766	0.402	0.293
0.672	0.574	0.355	1.086	0.695	0.336	0.656	0.48	0.223	1.023	0.539	0.242	0.73	0.52	0.188	0.969	0.555	0.285	1.141	0.742	0.406	0.578	0.605	0.375	1.07	0.473	0.125	0.855	0.711	0.449	0.695	0.402	0.258
0.699	0.574	0.355	1.086	0.707	0.34	0.664	0.48	0.223	1.012	0.543	0.246	0.707	0.531	0.172	0.945	0.531	0.293	1.199	0.754	0.406	0.633	0.605	0.383	1.109	0.508	0.129	0.961	0.719	0.445	0.645	0.418	0.223
0.727	0.574	0.359	1.078	0.719	0.328	0.676	0.48	0.223	1.012	0.551	0.246	0.699	0.535	0.164	0.895	0.527	0.301	1.258	0.754	0.402	0.688	0.621	0.379	1.125	0.543	0.141	1.09	0.742	0.422	0.617	0.449	0.191
0.738	0.57	0.363	1.059	0.746	0.324	0.707	0.48	0.223	1.043	0.578	0.25	0.688	0.539	0.152	0.84	0.535	0.293	1.297	0.762	0.398	0.742	0.633	0.371	1.129	0.586	0.156	1.223	0.762	0.406	0.578	0.484	0.141
0.738	0.566	0.375	1.016	0.75	0.328	0.738	0.48	0.223	1.074	0.613	0.25	0.676	0.551	0.141	0.773	0.527	0.27	1.305	0.77	0.387	0.809	0.652	0.375	1.172	0.629	0.18	1.336	0.77	0.398	0.555	0.492	0.117
0.727	0.57	0.379	0.957	0.746	0.324	0.766	0.48	0.219	1.105	0.637	0.27	0.668	0.559	0.137	0.742	0.512	0.246	1.293	0.77	0.391	0.879	0.672	0.375	1.215	0.672	0.211	1.434	0.785	0.391	0.563	0.516	0.105
0.723	0.566	0.379	0.902	0.738	0.324	0.785	0.48	0.207	1.109	0.652	0.281	0.66	0.551	0.133	0.703	0.512	0.223	1.281	0.781	0.398	0.957	0.668	0.375	1.227	0.699	0.238	1.484	0.82	0.398	0.582	0.531	0.098
0.711	0.563	0.387	0.844	0.715	0.309	0.805	0.469	0.211	1.07	0.66	0.297	0.641	0.543	0.129	0.672	0.527	0.199	1.262	0.797	0.402	1.039	0.676	0.371	1.23	0.746	0.266	1.484	0.871	0.41	0.605	0.535	0.102
0.707	0.566	0.383	0.797	0.68	0.305	0.836	0.477	0.207	0.996	0.66	0.313	0.629	0.539	0.125	0.652	0.539	0.195	1.219	0.813	0.41	1.109	0.715	0.359	1.207	0.766	0.285	1.453	0.914	0.426	0.625	0.535	0.102
0.711	0.574	0.379	0.766	0.656	0.301	0.871	0.492	0.211	0.926	0.668	0.324	0.613	0.523	0.125	0.652	0.555	0.184	1.152	0.816	0.402	1.164	0.727	0.359	1.191	0.75	0.297	1.395	0.926	0.438	0.633	0.523	0.113
0.746	0.594	0.379	0.766	0.637	0.285	0.891	0.516	0.215	0.852	0.633	0.32	0.605	0.492	0.145	0.656	0.563	0.172	1.082	0.809	0.379	1.246	0.742	0.363	1.176	0.719	0.285	1.297	0.922	0.426	0.641	0.488	0.121
0.777	0.617	0.379	0.785	0.621	0.285	0.898	0.539	0.219	0.828	0.605	0.32	0.582	0.469	0.152	0.656	0.566	0.16	1.035	0.789	0.34	1.289	0.754	0.363	1.141	0.648	0.262	1.219	0.906	0.406	0.641	0.461	0.133
0.82	0.625	0.379	0.816	0.617	0.285	0.914	0.563	0.219	0.84	0.574	0.32	0.586	0.465	0.164	0.652	0.555	0.156	1	0.766	0.301	1.297	0.777	0.367	1.117	0.602	0.238	1.164	0.898	0.352	0.641	0.418	0.137
0.867	0.633	0.371	0.84	0.613	0.277	0.945	0.59	0.223	0.879	0.551	0.316	0.586	0.461	0.164	0.645	0.547	0.152	0.977	0.742	0.285	1.277	0.801	0.375	1.074	0.555	0.215	1.176	0.855	0.289	0.664	0.402	0.133
0.914	0.633	0.363	0.867	0.609	0.273	0.992	0.617	0.23	0.898	0.535	0.316	0.586	0.469	0.168	0.637	0.531	0.141	0.953	0.715	0.273	1.234	0.832	0.391	1.004	0.496	0.223	1.207	0.813	0.254	0.684	0.387	0.129
0.961	0.637	0.355	0.891	0.594	0.258	1.063	0.652	0.246	0.902	0.527	0.32	0.594	0.465	0.176	0.625	0.516	0.145	0.926	0.672	0.27	1.16	0.848	0.395	0.898	0.457	0.246	1.215	0.766	0.23	0.703	0.371	0.137
1.039	0.648	0.34	0.906	0.59	0.254	1.121	0.68	0.266	0.879	0.512	0.32	0.609	0.465	0.172	0.613	0.496	0.148	0.914	0.629	0.266	1.051	0.84	0.383	0.777	0.395	0.293	1.195	0.707	0.227	0.727	0.355	0.125
1.113	0.656	0.344	0.895	0.586	0.254	1.109	0.68	0.293	0.84	0.496	0.32	0.633	0.469	0.176	0.602	0.477	0.164	0.91	0.59	0.27	0.988	0.793	0.34	0.676	0.352	0.363	1.188	0.648	0.234	0.77	0.324	0.121
1.141	0.664	0.348	0.855	0.574	0.25	1.043	0.684	0.309	0.801	0.48	0.332	0.664	0.48	0.176	0.586	0.461	0.164	0.898	0.566	0.273	1.039	0.805	0.301	0.598	0.316	0.406	1.18	0.59	0.238	0.824	0.324	0.113
1.125	0.676	0.348	0.813	0.555	0.238	0.961	0.684	0.324	0.742	0.465	0.344	0.703	0.477	0.184	0.578	0.457	0.168	0.859	0.555	0.277	1.086	0.793	0.262	0.527	0.348	0.418	1.152	0.531	0.258	0.836	0.332	0.105
1.117	0.695	0.352	0.773	0.543	0.227	0.879	0.676	0.328	0.684	0.473	0.348	0.762	0.48	0.188	0.578	0.453	0.164	0.809	0.543	0.27	1.105	0.754	0.234	0.477	0.387	0.402	1.066	0.488	0.273	0.855	0.332	0.113
1.105	0.723	0.34	0.754	0.543	0.215	0.828	0.625	0.336	0.641	0.492	0.336	0.816	0.496	0.191	0.598	0.453	0.164	0.758	0.535	0.262	1.098	0.703	0.223	0.441	0.438	0.387	0.969	0.457	0.281	0.871	0.375	0.113
1.078	0.738	0.336	0.742	0.539	0.199	0.82	0.57	0.34	0.602	0.504	0.324	0.867	0.52	0.191	0.617	0.453	0.164	0.699	0.523	0.258	1.09	0.648	0.227	0.426	0.484	0.359	0.875	0.445	0.285	0.879	0.441	0.117
1.027	0.75	0.336	0.738	0.539	0.191	0.859	0.516	0.344	0.582	0.52	0.32	0.914	0.488	0.195	0.645	0.469	0.172	0.652	0.512	0.25	1.082	0.613	0.227	0.391	0.527	0.313	0.785	0.438	0.273	0.902	0.461	0.129
0.965	0.746	0.332	0.754	0.547	0.184	0.906	0.492	0.336	0.559	0.551	0.309	0.973	0.5	0.199	0.691	0.477	0.172	0.605	0.512	0.23	1.043	0.566	0.238	0.383	0.555	0.328	0.703	0.441	0.258	0.945	0.531	0.145
0.902	0.738	0.324	0.766	0.559	0.176	0.922	0.473	0.328	0.551	0.57	0.297	0.988	0.508	0.207	0.746	0.488	0.168	0.586	0.531	0.223	0.973	0.527	0.254	0.398	0.547	0.328	0.656	0.457	0.242	0.969	0.586	0.168
0.84	0.727	0.313	0.777	0.563	0.168	0.91	0.477	0.305	0.551	0.586	0.293	0.992	0.516	0.219	0.797	0.508	0.16	0.547	0.52	0.207	0.895	0.508	0.258	0.422	0.609	0.297	0.586	0.465	0.207	1.012	0.648	0.195
0.805	0.703	0.297	0.773	0.555	0.168	0.898	0.461	0.309	0.555	0.602	0.285	0.996	0.539	0.227	0.852	0.477	0.176	0.543	0.52	0.203	0.801	0.5	0.266	0.41	0.688	0.277	0.547	0.461	0.191	1.055	0.688	0.238
0.789	0.668	0.297	0.758	0.547	0.164	0.848	0.457	0.316	0.566	0.605	0.285	1.027	0.566	0.238	0.902	0.488	0.176	0.543	0.531	0.191	0.723	0.5	0.258	0.41	0.703	0.285	0.516	0.492	0.176	1.141	0.758	0.262
0.805	0.645	0.297	0.75	0.539	0.164	0.781	0.445	0.336	0.574	0.605	0.289	1.07	0.609	0.25	0.953	0.496	0.176	0.555	0.543	0.184	0.672	0.504	0.246	0.453	0.699	0.305	0.508	0.527	0.16	1.246	0.816	0.293
0.832	0.625	0.293	0.742	0.523	0.176	0.723	0.445	0.344	0.574	0.609	0.289	1.098	0.648	0.262	1.016	0.512	0.172	0.566	0.543	0.176	0.617	0.504	0.23	0.477	0.684	0.336	0.473	0.52	0.137	1.352	0.816	0.297
0.871	0.613	0.293	0.734	0.504	0.184	0.672	0.465	0.352	0.574	0.605	0.305	1.098	0.672	0.289	1.043	0.527	0.18	0.574	0.547	0.176	0.59	0.516	0.223	0.512	0.668	0.355	0.477	0.508	0.145	1.406	0.793	0.281
0.898	0.602	0.289	0.711	0.488	0.188	0.633	0.504	0.352	0.59	0.602	0.313	1.074	0.691	0.309	1.043	0.535	0.191	0.578	0.535	0.172	0.559	0.539	0.199	0.555	0.648	0.367	0.477	0.52	0.148	1.426	0.73	0.25
0.926	0.586	0.285	0.691	0.477	0.188	0.598	0.527	0.348	0.598	0.605	0.32	1.035	0.715	0.332	1.047	0.555	0.219	0.582	0.512	0.184	0.527	0.531	0.195	0.605	0.648	0.375	0.477	0.523	0.148	1.367	0.676	0.211
0.953	0.578	0.285	0.672	0.477	0.191	0.582	0.559	0.34	0.609	0.613	0.324	0.984	0.707	0.34	1.051	0.582	0.246	0.586	0.488	0.188	0.512	0.539	0.191	0.676	0.656	0.375	0.504	0.504	0.156	1.289	0.629	0.195
0.98	0.563	0.277	0.664	0.477	0.195	0.563	0.586	0.32	0.637	0.633	0.332	0.938	0.688	0.328	1.023	0.613	0.266	0.594	0.477	0.191	0.5	0.551	0.18	0.75	0.676	0.379	0.531	0.492	0.168	1.109	0.551	0.203
0.949	0.535	0.27	0.652	0.48	0.199	0.574	0.613	0.316	0.66	0.648	0.344	0.934	0.648	0.324	1	0.633	0.297	0.617	0.473	0.191	0.508	0.559	0.176	0.84	0.695	0.375	0.555	0.488	0.168	0.93	0.453	0.242
0.887	0.508	0.254	0.637	0.484	0.195	0.582	0.637	0.305	0.684	0.652	0.348	0.953	0.602	0.32	0.973	0.656	0.328	0.637	0.461	0.199	0.492	0.523	0.18	0.938	0.719	0.371	0.582	0.465	0.184	0.781	0.367	0.34
0.828	0.5	0.23	0.637	0.477	0.203	0.59	0.645	0.309	0.695	0.656	0.355	0.961	0.551	0.297	0.945	0.648	0.344	0.664	0.453	0.195	0.504	0.52	0.191	1.047	0.746	0.359	0.602	0.453	0.18	0.695	0.348	0.441
0.797	0.5	0.211	0.664	0.48	0.203	0.605	0.641	0.309	0.707	0.656	0.367	0.965	0.516	0.297	0.945	0.645	0.352	0.691	0.457	0.191	0.531	0.516	0.207	1.156	0.766	0.352	0.621	0.434	0.176	0.613	0.328	0.508
0.762	0.512	0.199	0.695	0.484	0.199	0.617	0.625	0.316	0.73	0.645	0.367	0.957	0.492	0.301	0.945	0.656	0.34	0.727	0.457	0.191	0.555	0.492	0.219	1.254	0.785	0.344	0.656	0.418	0.168	0.566	0.363	0.527
0.746	0.516	0.195	0.738	0.48	0.211	0.617	0.613	0.332	0.762	0.621	0.367	0.906	0.469	0.309	0.965	0.625	0.324	0.781	0.457	0.184	0.578	0.488	0.227	1.336	0.797	0.344	0.688	0.387	0.164	0.535	0.426	0.496
0.742	0.531	0.184	0.781	0.488	0.215	0.629	0.609	0.34	0.801	0.613	0.367	0.844	0.453	0.336	0.988	0.602	0.309	0.855	0.469	0.18	0.582	0.469	0.227	1.375	0.813	0.348	0.758	0.379	0.156	0.512	0.48	0.434
0.762	0.555	0.176	0.816	0.484	0.211	0.637	0.602	0.34	0.859	0.625	0.367	0.773	0.438	0.363	0.992	0.57	0.293	0.926	0.473	0.176	0.59	0.449	0.234	1.359	0.832	0.363	0.828	0.375	0.145	0.484	0.535	0.367
0.777	0.566	0.164	0.859	0.484	0.215	0.641	0.598	0.348	0.918	0.637	0.367	0.711	0.457	0.363	0.973	0.547	0.277	0.977	0.473	0.176	0.609	0.434	0.234	1.34	0.855	0.379	0.898	0.375	0.133	0.461	0.578	0.316
0.781	0.563	0.152	0.902	0.496	0.207	0.652	0.598	0.355	0.969	0.648	0.367	0.648	0.453	0.363	0.938	0.516	0.273	0.984	0.496	0.16	0.637	0.43	0.23	1.32	0.871	0.383	0.961	0.398	0.121	0.457	0.641	0.277
0.785	0.555	0.145	0.938	0.504	0.207	0.672	0.598	0.355	1.031	0.668	0.371	0.609	0.461	0.336	0.883	0.492	0.289	1.023	0.461	0.172	0.676	0.438	0.227	1.27	0.883	0.383	1.023	0.395	0.117	0.441	0.676	0.262
0.777	0.551	0.141	0.941	0.504	0.211	0.688	0.602	0.355	1.082	0.688	0.367	0.582	0.5	0.344	0.813	0.461	0.332	1.047	0.492	0.168	0.707	0.43	0.227	1.227	0.871	0.363	1.078	0.426	0.113	0.457	0.727	0.277
0.773	0.527	0.137	0.957	0.523	0.219	0.695	0.605	0.359	1.105	0.707	0.367	0.578	0.516	0.391	0.746	0.453	0.363	1.066	0.527	0.176	0.781	0.43	0.227	1.203	0.855	0.328	1.094	0.469	0.117	0.477	0.781	0.301
0.77	0.516	0.145	0.996	0.547	0.227	0.711	0.605	0.367	1.09	0.723	0.363	0.582	0.535	0.395	0.68	0.473	0.383	1.086	0.563	0.188	0.855	0.441	0.223	1.203	0.816	0.289	1.102	0.512	0.125	0.488	0.816	0.344
0.75	0.508	0.152	1.043	0.582	0.234	0.738	0.605	0.367	1.074	0.73	0.352	0.57	0.637	0.332	0.625	0.504	0.387	1.102	0.594	0.203	0.918	0.457	0.215	1.203	0.84	0.242	1.141	0.566	0.137	0.527	0.828	0.391
0.746	0.508	0.156	1.098	0.621	0.242	0.766	0.609	0.363	1.082	0.75	0.348	0.535	0.73	0.293	0.582	0.539	0.387	1.113	0.621	0.227	0.977	0.477	0.203	1.184	0.793	0.23	1.16	0.609	0.152	0.574	0.824	0.445
0.734	0.508	0.164	1.141	0.652	0.262	0.797	0.617	0.359	1.074	0.766	0.352	0.527	0.734	0.285	0.543	0.57	0.379	1.102	0.652	0.25	1.047	0.484	0.195	1.152	0.734	0.234	1.188	0.648	0.168	0.645	0.832	0.484
0.715	0.508	0.168	1.129	0.676	0.289	0.844	0.625	0.363	1.02	0.781	0.355	0.523	0.684	0.285	0.523	0.598	0.359	1.078	0.664	0.266	1.098	0.504	0.188	1.121	0.684	0.246	1.207	0.68	0.195	0.711	0.824	0.523
0.703	0.508	0.172	1.055	0.684	0.316	0.891	0.637	0.355	0.957	0.781	0.359	0.512	0.625	0.297	0.516	0.605	0.344	1.047	0.668	0.289	1.109	0.531	0.188	1.098	0.625	0.27	1.227	0.703	0.219	0.77	0.809	0.543
0.688	0.492	0.18	0.961	0.688	0.348	0.949	0.664	0.352	0.918	0.781	0.348	0.504	0.59	0.289	0.508	0.609	0.379	1.008	0.645	0.309	1.102	0.563	0.188	1.039	0.57	0.297	1.258	0.754	0.242	0.852	0.805	0.555
0.684	0.488	0.18	0.863	0.684	0.363	1	0.691	0.344	0.895	0.777	0.32	0.488	0.594	0.277	0.516	0.625	0.43	0.996	0.633	0.316	1.105	0.602	0.191	0.957	0.512	0.324	1.273	0.742	0.258	0.957	0.801	0.551
0.676	0.484	0.188	0.785	0.641	0.363	1.059	0.699	0.34	0.875	0.754	0.297	0.508	0.613	0.281	0.52	0.648	0.41	0.988	0.602	0.32	1.121	0.645	0.219	0.859	0.488	0.32	1.277	0.711	0.25	1.07	0.785	0.543
0.684	0.48	0.191	0.754	0.59	0.367	1.098	0.703	0.352	0.871	0.723	0.277	0.551	0.629	0.301	0.516	0.727	0.348	0.992	0.539	0.313	1.125	0.676	0.25	0.793	0.441	0.301	1.246	0.688	0.234	1.188	0.77	0.539
0.699	0.48	0.195	0.766	0.531	0.363	1.098	0.707	0.352	0.883	0.691	0.266	0.586	0.637	0.313	0.492	0.766	0.324	1.016	0.5	0.301	1.102	0.707	0.273	0.727	0.41	0.309	1.176	0.637	0.215	1.301	0.781	0.523
0.734	0.48	0.203	0.801	0.492	0.352	1.063	0.711	0.344	0.898	0.672	0.262	0.621	0.652	0.309	0.484	0.723	0.34	0.996	0.477	0.277	1.078	0.738	0.281	0.66	0.387	0.316	1.086	0.574	0.207	1.43	0.809	0.512
0.754	0.48	0.203	0.824	0.465	0.344	1.039	0.723	0.34	0.918	0.648	0.27	0.652	0.652	0.313	0.516	0.672	0.371	0.949	0.434	0.27	1.039	0.734	0.285	0.59	0.355	0.313	0.957	0.531	0.219	1.504	0.848	0.504
0.758	0.465	0.219	0.84	0.438	0.344	1.051	0.742	0.332	0.93	0.633	0.266	0.691	0.648	0.316	0.543	0.664	0.379	0.867	0.406	0.27	1.02	0.734	0.285	0.555	0.375	0.297	0.809	0.484	0.242	1.484	0.891	0.484
0.766	0.465	0.219	0.855	0.422	0.336	1.074	0.766	0.328	0.941	0.621	0.258	0.742	0.641	0.328	0.566	0.684	0.375	0.766	0.383	0.297	1.016	0.68	0.277	0.531	0.418	0.27	0.699	0.43	0.305	1.43	0.934	0.477
0.789	0.461	0.23	0.859	0.418	0.348	1.078	0.781	0.332	0.949	0.613	0.254	0.781	0.641	0.328	0.605	0.707	0.387	0.676	0.363	0.336	1.02	0.609	0.266	0.539	0.465	0.242	0.609	0.398	0.371	1.34	0.945	0.457
0.824	0.473	0.23	0.816	0.414	0.363	1.051	0.793	0.34	0.926	0.602	0.25	0.832	0.637	0.344	0.648	0.719	0.387	0.621	0.375	0.367	1.043	0.582	0.262	0.504	0.488	0.191	0.547	0.383	0.438	1.27	0.926	0.422
0.855	0.484	0.238	0.766	0.426	0.367	0.996	0.797	0.348	0.875	0.59	0.25	0.895	0.641	0.348	0.711	0.711	0.398	0.559	0.418	0.379	1.031	0.531	0.258	0.496	0.5	0.18	0.496	0.418	0.465	1.258	0.895	0.355
0.871	0.496	0.246	0.719	0.449	0.355	0.93	0.781	0.336	0.816	0.578	0.242	0.949	0.648	0.348	0.785	0.703	0.406	0.508	0.457	0.379	0.988	0.48	0.258	0.488	0.539	0.176	0.453	0.461	0.461	1.328	0.848	0.305
0.891	0.508	0.25	0.695	0.477	0.367	0.867	0.75	0.324	0.766	0.57	0.23	1	0.656	0.352	0.879	0.711	0.406	0.473	0.48	0.375	0.914	0.449	0.27	0.496	0.563	0.168	0.422	0.5	0.445	1.391	0.801	0.242
0.926	0.531	0.262	0.652	0.504	0.348	0.82	0.703	0.316	0.73	0.57	0.219	1.055	0.66	0.348	0.973	0.723	0.398	0.465	0.52	0.359	0.816	0.418	0.289	0.496	0.535	0.172	0.395	0.523	0.406	1.422	0.746	0.203
0.969	0.563	0.266	0.613	0.535	0.332	0.789	0.656	0.313	0.703	0.57	0.211	1.125	0.688	0.34	1.07	0.73	0.402	0.461	0.563	0.328	0.734	0.383	0.328	0.512	0.539	0.184	0.371	0.555	0.434	1.438	0.684	0.195
0.996	0.586	0.27	0.609	0.559	0.324	0.797	0.633	0.297	0.676	0.563	0.207	1.184	0.707	0.34	1.137	0.734	0.398	0.48	0.598	0.332	0.66	0.363	0.367	0.527	0.531	0.184	0.359	0.496	0.461	1.43	0.625	0.195
1.02	0.605	0.281	0.586	0.57	0.316	0.82	0.617	0.301	0.664	0.566	0.199	1.18	0.723	0.34	1.184	0.734	0.398	0.484	0.621	0.324	0.59	0.363	0.379	0.547	0.496	0.184	0.402	0.516	0.441	1.406	0.602	0.203
1.039	0.617	0.297	0.582	0.582	0.301	0.852	0.621	0.301	0.66	0.57	0.195	1.172	0.727	0.34	1.238	0.727	0.395	0.504	0.617	0.328	0.527	0.398	0.367	0.574	0.461	0.188	0.391	0.652	0.371	1.313	0.547	0.211
1.031	0.629	0.305	0.582	0.59	0.305	0.875	0.625	0.293	0.652	0.566	0.188	1.191	0.742	0.332	1.281	0.734	0.395	0.523	0.633	0.344	0.488	0.441	0.352	0.594	0.434	0.188	0.359	0.75	0.336	1.207	0.496	0.25
0.977	0.629	0.328	0.605	0.609	0.297	0.902	0.625	0.281	0.652	0.563	0.184	1.176	0.777	0.332	1.293	0.75	0.387	0.555	0.637	0.344	0.461	0.496	0.336	0.621	0.422	0.18	0.383	0.75	0.344	1.082	0.488	0.281
0.895	0.629	0.344	0.648	0.621	0.297	0.914	0.613	0.285	0.645	0.547	0.191	1.117	0.789	0.348	1.285	0.766	0.383	0.566	0.652	0.328	0.434	0.523	0.309	0.656	0.43	0.172	0.441	0.723	0.367	0.965	0.48	0.289
0.828	0.602	0.352	0.691	0.617	0.305	0.898	0.605	0.289	0.637	0.543	0.191	1.039	0.785	0.355	1.301	0.793	0.383	0.566	0.656	0.34	0.438	0.551	0.293	0.703	0.402	0.172	0.504	0.703	0.383	0.848	0.457	0.285
0.793	0.598	0.367	0.707	0.609	0.313	0.859	0.594	0.289	0.645	0.531	0.195	0.961	0.773	0.344	1.289	0.816	0.398	0.594	0.645	0.355	0.441	0.594	0.273	0.773	0.406	0.168	0.578	0.699	0.383	0.762	0.469	0.258
0.777	0.578	0.367	0.715	0.594	0.316	0.809	0.578	0.285	0.641	0.516	0.203	0.906	0.77	0.324	1.219	0.828	0.398	0.633	0.652	0.375	0.441	0.625	0.258	0.863	0.426	0.156	0.656	0.703	0.398	0.695	0.473	0.238
0.797	0.559	0.367	0.723	0.582	0.32	0.762	0.566	0.273	0.641	0.5	0.207	0.875	0.754	0.301	1.137	0.828	0.383	0.664	0.66	0.379	0.441	0.645	0.262	0.949	0.434	0.137	0.734	0.703	0.406	0.633	0.488	0.191
0.84	0.547	0.359	0.734	0.578	0.324	0.727	0.547	0.262	0.633	0.488	0.215	0.859	0.723	0.277	1.063	0.813	0.355	0.695	0.672	0.379	0.441	0.641	0.281	1.016	0.445	0.125	0.816	0.711	0.41	0.574	0.484	0.156
0.867	0.539	0.352	0.734	0.574	0.332	0.703	0.543	0.25	0.637	0.473	0.211	0.852	0.691	0.27	0.996	0.773	0.316	0.738	0.672	0.387	0.453	0.637	0.301	1.059	0.461	0.109	0.918	0.727	0.398	0.547	0.492	0.133
0.891	0.543	0.344	0.719	0.566	0.344	0.695	0.539	0.242	0.637	0.473	0.215	0.863	0.664	0.266	0.957	0.73	0.289	0.793	0.684	0.383	0.473	0.637	0.328	1.117	0.48	0.098	1.043	0.73	0.391	0.527	0.492	0.109
0.902	0.543	0.344	0.711	0.566	0.348	0.703	0.543	0.23	0.645	0.477	0.219	0.875	0.645	0.27	0.941	0.688	0.277	0.859	0.684	0.375	0.504	0.633	0.355	1.145	0.516	0.098	1.188	0.77	0.379	0.52	0.5	0.102
0.898	0.543	0.348	0.711	0.57	0.352	0.703	0.551	0.219	0.648	0.48	0.219	0.887	0.625	0.277	0.934	0.652	0.277	0.945	0.68	0.375	0.543	0.641	0.379	1.148	0.551	0.102	1.324	0.82	0.355	0.508	0.496	0.086
0.871	0.535	0.352	0.723	0.578	0.352	0.703	0.551	0.203	0.66	0.488	0.223	0.887	0.594	0.281	0.93	0.621	0.277	1.039	0.715	0.367	0.574	0.641	0.391	1.145	0.59	0.117	1.441	0.875	0.336	0.504	0.477	0.102
0.824	0.523	0.363	0.742	0.586	0.352	0.703	0.547	0.195	0.684	0.5	0.227	0.867	0.566	0.293	0.93	0.59	0.281	1.109	0.727	0.367	0.613	0.645	0.391	1.137	0.629	0.145	1.5	0.93	0.324	0.504	0.473	0.113
0.773	0.527	0.363	0.773	0.598	0.348	0.703	0.543	0.191	0.711	0.5	0.23	0.828	0.555	0.289	0.93	0.563	0.281	1.176	0.73	0.363	0.66	0.648	0.383	1.129	0.664	0.184	1.492	0.965	0.332	0.496	0.445	0.125
0.738	0.531	0.355	0.809	0.602	0.352	0.699	0.539	0.184	0.762	0.508	0.238	0.781	0.547	0.285	0.906	0.543	0.273	1.246	0.742	0.363	0.727	0.66	0.375	1.129	0.715	0.227	1.438	0.984	0.344	0.512	0.418	0.148
0.703	0.539	0.355	0.848	0.613	0.348	0.688	0.52	0.188	0.82	0.516	0.234	0.742	0.543	0.266	0.867	0.539	0.258	1.301	0.766	0.371	0.809	0.664	0.367	1.117	0.738	0.246	1.391	0.992	0.367	0.527	0.414	0.152
0.68	0.547	0.352	0.883	0.625	0.344	0.676	0.5	0.191	0.867	0.527	0.242	0.703	0.539	0.254	0.813	0.52	0.254	1.313	0.797	0.379	0.914	0.656	0.383	1.109	0.746	0.266	1.328	0.973	0.379	0.539	0.414	0.152
0.656	0.563	0.336	0.922	0.633	0.336	0.66	0.492	0.199	0.906	0.527	0.25	0.684	0.539	0.238	0.742	0.512	0.246	1.309	0.816	0.383	1.035	0.668	0.391	1.113	0.73	0.277	1.262	0.934	0.359	0.547	0.398	0.164
0.652	0.586	0.324	0.965	0.637	0.336	0.652	0.488	0.199	0.953	0.535	0.25	0.676	0.547	0.223	0.684	0.504	0.234	1.293	0.848	0.387	1.129	0.703	0.383	1.117	0.66	0.266	1.254	0.887	0.313	0.559	0.383	0.16
0.66	0.594	0.316	1.023	0.641	0.336	0.645	0.484	0.199	1.012	0.535	0.246	0.676	0.555	0.211	0.637	0.504	0.219	1.238	0.859	0.387	1.188	0.73	0.375	1.109	0.605	0.238	1.305	0.848	0.262	0.586	0.371	0.152
0.66	0.609	0.32	1.047	0.656	0.332	0.645	0.5	0.195	1.039	0.539	0.242	0.676	0.566	0.195	0.605	0.508	0.211	1.141	0.848	0.375	1.234	0.738	0.371	1.09	0.555	0.215	1.348	0.824	0.215	0.629	0.34	0.148
0.672	0.621	0.316	1.047	0.668	0.336	0.641	0.492	0.195	1.043	0.539	0.246	0.672	0.57	0.176	0.59	0.523	0.203	1.063	0.832	0.359	1.273	0.746	0.379	1.035	0.516	0.199	1.336	0.781	0.188	0.703	0.34	0.137
0.691	0.629	0.32	1.035	0.688	0.328	0.656	0.48	0.203	1.055	0.555	0.25	0.695	0.566	0.184	0.586	0.535	0.191	1.031	0.805	0.328	1.281	0.754	0.398	0.945	0.48	0.203	1.301	0.723	0.168	0.793	0.371	0.117
0.707	0.633	0.336	1.047	0.719	0.32	0.672	0.492	0.195	1.082	0.582	0.258	0.684	0.555	0.176	0.578	0.551	0.184	1.031	0.773	0.297	1.27	0.773	0.395	0.816	0.434	0.23	1.266	0.652	0.188	0.863	0.336	0.113
0.707	0.617	0.348	1.078	0.746	0.309	0.711	0.504	0.199	1.117	0.605	0.266	0.672	0.547	0.164	0.59	0.559	0.176	1.023	0.738	0.277	1.246	0.813	0.395	0.711	0.363	0.285	1.215	0.59	0.195	0.93	0.352	0.105
0.707	0.605	0.355	1.109	0.77	0.301	0.746	0.512	0.195	1.121	0.621	0.277	0.68	0.535	0.172	0.586	0.566	0.168	1.023	0.699	0.266	1.191	0.824	0.402	0.633	0.313	0.348	1.148	0.52	0.23	0.973	0.402	0.102
0.699	0.586	0.367	1.137	0.785	0.305	0.77	0.516	0.191	1.086	0.633	0.289	0.676	0.516	0.184	0.59	0.566	0.168	1.027	0.66	0.258	1.117	0.824	0.391	0.574	0.297	0.391	1.035	0.473	0.266	0.988	0.438	0.113
0.703	0.574	0.371	1.09	0.805	0.313	0.816	0.496	0.195	1.012	0.621	0.305	0.656	0.5	0.188	0.59	0.551	0.164	1.016	0.629	0.266	1.082	0.793	0.359	0.527	0.332	0.398	0.918	0.441	0.293	0.996	0.5	0.129
0.711	0.574	0.379	0.988	0.797	0.316	0.852	0.496	0.199	0.941	0.617	0.316	0.652	0.492	0.199	0.59	0.535	0.168	0.996	0.594	0.27	1.121	0.824	0.313	0.492	0.402	0.387	0.809	0.418	0.305	1.004	0.563	0.156
0.715	0.563	0.379	0.891	0.777	0.316	0.895	0.5	0.203	0.863	0.617	0.316	0.648	0.492	0.195	0.598	0.512	0.172	0.957	0.559	0.277	1.148	0.793	0.273	0.457	0.461	0.367	0.719	0.402	0.301	1.031	0.609	0.188
0.711	0.559	0.379	0.813	0.746	0.297	0.934	0.5	0.195	0.82	0.594	0.316	0.645	0.484	0.191	0.594	0.492	0.176	0.902	0.535	0.281	1.152	0.754	0.238	0.453	0.523	0.34	0.645	0.406	0.289	1.043	0.66	0.223
0.723	0.559	0.379	0.773	0.699	0.281	0.957	0.508	0.199	0.82	0.563	0.316	0.641	0.484	0.191	0.598	0.48	0.18	0.844	0.512	0.281	1.133	0.688	0.242	0.43	0.555	0.305	0.57	0.422	0.27	1.082	0.691	0.258
0.734	0.566	0.379	0.766	0.652	0.27	0.949	0.516	0.207	0.852	0.543	0.313	0.645	0.484	0.191	0.609	0.465	0.18	0.781	0.492	0.277	1.102	0.633	0.234	0.426	0.57	0.336	0.504	0.43	0.242	1.152	0.754	0.289
0.738	0.57	0.379	0.785	0.625	0.258	0.938	0.531	0.215	0.875	0.531	0.309	0.652	0.492	0.188	0.621	0.457	0.18	0.723	0.484	0.262	1.07	0.586	0.246	0.445	0.559	0.355	0.461	0.445	0.215	1.242	0.813	0.309
0.75	0.578	0.375	0.832	0.617	0.254	0.965	0.559	0.223	0.871	0.523	0.313	0.684	0.5	0.188	0.629	0.453	0.184	0.684	0.48	0.254	1.023	0.543	0.258	0.469	0.625	0.316	0.445	0.477	0.195	1.32	0.797	0.328
0.762	0.598	0.371	0.879	0.617	0.246	0.98	0.594	0.238	0.852	0.512	0.301	0.719	0.504	0.188	0.641	0.453	0.184	0.656	0.488	0.238	0.969	0.516	0.273	0.441	0.734	0.273	0.402	0.488	0.16	1.355	0.773	0.316
0.793	0.613	0.367	0.922	0.613	0.25	0.992	0.625	0.25	0.816	0.496	0.305	0.762	0.512	0.191	0.664	0.461	0.184	0.637	0.5	0.219	0.891	0.492	0.281	0.43	0.762	0.277	0.375	0.477	0.148	1.344	0.723	0.27
0.836	0.633	0.363	0.941	0.609	0.254	1.008	0.648	0.27	0.77	0.48	0.316	0.805	0.508	0.188	0.703	0.461	0.188	0.625	0.512	0.199	0.805	0.488	0.277	0.453	0.711	0.309	0.383	0.484	0.141	1.309	0.672	0.207
0.895	0.652	0.359	0.938	0.602	0.27	1	0.664	0.289	0.719	0.469	0.332	0.863	0.504	0.191	0.746	0.469	0.184	0.613	0.531	0.18	0.73	0.492	0.266	0.5	0.68	0.344	0.398	0.5	0.137	1.246	0.605	0.172
0.957	0.664	0.352	0.902	0.574	0.281	0.953	0.664	0.32	0.676	0.473	0.344	0.91	0.512	0.195	0.809	0.484	0.168	0.605	0.52	0.168	0.668	0.504	0.254	0.539	0.668	0.359	0.414	0.469	0.148	1.121	0.52	0.176
1.035	0.684	0.352	0.863	0.566	0.277	0.902	0.668	0.34	0.637	0.48	0.336	0.961	0.516	0.195	0.867	0.473	0.172	0.605	0.527	0.16	0.625	0.512	0.242	0.586	0.684	0.371	0.441	0.465	0.164	0.965	0.414	0.219
1.07	0.695	0.348	0.82	0.547	0.273	0.848	0.652	0.352	0.602	0.496	0.32	1.027	0.531	0.195	0.938	0.488	0.184	0.594	0.523	0.156	0.59	0.551	0.227	0.648	0.699	0.383	0.473	0.453	0.168	0.852	0.367	0.313
1.07	0.684	0.344	0.781	0.531	0.254	0.824	0.625	0.363	0.578	0.504	0.313	1.055	0.539	0.203	1.004	0.504	0.18	0.586	0.516	0.156	0.543	0.543	0.203	0.715	0.715	0.395	0.508	0.438	0.172	0.758	0.332	0.406
1.059	0.668	0.344	0.75	0.523	0.23	0.832	0.582	0.355	0.566	0.527	0.293	1.051	0.547	0.207	1.043	0.523	0.168	0.586	0.508	0.16	0.527	0.547	0.199	0.793	0.73	0.406	0.539	0.422	0.168	0.676	0.324	0.473
1.055	0.664	0.336	0.742	0.512	0.211	0.855	0.531	0.363	0.566	0.547	0.273	1.063	0.57	0.219	1.082	0.512	0.18	0.582	0.492	0.16	0.516	0.566	0.195	0.883	0.738	0.41	0.582	0.402	0.152	0.617	0.375	0.488
1.051	0.672	0.328	0.738	0.512	0.199	0.891	0.488	0.359	0.566	0.563	0.27	1.082	0.605	0.234	1.098	0.531	0.184	0.582	0.469	0.164	0.512	0.578	0.188	0.973	0.754	0.402	0.625	0.391	0.141	0.563	0.445	0.477
1.035	0.688	0.32	0.75	0.52	0.184	0.918	0.488	0.328	0.563	0.578	0.27	1.09	0.633	0.246	1.129	0.555	0.195	0.582	0.457	0.172	0.492	0.547	0.191	1.078	0.77	0.398	0.672	0.375	0.133	0.508	0.523	0.434
1.027	0.703	0.316	0.754	0.516	0.176	0.945	0.465	0.324	0.566	0.59	0.27	1.07	0.66	0.273	1.141	0.582	0.211	0.59	0.445	0.176	0.492	0.543	0.195	1.184	0.773	0.395	0.738	0.359	0.113	0.461	0.582	0.402
1.02	0.723	0.316	0.766	0.52	0.164	0.949	0.434	0.328	0.57	0.602	0.273	1.012	0.672	0.301	1.152	0.617	0.234	0.598	0.441	0.18	0.488	0.531	0.195	1.262	0.773	0.395	0.82	0.352	0.102	0.434	0.648	0.359
0.988	0.723	0.305	0.77	0.527	0.168	0.906	0.418	0.34	0.566	0.605	0.281	0.938	0.672	0.316	1.129	0.645	0.262	0.613	0.445	0.176	0.492	0.504	0.203	1.324	0.785	0.395	0.898	0.34	0.086	0.391	0.688	0.328
0.941	0.719	0.297	0.75	0.5	0.172	0.852	0.398	0.355	0.57	0.609	0.285	0.871	0.668	0.328	1.066	0.66	0.289	0.645	0.441	0.172	0.5	0.492	0.215	1.375	0.797	0.406	0.973	0.352	0.07	0.383	0.711	0.328
0.898	0.703	0.289	0.738	0.496	0.172	0.793	0.406	0.359	0.574	0.609	0.289	0.816	0.656	0.34	1.004	0.668	0.324	0.688	0.441	0.164	0.508	0.484	0.219	1.379	0.809	0.406	1.043	0.391	0.059	0.395	0.762	0.328
0.859	0.672	0.285	0.715	0.484	0.172	0.738	0.434	0.359	0.59	0.617	0.293	0.793	0.613	0.348	0.969	0.688	0.352	0.734	0.445	0.16	0.523	0.473	0.227	1.391	0.844	0.406	1.086	0.426	0.051	0.406	0.805	0.344
0.84	0.645	0.277	0.691	0.48	0.172	0.699	0.449	0.352	0.609	0.625	0.305	0.809	0.574	0.344	0.938	0.66	0.359	0.793	0.461	0.16	0.539	0.461	0.227	1.391	0.875	0.41	1.129	0.457	0.063	0.438	0.809	0.387
0.84	0.625	0.266	0.68	0.48	0.168	0.656	0.48	0.328	0.633	0.633	0.313	0.82	0.555	0.324	0.934	0.629	0.352	0.867	0.469	0.156	0.566	0.449	0.227	1.313	0.883	0.402	1.156	0.523	0.07	0.5	0.789	0.438
0.855	0.602	0.266	0.672	0.492	0.164	0.633	0.527	0.313	0.656	0.637	0.316	0.852	0.539	0.32	0.965	0.57	0.34	0.914	0.48	0.152	0.609	0.449	0.223	1.234	0.891	0.383	1.195	0.582	0.094	0.578	0.781	0.477
0.891	0.59	0.277	0.68	0.492	0.172	0.613	0.563	0.324	0.676	0.641	0.328	0.844	0.531	0.316	0.984	0.516	0.32	0.941	0.469	0.156	0.668	0.453	0.223	1.184	0.879	0.348	1.258	0.66	0.121	0.645	0.762	0.508
0.918	0.57	0.266	0.684	0.48	0.184	0.617	0.586	0.344	0.703	0.648	0.328	0.828	0.52	0.313	0.98	0.48	0.293	0.965	0.488	0.156	0.73	0.473	0.219	1.176	0.844	0.313	1.273	0.723	0.145	0.703	0.734	0.527
0.938	0.555	0.258	0.672	0.488	0.184	0.617	0.645	0.316	0.73	0.641	0.332	0.82	0.504	0.332	0.953	0.461	0.277	0.992	0.516	0.16	0.789	0.453	0.223	1.152	0.82	0.266	1.289	0.746	0.184	0.762	0.707	0.543
0.934	0.547	0.242	0.66	0.496	0.184	0.605	0.703	0.289	0.77	0.637	0.34	0.777	0.488	0.352	0.898	0.445	0.277	1.012	0.539	0.172	0.863	0.453	0.223	1.129	0.754	0.25	1.305	0.793	0.223	0.848	0.672	0.551
0.918	0.539	0.238	0.664	0.5	0.191	0.586	0.719	0.289	0.809	0.637	0.352	0.723	0.473	0.371	0.82	0.398	0.305	1.047	0.563	0.188	0.934	0.465	0.203	1.105	0.688	0.254	1.309	0.828	0.242	0.949	0.648	0.543
0.887	0.535	0.238	0.676	0.504	0.191	0.59	0.688	0.305	0.836	0.621	0.355	0.684	0.469	0.387	0.738	0.367	0.348	1.09	0.59	0.199	0.977	0.477	0.203	1.094	0.633	0.27	1.277	0.762	0.266	1.055	0.637	0.523
0.852	0.52	0.238	0.691	0.5	0.195	0.621	0.648	0.324	0.879	0.633	0.348	0.648	0.477	0.395	0.684	0.375	0.387	1.102	0.629	0.227	1.012	0.473	0.199	1.086	0.59	0.281	1.246	0.707	0.258	1.172	0.648	0.496
0.816	0.52	0.23	0.715	0.492	0.207	0.621	0.633	0.324	0.922	0.637	0.348	0.609	0.492	0.375	0.633	0.402	0.395	1.07	0.664	0.25	1.086	0.484	0.191	1.047	0.555	0.305	1.191	0.613	0.234	1.293	0.684	0.469
0.781	0.523	0.211	0.754	0.484	0.207	0.617	0.625	0.316	0.965	0.656	0.352	0.594	0.508	0.395	0.59	0.438	0.41	1.035	0.684	0.289	1.148	0.52	0.188	0.977	0.512	0.32	1.141	0.52	0.211	1.395	0.738	0.445
0.746	0.523	0.199	0.789	0.48	0.203	0.637	0.625	0.316	1.016	0.68	0.348	0.617	0.516	0.434	0.555	0.473	0.391	1	0.68	0.316	1.152	0.555	0.191	0.887	0.488	0.309	1.086	0.469	0.199	1.461	0.816	0.422
0.727	0.527	0.191	0.82	0.477	0.199	0.656	0.625	0.332	1.086	0.699	0.348	0.629	0.551	0.395	0.527	0.523	0.363	0.988	0.695	0.328	1.145	0.574	0.203	0.809	0.449	0.301	1	0.465	0.191	1.473	0.898	0.41
0.719	0.531	0.184	0.867	0.48	0.199	0.664	0.621	0.344	1.137	0.723	0.352	0.598	0.648	0.305	0.512	0.555	0.379	0.969	0.652	0.324	1.172	0.613	0.219	0.742	0.43	0.305	0.887	0.41	0.227	1.441	0.984	0.395
0.73	0.539	0.18	0.906	0.484	0.199	0.68	0.609	0.359	1.148	0.738	0.363	0.578	0.73	0.258	0.516	0.559	0.383	0.988	0.629	0.32	1.188	0.66	0.234	0.656	0.426	0.293	0.773	0.367	0.289	1.375	1.055	0.379
0.75	0.551	0.172	0.922	0.496	0.195	0.684	0.59	0.359	1.145	0.762	0.355	0.551	0.723	0.254	0.52	0.621	0.379	1.012	0.582	0.305	1.156	0.688	0.258	0.594	0.418	0.273	0.68	0.32	0.371	1.281	1.07	0.355
0.742	0.531	0.164	0.938	0.516	0.207	0.699	0.582	0.359	1.148	0.777	0.352	0.551	0.672	0.262	0.473	0.676	0.332	1.035	0.531	0.289	1.105	0.699	0.27	0.574	0.457	0.262	0.613	0.324	0.43	1.25	1.047	0.344
0.734	0.516	0.16	0.969	0.551	0.219	0.727	0.578	0.355	1.137	0.793	0.352	0.555	0.656	0.258	0.457	0.703	0.313	1.031	0.504	0.266	1.051	0.699	0.289	0.531	0.469	0.219	0.555	0.379	0.434	1.281	1.004	0.289
0.719	0.504	0.16	1.008	0.586	0.227	0.754	0.582	0.355	1.078	0.805	0.352	0.539	0.672	0.25	0.477	0.699	0.332	0.992	0.477	0.258	0.988	0.691	0.293	0.52	0.484	0.195	0.496	0.418	0.418	1.336	0.957	0.246
0.707	0.492	0.164	1.035	0.609	0.25	0.797	0.59	0.359	1.004	0.797	0.355	0.535	0.672	0.254	0.492	0.68	0.324	0.934	0.441	0.266	0.941	0.656	0.289	0.512	0.535	0.172	0.441	0.469	0.383	1.352	0.906	0.211
0.707	0.484	0.168	1.055	0.637	0.266	0.867	0.609	0.367	0.949	0.789	0.352	0.547	0.668	0.285	0.492	0.672	0.32	0.848	0.414	0.293	0.957	0.645	0.281	0.516	0.574	0.164	0.398	0.551	0.367	1.348	0.836	0.188
0.703	0.477	0.176	1.059	0.66	0.281	0.914	0.637	0.359	0.922	0.77	0.336	0.566	0.656	0.305	0.523	0.668	0.32	0.766	0.398	0.332	0.988	0.613	0.27	0.508	0.57	0.156	0.363	0.602	0.395	1.348	0.754	0.191
0.68	0.461	0.184	1.059	0.68	0.305	0.965	0.66	0.348	0.895	0.734	0.316	0.578	0.648	0.313	0.566	0.668	0.336	0.699	0.395	0.371	1.012	0.57	0.262	0.527	0.551	0.168	0.332	0.57	0.41	1.332	0.684	0.199
0.66	0.457	0.184	1.004	0.68	0.336	1.012	0.66	0.34	0.879	0.695	0.297	0.602	0.648	0.316	0.617	0.676	0.359	0.637	0.418	0.391	1.02	0.543	0.262	0.523	0.531	0.164	0.371	0.641	0.395	1.285	0.645	0.211
0.648	0.457	0.18	0.926	0.688	0.359	1.059	0.664	0.336	0.887	0.656	0.289	0.645	0.648	0.332	0.668	0.691	0.363	0.582	0.438	0.406	0.98	0.539	0.25	0.535	0.508	0.164	0.359	0.758	0.348	1.156	0.555	0.238
0.645	0.461	0.188	0.84	0.645	0.363	1.086	0.668	0.324	0.91	0.641	0.285	0.684	0.648	0.336	0.711	0.699	0.371	0.539	0.465	0.387	0.922	0.504	0.266	0.555	0.473	0.176	0.34	0.82	0.332	1.031	0.492	0.273
0.645	0.461	0.18	0.805	0.609	0.363	1.094	0.684	0.32	0.926	0.621	0.289	0.734	0.641	0.348	0.762	0.688	0.379	0.516	0.504	0.355	0.824	0.465	0.281	0.574	0.449	0.164	0.363	0.793	0.355	0.922	0.453	0.301
0.668	0.473	0.184	0.801	0.566	0.355	1.074	0.688	0.324	0.934	0.609	0.289	0.777	0.641	0.336	0.805	0.684	0.379	0.531	0.551	0.363	0.715	0.426	0.316	0.598	0.422	0.164	0.398	0.734	0.391	0.832	0.406	0.309
0.703	0.477	0.184	0.836	0.523	0.367	1.074	0.719	0.324	0.934	0.59	0.289	0.852	0.648	0.34	0.855	0.672	0.379	0.523	0.559	0.379	0.633	0.422	0.352	0.609	0.402	0.16	0.449	0.691	0.414	0.754	0.387	0.297
0.742	0.477	0.184	0.855	0.492	0.336	1.09	0.746	0.336	0.918	0.566	0.285	0.922	0.648	0.332	0.938	0.672	0.375	0.52	0.547	0.383	0.555	0.43	0.367	0.633	0.391	0.16	0.516	0.68	0.43	0.68	0.383	0.281
0.793	0.48	0.184	0.898	0.457	0.34	1.105	0.766	0.344	0.895	0.543	0.289	1.012	0.664	0.34	1.039	0.691	0.371	0.523	0.605	0.367	0.496	0.461	0.359	0.668	0.387	0.156	0.594	0.688	0.438	0.613	0.391	0.258
0.84	0.484	0.184	0.895	0.43	0.348	1.098	0.805	0.348	0.828	0.539	0.281	1.098	0.68	0.34	1.125	0.711	0.375	0.531	0.648	0.355	0.457	0.488	0.355	0.723	0.398	0.156	0.688	0.691	0.457	0.566	0.406	0.227
0.883	0.488	0.18	0.871	0.418	0.344	1.063	0.832	0.355	0.766	0.531	0.262	1.168	0.695	0.34	1.184	0.727	0.375	0.543	0.66	0.34	0.43	0.52	0.336	0.754	0.402	0.133	0.777	0.684	0.469	0.547	0.43	0.207
0.93	0.496	0.172	0.836	0.418	0.352	0.992	0.852	0.348	0.715	0.535	0.25	1.242	0.723	0.332	1.238	0.73	0.379	0.539	0.66	0.324	0.414	0.555	0.316	0.809	0.391	0.129	0.875	0.668	0.477	0.504	0.461	0.164
0.992	0.504	0.176	0.809	0.418	0.355	0.906	0.836	0.336	0.672	0.539	0.234	1.273	0.746	0.336	1.27	0.738	0.375	0.535	0.637	0.324	0.414	0.586	0.297	0.855	0.41	0.109	0.977	0.656	0.461	0.469	0.457	0.152
1.027	0.508	0.184	0.762	0.445	0.355	0.832	0.789	0.32	0.641	0.559	0.219	1.258	0.754	0.336	1.262	0.746	0.367	0.551	0.609	0.34	0.43	0.617	0.289	0.91	0.441	0.102	1.102	0.656	0.434	0.461	0.473	0.148
1.047	0.516	0.191	0.73	0.465	0.352	0.781	0.727	0.305	0.637	0.559	0.215	1.254	0.773	0.332	1.246	0.762	0.359	0.582	0.605	0.348	0.438	0.637	0.285	0.977	0.457	0.094	1.23	0.672	0.402	0.457	0.488	0.145
1.059	0.512	0.199	0.699	0.496	0.352	0.766	0.68	0.293	0.621	0.566	0.199	1.23	0.789	0.34	1.25	0.789	0.367	0.637	0.633	0.355	0.441	0.633	0.297	1.063	0.496	0.094	1.34	0.707	0.371	0.449	0.473	0.152
1.094	0.527	0.195	0.664	0.539	0.332	0.781	0.652	0.293	0.633	0.574	0.191	1.148	0.816	0.352	1.242	0.813	0.391	0.688	0.656	0.352	0.434	0.633	0.305	1.102	0.543	0.098	1.43	0.766	0.363	0.453	0.469	0.164
1.125	0.543	0.199	0.637	0.566	0.313	0.816	0.633	0.297	0.641	0.582	0.18	1.035	0.805	0.355	1.191	0.84	0.402	0.738	0.668	0.352	0.449	0.625	0.316	1.094	0.566	0.105	1.48	0.836	0.371	0.469	0.484	0.176
1.129	0.563	0.215	0.613	0.594	0.297	0.863	0.617	0.297	0.648	0.586	0.172	0.941	0.785	0.336	1.113	0.855	0.402	0.789	0.68	0.352	0.473	0.617	0.34	1.102	0.57	0.125	1.488	0.895	0.387	0.504	0.484	0.18
1.109	0.566	0.227	0.613	0.605	0.297	0.898	0.605	0.293	0.648	0.578	0.164	0.883	0.754	0.313	1.043	0.84	0.383	0.855	0.688	0.352	0.527	0.617	0.363	1.117	0.598	0.145	1.484	0.977	0.406	0.547	0.453	0.188
1.059	0.555	0.25	0.605	0.621	0.293	0.938	0.578	0.301	0.645	0.59	0.16	0.848	0.715	0.277	1	0.82	0.348	0.922	0.699	0.355	0.582	0.633	0.379	1.121	0.629	0.164	1.438	1.004	0.406	0.578	0.445	0.191
0.969	0.531	0.27	0.621	0.629	0.293	0.953	0.574	0.313	0.645	0.547	0.18	0.84	0.68	0.262	0.977	0.785	0.313	1.008	0.711	0.367	0.629	0.637	0.387	1.121	0.645	0.191	1.359	1.008	0.398	0.625	0.43	0.184
0.859	0.512	0.281	0.637	0.633	0.305	0.934	0.559	0.316	0.637	0.527	0.188	0.855	0.645	0.27	0.957	0.738	0.293	1.078	0.727	0.363	0.668	0.633	0.383	1.102	0.668	0.227	1.297	0.961	0.367	0.684	0.422	0.164
0.781	0.5	0.293	0.652	0.625	0.313	0.891	0.535	0.316	0.629	0.508	0.188	0.879	0.621	0.281	0.953	0.691	0.285	1.152	0.742	0.363	0.715	0.633	0.383	1.082	0.684	0.25	1.305	0.906	0.316	0.766	0.41	0.148
0.746	0.5	0.305	0.668	0.613	0.32	0.836	0.508	0.309	0.637	0.5	0.191	0.891	0.586	0.289	0.953	0.652	0.285	1.223	0.742	0.371	0.777	0.637	0.383	1.086	0.672	0.273	1.332	0.844	0.258	0.855	0.414	0.129
0.746	0.504	0.313	0.672	0.605	0.32	0.797	0.492	0.289	0.641	0.496	0.191	0.906	0.555	0.305	0.949	0.613	0.285	1.262	0.734	0.379	0.852	0.645	0.383	1.102	0.641	0.285	1.328	0.781	0.227	0.934	0.367	0.113
0.766	0.512	0.313	0.688	0.598	0.316	0.762	0.496	0.254	0.648	0.496	0.191	0.906	0.531	0.309	0.941	0.582	0.289	1.262	0.758	0.383	0.941	0.66	0.383	1.117	0.625	0.273	1.281	0.711	0.219	0.984	0.355	0.098
0.789	0.516	0.324	0.688	0.59	0.32	0.746	0.496	0.234	0.66	0.496	0.195	0.863	0.527	0.305	0.914	0.543	0.289	1.254	0.77	0.383	1.039	0.672	0.371	1.121	0.574	0.254	1.242	0.633	0.227	1.023	0.359	0.094
0.797	0.52	0.328	0.699	0.582	0.324	0.742	0.5	0.219	0.676	0.508	0.199	0.805	0.5	0.332	0.863	0.512	0.297	1.246	0.797	0.387	1.121	0.695	0.363	1.113	0.531	0.234	1.191	0.57	0.227	1.047	0.387	0.09
0.801	0.488	0.344	0.703	0.582	0.336	0.738	0.516	0.207	0.684	0.512	0.207	0.754	0.5	0.316	0.801	0.492	0.285	1.172	0.82	0.391	1.188	0.703	0.359	1.066	0.504	0.207	1.145	0.5	0.25	1.047	0.445	0.094
0.809	0.477	0.355	0.711	0.582	0.34	0.738	0.531	0.199	0.699	0.508	0.203	0.707	0.523	0.281	0.734	0.492	0.277	1.055	0.816	0.391	1.258	0.707	0.355	0.977	0.469	0.199	1.063	0.453	0.27	1.035	0.512	0.125
0.797	0.473	0.371	0.719	0.586	0.352	0.742	0.551	0.191	0.734	0.504	0.207	0.68	0.535	0.258	0.68	0.492	0.262	0.984	0.801	0.363	1.313	0.746	0.355	0.859	0.402	0.223	0.969	0.426	0.281	1.047	0.582	0.145
0.773	0.477	0.387	0.73	0.59	0.355	0.73	0.566	0.184	0.773	0.5	0.207	0.66	0.547	0.223	0.641	0.484	0.246	0.973	0.781	0.328	1.32	0.781	0.352	0.758	0.348	0.289	0.859	0.418	0.281	1.059	0.605	0.188
0.742	0.484	0.398	0.742	0.586	0.359	0.715	0.543	0.191	0.828	0.496	0.215	0.652	0.566	0.203	0.613	0.488	0.23	0.996	0.77	0.285	1.289	0.793	0.352	0.684	0.309	0.363	0.777	0.41	0.27	1.105	0.672	0.219
0.719	0.496	0.398	0.754	0.586	0.367	0.707	0.543	0.195	0.879	0.5	0.211	0.66	0.578	0.199	0.594	0.496	0.219	1.016	0.75	0.262	1.262	0.809	0.371	0.625	0.316	0.398	0.699	0.422	0.254	1.141	0.711	0.246
0.695	0.496	0.395	0.754	0.598	0.367	0.688	0.531	0.199	0.914	0.504	0.215	0.668	0.582	0.195	0.586	0.512	0.203	1.012	0.711	0.242	1.238	0.824	0.379	0.578	0.367	0.41	0.633	0.438	0.238	1.195	0.785	0.258
0.68	0.508	0.387	0.773	0.598	0.367	0.668	0.523	0.203	0.957	0.504	0.219	0.676	0.582	0.188	0.594	0.527	0.195	1.012	0.68	0.242	1.176	0.832	0.371	0.555	0.422	0.379	0.594	0.473	0.219	1.25	0.82	0.262
0.664	0.531	0.367	0.805	0.605	0.363	0.652	0.508	0.203	1.008	0.508	0.211	0.684	0.574	0.172	0.609	0.551	0.18	1.012	0.641	0.25	1.117	0.813	0.344	0.543	0.5	0.359	0.535	0.469	0.184	1.301	0.809	0.262
0.668	0.559	0.359	0.852	0.621	0.359	0.652	0.504	0.203	1.055	0.523	0.215	0.688	0.551	0.172	0.617	0.547	0.168	0.996	0.605	0.266	1.09	0.766	0.309	0.527	0.516	0.402	0.52	0.477	0.176	1.313	0.773	0.25
0.691	0.578	0.367	0.895	0.633	0.359	0.645	0.5	0.207	1.074	0.535	0.219	0.684	0.535	0.176	0.617	0.539	0.16	0.953	0.578	0.277	1.109	0.754	0.277	0.5	0.457	0.441	0.508	0.512	0.164	1.293	0.719	0.227
0.699	0.586	0.367	0.941	0.645	0.355	0.648	0.504	0.199	1.063	0.543	0.219	0.68	0.516	0.18	0.617	0.527	0.152	0.891	0.555	0.289	1.086	0.719	0.238	0.543	0.523	0.402	0.5	0.555	0.156	1.234	0.66	0.203
0.715	0.598	0.363	1.004	0.66	0.352	0.652	0.5	0.199	1.059	0.566	0.23	0.664	0.504	0.184	0.609	0.508	0.145	0.828	0.543	0.285	1.059	0.668	0.227	0.527	0.68	0.305	0.484	0.516	0.16	1.125	0.605	0.188
0.73	0.602	0.367	1.055	0.668	0.352	0.664	0.488	0.203	1.063	0.602	0.234	0.656	0.488	0.191	0.617	0.488	0.152	0.773	0.531	0.273	1.02	0.609	0.223	0.469	0.805	0.246	0.5	0.527	0.164	0.98	0.535	0.207
0.75	0.605	0.363	1.066	0.684	0.352	0.668	0.48	0.207	1.059	0.633	0.254	0.648	0.48	0.195	0.617	0.473	0.156	0.727	0.527	0.258	0.996	0.574	0.227	0.449	0.816	0.258	0.504	0.527	0.168	0.809	0.43	0.254
0.758	0.621	0.367	1.059	0.684	0.352	0.684	0.484	0.203	1.039	0.656	0.281	0.641	0.484	0.191	0.621	0.465	0.16	0.691	0.52	0.238	0.973	0.543	0.23	0.473	0.754	0.301	0.527	0.5	0.176	0.68	0.379	0.34
0.766	0.613	0.387	1.035	0.688	0.352	0.719	0.469	0.199	1	0.668	0.309	0.652	0.484	0.195	0.621	0.465	0.172	0.66	0.527	0.223	0.926	0.508	0.242	0.492	0.699	0.336	0.535	0.477	0.176	0.582	0.352	0.434
0.77	0.613	0.391	1.031	0.691	0.352	0.766	0.469	0.199	0.945	0.656	0.332	0.676	0.492	0.199	0.629	0.465	0.18	0.648	0.535	0.207	0.855	0.488	0.25	0.523	0.695	0.352	0.535	0.449	0.18	0.508	0.352	0.5
0.766	0.609	0.395	1.031	0.699	0.34	0.809	0.465	0.203	0.895	0.645	0.348	0.684	0.5	0.199	0.648	0.477	0.176	0.641	0.539	0.191	0.777	0.484	0.25	0.57	0.719	0.367	0.543	0.422	0.176	0.449	0.375	0.523
0.766	0.609	0.395	1.039	0.715	0.344	0.844	0.469	0.203	0.84	0.621	0.336	0.703	0.504	0.195	0.672	0.477	0.172	0.633	0.539	0.18	0.703	0.484	0.25	0.645	0.734	0.387	0.563	0.402	0.176	0.418	0.43	0.508
0.762	0.621	0.398	1.035	0.738	0.344	0.887	0.465	0.207	0.828	0.586	0.34	0.727	0.508	0.188	0.703	0.48	0.164	0.629	0.539	0.176	0.637	0.484	0.242	0.707	0.734	0.402	0.598	0.395	0.172	0.402	0.484	0.473
0.754	0.617	0.402	1.02	0.754	0.348	0.922	0.477	0.203	0.84	0.531	0.348	0.75	0.504	0.184	0.75	0.48	0.16	0.641	0.551	0.18	0.582	0.488	0.23	0.777	0.73	0.41	0.625	0.379	0.176	0.387	0.535	0.438
0.734	0.605	0.414	0.984	0.766	0.344	0.938	0.492	0.211	0.867	0.508	0.332	0.777	0.5	0.184	0.813	0.488	0.156	0.621	0.52	0.172	0.555	0.512	0.223	0.863	0.734	0.41	0.645	0.348	0.18	0.371	0.574	0.426
0.711	0.594	0.41	0.934	0.754	0.328	0.938	0.508	0.211	0.895	0.484	0.324	0.828	0.496	0.188	0.883	0.496	0.16	0.617	0.512	0.184	0.539	0.543	0.207	0.961	0.734	0.398	0.684	0.355	0.172	0.348	0.605	0.414
0.707	0.586	0.41	0.887	0.719	0.32	0.949	0.531	0.215	0.902	0.473	0.32	0.891	0.52	0.18	0.934	0.5	0.16	0.613	0.5	0.184	0.496	0.52	0.199	1.055	0.75	0.395	0.734	0.379	0.16	0.355	0.645	0.414
0.711	0.59	0.41	0.848	0.684	0.309	0.98	0.559	0.223	0.867	0.449	0.32	0.973	0.496	0.188	0.969	0.512	0.16	0.617	0.488	0.191	0.488	0.531	0.195	1.129	0.758	0.391	0.785	0.379	0.148	0.371	0.699	0.434
0.73	0.602	0.41	0.836	0.652	0.301	1.016	0.578	0.23	0.848	0.422	0.336	1.039	0.516	0.176	0.996	0.5	0.156	0.617	0.48	0.195	0.492	0.543	0.188	1.215	0.77	0.387	0.871	0.379	0.141	0.414	0.762	0.449
0.773	0.621	0.41	0.84	0.633	0.293	1.043	0.602	0.242	0.813	0.418	0.348	1.066	0.531	0.184	1.039	0.496	0.168	0.613	0.469	0.199	0.508	0.555	0.184	1.324	0.781	0.391	0.965	0.418	0.133	0.461	0.805	0.465
0.82	0.637	0.406	0.859	0.613	0.285	1.039	0.625	0.254	0.75	0.422	0.352	1.063	0.547	0.18	1.043	0.504	0.18	0.613	0.465	0.207	0.531	0.559	0.168	1.414	0.809	0.406	1.047	0.445	0.133	0.527	0.797	0.488
0.867	0.645	0.402	0.879	0.609	0.285	0.98	0.621	0.273	0.695	0.445	0.344	1.063	0.563	0.191	1.023	0.508	0.195	0.629	0.465	0.203	0.551	0.531	0.18	1.434	0.855	0.422	1.07	0.48	0.129	0.594	0.758	0.512
0.914	0.648	0.387	0.906	0.598	0.285	0.906	0.613	0.293	0.648	0.465	0.332	1.074	0.59	0.207	1.012	0.535	0.215	0.648	0.457	0.203	0.574	0.523	0.188	1.422	0.906	0.426	1.063	0.527	0.129	0.652	0.734	0.523
0.984	0.66	0.371	0.941	0.594	0.285	0.828	0.617	0.309	0.602	0.488	0.316	1.086	0.617	0.23	1.02	0.566	0.234	0.684	0.457	0.195	0.586	0.496	0.199	1.359	0.941	0.43	1.07	0.555	0.145	0.719	0.711	0.508
1.059	0.668	0.363	0.949	0.586	0.285	0.773	0.609	0.316	0.578	0.512	0.309	1.082	0.645	0.246	1.016	0.602	0.254	0.715	0.469	0.191	0.594	0.484	0.203	1.242	0.941	0.422	1.102	0.602	0.16	0.828	0.707	0.496
1.098	0.68	0.371	0.914	0.566	0.281	0.75	0.609	0.32	0.551	0.547	0.289	1.043	0.66	0.273	0.988	0.625	0.27	0.754	0.473	0.191	0.594	0.465	0.211	1.121	0.902	0.398	1.129	0.645	0.191	0.945	0.691	0.484
1.078	0.676	0.371	0.867	0.551	0.27	0.773	0.586	0.32	0.543	0.574	0.277	0.973	0.664	0.293	0.973	0.645	0.301	0.801	0.488	0.184	0.605	0.453	0.211	1.059	0.902	0.348	1.148	0.68	0.219	1.098	0.68	0.473
1.07	0.672	0.371	0.844	0.535	0.254	0.828	0.57	0.332	0.547	0.594	0.262	0.891	0.648	0.313	0.953	0.637	0.316	0.848	0.48	0.18	0.621	0.441	0.207	1.063	0.859	0.305	1.188	0.73	0.262	1.25	0.688	0.461
1.082	0.691	0.359	0.824	0.535	0.238	0.887	0.57	0.328	0.559	0.617	0.258	0.832	0.645	0.316	0.945	0.641	0.332	0.895	0.465	0.18	0.652	0.438	0.215	1.078	0.82	0.27	1.223	0.793	0.289	1.391	0.723	0.438
1.066	0.719	0.352	0.805	0.535	0.223	0.914	0.57	0.328	0.574	0.633	0.262	0.813	0.609	0.313	0.934	0.648	0.324	0.934	0.473	0.168	0.703	0.434	0.211	1.102	0.789	0.254	1.27	0.793	0.316	1.488	0.781	0.41
1.031	0.73	0.34	0.781	0.527	0.219	0.922	0.563	0.32	0.586	0.637	0.277	0.832	0.566	0.309	0.953	0.617	0.309	0.977	0.488	0.152	0.766	0.457	0.203	1.117	0.742	0.25	1.316	0.797	0.305	1.543	0.859	0.383
0.977	0.723	0.332	0.762	0.52	0.207	0.902	0.547	0.328	0.598	0.637	0.281	0.863	0.551	0.293	0.988	0.59	0.305	1.039	0.508	0.152	0.82	0.457	0.188	1.145	0.688	0.254	1.305	0.75	0.254	1.523	0.934	0.375
0.914	0.711	0.316	0.746	0.516	0.191	0.855	0.512	0.332	0.602	0.633	0.289	0.902	0.531	0.293	1.012	0.563	0.297	1.066	0.531	0.156	0.891	0.461	0.18	1.16	0.641	0.25	1.289	0.688	0.207	1.457	0.996	0.375
0.867	0.688	0.297	0.723	0.52	0.172	0.785	0.473	0.348	0.617	0.625	0.305	0.91	0.523	0.297	1.012	0.547	0.293	1.063	0.547	0.168	0.938	0.473	0.164	1.129	0.57	0.27	1.262	0.617	0.156	1.367	1.02	0.398
0.844	0.676	0.289	0.711	0.512	0.16	0.734	0.453	0.363	0.621	0.621	0.309	0.867	0.512	0.289	0.988	0.508	0.305	1.059	0.57	0.188	0.977	0.488	0.16	1.043	0.512	0.285	1.176	0.551	0.133	1.27	1.035	0.406
0.832	0.652	0.285	0.711	0.508	0.16	0.691	0.469	0.367	0.637	0.621	0.316	0.82	0.48	0.305	0.926	0.484	0.316	1.043	0.605	0.219	1.023	0.516	0.16	0.949	0.465	0.305	1.063	0.445	0.16	1.172	0.992	0.398
0.832	0.629	0.285	0.707	0.512	0.152	0.656	0.496	0.363	0.648	0.625	0.316	0.758	0.445	0.324	0.844	0.449	0.352	1.023	0.629	0.246	1.066	0.551	0.164	0.871	0.434	0.305	0.922	0.363	0.227	1.121	0.941	0.348
0.855	0.602	0.277	0.707	0.527	0.145	0.641	0.527	0.355	0.676	0.633	0.316	0.691	0.43	0.34	0.762	0.422	0.391	0.988	0.648	0.273	1.094	0.578	0.18	0.797	0.402	0.305	0.805	0.324	0.336	1.152	0.902	0.293
0.895	0.586	0.273	0.688	0.516	0.141	0.629	0.551	0.348	0.703	0.645	0.328	0.633	0.434	0.352	0.684	0.414	0.41	0.969	0.672	0.297	1.09	0.598	0.184	0.723	0.383	0.285	0.703	0.313	0.418	1.191	0.867	0.234
0.93	0.574	0.258	0.691	0.488	0.156	0.621	0.582	0.328	0.723	0.648	0.344	0.594	0.457	0.352	0.637	0.43	0.414	0.934	0.668	0.301	1.094	0.613	0.203	0.66	0.379	0.262	0.625	0.359	0.457	1.188	0.824	0.211
0.941	0.555	0.25	0.668	0.496	0.156	0.617	0.613	0.313	0.734	0.645	0.359	0.574	0.488	0.34	0.598	0.457	0.414	0.949	0.645	0.309	1.109	0.637	0.219	0.613	0.395	0.234	0.551	0.426	0.449	1.199	0.77	0.195
0.941	0.535	0.234	0.656	0.5	0.152	0.629	0.637	0.301	0.746	0.637	0.367	0.555	0.52	0.324	0.566	0.484	0.395	0.992	0.598	0.301	1.105	0.656	0.242	0.602	0.426	0.207	0.484	0.5	0.426	1.199	0.715	0.191
0.941	0.523	0.219	0.648	0.504	0.152	0.633	0.648	0.305	0.758	0.617	0.359	0.555	0.551	0.313	0.543	0.52	0.375	1.031	0.566	0.273	1.082	0.672	0.266	0.566	0.465	0.148	0.434	0.57	0.406	1.184	0.645	0.203
0.938	0.523	0.199	0.641	0.504	0.16	0.633	0.66	0.313	0.781	0.609	0.355	0.531	0.582	0.293	0.531	0.543	0.355	1.051	0.527	0.254	1.047	0.672	0.289	0.566	0.492	0.129	0.395	0.625	0.383	1.121	0.586	0.223
0.902	0.516	0.195	0.633	0.512	0.16	0.633	0.66	0.324	0.816	0.609	0.352	0.516	0.609	0.273	0.531	0.566	0.332	1.035	0.48	0.223	1.02	0.656	0.309	0.586	0.539	0.117	0.379	0.695	0.352	1.023	0.527	0.266
0.863	0.508	0.191	0.633	0.496	0.168	0.629	0.648	0.336	0.863	0.617	0.355	0.52	0.629	0.273	0.531	0.578	0.359	0.984	0.43	0.211	0.992	0.621	0.313	0.609	0.566	0.102	0.367	0.711	0.344	0.918	0.48	0.297
0.824	0.504	0.18	0.637	0.488	0.176	0.629	0.641	0.344	0.918	0.633	0.355	0.527	0.652	0.277	0.523	0.586	0.387	0.902	0.383	0.219	1.004	0.586	0.305	0.617	0.535	0.102	0.375	0.742	0.359	0.824	0.441	0.316
0.789	0.508	0.164	0.645	0.492	0.172	0.637	0.641	0.352	0.977	0.652	0.355	0.527	0.645	0.281	0.543	0.613	0.379	0.809	0.336	0.254	1.035	0.578	0.301	0.629	0.523	0.102	0.371	0.766	0.371	0.742	0.422	0.32
0.762	0.508	0.152	0.672	0.488	0.176	0.648	0.645	0.359	1.039	0.664	0.355	0.539	0.641	0.289	0.531	0.664	0.344	0.723	0.328	0.309	1.047	0.531	0.281	0.637	0.52	0.09	0.391	0.77	0.398	0.676	0.414	0.305
0.746	0.516	0.148	0.707	0.484	0.172	0.664	0.652	0.363	1.094	0.691	0.352	0.539	0.633	0.309	0.5	0.68	0.332	0.668	0.324	0.352	1.035	0.477	0.258	0.664	0.488	0.094	0.422	0.738	0.43	0.613	0.422	0.281
0.742	0.523	0.148	0.758	0.484	0.18	0.668	0.652	0.371	1.125	0.711	0.352	0.547	0.625	0.32	0.504	0.637	0.359	0.613	0.363	0.363	0.988	0.445	0.246	0.695	0.457	0.102	0.473	0.715	0.449	0.57	0.43	0.254
0.746	0.531	0.145	0.801	0.488	0.188	0.68	0.648	0.375	1.148	0.734	0.344	0.559	0.629	0.324	0.539	0.605	0.383	0.586	0.414	0.367	0.906	0.418	0.254	0.715	0.43	0.105	0.52	0.695	0.473	0.543	0.441	0.219
0.766	0.555	0.137	0.84	0.488	0.191	0.695	0.652	0.371	1.184	0.75	0.336	0.578	0.629	0.332	0.582	0.613	0.383	0.57	0.441	0.352	0.805	0.375	0.277	0.711	0.402	0.109	0.563	0.664	0.488	0.527	0.457	0.199
0.781	0.555	0.133	0.875	0.484	0.195	0.719	0.645	0.375	1.203	0.781	0.344	0.617	0.641	0.336	0.617	0.637	0.371	0.57	0.477	0.324	0.707	0.355	0.313	0.711	0.383	0.102	0.613	0.637	0.508	0.531	0.5	0.172
0.781	0.543	0.137	0.902	0.48	0.203	0.746	0.641	0.367	1.164	0.809	0.352	0.656	0.656	0.34	0.66	0.652	0.379	0.574	0.516	0.293	0.633	0.375	0.34	0.715	0.371	0.098	0.691	0.617	0.508	0.516	0.492	0.148
0.77	0.527	0.137	0.926	0.496	0.207	0.781	0.641	0.371	1.074	0.82	0.359	0.691	0.664	0.344	0.707	0.66	0.371	0.563	0.555	0.25	0.563	0.398	0.348	0.742	0.367	0.094	0.789	0.598	0.504	0.531	0.484	0.152
0.75	0.512	0.145	0.938	0.508	0.219	0.832	0.656	0.371	0.965	0.82	0.352	0.73	0.668	0.348	0.77	0.66	0.375	0.547	0.582	0.234	0.512	0.445	0.344	0.781	0.387	0.09	0.887	0.59	0.492	0.547	0.484	0.148
0.738	0.492	0.152	0.957	0.535	0.23	0.895	0.676	0.367	0.879	0.805	0.332	0.762	0.656	0.363	0.84	0.664	0.371	0.543	0.602	0.23	0.465	0.48	0.332	0.813	0.371	0.082	1.008	0.609	0.469	0.563	0.484	0.156
0.719	0.477	0.156	0.992	0.559	0.238	0.961	0.691	0.363	0.832	0.781	0.313	0.809	0.637	0.387	0.922	0.68	0.367	0.543	0.609	0.25	0.453	0.527	0.324	0.863	0.395	0.074	1.145	0.648	0.449	0.574	0.473	0.168
0.711	0.469	0.16	1.02	0.586	0.25	1.012	0.695	0.367	0.813	0.75	0.285	0.875	0.629	0.402	1.016	0.691	0.363	0.535	0.586	0.273	0.422	0.551	0.297	0.879	0.418	0.074	1.285	0.703	0.426	0.598	0.469	0.176
0.699	0.461	0.168	1.035	0.609	0.27	1.074	0.699	0.359	0.816	0.711	0.277	0.941	0.66	0.391	1.09	0.703	0.367	0.523	0.574	0.293	0.426	0.574	0.273	0.891	0.457	0.074	1.43	0.781	0.402	0.609	0.465	0.188
0.684	0.457	0.176	1.043	0.629	0.285	1.121	0.703	0.355	0.844	0.691	0.273	1	0.695	0.379	1.145	0.707	0.367	0.52	0.57	0.313	0.43	0.613	0.27	0.918	0.461	0.094	1.5	0.855	0.379	0.637	0.457	0.191
0.691	0.461	0.184	1.051	0.645	0.301	1.117	0.699	0.352	0.875	0.68	0.273	1.043	0.719	0.34	1.203	0.715	0.371	0.539	0.574	0.332	0.438	0.637	0.258	0.953	0.516	0.098	1.473	0.922	0.359	0.664	0.434	0.191
0.688	0.465	0.191	1.016	0.648	0.32	1.078	0.703	0.352	0.906	0.66	0.277	1.129	0.715	0.332	1.242	0.73	0.367	0.574	0.594	0.344	0.445	0.637	0.27	0.98	0.551	0.105	1.457	0.992	0.363	0.699	0.43	0.191
0.691	0.465	0.199	0.949	0.645	0.344	1.043	0.715	0.34	0.93	0.637	0.285	1.191	0.715	0.34	1.273	0.758	0.363	0.629	0.617	0.348	0.453	0.641	0.281	1.008	0.586	0.125	1.391	1.023	0.367	0.742	0.418	0.184
0.711	0.473	0.199	0.867	0.637	0.363	1.051	0.738	0.332	0.934	0.613	0.293	1.207	0.727	0.332	1.27	0.773	0.363	0.695	0.637	0.34	0.473	0.637	0.297	1.031	0.613	0.148	1.324	1.043	0.379	0.805	0.418	0.176
0.734	0.473	0.207	0.789	0.598	0.363	1.047	0.762	0.34	0.914	0.578	0.297	1.223	0.75	0.328	1.273	0.801	0.355	0.758	0.668	0.332	0.512	0.637	0.324	1.051	0.645	0.18	1.27	1.027	0.355	0.859	0.406	0.164
0.773	0.457	0.207	0.762	0.566	0.363	1.023	0.781	0.348	0.863	0.559	0.301	1.242	0.785	0.324	1.242	0.816	0.363	0.82	0.688	0.328	0.559	0.637	0.344	1.086	0.684	0.215	1.285	0.984	0.309	0.93	0.383	0.156
0.82	0.461	0.203	0.766	0.535	0.363	0.992	0.793	0.348	0.805	0.531	0.297	1.215	0.805	0.332	1.16	0.824	0.363	0.895	0.699	0.32	0.59	0.641	0.348	1.102	0.699	0.262	1.324	0.914	0.254	0.957	0.387	0.148
0.84	0.453	0.199	0.801	0.523	0.359	0.965	0.797	0.332	0.766	0.523	0.285	1.141	0.797	0.344	1.063	0.82	0.344	0.977	0.703	0.328	0.633	0.641	0.352	1.133	0.73	0.289	1.32	0.84	0.211	0.961	0.41	0.137
0.852	0.453	0.195	0.844	0.512	0.352	0.934	0.801	0.316	0.746	0.535	0.262	1.039	0.813	0.344	0.988	0.797	0.316	1.063	0.715	0.344	0.68	0.637	0.352	1.176	0.734	0.324	1.289	0.766	0.188	0.969	0.418	0.137
0.875	0.457	0.195	0.887	0.504	0.348	0.898	0.777	0.301	0.727	0.539	0.246	0.945	0.793	0.32	0.953	0.762	0.281	1.125	0.723	0.359	0.742	0.648	0.359	1.195	0.703	0.32	1.254	0.699	0.18	0.984	0.473	0.141
0.895	0.473	0.211	0.918	0.504	0.355	0.863	0.734	0.301	0.715	0.543	0.234	0.895	0.773	0.281	0.945	0.719	0.254	1.168	0.719	0.379	0.809	0.66	0.367	1.199	0.645	0.305	1.238	0.637	0.203	0.984	0.535	0.152
0.91	0.484	0.223	0.926	0.508	0.359	0.855	0.695	0.301	0.711	0.547	0.215	0.883	0.734	0.258	0.949	0.676	0.242	1.215	0.738	0.383	0.883	0.672	0.363	1.184	0.586	0.273	1.195	0.582	0.211	0.977	0.582	0.18
0.93	0.512	0.238	0.922	0.508	0.371	0.875	0.664	0.301	0.715	0.559	0.199	0.887	0.691	0.25	0.957	0.648	0.25	1.258	0.758	0.387	0.953	0.68	0.359	1.137	0.531	0.246	1.125	0.516	0.238	0.988	0.633	0.215
0.961	0.547	0.242	0.906	0.504	0.391	0.895	0.641	0.301	0.719	0.563	0.188	0.895	0.664	0.25	0.965	0.625	0.258	1.277	0.785	0.402	1.031	0.691	0.355	1.031	0.488	0.223	1.035	0.465	0.27	1.016	0.672	0.254
0.996	0.578	0.242	0.836	0.496	0.387	0.918	0.613	0.301	0.719	0.57	0.18	0.918	0.645	0.254	0.969	0.605	0.27	1.273	0.82	0.41	1.102	0.699	0.348	0.895	0.418	0.242	0.941	0.449	0.297	1.066	0.73	0.277
1.035	0.605	0.242	0.777	0.504	0.383	0.93	0.59	0.305	0.715	0.559	0.18	0.938	0.625	0.258	0.969	0.582	0.277	1.281	0.875	0.414	1.191	0.711	0.344	0.766	0.348	0.293	0.855	0.418	0.305	1.125	0.758	0.316
1.051	0.625	0.254	0.73	0.496	0.402	0.945	0.578	0.293	0.711	0.543	0.184	0.953	0.605	0.266	0.938	0.566	0.281	1.258	0.93	0.422	1.27	0.734	0.344	0.695	0.293	0.375	0.781	0.402	0.297	1.199	0.809	0.328
1.051	0.629	0.273	0.699	0.5	0.391	0.941	0.566	0.277	0.695	0.535	0.184	0.949	0.586	0.27	0.871	0.551	0.27	1.176	0.941	0.438	1.328	0.785	0.355	0.637	0.289	0.43	0.715	0.402	0.285	1.262	0.793	0.34
1.027	0.625	0.293	0.676	0.551	0.375	0.934	0.547	0.273	0.68	0.523	0.188	0.914	0.57	0.262	0.793	0.547	0.262	1.066	0.918	0.418	1.344	0.82	0.375	0.586	0.309	0.426	0.652	0.41	0.266	1.313	0.758	0.32
0.973	0.641	0.301	0.645	0.59	0.352	0.879	0.543	0.27	0.676	0.504	0.199	0.863	0.563	0.258	0.727	0.535	0.254	0.996	0.879	0.391	1.328	0.867	0.395	0.57	0.371	0.523	0.613	0.426	0.242	1.293	0.707	0.273
0.887	0.621	0.313	0.633	0.602	0.348	0.832	0.539	0.258	0.676	0.496	0.207	0.797	0.551	0.25	0.68	0.531	0.246	0.969	0.859	0.344	1.273	0.902	0.406	0.531	0.379	0.566	0.59	0.449	0.211	1.246	0.648	0.234
0.797	0.594	0.324	0.621	0.613	0.328	0.789	0.539	0.246	0.672	0.488	0.199	0.738	0.539	0.238	0.648	0.535	0.227	0.945	0.789	0.313	1.168	0.902	0.398	0.523	0.41	0.543	0.563	0.492	0.18	1.148	0.594	0.219
0.738	0.566	0.336	0.629	0.609	0.336	0.742	0.539	0.23	0.664	0.492	0.195	0.695	0.535	0.227	0.629	0.535	0.223	0.938	0.73	0.289	1.094	0.883	0.367	0.523	0.535	0.488	0.523	0.473	0.156	0.98	0.488	0.23
0.719	0.559	0.34	0.633	0.609	0.328	0.719	0.535	0.219	0.66	0.5	0.191	0.676	0.543	0.227	0.621	0.539	0.215	0.945	0.684	0.277	1.07	0.84	0.324	0.492	0.648	0.406	0.527	0.48	0.156	0.844	0.414	0.281
0.746	0.551	0.344	0.633	0.617	0.316	0.703	0.539	0.207	0.668	0.5	0.195	0.656	0.543	0.207	0.613	0.547	0.199	0.98	0.656	0.273	1.109	0.84	0.297	0.492	0.742	0.332	0.523	0.492	0.152	0.723	0.367	0.359
0.801	0.547	0.344	0.637	0.613	0.316	0.699	0.543	0.195	0.668	0.492	0.199	0.648	0.559	0.203	0.609	0.551	0.195	1.016	0.625	0.289	1.102	0.824	0.266	0.477	0.785	0.266	0.531	0.523	0.152	0.609	0.305	0.418
0.855	0.539	0.352	0.645	0.586	0.34	0.703	0.543	0.184	0.676	0.488	0.195	0.652	0.566	0.199	0.602	0.551	0.188	1.027	0.59	0.309	1.098	0.766	0.254	0.441	0.773	0.25	0.52	0.484	0.152	0.52	0.293	0.461
0.891	0.527	0.355	0.645	0.57	0.344	0.703	0.555	0.172	0.691	0.492	0.195	0.637	0.574	0.191	0.586	0.543	0.184	0.996	0.566	0.32	1.086	0.707	0.246	0.434	0.699	0.266	0.539	0.461	0.164	0.469	0.324	0.457
0.914	0.527	0.355	0.656	0.566	0.348	0.699	0.551	0.172	0.723	0.477	0.203	0.641	0.57	0.191	0.582	0.539	0.191	0.938	0.555	0.32	1.063	0.66	0.234	0.438	0.672	0.281	0.551	0.453	0.176	0.43	0.387	0.426
0.918	0.531	0.359	0.672	0.566	0.352	0.703	0.543	0.18	0.77	0.484	0.207	0.633	0.563	0.191	0.586	0.531	0.195	0.887	0.566	0.313	1.035	0.609	0.254	0.449	0.668	0.297	0.551	0.438	0.184	0.395	0.449	0.383
0.883	0.52	0.371	0.68	0.566	0.352	0.688	0.539	0.18	0.801	0.484	0.211	0.613	0.547	0.184	0.586	0.516	0.211	0.813	0.543	0.297	0.988	0.555	0.273	0.469	0.688	0.309	0.563	0.426	0.18	0.363	0.508	0.336
0.828	0.5	0.383	0.691	0.574	0.352	0.668	0.523	0.176	0.828	0.473	0.215	0.598	0.527	0.191	0.582	0.496	0.219	0.758	0.516	0.281	0.918	0.496	0.293	0.52	0.719	0.32	0.555	0.391	0.172	0.344	0.566	0.305
0.781	0.5	0.383	0.703	0.574	0.355	0.652	0.504	0.18	0.859	0.477	0.211	0.594	0.508	0.203	0.582	0.477	0.219	0.723	0.523	0.262	0.84	0.465	0.297	0.582	0.73	0.348	0.57	0.383	0.168	0.336	0.648	0.277
0.73	0.508	0.375	0.715	0.582	0.352	0.645	0.488	0.176	0.914	0.484	0.207	0.594	0.496	0.207	0.59	0.477	0.207	0.703	0.527	0.246	0.766	0.449	0.301	0.672	0.746	0.367	0.602	0.375	0.164	0.336	0.703	0.281
0.691	0.516	0.371	0.73	0.582	0.352	0.645	0.48	0.184	0.957	0.5	0.203	0.602	0.484	0.207	0.613	0.469	0.203	0.691	0.535	0.219	0.707	0.449	0.289	0.773	0.777	0.379	0.633	0.383	0.156	0.367	0.738	0.305
0.664	0.531	0.367	0.758	0.598	0.348	0.641	0.48	0.188	0.984	0.52	0.203	0.605	0.48	0.211	0.629	0.465	0.199	0.691	0.555	0.199	0.648	0.449	0.273	0.895	0.801	0.383	0.668	0.355	0.152	0.398	0.789	0.336
0.652	0.555	0.359	0.789	0.613	0.344	0.641	0.48	0.188	1.012	0.539	0.215	0.621	0.477	0.211	0.656	0.469	0.199	0.695	0.566	0.176	0.613	0.457	0.25	1.02	0.828	0.383	0.73	0.363	0.137	0.445	0.816	0.379
0.656	0.578	0.352	0.836	0.633	0.34	0.633	0.488	0.188	1.047	0.566	0.234	0.633	0.484	0.211	0.688	0.469	0.199	0.695	0.563	0.164	0.574	0.473	0.23	1.141	0.844	0.375	0.797	0.398	0.129	0.516	0.805	0.422
0.664	0.594	0.355	0.891	0.656	0.336	0.633	0.488	0.191	1.059	0.602	0.246	0.652	0.492	0.203	0.727	0.477	0.191	0.695	0.559	0.164	0.566	0.508	0.211	1.246	0.84	0.371	0.848	0.387	0.117	0.59	0.793	0.461
0.672	0.602	0.355	0.953	0.676	0.328	0.637	0.496	0.191	1.059	0.637	0.27	0.688	0.5	0.203	0.773	0.469	0.188	0.695	0.551	0.156	0.547	0.547	0.18	1.359	0.84	0.371	0.914	0.426	0.102	0.652	0.773	0.484
0.684	0.605	0.359	1.023	0.688	0.332	0.66	0.512	0.195	1.039	0.652	0.293	0.727	0.504	0.203	0.84	0.469	0.184	0.691	0.535	0.156	0.52	0.531	0.176	1.469	0.855	0.398	0.965	0.457	0.094	0.727	0.734	0.488
0.691	0.605	0.363	1.082	0.707	0.32	0.68	0.5	0.199	1.012	0.664	0.316	0.77	0.504	0.203	0.902	0.477	0.184	0.672	0.516	0.156	0.516	0.539	0.168	1.477	0.863	0.43	0.992	0.508	0.102	0.805	0.715	0.48
0.703	0.598	0.375	1.117	0.707	0.309	0.723	0.488	0.215	0.957	0.664	0.332	0.828	0.512	0.199	0.98	0.484	0.184	0.652	0.492	0.156	0.523	0.563	0.172	1.441	0.895	0.453	1	0.547	0.117	0.91	0.703	0.469
0.699	0.574	0.387	1.121	0.707	0.313	0.758	0.488	0.207	0.895	0.645	0.34	0.879	0.52	0.203	1.051	0.496	0.168	0.637	0.465	0.156	0.512	0.551	0.168	1.383	0.906	0.449	1.012	0.59	0.145	1.051	0.672	0.457
0.703	0.555	0.383	1.121	0.703	0.309	0.805	0.496	0.203	0.848	0.609	0.332	0.938	0.5	0.215	1.109	0.52	0.16	0.625	0.445	0.156	0.527	0.535	0.18	1.289	0.883	0.422	1.047	0.637	0.176	1.203	0.668	0.441
0.711	0.555	0.383	1.145	0.707	0.309	0.836	0.488	0.199	0.84	0.578	0.324	0.984	0.5	0.215	1.129	0.539	0.16	0.629	0.438	0.156	0.523	0.531	0.184	1.234	0.844	0.363	1.07	0.676	0.207	1.328	0.668	0.426
0.73	0.551	0.383	1.168	0.734	0.305	0.887	0.484	0.203	0.867	0.539	0.309	1.02	0.512	0.207	1.113	0.555	0.164	0.641	0.434	0.156	0.539	0.508	0.195	1.246	0.801	0.316	1.125	0.723	0.242	1.422	0.691	0.41
0.738	0.547	0.387	1.191	0.766	0.301	0.93	0.488	0.203	0.887	0.523	0.301	1.043	0.531	0.215	1.105	0.57	0.18	0.672	0.438	0.152	0.559	0.484	0.207	1.285	0.766	0.273	1.199	0.793	0.262	1.469	0.762	0.395
0.742	0.551	0.391	1.164	0.793	0.309	0.953	0.5	0.203	0.891	0.5	0.305	1.043	0.547	0.223	1.113	0.598	0.207	0.695	0.445	0.145	0.566	0.473	0.211	1.305	0.73	0.238	1.305	0.832	0.277	1.449	0.848	0.383
0.746	0.559	0.395	1.09	0.797	0.309	0.957	0.516	0.215	0.887	0.5	0.289	1.047	0.57	0.23	1.109	0.617	0.234	0.73	0.441	0.137	0.578	0.457	0.211	1.293	0.676	0.227	1.418	0.828	0.293	1.383	0.918	0.383
0.738	0.563	0.391	0.973	0.793	0.305	0.965	0.531	0.227	0.879	0.48	0.316	1.066	0.598	0.234	1.078	0.629	0.258	0.781	0.449	0.133	0.602	0.445	0.203	1.281	0.613	0.23	1.422	0.789	0.25	1.344	0.996	0.387
0.738	0.566	0.387	0.859	0.766	0.281	0.988	0.566	0.23	0.863	0.469	0.332	1.074	0.621	0.25	1.035	0.633	0.281	0.82	0.449	0.125	0.652	0.449	0.195	1.262	0.543	0.234	1.387	0.727	0.211	1.254	1.051	0.371
0.738	0.57	0.391	0.781	0.723	0.27	1.027	0.602	0.238	0.809	0.465	0.344	1.066	0.645	0.262	0.988	0.629	0.297	0.852	0.445	0.125	0.715	0.449	0.199	1.215	0.492	0.25	1.32	0.652	0.16	1.219	1.051	0.363
0.746	0.582	0.387	0.742	0.68	0.262	1.07	0.641	0.254	0.762	0.477	0.348	1.012	0.641	0.277	0.953	0.617	0.309	0.863	0.438	0.129	0.77	0.457	0.199	1.141	0.48	0.277	1.238	0.605	0.141	1.234	1.031	0.309
0.762	0.598	0.387	0.75	0.652	0.258	1.102	0.664	0.277	0.711	0.496	0.344	0.953	0.637	0.293	0.93	0.602	0.301	0.875	0.441	0.125	0.82	0.465	0.184	1.004	0.441	0.285	1.098	0.5	0.164	1.301	1	0.242
0.801	0.617	0.383	0.793	0.633	0.254	1.074	0.668	0.301	0.676	0.52	0.344	0.891	0.617	0.305	0.93	0.582	0.301	0.902	0.473	0.129	0.902	0.469	0.188	0.895	0.445	0.289	0.918	0.395	0.234	1.332	0.938	0.199
0.84	0.629	0.383	0.84	0.617	0.266	1.004	0.656	0.324	0.641	0.543	0.328	0.852	0.594	0.313	0.945	0.555	0.293	0.93	0.488	0.141	0.961	0.484	0.18	0.809	0.445	0.277	0.793	0.332	0.348	1.32	0.848	0.18
0.887	0.633	0.375	0.879	0.609	0.266	0.93	0.66	0.348	0.609	0.563	0.309	0.863	0.566	0.313	0.938	0.531	0.285	0.961	0.523	0.152	1.012	0.488	0.184	0.75	0.457	0.262	0.668	0.289	0.441	1.305	0.77	0.188
0.941	0.637	0.359	0.914	0.602	0.266	0.863	0.629	0.344	0.586	0.574	0.293	0.895	0.543	0.301	0.918	0.5	0.281	0.992	0.555	0.176	1.082	0.508	0.184	0.664	0.477	0.227	0.586	0.332	0.504	1.285	0.684	0.203
1.012	0.645	0.348	0.93	0.598	0.273	0.828	0.594	0.348	0.578	0.59	0.285	0.938	0.527	0.301	0.871	0.477	0.285	1.02	0.574	0.195	1.117	0.539	0.188	0.613	0.477	0.203	0.531	0.391	0.52	1.246	0.613	0.215
1.066	0.645	0.344	0.914	0.566	0.277	0.828	0.539	0.352	0.578	0.602	0.285	0.98	0.516	0.297	0.809	0.461	0.301	1.012	0.594	0.23	1.102	0.563	0.191	0.594	0.516	0.176	0.488	0.465	0.492	1.164	0.52	0.254
1.082	0.645	0.34	0.891	0.551	0.277	0.855	0.5	0.352	0.574	0.617	0.273	0.98	0.5	0.281	0.742	0.441	0.332	1	0.621	0.242	1.09	0.59	0.203	0.594	0.543	0.145	0.461	0.523	0.457	1.059	0.449	0.289
1.094	0.645	0.336	0.852	0.527	0.266	0.891	0.477	0.348	0.574	0.629	0.266	0.945	0.477	0.281	0.668	0.422	0.359	0.996	0.648	0.27	1.102	0.621	0.219	0.57	0.551	0.109	0.426	0.574	0.41	0.934	0.398	0.309
1.113	0.656	0.32	0.816	0.508	0.254	0.902	0.465	0.332	0.582	0.629	0.266	0.883	0.445	0.281	0.602	0.434	0.375	0.992	0.648	0.305	1.105	0.645	0.238	0.57	0.535	0.109	0.395	0.582	0.375	0.832	0.379	0.32
1.121	0.684	0.32	0.793	0.504	0.234	0.902	0.461	0.336	0.598	0.625	0.273	0.805	0.418	0.289	0.555	0.461	0.371	0.996	0.672	0.32	1.086	0.672	0.258	0.555	0.535	0.109	0.383	0.617	0.355	0.746	0.383	0.309
1.098	0.715	0.316	0.785	0.504	0.219	0.879	0.449	0.324	0.602	0.617	0.281	0.723	0.41	0.309	0.508	0.5	0.363	1.008	0.652	0.332	1.055	0.676	0.281	0.543	0.52	0.113	0.371	0.66	0.352	0.664	0.395	0.285
1.063	0.73	0.316	0.785	0.516	0.203	0.848	0.438	0.34	0.605	0.613	0.289	0.648	0.422	0.305	0.48	0.527	0.352	1.055	0.613	0.332	1.023	0.672	0.301	0.52	0.492	0.113	0.367	0.699	0.359	0.609	0.434	0.27
1.008	0.734	0.313	0.793	0.527	0.195	0.797	0.441	0.359	0.609	0.613	0.297	0.59	0.449	0.313	0.477	0.555	0.34	1.066	0.563	0.313	0.992	0.664	0.309	0.492	0.465	0.129	0.363	0.738	0.375	0.535	0.441	0.238
0.941	0.73	0.301	0.797	0.531	0.18	0.723	0.449	0.352	0.625	0.613	0.305	0.551	0.477	0.305	0.477	0.582	0.313	1.055	0.5	0.293	0.992	0.648	0.297	0.465	0.43	0.148	0.367	0.758	0.395	0.484	0.453	0.215
0.879	0.719	0.277	0.785	0.527	0.16	0.672	0.477	0.352	0.637	0.625	0.305	0.512	0.516	0.285	0.5	0.602	0.324	1.016	0.473	0.25	1.016	0.641	0.281	0.469	0.402	0.152	0.402	0.75	0.43	0.457	0.484	0.191
0.809	0.695	0.262	0.777	0.516	0.152	0.648	0.5	0.359	0.664	0.629	0.313	0.504	0.551	0.277	0.52	0.609	0.355	0.938	0.43	0.238	1.039	0.605	0.266	0.465	0.383	0.156	0.457	0.734	0.473	0.449	0.527	0.176
0.773	0.668	0.254	0.762	0.512	0.145	0.613	0.535	0.34	0.688	0.637	0.313	0.488	0.578	0.262	0.535	0.645	0.367	0.848	0.367	0.246	1.023	0.559	0.266	0.453	0.367	0.156	0.512	0.711	0.504	0.402	0.523	0.141
0.77	0.648	0.25	0.742	0.516	0.145	0.602	0.566	0.328	0.719	0.641	0.316	0.484	0.605	0.258	0.527	0.668	0.34	0.762	0.324	0.289	1	0.551	0.262	0.461	0.367	0.152	0.574	0.695	0.52	0.398	0.496	0.16
0.789	0.637	0.246	0.727	0.504	0.152	0.602	0.594	0.324	0.762	0.652	0.32	0.496	0.633	0.25	0.535	0.668	0.324	0.695	0.305	0.348	0.941	0.531	0.266	0.477	0.371	0.152	0.641	0.676	0.527	0.391	0.504	0.16
0.824	0.629	0.25	0.719	0.492	0.156	0.594	0.621	0.313	0.789	0.656	0.324	0.492	0.645	0.25	0.543	0.641	0.34	0.656	0.336	0.383	0.867	0.492	0.297	0.527	0.355	0.156	0.715	0.66	0.531	0.387	0.508	0.168
0.863	0.625	0.25	0.695	0.484	0.156	0.605	0.641	0.305	0.816	0.645	0.34	0.512	0.645	0.262	0.555	0.621	0.336	0.621	0.371	0.402	0.766	0.457	0.324	0.59	0.371	0.141	0.82	0.652	0.508	0.41	0.477	0.184
0.895	0.613	0.246	0.672	0.492	0.148	0.621	0.656	0.305	0.848	0.645	0.355	0.527	0.637	0.273	0.578	0.641	0.336	0.605	0.438	0.406	0.676	0.438	0.359	0.668	0.398	0.125	0.949	0.656	0.48	0.441	0.469	0.203
0.922	0.602	0.246	0.66	0.48	0.156	0.625	0.648	0.309	0.887	0.652	0.355	0.543	0.633	0.293	0.605	0.656	0.344	0.602	0.496	0.398	0.602	0.438	0.383	0.754	0.398	0.125	1.09	0.66	0.457	0.473	0.449	0.215
0.93	0.582	0.258	0.656	0.477	0.168	0.637	0.641	0.32	0.934	0.664	0.367	0.559	0.637	0.301	0.641	0.676	0.359	0.598	0.543	0.371	0.535	0.469	0.375	0.844	0.43	0.113	1.25	0.684	0.441	0.508	0.449	0.207
0.91	0.563	0.254	0.641	0.477	0.164	0.648	0.637	0.336	0.973	0.684	0.359	0.578	0.641	0.309	0.672	0.691	0.367	0.598	0.574	0.328	0.496	0.496	0.363	0.922	0.453	0.105	1.41	0.742	0.418	0.539	0.434	0.199
0.875	0.52	0.238	0.637	0.484	0.164	0.656	0.629	0.34	1.039	0.691	0.352	0.602	0.645	0.324	0.738	0.695	0.375	0.586	0.586	0.297	0.461	0.523	0.352	0.988	0.453	0.109	1.551	0.832	0.402	0.574	0.418	0.195
0.828	0.488	0.23	0.641	0.488	0.168	0.66	0.621	0.344	1.102	0.695	0.352	0.625	0.645	0.336	0.801	0.699	0.375	0.574	0.586	0.277	0.438	0.547	0.336	1.047	0.477	0.117	1.594	0.918	0.395	0.629	0.402	0.191
0.789	0.48	0.215	0.648	0.492	0.172	0.66	0.625	0.344	1.121	0.695	0.363	0.648	0.641	0.34	0.848	0.699	0.363	0.574	0.582	0.266	0.43	0.57	0.324	1.078	0.512	0.125	1.578	0.992	0.398	0.719	0.406	0.172
0.762	0.48	0.207	0.668	0.5	0.176	0.664	0.613	0.359	1.102	0.703	0.355	0.691	0.641	0.344	0.906	0.695	0.355	0.578	0.59	0.266	0.426	0.594	0.313	1.105	0.543	0.148	1.492	1.051	0.383	0.82	0.379	0.164
0.746	0.484	0.199	0.707	0.484	0.18	0.668	0.617	0.363	1.105	0.723	0.355	0.738	0.637	0.352	0.973	0.703	0.352	0.594	0.594	0.277	0.434	0.598	0.305	1.148	0.582	0.172	1.383	1.074	0.359	0.906	0.383	0.156
0.746	0.5	0.199	0.75	0.484	0.188	0.672	0.625	0.367	1.121	0.746	0.355	0.777	0.625	0.363	1.035	0.723	0.352	0.59	0.605	0.289	0.434	0.602	0.309	1.199	0.633	0.195	1.348	1.059	0.316	0.965	0.379	0.156
0.758	0.516	0.188	0.793	0.477	0.188	0.676	0.613	0.371	1.113	0.766	0.371	0.84	0.613	0.383	1.078	0.727	0.355	0.602	0.621	0.305	0.441	0.605	0.316	1.242	0.684	0.234	1.367	1	0.266	1.02	0.395	0.145
0.766	0.531	0.18	0.832	0.465	0.191	0.691	0.609	0.375	1.074	0.77	0.383	0.906	0.625	0.395	1.137	0.719	0.359	0.633	0.637	0.316	0.449	0.59	0.324	1.273	0.719	0.281	1.398	0.918	0.211	1.074	0.445	0.141
0.758	0.535	0.168	0.871	0.477	0.188	0.715	0.609	0.371	1.023	0.77	0.387	0.953	0.668	0.375	1.195	0.723	0.363	0.664	0.656	0.32	0.477	0.578	0.348	1.289	0.785	0.309	1.398	0.828	0.176	1.078	0.477	0.156
0.75	0.535	0.156	0.91	0.473	0.188	0.746	0.613	0.371	0.957	0.77	0.379	1.012	0.715	0.359	1.219	0.742	0.367	0.695	0.672	0.32	0.516	0.586	0.371	1.305	0.809	0.336	1.363	0.742	0.184	1.086	0.539	0.176
0.727	0.52	0.156	0.945	0.484	0.191	0.781	0.617	0.371	0.898	0.762	0.352	1.066	0.73	0.363	1.207	0.77	0.367	0.742	0.688	0.313	0.555	0.598	0.379	1.289	0.797	0.324	1.328	0.668	0.188	1.133	0.605	0.199
0.711	0.512	0.152	0.973	0.496	0.199	0.836	0.641	0.371	0.863	0.723	0.32	1.121	0.746	0.348	1.184	0.797	0.371	0.797	0.699	0.313	0.582	0.605	0.379	1.27	0.762	0.297	1.293	0.586	0.223	1.176	0.676	0.223
0.699	0.516	0.145	0.996	0.523	0.219	0.895	0.66	0.367	0.844	0.691	0.301	1.168	0.762	0.348	1.176	0.832	0.379	0.871	0.707	0.313	0.625	0.613	0.379	1.23	0.695	0.262	1.223	0.527	0.254	1.211	0.742	0.238
0.691	0.484	0.152	1.027	0.543	0.23	0.953	0.68	0.371	0.84	0.668	0.285	1.164	0.758	0.348	1.137	0.855	0.383	0.938	0.727	0.305	0.691	0.625	0.375	1.18	0.605	0.227	1.117	0.461	0.277	1.227	0.777	0.254
0.68	0.477	0.16	1.047	0.566	0.246	1.016	0.695	0.363	0.859	0.656	0.285	1.16	0.75	0.359	1.078	0.859	0.371	1.02	0.734	0.313	0.766	0.645	0.375	1.117	0.543	0.211	0.996	0.43	0.301	1.27	0.785	0.258
0.676	0.48	0.172	1.039	0.594	0.258	1.074	0.699	0.359	0.871	0.645	0.293	1.172	0.762	0.348	1.047	0.859	0.344	1.094	0.738	0.32	0.848	0.668	0.379	0.996	0.48	0.227	0.891	0.398	0.305	1.313	0.809	0.254
0.676	0.488	0.176	1.02	0.609	0.266	1.105	0.703	0.355	0.891	0.641	0.297	1.188	0.801	0.352	1.039	0.828	0.305	1.152	0.742	0.324	0.941	0.676	0.379	0.867	0.398	0.27	0.805	0.391	0.293	1.336	0.773	0.246
0.672	0.496	0.184	0.98	0.613	0.285	1.098	0.703	0.355	0.898	0.609	0.293	1.164	0.82	0.367	1.027	0.777	0.277	1.211	0.746	0.324	1.059	0.703	0.379	0.762	0.348	0.359	0.73	0.391	0.277	1.332	0.711	0.227
0.652	0.496	0.188	0.918	0.621	0.313	1.09	0.711	0.359	0.91	0.586	0.305	1.113	0.836	0.383	1.012	0.715	0.258	1.27	0.766	0.328	1.137	0.734	0.367	0.668	0.309	0.43	0.664	0.395	0.27	1.305	0.645	0.199
0.645	0.496	0.191	0.836	0.605	0.332	1.105	0.727	0.355	0.891	0.578	0.316	1.035	0.836	0.383	1	0.664	0.246	1.293	0.785	0.34	1.176	0.75	0.363	0.602	0.32	0.461	0.617	0.441	0.25	1.25	0.605	0.184
0.648	0.492	0.195	0.785	0.594	0.344	1.129	0.754	0.352	0.852	0.574	0.297	0.949	0.82	0.359	1.004	0.621	0.25	1.293	0.816	0.359	1.242	0.746	0.359	0.551	0.375	0.457	0.551	0.449	0.211	1.156	0.539	0.203
0.664	0.492	0.195	0.762	0.582	0.348	1.148	0.781	0.352	0.828	0.555	0.277	0.883	0.785	0.328	1	0.586	0.254	1.293	0.859	0.379	1.305	0.762	0.363	0.496	0.422	0.43	0.508	0.449	0.188	0.996	0.469	0.238
0.695	0.492	0.203	0.773	0.559	0.352	1.145	0.801	0.367	0.789	0.547	0.25	0.848	0.746	0.305	0.996	0.547	0.273	1.254	0.898	0.398	1.316	0.789	0.367	0.457	0.465	0.395	0.48	0.488	0.156	0.836	0.41	0.305
0.727	0.484	0.207	0.801	0.543	0.336	1.07	0.809	0.363	0.758	0.547	0.227	0.832	0.703	0.293	0.973	0.52	0.281	1.168	0.918	0.41	1.281	0.824	0.379	0.438	0.52	0.359	0.473	0.52	0.148	0.711	0.406	0.375
0.758	0.484	0.203	0.816	0.535	0.328	0.98	0.805	0.352	0.746	0.543	0.215	0.836	0.672	0.293	0.926	0.512	0.277	1.078	0.914	0.406	1.262	0.859	0.398	0.422	0.566	0.316	0.461	0.539	0.137	0.59	0.375	0.422
0.781	0.484	0.199	0.848	0.535	0.32	0.898	0.781	0.336	0.742	0.543	0.203	0.859	0.648	0.293	0.871	0.527	0.27	1.012	0.859	0.379	1.227	0.887	0.41	0.422	0.602	0.297	0.453	0.504	0.152	0.504	0.395	0.457
0.82	0.492	0.203	0.863	0.531	0.316	0.832	0.738	0.32	0.738	0.551	0.195	0.902	0.625	0.305	0.82	0.531	0.258	0.969	0.789	0.352	1.133	0.902	0.406	0.438	0.664	0.273	0.453	0.504	0.152	0.449	0.449	0.473
0.848	0.492	0.211	0.867	0.52	0.32	0.797	0.695	0.301	0.738	0.555	0.184	0.922	0.609	0.301	0.766	0.527	0.246	0.977	0.773	0.309	1.055	0.887	0.379	0.422	0.719	0.25	0.461	0.492	0.164	0.402	0.5	0.469
0.875	0.5	0.219	0.852	0.512	0.344	0.797	0.66	0.289	0.738	0.547	0.176	0.949	0.547	0.289	0.715	0.527	0.23	0.965	0.723	0.297	1.035	0.84	0.336	0.422	0.746	0.246	0.488	0.469	0.172	0.363	0.551	0.473
0.891	0.52	0.223	0.832	0.508	0.371	0.824	0.637	0.293	0.734	0.547	0.164	0.934	0.523	0.281	0.672	0.535	0.211	0.961	0.691	0.289	1.07	0.84	0.277	0.453	0.742	0.277	0.488	0.438	0.18	0.328	0.598	0.461
0.906	0.535	0.234	0.805	0.508	0.387	0.859	0.629	0.293	0.734	0.551	0.16	0.863	0.473	0.313	0.641	0.539	0.195	0.965	0.66	0.301	1.09	0.781	0.246	0.496	0.727	0.328	0.488	0.418	0.184	0.309	0.582	0.445
0.926	0.563	0.242	0.762	0.527	0.387	0.891	0.617	0.289	0.723	0.523	0.164	0.813	0.43	0.34	0.625	0.551	0.188	0.973	0.633	0.309	1.102	0.727	0.227	0.559	0.711	0.367	0.488	0.402	0.184	0.309	0.586	0.445
0.949	0.59	0.246	0.723	0.539	0.387	0.918	0.602	0.285	0.707	0.523	0.172	0.762	0.43	0.313	0.613	0.551	0.191	0.965	0.609	0.324	1.098	0.672	0.207	0.602	0.715	0.391	0.508	0.398	0.18	0.324	0.629	0.441
0.969	0.605	0.254	0.691	0.555	0.379	0.941	0.574	0.293	0.688	0.512	0.172	0.711	0.461	0.262	0.598	0.547	0.188	0.93	0.586	0.336	1.105	0.609	0.223	0.633	0.711	0.406	0.539	0.359	0.184	0.34	0.652	0.441
0.992	0.629	0.266	0.672	0.566	0.359	0.934	0.57	0.297	0.668	0.527	0.164	0.684	0.484	0.234	0.598	0.543	0.184	0.879	0.578	0.328	1.086	0.555	0.246	0.688	0.711	0.414	0.594	0.363	0.184	0.359	0.691	0.434
1.031	0.656	0.293	0.656	0.586	0.336	0.883	0.551	0.289	0.66	0.496	0.172	0.676	0.504	0.219	0.598	0.543	0.184	0.82	0.57	0.313	1.027	0.508	0.27	0.762	0.719	0.414	0.645	0.367	0.176	0.43	0.742	0.453
1.066	0.684	0.316	0.66	0.609	0.324	0.828	0.535	0.277	0.648	0.492	0.176	0.676	0.539	0.195	0.598	0.543	0.188	0.777	0.559	0.297	0.93	0.473	0.297	0.848	0.73	0.41	0.691	0.359	0.164	0.512	0.742	0.477
1.074	0.699	0.352	0.652	0.629	0.32	0.777	0.52	0.254	0.641	0.492	0.18	0.684	0.574	0.176	0.578	0.523	0.184	0.734	0.547	0.285	0.832	0.453	0.305	0.945	0.746	0.395	0.773	0.375	0.145	0.559	0.699	0.5
1.039	0.715	0.363	0.645	0.641	0.328	0.738	0.512	0.234	0.641	0.5	0.176	0.684	0.602	0.16	0.582	0.484	0.195	0.715	0.555	0.27	0.75	0.453	0.297	1.051	0.746	0.387	0.871	0.402	0.129	0.625	0.668	0.504
0.965	0.715	0.375	0.648	0.652	0.332	0.719	0.516	0.227	0.637	0.5	0.18	0.676	0.613	0.133	0.563	0.469	0.195	0.688	0.52	0.258	0.676	0.457	0.277	1.148	0.789	0.367	0.949	0.418	0.109	0.68	0.641	0.48
0.871	0.668	0.383	0.664	0.652	0.34	0.719	0.531	0.211	0.641	0.5	0.184	0.691	0.605	0.133	0.559	0.457	0.199	0.684	0.527	0.246	0.621	0.453	0.266	1.246	0.789	0.367	1.008	0.438	0.102	0.77	0.629	0.465
0.801	0.609	0.383	0.672	0.648	0.348	0.727	0.543	0.195	0.648	0.504	0.188	0.676	0.582	0.137	0.563	0.453	0.207	0.68	0.539	0.23	0.574	0.473	0.25	1.344	0.813	0.367	1.027	0.48	0.102	0.867	0.641	0.445
0.77	0.551	0.383	0.684	0.645	0.355	0.727	0.559	0.18	0.668	0.508	0.191	0.664	0.563	0.145	0.563	0.449	0.199	0.695	0.563	0.211	0.555	0.52	0.223	1.395	0.852	0.379	1.047	0.535	0.121	1	0.656	0.426
0.77	0.516	0.383	0.695	0.629	0.359	0.738	0.566	0.168	0.695	0.492	0.195	0.652	0.527	0.152	0.57	0.453	0.203	0.691	0.559	0.199	0.516	0.523	0.199	1.383	0.891	0.391	1.078	0.598	0.137	1.145	0.684	0.402
0.797	0.492	0.379	0.703	0.617	0.367	0.75	0.59	0.172	0.734	0.496	0.207	0.637	0.488	0.164	0.594	0.449	0.203	0.703	0.559	0.195	0.508	0.551	0.18	1.336	0.922	0.418	1.105	0.676	0.16	1.309	0.742	0.391
0.836	0.473	0.383	0.719	0.617	0.375	0.754	0.566	0.172	0.762	0.492	0.211	0.613	0.469	0.172	0.613	0.457	0.199	0.711	0.551	0.195	0.504	0.582	0.176	1.285	0.93	0.43	1.117	0.746	0.176	1.453	0.816	0.387
0.871	0.453	0.387	0.73	0.617	0.383	0.742	0.563	0.176	0.789	0.484	0.219	0.621	0.465	0.184	0.652	0.457	0.199	0.73	0.555	0.191	0.477	0.586	0.152	1.203	0.914	0.422	1.137	0.801	0.195	1.52	0.918	0.387
0.891	0.449	0.387	0.715	0.613	0.391	0.719	0.547	0.18	0.848	0.488	0.219	0.641	0.469	0.184	0.703	0.473	0.195	0.73	0.523	0.184	0.496	0.57	0.168	1.125	0.855	0.387	1.176	0.891	0.195	1.5	1.016	0.379
0.898	0.465	0.375	0.707	0.609	0.395	0.703	0.523	0.188	0.914	0.5	0.219	0.641	0.469	0.184	0.766	0.48	0.199	0.727	0.504	0.184	0.508	0.574	0.172	1.148	0.82	0.352	1.219	0.883	0.215	1.453	1.07	0.363
0.891	0.492	0.359	0.703	0.605	0.395	0.684	0.504	0.188	0.957	0.516	0.223	0.652	0.48	0.176	0.836	0.492	0.199	0.73	0.484	0.184	0.527	0.566	0.18	1.184	0.816	0.301	1.266	0.867	0.215	1.387	1.086	0.363
0.859	0.516	0.355	0.719	0.605	0.395	0.672	0.488	0.191	0.984	0.523	0.227	0.684	0.488	0.156	0.906	0.508	0.199	0.738	0.465	0.172	0.551	0.535	0.188	1.211	0.793	0.262	1.285	0.813	0.199	1.305	1.078	0.359
0.816	0.531	0.352	0.75	0.613	0.398	0.664	0.48	0.195	1.012	0.535	0.234	0.734	0.496	0.145	0.977	0.535	0.188	0.73	0.453	0.164	0.555	0.52	0.199	1.203	0.762	0.234	1.285	0.742	0.172	1.227	1.055	0.324
0.754	0.543	0.355	0.797	0.629	0.406	0.66	0.48	0.195	1.035	0.555	0.254	0.801	0.5	0.152	1.043	0.496	0.188	0.742	0.449	0.16	0.57	0.5	0.203	1.211	0.711	0.234	1.266	0.68	0.168	1.207	0.992	0.262
0.695	0.555	0.352	0.859	0.645	0.398	0.656	0.484	0.195	1.051	0.59	0.273	0.867	0.504	0.152	1.074	0.504	0.191	0.766	0.453	0.156	0.598	0.484	0.211	1.199	0.66	0.227	1.195	0.613	0.164	1.242	0.906	0.207
0.66	0.566	0.348	0.91	0.668	0.391	0.66	0.484	0.195	1.066	0.633	0.289	0.91	0.496	0.156	1.078	0.512	0.199	0.797	0.449	0.148	0.609	0.465	0.207	1.16	0.605	0.242	1.074	0.535	0.199	1.281	0.844	0.168
0.645	0.57	0.348	0.957	0.684	0.383	0.668	0.484	0.195	1.051	0.648	0.32	0.922	0.488	0.156	1.082	0.535	0.199	0.824	0.453	0.152	0.645	0.453	0.207	1.074	0.547	0.25	0.941	0.43	0.277	1.25	0.797	0.129
0.645	0.57	0.355	1.004	0.68	0.375	0.684	0.484	0.203	1.008	0.668	0.348	0.926	0.48	0.156	1.109	0.582	0.211	0.848	0.457	0.141	0.691	0.445	0.207	0.984	0.508	0.262	0.805	0.371	0.391	1.219	0.723	0.129
0.656	0.574	0.363	1.051	0.676	0.367	0.703	0.48	0.199	0.949	0.664	0.367	0.953	0.48	0.16	1.117	0.613	0.23	0.875	0.449	0.145	0.742	0.453	0.207	0.895	0.477	0.27	0.695	0.324	0.512	1.191	0.66	0.156
0.664	0.574	0.359	1.098	0.684	0.359	0.734	0.469	0.195	0.91	0.656	0.371	0.961	0.492	0.176	1.094	0.652	0.262	0.926	0.453	0.145	0.793	0.449	0.199	0.813	0.465	0.27	0.594	0.332	0.586	1.148	0.594	0.195
0.676	0.574	0.348	1.117	0.688	0.359	0.773	0.477	0.203	0.871	0.633	0.359	0.965	0.516	0.184	1.066	0.664	0.289	0.953	0.477	0.145	0.859	0.457	0.195	0.734	0.445	0.258	0.52	0.367	0.609	1.051	0.496	0.254
0.691	0.57	0.34	1.121	0.699	0.363	0.801	0.484	0.207	0.867	0.598	0.355	1	0.539	0.199	1.023	0.676	0.305	0.969	0.461	0.16	0.93	0.469	0.188	0.676	0.441	0.254	0.473	0.426	0.59	0.93	0.457	0.305
0.695	0.563	0.344	1.121	0.707	0.355	0.832	0.473	0.215	0.891	0.563	0.355	1.059	0.57	0.219	0.988	0.691	0.313	0.977	0.477	0.156	1.004	0.48	0.184	0.629	0.438	0.234	0.438	0.469	0.543	0.813	0.426	0.344
0.703	0.547	0.348	1.125	0.719	0.344	0.863	0.477	0.215	0.922	0.559	0.344	1.082	0.602	0.23	0.961	0.684	0.309	0.965	0.508	0.152	1.066	0.492	0.176	0.602	0.453	0.215	0.422	0.516	0.496	0.715	0.414	0.348
0.711	0.523	0.352	1.133	0.734	0.332	0.902	0.488	0.215	0.926	0.547	0.328	1.066	0.625	0.242	0.961	0.648	0.305	0.977	0.523	0.168	1.125	0.512	0.168	0.582	0.484	0.184	0.402	0.563	0.445	0.637	0.398	0.336
0.715	0.523	0.352	1.105	0.746	0.332	0.914	0.496	0.219	0.93	0.52	0.336	1.027	0.629	0.254	0.992	0.617	0.301	1.008	0.555	0.18	1.133	0.531	0.168	0.543	0.469	0.16	0.383	0.605	0.414	0.578	0.402	0.313
0.727	0.535	0.359	1.039	0.738	0.336	0.91	0.504	0.227	0.902	0.492	0.344	0.977	0.633	0.277	1.008	0.578	0.293	1.043	0.582	0.195	1.113	0.551	0.164	0.543	0.492	0.148	0.387	0.66	0.398	0.531	0.41	0.281
0.723	0.531	0.359	0.945	0.719	0.328	0.918	0.52	0.234	0.859	0.469	0.352	0.938	0.617	0.297	1.012	0.551	0.285	1.027	0.598	0.219	1.117	0.582	0.18	0.547	0.516	0.141	0.387	0.703	0.406	0.48	0.434	0.246
0.715	0.535	0.367	0.867	0.695	0.313	0.949	0.555	0.238	0.816	0.438	0.379	0.906	0.605	0.313	0.984	0.531	0.277	0.973	0.613	0.238	1.137	0.621	0.199	0.523	0.52	0.121	0.379	0.715	0.414	0.445	0.453	0.219
0.707	0.527	0.359	0.816	0.668	0.293	0.969	0.582	0.25	0.758	0.449	0.383	0.891	0.566	0.305	0.934	0.5	0.289	0.914	0.617	0.258	1.117	0.645	0.227	0.527	0.496	0.129	0.391	0.738	0.418	0.438	0.484	0.199
0.699	0.535	0.359	0.789	0.648	0.273	0.988	0.617	0.262	0.699	0.465	0.379	0.91	0.52	0.305	0.859	0.473	0.316	0.879	0.629	0.289	1.086	0.668	0.254	0.527	0.496	0.129	0.41	0.738	0.426	0.422	0.508	0.172
0.699	0.543	0.355	0.797	0.637	0.266	0.996	0.633	0.281	0.656	0.477	0.375	0.945	0.48	0.313	0.766	0.434	0.352	0.832	0.645	0.313	1.066	0.691	0.277	0.527	0.488	0.129	0.453	0.719	0.449	0.414	0.504	0.168
0.711	0.559	0.363	0.832	0.625	0.258	0.98	0.648	0.301	0.617	0.504	0.348	0.945	0.457	0.305	0.688	0.418	0.375	0.82	0.625	0.324	1.027	0.699	0.293	0.547	0.469	0.141	0.504	0.688	0.465	0.434	0.504	0.16
0.734	0.574	0.367	0.863	0.613	0.262	0.93	0.664	0.324	0.605	0.531	0.336	0.914	0.441	0.293	0.625	0.441	0.383	0.844	0.582	0.328	1.004	0.695	0.301	0.57	0.457	0.152	0.57	0.672	0.461	0.465	0.516	0.168
0.781	0.586	0.375	0.891	0.605	0.254	0.879	0.664	0.344	0.582	0.566	0.309	0.867	0.434	0.297	0.578	0.453	0.379	0.871	0.527	0.324	1.004	0.668	0.305	0.594	0.449	0.152	0.645	0.668	0.453	0.488	0.508	0.172
0.844	0.602	0.371	0.906	0.59	0.25	0.84	0.652	0.348	0.578	0.594	0.305	0.809	0.422	0.309	0.539	0.477	0.363	0.922	0.508	0.305	1.02	0.625	0.301	0.609	0.43	0.152	0.738	0.672	0.445	0.516	0.496	0.188
0.895	0.613	0.371	0.91	0.578	0.246	0.813	0.633	0.352	0.574	0.609	0.293	0.734	0.422	0.332	0.512	0.512	0.336	0.934	0.516	0.27	1.035	0.594	0.301	0.629	0.414	0.148	0.832	0.691	0.441	0.559	0.5	0.207
0.941	0.609	0.363	0.906	0.563	0.246	0.82	0.602	0.348	0.563	0.652	0.266	0.668	0.426	0.348	0.496	0.539	0.32	0.918	0.508	0.242	1.02	0.559	0.281	0.664	0.398	0.141	0.969	0.715	0.43	0.617	0.5	0.215
0.992	0.609	0.355	0.898	0.539	0.246	0.855	0.578	0.348	0.555	0.664	0.273	0.609	0.445	0.348	0.488	0.566	0.297	0.863	0.473	0.234	0.969	0.492	0.277	0.727	0.406	0.141	1.129	0.746	0.414	0.656	0.492	0.215
1.047	0.598	0.344	0.855	0.516	0.234	0.891	0.57	0.336	0.566	0.652	0.289	0.582	0.469	0.352	0.488	0.598	0.289	0.805	0.441	0.246	0.906	0.457	0.27	0.789	0.41	0.129	1.273	0.785	0.41	0.672	0.453	0.215
1.066	0.594	0.348	0.797	0.496	0.219	0.914	0.559	0.344	0.57	0.648	0.301	0.555	0.48	0.344	0.496	0.613	0.285	0.734	0.398	0.285	0.813	0.41	0.289	0.883	0.402	0.125	1.398	0.832	0.43	0.691	0.426	0.203
1.07	0.598	0.344	0.75	0.496	0.199	0.906	0.531	0.344	0.57	0.652	0.309	0.555	0.52	0.344	0.508	0.625	0.293	0.691	0.391	0.324	0.715	0.371	0.316	0.945	0.418	0.121	1.469	0.895	0.441	0.734	0.406	0.195
1.098	0.613	0.332	0.73	0.496	0.188	0.887	0.512	0.355	0.57	0.641	0.316	0.551	0.547	0.336	0.512	0.629	0.297	0.656	0.41	0.359	0.637	0.344	0.355	0.98	0.438	0.117	1.457	0.949	0.461	0.809	0.402	0.184
1.145	0.668	0.316	0.719	0.5	0.176	0.84	0.496	0.363	0.582	0.637	0.32	0.543	0.57	0.324	0.516	0.621	0.313	0.633	0.453	0.375	0.574	0.344	0.375	1.016	0.441	0.125	1.426	1.008	0.406	0.898	0.379	0.168
1.176	0.715	0.305	0.719	0.504	0.168	0.793	0.48	0.375	0.598	0.637	0.324	0.559	0.566	0.375	0.512	0.609	0.328	0.609	0.5	0.375	0.52	0.383	0.371	1.07	0.477	0.129	1.363	1.016	0.375	0.949	0.371	0.156
1.172	0.742	0.313	0.727	0.52	0.164	0.762	0.48	0.391	0.625	0.645	0.332	0.574	0.586	0.387	0.52	0.605	0.34	0.598	0.539	0.363	0.488	0.422	0.363	1.086	0.52	0.145	1.289	0.988	0.359	0.984	0.375	0.148
1.098	0.754	0.324	0.734	0.527	0.152	0.699	0.5	0.387	0.645	0.648	0.344	0.563	0.629	0.336	0.551	0.617	0.352	0.602	0.574	0.344	0.445	0.465	0.344	1.082	0.555	0.16	1.242	0.965	0.309	1.039	0.406	0.141
0.98	0.762	0.324	0.738	0.535	0.145	0.66	0.527	0.375	0.668	0.652	0.344	0.555	0.652	0.313	0.586	0.629	0.363	0.598	0.613	0.309	0.426	0.52	0.313	1.078	0.59	0.184	1.25	0.949	0.238	1.066	0.457	0.141
0.879	0.746	0.316	0.734	0.535	0.137	0.637	0.547	0.359	0.691	0.656	0.348	0.551	0.641	0.305	0.617	0.637	0.367	0.598	0.633	0.309	0.402	0.52	0.277	1.074	0.617	0.211	1.293	0.875	0.184	1.066	0.508	0.156
0.789	0.715	0.297	0.719	0.535	0.141	0.621	0.574	0.336	0.711	0.641	0.355	0.563	0.617	0.309	0.648	0.641	0.363	0.586	0.641	0.309	0.406	0.547	0.277	1.043	0.645	0.238	1.344	0.809	0.148	1.063	0.57	0.184
0.719	0.672	0.293	0.703	0.531	0.137	0.617	0.59	0.328	0.742	0.637	0.359	0.574	0.613	0.301	0.695	0.652	0.363	0.566	0.652	0.293	0.41	0.582	0.328	1.02	0.664	0.273	1.348	0.742	0.133	1.082	0.629	0.199
0.691	0.641	0.285	0.684	0.508	0.152	0.613	0.602	0.316	0.781	0.625	0.363	0.598	0.633	0.293	0.738	0.664	0.352	0.57	0.668	0.305	0.41	0.566	0.359	1.008	0.695	0.301	1.313	0.656	0.141	1.098	0.684	0.211
0.719	0.613	0.281	0.672	0.496	0.156	0.609	0.617	0.305	0.824	0.633	0.355	0.621	0.652	0.297	0.805	0.672	0.352	0.582	0.68	0.309	0.438	0.625	0.352	1	0.723	0.316	1.262	0.57	0.172	1.129	0.746	0.219
0.766	0.598	0.277	0.66	0.488	0.164	0.617	0.629	0.309	0.887	0.637	0.355	0.66	0.668	0.309	0.883	0.68	0.352	0.59	0.703	0.313	0.434	0.684	0.32	1.02	0.691	0.332	1.191	0.48	0.207	1.152	0.77	0.223
0.816	0.594	0.27	0.656	0.488	0.176	0.629	0.633	0.301	0.945	0.656	0.355	0.707	0.68	0.324	0.957	0.688	0.355	0.586	0.695	0.332	0.426	0.703	0.313	1.059	0.684	0.328	1.094	0.418	0.242	1.191	0.785	0.23
0.863	0.582	0.273	0.645	0.5	0.18	0.633	0.641	0.301	1.016	0.676	0.359	0.754	0.68	0.332	1.027	0.699	0.363	0.613	0.688	0.355	0.445	0.656	0.34	1.09	0.652	0.316	0.98	0.371	0.277	1.258	0.785	0.25
0.895	0.57	0.277	0.617	0.496	0.18	0.633	0.641	0.309	1.07	0.691	0.359	0.785	0.684	0.332	1.09	0.699	0.367	0.648	0.691	0.375	0.5	0.625	0.355	1.109	0.617	0.293	0.863	0.344	0.297	1.316	0.77	0.254
0.906	0.555	0.281	0.598	0.484	0.184	0.641	0.645	0.324	1.125	0.703	0.367	0.813	0.688	0.328	1.168	0.715	0.371	0.688	0.703	0.383	0.555	0.641	0.352	1.105	0.59	0.27	0.746	0.344	0.313	1.316	0.727	0.238
0.895	0.543	0.281	0.602	0.484	0.184	0.645	0.641	0.336	1.137	0.707	0.359	0.863	0.68	0.336	1.23	0.734	0.363	0.738	0.703	0.387	0.602	0.668	0.344	1.047	0.574	0.254	0.66	0.359	0.313	1.293	0.695	0.227
0.867	0.516	0.277	0.617	0.492	0.18	0.648	0.645	0.348	1.105	0.703	0.348	0.914	0.688	0.336	1.25	0.758	0.367	0.789	0.711	0.387	0.68	0.688	0.352	0.938	0.531	0.262	0.594	0.379	0.309	1.23	0.641	0.223
0.836	0.492	0.266	0.645	0.469	0.191	0.66	0.648	0.352	1.102	0.699	0.332	0.98	0.695	0.34	1.242	0.773	0.367	0.855	0.703	0.406	0.746	0.691	0.355	0.824	0.457	0.301	0.531	0.398	0.313	1.113	0.547	0.227
0.797	0.48	0.246	0.684	0.484	0.191	0.664	0.648	0.352	1.133	0.711	0.324	1.055	0.707	0.355	1.23	0.801	0.371	0.918	0.715	0.406	0.82	0.676	0.355	0.715	0.402	0.367	0.484	0.449	0.273	0.949	0.453	0.262
0.777	0.48	0.223	0.73	0.496	0.199	0.68	0.641	0.352	1.148	0.73	0.324	1.109	0.719	0.344	1.195	0.824	0.383	1.008	0.727	0.41	0.922	0.672	0.348	0.641	0.383	0.414	0.445	0.469	0.246	0.809	0.398	0.328
0.762	0.488	0.203	0.77	0.496	0.203	0.703	0.645	0.352	1.117	0.75	0.348	1.16	0.734	0.344	1.117	0.852	0.395	1.086	0.734	0.418	1.043	0.695	0.352	0.582	0.391	0.438	0.426	0.488	0.211	0.668	0.348	0.383
0.762	0.496	0.188	0.805	0.496	0.203	0.719	0.648	0.352	1.047	0.762	0.363	1.207	0.754	0.348	1.02	0.848	0.383	1.145	0.734	0.414	1.145	0.695	0.352	0.527	0.426	0.426	0.418	0.523	0.18	0.551	0.316	0.426
0.766	0.508	0.184	0.832	0.496	0.203	0.738	0.656	0.355	0.969	0.77	0.355	1.23	0.777	0.336	0.969	0.84	0.359	1.199	0.754	0.402	1.215	0.699	0.34	0.492	0.469	0.41	0.418	0.555	0.168	0.477	0.34	0.438
0.773	0.527	0.164	0.867	0.496	0.199	0.777	0.664	0.355	0.891	0.77	0.324	1.238	0.797	0.328	0.957	0.816	0.324	1.258	0.77	0.41	1.285	0.723	0.328	0.461	0.516	0.379	0.426	0.555	0.148	0.434	0.398	0.414
0.785	0.539	0.156	0.902	0.5	0.199	0.828	0.668	0.363	0.832	0.75	0.297	1.234	0.816	0.34	0.957	0.77	0.289	1.285	0.793	0.426	1.344	0.75	0.336	0.445	0.551	0.355	0.445	0.547	0.152	0.398	0.461	0.395
0.789	0.547	0.156	0.914	0.512	0.211	0.887	0.68	0.367	0.809	0.719	0.281	1.176	0.84	0.359	0.961	0.723	0.27	1.285	0.813	0.438	1.375	0.762	0.363	0.441	0.578	0.328	0.469	0.539	0.156	0.367	0.523	0.367
0.785	0.555	0.148	0.93	0.527	0.219	0.953	0.691	0.363	0.805	0.691	0.273	1.078	0.844	0.371	0.973	0.68	0.262	1.285	0.848	0.449	1.367	0.789	0.379	0.445	0.629	0.305	0.477	0.535	0.168	0.336	0.578	0.344
