# Supplementary material for: “What Is a Step?” Differences in How a Step Is Detected among Three Popular Activity Monitors That Have Impacted Physical Activity Research
Source: Sensors (Basel). 2018 Apr 15;18(4):1206. doi: 10.3390/s18041206 (PMC5948774; doi:10.3390/s18041206)
Supplement: Supplementary file 1 [file sensors-18-01206-s001.zip › Supplementary material/Clean dataset GT9X wrist/WSS8.csv]

2			2.2			2.4			2.6			2.8			3			3.2			3.4			3.6			3.8			4
x	y	z	x	y	z	x	y	z	x	y	z	x	y	z	x	y	z	x	y	z	x	y	z	x	y	z	x	y	z	x	y	z
0.805	0.75	0.453	1	0.754	0.547	1.434	0.539	0.422	1.266	1.02	0.391	1.328	0.465	0.371	1.117	0.711	0.484	1.402	0.605	0.402	1.238	0.879	0.918	1.383	0.906	0.586	1.348	0.34	0.406	1.469	0.75	0.281
0.801	0.797	0.422	0.941	0.695	0.496	1.461	0.563	0.418	1.445	0.867	0.375	1.238	0.434	0.359	1.09	0.672	0.445	1.516	0.578	0.414	1.238	0.801	0.871	1.332	0.93	0.633	1.309	0.305	0.395	1.477	0.707	0.324
0.789	0.828	0.406	0.891	0.668	0.453	1.449	0.59	0.402	1.398	0.551	0.391	1.176	0.41	0.344	1.035	0.633	0.398	1.652	0.531	0.402	1.277	0.738	0.758	1.262	0.973	0.68	1.242	0.355	0.355	1.465	0.656	0.363
0.816	0.832	0.398	0.875	0.633	0.41	1.402	0.602	0.379	1.477	0.434	0.328	1.141	0.395	0.328	1.023	0.625	0.391	1.75	0.492	0.395	1.285	0.688	0.625	1.242	1	0.738	1.227	0.355	0.34	1.43	0.586	0.406
0.828	0.836	0.402	0.902	0.629	0.383	1.344	0.605	0.359	1.469	0.461	0.281	1.109	0.383	0.313	1.039	0.613	0.387	1.793	0.473	0.375	1.25	0.648	0.535	1.18	0.988	0.836	1.23	0.367	0.344	1.406	0.543	0.484
0.82	0.863	0.391	0.984	0.676	0.367	1.293	0.59	0.336	1.344	0.488	0.285	1.066	0.359	0.281	1.098	0.625	0.379	1.77	0.453	0.355	1.164	0.594	0.48	1.098	0.934	0.914	1.203	0.359	0.328	1.422	0.508	0.535
0.836	0.871	0.398	0.984	0.688	0.348	1.246	0.578	0.313	1.246	0.488	0.324	1.016	0.316	0.219	1.145	0.609	0.379	1.691	0.445	0.336	1.074	0.551	0.449	1.043	0.879	0.926	1.18	0.391	0.305	1.406	0.496	0.582
0.887	0.879	0.398	0.996	0.648	0.363	1.234	0.574	0.301	1.172	0.504	0.375	0.965	0.254	0.164	1.207	0.602	0.395	1.586	0.434	0.316	1.012	0.492	0.418	1.023	0.836	0.863	1.188	0.406	0.289	1.418	0.551	0.625
0.945	0.883	0.395	1.051	0.613	0.395	1.238	0.531	0.27	1.148	0.488	0.395	0.922	0.152	0.121	1.27	0.57	0.402	1.461	0.434	0.297	1.043	0.496	0.398	1.027	0.824	0.75	1.234	0.41	0.285	1.414	0.645	0.652
1.012	0.871	0.402	1.129	0.582	0.395	1.234	0.477	0.234	1.133	0.43	0.391	0.855	0.02	0.082	1.348	0.57	0.406	1.34	0.434	0.289	1.109	0.543	0.379	1.035	0.805	0.652	1.242	0.41	0.289	1.379	0.75	0.68
1.059	0.875	0.41	1.203	0.563	0.395	1.184	0.395	0.168	1.121	0.398	0.371	0.777	-0.082	0.059	1.402	0.531	0.395	1.246	0.43	0.277	1.172	0.566	0.379	1.063	0.766	0.586	1.199	0.379	0.305	1.328	0.84	0.711
1.098	0.867	0.418	1.266	0.547	0.391	1.094	0.285	0.105	1.078	0.367	0.352	0.715	-0.121	0.039	1.449	0.508	0.387	1.145	0.43	0.258	1.227	0.551	0.383	1.078	0.719	0.52	1.133	0.371	0.32	1.273	0.91	0.762
1.113	0.867	0.438	1.297	0.527	0.379	0.996	0.199	0.059	1.02	0.344	0.332	0.668	-0.094	0.012	1.473	0.48	0.387	1.07	0.426	0.25	1.285	0.539	0.387	1.074	0.668	0.48	1.121	0.391	0.313	1.262	1.023	0.813
1.098	0.852	0.438	1.297	0.504	0.379	0.922	0.137	0.043	0.996	0.34	0.32	0.688	-0.043	0.004	1.453	0.453	0.387	1.008	0.422	0.25	1.359	0.535	0.387	1.094	0.617	0.457	1.156	0.398	0.277	1.25	1.117	0.875
1.023	0.828	0.43	1.27	0.523	0.363	0.852	0.086	0.051	0.973	0.316	0.281	0.762	0.016	0.012	1.391	0.426	0.387	0.969	0.422	0.246	1.426	0.512	0.379	1.176	0.617	0.441	1.203	0.367	0.184	1.219	1.109	0.938
0.93	0.781	0.434	1.242	0.527	0.359	0.777	0.055	0.043	0.93	0.281	0.207	0.836	0.059	0.027	1.328	0.418	0.383	0.941	0.41	0.25	1.453	0.492	0.375	1.27	0.613	0.422	1.18	0.285	0.078	1.207	1.059	1.012
0.844	0.723	0.434	1.195	0.539	0.352	0.719	0.059	0.047	0.895	0.246	0.152	0.895	0.105	0.043	1.266	0.41	0.375	0.934	0.398	0.258	1.445	0.465	0.367	1.332	0.574	0.422	1.145	0.164	0.016	1.168	0.98	1.016
0.797	0.664	0.434	1.145	0.543	0.344	0.684	0.074	0.043	0.863	0.219	0.121	0.918	0.156	0.074	1.199	0.41	0.367	0.914	0.387	0.254	1.418	0.414	0.367	1.387	0.547	0.414	1.051	0.039	-0.039	1.176	0.875	0.926
0.816	0.625	0.418	1.082	0.559	0.324	0.699	0.117	0.043	0.832	0.141	0.07	0.934	0.211	0.098	1.156	0.41	0.344	0.918	0.395	0.227	1.371	0.375	0.375	1.426	0.5	0.391	0.973	0.016	-0.082	1.16	0.789	0.813
0.883	0.59	0.41	1.023	0.559	0.305	0.75	0.152	0.047	0.82	0.02	0.043	0.93	0.258	0.137	1.133	0.41	0.324	0.949	0.387	0.211	1.313	0.344	0.379	1.422	0.48	0.379	0.898	0.035	-0.102	1.164	0.746	0.707
0.922	0.559	0.41	0.984	0.566	0.277	0.801	0.191	0.027	0.809	-0.055	0.023	0.918	0.313	0.16	1.109	0.41	0.316	0.969	0.34	0.184	1.25	0.316	0.383	1.395	0.453	0.379	0.855	0.07	-0.094	1.145	0.734	0.609
0.949	0.496	0.426	0.961	0.57	0.262	0.805	0.215	0.016	0.789	-0.043	-0.012	0.914	0.363	0.18	1.086	0.414	0.305	0.957	0.273	0.16	1.215	0.316	0.371	1.371	0.465	0.355	0.824	0.117	-0.078	1.121	0.738	0.523
1.059	0.336	0.414	0.926	0.555	0.246	0.801	0.246	0.023	0.813	-0.004	-0.035	0.902	0.402	0.191	1.063	0.422	0.309	0.902	0.223	0.141	1.191	0.324	0.348	1.355	0.449	0.344	0.809	0.145	-0.059	1.133	0.723	0.48
0.957	0.215	0.332	0.898	0.527	0.234	0.801	0.289	0.047	0.883	0.043	-0.039	0.891	0.445	0.184	1.027	0.438	0.305	0.844	0.203	0.113	1.191	0.344	0.324	1.348	0.402	0.344	0.848	0.18	-0.008	1.164	0.707	0.461
0.863	0.285	0.293	0.879	0.492	0.207	0.789	0.328	0.074	0.961	0.09	-0.016	0.902	0.531	0.191	1.031	0.418	0.297	0.766	0.199	0.086	1.176	0.371	0.313	1.344	0.352	0.352	0.906	0.215	0.039	1.195	0.691	0.414
0.859	0.445	0.461	0.855	0.438	0.164	0.75	0.367	0.102	1	0.145	0.02	0.949	0.547	0.211	1.023	0.402	0.289	0.699	0.188	0.059	1.168	0.383	0.305	1.332	0.32	0.359	0.906	0.242	0.078	1.285	0.66	0.414
1.039	0.637	0.453	0.84	0.383	0.152	0.719	0.395	0.129	0.992	0.207	0.047	0.996	0.527	0.23	1.027	0.367	0.238	0.633	0.168	0.008	1.184	0.422	0.297	1.309	0.297	0.367	0.898	0.258	0.113	1.379	0.637	0.41
1.098	0.734	0.352	0.82	0.34	0.16	0.707	0.406	0.156	0.957	0.242	0.086	1.055	0.508	0.258	0.98	0.293	0.133	0.578	0.16	-0.012	1.246	0.395	0.281	1.277	0.297	0.367	0.898	0.293	0.152	1.406	0.605	0.41
1.039	0.598	0.332	0.789	0.32	0.172	0.727	0.41	0.195	0.91	0.297	0.121	1.133	0.496	0.285	0.906	0.191	0.047	0.559	0.141	0.023	1.277	0.355	0.266	1.254	0.32	0.363	0.902	0.336	0.184	1.438	0.57	0.398
1.113	0.516	0.359	0.75	0.316	0.18	0.746	0.402	0.23	0.848	0.352	0.148	1.199	0.488	0.297	0.816	0.09	0	0.598	0.133	0.063	1.254	0.348	0.238	1.246	0.328	0.359	0.914	0.379	0.199	1.445	0.523	0.387
1.141	0.582	0.34	0.734	0.313	0.195	0.781	0.414	0.25	0.816	0.406	0.156	1.25	0.496	0.301	0.723	0.047	-0.043	0.676	0.133	0.102	1.191	0.305	0.156	1.223	0.34	0.355	0.957	0.422	0.223	1.434	0.473	0.375
1.082	0.609	0.344	0.742	0.324	0.195	0.832	0.438	0.277	0.836	0.445	0.18	1.281	0.523	0.289	0.637	0.051	-0.074	0.758	0.133	0.137	1.066	0.254	0.059	1.211	0.34	0.348	0.965	0.426	0.234	1.414	0.402	0.359
1.035	0.598	0.375	0.762	0.359	0.184	0.875	0.438	0.297	0.871	0.469	0.203	1.301	0.574	0.266	0.559	0.063	-0.102	0.805	0.121	0.18	0.949	0.211	-0.066	1.25	0.395	0.344	0.938	0.43	0.246	1.375	0.355	0.336
0.992	0.578	0.387	0.789	0.387	0.16	0.926	0.445	0.309	0.871	0.469	0.219	1.305	0.656	0.254	0.52	0.051	-0.098	0.859	0.102	0.223	0.824	0.133	-0.133	1.328	0.418	0.305	0.922	0.434	0.262	1.352	0.324	0.32
0.93	0.523	0.398	0.832	0.395	0.145	0.988	0.453	0.316	0.887	0.477	0.238	1.316	0.73	0.262	0.578	0.02	-0.059	0.91	0.109	0.266	0.766	0.09	-0.117	1.434	0.375	0.281	0.926	0.355	0.309	1.344	0.297	0.309
0.891	0.477	0.395	0.852	0.402	0.152	1.059	0.453	0.328	0.902	0.5	0.25	1.32	0.723	0.27	0.703	0.102	-0.012	0.949	0.145	0.289	0.762	0.098	-0.078	1.434	0.297	0.184	0.938	0.332	0.352	1.352	0.293	0.309
0.875	0.457	0.383	0.813	0.43	0.156	1.113	0.461	0.344	0.949	0.48	0.258	1.254	0.766	0.301	0.793	0.203	0.039	1.012	0.207	0.309	0.762	0.137	-0.051	1.324	0.188	0.133	0.949	0.344	0.352	1.344	0.32	0.313
0.863	0.449	0.375	0.75	0.465	0.168	1.148	0.473	0.355	1.008	0.469	0.281	1.227	0.793	0.336	0.863	0.281	0.105	1.113	0.289	0.309	0.758	0.145	-0.039	1.172	0.105	0.074	0.961	0.41	0.316	1.309	0.359	0.301
0.844	0.449	0.363	0.703	0.492	0.176	1.172	0.488	0.363	1.039	0.477	0.301	1.203	0.777	0.352	0.945	0.348	0.172	1.211	0.344	0.301	0.82	0.152	-0.039	1.027	0.02	-0.012	0.969	0.5	0.289	1.305	0.34	0.305
0.84	0.453	0.355	0.652	0.516	0.176	1.191	0.508	0.359	1.055	0.488	0.309	1.129	0.789	0.379	1.051	0.41	0.227	1.293	0.375	0.293	0.875	0.219	-0.016	0.938	-0.039	-0.078	0.984	0.605	0.25	1.289	0.344	0.313
0.832	0.457	0.332	0.605	0.523	0.188	1.219	0.543	0.355	1.094	0.492	0.316	1.129	0.742	0.387	1.129	0.496	0.215	1.363	0.41	0.277	0.855	0.32	-0.031	0.902	-0.078	-0.113	0.992	0.695	0.234	1.277	0.379	0.309
0.813	0.461	0.313	0.578	0.531	0.199	1.223	0.59	0.352	1.125	0.539	0.313	1.102	0.703	0.379	1.188	0.605	0.184	1.422	0.434	0.277	0.785	0.367	-0.008	0.844	-0.09	-0.141	1.02	0.75	0.25	1.277	0.398	0.289
0.805	0.477	0.266	0.574	0.523	0.207	1.211	0.617	0.363	1.156	0.586	0.301	1.098	0.699	0.375	1.203	0.676	0.191	1.473	0.461	0.285	0.738	0.371	0.031	0.813	-0.086	-0.137	1.09	0.742	0.273	1.289	0.348	0.297
0.82	0.484	0.207	0.582	0.52	0.207	1.188	0.641	0.375	1.164	0.605	0.301	1.086	0.691	0.367	1.098	0.672	0.234	1.496	0.496	0.285	0.773	0.316	0.109	0.773	-0.043	-0.109	1.133	0.695	0.301	1.328	0.34	0.293
0.832	0.488	0.148	0.602	0.527	0.215	1.172	0.648	0.395	1.18	0.633	0.324	1.039	0.688	0.375	1.063	0.527	0.305	1.48	0.547	0.285	0.82	0.301	0.168	0.781	-0.008	-0.09	1.148	0.668	0.32	1.367	0.316	0.203
0.852	0.504	0.102	0.625	0.535	0.219	1.156	0.684	0.406	1.18	0.637	0.359	0.965	0.676	0.391	1.039	0.379	0.254	1.445	0.605	0.281	0.863	0.328	0.207	0.816	-0.031	-0.059	1.184	0.66	0.34	1.391	0.23	0.094
0.832	0.492	0.066	0.66	0.539	0.242	1.133	0.699	0.406	1.18	0.637	0.391	0.91	0.684	0.402	1.102	0.297	0.379	1.379	0.672	0.285	0.926	0.32	0.23	0.848	-0.039	0.008	1.219	0.648	0.395	1.328	0.16	-0.039
0.797	0.477	0.043	0.727	0.543	0.258	1.086	0.746	0.395	1.168	0.656	0.43	0.887	0.691	0.41	1.023	0.367	0.387	1.309	0.719	0.297	1.008	0.309	0.238	0.867	0.004	0.07	1.266	0.633	0.457	1.215	0.09	-0.137
0.758	0.457	0.031	0.813	0.559	0.277	1.066	0.789	0.387	1.152	0.688	0.473	0.887	0.715	0.422	0.98	0.461	0.363	1.285	0.727	0.324	1.121	0.301	0.246	0.891	0.086	0.137	1.32	0.633	0.52	1.074	-0.02	-0.16
0.738	0.441	0.035	0.902	0.574	0.281	1.035	0.793	0.391	1.113	0.73	0.508	0.906	0.758	0.426	0.973	0.559	0.305	1.23	0.73	0.34	1.219	0.262	0.293	0.891	0.184	0.176	1.387	0.66	0.566	0.906	-0.199	-0.172
0.77	0.434	0.039	0.988	0.582	0.285	1.012	0.781	0.406	1.082	0.734	0.547	0.926	0.809	0.426	0.996	0.637	0.258	1.223	0.699	0.359	1.238	0.301	0.305	0.93	0.234	0.203	1.465	0.695	0.594	0.742	-0.355	-0.223
0.855	0.445	0.039	1.074	0.605	0.293	1.043	0.781	0.41	1.059	0.77	0.563	0.938	0.836	0.438	1.039	0.684	0.211	1.238	0.652	0.375	1.242	0.352	0.301	0.984	0.281	0.234	1.469	0.738	0.605	0.656	-0.371	-0.262
0.918	0.445	0.055	1.113	0.625	0.289	1.059	0.793	0.414	1.074	0.801	0.555	1	0.914	0.441	1.074	0.707	0.191	1.242	0.613	0.379	1.25	0.41	0.285	1.035	0.301	0.262	1.441	0.777	0.621	0.719	-0.281	-0.27
0.957	0.461	0.078	1.125	0.645	0.301	1.055	0.813	0.422	1.09	0.84	0.547	1.09	1.02	0.453	1.066	0.723	0.199	1.238	0.605	0.387	1.23	0.488	0.266	1.047	0.328	0.297	1.359	0.805	0.648	0.859	-0.172	-0.254
0.969	0.488	0.105	1.152	0.664	0.316	1.012	0.824	0.438	1.141	0.902	0.551	1.164	1.074	0.484	1.07	0.77	0.199	1.215	0.605	0.402	1.199	0.582	0.238	1.035	0.34	0.324	1.254	0.824	0.691	0.988	-0.098	-0.191
0.977	0.516	0.133	1.117	0.699	0.305	0.973	0.828	0.449	1.098	0.977	0.539	1.219	1.113	0.5	1.031	0.773	0.219	1.215	0.598	0.43	1.168	0.676	0.23	1.066	0.336	0.336	1.191	0.848	0.73	1.039	-0.063	-0.121
0.961	0.531	0.152	1.137	0.762	0.309	0.953	0.824	0.484	1.027	1.039	0.523	1.223	1.102	0.516	0.969	0.75	0.254	1.176	0.641	0.441	1.168	0.723	0.246	1.145	0.352	0.34	1.199	0.883	0.785	1.063	0.031	-0.066
0.91	0.566	0.172	1.117	0.77	0.313	0.957	0.816	0.523	1.023	1.082	0.539	1.191	1.035	0.52	0.965	0.734	0.266	1.133	0.711	0.453	1.164	0.727	0.258	1.211	0.363	0.34	1.203	0.93	0.832	1.137	0.105	-0.023
0.801	0.566	0.18	1.109	0.797	0.316	1.004	0.82	0.566	1.055	1.059	0.57	1.086	0.922	0.477	0.934	0.68	0.285	1.125	0.777	0.477	1.164	0.68	0.277	1.258	0.379	0.344	1.148	0.945	0.887	1.195	0.184	0.004
0.707	0.539	0.195	1.125	0.883	0.328	1.066	0.84	0.605	1.117	1.051	0.609	0.992	0.82	0.441	0.918	0.633	0.301	1.148	0.84	0.5	1.16	0.637	0.289	1.223	0.43	0.34	1.082	0.918	0.906	1.18	0.234	0.043
0.641	0.516	0.219	1.09	0.91	0.348	1.113	0.863	0.648	1.16	1.027	0.625	0.93	0.754	0.418	0.93	0.598	0.316	1.152	0.875	0.527	1.16	0.617	0.301	1.238	0.48	0.332	1.098	0.871	0.883	1.129	0.27	0.082
0.605	0.492	0.242	1.082	0.902	0.363	1.125	0.863	0.68	1.215	0.98	0.641	0.898	0.711	0.402	0.949	0.508	0.32	1.125	0.91	0.535	1.176	0.605	0.32	1.258	0.598	0.332	1.156	0.832	0.813	1.078	0.285	0.133
0.625	0.488	0.254	1.047	0.938	0.336	1.125	0.863	0.688	1.238	0.93	0.641	0.855	0.648	0.395	0.957	0.477	0.352	1.078	0.953	0.566	1.203	0.594	0.336	1.324	0.578	0.332	1.227	0.809	0.719	1.063	0.309	0.176
0.672	0.496	0.27	0.992	0.949	0.316	1.086	0.832	0.672	1.246	0.887	0.621	0.844	0.641	0.391	0.906	0.453	0.391	1.086	1.016	0.637	1.211	0.578	0.352	1.305	0.598	0.328	1.262	0.781	0.633	1.09	0.348	0.215
0.723	0.512	0.289	0.977	0.949	0.297	0.996	0.785	0.629	1.211	0.852	0.578	0.836	0.617	0.402	0.887	0.426	0.422	1.176	1.137	0.719	1.219	0.563	0.395	1.313	0.656	0.328	1.254	0.758	0.551	1.125	0.398	0.234
0.77	0.52	0.301	0.953	0.945	0.285	0.91	0.734	0.574	1.133	0.816	0.531	0.867	0.582	0.422	0.922	0.445	0.461	1.215	1.234	0.75	1.23	0.535	0.434	1.273	0.586	0.359	1.242	0.723	0.496	1.188	0.488	0.223
0.82	0.539	0.309	0.973	0.949	0.277	0.84	0.684	0.516	1.043	0.77	0.496	0.941	0.563	0.449	1.039	0.484	0.5	1.172	1.227	0.746	1.25	0.566	0.465	1.309	0.582	0.367	1.262	0.703	0.477	1.211	0.578	0.215
0.875	0.559	0.313	0.949	0.977	0.27	0.797	0.66	0.469	0.969	0.742	0.445	1.035	0.531	0.473	1.152	0.547	0.563	1.121	1.148	0.715	1.258	0.621	0.473	1.336	0.613	0.367	1.277	0.684	0.457	1.211	0.648	0.215
0.906	0.566	0.32	0.945	0.953	0.285	0.828	0.652	0.434	0.941	0.723	0.395	1.117	0.535	0.445	1.211	0.652	0.645	1.113	1.035	0.691	1.277	0.691	0.508	1.355	0.586	0.383	1.297	0.66	0.445	1.195	0.691	0.23
0.914	0.586	0.316	0.883	0.938	0.297	0.852	0.629	0.414	0.953	0.707	0.348	1.203	0.512	0.43	1.219	0.73	0.727	1.086	0.977	0.633	1.277	0.746	0.551	1.387	0.633	0.391	1.305	0.621	0.43	1.211	0.699	0.254
0.906	0.617	0.316	0.824	0.898	0.324	0.867	0.609	0.406	0.938	0.672	0.328	1.293	0.504	0.422	1.313	0.887	0.855	1.082	0.906	0.598	1.266	0.797	0.605	1.422	0.691	0.402	1.309	0.566	0.422	1.195	0.68	0.289
0.906	0.633	0.316	0.871	0.859	0.379	0.891	0.594	0.422	0.957	0.641	0.32	1.34	0.492	0.41	1.418	1.016	0.98	1.09	0.848	0.574	1.254	0.941	0.672	1.461	0.727	0.43	1.258	0.52	0.398	1.219	0.633	0.32
0.926	0.637	0.328	0.969	0.875	0.414	0.938	0.566	0.445	0.953	0.547	0.324	1.352	0.484	0.406	1.469	1.176	0.93	1.09	0.77	0.551	1.27	1.133	0.734	1.457	0.828	0.473	1.254	0.488	0.398	1.266	0.594	0.352
0.941	0.645	0.328	1.043	0.883	0.445	1.012	0.535	0.465	1.063	0.57	0.348	1.344	0.492	0.402	1.414	1.227	0.816	1.09	0.703	0.523	1.266	1.34	0.723	1.441	0.895	0.516	1.234	0.445	0.391	1.316	0.57	0.375
0.934	0.68	0.324	1.07	0.859	0.496	1.109	0.52	0.457	1.102	0.473	0.355	1.328	0.512	0.391	1.348	1.152	0.656	1.094	0.645	0.5	1.234	1.465	0.684	1.383	0.941	0.555	1.223	0.402	0.387	1.375	0.551	0.402
0.895	0.699	0.32	1.07	0.832	0.535	1.23	0.508	0.445	1.156	0.484	0.359	1.301	0.512	0.387	1.254	1.016	0.551	1.105	0.602	0.477	1.184	1.398	0.652	1.32	0.969	0.594	1.199	0.359	0.379	1.375	0.598	0.453
0.855	0.742	0.305	1.035	0.801	0.559	1.32	0.5	0.438	1.172	0.418	0.348	1.246	0.473	0.371	1.133	0.891	0.504	1.156	0.543	0.461	1.102	1.289	0.629	1.297	1.02	0.621	1.176	0.316	0.371	1.336	0.656	0.504
0.828	0.766	0.301	0.977	0.777	0.563	1.379	0.477	0.434	1.188	0.391	0.348	1.215	0.508	0.371	1.086	0.855	0.512	1.203	0.48	0.461	1.047	1.184	0.629	1.309	1.059	0.648	1.152	0.293	0.363	1.313	0.688	0.547
0.813	0.746	0.309	0.902	0.762	0.539	1.406	0.477	0.418	1.188	0.422	0.34	1.145	0.508	0.348	0.922	0.82	0.48	1.242	0.426	0.461	1.09	1.098	0.633	1.273	1.051	0.672	1.133	0.27	0.355	1.316	0.691	0.578
0.809	0.684	0.332	0.84	0.738	0.492	1.395	0.5	0.402	1.188	0.438	0.32	1.09	0.484	0.328	0.84	0.816	0.543	1.289	0.379	0.469	1.027	0.969	0.637	1.242	1.074	0.68	1.105	0.258	0.355	1.348	0.813	0.602
0.816	0.656	0.352	0.781	0.715	0.461	1.363	0.523	0.387	1.184	0.445	0.301	1.082	0.473	0.305	0.785	0.855	0.48	1.332	0.34	0.469	0.988	0.832	0.633	1.145	1.043	0.633	1.09	0.238	0.352	1.496	0.934	0.695
0.844	0.676	0.367	0.754	0.695	0.441	1.336	0.543	0.375	1.168	0.426	0.285	1.043	0.484	0.289	0.754	0.809	0.469	1.391	0.316	0.469	1	0.695	0.629	1.039	0.992	0.574	1.047	0.254	0.348	1.527	1.164	0.758
0.836	0.68	0.367	0.77	0.672	0.422	1.301	0.535	0.379	1.184	0.5	0.297	1.039	0.449	0.27	0.793	0.746	0.461	1.438	0.301	0.457	1.023	0.586	0.609	0.988	0.949	0.52	1.004	0.297	0.348	1.422	1.297	0.801
0.844	0.684	0.371	0.805	0.633	0.414	1.242	0.516	0.375	1.145	0.555	0.27	1.016	0.426	0.266	0.859	0.648	0.453	1.477	0.313	0.441	1.047	0.52	0.574	0.953	0.91	0.453	0.945	0.293	0.344	1.387	1.441	0.809
0.848	0.699	0.359	0.867	0.633	0.406	1.172	0.484	0.363	1.109	0.516	0.27	0.992	0.391	0.227	0.969	0.59	0.465	1.48	0.324	0.434	1.09	0.488	0.547	0.934	0.844	0.395	0.895	0.309	0.352	1.363	1.566	0.801
0.84	0.727	0.344	0.922	0.633	0.418	1.121	0.449	0.336	1.078	0.492	0.262	0.961	0.32	0.191	1.07	0.539	0.457	1.453	0.336	0.426	1.125	0.469	0.523	0.926	0.766	0.359	0.891	0.32	0.336	1.27	1.59	0.773
0.828	0.758	0.332	0.941	0.652	0.395	1.098	0.406	0.285	1	0.449	0.219	0.961	0.262	0.16	1.168	0.484	0.469	1.398	0.348	0.418	1.164	0.445	0.492	0.965	0.715	0.34	0.938	0.32	0.32	1.148	1.48	0.75
0.82	0.785	0.313	0.965	0.598	0.41	1.047	0.363	0.215	0.949	0.398	0.18	0.922	0.211	0.098	1.219	0.449	0.477	1.328	0.363	0.406	1.227	0.414	0.484	1.023	0.637	0.336	1.008	0.32	0.313	1.168	1.348	0.734
0.824	0.832	0.289	1.031	0.555	0.426	0.965	0.293	0.156	0.91	0.344	0.16	0.879	0.156	0.051	1.273	0.438	0.488	1.258	0.391	0.391	1.27	0.367	0.477	1.133	0.629	0.348	1.066	0.336	0.277	1.25	1.215	0.691
0.836	0.871	0.273	1.094	0.531	0.426	0.898	0.25	0.129	0.879	0.281	0.156	0.883	0.113	-0.027	1.324	0.457	0.484	1.191	0.391	0.375	1.355	0.336	0.473	1.223	0.621	0.344	1.063	0.371	0.223	1.305	1.078	0.629
0.82	0.898	0.273	1.156	0.52	0.418	0.852	0.223	0.121	0.852	0.227	0.156	0.91	0.113	-0.086	1.379	0.441	0.492	1.129	0.387	0.359	1.453	0.32	0.477	1.293	0.625	0.355	1.016	0.355	0.152	1.324	0.945	0.555
0.797	0.887	0.285	1.172	0.52	0.406	0.805	0.195	0.125	0.832	0.18	0.156	0.91	0.117	-0.078	1.406	0.41	0.492	1.086	0.402	0.332	1.539	0.32	0.477	1.336	0.637	0.363	1	0.348	0.086	1.352	0.82	0.527
0.789	0.848	0.313	1.164	0.535	0.387	0.785	0.199	0.121	0.828	0.156	0.156	0.887	0.094	-0.066	1.383	0.406	0.484	1.074	0.398	0.309	1.59	0.309	0.477	1.375	0.629	0.363	1.047	0.387	-0.008	1.422	0.754	0.484
0.848	0.836	0.336	1.141	0.559	0.367	0.789	0.199	0.109	0.828	0.125	0.156	0.91	0.082	-0.055	1.309	0.41	0.465	1.121	0.422	0.305	1.586	0.297	0.465	1.363	0.605	0.367	1.152	0.332	-0.055	1.574	0.762	0.527
0.941	0.848	0.348	1.109	0.57	0.34	0.797	0.184	0.094	0.828	0.109	0.152	0.922	0.105	-0.043	1.223	0.418	0.434	1.141	0.406	0.309	1.543	0.305	0.441	1.332	0.574	0.379	1.184	0.266	-0.094	1.652	0.738	0.441
1.02	0.867	0.375	1.09	0.605	0.32	0.809	0.18	0.07	0.832	0.113	0.156	0.926	0.098	0.02	1.145	0.422	0.406	1.094	0.422	0.305	1.465	0.371	0.41	1.32	0.559	0.371	1.113	0.207	-0.086	1.699	0.645	0.395
1.078	0.891	0.398	1.082	0.621	0.301	0.828	0.172	0.047	0.844	0.129	0.172	0.898	0.145	0.078	1.074	0.414	0.387	1.086	0.359	0.316	1.379	0.402	0.363	1.316	0.504	0.344	1	0.172	-0.082	1.723	0.594	0.398
1.129	0.922	0.43	1.066	0.613	0.273	0.863	0.176	0.035	0.895	0.156	0.18	0.859	0.191	0.148	1.023	0.418	0.367	1.09	0.352	0.309	1.297	0.344	0.324	1.332	0.461	0.336	0.953	0.156	-0.07	1.664	0.523	0.379
1.137	0.949	0.457	1.031	0.625	0.262	0.895	0.188	0.031	0.941	0.188	0.188	0.852	0.215	0.207	0.984	0.414	0.348	1.082	0.348	0.254	1.297	0.414	0.316	1.375	0.398	0.332	0.984	0.145	-0.039	1.66	0.484	0.371
1.102	0.977	0.465	0.965	0.629	0.246	0.906	0.203	0.035	0.957	0.211	0.188	0.883	0.234	0.227	0.953	0.438	0.332	1.004	0.305	0.117	1.207	0.48	0.277	1.41	0.328	0.348	1.027	0.145	0	1.566	0.41	0.355
1.012	0.93	0.465	0.953	0.605	0.246	0.895	0.227	0.051	0.949	0.254	0.195	0.934	0.258	0.234	0.945	0.418	0.328	0.898	0.25	0.008	1.121	0.484	0.262	1.461	0.328	0.336	1.016	0.164	0.035	1.586	0.391	0.348
0.906	0.844	0.453	0.93	0.586	0.238	0.879	0.25	0.07	0.93	0.301	0.195	0.984	0.289	0.242	0.953	0.395	0.344	0.785	0.156	-0.063	1.098	0.516	0.242	1.48	0.281	0.352	0.992	0.199	0.063	1.512	0.332	0.32
0.797	0.762	0.426	0.875	0.582	0.23	0.852	0.281	0.09	0.887	0.34	0.207	1.008	0.313	0.258	0.926	0.375	0.363	0.715	0.09	-0.07	1.082	0.523	0.23	1.492	0.273	0.367	0.992	0.23	0.09	1.441	0.328	0.293
0.715	0.691	0.41	0.824	0.563	0.223	0.816	0.305	0.109	0.844	0.367	0.215	1.004	0.336	0.277	0.91	0.359	0.375	0.691	0.109	-0.039	1.063	0.512	0.211	1.461	0.266	0.375	0.984	0.281	0.109	1.379	0.316	0.27
0.664	0.652	0.41	0.754	0.539	0.203	0.793	0.336	0.125	0.816	0.387	0.211	1.004	0.344	0.297	0.898	0.34	0.375	0.688	0.16	-0.016	1.094	0.406	0.23	1.391	0.254	0.379	0.965	0.32	0.129	1.32	0.297	0.258
0.641	0.598	0.41	0.715	0.52	0.168	0.789	0.355	0.141	0.801	0.398	0.223	1.02	0.348	0.309	0.898	0.336	0.363	0.719	0.207	-0.008	1.098	0.422	0.215	1.352	0.254	0.383	0.961	0.344	0.164	1.293	0.336	0.254
0.668	0.57	0.418	0.738	0.5	0.137	0.797	0.379	0.164	0.758	0.43	0.219	1.066	0.371	0.32	0.914	0.344	0.336	0.785	0.25	0.004	1.117	0.43	0.168	1.383	0.27	0.363	0.93	0.359	0.199	1.23	0.387	0.242
0.703	0.586	0.414	0.777	0.465	0.105	0.805	0.41	0.184	0.727	0.488	0.199	1.094	0.414	0.313	0.949	0.348	0.309	0.867	0.293	0.047	1.117	0.355	0.078	1.461	0.289	0.34	0.895	0.309	0.25	1.184	0.402	0.246
0.754	0.605	0.422	0.797	0.434	0.078	0.805	0.449	0.191	0.73	0.527	0.215	1.105	0.477	0.293	0.984	0.352	0.273	0.938	0.34	0.082	1.078	0.277	-0.02	1.551	0.27	0.32	0.875	0.293	0.285	1.129	0.375	0.242
0.824	0.613	0.438	0.801	0.414	0.066	0.82	0.488	0.211	0.742	0.559	0.215	1.105	0.539	0.285	0.969	0.34	0.215	0.973	0.371	0.105	1.07	0.215	-0.105	1.563	0.227	0.246	0.902	0.289	0.309	1.051	0.371	0.227
0.93	0.613	0.434	0.793	0.402	0.07	0.836	0.484	0.223	0.777	0.551	0.223	1.113	0.609	0.277	0.93	0.328	0.164	0.953	0.395	0.137	1.082	0.297	-0.184	1.441	0.137	0.168	0.949	0.309	0.313	0.992	0.375	0.227
1.055	0.613	0.414	0.781	0.41	0.074	0.883	0.5	0.246	0.836	0.539	0.23	1.117	0.668	0.254	0.887	0.328	0.137	0.918	0.406	0.168	0.926	0.363	-0.191	1.242	0.004	0.082	1.004	0.363	0.301	0.988	0.371	0.227
1.172	0.617	0.398	0.805	0.414	0.074	0.934	0.5	0.258	0.902	0.547	0.234	1.152	0.727	0.238	0.875	0.344	0.117	0.875	0.449	0.184	0.73	0.344	-0.246	1.004	-0.113	0	1.07	0.457	0.289	1.02	0.402	0.211
1.25	0.633	0.387	0.855	0.441	0.063	0.973	0.5	0.27	0.973	0.551	0.238	1.156	0.773	0.238	0.859	0.352	0.102	0.863	0.492	0.211	0.637	0.238	-0.273	0.852	-0.148	-0.027	1.121	0.527	0.281	1.063	0.418	0.223
1.293	0.66	0.379	0.883	0.461	0.047	1.004	0.512	0.277	1.027	0.555	0.246	1.156	0.777	0.254	0.824	0.352	0.07	0.863	0.477	0.234	0.52	0.012	-0.242	0.785	-0.113	-0.031	1.145	0.613	0.27	1.047	0.387	0.184
1.301	0.68	0.367	0.863	0.461	0.059	1.016	0.527	0.281	1.059	0.563	0.254	1.148	0.754	0.297	0.793	0.371	0.043	0.887	0.449	0.254	0.492	-0.234	-0.152	0.758	-0.039	-0.047	1.152	0.691	0.273	0.988	0.27	0.086
1.281	0.699	0.359	0.824	0.477	0.074	1.035	0.555	0.285	1.07	0.59	0.258	1.125	0.723	0.344	0.762	0.383	0.031	0.891	0.461	0.281	0.664	-0.332	-0.004	0.762	0.008	-0.066	1.152	0.719	0.293	0.961	0.125	-0.051
1.246	0.711	0.348	0.777	0.488	0.102	1.047	0.59	0.293	1.086	0.613	0.262	1.094	0.703	0.387	0.73	0.379	0.043	0.945	0.363	0.32	0.832	-0.285	0.035	0.789	0.039	-0.09	1.16	0.703	0.309	0.977	0.031	-0.203
1.207	0.719	0.336	0.73	0.488	0.129	1.055	0.609	0.309	1.09	0.633	0.273	1.094	0.68	0.414	0.734	0.391	0.055	0.957	0.328	0.344	0.949	-0.262	0.102	0.832	0.051	-0.07	1.176	0.672	0.324	0.969	-0.008	-0.301
1.172	0.707	0.32	0.672	0.488	0.152	1.063	0.621	0.324	1.117	0.637	0.285	1.074	0.688	0.461	0.77	0.398	0.07	0.969	0.324	0.359	1.047	-0.207	0.145	0.852	0.055	-0.031	1.191	0.633	0.348	0.73	-0.086	-0.355
1.141	0.703	0.316	0.633	0.496	0.176	1.059	0.625	0.34	1.109	0.668	0.301	1.063	0.695	0.492	0.801	0.406	0.086	0.984	0.344	0.352	1.117	-0.113	0.164	0.816	0.055	0.004	1.227	0.605	0.367	0.453	-0.344	-0.273
1.109	0.672	0.316	0.578	0.496	0.191	1.07	0.629	0.363	1.109	0.672	0.324	1.016	0.699	0.492	0.801	0.41	0.105	1.012	0.41	0.324	1.141	-0.016	0.191	0.77	0.086	0.043	1.254	0.582	0.406	0.426	-0.469	-0.16
1.07	0.645	0.313	0.57	0.488	0.211	1.082	0.641	0.379	1.105	0.688	0.344	0.996	0.707	0.504	0.789	0.398	0.102	1.039	0.496	0.285	1.16	0.055	0.203	0.746	0.16	0.086	1.313	0.559	0.445	0.664	-0.395	-0.066
1.027	0.598	0.32	0.605	0.469	0.23	1.078	0.652	0.395	1.078	0.695	0.367	0.996	0.734	0.492	0.766	0.371	0.09	1.086	0.578	0.273	1.18	0.117	0.199	0.754	0.223	0.105	1.34	0.563	0.504	0.98	-0.238	-0.051
0.984	0.563	0.32	0.641	0.465	0.25	1.078	0.66	0.41	1.047	0.711	0.383	1.043	0.797	0.48	0.789	0.359	0.094	1.098	0.645	0.27	1.18	0.168	0.172	0.809	0.313	0.125	1.379	0.586	0.559	1.211	-0.109	-0.078
0.941	0.523	0.293	0.68	0.473	0.273	1.066	0.668	0.438	1.008	0.727	0.398	1.063	0.863	0.477	0.879	0.387	0.125	1.098	0.688	0.289	1.18	0.246	0.141	0.844	0.375	0.117	1.41	0.645	0.602	1.355	-0.035	-0.074
0.914	0.512	0.273	0.738	0.484	0.293	1.035	0.656	0.469	0.98	0.734	0.414	1.047	0.91	0.477	0.965	0.426	0.16	1.09	0.668	0.32	1.203	0.328	0.133	0.883	0.336	0.125	1.41	0.707	0.645	1.395	0.105	-0.094
0.898	0.492	0.262	0.809	0.496	0.301	1.008	0.664	0.5	0.953	0.707	0.434	0.996	0.945	0.477	1.027	0.445	0.188	1.09	0.672	0.355	1.273	0.402	0.129	0.941	0.293	0.191	1.371	0.711	0.68	1.316	0.156	-0.082
0.844	0.453	0.234	0.871	0.508	0.313	1.004	0.664	0.531	0.957	0.723	0.445	0.957	0.961	0.5	1.078	0.438	0.219	1.09	0.652	0.379	1.367	0.488	0.141	0.98	0.359	0.223	1.332	0.738	0.727	1.332	0.188	-0.063
0.777	0.391	0.191	0.918	0.52	0.328	1.047	0.676	0.547	0.992	0.75	0.457	0.969	0.977	0.52	1.125	0.445	0.242	1.105	0.648	0.375	1.441	0.578	0.141	1.035	0.398	0.242	1.246	0.801	0.75	1.398	0.27	-0.051
0.734	0.344	0.129	0.953	0.531	0.336	1.117	0.695	0.563	1.047	0.777	0.469	1.059	0.973	0.547	1.152	0.445	0.254	1.164	0.621	0.398	1.48	0.703	0.156	1.074	0.398	0.242	1.266	0.805	0.813	1.434	0.383	-0.055
0.734	0.324	0.082	0.98	0.543	0.34	1.164	0.719	0.57	1.066	0.813	0.477	1.129	0.961	0.566	1.184	0.453	0.27	1.195	0.621	0.387	1.445	0.777	0.164	1.141	0.422	0.223	1.258	0.824	0.906	1.426	0.492	-0.027
0.773	0.32	0.047	1.023	0.563	0.348	1.156	0.75	0.594	1.035	0.848	0.496	1.176	0.949	0.57	1.211	0.496	0.281	1.184	0.621	0.398	1.414	0.832	0.188	1.199	0.473	0.203	1.234	0.84	1.039	1.395	0.645	0.004
0.805	0.328	0.023	1.07	0.586	0.352	1.109	0.777	0.617	0.984	0.887	0.508	1.184	0.871	0.605	1.188	0.508	0.285	1.152	0.629	0.418	1.344	0.844	0.211	1.234	0.535	0.191	1.195	0.809	1.152	1.359	0.668	0.059
0.777	0.344	-0.012	1.102	0.617	0.355	1.07	0.797	0.648	0.984	0.93	0.539	1.188	0.816	0.602	1.191	0.578	0.289	1.102	0.668	0.438	1.305	0.773	0.219	1.277	0.629	0.184	1.18	0.816	1.168	1.402	0.652	0.125
0.762	0.359	-0.031	1.117	0.652	0.363	1.07	0.809	0.684	1.035	0.969	0.563	1.148	0.766	0.586	1.172	0.66	0.297	1.117	0.727	0.449	1.285	0.672	0.246	1.289	0.699	0.176	1.199	0.777	1.031	1.406	0.605	0.188
0.758	0.422	-0.059	1.145	0.688	0.391	1.117	0.824	0.695	1.105	0.973	0.594	1.125	0.723	0.566	1.156	0.684	0.313	1.203	0.773	0.457	1.281	0.531	0.277	1.254	0.75	0.172	1.211	0.742	0.844	1.328	0.652	0.223
0.789	0.473	-0.074	1.137	0.73	0.422	1.16	0.828	0.695	1.125	0.953	0.625	1.105	0.699	0.535	1.148	0.723	0.313	1.285	0.832	0.473	1.273	0.434	0.309	1.242	0.75	0.195	1.191	0.727	0.676	1.289	0.633	0.219
0.852	0.48	-0.051	1.121	0.77	0.457	1.168	0.813	0.691	1.125	0.918	0.645	1.063	0.672	0.5	1.129	0.723	0.34	1.301	0.895	0.477	1.328	0.398	0.344	1.277	0.727	0.203	1.152	0.719	0.559	1.324	0.688	0.207
0.922	0.496	-0.02	1.113	0.844	0.496	1.156	0.789	0.688	1.102	0.879	0.637	1.023	0.645	0.477	1.105	0.711	0.34	1.246	0.879	0.492	1.383	0.383	0.418	1.293	0.695	0.242	1.109	0.691	0.477	1.313	0.715	0.191
0.965	0.523	0.02	1.035	0.879	0.508	1.129	0.77	0.676	1.02	0.84	0.609	0.98	0.609	0.461	1.094	0.668	0.355	1.223	0.965	0.48	1.422	0.379	0.512	1.309	0.617	0.254	1.051	0.648	0.422	1.355	0.723	0.207
0.984	0.539	0.059	0.953	0.891	0.5	1.066	0.746	0.664	0.941	0.785	0.578	0.973	0.559	0.445	1.113	0.629	0.375	1.18	1.051	0.477	1.434	0.367	0.605	1.336	0.598	0.281	1.07	0.645	0.398	1.375	0.688	0.27
0.961	0.559	0.098	0.891	0.859	0.48	0.973	0.715	0.645	0.902	0.727	0.555	0.996	0.531	0.441	1.113	0.602	0.395	1.188	1.121	0.48	1.406	0.398	0.676	1.348	0.566	0.328	1.137	0.645	0.395	1.383	0.645	0.348
0.902	0.574	0.137	0.871	0.816	0.449	0.871	0.688	0.621	0.898	0.695	0.523	1.156	0.449	0.578	1.117	0.559	0.43	1.203	1.145	0.484	1.348	0.434	0.719	1.371	0.574	0.363	1.211	0.629	0.383	1.395	0.574	0.406
0.801	0.563	0.16	0.918	0.809	0.418	0.797	0.645	0.602	0.898	0.664	0.496	1.371	0.004	0.285	1.094	0.531	0.445	1.227	1.137	0.508	1.301	0.492	0.754	1.391	0.609	0.398	1.285	0.59	0.395	1.441	0.516	0.465
0.711	0.531	0.191	0.977	0.84	0.398	0.77	0.605	0.578	0.895	0.641	0.469	0.996	0.051	0.164	1.055	0.516	0.473	1.203	1.008	0.527	1.25	0.586	0.746	1.414	0.648	0.441	1.383	0.539	0.434	1.43	0.512	0.504
0.648	0.508	0.223	0.992	0.895	0.395	0.75	0.578	0.547	0.902	0.625	0.453	0.891	0.641	0.156	0.988	0.547	0.504	1.152	0.906	0.539	1.223	0.668	0.777	1.422	0.688	0.496	1.363	0.473	0.316	1.402	0.512	0.547
0.605	0.461	0.254	0.965	0.938	0.383	0.738	0.531	0.516	0.938	0.59	0.449	1.055	0.883	0.359	0.973	0.586	0.527	1.109	0.809	0.547	1.227	0.777	0.801	1.391	0.727	0.57	1.297	0.547	0.383	1.355	0.543	0.59
0.617	0.426	0.273	0.895	0.961	0.383	0.758	0.512	0.5	1.02	0.563	0.449	1.426	0.883	0.359	0.984	0.656	0.551	1.098	0.742	0.543	1.188	0.906	0.805	1.34	0.766	0.66	1.387	0.547	0.391	1.324	0.594	0.629
0.656	0.406	0.297	0.852	0.949	0.406	0.777	0.473	0.48	1.09	0.527	0.438	1.555	0.727	0.293	1	0.734	0.543	1.082	0.684	0.543	1.137	1	0.848	1.289	0.793	0.746	1.41	0.461	0.379	1.332	0.664	0.648
0.703	0.398	0.316	0.867	0.918	0.426	0.836	0.461	0.477	1.148	0.512	0.43	1.473	0.574	0.234	1.051	0.758	0.539	1.063	0.621	0.527	1.129	1.047	0.898	1.332	0.871	0.84	1.387	0.387	0.367	1.352	0.727	0.672
0.77	0.418	0.34	0.941	0.895	0.434	0.887	0.438	0.457	1.207	0.492	0.418	1.402	0.598	0.16	1.07	0.863	0.523	1.027	0.547	0.516	1.133	1.07	0.941	1.367	0.926	0.953	1.367	0.398	0.355	1.324	0.793	0.719
0.824	0.445	0.359	1.035	0.895	0.449	1.094	0.426	0.449	1.215	0.465	0.398	1.313	0.656	0.113	1.117	0.965	0.488	1.016	0.543	0.496	1.117	1.063	0.941	1.398	1.039	0.996	1.367	0.383	0.355	1.313	0.84	0.777
0.871	0.48	0.371	1.07	0.891	0.465	1.059	0.371	0.371	1.25	0.504	0.395	1.207	0.656	0.129	1.152	1.063	0.5	1.004	0.504	0.465	1.082	0.953	0.938	1.301	0.988	0.965	1.379	0.359	0.344	1.383	0.977	0.836
0.906	0.508	0.379	1.082	0.867	0.496	1.16	0.496	0.414	1.27	0.48	0.371	1.152	0.594	0.18	1.176	1.164	0.508	1.051	0.516	0.457	1.074	0.867	0.883	1.234	0.957	0.875	1.363	0.391	0.324	1.414	1.172	0.887
0.949	0.547	0.387	1.105	0.859	0.523	1.234	0.523	0.398	1.277	0.5	0.355	1.137	0.531	0.219	1.191	1.188	0.512	1.094	0.543	0.457	1.105	0.816	0.797	1.184	0.926	0.785	1.391	0.418	0.324	1.34	1.262	0.949
0.992	0.574	0.391	1.078	0.836	0.535	1.242	0.527	0.387	1.277	0.512	0.336	1.129	0.473	0.23	1.168	1.148	0.48	1.121	0.531	0.434	1.125	0.789	0.703	1.137	0.906	0.695	1.434	0.402	0.316	1.152	1.227	1.004
1.047	0.605	0.391	1.004	0.809	0.52	1.25	0.523	0.387	1.281	0.516	0.313	1.102	0.445	0.238	1.109	1.07	0.438	1.195	0.547	0.441	1.125	0.73	0.621	1.066	0.875	0.617	1.43	0.402	0.313	0.969	1.094	1.016
1.082	0.617	0.402	0.914	0.766	0.484	1.238	0.527	0.367	1.262	0.523	0.297	1.078	0.414	0.227	1.086	0.984	0.375	1.238	0.508	0.43	1.125	0.664	0.559	0.996	0.828	0.566	1.41	0.402	0.32	0.918	0.961	0.965
1.105	0.633	0.398	0.828	0.73	0.449	1.227	0.543	0.355	1.195	0.512	0.289	1.047	0.395	0.219	1.066	0.914	0.348	1.301	0.5	0.426	1.137	0.602	0.504	0.938	0.754	0.543	1.402	0.375	0.34	0.98	0.879	0.891
1.109	0.664	0.383	0.773	0.699	0.418	1.227	0.555	0.344	1.141	0.508	0.266	1.023	0.375	0.238	1.055	0.824	0.328	1.363	0.488	0.418	1.199	0.555	0.477	0.969	0.719	0.52	1.414	0.328	0.301	1.055	0.82	0.805
1.082	0.691	0.363	0.754	0.672	0.398	1.207	0.57	0.34	1.113	0.5	0.254	1.008	0.348	0.262	1.02	0.754	0.309	1.387	0.453	0.418	1.309	0.543	0.457	1.023	0.688	0.492	1.387	0.238	0.082	1.109	0.773	0.723
1.039	0.711	0.355	0.762	0.633	0.391	1.156	0.535	0.34	1.105	0.477	0.238	0.969	0.313	0.234	1.039	0.719	0.344	1.402	0.426	0.41	1.406	0.559	0.422	1.094	0.668	0.469	1.359	0.023	-0.133	1.16	0.734	0.66
0.996	0.75	0.344	0.789	0.613	0.383	1.133	0.559	0.348	1.043	0.402	0.184	0.895	0.246	0.207	1.086	0.773	0.293	1.387	0.402	0.406	1.496	0.566	0.426	1.168	0.613	0.461	1.23	-0.375	-0.328	1.211	0.699	0.613
0.969	0.801	0.344	0.863	0.648	0.375	1.102	0.512	0.355	1.012	0.344	0.129	0.848	0.18	0.195	1.141	0.75	0.297	1.324	0.387	0.402	1.566	0.57	0.434	1.254	0.566	0.449	1.078	-0.598	-0.348	1.277	0.668	0.574
0.941	0.824	0.336	0.828	0.59	0.379	1.086	0.461	0.363	0.973	0.293	0.082	0.848	0.137	0.172	1.195	0.703	0.324	1.258	0.379	0.406	1.617	0.551	0.461	1.324	0.512	0.43	0.891	-0.457	-0.348	1.328	0.633	0.539
0.926	0.836	0.344	0.902	0.566	0.41	1.07	0.422	0.355	0.965	0.18	0.094	0.855	0.117	0.141	1.262	0.656	0.359	1.168	0.371	0.383	1.668	0.5	0.473	1.359	0.469	0.41	0.695	-0.324	-0.348	1.367	0.574	0.504
0.914	0.855	0.352	0.957	0.52	0.418	1.066	0.383	0.355	0.953	0.113	0.102	0.883	0.152	0.137	1.332	0.609	0.379	1.086	0.371	0.355	1.711	0.441	0.477	1.352	0.402	0.383	0.641	-0.301	-0.402	1.391	0.52	0.477
0.895	0.859	0.359	1.055	0.527	0.418	1.059	0.336	0.34	0.906	0.059	0.074	0.922	0.211	0.129	1.375	0.559	0.398	1.004	0.363	0.324	1.715	0.383	0.477	1.352	0.441	0.359	0.766	-0.359	-0.41	1.465	0.496	0.453
0.879	0.852	0.367	1.117	0.512	0.414	1.016	0.277	0.246	0.848	0.043	0.035	0.973	0.254	0.133	1.418	0.496	0.41	0.941	0.355	0.309	1.688	0.309	0.469	1.324	0.422	0.34	0.941	-0.363	-0.34	1.438	0.441	0.414
0.879	0.84	0.379	1.176	0.504	0.422	0.926	0.137	0.145	0.813	0.063	-0.004	0.988	0.285	0.125	1.465	0.434	0.41	0.895	0.352	0.293	1.621	0.273	0.445	1.285	0.41	0.336	1.055	-0.336	-0.242	1.395	0.398	0.402
0.887	0.855	0.367	1.203	0.512	0.414	0.891	0.008	0.086	0.816	0.086	-0.035	0.984	0.297	0.133	1.496	0.391	0.402	0.859	0.348	0.285	1.57	0.223	0.449	1.25	0.395	0.336	1.164	-0.23	-0.133	1.359	0.348	0.383
0.875	0.883	0.355	1.191	0.508	0.398	0.863	-0.047	0.098	0.863	0.117	-0.047	0.941	0.285	0.152	1.477	0.363	0.406	0.859	0.352	0.297	1.535	0.176	0.441	1.227	0.363	0.336	1.297	-0.043	-0.012	1.34	0.324	0.348
0.867	0.91	0.348	1.152	0.516	0.387	0.797	-0.059	0.145	0.91	0.16	-0.027	0.875	0.277	0.184	1.434	0.328	0.398	0.844	0.336	0.289	1.516	0.172	0.414	1.215	0.344	0.324	1.324	0.094	0.063	1.328	0.324	0.316
0.836	0.934	0.336	1.117	0.527	0.383	0.703	-0.051	0.16	0.934	0.188	0.008	0.816	0.285	0.215	1.352	0.344	0.398	0.887	0.281	0.297	1.5	0.188	0.395	1.215	0.344	0.316	1.375	0.242	0.113	1.32	0.328	0.281
0.816	0.969	0.324	1.07	0.531	0.375	0.684	-0.023	0.141	0.93	0.227	0.039	0.77	0.313	0.23	1.25	0.344	0.391	0.887	0.285	0.277	1.465	0.215	0.375	1.223	0.344	0.316	1.418	0.438	0.164	1.328	0.324	0.246
0.809	1.012	0.309	1.008	0.531	0.375	0.77	0.035	0.09	0.91	0.262	0.078	0.742	0.363	0.227	1.164	0.352	0.387	0.906	0.301	0.211	1.43	0.25	0.363	1.254	0.383	0.301	1.41	0.5	0.199	1.363	0.316	0.199
0.805	1.023	0.293	0.949	0.535	0.363	0.855	0.09	0.035	0.879	0.27	0.113	0.711	0.418	0.23	1.09	0.348	0.375	0.922	0.289	0.117	1.395	0.305	0.34	1.266	0.398	0.297	1.457	0.414	0.246	1.41	0.336	0.168
0.836	1.016	0.293	0.906	0.539	0.363	0.914	0.148	0.004	0.836	0.262	0.16	0.684	0.434	0.242	1.027	0.328	0.363	0.887	0.258	0.023	1.371	0.348	0.301	1.277	0.395	0.305	1.516	0.379	0.316	1.434	0.402	0.164
0.887	1	0.293	0.871	0.527	0.359	0.977	0.211	0.016	0.781	0.305	0.176	0.672	0.426	0.25	0.965	0.328	0.348	0.82	0.215	-0.055	1.375	0.383	0.27	1.266	0.422	0.289	1.434	0.363	0.383	1.43	0.461	0.145
0.934	0.992	0.297	0.832	0.504	0.355	1.023	0.301	0.059	0.773	0.352	0.18	0.668	0.441	0.234	0.91	0.328	0.332	0.781	0.191	-0.078	1.395	0.383	0.242	1.285	0.422	0.262	1.352	0.367	0.422	1.34	0.559	0.117
0.957	0.977	0.309	0.805	0.488	0.355	1.02	0.402	0.102	0.793	0.367	0.203	0.703	0.43	0.25	0.867	0.324	0.316	0.793	0.191	-0.055	1.438	0.359	0.199	1.363	0.391	0.25	1.281	0.398	0.418	1.313	0.641	0.098
0.949	0.984	0.313	0.785	0.473	0.352	0.988	0.496	0.129	0.824	0.363	0.227	0.754	0.441	0.27	0.836	0.32	0.316	0.813	0.223	-0.016	1.465	0.313	0.102	1.387	0.34	0.219	1.23	0.414	0.406	1.336	0.68	0.031
0.953	0.98	0.316	0.766	0.461	0.352	0.945	0.563	0.133	0.836	0.387	0.242	0.813	0.438	0.281	0.809	0.324	0.316	0.84	0.273	0.02	1.414	0.262	0	1.34	0.301	0.156	1.188	0.453	0.371	1.363	0.637	-0.027
0.957	0.973	0.316	0.75	0.449	0.348	0.902	0.605	0.113	0.875	0.434	0.266	0.879	0.434	0.301	0.777	0.328	0.313	0.898	0.332	0.051	1.34	0.184	-0.078	1.266	0.242	0.109	1.152	0.535	0.328	1.395	0.508	-0.09
0.934	0.945	0.324	0.742	0.449	0.332	0.867	0.625	0.102	0.938	0.453	0.273	0.938	0.441	0.305	0.777	0.336	0.309	0.949	0.371	0.082	1.219	0.035	-0.176	1.188	0.203	0.059	1.133	0.633	0.313	1.41	0.328	-0.133
0.914	0.906	0.328	0.75	0.445	0.32	0.832	0.617	0.102	0.98	0.477	0.281	1.012	0.461	0.289	0.797	0.336	0.293	0.988	0.402	0.113	1.055	-0.082	-0.246	1.066	0.133	-0.012	1.113	0.754	0.305	1.348	0.094	-0.195
0.887	0.84	0.34	0.762	0.438	0.309	0.809	0.602	0.125	1.035	0.465	0.285	1.082	0.492	0.277	0.82	0.348	0.266	1	0.414	0.137	0.879	-0.168	-0.285	0.973	0.063	-0.051	1.137	0.871	0.293	1.18	-0.086	-0.262
0.895	0.793	0.336	0.785	0.445	0.297	0.77	0.555	0.16	1.098	0.461	0.297	1.141	0.527	0.273	0.883	0.344	0.215	1.004	0.414	0.168	0.766	-0.188	-0.27	0.895	0.027	-0.086	1.18	0.926	0.289	1.012	-0.219	-0.328
0.902	0.762	0.328	0.816	0.457	0.277	0.766	0.5	0.207	1.117	0.492	0.301	1.199	0.551	0.277	0.848	0.332	0.141	1.02	0.406	0.195	0.625	-0.195	-0.242	0.855	0.02	-0.109	1.203	0.871	0.305	0.941	-0.289	-0.387
0.914	0.707	0.336	0.828	0.465	0.254	0.793	0.508	0.227	1.121	0.527	0.289	1.25	0.563	0.262	0.793	0.359	0.051	1.023	0.395	0.215	0.57	-0.148	-0.227	0.813	0.027	-0.102	1.184	0.789	0.309	0.883	-0.309	-0.379
0.965	0.672	0.352	0.836	0.469	0.219	0.816	0.512	0.242	1.125	0.57	0.281	1.301	0.582	0.238	0.754	0.387	0.004	1.012	0.398	0.234	0.582	-0.074	-0.227	0.762	0.043	-0.074	1.164	0.734	0.328	0.789	-0.262	-0.328
1.023	0.672	0.355	0.836	0.469	0.195	0.844	0.52	0.238	1.129	0.609	0.277	1.352	0.645	0.215	0.758	0.41	-0.023	1.004	0.406	0.25	0.633	0.008	-0.219	0.754	0.07	-0.043	1.121	0.695	0.359	0.777	-0.152	-0.297
1.113	0.668	0.375	0.871	0.465	0.191	0.871	0.527	0.234	1.137	0.637	0.277	1.398	0.742	0.238	0.766	0.434	-0.039	1	0.418	0.27	0.691	0.105	-0.141	0.809	0.094	0.012	1.113	0.676	0.395	0.922	-0.027	-0.254
1.227	0.668	0.383	0.93	0.473	0.195	0.887	0.551	0.246	1.117	0.691	0.277	1.406	0.91	0.301	0.77	0.445	-0.027	1.004	0.379	0.301	0.789	0.195	-0.047	0.836	0.082	0.043	1.133	0.672	0.414	1.117	0.145	-0.281
1.332	0.668	0.398	0.961	0.5	0.195	0.887	0.582	0.246	1.113	0.691	0.293	1.348	1.027	0.367	0.777	0.469	0.012	0.984	0.355	0.328	0.883	0.207	0.063	0.828	0.09	0.074	1.152	0.668	0.438	1.051	0.184	-0.238
1.402	0.664	0.406	0.938	0.527	0.195	0.879	0.629	0.23	1.137	0.684	0.32	1.266	1.102	0.406	0.789	0.496	0.047	0.969	0.348	0.344	0.953	0.211	0.148	0.828	0.113	0.102	1.133	0.676	0.453	1	0.133	-0.141
1.441	0.645	0.406	0.891	0.535	0.203	0.883	0.68	0.238	1.133	0.695	0.336	1.176	1.133	0.398	0.801	0.512	0.086	0.965	0.367	0.348	0.988	0.215	0.207	0.852	0.164	0.129	1.082	0.691	0.461	1.023	0.117	-0.055
1.445	0.645	0.402	0.836	0.543	0.211	0.898	0.703	0.25	1.113	0.707	0.363	1.125	1.117	0.387	0.813	0.508	0.133	0.988	0.414	0.348	1.027	0.203	0.238	0.871	0.234	0.164	1.027	0.734	0.473	1.086	0.125	0.031
1.43	0.648	0.395	0.777	0.551	0.207	0.914	0.699	0.262	1.07	0.746	0.371	1.113	1.082	0.402	0.793	0.527	0.156	1.012	0.461	0.336	1.059	0.188	0.262	0.902	0.254	0.195	1.004	0.766	0.5	1.148	0.105	0.098
1.395	0.645	0.387	0.695	0.559	0.199	0.906	0.668	0.281	1.027	0.77	0.383	1.133	1.031	0.449	0.766	0.52	0.176	1.02	0.52	0.328	1.078	0.188	0.266	0.926	0.254	0.227	1.008	0.801	0.535	1.203	0.168	0.125
1.348	0.629	0.379	0.605	0.566	0.18	0.887	0.629	0.301	0.992	0.797	0.391	1.145	0.98	0.516	0.738	0.508	0.184	1.023	0.559	0.328	1.113	0.188	0.277	0.949	0.266	0.258	1.059	0.82	0.582	1.238	0.23	0.137
1.297	0.605	0.367	0.539	0.578	0.156	0.867	0.602	0.316	0.957	0.813	0.41	1.117	0.945	0.586	0.738	0.516	0.172	1.039	0.59	0.34	1.18	0.191	0.309	0.992	0.297	0.289	1.133	0.836	0.648	1.238	0.285	0.188
1.238	0.586	0.355	0.5	0.574	0.148	0.867	0.586	0.336	0.938	0.828	0.43	1.078	0.934	0.637	0.777	0.469	0.184	1.047	0.602	0.355	1.242	0.219	0.328	1.066	0.297	0.301	1.172	0.84	0.742	1.191	0.289	0.234
1.168	0.563	0.352	0.508	0.57	0.164	0.891	0.57	0.355	0.961	0.883	0.441	1.043	0.945	0.684	0.813	0.457	0.199	1.063	0.586	0.375	1.309	0.266	0.344	1.164	0.301	0.301	1.172	0.84	0.883	1.133	0.34	0.262
1.094	0.531	0.352	0.559	0.566	0.188	0.93	0.551	0.395	1	0.926	0.461	0.996	0.957	0.73	0.883	0.387	0.25	1.09	0.578	0.398	1.371	0.336	0.336	1.215	0.34	0.293	1.18	0.848	0.996	1.086	0.41	0.273
1.016	0.492	0.363	0.609	0.551	0.215	0.961	0.543	0.438	1.008	0.949	0.488	0.992	0.953	0.773	0.934	0.344	0.305	1.102	0.559	0.422	1.414	0.41	0.324	1.238	0.371	0.297	1.223	0.828	0.996	1.063	0.508	0.262
0.953	0.453	0.371	0.676	0.535	0.242	0.977	0.531	0.473	0.984	0.957	0.527	1.02	0.945	0.809	1.109	0.273	0.355	1.105	0.535	0.453	1.453	0.496	0.305	1.25	0.418	0.305	1.277	0.777	0.883	1.066	0.637	0.238
0.887	0.414	0.375	0.75	0.531	0.258	1.023	0.531	0.539	0.969	0.953	0.57	1.016	0.914	0.848	1.113	0.23	0.398	1.113	0.523	0.473	1.484	0.555	0.293	1.25	0.477	0.293	1.313	0.777	0.734	1.082	0.777	0.215
0.832	0.379	0.379	0.832	0.531	0.262	1.047	0.559	0.582	1.02	0.945	0.609	0.98	0.879	0.883	1.113	0.277	0.41	1.117	0.508	0.496	1.449	0.621	0.273	1.266	0.602	0.289	1.305	0.762	0.609	1.105	0.848	0.199
0.781	0.355	0.379	0.898	0.551	0.246	1.059	0.574	0.621	1.098	0.938	0.637	0.941	0.855	0.898	1.098	0.352	0.379	1.113	0.527	0.527	1.492	0.602	0.285	1.27	0.691	0.273	1.293	0.73	0.535	1.102	0.836	0.195
0.734	0.332	0.375	0.938	0.574	0.242	1.082	0.59	0.652	1.156	0.91	0.676	0.898	0.84	0.875	1.07	0.441	0.344	1.105	0.512	0.531	1.547	0.633	0.324	1.266	0.703	0.277	1.273	0.703	0.496	1.082	0.773	0.227
0.688	0.324	0.367	0.973	0.602	0.242	1.082	0.633	0.676	1.156	0.887	0.695	0.891	0.816	0.836	1.059	0.539	0.301	1.109	0.527	0.539	1.559	0.688	0.371	1.246	0.711	0.285	1.254	0.672	0.473	1.098	0.715	0.262
0.652	0.332	0.355	0.988	0.648	0.238	1.066	0.66	0.691	1.109	0.867	0.68	0.918	0.797	0.777	1.047	0.621	0.281	1.117	0.578	0.539	1.563	0.75	0.422	1.227	0.668	0.301	1.27	0.641	0.465	1.133	0.684	0.324
0.625	0.344	0.332	0.996	0.66	0.238	1.094	0.672	0.719	1.031	0.836	0.641	0.977	0.75	0.719	1.023	0.676	0.285	1.113	0.629	0.547	1.566	0.805	0.5	1.223	0.613	0.313	1.293	0.613	0.465	1.172	0.672	0.387
0.59	0.359	0.297	1.012	0.688	0.246	1.16	0.703	0.754	0.945	0.781	0.605	1.023	0.73	0.668	0.988	0.711	0.305	1.117	0.684	0.551	1.5	0.859	0.559	1.246	0.574	0.32	1.309	0.559	0.477	1.219	0.691	0.445
0.566	0.375	0.262	1.027	0.707	0.25	1.215	0.727	0.781	0.898	0.746	0.574	1.047	0.711	0.625	0.973	0.73	0.316	1.082	0.75	0.566	1.418	0.863	0.59	1.281	0.582	0.344	1.328	0.5	0.477	1.254	0.711	0.496
0.555	0.41	0.215	0.988	0.727	0.262	1.219	0.734	0.797	0.895	0.719	0.547	1.066	0.688	0.586	0.969	0.727	0.316	1.086	0.781	0.586	1.355	0.852	0.578	1.348	0.574	0.363	1.355	0.43	0.473	1.273	0.742	0.527
0.539	0.441	0.164	0.953	0.719	0.281	1.168	0.73	0.785	0.93	0.695	0.516	1.102	0.652	0.543	0.984	0.707	0.316	1.047	0.801	0.609	1.297	0.895	0.539	1.367	0.594	0.414	1.363	0.375	0.461	1.273	0.789	0.531
0.531	0.469	0.141	0.941	0.707	0.293	1.094	0.719	0.746	0.969	0.664	0.48	1.168	0.625	0.492	1	0.672	0.316	1.035	0.848	0.629	1.25	0.922	0.508	1.359	0.652	0.449	1.367	0.332	0.445	1.262	0.859	0.516
0.523	0.496	0.105	0.918	0.688	0.309	0.992	0.699	0.699	1	0.633	0.453	1.242	0.594	0.457	1.008	0.645	0.332	1.086	0.887	0.664	1.211	0.949	0.508	1.363	0.699	0.488	1.355	0.309	0.418	1.211	0.922	0.512
0.512	0.539	0.078	0.918	0.668	0.332	0.883	0.676	0.668	1.035	0.609	0.445	1.305	0.57	0.422	1	0.625	0.367	1.109	0.914	0.699	1.152	0.988	0.527	1.355	0.75	0.52	1.344	0.293	0.406	1.172	0.957	0.527
0.508	0.566	0.063	0.91	0.641	0.355	0.793	0.652	0.641	1.086	0.574	0.441	1.363	0.559	0.395	0.984	0.598	0.414	1.125	0.875	0.766	1.047	1.039	0.539	1.324	0.816	0.543	1.316	0.309	0.395	1.121	0.977	0.563
0.539	0.598	0.035	0.891	0.621	0.387	0.777	0.648	0.613	1.164	0.547	0.434	1.414	0.543	0.379	0.973	0.582	0.461	1.172	0.875	0.805	0.98	1.066	0.563	1.285	0.891	0.566	1.285	0.289	0.391	1.094	0.961	0.621
0.578	0.633	0.008	0.891	0.598	0.414	0.789	0.648	0.586	1.246	0.512	0.434	1.461	0.527	0.363	0.969	0.609	0.5	1.176	0.871	0.797	0.957	1.102	0.57	1.254	0.984	0.582	1.266	0.293	0.387	1.121	0.938	0.695
0.617	0.652	-0.008	0.887	0.578	0.441	0.773	0.625	0.555	1.332	0.488	0.426	1.5	0.512	0.355	1.047	0.629	0.527	1.16	0.844	0.727	1.031	1.137	0.57	1.266	1.094	0.594	1.242	0.301	0.375	1.172	0.918	0.766
0.648	0.668	-0.008	0.875	0.586	0.457	0.762	0.602	0.535	1.391	0.477	0.398	1.52	0.508	0.34	1.105	0.668	0.543	1.16	0.813	0.645	1.086	1.152	0.582	1.27	1.191	0.637	1.227	0.316	0.359	1.16	0.891	0.813
0.691	0.68	0.012	0.863	0.617	0.461	0.754	0.578	0.527	1.418	0.461	0.383	1.52	0.508	0.32	1.184	0.754	0.543	1.16	0.789	0.566	1.094	1.125	0.625	1.238	1.219	0.684	1.234	0.355	0.324	1.109	0.855	0.824
0.738	0.688	0.031	0.902	0.66	0.461	0.789	0.52	0.535	1.398	0.477	0.359	1.492	0.508	0.301	1.199	0.84	0.531	1.133	0.766	0.516	1.098	1.07	0.668	1.145	1.145	0.68	1.242	0.402	0.324	1.121	0.801	0.777
0.773	0.695	0.051	0.938	0.734	0.441	0.836	0.469	0.531	1.375	0.496	0.332	1.445	0.512	0.285	1.168	0.902	0.535	1.074	0.707	0.48	1.121	1.012	0.664	1.098	1.098	0.629	1.207	0.438	0.297	1.184	0.781	0.68
0.789	0.715	0.066	0.941	0.789	0.434	0.91	0.453	0.535	1.348	0.539	0.309	1.398	0.516	0.27	1.133	0.965	0.535	1.035	0.645	0.449	1.172	0.965	0.633	1.074	1.031	0.555	1.211	0.395	0.301	1.281	0.77	0.578
0.773	0.73	0.066	0.945	0.844	0.426	0.996	0.438	0.52	1.293	0.512	0.297	1.34	0.523	0.254	1.117	1.023	0.539	1.047	0.633	0.434	1.23	0.914	0.578	1.07	0.957	0.5	1.219	0.387	0.305	1.316	0.777	0.48
0.742	0.734	0.082	0.93	0.891	0.43	1.074	0.414	0.496	1.25	0.527	0.289	1.277	0.516	0.242	1.137	1.059	0.547	1.078	0.621	0.418	1.27	0.852	0.531	1.07	0.875	0.445	1.215	0.383	0.273	1.316	0.785	0.414
0.699	0.727	0.105	0.926	0.938	0.438	1.152	0.422	0.477	1.211	0.527	0.27	1.223	0.508	0.23	1.199	1.055	0.551	1.109	0.586	0.426	1.285	0.785	0.504	1.043	0.797	0.418	1.191	0.355	0.211	1.34	0.773	0.371
0.668	0.676	0.137	0.957	0.957	0.449	1.199	0.453	0.445	1.188	0.531	0.242	1.191	0.5	0.207	1.203	1.008	0.57	1.133	0.512	0.441	1.305	0.727	0.488	1.047	0.715	0.406	1.176	0.281	0.145	1.383	0.75	0.348
0.691	0.629	0.168	1.031	0.965	0.469	1.238	0.445	0.418	1.168	0.527	0.223	1.164	0.473	0.195	1.176	0.953	0.605	1.484	0.223	0.688	1.332	0.688	0.477	1.074	0.637	0.391	1.18	0.16	0.109	1.445	0.707	0.324
0.754	0.609	0.195	1.098	0.965	0.492	1.242	0.48	0.391	1.145	0.5	0.207	1.133	0.426	0.176	1.16	0.863	0.668	1.164	-0.074	0.199	1.379	0.648	0.457	1.152	0.629	0.395	1.121	0.047	0.063	1.504	0.656	0.32
0.84	0.609	0.219	1.102	0.914	0.535	1.215	0.508	0.367	1.105	0.441	0.219	1.074	0.367	0.137	1.145	0.824	0.684	0.973	0.434	0.207	1.426	0.594	0.449	1.227	0.613	0.395	0.996	-0.035	0	1.543	0.625	0.332
0.914	0.605	0.242	1.129	0.867	0.566	1.18	0.52	0.352	1.063	0.387	0.203	1.016	0.305	0.098	1.156	0.754	0.703	1.051	0.723	0.414	1.449	0.543	0.445	1.281	0.586	0.402	0.891	-0.078	-0.043	1.555	0.582	0.344
0.973	0.605	0.262	1.129	0.859	0.574	1.125	0.52	0.328	1.027	0.34	0.18	0.957	0.227	0.055	1.172	0.672	0.703	1.387	0.637	0.504	1.469	0.492	0.441	1.32	0.539	0.41	0.844	-0.102	-0.051	1.547	0.535	0.344
1.043	0.613	0.281	1.09	0.844	0.566	1.074	0.531	0.32	0.98	0.277	0.148	0.855	0.098	-0.008	1.16	0.613	0.672	1.434	0.418	0.465	1.617	0.262	0.52	1.324	0.5	0.414	0.832	-0.094	-0.027	1.496	0.504	0.348
1.109	0.629	0.305	1.027	0.801	0.547	1.023	0.512	0.313	0.93	0.207	0.133	0.762	-0.023	-0.043	1.125	0.566	0.637	1.313	0.301	0.41	1.43	0.336	0.297	1.301	0.473	0.414	0.809	-0.07	0.016	1.449	0.477	0.336
1.148	0.656	0.316	0.961	0.77	0.508	0.988	0.512	0.293	0.871	0.148	0.109	0.711	-0.055	-0.059	1.07	0.535	0.594	1.258	0.359	0.359	1.336	0.441	0.434	1.293	0.441	0.41	0.832	-0.016	0.066	1.402	0.445	0.32
1.145	0.68	0.328	0.895	0.754	0.469	0.969	0.508	0.285	0.813	0.117	0.078	0.723	-0.008	-0.078	1.02	0.512	0.535	1.234	0.438	0.313	1.508	0.438	0.461	1.258	0.41	0.391	0.891	0.039	0.121	1.344	0.41	0.305
1.125	0.668	0.34	0.816	0.75	0.43	0.957	0.496	0.277	0.75	0.117	0.027	0.766	0.074	-0.09	1.004	0.516	0.488	1.121	0.438	0.297	1.508	0.332	0.449	1.25	0.391	0.387	0.949	0.09	0.172	1.289	0.391	0.277
1.129	0.703	0.336	0.746	0.727	0.398	0.926	0.477	0.254	0.707	0.164	0	0.809	0.137	-0.09	1.004	0.535	0.445	1.051	0.449	0.313	1.426	0.281	0.43	1.254	0.367	0.367	0.984	0.145	0.203	1.246	0.359	0.27
1.105	0.75	0.32	0.715	0.684	0.387	0.879	0.457	0.215	0.691	0.215	-0.031	0.875	0.168	-0.09	1.059	0.527	0.418	1.016	0.453	0.309	1.383	0.297	0.41	1.316	0.355	0.355	0.996	0.203	0.234	1.219	0.328	0.273
1.078	0.766	0.316	0.742	0.648	0.387	0.844	0.43	0.156	0.703	0.242	-0.043	0.914	0.18	-0.055	1.129	0.496	0.41	1.02	0.445	0.32	1.336	0.309	0.391	1.379	0.355	0.344	1.008	0.258	0.246	1.191	0.305	0.285
1.039	0.766	0.309	0.805	0.66	0.391	0.824	0.398	0.117	0.742	0.27	-0.039	0.895	0.203	-0.023	1.184	0.426	0.355	1.012	0.441	0.328	1.293	0.32	0.379	1.371	0.324	0.332	0.996	0.297	0.246	1.148	0.285	0.305
0.977	0.746	0.309	0.816	0.625	0.387	0.828	0.363	0.09	0.785	0.281	-0.004	0.863	0.258	0.023	1.156	0.473	0.348	0.969	0.41	0.336	1.262	0.316	0.375	1.363	0.344	0.332	0.973	0.344	0.242	1.098	0.266	0.332
0.918	0.73	0.316	0.859	0.582	0.414	0.828	0.34	0.07	0.816	0.277	0.047	0.844	0.32	0.055	1.184	0.531	0.383	0.934	0.395	0.328	1.234	0.313	0.375	1.297	0.445	0.301	0.945	0.414	0.242	1.027	0.254	0.359
0.867	0.691	0.316	0.918	0.543	0.43	0.824	0.328	0.055	0.82	0.273	0.09	0.84	0.34	0.082	1.25	0.516	0.375	0.938	0.387	0.316	1.242	0.328	0.359	1.309	0.414	0.305	0.926	0.496	0.242	0.984	0.293	0.398
0.852	0.676	0.332	1.008	0.52	0.426	0.828	0.332	0.047	0.816	0.258	0.152	0.855	0.348	0.121	1.234	0.48	0.355	0.996	0.398	0.293	1.25	0.344	0.344	1.371	0.363	0.328	0.875	0.488	0.266	0.988	0.367	0.414
0.82	0.629	0.348	1.09	0.5	0.426	0.844	0.344	0.035	0.781	0.289	0.18	0.867	0.352	0.164	1.191	0.465	0.332	1.043	0.383	0.262	1.223	0.34	0.336	1.445	0.262	0.355	0.813	0.484	0.297	0.961	0.418	0.359
0.816	0.586	0.371	1.156	0.48	0.434	0.902	0.352	0.031	0.746	0.328	0.191	0.871	0.375	0.199	1.164	0.473	0.32	1.047	0.336	0.211	1.188	0.336	0.332	1.484	0.281	0.355	0.77	0.441	0.328	0.926	0.398	0.293
0.84	0.578	0.391	1.211	0.477	0.43	0.988	0.355	0.035	0.754	0.352	0.211	0.887	0.375	0.203	1.109	0.457	0.313	1	0.277	0.145	1.18	0.352	0.32	1.574	0.301	0.352	0.766	0.398	0.344	0.965	0.379	0.238
0.836	0.582	0.402	1.238	0.48	0.41	1.035	0.348	0.051	0.77	0.352	0.234	0.961	0.359	0.211	1.035	0.449	0.313	0.969	0.238	0.113	1.203	0.355	0.316	1.648	0.281	0.344	0.793	0.387	0.348	1.039	0.313	0.16
0.84	0.582	0.41	1.234	0.496	0.398	1.055	0.355	0.066	0.793	0.352	0.254	1.09	0.363	0.258	0.965	0.449	0.305	0.949	0.199	0.082	1.215	0.348	0.305	1.684	0.258	0.313	0.848	0.406	0.332	1.078	0.152	0.074
0.848	0.602	0.406	1.211	0.52	0.383	1.035	0.371	0.082	0.84	0.383	0.273	1.191	0.406	0.281	0.922	0.449	0.316	0.965	0.191	0.066	1.203	0.328	0.25	1.605	0.211	0.254	0.914	0.449	0.309	1.023	-0.016	-0.016
0.852	0.629	0.391	1.184	0.531	0.367	0.969	0.379	0.109	0.887	0.402	0.281	1.273	0.426	0.297	0.879	0.457	0.309	0.973	0.18	0.043	1.137	0.297	0.176	1.414	0.125	0.156	1.004	0.531	0.281	1.004	-0.184	-0.16
0.859	0.68	0.375	1.113	0.559	0.355	0.871	0.398	0.117	0.941	0.445	0.293	1.34	0.438	0.309	0.863	0.457	0.297	0.965	0.184	0.031	1.039	0.234	0.129	1.129	0.016	0.004	1.074	0.629	0.262	0.992	-0.309	-0.191
0.852	0.734	0.352	1.051	0.563	0.336	0.777	0.395	0.125	0.98	0.473	0.289	1.387	0.453	0.305	0.891	0.48	0.273	0.945	0.23	0.004	0.961	0.164	0.094	0.863	-0.145	-0.117	1.117	0.746	0.254	0.844	-0.313	-0.246
0.855	0.785	0.316	0.988	0.57	0.328	0.699	0.395	0.133	1.059	0.465	0.289	1.426	0.484	0.293	0.875	0.461	0.262	0.91	0.246	-0.008	0.887	0.133	0.074	0.645	-0.242	-0.188	1.211	0.758	0.281	0.727	-0.281	-0.258
0.875	0.844	0.293	0.938	0.563	0.328	0.648	0.406	0.172	1.137	0.48	0.289	1.434	0.531	0.281	0.879	0.488	0.273	0.887	0.273	-0.02	0.781	0.109	0.055	0.48	-0.188	-0.16	1.199	0.797	0.324	0.711	-0.215	-0.273
0.895	0.902	0.273	0.891	0.547	0.328	0.609	0.383	0.207	1.191	0.5	0.285	1.43	0.582	0.277	0.863	0.465	0.262	0.852	0.266	-0.055	0.715	0.094	0.043	0.441	0.023	-0.156	1.242	0.809	0.379	0.789	-0.16	-0.266
0.895	0.922	0.27	0.844	0.523	0.336	0.613	0.379	0.234	1.219	0.531	0.277	1.418	0.641	0.285	0.895	0.465	0.254	0.809	0.238	-0.09	0.684	0.086	0.07	0.469	0.191	-0.184	1.316	0.773	0.457	0.961	-0.117	-0.242
0.91	0.914	0.273	0.813	0.496	0.324	0.637	0.383	0.25	1.23	0.578	0.266	1.395	0.695	0.301	0.93	0.441	0.238	0.746	0.215	-0.102	0.652	0.125	0.078	0.59	0.234	-0.203	1.363	0.754	0.516	1.125	-0.074	-0.227
0.902	0.934	0.27	0.793	0.492	0.32	0.676	0.398	0.273	1.234	0.656	0.25	1.363	0.727	0.328	0.953	0.383	0.207	0.754	0.238	-0.047	0.664	0.176	0.078	0.734	0.195	-0.195	1.422	0.766	0.551	1.195	-0.043	-0.172
0.875	0.926	0.285	0.773	0.469	0.324	0.719	0.395	0.293	1.234	0.688	0.25	1.348	0.742	0.367	0.926	0.316	0.113	0.813	0.258	0.016	0.699	0.219	0.09	0.789	0.172	-0.188	1.473	0.766	0.559	1.207	0.016	-0.117
0.879	0.91	0.313	0.746	0.43	0.328	0.789	0.395	0.313	1.23	0.734	0.258	1.328	0.754	0.406	0.855	0.234	0.051	0.867	0.254	0.082	0.719	0.242	0.102	0.785	0.246	-0.16	1.488	0.77	0.543	1.191	0.094	-0.074
0.891	0.891	0.332	0.734	0.406	0.32	0.859	0.406	0.328	1.199	0.754	0.281	1.305	0.746	0.434	0.832	0.148	0.004	0.926	0.266	0.121	0.719	0.25	0.129	0.883	0.25	-0.121	1.453	0.773	0.508	1.188	0.176	-0.031
0.914	0.875	0.352	0.781	0.402	0.32	0.926	0.426	0.34	1.176	0.762	0.301	1.285	0.723	0.453	0.82	0.137	-0.008	0.969	0.32	0.18	0.723	0.258	0.164	1.027	0.297	-0.074	1.41	0.828	0.469	1.168	0.262	-0.004
0.941	0.852	0.379	0.855	0.395	0.313	0.969	0.457	0.344	1.141	0.762	0.324	1.258	0.703	0.449	0.824	0.18	0.039	1	0.285	0.219	0.734	0.27	0.184	1.145	0.352	0	1.34	0.898	0.457	1.121	0.305	0.023
0.953	0.84	0.402	0.898	0.395	0.293	1.004	0.488	0.348	1.105	0.766	0.348	1.223	0.691	0.426	0.828	0.234	0.094	1.023	0.195	0.277	0.734	0.297	0.199	1.242	0.414	0.074	1.289	0.938	0.488	1.109	0.328	0.082
0.973	0.828	0.426	0.898	0.406	0.281	1.012	0.531	0.34	1.078	0.785	0.375	1.172	0.695	0.402	0.883	0.281	0.113	1.004	0.172	0.309	0.73	0.313	0.223	1.277	0.414	0.137	1.305	0.953	0.551	1.141	0.34	0.164
0.977	0.828	0.445	0.844	0.422	0.258	1.027	0.563	0.344	1.047	0.785	0.41	1.121	0.734	0.387	0.945	0.336	0.098	1.027	0.188	0.324	0.738	0.348	0.238	1.254	0.371	0.16	1.313	0.961	0.637	1.168	0.352	0.242
0.969	0.813	0.465	0.762	0.438	0.23	1.031	0.578	0.352	0.984	0.777	0.441	1.074	0.785	0.387	0.984	0.355	0.09	1.078	0.277	0.344	0.762	0.355	0.25	1.227	0.348	0.172	1.254	0.938	0.738	1.176	0.363	0.313
0.926	0.789	0.469	0.766	0.441	0.227	1.02	0.59	0.359	0.926	0.793	0.469	1.023	0.836	0.414	0.949	0.285	0.125	1.129	0.398	0.34	0.82	0.34	0.273	1.215	0.344	0.176	1.188	0.883	0.824	1.184	0.367	0.352
0.867	0.762	0.461	0.828	0.445	0.223	1.004	0.605	0.371	0.906	0.813	0.484	0.992	0.871	0.457	0.945	0.195	0.199	1.148	0.535	0.309	0.895	0.316	0.309	1.227	0.379	0.176	1.195	0.828	0.836	1.215	0.387	0.379
0.809	0.723	0.438	0.902	0.453	0.227	0.988	0.609	0.383	0.973	0.789	0.512	0.945	0.887	0.504	0.977	0.145	0.289	1.133	0.641	0.285	1	0.297	0.336	1.262	0.465	0.184	1.219	0.762	0.773	1.242	0.402	0.391
0.758	0.684	0.418	0.934	0.484	0.219	0.969	0.613	0.402	1.012	0.863	0.523	0.895	0.898	0.547	1.008	0.145	0.355	1.113	0.719	0.285	1.102	0.297	0.344	1.289	0.598	0.191	1.211	0.723	0.66	1.285	0.434	0.406
0.734	0.652	0.402	0.91	0.531	0.207	0.953	0.609	0.418	1.031	0.902	0.535	0.875	0.922	0.586	1.016	0.184	0.383	1.066	0.754	0.289	1.172	0.336	0.344	1.289	0.727	0.203	1.152	0.73	0.539	1.336	0.473	0.414
0.73	0.605	0.398	0.871	0.578	0.188	0.969	0.617	0.445	1.008	0.938	0.539	0.902	0.934	0.648	1.051	0.219	0.395	1.031	0.746	0.301	1.23	0.402	0.324	1.266	0.777	0.227	1.09	0.73	0.477	1.391	0.523	0.438
0.758	0.582	0.402	0.809	0.613	0.168	0.992	0.625	0.477	0.988	0.969	0.555	0.996	0.969	0.715	1.047	0.238	0.387	0.988	0.711	0.316	1.277	0.473	0.316	1.234	0.762	0.258	1.039	0.703	0.445	1.449	0.582	0.449
0.801	0.59	0.402	0.738	0.637	0.152	1.016	0.621	0.516	1.039	0.984	0.559	1.094	0.973	0.84	1.031	0.281	0.367	0.973	0.672	0.332	1.289	0.516	0.301	1.234	0.695	0.309	1.008	0.676	0.422	1.473	0.645	0.48
0.863	0.602	0.402	0.652	0.664	0.133	1.059	0.652	0.539	1.121	1.02	0.559	1.188	0.984	0.902	1.02	0.305	0.344	0.965	0.641	0.344	1.316	0.578	0.313	1.203	0.59	0.355	1.07	0.633	0.492	1.445	0.684	0.52
0.926	0.598	0.41	0.59	0.66	0.125	1.055	0.664	0.551	1.188	0.984	0.574	1.203	0.949	0.859	1.004	0.34	0.328	0.969	0.625	0.355	1.344	0.633	0.34	1.191	0.516	0.406	1.668	-0.176	0.48	1.398	0.746	0.582
1.008	0.59	0.414	0.543	0.656	0.125	1.027	0.684	0.543	1.188	0.961	0.574	1.156	0.867	0.75	1.012	0.391	0.324	0.961	0.609	0.359	1.355	0.602	0.371	1.215	0.473	0.434	0.898	-0.391	-0.078	1.348	0.809	0.637
1.094	0.594	0.414	0.523	0.648	0.109	1.008	0.707	0.523	1.168	0.922	0.563	1.078	0.797	0.617	1.027	0.453	0.309	0.961	0.613	0.359	1.402	0.602	0.406	1.219	0.5	0.449	0.68	0.559	0.098	1.352	0.848	0.699
1.16	0.594	0.406	0.523	0.617	0.117	1.008	0.738	0.488	1.141	0.887	0.543	1.023	0.738	0.516	1.063	0.527	0.285	0.973	0.625	0.367	1.441	0.578	0.445	1.191	0.547	0.457	0.695	1.254	0.063	1.387	0.918	0.707
1.211	0.59	0.402	0.555	0.59	0.129	0.992	0.777	0.469	1.109	0.848	0.512	0.988	0.707	0.457	1.098	0.605	0.277	1.016	0.645	0.387	1.469	0.578	0.492	1.203	0.594	0.484	1.02	1.059	0.434	1.418	0.957	0.695
1.254	0.609	0.387	0.613	0.555	0.145	0.969	0.813	0.465	1.059	0.805	0.484	0.945	0.695	0.43	1.117	0.629	0.254	1.082	0.68	0.402	1.484	0.621	0.52	1.207	0.668	0.504	1.316	0.879	0.41	1.367	1.004	0.633
1.277	0.617	0.379	0.688	0.566	0.168	0.98	0.836	0.477	1.023	0.754	0.461	0.926	0.672	0.422	1.121	0.668	0.258	1.156	0.684	0.438	1.469	0.668	0.543	1.246	0.703	0.551	1.355	0.641	0.395	1.305	1.02	0.574
1.289	0.648	0.375	0.73	0.586	0.164	0.965	0.852	0.492	1.023	0.723	0.434	0.934	0.668	0.395	1.09	0.684	0.266	1.219	0.699	0.473	1.457	0.793	0.523	1.246	0.805	0.563	1.27	0.508	0.313	1.227	1.043	0.543
1.285	0.66	0.359	0.762	0.598	0.168	0.957	0.859	0.523	1.043	0.695	0.418	0.977	0.664	0.387	1.055	0.68	0.266	1.227	0.73	0.523	1.434	0.785	0.516	1.277	0.906	0.566	1.195	0.469	0.234	1.219	1.086	0.52
1.266	0.668	0.348	0.809	0.625	0.164	0.98	0.844	0.555	1.066	0.668	0.406	1.074	0.688	0.387	1.012	0.652	0.27	1.211	0.781	0.57	1.461	0.816	0.477	1.289	0.957	0.609	1.129	0.477	0.172	1.207	1.125	0.547
1.238	0.672	0.324	0.84	0.66	0.164	1.031	0.816	0.574	1.094	0.625	0.402	1.184	0.676	0.395	0.977	0.637	0.27	1.195	0.844	0.609	1.402	0.836	0.445	1.254	0.965	0.68	1.082	0.477	0.18	1.168	1.164	0.625
1.207	0.676	0.316	0.867	0.688	0.16	1.082	0.785	0.602	1.156	0.586	0.41	1.297	0.648	0.395	0.945	0.59	0.285	1.211	0.906	0.648	1.371	0.918	0.426	1.195	0.984	0.773	1.086	0.441	0.23	1.129	1.16	0.746
1.168	0.664	0.313	0.879	0.723	0.176	1.125	0.758	0.645	1.211	0.574	0.41	1.414	0.637	0.387	0.922	0.559	0.309	1.258	0.957	0.707	1.27	1.004	0.414	1.188	0.969	0.871	1.141	0.383	0.301	1.117	1.098	0.855
1.117	0.648	0.305	0.898	0.742	0.184	1.145	0.73	0.676	1.25	0.555	0.414	1.543	0.633	0.355	0.918	0.516	0.336	1.281	0.992	0.75	1.156	1.07	0.406	1.199	0.906	0.988	1.195	0.344	0.344	1.164	1.008	0.895
1.078	0.625	0.305	0.883	0.75	0.18	1.129	0.699	0.691	1.285	0.52	0.418	1.648	0.629	0.324	0.934	0.477	0.367	1.262	1.016	0.738	1.066	1.105	0.41	1.141	0.785	1.082	1.191	0.305	0.363	1.238	0.891	0.848
1.051	0.59	0.301	0.871	0.758	0.164	1.094	0.668	0.691	1.313	0.508	0.414	1.711	0.613	0.297	0.953	0.449	0.379	1.219	0.941	0.719	1.066	1.113	0.395	1.047	0.688	1.141	1.156	0.273	0.359	1.289	0.809	0.734
1.012	0.547	0.289	0.875	0.785	0.168	0.984	0.645	0.656	1.324	0.492	0.395	1.738	0.617	0.266	0.977	0.453	0.418	1.199	0.863	0.688	1.117	1.125	0.383	1	0.574	1.137	1.129	0.285	0.332	1.316	0.742	0.637
0.965	0.496	0.289	0.906	0.793	0.195	0.918	0.621	0.617	1.336	0.469	0.395	1.738	0.617	0.258	1.02	0.43	0.438	1.152	0.805	0.656	1.129	1.105	0.395	1.051	0.449	1.078	1.145	0.301	0.313	1.348	0.707	0.543
0.922	0.449	0.297	0.949	0.793	0.238	0.883	0.605	0.57	1.336	0.469	0.383	1.719	0.609	0.238	1.063	0.449	0.453	1.09	0.75	0.625	1.074	1.035	0.441	1.125	0.41	0.984	1.152	0.281	0.305	1.375	0.672	0.473
0.883	0.43	0.289	0.984	0.816	0.285	0.859	0.602	0.527	1.32	0.469	0.371	1.684	0.598	0.219	1.078	0.516	0.465	1.012	0.684	0.594	1.059	0.957	0.508	1.199	0.422	0.883	1.156	0.262	0.305	1.41	0.633	0.434
0.832	0.395	0.277	0.996	0.852	0.309	0.844	0.586	0.488	1.301	0.469	0.352	1.656	0.551	0.195	1.086	0.582	0.488	0.969	0.641	0.566	1.109	0.891	0.547	1.246	0.457	0.789	1.141	0.25	0.285	1.406	0.605	0.379
0.813	0.371	0.262	0.988	0.852	0.352	0.832	0.574	0.461	1.285	0.465	0.344	1.641	0.492	0.164	1.105	0.676	0.512	0.949	0.617	0.531	1.164	0.848	0.543	1.293	0.477	0.707	1.102	0.227	0.262	1.449	0.59	0.355
0.789	0.352	0.238	0.98	0.82	0.387	0.824	0.555	0.453	1.234	0.438	0.336	1.586	0.438	0.117	1.125	0.793	0.539	0.945	0.59	0.488	1.176	0.797	0.508	1.379	0.5	0.633	1.055	0.203	0.242	1.504	0.57	0.445
0.77	0.352	0.215	0.961	0.793	0.41	0.871	0.527	0.465	1.168	0.414	0.336	1.484	0.375	0.105	1.152	0.918	0.559	0.961	0.563	0.453	1.176	0.762	0.473	1.461	0.543	0.574	1.027	0.18	0.23	1.578	0.301	0.176
0.742	0.355	0.195	0.934	0.789	0.41	0.918	0.496	0.473	1.125	0.395	0.324	1.367	0.316	0.105	1.195	1.059	0.578	0.996	0.531	0.426	1.199	0.734	0.441	1.555	0.578	0.527	1.027	0.188	0.215	1.168	0.488	0.223
0.711	0.359	0.172	0.926	0.789	0.434	0.996	0.477	0.48	1.098	0.422	0.313	1.246	0.273	0.094	1.25	1.195	0.598	1.043	0.52	0.406	1.195	0.652	0.414	1.586	0.582	0.492	0.984	0.172	0.18	1.313	0.727	0.367
0.676	0.375	0.141	0.918	0.816	0.457	1.086	0.465	0.477	1.07	0.402	0.289	1.141	0.23	0.07	1.281	1.227	0.637	1.066	0.504	0.391	1.285	0.648	0.441	1.617	0.586	0.461	0.906	0.145	0.156	1.512	0.605	0.379
0.664	0.395	0.109	0.879	0.844	0.48	1.16	0.453	0.465	1.023	0.363	0.277	1.051	0.184	0.059	1.23	1.242	0.609	1.188	0.438	0.414	1.27	0.66	0.395	1.629	0.598	0.41	0.863	0.172	0.156	1.445	0.43	0.379
0.715	0.422	0.086	0.859	0.875	0.504	1.195	0.445	0.449	0.984	0.316	0.238	0.914	0.105	0.031	1.172	1.191	0.566	1.094	0.414	0.313	1.305	0.633	0.398	1.609	0.578	0.379	0.859	0.223	0.152	1.359	0.344	0.344
0.77	0.453	0.055	0.855	0.883	0.527	1.203	0.438	0.426	0.945	0.277	0.176	0.762	0.016	0.008	1.121	1.082	0.52	1.137	0.539	0.391	1.328	0.563	0.406	1.582	0.531	0.352	0.855	0.277	0.156	1.328	0.359	0.297
0.781	0.469	0.031	0.84	0.887	0.551	1.199	0.441	0.418	0.941	0.227	0.148	0.652	-0.012	-0.02	1.133	1.016	0.48	1.277	0.508	0.395	1.352	0.535	0.41	1.539	0.48	0.332	0.84	0.246	0.137	1.336	0.402	0.254
0.781	0.492	0.035	0.852	0.867	0.582	1.188	0.445	0.406	0.93	0.176	0.137	0.59	-0.012	-0.051	1.133	0.98	0.445	1.297	0.453	0.387	1.359	0.492	0.391	1.473	0.43	0.316	0.785	0.195	0.109	1.266	0.402	0.215
0.793	0.527	0.031	0.922	0.859	0.613	1.156	0.457	0.391	0.875	0.113	0.105	0.57	0.004	-0.074	1.063	0.918	0.438	1.297	0.453	0.363	1.41	0.484	0.391	1.414	0.398	0.293	0.746	0.152	0.102	1.16	0.496	0.172
0.82	0.59	0.043	1.016	0.863	0.637	1.121	0.469	0.375	0.793	0.066	0.07	0.57	0.035	-0.102	1.008	0.816	0.43	1.285	0.445	0.363	1.418	0.488	0.391	1.355	0.371	0.281	0.766	0.18	0.117	1.102	0.602	0.109
0.809	0.613	0.055	1.09	0.852	0.66	1.078	0.477	0.363	0.715	0.055	0.02	0.594	0.07	-0.102	1.055	0.848	0.395	1.262	0.445	0.359	1.348	0.418	0.379	1.301	0.355	0.273	0.809	0.219	0.145	1.141	0.609	0.105
0.77	0.609	0.063	1.117	0.809	0.695	1.055	0.484	0.348	0.691	0.063	-0.031	0.656	0.109	-0.059	1.039	0.801	0.371	1.203	0.449	0.355	1.285	0.406	0.363	1.238	0.391	0.266	0.824	0.23	0.172	1.277	0.547	0.184
0.723	0.598	0.07	1.156	0.77	0.703	1.035	0.496	0.344	0.742	0.09	-0.07	0.73	0.16	-0.023	1.059	0.715	0.375	1.137	0.434	0.367	1.223	0.398	0.352	1.223	0.367	0.262	0.832	0.281	0.199	1.285	0.551	0.223
0.668	0.617	0.086	1.156	0.73	0.691	1.023	0.488	0.336	0.828	0.117	-0.043	0.805	0.215	0.016	1.09	0.637	0.391	1.074	0.418	0.371	1.188	0.336	0.363	1.223	0.367	0.262	0.813	0.309	0.219	1.297	0.52	0.242
0.621	0.605	0.105	1.094	0.707	0.66	1.008	0.477	0.348	0.891	0.18	-0.023	0.855	0.262	0.043	1.164	0.59	0.406	1.016	0.395	0.367	1.145	0.289	0.355	1.23	0.367	0.254	0.805	0.316	0.238	1.301	0.484	0.188
0.602	0.57	0.137	1.016	0.688	0.629	1.008	0.465	0.352	0.93	0.234	0	0.906	0.305	0.066	1.258	0.559	0.422	0.965	0.328	0.359	1.09	0.258	0.355	1.199	0.406	0.242	0.832	0.332	0.25	1.328	0.434	0.031
0.617	0.539	0.168	0.941	0.668	0.598	0.992	0.457	0.348	0.949	0.27	0.047	0.969	0.355	0.078	1.348	0.523	0.445	0.988	0.367	0.336	1.027	0.23	0.359	1.16	0.434	0.223	0.887	0.367	0.258	1.32	0.344	-0.121
0.656	0.527	0.184	0.863	0.648	0.574	0.957	0.445	0.336	0.969	0.309	0.094	1.016	0.41	0.098	1.441	0.496	0.469	0.996	0.402	0.293	1.035	0.223	0.395	1.094	0.438	0.207	0.945	0.398	0.262	1.301	0.27	-0.219
0.707	0.523	0.195	0.824	0.637	0.551	0.922	0.43	0.324	0.98	0.324	0.137	1.07	0.469	0.117	1.531	0.473	0.48	0.98	0.406	0.281	1.023	0.223	0.379	1.023	0.438	0.195	0.977	0.398	0.266	1.188	0.145	-0.25
0.77	0.535	0.215	0.793	0.625	0.52	0.918	0.426	0.301	0.969	0.324	0.18	1.082	0.52	0.129	1.617	0.461	0.48	1.008	0.328	0.293	1.02	0.219	0.387	0.957	0.422	0.113	0.973	0.43	0.27	1.094	-0.012	-0.199
0.832	0.547	0.238	0.785	0.594	0.508	0.941	0.41	0.27	0.945	0.379	0.219	1.078	0.566	0.141	1.656	0.453	0.477	0.98	0.313	0.289	1	0.207	0.398	0.922	0.332	-0.051	0.953	0.477	0.277	0.996	-0.086	-0.188
0.895	0.566	0.246	0.801	0.57	0.488	0.957	0.367	0.219	0.914	0.43	0.238	1.086	0.609	0.141	1.629	0.445	0.457	0.941	0.293	0.27	0.988	0.223	0.406	0.883	0.25	-0.238	0.938	0.547	0.277	0.844	-0.211	-0.223
0.953	0.566	0.266	0.816	0.551	0.461	0.934	0.309	0.16	0.898	0.43	0.254	1.133	0.625	0.152	1.566	0.422	0.434	0.91	0.289	0.23	0.961	0.227	0.398	0.898	0.285	-0.316	0.926	0.613	0.285	0.746	-0.359	-0.305
0.98	0.586	0.281	0.824	0.531	0.449	0.883	0.25	0.109	0.91	0.418	0.273	1.184	0.617	0.168	1.457	0.449	0.402	0.898	0.305	0.168	1	0.25	0.359	0.879	0.434	-0.324	0.969	0.703	0.289	0.699	-0.398	-0.375
1.008	0.621	0.27	0.836	0.504	0.449	0.813	0.199	0.07	0.934	0.406	0.301	1.227	0.617	0.18	1.348	0.449	0.371	0.883	0.285	0.113	0.945	0.195	0.125	0.777	0.523	-0.371	1.07	0.676	0.293	0.785	-0.313	-0.375
1.023	0.633	0.277	0.887	0.488	0.445	0.75	0.172	0.051	0.969	0.402	0.316	1.27	0.621	0.195	1.254	0.434	0.344	0.863	0.238	0.063	0.754	-0.035	-0.07	0.688	0.48	-0.457	1.098	0.691	0.305	1.012	-0.133	-0.316
1.043	0.637	0.285	0.949	0.484	0.434	0.723	0.176	0.059	0.984	0.418	0.313	1.293	0.613	0.203	1.168	0.438	0.336	0.863	0.227	0.039	0.645	-0.363	-0.016	0.676	0.32	-0.531	1.172	0.699	0.297	1.188	0.043	-0.215
1.047	0.641	0.293	1.004	0.492	0.414	0.715	0.199	0.074	1.012	0.391	0.332	1.313	0.605	0.223	1.105	0.414	0.328	0.887	0.207	0.043	0.77	-0.363	0.063	0.695	0.094	-0.504	1.23	0.699	0.313	1.242	0.18	-0.141
1.047	0.676	0.285	1.016	0.492	0.395	0.73	0.25	0.082	1.07	0.387	0.355	1.332	0.586	0.238	1.047	0.391	0.324	0.891	0.176	0.059	0.902	-0.184	0.035	0.773	-0.156	-0.344	1.266	0.688	0.332	1.25	0.266	-0.035
1.004	0.688	0.281	1.02	0.5	0.371	0.75	0.273	0.074	1.117	0.402	0.367	1.336	0.563	0.273	0.988	0.367	0.313	0.898	0.203	0.07	0.957	-0.105	-0.094	0.91	-0.363	-0.16	1.285	0.684	0.352	1.246	0.359	0.074
1.035	0.723	0.285	1.016	0.516	0.344	0.777	0.293	0.078	1.152	0.453	0.363	1.34	0.543	0.316	0.938	0.363	0.305	0.91	0.258	0.086	1.027	-0.07	-0.215	1.055	-0.41	0.047	1.328	0.664	0.371	1.246	0.363	0.168
1	0.711	0.281	1.012	0.527	0.324	0.793	0.332	0.094	1.195	0.52	0.336	1.332	0.539	0.355	0.883	0.359	0.289	0.922	0.305	0.117	1.129	0.027	-0.258	1.223	-0.414	0.18	1.355	0.699	0.383	1.211	0.367	0.207
0.988	0.719	0.285	1.02	0.531	0.309	0.773	0.375	0.109	1.203	0.609	0.293	1.32	0.535	0.398	0.891	0.293	0.289	0.918	0.359	0.141	1.207	0.168	-0.227	1.328	-0.344	0.266	1.363	0.727	0.379	1.227	0.41	0.184
0.992	0.715	0.297	0.996	0.547	0.281	0.73	0.41	0.129	1.211	0.707	0.254	1.324	0.551	0.457	0.875	0.266	0.273	0.914	0.414	0.16	1.266	0.238	-0.117	1.32	-0.23	0.301	1.344	0.766	0.398	1.258	0.473	0.156
0.984	0.699	0.309	0.957	0.559	0.258	0.691	0.438	0.156	1.195	0.777	0.234	1.332	0.578	0.508	0.875	0.254	0.25	0.867	0.438	0.168	1.34	0.285	-0.023	1.262	-0.141	0.309	1.305	0.816	0.438	1.277	0.508	0.152
0.988	0.699	0.328	0.906	0.57	0.227	0.68	0.469	0.176	1.168	0.82	0.219	1.332	0.645	0.543	0.902	0.254	0.203	0.793	0.461	0.164	1.387	0.324	0.082	1.234	-0.051	0.297	1.293	0.848	0.492	1.285	0.508	0.164
0.98	0.699	0.34	0.832	0.57	0.207	0.715	0.543	0.188	1.129	0.844	0.242	1.305	0.715	0.551	0.938	0.277	0.152	0.727	0.504	0.141	1.371	0.434	0.16	1.246	0.039	0.27	1.332	0.898	0.547	1.289	0.543	0.195
0.988	0.699	0.355	0.789	0.574	0.184	0.766	0.586	0.195	1.074	0.859	0.277	1.254	0.785	0.527	0.941	0.297	0.078	0.707	0.555	0.145	1.289	0.5	0.215	1.254	0.152	0.25	1.367	0.965	0.605	1.258	0.586	0.211
0.969	0.699	0.363	0.723	0.555	0.176	0.809	0.586	0.191	1	0.863	0.309	1.164	0.848	0.5	0.918	0.301	0.008	0.711	0.586	0.164	1.188	0.527	0.238	1.234	0.266	0.234	1.363	1.023	0.691	1.23	0.656	0.246
0.957	0.711	0.371	0.656	0.543	0.172	0.855	0.586	0.211	0.969	0.867	0.34	1.074	0.883	0.484	0.883	0.289	-0.043	0.793	0.531	0.184	1.121	0.535	0.242	1.219	0.367	0.223	1.324	1.031	0.809	1.223	0.754	0.242
0.938	0.742	0.367	0.613	0.527	0.18	0.906	0.566	0.23	0.926	0.887	0.363	1.035	0.918	0.496	0.871	0.277	-0.066	0.855	0.477	0.234	1.098	0.488	0.227	1.23	0.445	0.199	1.262	0.941	0.848	1.301	0.836	0.23
0.914	0.777	0.367	0.566	0.52	0.188	0.969	0.531	0.254	0.883	0.859	0.379	1.055	0.973	0.527	0.902	0.277	-0.066	0.875	0.488	0.281	1.039	0.438	0.23	1.246	0.5	0.191	1.258	0.898	0.777	1.367	0.863	0.223
0.887	0.805	0.375	0.527	0.52	0.188	1.035	0.535	0.266	0.91	0.855	0.414	1.074	1.004	0.57	0.941	0.281	-0.059	0.895	0.473	0.301	0.926	0.418	0.242	1.273	0.543	0.207	1.234	0.91	0.645	1.379	0.848	0.246
0.867	0.855	0.375	0.516	0.512	0.191	1.074	0.555	0.27	0.957	0.852	0.438	1.051	1.02	0.625	0.961	0.277	-0.035	0.898	0.465	0.285	0.867	0.406	0.254	1.309	0.59	0.238	1.234	0.922	0.512	1.336	0.801	0.301
0.863	0.898	0.383	0.531	0.516	0.188	1.094	0.574	0.277	1.043	0.867	0.449	0.992	1	0.684	0.969	0.281	-0.004	0.906	0.512	0.227	0.855	0.43	0.273	1.266	0.609	0.281	1.211	0.93	0.426	1.281	0.762	0.359
0.855	0.914	0.402	0.566	0.531	0.191	1.102	0.594	0.293	1.094	0.902	0.465	0.922	0.961	0.754	0.957	0.297	0.039	0.91	0.586	0.195	0.875	0.445	0.285	1.23	0.676	0.316	1.117	0.895	0.391	1.238	0.73	0.426
0.84	0.906	0.41	0.609	0.555	0.191	1.109	0.617	0.293	1.063	0.918	0.484	0.906	0.902	0.816	0.926	0.313	0.086	0.922	0.664	0.164	0.934	0.469	0.293	1.18	0.695	0.324	1.051	0.836	0.375	1.211	0.75	0.477
0.852	0.898	0.426	0.66	0.582	0.195	1.121	0.648	0.297	0.988	0.93	0.516	0.992	0.871	0.859	0.902	0.313	0.141	0.918	0.734	0.168	1.008	0.512	0.289	1.156	0.695	0.297	1.066	0.801	0.363	1.195	0.816	0.5
0.91	0.902	0.449	0.699	0.617	0.203	1.117	0.684	0.301	0.945	0.922	0.547	1.09	0.844	0.871	0.863	0.344	0.195	0.902	0.785	0.191	1.035	0.547	0.289	1.184	0.68	0.277	1.102	0.758	0.352	1.211	0.895	0.504
0.992	0.941	0.48	0.723	0.664	0.211	1.094	0.703	0.301	0.973	0.922	0.566	1.168	0.828	0.84	0.82	0.414	0.215	0.879	0.797	0.223	1.023	0.609	0.289	1.215	0.637	0.266	1.148	0.707	0.363	1.242	0.965	0.504
1.027	0.984	0.512	0.793	0.672	0.262	1.082	0.68	0.32	1.086	0.934	0.582	1.199	0.82	0.77	0.793	0.477	0.227	0.895	0.785	0.254	0.973	0.645	0.277	1.25	0.598	0.277	1.176	0.668	0.367	1.262	1.035	0.52
1	1.035	0.531	0.875	0.645	0.293	1.047	0.648	0.352	1.184	0.938	0.586	1.16	0.828	0.672	0.789	0.496	0.242	0.914	0.77	0.273	0.961	0.672	0.281	1.273	0.563	0.305	1.188	0.566	0.383	1.25	1.094	0.547
0.965	1.082	0.527	1.012	0.637	0.301	1.004	0.598	0.375	1.215	0.918	0.59	1.113	0.836	0.594	0.777	0.48	0.254	0.914	0.73	0.266	0.918	0.691	0.266	1.309	0.539	0.348	1.215	0.512	0.391	1.195	1.129	0.598
0.965	1.094	0.508	1.102	0.676	0.281	0.973	0.559	0.406	1.188	0.879	0.598	1.074	0.824	0.52	0.77	0.461	0.281	0.938	0.641	0.289	0.902	0.672	0.27	1.344	0.551	0.383	1.184	0.461	0.391	1.137	1.133	0.676
0.969	1.074	0.477	1.113	0.684	0.281	0.941	0.512	0.445	1.145	0.836	0.605	1.055	0.809	0.465	0.793	0.453	0.297	0.945	0.602	0.336	0.891	0.629	0.281	1.391	0.605	0.406	1.145	0.426	0.383	1.113	1.082	0.789
0.953	1.023	0.441	1.102	0.711	0.273	0.91	0.488	0.48	1.078	0.789	0.602	1.039	0.781	0.441	0.926	0.395	0.32	0.895	0.586	0.379	0.895	0.586	0.297	1.43	0.703	0.418	1.117	0.367	0.379	1.152	1.051	0.91
0.914	0.969	0.41	1.047	0.734	0.27	0.883	0.473	0.516	0.996	0.738	0.586	1.039	0.727	0.41	0.98	0.359	0.34	0.902	0.488	0.457	0.848	0.563	0.313	1.469	0.836	0.438	1.074	0.34	0.375	1.168	0.977	1.016
0.855	0.914	0.387	0.992	0.777	0.25	0.848	0.477	0.551	0.918	0.691	0.574	1.07	0.695	0.406	1.051	0.379	0.348	0.93	0.398	0.547	0.844	0.535	0.316	1.48	1	0.457	1.047	0.328	0.367	1.133	0.875	1.086
0.824	0.848	0.379	0.922	0.871	0.223	0.844	0.516	0.574	0.891	0.652	0.555	1.102	0.652	0.402	1.098	0.418	0.332	0.93	0.379	0.605	0.879	0.57	0.328	1.465	1.172	0.488	1.031	0.313	0.367	1.098	0.793	1.063
0.813	0.77	0.383	0.82	0.914	0.215	0.863	0.574	0.594	0.898	0.621	0.543	1.172	0.645	0.398	1.141	0.477	0.316	0.984	0.355	0.664	0.906	0.605	0.363	1.398	1.313	0.523	1.004	0.293	0.359	1.129	0.73	0.961
0.813	0.699	0.398	0.715	0.914	0.215	0.891	0.637	0.602	0.934	0.598	0.516	1.246	0.641	0.41	1.176	0.531	0.289	1.051	0.363	0.707	1.008	0.672	0.375	1.297	1.371	0.555	1.027	0.313	0.359	1.211	0.711	0.828
0.836	0.637	0.41	0.645	0.867	0.238	0.914	0.699	0.613	0.961	0.57	0.496	1.316	0.625	0.422	1.199	0.602	0.258	1.098	0.426	0.734	1.148	0.695	0.406	1.203	1.363	0.566	1.008	0.32	0.352	1.266	0.719	0.699
0.859	0.594	0.418	0.602	0.801	0.262	0.938	0.742	0.625	0.984	0.547	0.488	1.379	0.605	0.438	1.203	0.656	0.258	1.113	0.496	0.762	1.234	0.766	0.438	1.074	1.332	0.574	1.035	0.352	0.359	1.336	0.73	0.598
0.895	0.547	0.426	0.59	0.75	0.281	0.969	0.785	0.645	1.051	0.508	0.48	1.438	0.566	0.441	1.18	0.688	0.277	1.113	0.586	0.797	1.27	0.809	0.461	0.977	1.234	0.625	1.074	0.359	0.352	1.406	0.734	0.52
0.988	0.52	0.418	0.59	0.695	0.313	1.004	0.801	0.684	1.137	0.496	0.473	1.504	0.523	0.445	1.129	0.711	0.297	1.094	0.656	0.824	1.254	0.867	0.496	0.93	1.117	0.703	1.09	0.371	0.336	1.473	0.707	0.477
1.098	0.52	0.406	0.602	0.645	0.34	1.078	0.809	0.734	1.215	0.477	0.461	1.59	0.496	0.445	1.098	0.75	0.32	1.121	0.73	0.852	1.191	0.918	0.508	0.887	1.008	0.773	1.082	0.363	0.352	1.547	0.66	0.449
1.188	0.508	0.406	0.633	0.629	0.355	1.172	0.785	0.785	1.285	0.488	0.445	1.648	0.504	0.441	1.094	0.75	0.332	1.145	0.863	0.852	1.203	1.004	0.531	0.883	0.898	0.82	1.047	0.363	0.348	1.605	0.656	0.434
1.227	0.496	0.406	0.648	0.641	0.348	1.246	0.801	0.805	1.332	0.48	0.426	1.684	0.473	0.426	1.07	0.754	0.34	1.211	0.891	0.859	1.277	1.109	0.523	0.945	0.863	0.813	1.059	0.375	0.336	1.621	0.648	0.422
1.227	0.492	0.418	0.645	0.664	0.34	1.254	0.785	0.82	1.355	0.477	0.414	1.672	0.461	0.422	1.09	0.762	0.336	1.277	0.879	0.879	1.352	1.129	0.496	1.027	0.887	0.758	1.129	0.414	0.309	1.605	0.633	0.406
1.246	0.512	0.414	0.613	0.688	0.328	1.234	0.754	0.809	1.355	0.473	0.406	1.617	0.465	0.406	1.113	0.727	0.348	1.285	0.855	0.883	1.379	1.109	0.457	1.098	0.91	0.684	1.242	0.371	0.258	1.598	0.594	0.41
1.281	0.535	0.398	0.602	0.719	0.32	1.195	0.715	0.781	1.348	0.477	0.387	1.535	0.457	0.398	1.102	0.691	0.375	1.258	0.828	0.871	1.359	1.063	0.43	1.152	0.891	0.617	1.242	0.285	0.191	1.566	0.574	0.387
1.289	0.586	0.383	0.598	0.781	0.301	1.113	0.684	0.746	1.336	0.484	0.375	1.449	0.445	0.383	1.051	0.668	0.398	1.207	0.773	0.855	1.297	0.996	0.438	1.219	0.828	0.566	1.156	0.203	0.156	1.512	0.5	0.363
1.254	0.59	0.371	0.613	0.805	0.289	1.02	0.656	0.707	1.301	0.492	0.359	1.402	0.449	0.371	1.07	0.613	0.434	1.148	0.719	0.828	1.238	0.891	0.449	1.285	0.746	0.531	1.063	0.102	0.09	1.5	0.434	0.344
1.219	0.566	0.367	0.641	0.859	0.277	0.914	0.625	0.68	1.258	0.492	0.352	1.355	0.43	0.344	1.078	0.609	0.445	1.102	0.664	0.793	1.27	0.848	0.469	1.332	0.664	0.508	1.008	0.027	0	1.563	0.395	0.328
1.168	0.547	0.359	0.648	0.863	0.254	0.855	0.598	0.648	1.195	0.465	0.344	1.313	0.402	0.328	1.074	0.617	0.449	1.051	0.621	0.758	1.234	0.836	0.43	1.359	0.602	0.488	0.957	-0.055	-0.074	1.668	0.395	0.301
1.117	0.543	0.348	0.641	0.867	0.234	0.859	0.582	0.629	1.121	0.48	0.34	1.254	0.371	0.313	1.074	0.637	0.449	0.984	0.586	0.715	1.219	0.773	0.418	1.379	0.566	0.465	0.922	-0.066	-0.125	1.758	0.422	0.27
1.066	0.539	0.34	0.602	0.848	0.227	0.863	0.563	0.598	1.039	0.445	0.336	1.203	0.336	0.281	1.082	0.668	0.449	0.914	0.563	0.68	1.223	0.715	0.414	1.398	0.539	0.445	0.875	0	-0.148	1.832	0.375	0.277
1.02	0.52	0.336	0.574	0.809	0.219	0.867	0.539	0.578	0.969	0.398	0.344	1.137	0.297	0.238	1.086	0.703	0.449	0.879	0.539	0.66	1.254	0.664	0.414	1.422	0.52	0.422	0.859	0.098	-0.141	1.785	0.285	0.305
0.984	0.5	0.328	0.578	0.801	0.211	0.867	0.504	0.566	0.895	0.367	0.348	1.07	0.238	0.227	1.078	0.746	0.457	0.891	0.488	0.648	1.293	0.609	0.414	1.438	0.48	0.398	0.891	0.145	-0.133	1.637	0.273	0.316
0.949	0.488	0.32	0.566	0.77	0.207	0.891	0.469	0.547	0.836	0.336	0.348	1.008	0.191	0.223	1.063	0.785	0.473	0.941	0.457	0.629	1.332	0.563	0.426	1.465	0.48	0.387	0.953	0.137	-0.098	1.52	0.301	0.285
0.914	0.477	0.309	0.555	0.723	0.215	0.949	0.449	0.531	0.828	0.34	0.328	0.961	0.148	0.23	1.055	0.828	0.48	1	0.438	0.594	1.367	0.516	0.434	1.48	0.449	0.375	0.977	0.125	-0.074	1.402	0.348	0.227
0.867	0.465	0.297	0.559	0.695	0.219	1.016	0.426	0.504	0.867	0.352	0.313	0.973	0.117	0.199	1.055	0.867	0.488	1.082	0.41	0.555	1.402	0.469	0.453	1.5	0.473	0.355	0.992	0.121	-0.023	1.297	0.355	0.148
0.813	0.453	0.285	0.555	0.66	0.223	1.066	0.449	0.48	0.91	0.371	0.289	0.988	0.102	0.152	1.07	0.922	0.5	1.176	0.383	0.52	1.422	0.477	0.465	1.496	0.523	0.316	1.035	0.16	0.031	1.191	0.32	0.016
0.762	0.445	0.266	0.563	0.641	0.227	1.113	0.414	0.453	0.945	0.434	0.266	0.945	0.078	0.066	1.082	0.965	0.512	1.246	0.387	0.473	1.477	0.539	0.508	1.531	0.441	0.313	1.074	0.18	0.07	1.082	0.25	-0.082
0.723	0.438	0.246	0.555	0.637	0.234	1.133	0.434	0.426	0.926	0.422	0.23	0.863	0.027	-0.027	1.105	1.008	0.539	1.277	0.383	0.426	1.5	0.566	0.48	1.531	0.426	0.289	1.102	0.238	0.109	0.98	0.148	-0.16
0.703	0.441	0.211	0.535	0.637	0.234	1.145	0.441	0.402	0.898	0.344	0.164	0.801	0	-0.102	1.094	1.023	0.559	1.281	0.398	0.395	1.5	0.59	0.461	1.516	0.41	0.27	1.145	0.316	0.133	0.867	0.039	-0.207
0.691	0.465	0.188	0.523	0.641	0.223	1.184	0.445	0.387	0.836	0.285	0.098	0.793	0.039	-0.137	1.078	1.02	0.57	1.25	0.414	0.363	1.445	0.563	0.438	1.488	0.41	0.258	1.16	0.367	0.188	0.75	0.027	-0.262
0.68	0.465	0.164	0.543	0.637	0.219	1.227	0.469	0.383	0.777	0.234	0.059	0.813	0.113	-0.133	1.066	1.004	0.563	1.199	0.438	0.336	1.391	0.492	0.414	1.461	0.43	0.266	1.125	0.363	0.227	0.574	0.047	-0.395
0.676	0.461	0.148	0.57	0.707	0.211	1.238	0.469	0.359	0.73	0.203	0.012	0.813	0.168	-0.145	1.051	0.926	0.559	1.121	0.449	0.313	1.336	0.395	0.391	1.418	0.41	0.273	1.094	0.344	0.27	0.43	0.09	-0.531
0.664	0.461	0.125	0.586	0.742	0.215	1.219	0.484	0.344	0.707	0.207	-0.02	0.77	0.207	-0.141	1.066	0.848	0.523	1.059	0.48	0.297	1.258	0.316	0.383	1.367	0.395	0.273	1.09	0.324	0.305	0.375	0.215	-0.605
0.652	0.469	0.109	0.621	0.738	0.234	1.176	0.488	0.336	0.746	0.234	-0.047	0.734	0.25	-0.129	1.082	0.789	0.488	0.957	0.5	0.277	1.199	0.238	0.391	1.332	0.395	0.258	1.109	0.32	0.328	0.328	0.316	-0.652
0.648	0.465	0.098	0.668	0.73	0.258	1.102	0.484	0.316	0.828	0.246	-0.043	0.719	0.328	-0.121	1.082	0.742	0.469	0.883	0.512	0.27	1.148	0.172	0.41	1.332	0.395	0.238	1.137	0.348	0.336	0.332	0.379	-0.574
0.676	0.477	0.09	0.742	0.73	0.285	1.063	0.496	0.344	0.883	0.285	-0.043	0.734	0.383	-0.105	1.074	0.699	0.441	0.828	0.531	0.266	1.098	0.137	0.426	1.34	0.375	0.223	1.148	0.41	0.332	0.484	0.422	-0.414
0.723	0.504	0.074	0.855	0.746	0.301	1.008	0.492	0.332	0.875	0.313	-0.039	0.754	0.43	-0.07	1.074	0.66	0.422	0.762	0.523	0.25	1.047	0.125	0.449	1.309	0.336	0.188	1.141	0.492	0.32	0.699	0.418	-0.285
0.781	0.539	0.059	0.984	0.766	0.313	0.961	0.48	0.313	0.832	0.367	-0.023	0.793	0.445	-0.035	1.09	0.629	0.402	0.73	0.488	0.234	0.969	0.094	0.465	1.246	0.285	0.141	1.125	0.582	0.316	0.891	0.367	-0.18
0.797	0.555	0.055	1.09	0.789	0.332	0.938	0.48	0.313	0.789	0.422	0.012	0.789	0.422	0.02	1.121	0.57	0.406	0.695	0.461	0.23	0.898	0.047	0.496	1.145	0.223	0.125	1.137	0.664	0.313	1.102	0.34	-0.086
0.789	0.566	0.055	1.176	0.816	0.352	0.922	0.461	0.301	0.777	0.457	0.039	0.781	0.414	0.078	1.137	0.523	0.414	0.684	0.477	0.215	0.84	0.027	0.527	1.039	0.156	0.094	1.145	0.703	0.316	1.297	0.367	0
0.773	0.586	0.066	1.234	0.852	0.363	0.879	0.449	0.273	0.781	0.43	0.086	0.789	0.426	0.113	1.188	0.52	0.426	0.711	0.488	0.211	0.809	0.066	0.531	0.934	0.059	0.031	1.152	0.699	0.336	1.363	0.43	0.082
0.754	0.625	0.078	1.262	0.922	0.371	0.828	0.438	0.219	0.777	0.402	0.129	0.863	0.457	0.164	1.293	0.438	0.426	0.746	0.48	0.211	0.805	0.109	0.496	0.84	-0.055	-0.035	1.176	0.672	0.363	1.34	0.512	0.078
0.742	0.633	0.086	1.184	0.93	0.391	0.797	0.418	0.152	0.777	0.422	0.176	0.941	0.441	0.207	1.289	0.445	0.414	0.762	0.473	0.184	0.813	0.137	0.461	0.805	-0.133	-0.078	1.184	0.633	0.379	1.332	0.641	0.07
0.734	0.633	0.102	1.051	0.898	0.434	0.777	0.391	0.113	0.797	0.422	0.207	1.004	0.395	0.246	1.32	0.434	0.418	0.75	0.449	0.133	0.793	0.148	0.406	0.773	-0.176	-0.066	1.195	0.617	0.391	1.285	0.688	0.07
0.719	0.645	0.102	0.895	0.852	0.465	0.77	0.344	0.109	0.832	0.402	0.238	1.063	0.34	0.293	1.371	0.43	0.426	0.762	0.426	0.078	0.773	0.168	0.348	0.73	-0.207	-0.055	1.215	0.629	0.414	1.266	0.605	0.09
0.688	0.637	0.117	0.777	0.809	0.457	0.777	0.32	0.113	0.883	0.379	0.273	1.117	0.262	0.336	1.359	0.379	0.41	0.785	0.41	0.035	0.766	0.215	0.223	0.727	-0.23	-0.027	1.246	0.633	0.426	1.289	0.527	0.145
0.656	0.621	0.141	0.707	0.777	0.434	0.781	0.309	0.109	0.949	0.375	0.301	1.199	0.191	0.359	1.34	0.379	0.418	0.789	0.406	0	0.762	0.273	0.02	0.789	-0.25	0	1.285	0.656	0.461	1.293	0.469	0.23
0.648	0.609	0.16	0.68	0.758	0.406	0.777	0.305	0.094	1.02	0.367	0.32	1.305	0.199	0.352	1.25	0.418	0.402	0.797	0.43	-0.031	0.742	0.422	-0.148	0.883	-0.25	0.039	1.34	0.719	0.484	1.281	0.363	0.336
0.672	0.605	0.176	0.691	0.742	0.379	0.813	0.293	0.07	1.09	0.359	0.336	1.41	0.289	0.313	1.191	0.395	0.391	0.813	0.422	-0.043	0.664	0.391	-0.246	0.953	-0.203	0.086	1.395	0.797	0.508	1.266	0.297	0.418
0.727	0.605	0.188	0.676	0.723	0.363	0.883	0.289	0.066	1.133	0.375	0.348	1.516	0.488	0.277	1.141	0.387	0.391	0.859	0.406	-0.031	0.625	0.27	-0.195	1.008	-0.109	0.121	1.41	0.852	0.539	1.238	0.297	0.469
0.793	0.609	0.207	0.68	0.664	0.375	0.953	0.285	0.07	1.148	0.418	0.348	1.527	0.68	0.266	1.066	0.391	0.379	0.918	0.383	-0.012	0.719	0.207	-0.098	1.078	0.02	0.121	1.395	0.918	0.563	1.211	0.336	0.488
0.871	0.609	0.223	0.754	0.605	0.406	0.984	0.289	0.09	1.176	0.484	0.332	1.551	0.695	0.285	0.984	0.387	0.363	0.973	0.34	0.016	0.676	0.281	-0.051	1.129	0.152	0.09	1.316	0.961	0.602	1.188	0.406	0.492
0.945	0.625	0.238	0.852	0.637	0.414	0.973	0.305	0.105	1.203	0.555	0.32	1.551	0.82	0.313	0.93	0.371	0.359	1.039	0.332	0.047	0.664	0.387	-0.074	1.16	0.262	0.082	1.266	0.992	0.641	1.18	0.477	0.477
1.016	0.648	0.254	0.898	0.68	0.395	0.926	0.32	0.117	1.223	0.609	0.32	1.551	0.887	0.32	0.887	0.355	0.363	1.074	0.336	0.086	0.746	0.355	-0.059	1.133	0.375	0.074	1.25	1.012	0.691	1.207	0.543	0.469
1.063	0.668	0.273	0.918	0.699	0.387	0.855	0.352	0.129	1.23	0.652	0.332	1.539	0.91	0.324	0.844	0.344	0.371	1.059	0.344	0.129	0.848	0.352	0.008	1.137	0.371	0.086	1.23	1.008	0.762	1.227	0.609	0.461
1.063	0.676	0.297	0.883	0.691	0.379	0.789	0.387	0.145	1.223	0.688	0.363	1.508	0.969	0.344	0.84	0.344	0.379	1.02	0.359	0.164	0.906	0.348	0.059	1.121	0.375	0.152	1.16	0.984	0.852	1.258	0.68	0.445
1.043	0.66	0.316	0.836	0.656	0.359	0.742	0.398	0.152	1.234	0.719	0.391	1.406	0.977	0.375	0.871	0.359	0.387	0.965	0.355	0.195	0.957	0.352	0.125	1.078	0.449	0.207	1.074	0.957	0.918	1.293	0.715	0.434
1.039	0.68	0.316	0.801	0.633	0.34	0.738	0.398	0.16	1.23	0.742	0.406	1.297	0.961	0.367	0.898	0.383	0.387	0.91	0.352	0.246	1.023	0.352	0.176	1.066	0.465	0.23	1.059	0.898	0.922	1.301	0.746	0.484
1.004	0.684	0.316	0.793	0.641	0.324	0.742	0.395	0.184	1.203	0.77	0.449	1.219	0.934	0.336	0.961	0.363	0.391	0.836	0.398	0.258	1.102	0.363	0.215	1.082	0.445	0.242	1.129	0.859	0.867	1.258	0.758	0.555
1.02	0.688	0.32	0.781	0.648	0.305	0.75	0.395	0.211	1.164	0.766	0.484	1.238	0.926	0.293	1	0.324	0.395	0.777	0.445	0.262	1.172	0.348	0.258	1.16	0.418	0.25	1.18	0.832	0.766	1.223	0.758	0.633
0.992	0.691	0.316	0.77	0.656	0.277	0.766	0.418	0.234	1.113	0.746	0.512	1.266	0.941	0.23	1.004	0.316	0.391	0.777	0.445	0.27	1.211	0.301	0.281	1.266	0.414	0.25	1.184	0.82	0.652	1.199	0.754	0.719
0.961	0.711	0.32	0.73	0.656	0.27	0.785	0.434	0.258	1.063	0.73	0.531	1.238	0.977	0.18	0.98	0.316	0.367	0.816	0.449	0.285	1.258	0.277	0.305	1.355	0.438	0.25	1.172	0.82	0.57	1.219	0.766	0.793
0.934	0.711	0.332	0.68	0.641	0.273	0.82	0.43	0.289	1.027	0.75	0.512	1.168	1.008	0.156	0.941	0.332	0.355	0.832	0.504	0.285	1.305	0.289	0.328	1.434	0.504	0.254	1.176	0.793	0.512	1.246	0.766	0.852
0.887	0.707	0.336	0.641	0.621	0.277	0.875	0.422	0.305	1.027	0.758	0.488	1.059	1.035	0.16	0.918	0.352	0.324	0.918	0.449	0.305	1.367	0.367	0.359	1.48	0.602	0.281	1.215	0.754	0.477	1.266	0.707	0.898
0.828	0.699	0.344	0.609	0.613	0.27	0.949	0.426	0.313	1.031	0.793	0.469	0.992	1.027	0.207	0.922	0.371	0.277	0.941	0.43	0.34	1.367	0.457	0.398	1.516	0.66	0.32	1.262	0.707	0.453	1.277	0.652	0.949
0.797	0.688	0.348	0.59	0.602	0.273	1.02	0.445	0.313	1.039	0.828	0.469	1.016	1.031	0.254	0.926	0.379	0.234	0.965	0.445	0.367	1.359	0.406	0.473	1.531	0.691	0.355	1.32	0.664	0.445	1.234	0.668	0.988
0.789	0.668	0.352	0.594	0.578	0.273	1.059	0.469	0.316	1.012	0.855	0.48	1.078	1.047	0.309	0.922	0.371	0.215	0.98	0.438	0.379	1.359	0.238	0.566	1.484	0.715	0.395	1.375	0.621	0.441	1.145	0.738	1.004
0.781	0.648	0.355	0.602	0.555	0.266	1.078	0.496	0.324	0.98	0.867	0.512	1.137	1.043	0.352	0.906	0.359	0.195	1.016	0.441	0.371	1.465	0.184	0.617	1.469	0.738	0.414	1.43	0.559	0.445	1.113	0.828	1.016
0.781	0.645	0.367	0.641	0.559	0.258	1.09	0.523	0.324	0.965	0.875	0.543	1.145	1.047	0.355	0.891	0.355	0.188	1.035	0.461	0.359	1.402	0.309	0.578	1.469	0.672	0.438	1.43	0.5	0.434	1.188	0.926	1.02
0.777	0.641	0.375	0.703	0.57	0.238	1.094	0.57	0.324	0.988	0.875	0.574	1.129	1.059	0.348	0.859	0.371	0.152	1.066	0.5	0.332	1.355	0.516	0.473	1.461	0.668	0.43	1.438	0.457	0.418	1.242	0.961	1.031
0.781	0.637	0.391	0.758	0.578	0.211	1.074	0.613	0.316	1.047	0.891	0.602	1.082	1.059	0.348	0.836	0.414	0.109	1.066	0.555	0.309	1.277	0.672	0.379	1.5	0.66	0.422	1.43	0.414	0.41	1.133	0.977	1.02
0.777	0.664	0.383	0.828	0.59	0.18	1.078	0.641	0.316	1.086	0.898	0.637	1.027	1.035	0.352	0.801	0.465	0.082	1.035	0.605	0.305	1.262	0.793	0.289	1.563	0.691	0.414	1.406	0.379	0.398	1.063	0.93	0.984
0.75	0.691	0.375	0.879	0.605	0.148	1.055	0.68	0.313	1.121	0.895	0.684	0.977	1.008	0.355	0.738	0.492	0.066	0.992	0.637	0.313	1.273	0.867	0.242	1.574	0.715	0.426	1.379	0.367	0.383	1.027	0.883	0.91
0.734	0.703	0.363	0.914	0.613	0.113	1.031	0.703	0.316	1.148	0.891	0.746	0.977	0.969	0.352	0.676	0.512	0.059	0.957	0.66	0.336	1.262	0.887	0.227	1.523	0.754	0.445	1.348	0.336	0.367	1.051	0.828	0.832
0.738	0.734	0.355	0.922	0.613	0.098	1.02	0.715	0.336	1.156	0.871	0.762	1.012	0.914	0.352	0.621	0.547	0.059	0.949	0.684	0.332	1.199	0.902	0.242	1.449	0.766	0.469	1.32	0.336	0.348	1.094	0.773	0.77
0.758	0.758	0.352	0.922	0.617	0.086	0.992	0.703	0.355	1.113	0.848	0.727	1.039	0.809	0.352	0.574	0.578	0.074	0.941	0.719	0.305	1.148	0.879	0.273	1.348	0.797	0.477	1.293	0.355	0.328	1.152	0.711	0.711
0.789	0.781	0.344	0.91	0.617	0.086	0.953	0.699	0.367	1.031	0.785	0.66	1.07	0.699	0.363	0.559	0.57	0.094	0.949	0.738	0.297	1.156	0.875	0.293	1.254	0.84	0.488	1.273	0.348	0.324	1.242	0.66	0.664
0.809	0.801	0.34	0.926	0.605	0.098	0.945	0.715	0.383	0.945	0.715	0.598	1.113	0.598	0.391	0.578	0.563	0.105	0.953	0.719	0.301	1.113	0.879	0.289	1.18	0.883	0.516	1.266	0.375	0.313	1.348	0.625	0.621
0.832	0.816	0.328	0.977	0.578	0.109	0.922	0.734	0.398	0.895	0.668	0.563	1.18	0.547	0.402	0.621	0.539	0.125	0.973	0.711	0.309	1.023	0.859	0.305	1.125	0.938	0.543	1.238	0.363	0.313	1.414	0.582	0.566
0.863	0.84	0.332	1.043	0.555	0.121	0.898	0.746	0.43	0.867	0.641	0.527	1.375	0.203	0.492	0.684	0.512	0.129	0.98	0.707	0.316	0.934	0.797	0.344	1.078	1.012	0.578	1.223	0.352	0.32	1.477	0.527	0.523
0.895	0.844	0.336	1.082	0.531	0.137	0.891	0.77	0.449	0.848	0.621	0.5	1.293	0.227	0.18	0.766	0.48	0.137	1.004	0.707	0.336	0.902	0.699	0.379	1.016	1.074	0.633	1.188	0.359	0.309	1.488	0.516	0.484
0.934	0.84	0.344	1.086	0.527	0.16	0.895	0.777	0.48	0.836	0.617	0.48	1.137	0.477	0.242	0.863	0.469	0.148	1.039	0.715	0.367	0.941	0.586	0.418	0.949	1.094	0.703	1.16	0.367	0.309	1.473	0.512	0.457
0.969	0.852	0.348	1.031	0.512	0.184	0.941	0.793	0.504	0.852	0.594	0.461	1.176	0.715	0.336	0.957	0.477	0.16	1.09	0.738	0.41	1.023	0.512	0.457	0.922	1.102	0.781	1.121	0.363	0.301	1.465	0.508	0.422
0.988	0.844	0.348	0.926	0.496	0.207	0.969	0.816	0.523	0.887	0.57	0.465	1.371	0.684	0.441	1.039	0.516	0.172	1.164	0.785	0.473	1.086	0.469	0.504	0.961	1.074	0.805	1.082	0.348	0.266	1.449	0.488	0.391
0.992	0.832	0.352	0.797	0.492	0.215	0.98	0.82	0.543	0.973	0.539	0.457	1.504	0.547	0.426	1.094	0.563	0.188	1.219	0.84	0.543	1.098	0.469	0.551	1.012	0.973	0.75	1.055	0.328	0.199	1.43	0.422	0.367
1	0.828	0.355	0.684	0.496	0.227	0.973	0.824	0.563	1.051	0.48	0.457	1.457	0.461	0.379	1.113	0.59	0.203	1.238	0.895	0.617	1.066	0.504	0.598	1.051	0.859	0.652	1.074	0.309	0.148	1.387	0.418	0.34
0.996	0.816	0.367	0.617	0.48	0.238	0.977	0.82	0.586	1.117	0.461	0.453	1.414	0.465	0.301	1.117	0.625	0.211	1.227	0.922	0.684	1.039	0.563	0.645	1.102	0.82	0.566	1.113	0.277	0.102	1.32	0.375	0.324
0.965	0.801	0.379	0.594	0.461	0.254	1.012	0.816	0.621	1.188	0.434	0.438	1.375	0.516	0.258	1.109	0.641	0.227	1.176	0.957	0.727	1.023	0.625	0.691	1.133	0.773	0.512	1.074	0.219	0.027	1.332	0.379	0.297
0.918	0.781	0.371	0.621	0.441	0.273	1.078	0.801	0.648	1.23	0.41	0.422	1.309	0.52	0.262	1.078	0.648	0.254	1.129	0.914	0.777	1.066	0.711	0.723	1.145	0.715	0.488	0.973	0.113	-0.043	1.355	0.41	0.262
0.863	0.758	0.371	0.672	0.441	0.289	1.141	0.785	0.668	1.258	0.395	0.402	1.215	0.527	0.289	1.039	0.645	0.281	1.164	0.914	0.813	1.129	0.816	0.75	1.195	0.676	0.484	0.906	0.031	-0.105	1.336	0.445	0.242
0.797	0.723	0.367	0.691	0.445	0.309	1.188	0.766	0.691	1.262	0.383	0.387	1.172	0.438	0.348	1.035	0.645	0.289	1.141	0.887	0.801	1.184	0.859	0.793	1.258	0.648	0.465	0.879	-0.012	-0.16	1.328	0.41	0.234
0.746	0.68	0.371	0.699	0.453	0.332	1.223	0.746	0.703	1.254	0.355	0.363	1.129	0.402	0.375	1.035	0.629	0.289	1.105	0.855	0.773	1.211	0.879	0.809	1.352	0.637	0.449	0.852	-0.047	-0.16	1.324	0.387	0.238
0.727	0.645	0.379	0.715	0.461	0.344	1.199	0.727	0.703	1.211	0.359	0.367	1.129	0.402	0.371	1.047	0.609	0.289	1.066	0.801	0.734	1.184	0.891	0.766	1.406	0.598	0.449	0.887	-0.027	-0.125	1.297	0.332	0.262
0.723	0.609	0.383	0.754	0.469	0.352	1.16	0.691	0.691	1.156	0.461	0.34	1.121	0.414	0.348	1.07	0.586	0.316	1.027	0.77	0.691	1.184	0.813	0.691	1.461	0.547	0.453	0.891	0.02	-0.109	1.199	0.355	0.258
0.719	0.566	0.387	0.801	0.48	0.355	1.102	0.664	0.664	1.086	0.484	0.316	1.07	0.41	0.32	1.102	0.582	0.363	1	0.75	0.668	1.238	0.781	0.609	1.535	0.422	0.457	0.887	0.082	-0.102	1.094	0.41	0.203
0.73	0.547	0.395	0.84	0.5	0.352	1.023	0.637	0.629	1.035	0.484	0.316	1	0.398	0.301	1.145	0.613	0.414	1	0.734	0.641	1.242	0.75	0.547	1.422	0.426	0.445	0.93	0.156	-0.098	1.027	0.477	0.152
0.762	0.559	0.383	0.859	0.527	0.332	0.953	0.617	0.594	1	0.48	0.316	0.965	0.402	0.27	1.195	0.688	0.461	1	0.699	0.609	1.191	0.699	0.516	1.418	0.445	0.449	0.98	0.23	-0.082	1.004	0.5	0.117
0.816	0.578	0.383	0.867	0.559	0.32	0.902	0.594	0.563	0.945	0.48	0.309	0.965	0.371	0.195	1.211	0.797	0.492	1.004	0.66	0.574	1.117	0.633	0.492	1.41	0.438	0.445	1.012	0.297	-0.039	1.02	0.504	0.063
0.906	0.594	0.379	0.871	0.586	0.316	0.863	0.574	0.535	0.934	0.504	0.289	0.977	0.277	0.137	1.172	0.883	0.535	1.027	0.621	0.551	1.086	0.613	0.469	1.359	0.438	0.438	1.059	0.309	0.02	1.016	0.516	-0.016
1.008	0.605	0.383	0.855	0.609	0.309	0.855	0.551	0.504	0.93	0.527	0.27	0.973	0.121	0.109	1.113	0.922	0.574	1.063	0.598	0.527	1.105	0.609	0.449	1.328	0.453	0.418	1.094	0.313	0.07	0.945	0.508	-0.066
1.086	0.609	0.383	0.82	0.637	0.309	0.863	0.535	0.477	0.887	0.574	0.25	0.902	-0.031	0.074	1.09	0.867	0.613	1.09	0.559	0.508	1.141	0.605	0.422	1.348	0.434	0.398	1.117	0.305	0.117	0.855	0.465	-0.086
1.125	0.625	0.383	0.773	0.664	0.293	0.867	0.504	0.469	0.871	0.508	0.242	0.789	-0.129	0.055	1.102	0.703	0.699	1.121	0.516	0.488	1.188	0.586	0.41	1.441	0.418	0.414	1.117	0.297	0.156	0.859	0.43	-0.113
1.141	0.637	0.379	0.73	0.691	0.277	0.895	0.477	0.473	0.883	0.418	0.25	0.73	-0.109	0.031	1.09	0.52	0.832	1.168	0.496	0.477	1.684	-0.063	0.535	1.516	0.445	0.391	1.129	0.277	0.176	0.98	0.422	-0.129
1.141	0.645	0.375	0.707	0.715	0.277	0.945	0.453	0.473	0.938	0.359	0.246	0.742	-0.02	-0.012	1.09	0.313	0.984	1.223	0.465	0.469	1.188	-0.441	0.055	1.523	0.434	0.395	1.117	0.273	0.219	1.078	0.297	-0.188
1.125	0.656	0.371	0.691	0.723	0.273	1.02	0.422	0.477	0.977	0.293	0.156	0.813	0.039	-0.047	1.031	0.238	1.125	1.262	0.441	0.461	0.734	0.426	0.105	1.496	0.363	0.387	1.113	0.262	0.273	1.047	0.063	-0.285
1.102	0.664	0.359	0.68	0.73	0.266	1.09	0.398	0.477	0.965	0.188	0.063	0.914	0.07	-0.055	0.93	0.254	1.227	1.293	0.453	0.445	0.793	1.164	0.137	1.496	0.297	0.387	1.113	0.25	0.32	0.918	-0.184	-0.332
1.074	0.652	0.352	0.688	0.734	0.27	1.148	0.395	0.461	0.949	0.16	-0.027	0.996	0.105	-0.039	0.918	0.297	1.273	1.332	0.434	0.43	1.215	1.059	0.367	1.512	0.281	0.387	1.18	0.195	0.359	0.836	-0.281	-0.324
1.035	0.633	0.348	0.68	0.707	0.277	1.203	0.402	0.445	0.914	0.152	-0.031	1	0.137	0	0.961	0.34	1.316	1.383	0.441	0.43	1.422	0.813	0.367	1.52	0.258	0.379	1.203	0.223	0.383	0.832	-0.238	-0.313
0.992	0.609	0.348	0.695	0.703	0.281	1.238	0.41	0.426	0.82	0.125	-0.012	0.973	0.164	0.039	0.984	0.375	1.324	1.375	0.426	0.402	1.375	0.438	0.359	1.523	0.215	0.371	1.238	0.293	0.355	0.859	-0.18	-0.254
0.953	0.578	0.352	0.691	0.695	0.285	1.234	0.41	0.402	0.762	0.133	-0.059	0.945	0.199	0.078	1.027	0.387	1.336	1.359	0.406	0.398	1.348	0.352	0.316	1.523	0.176	0.336	1.262	0.391	0.328	0.895	-0.156	-0.188
0.91	0.559	0.348	0.707	0.703	0.301	1.227	0.438	0.387	0.781	0.148	-0.117	0.918	0.219	0.098	1.023	0.379	1.336	1.305	0.422	0.391	1.309	0.441	0.223	1.449	0.102	0.238	1.262	0.492	0.289	0.93	-0.121	-0.16
0.867	0.527	0.352	0.742	0.719	0.309	1.203	0.453	0.379	0.863	0.121	-0.117	0.906	0.242	0.098	1.035	0.43	1.301	1.223	0.414	0.363	1.23	0.496	0.195	1.313	-0.031	0.133	1.262	0.602	0.254	0.988	-0.027	-0.125
0.82	0.492	0.34	0.777	0.723	0.313	1.164	0.449	0.359	0.965	0.113	-0.082	0.883	0.266	0.102	1.023	0.547	1.188	1.152	0.406	0.352	1.117	0.508	0.199	1.133	-0.168	0.043	1.258	0.723	0.238	1.066	0.039	-0.082
0.773	0.469	0.34	0.816	0.754	0.32	1.117	0.469	0.348	1.027	0.152	-0.008	0.906	0.273	0.125	1.008	0.605	1.039	1.07	0.41	0.332	1.098	0.469	0.234	0.945	-0.227	-0.039	1.293	0.801	0.242	1.156	0.129	-0.035
0.73	0.461	0.328	0.844	0.781	0.332	1.043	0.465	0.332	1.055	0.184	0.078	0.93	0.305	0.168	0.984	0.598	0.902	0.984	0.426	0.305	1.059	0.461	0.25	0.836	-0.184	-0.07	1.348	0.824	0.25	1.215	0.242	0.004
0.691	0.457	0.324	0.84	0.809	0.344	0.969	0.469	0.324	1.07	0.234	0.148	0.973	0.387	0.203	0.98	0.547	0.824	0.918	0.43	0.289	1.031	0.379	0.281	0.789	-0.102	-0.109	1.391	0.828	0.254	1.254	0.313	0.082
0.664	0.449	0.316	0.84	0.84	0.367	0.91	0.469	0.32	1.09	0.336	0.18	1.063	0.445	0.234	0.984	0.492	0.785	0.875	0.426	0.281	1.008	0.336	0.297	0.742	-0.066	-0.156	1.398	0.84	0.25	1.234	0.336	0.148
0.645	0.453	0.293	0.863	0.844	0.402	0.859	0.457	0.313	1.105	0.441	0.191	1.148	0.465	0.254	1.008	0.457	0.742	0.855	0.418	0.27	0.98	0.316	0.293	0.727	-0.07	-0.207	1.43	0.82	0.289	1.195	0.332	0.215
0.637	0.465	0.254	0.926	0.84	0.426	0.816	0.449	0.305	1.105	0.484	0.191	1.199	0.457	0.27	1.059	0.445	0.703	0.863	0.406	0.266	0.949	0.313	0.285	0.777	-0.105	-0.203	1.418	0.82	0.316	1.188	0.34	0.27
0.633	0.484	0.219	1.117	0.859	0.465	0.777	0.43	0.301	1.086	0.43	0.219	1.227	0.461	0.281	1.105	0.48	0.652	0.895	0.391	0.25	0.945	0.297	0.289	0.922	-0.098	-0.129	1.406	0.816	0.363	1.199	0.367	0.305
0.633	0.492	0.184	1.223	0.906	0.477	0.742	0.402	0.293	1.035	0.379	0.262	1.234	0.453	0.285	1.152	0.449	0.621	0.898	0.367	0.238	0.988	0.281	0.289	1.039	-0.059	-0.066	1.418	0.848	0.406	1.246	0.414	0.297
0.637	0.52	0.156	1.281	0.852	0.496	0.711	0.383	0.289	0.984	0.359	0.297	1.234	0.445	0.289	1.207	0.402	0.578	0.883	0.352	0.219	1.035	0.281	0.277	1.063	0.008	-0.035	1.426	0.816	0.453	1.289	0.473	0.301
0.66	0.547	0.137	1.273	0.84	0.488	0.691	0.371	0.262	0.941	0.305	0.336	1.25	0.453	0.289	1.301	0.336	0.57	0.867	0.348	0.18	1.07	0.27	0.258	1.039	0.086	-0.016	1.422	0.816	0.484	1.34	0.563	0.305
0.684	0.563	0.117	1.184	0.82	0.473	0.691	0.359	0.234	0.969	0.277	0.367	1.281	0.5	0.285	1.355	0.355	0.523	0.883	0.348	0.141	1.102	0.258	0.23	1.004	0.219	0.004	1.383	0.805	0.531	1.371	0.648	0.316
0.707	0.594	0.086	1.098	0.781	0.461	0.703	0.363	0.191	1.027	0.297	0.375	1.324	0.574	0.281	1.391	0.367	0.48	0.891	0.336	0.086	1.09	0.258	0.199	1.004	0.293	-0.031	1.285	0.781	0.57	1.387	0.699	0.348
0.715	0.621	0.063	1.023	0.75	0.445	0.707	0.391	0.145	1.051	0.359	0.367	1.324	0.645	0.281	1.402	0.371	0.441	0.879	0.324	0.031	1.016	0.25	0.18	1.074	0.273	0.012	1.207	0.793	0.621	1.367	0.695	0.383
0.73	0.637	0.039	0.93	0.758	0.418	0.715	0.41	0.121	1.039	0.441	0.34	1.305	0.703	0.281	1.41	0.383	0.414	0.852	0.305	-0.012	0.949	0.258	0.152	1.066	0.332	0.047	1.156	0.82	0.684	1.363	0.727	0.422
0.77	0.641	0.035	0.82	0.742	0.395	0.73	0.43	0.094	1.004	0.543	0.305	1.301	0.727	0.281	1.387	0.383	0.383	0.855	0.293	-0.043	0.902	0.277	0.133	1.02	0.398	0.059	1.109	0.871	0.754	1.352	0.766	0.445
0.84	0.656	0.031	0.754	0.715	0.371	0.746	0.441	0.078	0.98	0.629	0.266	1.285	0.754	0.277	1.352	0.383	0.348	0.852	0.266	-0.059	0.867	0.293	0.133	0.973	0.449	0.078	1.016	0.902	0.832	1.355	0.801	0.461
0.898	0.68	0.039	0.742	0.688	0.359	0.773	0.445	0.074	1.008	0.688	0.234	1.27	0.754	0.273	1.289	0.398	0.32	0.84	0.238	-0.066	0.828	0.289	0.137	0.977	0.5	0.09	0.93	0.895	0.891	1.391	0.859	0.496
0.938	0.695	0.047	0.758	0.664	0.367	0.828	0.441	0.086	1.035	0.711	0.238	1.234	0.719	0.273	1.215	0.422	0.293	0.852	0.258	-0.059	0.797	0.277	0.172	1.02	0.535	0.113	0.906	0.883	0.887	1.395	0.93	0.531
0.945	0.695	0.07	0.758	0.652	0.363	0.891	0.441	0.098	1.023	0.703	0.254	1.176	0.691	0.273	1.145	0.453	0.266	0.879	0.289	-0.023	0.758	0.305	0.199	1.074	0.555	0.129	0.938	0.848	0.801	1.371	0.98	0.563
0.93	0.688	0.102	0.746	0.598	0.371	0.938	0.438	0.117	0.996	0.695	0.273	1.121	0.684	0.281	1.082	0.488	0.254	0.898	0.309	0.031	0.762	0.355	0.219	1.141	0.578	0.141	1.012	0.848	0.68	1.352	1.055	0.563
0.902	0.684	0.125	0.77	0.559	0.391	0.973	0.43	0.148	0.98	0.648	0.309	1.078	0.68	0.305	1.02	0.566	0.227	0.914	0.332	0.07	0.793	0.402	0.242	1.207	0.637	0.148	1.078	0.855	0.563	1.316	1.117	0.555
0.848	0.672	0.145	0.813	0.52	0.391	0.984	0.441	0.172	0.977	0.617	0.344	0.992	0.676	0.316	0.992	0.691	0.246	0.91	0.355	0.113	0.813	0.43	0.246	1.242	0.695	0.16	1.145	0.875	0.465	1.254	1.152	0.551
0.777	0.652	0.164	0.871	0.48	0.402	0.961	0.453	0.195	0.969	0.609	0.363	0.918	0.672	0.34	0.91	0.66	0.203	0.895	0.371	0.152	0.801	0.438	0.25	1.23	0.742	0.191	1.18	0.836	0.406	1.168	1.133	0.578
0.695	0.637	0.18	0.906	0.469	0.41	0.906	0.465	0.215	0.977	0.609	0.383	0.883	0.68	0.359	0.996	0.488	0.238	0.871	0.363	0.188	0.762	0.43	0.25	1.234	0.793	0.23	1.227	0.824	0.375	1.129	1.113	0.633
0.637	0.598	0.188	0.945	0.461	0.402	0.832	0.473	0.238	0.996	0.602	0.414	0.871	0.711	0.371	1.012	0.473	0.25	0.84	0.375	0.223	0.727	0.406	0.25	1.25	0.73	0.293	1.25	0.781	0.348	1.164	1.094	0.727
0.625	0.563	0.199	0.977	0.469	0.395	0.777	0.484	0.246	1.004	0.613	0.465	0.863	0.746	0.395	0.973	0.543	0.199	0.824	0.391	0.242	0.727	0.367	0.25	1.223	0.652	0.367	1.32	0.754	0.344	1.207	1.074	0.84
0.633	0.547	0.219	0.996	0.492	0.379	0.738	0.48	0.254	1.02	0.645	0.512	0.863	0.793	0.426	0.945	0.527	0.016	0.836	0.395	0.27	0.766	0.348	0.258	1.219	0.551	0.422	1.383	0.73	0.348	1.207	1.004	0.945
0.656	0.527	0.246	1.016	0.527	0.363	0.734	0.484	0.27	1.043	0.676	0.563	0.883	0.844	0.477	0.945	0.395	-0.086	0.859	0.406	0.293	0.785	0.363	0.277	1.227	0.441	0.465	1.383	0.672	0.355	1.203	0.906	0.98
0.691	0.523	0.262	1.008	0.531	0.355	0.73	0.469	0.277	1.074	0.695	0.602	0.93	0.875	0.527	0.91	0.277	-0.219	0.898	0.348	0.313	0.82	0.316	0.305	1.238	0.402	0.492	1.383	0.613	0.355	1.176	0.82	0.938
0.723	0.527	0.27	0.977	0.574	0.348	0.742	0.461	0.301	1.078	0.723	0.625	1.059	0.93	0.602	0.848	0.227	-0.215	0.926	0.328	0.336	0.867	0.266	0.34	1.262	0.402	0.523	1.406	0.563	0.359	1.191	0.762	0.844
0.777	0.531	0.273	0.934	0.582	0.344	0.766	0.449	0.316	1.063	0.762	0.617	1.18	0.984	0.68	0.75	0.195	-0.184	0.969	0.324	0.352	0.957	0.23	0.375	1.324	0.426	0.566	1.398	0.508	0.355	1.242	0.754	0.738
0.82	0.539	0.273	0.902	0.609	0.34	0.813	0.434	0.336	1.07	0.777	0.609	1.254	1.004	0.766	0.672	0.195	-0.18	1.016	0.332	0.359	1	0.254	0.395	1.344	0.473	0.609	1.383	0.465	0.348	1.281	0.75	0.645
0.871	0.563	0.273	0.883	0.621	0.309	0.867	0.438	0.348	1.074	0.824	0.613	1.258	1.039	0.762	0.66	0.215	-0.195	1.078	0.363	0.363	1.047	0.313	0.383	1.379	0.543	0.648	1.391	0.43	0.344	1.313	0.707	0.57
0.875	0.609	0.27	0.859	0.609	0.281	0.926	0.438	0.359	1.105	0.906	0.621	1.176	1.027	0.66	0.727	0.223	-0.215	1.117	0.422	0.355	1.086	0.367	0.363	1.375	0.645	0.66	1.406	0.402	0.34	1.367	0.691	0.484
0.848	0.648	0.262	0.832	0.582	0.262	0.965	0.449	0.363	1.141	0.996	0.617	1.086	1.016	0.531	0.816	0.234	-0.188	1.137	0.488	0.34	1.113	0.422	0.328	1.32	0.73	0.668	1.438	0.379	0.32	1.398	0.699	0.426
0.84	0.66	0.258	0.801	0.551	0.25	0.996	0.469	0.359	1.152	1.039	0.609	1.016	0.977	0.438	0.879	0.25	-0.133	1.121	0.559	0.324	1.133	0.492	0.301	1.25	0.793	0.699	1.484	0.402	0.309	1.387	0.719	0.398
0.84	0.664	0.254	0.805	0.555	0.23	1.008	0.496	0.367	1.16	1.02	0.609	0.984	0.941	0.383	0.914	0.27	-0.043	1.098	0.609	0.324	1.121	0.57	0.289	1.191	0.836	0.742	1.512	0.355	0.297	1.367	0.703	0.375
0.832	0.668	0.254	0.824	0.566	0.219	1.016	0.527	0.359	1.156	1.008	0.598	0.949	0.918	0.359	0.961	0.309	0.047	1.086	0.668	0.34	1.129	0.629	0.285	1.191	0.953	0.789	1.492	0.387	0.289	1.367	0.688	0.355
0.816	0.668	0.254	0.852	0.563	0.195	1.035	0.563	0.363	1.141	0.957	0.582	0.941	0.891	0.336	0.988	0.32	0.125	1.074	0.676	0.359	1.129	0.664	0.285	1.223	1.066	0.809	1.469	0.383	0.277	1.371	0.656	0.352
0.793	0.668	0.254	0.844	0.527	0.152	1.047	0.602	0.359	1.078	0.891	0.547	0.91	0.859	0.32	1.012	0.355	0.203	1.047	0.699	0.371	1.129	0.707	0.301	1.277	1.16	0.801	1.469	0.387	0.273	1.379	0.594	0.348
0.762	0.664	0.254	0.832	0.488	0.121	1.039	0.645	0.352	0.992	0.828	0.512	0.941	0.809	0.348	0.996	0.414	0.254	1.055	0.719	0.359	1.16	0.73	0.313	1.293	1.23	0.813	1.465	0.379	0.277	1.387	0.508	0.344
0.734	0.664	0.266	0.809	0.441	0.113	1.043	0.641	0.352	0.902	0.773	0.477	1.027	0.762	0.363	0.988	0.426	0.273	1.055	0.711	0.363	1.184	0.746	0.32	1.242	1.219	0.816	1.445	0.352	0.281	1.363	0.426	0.34
0.73	0.672	0.266	0.813	0.406	0.109	1.008	0.645	0.363	0.863	0.723	0.438	1.141	0.695	0.391	0.977	0.414	0.281	1.047	0.707	0.359	1.199	0.723	0.336	1.203	1.125	0.82	1.422	0.32	0.277	1.332	0.352	0.34
0.723	0.656	0.27	0.809	0.391	0.109	0.992	0.637	0.387	0.863	0.691	0.414	1.23	0.617	0.402	0.973	0.387	0.281	1.043	0.715	0.352	1.219	0.703	0.363	1.211	1.059	0.793	1.426	0.289	0.27	1.281	0.336	0.313
0.727	0.641	0.281	0.816	0.387	0.113	0.977	0.617	0.402	0.887	0.652	0.398	1.332	0.551	0.387	0.992	0.367	0.285	1.031	0.723	0.348	1.227	0.691	0.395	1.203	0.977	0.719	1.449	0.246	0.203	1.242	0.293	0.309
0.75	0.652	0.289	0.863	0.383	0.133	0.98	0.59	0.41	0.875	0.621	0.398	1.406	0.5	0.383	1	0.391	0.305	1.035	0.695	0.355	1.238	0.672	0.426	1.172	0.91	0.645	1.395	0.133	0.137	1.262	0.301	0.309
0.762	0.664	0.301	0.945	0.391	0.145	0.973	0.578	0.422	0.883	0.59	0.395	1.461	0.465	0.395	1.027	0.395	0.328	1.039	0.703	0.371	1.281	0.637	0.469	1.168	0.875	0.59	1.266	-0.031	0.051	1.262	0.383	0.293
0.785	0.672	0.305	1.027	0.395	0.156	0.938	0.566	0.438	0.914	0.57	0.406	1.512	0.473	0.395	1.09	0.352	0.379	1.055	0.719	0.375	1.262	0.656	0.504	1.152	0.844	0.516	1.008	-0.176	-0.082	1.293	0.363	0.281
0.801	0.699	0.301	1.074	0.406	0.176	0.891	0.543	0.465	0.984	0.539	0.418	1.535	0.48	0.391	1.047	0.398	0.414	1.094	0.742	0.391	1.254	0.688	0.527	1.199	0.797	0.469	0.813	-0.168	-0.16	1.328	0.352	0.289
0.809	0.738	0.297	1.07	0.426	0.188	0.844	0.555	0.477	1.086	0.5	0.43	1.523	0.496	0.395	1.023	0.469	0.398	1.148	0.75	0.422	1.223	0.715	0.551	1.262	0.723	0.449	0.699	-0.086	-0.168	1.344	0.371	0.285
0.816	0.781	0.289	1.012	0.441	0.199	0.844	0.555	0.496	1.188	0.473	0.441	1.508	0.504	0.387	1.027	0.543	0.371	1.152	0.777	0.453	1.172	0.766	0.563	1.316	0.66	0.426	0.613	-0.004	-0.141	1.348	0.391	0.281
0.848	0.828	0.277	0.918	0.457	0.215	0.855	0.566	0.508	1.266	0.461	0.445	1.473	0.516	0.379	1.063	0.605	0.332	1.125	0.805	0.477	1.129	0.801	0.57	1.336	0.59	0.414	0.547	0.078	-0.145	1.316	0.43	0.25
0.848	0.871	0.27	0.828	0.48	0.219	0.914	0.594	0.512	1.328	0.441	0.441	1.41	0.512	0.359	1.094	0.641	0.297	1.09	0.84	0.52	1.133	0.832	0.574	1.426	0.445	0.469	0.52	0.145	-0.156	1.27	0.422	0.02
0.855	0.887	0.277	0.715	0.496	0.211	0.957	0.617	0.523	1.367	0.43	0.441	1.352	0.496	0.352	1.105	0.648	0.293	1.094	0.863	0.578	1.164	0.879	0.582	1.262	0.332	0.336	0.582	0.199	-0.125	1.23	0.25	-0.219
0.852	0.891	0.285	0.641	0.492	0.215	0.969	0.656	0.539	1.395	0.434	0.434	1.324	0.469	0.359	1.078	0.641	0.313	1.164	0.91	0.625	1.18	0.914	0.598	1.141	0.5	0.359	0.691	0.234	-0.074	1.188	0.016	-0.406
0.863	0.895	0.297	0.598	0.504	0.219	0.965	0.707	0.555	1.383	0.43	0.422	1.332	0.461	0.367	1.039	0.637	0.336	1.254	0.965	0.688	1.156	0.895	0.625	1.188	0.516	0.41	0.762	0.246	-0.02	1.129	-0.152	-0.441
0.871	0.898	0.313	0.574	0.504	0.234	0.973	0.742	0.578	1.355	0.422	0.418	1.324	0.402	0.383	1	0.637	0.359	1.313	1	0.766	1.133	0.859	0.633	1.219	0.398	0.398	0.805	0.262	0.039	0.898	-0.227	-0.531
0.883	0.895	0.328	0.582	0.504	0.238	1.004	0.738	0.621	1.293	0.465	0.398	1.328	0.328	0.41	0.988	0.629	0.375	1.293	1	0.777	1.125	0.832	0.617	1.168	0.305	0.391	0.871	0.289	0.082	0.691	-0.23	-0.648
0.902	0.871	0.352	0.617	0.492	0.254	1.09	0.746	0.66	1.23	0.469	0.379	1.355	0.25	0.434	0.996	0.617	0.379	1.215	0.961	0.73	1.129	0.816	0.574	1.133	0.32	0.387	0.941	0.313	0.113	0.59	-0.254	-0.738
0.953	0.867	0.371	0.68	0.496	0.273	1.172	0.762	0.676	1.184	0.461	0.371	1.414	0.191	0.414	0.996	0.605	0.387	1.176	0.898	0.676	1.137	0.793	0.516	1.109	0.32	0.375	1	0.383	0.137	0.602	-0.293	-0.719
0.992	0.883	0.383	0.727	0.5	0.281	1.207	0.754	0.691	1.156	0.488	0.352	1.461	0.156	0.387	1.004	0.574	0.402	1.168	0.836	0.633	1.125	0.754	0.449	1.082	0.332	0.371	1.082	0.406	0.152	0.719	-0.281	-0.617
1.004	0.871	0.391	0.777	0.516	0.281	1.211	0.723	0.703	1.156	0.496	0.328	1.465	0.113	0.32	1.004	0.555	0.426	1.137	0.773	0.594	1.109	0.723	0.398	1.035	0.301	0.379	1.152	0.473	0.16	0.883	-0.266	-0.469
1.008	0.871	0.402	0.816	0.555	0.262	1.188	0.703	0.711	1.152	0.488	0.324	1.375	0	0.18	0.988	0.551	0.441	1.086	0.695	0.57	1.117	0.707	0.367	1.02	0.305	0.383	1.188	0.5	0.172	1.113	-0.227	-0.32
1	0.867	0.422	0.836	0.598	0.242	1.137	0.707	0.684	1.105	0.465	0.324	1.203	-0.145	0.023	0.965	0.566	0.465	1.043	0.656	0.551	1.137	0.684	0.352	1.008	0.281	0.367	1.156	0.484	0.172	1.371	-0.109	-0.191
0.98	0.863	0.438	0.844	0.641	0.23	1.059	0.719	0.637	1.02	0.434	0.332	0.988	-0.285	-0.059	0.957	0.609	0.496	1.016	0.633	0.523	1.184	0.648	0.352	1.012	0.301	0.383	1.109	0.461	0.195	1.504	0.055	-0.086
0.938	0.871	0.438	0.84	0.664	0.238	0.965	0.742	0.582	0.949	0.41	0.336	0.816	-0.336	-0.035	1.012	0.695	0.559	1.012	0.598	0.504	1.227	0.621	0.355	1.004	0.289	0.387	1.086	0.43	0.223	1.527	0.219	0.027
0.871	0.863	0.418	0.832	0.688	0.25	0.898	0.762	0.527	0.914	0.398	0.328	0.672	-0.262	-0.023	1.141	0.805	0.625	1.055	0.559	0.484	1.262	0.586	0.367	0.973	0.246	0.402	1.078	0.426	0.238	1.527	0.281	0.094
0.805	0.832	0.398	0.836	0.715	0.25	0.867	0.746	0.488	0.922	0.379	0.305	0.574	-0.156	-0.07	1.258	0.879	0.711	1.125	0.504	0.477	1.543	0.145	0.527	0.98	0.211	0.422	1.074	0.469	0.23	1.523	0.332	0.129
0.758	0.793	0.387	0.832	0.742	0.246	0.867	0.738	0.457	0.949	0.355	0.262	0.582	-0.078	-0.168	1.352	1.031	0.848	1.188	0.496	0.473	1.145	0.16	0.184	1.098	0.207	0.418	1.055	0.539	0.203	1.508	0.453	0.129
0.727	0.762	0.375	0.797	0.77	0.238	0.867	0.707	0.434	0.961	0.301	0.188	0.66	0.008	-0.25	1.336	1.129	0.926	1.277	0.461	0.48	0.848	0.723	0.234	1.191	0.199	0.359	1.039	0.637	0.18	1.547	0.461	0.152
0.727	0.73	0.371	0.84	0.789	0.25	0.875	0.664	0.422	0.926	0.23	0.125	0.754	0.129	-0.254	1.262	1.262	0.859	1.348	0.434	0.465	1.082	0.836	0.383	1.23	0.141	0.27	1.027	0.73	0.164	1.473	0.469	0.203
0.734	0.695	0.367	0.832	0.773	0.262	0.887	0.605	0.434	0.844	0.156	0.078	0.828	0.262	-0.207	1.129	1.352	0.75	1.422	0.426	0.453	1.363	0.699	0.398	1.16	-0.012	0.164	1.039	0.777	0.18	1.383	0.496	0.246
0.754	0.645	0.375	0.789	0.75	0.273	0.895	0.52	0.418	0.75	0.102	0.055	0.859	0.371	-0.109	1.145	1.359	0.645	1.477	0.418	0.441	1.313	0.422	0.387	1.086	-0.184	0.059	1.094	0.762	0.203	1.281	0.559	0.27
0.801	0.609	0.387	0.816	0.73	0.301	1.063	0.43	0.434	0.695	0.098	0.066	0.875	0.457	-0.012	1.242	1.301	0.57	1.496	0.414	0.422	1.246	0.348	0.348	1.078	-0.27	-0.078	1.156	0.719	0.246	1.188	0.594	0.297
0.871	0.609	0.387	0.832	0.715	0.316	1.047	0.293	0.352	0.715	0.148	0.094	0.891	0.508	0.055	1.258	1.207	0.559	1.469	0.434	0.402	1.215	0.363	0.309	1.121	-0.293	-0.141	1.211	0.672	0.277	1.125	0.594	0.313
0.957	0.621	0.383	0.836	0.715	0.336	0.992	0.289	0.375	0.754	0.211	0.09	0.902	0.535	0.086	1.262	1.191	0.574	1.414	0.414	0.395	1.164	0.367	0.293	1.113	-0.23	-0.16	1.238	0.641	0.305	1.105	0.637	0.305
1.051	0.625	0.383	0.836	0.719	0.352	1.09	0.559	0.457	0.797	0.254	0.074	0.969	0.48	0.125	1.246	1.172	0.586	1.352	0.438	0.375	1.141	0.332	0.332	1.02	-0.148	-0.191	1.242	0.617	0.352	1.09	0.684	0.301
1.121	0.625	0.379	0.828	0.711	0.371	1.199	0.559	0.426	0.84	0.289	0.035	1.023	0.391	0.168	1.152	1.035	0.602	1.27	0.441	0.359	1.098	0.328	0.332	1.004	-0.043	-0.25	1.238	0.598	0.395	1.125	0.68	0.293
1.156	0.625	0.375	0.832	0.719	0.367	1.234	0.449	0.406	0.836	0.313	0.035	1.086	0.383	0.188	1.137	0.914	0.578	1.199	0.441	0.336	1.094	0.293	0.375	1.016	0.027	-0.293	1.258	0.602	0.434	1.133	0.68	0.301
1.176	0.621	0.371	0.844	0.727	0.359	1.25	0.48	0.395	0.785	0.363	0.035	1.172	0.398	0.203	1.148	0.824	0.539	1.129	0.43	0.313	1.105	0.281	0.383	1.043	0.07	-0.254	1.32	0.609	0.492	1.168	0.699	0.316
1.18	0.629	0.359	0.836	0.75	0.344	1.242	0.52	0.348	0.723	0.414	0.035	1.254	0.402	0.234	1.172	0.793	0.539	1.063	0.43	0.289	1.109	0.258	0.383	1.059	0.121	-0.164	1.402	0.625	0.555	1.199	0.699	0.332
1.168	0.633	0.355	0.855	0.785	0.355	1.191	0.516	0.332	0.691	0.438	0.066	1.316	0.41	0.266	1.18	0.711	0.496	0.996	0.422	0.27	1.098	0.254	0.375	1.074	0.148	-0.055	1.469	0.66	0.629	1.191	0.684	0.359
1.148	0.629	0.344	0.852	0.816	0.355	1.133	0.512	0.336	0.688	0.445	0.098	1.359	0.434	0.297	1.227	0.605	0.492	0.938	0.414	0.242	1.098	0.277	0.359	1.078	0.176	0.043	1.488	0.738	0.699	1.164	0.672	0.398
1.105	0.605	0.34	0.836	0.824	0.367	1.078	0.508	0.344	0.668	0.484	0.109	1.387	0.449	0.316	1.254	0.523	0.496	0.902	0.418	0.238	1.137	0.32	0.328	1.055	0.223	0.094	1.453	0.762	0.809	1.098	0.688	0.434
1.063	0.586	0.336	0.859	0.828	0.375	1.016	0.492	0.348	0.688	0.527	0.113	1.387	0.453	0.336	1.316	0.48	0.469	0.863	0.391	0.246	1.184	0.371	0.293	1.027	0.273	0.105	1.422	0.77	0.945	1.066	0.676	0.477
1.016	0.578	0.324	0.895	0.813	0.395	0.965	0.48	0.348	0.73	0.559	0.125	1.359	0.445	0.355	1.352	0.457	0.445	0.848	0.352	0.254	1.207	0.367	0.234	1.039	0.34	0.105	1.438	0.863	1.031	1.074	0.688	0.516
0.969	0.57	0.32	0.969	0.82	0.402	0.906	0.488	0.336	0.785	0.566	0.145	1.363	0.469	0.371	1.348	0.457	0.438	0.844	0.316	0.246	1.23	0.289	0.164	1.066	0.371	0.141	1.402	0.949	1.09	1.09	0.734	0.527
0.938	0.539	0.316	1.027	0.82	0.422	0.891	0.438	0.324	0.844	0.57	0.16	1.355	0.531	0.383	1.355	0.461	0.441	0.836	0.285	0.207	1.172	0.262	0.137	1.027	0.367	0.191	1.281	0.93	1.109	1.16	0.77	0.539
0.902	0.516	0.316	1.074	0.809	0.445	0.879	0.422	0.328	0.895	0.57	0.184	1.371	0.59	0.402	1.375	0.457	0.441	0.82	0.262	0.148	1.043	0.238	0.027	1	0.34	0.242	1.168	0.867	1.102	1.195	0.832	0.531
0.863	0.504	0.305	1.113	0.801	0.484	0.883	0.418	0.328	0.949	0.574	0.195	1.375	0.66	0.434	1.398	0.445	0.445	0.77	0.242	0.086	0.969	0.102	-0.043	0.992	0.313	0.301	1.098	0.801	1.059	1.195	0.918	0.535
0.82	0.496	0.293	1.137	0.797	0.504	0.875	0.398	0.32	1.008	0.57	0.211	1.344	0.723	0.473	1.398	0.414	0.449	0.738	0.23	0.035	1.004	0.027	-0.117	1.004	0.316	0.352	1.09	0.738	0.977	1.172	1.016	0.551
0.793	0.492	0.277	1.105	0.785	0.512	0.855	0.391	0.313	1.051	0.566	0.227	1.313	0.75	0.504	1.395	0.391	0.449	0.73	0.234	-0.012	0.996	0.074	-0.152	1.039	0.332	0.383	1.094	0.734	0.887	1.102	1.074	0.57
0.766	0.484	0.258	1.035	0.766	0.496	0.82	0.383	0.313	1.074	0.574	0.238	1.254	0.762	0.535	1.383	0.328	0.457	0.746	0.242	-0.059	0.938	0.109	-0.105	1.09	0.363	0.391	1.074	0.758	0.797	1.113	1.074	0.633
0.754	0.473	0.23	0.945	0.766	0.469	0.793	0.383	0.297	1.094	0.594	0.242	1.195	0.715	0.531	1.332	0.367	0.426	0.793	0.266	-0.102	0.891	0.094	-0.078	1.133	0.414	0.391	1.047	0.777	0.719	1.148	1.059	0.707
0.75	0.465	0.191	0.836	0.73	0.438	0.801	0.406	0.254	1.113	0.621	0.246	1.113	0.695	0.5	1.258	0.332	0.41	0.82	0.266	-0.117	0.895	0.055	-0.051	1.137	0.461	0.383	1.051	0.773	0.668	1.105	1.012	0.789
0.742	0.453	0.152	0.754	0.711	0.43	0.828	0.41	0.219	1.133	0.629	0.266	1.035	0.711	0.461	1.219	0.328	0.406	0.844	0.266	-0.098	0.926	-0.012	-0.012	1.141	0.504	0.387	1.082	0.766	0.633	1.047	0.945	0.879
0.738	0.449	0.109	0.703	0.695	0.418	0.832	0.379	0.184	1.141	0.66	0.293	0.945	0.746	0.414	1.156	0.336	0.395	0.883	0.281	-0.047	0.941	-0.098	0.086	1.133	0.539	0.395	1.117	0.738	0.605	1.008	0.852	0.902
0.723	0.449	0.078	0.688	0.66	0.406	0.813	0.359	0.148	1.164	0.68	0.332	0.875	0.789	0.379	1.078	0.336	0.379	0.914	0.285	0.004	0.965	-0.137	0.18	1.129	0.551	0.41	1.145	0.68	0.594	1.055	0.793	0.84
0.699	0.453	0.059	0.711	0.648	0.402	0.797	0.352	0.125	1.125	0.715	0.332	0.855	0.805	0.371	1.004	0.355	0.355	0.945	0.305	0.059	1.031	-0.117	0.258	1.133	0.57	0.414	1.172	0.621	0.57	1.168	0.785	0.719
0.68	0.473	0.043	0.742	0.641	0.406	0.801	0.348	0.125	1.152	0.68	0.371	0.887	0.824	0.395	0.914	0.395	0.316	0.973	0.332	0.105	1.066	-0.008	0.297	1.137	0.609	0.41	1.184	0.551	0.535	1.344	0.723	0.633
0.672	0.488	0.023	0.766	0.605	0.398	0.848	0.367	0.125	1.125	0.66	0.406	0.941	0.836	0.438	0.848	0.414	0.305	0.984	0.352	0.137	1.066	0.117	0.332	1.133	0.645	0.41	1.188	0.477	0.492	1.441	0.664	0.559
0.684	0.496	0.008	0.793	0.578	0.406	0.891	0.379	0.125	1.098	0.617	0.445	0.941	0.863	0.484	0.797	0.418	0.293	0.969	0.352	0.164	1.055	0.203	0.348	1.117	0.645	0.422	1.176	0.414	0.461	1.461	0.66	0.492
0.746	0.508	-0.008	0.855	0.551	0.426	0.91	0.383	0.145	1.09	0.559	0.516	0.887	0.883	0.52	0.77	0.441	0.277	0.934	0.359	0.184	1.031	0.254	0.363	1.121	0.66	0.449	1.168	0.391	0.414	1.465	0.688	0.457
0.828	0.535	-0.012	0.949	0.555	0.438	0.902	0.398	0.156	1.082	0.449	0.59	0.852	0.883	0.539	0.82	0.43	0.277	0.895	0.398	0.199	0.957	0.336	0.344	1.199	0.68	0.465	1.172	0.352	0.395	1.484	0.711	0.41
0.883	0.543	0	1.047	0.543	0.441	0.867	0.418	0.176	1.066	0.332	0.66	0.898	0.883	0.57	0.836	0.414	0.266	0.91	0.43	0.242	0.953	0.328	0.336	1.293	0.73	0.477	1.168	0.32	0.395	1.531	0.719	0.375
0.902	0.566	0.023	1.105	0.547	0.434	0.828	0.438	0.195	1.051	0.258	0.699	1.004	0.887	0.609	0.816	0.434	0.25	0.934	0.434	0.266	1	0.309	0.352	1.367	0.82	0.461	1.164	0.32	0.379	1.543	0.652	0.363
0.922	0.602	0.047	1.109	0.543	0.426	0.773	0.465	0.199	1.063	0.297	0.688	1.125	0.887	0.66	0.777	0.453	0.203	0.98	0.363	0.309	0.992	0.379	0.328	1.359	0.871	0.461	1.137	0.324	0.371	1.563	0.617	0.328
0.918	0.625	0.07	1.109	0.555	0.418	0.727	0.508	0.207	1.02	0.391	0.637	1.203	0.898	0.703	0.73	0.465	0.145	1.02	0.355	0.34	1.031	0.465	0.297	1.266	0.887	0.484	1.125	0.344	0.348	1.535	0.551	0.301
0.902	0.641	0.086	1.105	0.555	0.41	0.676	0.52	0.211	1.004	0.547	0.57	1.215	0.898	0.715	0.676	0.465	0.074	1.059	0.367	0.34	1.074	0.57	0.266	1.145	0.887	0.547	1.148	0.379	0.332	1.527	0.492	0.293
0.863	0.645	0.102	1.074	0.566	0.395	0.637	0.527	0.219	0.996	0.734	0.508	1.16	0.871	0.672	0.645	0.473	0.031	1.105	0.391	0.336	1.105	0.645	0.238	1.055	0.883	0.625	1.156	0.422	0.313	1.523	0.453	0.293
0.789	0.648	0.113	1.012	0.574	0.375	0.617	0.488	0.23	0.945	0.957	0.453	1.078	0.828	0.602	0.641	0.461	-0.008	1.156	0.43	0.324	1.133	0.746	0.211	1.035	0.883	0.711	1.184	0.445	0.305	1.492	0.41	0.305
0.691	0.633	0.129	0.965	0.57	0.359	0.621	0.48	0.246	0.941	1.113	0.473	1.027	0.773	0.543	0.66	0.441	-0.02	1.199	0.496	0.316	1.152	0.762	0.203	1.078	0.91	0.789	1.219	0.422	0.309	1.461	0.387	0.305
0.621	0.602	0.148	0.918	0.551	0.355	0.645	0.465	0.266	0.961	1.188	0.512	1.027	0.723	0.5	0.715	0.426	-0.008	1.223	0.574	0.301	1.156	0.813	0.207	1.121	0.902	0.879	1.219	0.359	0.313	1.449	0.387	0.293
0.609	0.578	0.172	0.867	0.543	0.359	0.684	0.449	0.281	1.051	1.223	0.574	1.027	0.688	0.477	0.758	0.395	-0.004	1.23	0.656	0.293	1.156	0.789	0.219	1.129	0.879	0.957	1.195	0.375	0.32	1.438	0.395	0.281
0.621	0.566	0.188	0.82	0.516	0.359	0.75	0.434	0.305	1.152	1.219	0.609	1.051	0.672	0.457	0.77	0.344	0.023	1.227	0.73	0.289	1.156	0.75	0.223	1.113	0.852	0.996	1.195	0.398	0.309	1.418	0.402	0.262
0.664	0.574	0.207	0.773	0.488	0.355	0.816	0.422	0.32	1.203	1.184	0.641	1.059	0.648	0.43	0.805	0.305	0.055	1.199	0.785	0.316	1.141	0.715	0.227	1.125	0.816	0.973	1.25	0.43	0.285	1.391	0.41	0.254
0.711	0.594	0.219	0.746	0.469	0.355	0.891	0.434	0.324	1.195	1.109	0.66	1.086	0.633	0.422	0.848	0.289	0.086	1.188	0.816	0.348	1.137	0.672	0.266	1.191	0.766	0.863	1.316	0.449	0.254	1.371	0.402	0.246
0.762	0.617	0.223	0.723	0.453	0.352	0.945	0.457	0.32	1.156	1.016	0.66	1.113	0.602	0.43	0.891	0.285	0.109	1.18	0.805	0.391	1.141	0.598	0.293	1.254	0.738	0.734	1.316	0.445	0.176	1.363	0.41	0.246
0.805	0.629	0.234	0.703	0.434	0.348	0.992	0.484	0.316	1.102	0.922	0.629	1.148	0.563	0.422	0.93	0.301	0.133	1.164	0.762	0.414	1.145	0.539	0.348	1.281	0.715	0.613	1.262	0.418	0.063	1.336	0.398	0.242
0.844	0.637	0.242	0.703	0.426	0.348	1.039	0.52	0.313	1.043	0.879	0.59	1.184	0.508	0.418	0.938	0.328	0.145	1.152	0.699	0.43	1.176	0.516	0.395	1.297	0.723	0.531	1.215	0.359	-0.063	1.305	0.387	0.25
0.855	0.648	0.254	0.73	0.434	0.34	1.059	0.551	0.316	0.926	0.832	0.543	1.203	0.469	0.414	0.93	0.355	0.16	1.133	0.656	0.434	1.242	0.492	0.438	1.328	0.715	0.492	1.188	0.234	-0.16	1.254	0.367	0.25
0.855	0.652	0.266	0.789	0.453	0.324	1.078	0.566	0.324	0.867	0.789	0.527	1.227	0.43	0.406	0.906	0.371	0.18	1.098	0.629	0.441	1.285	0.488	0.477	1.395	0.695	0.469	1.117	0.008	-0.242	1.191	0.305	0.148
0.844	0.66	0.27	0.84	0.465	0.297	1.086	0.594	0.328	0.84	0.773	0.5	1.234	0.418	0.387	0.883	0.398	0.191	1.066	0.625	0.445	1.305	0.508	0.52	1.484	0.684	0.449	0.973	-0.164	-0.285	1.141	0.145	0.043
0.852	0.672	0.273	0.836	0.477	0.27	1.07	0.617	0.34	0.824	0.758	0.465	1.234	0.414	0.371	0.875	0.434	0.191	1.047	0.629	0.465	1.285	0.539	0.563	1.543	0.66	0.426	0.82	-0.184	-0.285	1.121	-0.055	-0.051
0.855	0.684	0.266	0.852	0.488	0.242	1.043	0.637	0.336	0.836	0.719	0.449	1.246	0.422	0.359	0.895	0.492	0.203	1.051	0.656	0.496	1.234	0.574	0.609	1.832	0.484	0.535	0.719	-0.09	-0.289	1.129	-0.168	-0.141
0.875	0.707	0.266	0.848	0.512	0.211	1.02	0.648	0.34	0.879	0.676	0.441	1.254	0.422	0.355	0.938	0.527	0.207	1.105	0.688	0.527	1.168	0.609	0.656	1.445	0.418	0.121	0.711	0.012	-0.309	1.035	-0.215	-0.277
0.863	0.723	0.266	0.805	0.535	0.176	0.996	0.652	0.355	0.938	0.621	0.449	1.266	0.449	0.34	0.969	0.535	0.219	1.156	0.727	0.551	1.102	0.652	0.691	1.469	0.637	0.371	0.82	0.035	-0.293	0.875	-0.238	-0.434
0.855	0.734	0.266	0.797	0.539	0.148	0.98	0.652	0.379	1.016	0.543	0.449	1.27	0.469	0.328	0.992	0.551	0.223	1.172	0.758	0.574	1.043	0.688	0.719	1.637	0.555	0.375	0.922	0.035	-0.246	0.754	-0.262	-0.555
0.84	0.746	0.27	0.82	0.559	0.133	0.969	0.641	0.41	1.125	0.559	0.477	1.246	0.477	0.328	1.035	0.563	0.227	1.137	0.793	0.598	1.016	0.738	0.73	1.582	0.426	0.336	0.953	0.047	-0.195	0.727	-0.266	-0.574
0.824	0.754	0.273	0.879	0.559	0.133	0.984	0.613	0.453	1.246	0.488	0.469	1.184	0.492	0.324	1.063	0.586	0.23	1.086	0.816	0.625	1.035	0.82	0.738	1.461	0.371	0.34	0.945	0.082	-0.141	0.723	-0.227	-0.504
0.816	0.758	0.281	0.926	0.57	0.137	1.004	0.609	0.48	1.324	0.461	0.469	1.129	0.492	0.316	1.102	0.617	0.223	1.07	0.844	0.648	1.07	0.895	0.75	1.434	0.453	0.332	0.977	0.18	-0.094	0.793	-0.176	-0.391
0.816	0.758	0.289	0.922	0.574	0.145	1.008	0.609	0.516	1.383	0.445	0.461	1.082	0.527	0.293	1.152	0.656	0.223	1.063	0.875	0.691	1.074	0.93	0.766	1.445	0.492	0.293	1.039	0.23	-0.059	0.973	-0.125	-0.25
0.824	0.758	0.297	0.887	0.586	0.145	1.02	0.617	0.547	1.426	0.398	0.453	1.09	0.547	0.262	1.188	0.688	0.23	1.117	0.887	0.77	1.086	0.941	0.766	1.418	0.461	0.266	1.09	0.293	-0.012	1.199	-0.074	-0.129
0.832	0.742	0.305	0.84	0.586	0.145	1.047	0.637	0.555	1.41	0.426	0.43	1.117	0.531	0.234	1.203	0.699	0.242	1.18	0.898	0.816	1.109	0.973	0.691	1.363	0.41	0.262	1.105	0.352	0.063	1.363	0.008	-0.004
0.84	0.742	0.305	0.781	0.586	0.152	1.055	0.688	0.547	1.363	0.438	0.402	1.109	0.473	0.219	1.207	0.707	0.266	1.168	0.863	0.84	1.098	0.965	0.605	1.324	0.359	0.266	1.078	0.34	0.121	1.395	0.074	0.098
0.836	0.742	0.309	0.715	0.586	0.152	1.051	0.758	0.527	1.301	0.445	0.379	1.07	0.391	0.168	1.227	0.699	0.301	1.164	0.832	0.844	1.109	0.926	0.516	1.285	0.34	0.277	1.047	0.324	0.168	1.383	0.172	0.141
0.84	0.758	0.305	0.648	0.582	0.16	1.023	0.828	0.512	1.238	0.414	0.367	1.012	0.313	0.098	1.203	0.699	0.32	1.117	0.754	0.809	1.125	0.902	0.441	1.25	0.324	0.285	1.031	0.316	0.215	1.367	0.277	0.188
0.832	0.766	0.293	0.598	0.574	0.164	1.004	0.883	0.512	1.164	0.484	0.355	0.973	0.238	0.059	1.219	0.645	0.367	1.066	0.68	0.777	1.145	0.863	0.398	1.246	0.313	0.285	1.047	0.32	0.242	1.379	0.293	0.215
0.813	0.781	0.277	0.566	0.566	0.176	0.992	0.945	0.508	1.043	0.496	0.328	0.945	0.16	0.039	1.18	0.621	0.402	1.051	0.617	0.742	1.156	0.793	0.367	1.211	0.297	0.281	1.082	0.375	0.25	1.367	0.297	0.246
0.777	0.801	0.273	0.57	0.551	0.184	1.023	0.969	0.52	0.988	0.469	0.324	0.918	0.078	0.023	1.18	0.586	0.434	1.027	0.586	0.707	1.184	0.734	0.344	1.137	0.266	0.27	1.129	0.465	0.25	1.332	0.324	0.277
0.742	0.816	0.266	0.605	0.543	0.195	1.094	0.969	0.543	0.984	0.461	0.32	0.871	0.016	-0.02	1.172	0.563	0.461	0.984	0.551	0.664	1.254	0.691	0.344	1.055	0.242	0.215	1.152	0.539	0.254	1.359	0.324	0.277
0.727	0.824	0.273	0.648	0.543	0.207	1.16	0.945	0.566	0.977	0.441	0.305	0.824	0.008	-0.066	1.133	0.535	0.477	0.957	0.543	0.621	1.328	0.684	0.352	1.027	0.219	0.129	1.164	0.598	0.27	1.363	0.324	0.305
0.734	0.828	0.277	0.688	0.543	0.223	1.203	0.926	0.598	0.941	0.422	0.293	0.82	0.047	-0.102	1.098	0.543	0.492	0.965	0.539	0.59	1.395	0.641	0.367	1.035	0.141	0.066	1.172	0.637	0.277	1.309	0.367	0.297
0.758	0.824	0.285	0.742	0.543	0.234	1.223	0.883	0.637	0.902	0.414	0.285	0.859	0.113	-0.105	1.023	0.574	0.48	1.02	0.547	0.563	1.43	0.586	0.391	1.055	0.02	0.008	1.18	0.641	0.297	1.238	0.434	0.332
0.77	0.82	0.301	0.801	0.559	0.242	1.203	0.832	0.66	0.852	0.41	0.27	0.918	0.18	-0.094	0.984	0.605	0.469	1.098	0.52	0.547	1.477	0.543	0.406	1	-0.066	-0.051	1.18	0.625	0.316	1.203	0.508	0.316
0.781	0.816	0.324	0.855	0.563	0.25	1.156	0.777	0.656	0.801	0.391	0.246	0.969	0.234	-0.066	0.973	0.66	0.453	1.148	0.516	0.531	1.531	0.504	0.418	0.895	-0.078	-0.094	1.168	0.566	0.332	1.184	0.582	0.305
0.832	0.824	0.348	0.891	0.578	0.25	1.094	0.73	0.625	0.773	0.371	0.207	1.004	0.27	-0.039	0.977	0.738	0.457	1.172	0.508	0.516	1.523	0.469	0.391	0.801	-0.023	-0.133	1.199	0.563	0.367	1.16	0.703	0.254
0.914	0.844	0.363	0.91	0.605	0.254	1.012	0.684	0.594	0.73	0.375	0.137	0.984	0.309	0.004	1.031	0.75	0.496	1.18	0.488	0.508	1.516	0.449	0.387	0.754	0.051	-0.168	1.176	0.555	0.395	1.168	0.797	0.215
0.98	0.871	0.383	0.914	0.629	0.25	0.941	0.652	0.57	0.73	0.293	0.113	0.969	0.336	0.055	1.066	0.754	0.555	1.195	0.477	0.492	1.488	0.418	0.379	0.723	0.102	-0.164	1.176	0.566	0.426	1.215	0.84	0.199
1.016	0.887	0.41	0.91	0.645	0.246	0.883	0.633	0.527	0.758	0.242	0.102	0.961	0.367	0.105	1.047	0.793	0.613	1.227	0.453	0.484	1.445	0.379	0.363	0.723	0.141	-0.133	1.191	0.594	0.477	1.246	0.832	0.199
1.043	0.906	0.438	0.922	0.66	0.25	0.852	0.613	0.5	0.746	0.246	0.078	0.938	0.387	0.145	1.047	0.863	0.664	1.27	0.414	0.477	1.406	0.352	0.359	0.766	0.129	-0.047	1.234	0.637	0.527	1.258	0.82	0.223
1.051	0.918	0.453	0.926	0.676	0.258	0.836	0.594	0.469	0.723	0.277	0.031	0.906	0.387	0.184	1.051	0.926	0.723	1.313	0.371	0.477	1.375	0.34	0.355	0.824	0.121	0.063	1.305	0.711	0.574	1.297	0.797	0.242
1.02	0.914	0.465	0.906	0.703	0.25	0.836	0.574	0.457	0.719	0.32	-0.012	0.879	0.383	0.207	1.125	0.953	0.848	1.328	0.344	0.465	1.336	0.301	0.352	0.898	0.133	0.152	1.355	0.77	0.621	1.313	0.801	0.266
0.961	0.883	0.461	0.875	0.711	0.262	0.867	0.523	0.457	0.781	0.402	-0.055	0.844	0.383	0.23	1.234	1.027	0.922	1.332	0.328	0.453	1.293	0.27	0.352	0.973	0.188	0.211	1.371	0.836	0.668	1.27	0.82	0.301
0.879	0.832	0.449	0.859	0.707	0.277	0.934	0.488	0.469	0.867	0.441	-0.063	0.855	0.418	0.234	1.23	1.063	0.949	1.324	0.336	0.438	1.238	0.273	0.344	1.051	0.211	0.258	1.355	0.895	0.734	1.23	0.84	0.328
0.816	0.773	0.434	0.824	0.691	0.285	1.016	0.477	0.465	0.891	0.48	-0.055	0.918	0.41	0.254	1.188	0.996	0.906	1.293	0.348	0.418	1.211	0.285	0.336	1.094	0.246	0.281	1.316	0.984	0.773	1.207	0.852	0.355
0.785	0.73	0.43	0.82	0.691	0.297	1.098	0.461	0.473	0.879	0.414	-0.023	1	0.359	0.301	1.156	0.918	0.828	1.273	0.367	0.395	1.195	0.301	0.332	1.109	0.309	0.285	1.285	1.066	0.797	1.203	0.84	0.379
0.754	0.707	0.418	0.836	0.676	0.305	1.164	0.426	0.477	0.887	0.348	0.039	1.02	0.371	0.34	1.129	0.84	0.754	1.25	0.383	0.363	1.188	0.313	0.32	1.094	0.352	0.293	1.258	1.09	0.789	1.262	0.844	0.395
0.719	0.652	0.422	0.852	0.66	0.316	1.234	0.406	0.469	0.883	0.332	0.09	1.035	0.379	0.359	1.098	0.77	0.715	1.219	0.402	0.336	1.191	0.305	0.32	1.082	0.383	0.285	1.246	1.109	0.809	1.313	0.895	0.402
0.723	0.609	0.422	0.859	0.656	0.34	1.262	0.391	0.438	0.852	0.355	0.125	1.031	0.391	0.359	1.07	0.723	0.691	1.152	0.434	0.289	1.211	0.359	0.309	1.117	0.387	0.281	1.172	1.059	0.859	1.297	0.938	0.418
0.766	0.605	0.414	0.832	0.664	0.344	1.285	0.422	0.422	0.816	0.383	0.16	1.047	0.434	0.348	1.031	0.66	0.68	1.113	0.398	0.285	1.266	0.359	0.289	1.117	0.402	0.293	1.082	0.961	0.898	1.238	0.98	0.473
0.844	0.617	0.418	0.813	0.676	0.355	1.297	0.426	0.41	0.77	0.402	0.184	1.078	0.5	0.324	1.082	0.684	0.656	1.051	0.402	0.281	1.316	0.344	0.285	1.082	0.43	0.301	1.066	0.867	0.895	1.168	0.996	0.547
0.934	0.621	0.414	0.809	0.691	0.367	1.273	0.422	0.391	0.723	0.41	0.207	1.102	0.559	0.301	1.066	0.637	0.645	0.98	0.457	0.25	1.324	0.375	0.246	1.066	0.453	0.309	1.117	0.805	0.859	1.125	1	0.617
1.008	0.621	0.414	0.816	0.719	0.379	1.223	0.473	0.371	0.691	0.402	0.246	1.117	0.613	0.305	1.086	0.582	0.641	0.973	0.527	0.211	1.309	0.367	0.18	1.086	0.484	0.309	1.18	0.766	0.797	1.074	0.996	0.699
1.047	0.605	0.41	0.813	0.754	0.387	1.18	0.484	0.355	0.688	0.398	0.266	1.121	0.652	0.309	1.121	0.527	0.629	1.035	0.539	0.148	1.25	0.34	0.109	1.145	0.504	0.297	1.195	0.738	0.703	1	0.965	0.758
1.066	0.598	0.398	0.813	0.777	0.402	1.133	0.461	0.348	0.703	0.398	0.277	1.125	0.684	0.32	1.18	0.496	0.602	1.117	0.449	0.059	1.152	0.313	0.043	1.203	0.523	0.285	1.227	0.715	0.605	0.941	0.879	0.785
1.078	0.602	0.391	0.82	0.816	0.426	1.082	0.473	0.332	0.734	0.402	0.297	1.113	0.707	0.332	1.242	0.465	0.574	1.098	0.367	-0.008	1.004	0.266	-0.035	1.238	0.551	0.262	1.27	0.688	0.539	0.938	0.809	0.754
1.082	0.605	0.383	0.844	0.859	0.449	1.023	0.453	0.316	0.789	0.41	0.316	1.098	0.723	0.348	1.281	0.453	0.531	0.992	0.297	-0.031	0.859	0.207	-0.07	1.238	0.582	0.254	1.34	0.664	0.484	0.988	0.777	0.672
1.07	0.605	0.363	0.879	0.887	0.488	0.957	0.441	0.313	0.879	0.422	0.328	1.09	0.727	0.379	1.32	0.449	0.484	0.898	0.285	-0.031	0.742	0.152	-0.063	1.207	0.625	0.254	1.395	0.645	0.438	1.063	0.762	0.59
1.039	0.621	0.355	0.91	0.895	0.531	0.906	0.41	0.309	1.004	0.434	0.352	1.09	0.734	0.406	1.355	0.445	0.445	0.852	0.277	-0.059	0.629	0.125	-0.035	1.168	0.633	0.27	1.414	0.625	0.406	1.125	0.773	0.504
1.004	0.613	0.352	0.973	0.941	0.563	0.863	0.391	0.297	1.113	0.441	0.359	1.086	0.738	0.438	1.391	0.445	0.43	0.871	0.238	-0.109	0.527	0.109	-0.016	1.133	0.652	0.281	1.426	0.613	0.383	1.199	0.777	0.43
0.977	0.609	0.324	1.023	0.957	0.602	0.828	0.383	0.285	1.207	0.457	0.359	1.07	0.754	0.477	1.422	0.426	0.422	0.906	0.176	-0.18	0.465	0.109	-0.016	1.113	0.664	0.301	1.418	0.59	0.363	1.285	0.789	0.379
0.938	0.598	0.313	1.105	0.934	0.633	0.766	0.371	0.258	1.266	0.477	0.359	1.066	0.766	0.504	1.434	0.414	0.414	0.93	0.141	-0.203	0.5	0.152	-0.008	1.121	0.668	0.316	1.379	0.578	0.359	1.371	0.77	0.348
0.902	0.578	0.305	1.129	0.914	0.66	0.699	0.355	0.211	1.285	0.512	0.348	1.051	0.781	0.512	1.406	0.398	0.414	0.941	0.113	-0.168	0.582	0.215	0.027	1.121	0.672	0.32	1.344	0.578	0.355	1.457	0.746	0.324
0.867	0.559	0.297	1.109	0.906	0.664	0.652	0.348	0.168	1.273	0.566	0.348	1.117	0.805	0.523	1.367	0.398	0.402	0.934	0.094	-0.102	0.66	0.25	0.059	1.102	0.684	0.297	1.316	0.543	0.352	1.5	0.711	0.301
0.824	0.547	0.277	1.074	0.887	0.645	0.637	0.344	0.141	1.242	0.602	0.355	1.137	0.879	0.512	1.313	0.391	0.395	0.965	0.121	-0.051	0.695	0.262	0.09	1.105	0.711	0.285	1.313	0.48	0.348	1.555	0.699	0.289
0.789	0.535	0.262	1.016	0.852	0.602	0.633	0.344	0.125	1.207	0.688	0.359	1.105	0.918	0.523	1.25	0.383	0.387	1.004	0.16	0.004	0.711	0.266	0.113	1.129	0.746	0.289	1.305	0.41	0.352	1.543	0.703	0.297
0.742	0.531	0.238	0.949	0.828	0.563	0.637	0.344	0.105	1.16	0.758	0.367	1.082	0.957	0.539	1.176	0.371	0.371	1	0.184	0.063	0.766	0.27	0.141	1.18	0.789	0.32	1.297	0.352	0.348	1.516	0.695	0.301
0.73	0.516	0.223	0.875	0.801	0.531	0.641	0.348	0.078	1.117	0.789	0.371	1.066	0.996	0.566	1.113	0.352	0.371	0.98	0.188	0.129	0.855	0.305	0.152	1.238	0.859	0.363	1.262	0.297	0.344	1.512	0.672	0.301
0.754	0.492	0.184	0.824	0.77	0.5	0.668	0.359	0.055	1.055	0.809	0.387	1.105	1.035	0.602	1.039	0.34	0.359	0.926	0.191	0.203	0.914	0.371	0.172	1.258	0.949	0.387	1.266	0.293	0.348	1.52	0.617	0.305
0.793	0.484	0.148	0.809	0.734	0.469	0.742	0.387	0.039	0.984	0.797	0.391	1.18	1.074	0.629	0.977	0.328	0.355	0.879	0.191	0.258	0.988	0.344	0.195	1.246	1.043	0.398	1.219	0.277	0.34	1.523	0.539	0.293
0.809	0.48	0.113	0.82	0.719	0.441	0.828	0.414	0.039	0.945	0.762	0.383	1.176	1.055	0.633	0.914	0.324	0.355	0.84	0.246	0.293	1.176	0.281	0.238	1.219	1.133	0.406	1.176	0.277	0.348	1.52	0.461	0.289
0.805	0.484	0.07	0.844	0.699	0.426	0.914	0.438	0.051	0.922	0.73	0.383	1.16	0.969	0.645	0.867	0.316	0.355	0.855	0.27	0.305	1.289	0.277	0.285	1.195	1.211	0.43	1.152	0.234	0.367	1.492	0.395	0.273
0.793	0.5	0.023	0.895	0.699	0.414	0.969	0.449	0.059	0.898	0.719	0.398	1.129	0.91	0.625	0.832	0.316	0.355	0.898	0.281	0.316	1.367	0.34	0.293	1.227	1.191	0.492	1.113	0.234	0.379	1.465	0.355	0.27
0.805	0.52	-0.02	0.902	0.645	0.422	0.98	0.449	0.086	0.875	0.707	0.41	1.094	0.848	0.605	0.801	0.316	0.359	0.934	0.285	0.34	1.445	0.379	0.281	1.336	1.238	0.543	1.063	0.262	0.379	1.453	0.359	0.266
0.82	0.563	-0.07	0.949	0.594	0.441	0.957	0.445	0.113	0.871	0.73	0.426	1.063	0.797	0.582	0.785	0.32	0.355	0.934	0.324	0.348	1.512	0.441	0.273	1.395	1.234	0.566	1.02	0.266	0.383	1.473	0.324	0.262
0.816	0.586	-0.113	1.031	0.547	0.453	0.91	0.438	0.141	0.887	0.742	0.438	1.031	0.758	0.559	0.793	0.332	0.352	1.016	0.289	0.355	1.574	0.531	0.258	1.367	1.121	0.57	1.027	0.277	0.383	1.504	0.32	0.258
0.824	0.578	-0.121	1.109	0.52	0.457	0.852	0.438	0.16	0.898	0.758	0.461	1.02	0.723	0.527	0.867	0.363	0.336	1.063	0.285	0.363	1.602	0.586	0.25	1.324	0.961	0.578	1.07	0.293	0.375	1.531	0.32	0.266
0.852	0.574	-0.117	1.188	0.496	0.457	0.777	0.426	0.188	0.883	0.77	0.484	1.008	0.68	0.5	0.934	0.398	0.316	1.086	0.344	0.352	1.57	0.672	0.266	1.309	0.82	0.574	1.18	0.309	0.363	1.473	0.316	0.273
0.891	0.586	-0.105	1.258	0.488	0.449	0.73	0.43	0.211	0.859	0.789	0.508	1.012	0.641	0.477	0.926	0.422	0.281	1.102	0.438	0.32	1.508	0.754	0.297	1.277	0.719	0.57	1.32	0.281	0.297	1.426	0.348	0.277
0.918	0.594	-0.086	1.277	0.488	0.43	0.727	0.441	0.234	0.867	0.816	0.539	1.031	0.605	0.461	0.941	0.391	0.262	1.102	0.551	0.281	1.484	0.824	0.328	1.227	0.637	0.559	1.359	0.203	0.223	1.434	0.375	0.262
0.957	0.59	-0.043	1.273	0.504	0.41	0.75	0.445	0.25	0.898	0.844	0.578	1.063	0.574	0.441	0.906	0.359	0.219	1.113	0.676	0.242	1.465	0.828	0.363	1.176	0.559	0.543	1.223	0.09	0.07	1.527	0.391	0.25
0.988	0.586	0	1.246	0.527	0.391	0.785	0.438	0.273	0.922	0.863	0.621	1.133	0.57	0.426	0.824	0.379	0.148	1.137	0.758	0.219	1.418	0.758	0.406	1.156	0.496	0.52	1.035	-0.043	-0.078	1.676	0.395	0.23
0.98	0.57	0.039	1.211	0.527	0.375	0.797	0.414	0.297	0.98	0.887	0.68	1.188	0.563	0.43	0.805	0.41	0.082	1.145	0.813	0.211	1.375	0.699	0.441	1.164	0.465	0.48	0.891	-0.18	-0.137	1.758	0.344	0.203
0.906	0.543	0.082	1.176	0.555	0.352	0.832	0.41	0.324	1.078	0.891	0.758	1.219	0.547	0.418	0.84	0.41	0.027	1.172	0.828	0.227	1.359	0.625	0.469	1.23	0.512	0.465	0.824	-0.215	-0.145	1.73	0.219	0.141
0.781	0.516	0.121	1.078	0.563	0.332	0.891	0.414	0.34	1.176	0.918	0.797	1.23	0.523	0.41	0.867	0.371	-0.012	1.172	0.801	0.25	1.328	0.512	0.516	1.273	0.547	0.453	0.762	-0.227	-0.113	1.527	0.023	0.035
0.68	0.508	0.148	1.016	0.563	0.32	0.949	0.426	0.348	1.18	0.895	0.801	1.23	0.512	0.406	0.891	0.332	-0.039	1.137	0.734	0.27	1.316	0.477	0.535	1.289	0.578	0.441	0.738	-0.156	-0.145	1.254	-0.191	-0.164
0.633	0.492	0.18	0.961	0.563	0.313	1.004	0.441	0.355	1.129	0.867	0.75	1.242	0.496	0.395	0.898	0.32	-0.051	1.125	0.688	0.281	1.297	0.461	0.563	1.313	0.574	0.434	0.836	-0.031	-0.223	0.93	-0.41	-0.355
0.648	0.465	0.211	0.902	0.527	0.313	1.043	0.465	0.359	1.078	0.82	0.668	1.254	0.484	0.391	0.895	0.328	-0.047	1.133	0.672	0.289	1.277	0.48	0.602	1.305	0.57	0.422	0.973	0.063	-0.262	0.656	-0.469	-0.426
0.711	0.441	0.238	0.852	0.504	0.301	1.066	0.52	0.34	1.02	0.793	0.598	1.266	0.465	0.387	0.891	0.359	-0.047	1.145	0.668	0.301	1.238	0.539	0.641	1.293	0.543	0.406	1.063	0.109	-0.242	0.484	-0.332	-0.438
0.77	0.449	0.277	0.801	0.492	0.301	1.059	0.555	0.332	0.918	0.758	0.555	1.266	0.449	0.375	0.859	0.395	-0.051	1.168	0.668	0.332	1.188	0.602	0.664	1.309	0.547	0.391	1.07	0.141	-0.195	0.367	-0.16	-0.406
0.801	0.469	0.309	0.773	0.473	0.289	1.055	0.566	0.336	0.875	0.723	0.539	1.238	0.441	0.371	0.832	0.426	-0.051	1.199	0.68	0.383	1.129	0.676	0.691	1.281	0.547	0.348	1.082	0.168	-0.129	0.34	-0.023	-0.375
0.816	0.484	0.336	0.734	0.465	0.285	1.039	0.59	0.344	0.871	0.711	0.516	1.199	0.438	0.363	0.801	0.438	-0.02	1.211	0.703	0.438	1.051	0.742	0.707	1.254	0.465	0.344	1.145	0.242	-0.047	0.461	0.02	-0.336
0.836	0.535	0.359	0.703	0.453	0.273	1.012	0.617	0.34	0.895	0.703	0.5	1.152	0.422	0.359	0.785	0.457	0.008	1.215	0.758	0.492	0.992	0.797	0.719	1.23	0.406	0.352	1.195	0.297	0.008	0.656	0.016	-0.23
0.836	0.566	0.359	0.664	0.438	0.266	0.984	0.648	0.328	0.941	0.668	0.477	1.098	0.43	0.355	0.789	0.527	0.039	1.211	0.824	0.559	0.961	0.848	0.727	1.203	0.355	0.348	1.195	0.363	0.039	0.801	0.074	-0.121
0.844	0.586	0.367	0.637	0.422	0.25	0.965	0.668	0.324	0.98	0.629	0.473	1.059	0.434	0.344	0.816	0.531	0.082	1.184	0.879	0.621	0.98	0.91	0.742	1.176	0.328	0.336	1.18	0.359	0.063	0.875	0.109	-0.059
0.855	0.605	0.367	0.641	0.41	0.23	0.953	0.676	0.34	1.016	0.594	0.477	1.02	0.434	0.34	0.844	0.5	0.121	1.141	0.918	0.676	1.02	0.941	0.797	1.188	0.328	0.332	1.156	0.324	0.102	0.953	0.152	-0.016
0.863	0.629	0.371	0.648	0.414	0.188	0.949	0.672	0.348	1.059	0.547	0.48	0.98	0.422	0.328	0.906	0.48	0.148	1.094	0.934	0.754	1.047	0.945	0.879	1.199	0.32	0.32	1.121	0.289	0.172	1.063	0.203	0.031
0.871	0.641	0.375	0.688	0.426	0.16	0.945	0.652	0.367	1.105	0.496	0.488	0.941	0.43	0.305	0.98	0.465	0.176	1.043	0.883	0.848	1.051	0.934	0.938	1.188	0.371	0.305	1.113	0.293	0.23	1.164	0.277	0.063
0.879	0.656	0.383	0.715	0.441	0.117	0.926	0.625	0.387	1.168	0.453	0.48	0.938	0.441	0.285	1.047	0.449	0.203	1.074	0.875	0.934	1.055	0.887	0.934	1.207	0.352	0.305	1.121	0.34	0.273	1.309	0.387	0.105
0.867	0.68	0.383	0.707	0.453	0.09	0.906	0.629	0.402	1.246	0.418	0.473	0.949	0.457	0.258	1.109	0.457	0.223	1.09	0.836	0.98	1.102	0.84	0.871	1.195	0.348	0.309	1.145	0.414	0.293	1.402	0.43	0.141
0.848	0.699	0.383	0.672	0.477	0.07	0.902	0.625	0.418	1.289	0.414	0.461	0.965	0.453	0.234	1.148	0.48	0.242	1.07	0.793	1.004	1.156	0.793	0.762	1.141	0.348	0.301	1.152	0.508	0.293	1.465	0.434	0.18
0.82	0.723	0.379	0.672	0.504	0.063	0.914	0.645	0.43	1.316	0.391	0.449	0.969	0.422	0.184	1.168	0.508	0.262	1.059	0.719	1.004	1.195	0.766	0.656	1.082	0.352	0.293	1.176	0.57	0.285	1.523	0.422	0.207
0.781	0.773	0.367	0.723	0.523	0.07	0.918	0.676	0.441	1.336	0.438	0.426	0.93	0.363	0.117	1.18	0.586	0.266	1.035	0.652	0.996	1.223	0.77	0.563	1.027	0.336	0.281	1.184	0.625	0.273	1.566	0.398	0.234
0.73	0.813	0.355	0.781	0.547	0.059	0.926	0.719	0.449	1.309	0.438	0.402	0.883	0.293	0.094	1.156	0.625	0.27	1.047	0.602	0.965	1.234	0.762	0.496	1.016	0.305	0.27	1.199	0.609	0.301	1.602	0.383	0.262
0.707	0.809	0.367	0.816	0.559	0.059	0.93	0.777	0.453	1.285	0.449	0.398	0.824	0.25	0.074	1.156	0.645	0.301	1.09	0.586	0.902	1.289	0.738	0.465	1.023	0.285	0.242	1.227	0.633	0.328	1.648	0.414	0.285
0.719	0.801	0.379	0.828	0.566	0.066	0.938	0.805	0.477	1.238	0.461	0.383	0.77	0.223	0.051	1.152	0.66	0.313	1.129	0.59	0.824	1.359	0.715	0.441	1.008	0.262	0.211	1.25	0.621	0.355	1.668	0.461	0.301
0.754	0.82	0.383	0.832	0.578	0.086	0.953	0.832	0.496	1.172	0.473	0.367	0.758	0.211	0.02	1.141	0.68	0.332	1.141	0.574	0.742	1.441	0.684	0.418	0.996	0.234	0.176	1.262	0.605	0.387	1.672	0.527	0.348
0.781	0.855	0.375	0.848	0.586	0.113	0.965	0.879	0.488	1.109	0.477	0.348	0.797	0.203	-0.008	1.148	0.676	0.344	1.164	0.559	0.668	1.52	0.652	0.41	0.961	0.184	0.148	1.273	0.574	0.426	1.668	0.645	0.406
0.781	0.883	0.375	0.859	0.598	0.137	0.977	0.891	0.531	1.051	0.48	0.328	0.863	0.199	-0.023	1.156	0.645	0.355	1.199	0.566	0.602	1.578	0.609	0.41	0.93	0.098	0.113	1.273	0.539	0.484	1.672	0.789	0.473
0.77	0.902	0.379	0.848	0.605	0.148	1.039	0.914	0.563	0.996	0.473	0.32	0.906	0.207	-0.031	1.16	0.598	0.383	1.262	0.57	0.555	1.609	0.551	0.414	0.91	0.008	0.055	1.32	0.539	0.52	1.648	0.863	0.527
0.77	0.934	0.391	0.82	0.625	0.164	1.125	0.93	0.582	0.953	0.457	0.309	0.945	0.238	-0.023	1.156	0.582	0.406	1.344	0.582	0.523	1.633	0.492	0.418	0.902	-0.043	0.023	1.301	0.539	0.57	1.629	0.93	0.566
0.773	0.938	0.395	0.781	0.617	0.176	1.188	0.945	0.609	0.93	0.453	0.301	0.977	0.297	0.004	1.152	0.535	0.434	1.422	0.586	0.492	1.637	0.441	0.395	0.891	0.012	0.012	1.316	0.582	0.594	1.535	0.957	0.535
0.793	0.91	0.406	0.758	0.605	0.191	1.188	0.906	0.633	0.926	0.453	0.285	0.973	0.324	0.031	1.148	0.484	0.469	1.477	0.594	0.469	1.598	0.43	0.395	0.855	0.047	-0.008	1.355	0.648	0.621	1.441	0.93	0.457
0.82	0.914	0.41	0.758	0.586	0.207	1.176	0.875	0.648	0.914	0.449	0.27	0.934	0.348	0.063	1.148	0.445	0.508	1.539	0.602	0.449	1.555	0.406	0.387	0.836	0.043	-0.016	1.398	0.707	0.648	1.387	0.918	0.379
0.828	0.926	0.41	0.773	0.578	0.219	1.137	0.832	0.648	0.879	0.43	0.238	0.887	0.363	0.094	1.145	0.426	0.539	1.629	0.586	0.441	1.512	0.367	0.367	0.871	0.074	-0.012	1.441	0.797	0.664	1.363	0.973	0.344
0.84	0.922	0.414	0.801	0.582	0.234	1.086	0.797	0.625	0.832	0.402	0.184	0.836	0.375	0.121	1.09	0.445	0.57	1.695	0.555	0.434	1.445	0.348	0.359	0.93	0.105	-0.02	1.391	0.898	0.68	1.313	1.027	0.355
0.836	0.887	0.434	0.84	0.574	0.254	1.016	0.762	0.598	0.773	0.43	0.113	0.824	0.359	0.164	1.078	0.469	0.602	1.727	0.512	0.434	1.375	0.332	0.355	0.969	0.133	-0.043	1.32	1.012	0.695	1.297	1.086	0.414
0.859	0.859	0.465	0.887	0.566	0.27	0.941	0.719	0.582	0.766	0.355	0.094	0.809	0.363	0.191	1.07	0.531	0.621	1.711	0.469	0.422	1.316	0.324	0.352	0.914	0.199	-0.105	1.27	1.113	0.707	1.172	1.121	0.473
0.906	0.848	0.477	0.957	0.563	0.293	0.902	0.688	0.563	0.809	0.324	0.094	0.789	0.395	0.215	1.074	0.598	0.648	1.664	0.438	0.406	1.262	0.316	0.348	0.816	0.176	-0.199	1.234	1.188	0.75	1.059	1.145	0.547
0.934	0.824	0.492	0.977	0.59	0.301	0.887	0.656	0.531	0.789	0.297	0.066	0.801	0.422	0.227	1.086	0.668	0.68	1.582	0.414	0.391	1.234	0.313	0.328	0.816	0.117	-0.203	1.176	1.172	0.816	0.996	1.129	0.609
0.934	0.801	0.496	0.977	0.594	0.313	0.895	0.625	0.508	0.719	0.25	0	0.863	0.402	0.242	1.086	0.738	0.715	1.492	0.387	0.371	1.227	0.324	0.32	0.887	0.121	-0.129	1.098	1.07	0.895	1.004	1.055	0.676
0.926	0.773	0.5	0.988	0.59	0.336	0.898	0.59	0.488	0.695	0.223	-0.043	0.898	0.391	0.27	1.059	0.797	0.773	1.406	0.371	0.348	1.227	0.344	0.316	0.953	0.188	-0.035	1.043	0.949	0.938	1.059	0.984	0.777
0.902	0.758	0.492	0.996	0.598	0.344	0.91	0.563	0.488	0.738	0.234	-0.059	0.957	0.391	0.293	1.09	0.887	0.848	1.32	0.336	0.332	1.207	0.34	0.313	1.051	0.297	0.023	1.023	0.793	0.93	1.105	0.93	0.93
0.852	0.766	0.473	0.992	0.605	0.352	0.926	0.523	0.48	0.84	0.258	-0.043	1.023	0.387	0.309	1.145	0.965	0.91	1.234	0.324	0.316	1.172	0.336	0.316	1.176	0.359	0.063	1.051	0.684	0.895	1.094	0.84	1.035
0.797	0.781	0.441	1	0.637	0.355	0.973	0.477	0.48	0.93	0.285	-0.027	1.086	0.398	0.324	1.172	0.973	0.949	1.148	0.324	0.293	1.145	0.324	0.32	1.27	0.344	0.121	1.063	0.594	0.809	1.063	0.75	1.051
0.762	0.801	0.418	0.949	0.66	0.352	1.035	0.477	0.492	0.98	0.305	0.012	1.125	0.426	0.32	1.16	0.953	0.969	1.07	0.348	0.281	1.145	0.313	0.328	1.383	0.344	0.191	1.078	0.555	0.699	1.074	0.668	0.941
0.781	0.816	0.402	0.973	0.672	0.363	1.098	0.449	0.48	0.973	0.336	0.051	1.145	0.484	0.305	1.117	0.898	0.965	1.031	0.383	0.266	1.145	0.309	0.324	1.465	0.363	0.234	1.102	0.574	0.594	1.109	0.598	0.785
0.82	0.824	0.379	0.926	0.664	0.379	1.168	0.43	0.477	0.922	0.352	0.086	1.156	0.547	0.277	1.082	0.805	0.934	0.98	0.371	0.262	1.145	0.297	0.27	1.543	0.418	0.27	1.133	0.617	0.492	1.152	0.586	0.633
0.859	0.813	0.363	0.895	0.664	0.395	1.188	0.441	0.465	0.867	0.355	0.125	1.172	0.613	0.266	1.039	0.734	0.895	0.945	0.375	0.254	1.113	0.254	0.199	1.594	0.535	0.305	1.152	0.691	0.41	1.195	0.598	0.523
0.895	0.785	0.367	0.902	0.672	0.406	1.207	0.434	0.453	0.852	0.355	0.172	1.168	0.664	0.258	1.039	0.668	0.852	0.922	0.371	0.238	1.082	0.199	0.152	1.578	0.656	0.355	1.168	0.754	0.359	1.254	0.629	0.461
0.926	0.742	0.383	0.883	0.664	0.414	1.215	0.43	0.441	0.816	0.418	0.191	1.168	0.707	0.266	1.012	0.621	0.805	0.906	0.352	0.195	1.016	0.121	0.098	1.531	0.715	0.434	1.191	0.773	0.332	1.297	0.652	0.426
0.992	0.707	0.395	0.898	0.648	0.422	1.215	0.445	0.426	0.797	0.484	0.199	1.191	0.727	0.266	0.992	0.59	0.746	0.902	0.309	0.129	0.938	0.063	0.047	1.527	0.707	0.492	1.957	-0.188	0.355	1.395	0.656	0.426
1.063	0.664	0.406	0.902	0.645	0.418	1.195	0.453	0.402	0.805	0.477	0.211	1.18	0.754	0.27	0.992	0.551	0.688	0.871	0.25	0.074	0.871	0.016	-0.008	1.457	0.609	0.535	1.121	-0.813	-0.289	1.52	0.688	0.418
1.148	0.613	0.414	0.871	0.621	0.434	1.145	0.441	0.387	0.828	0.48	0.227	1.184	0.723	0.281	1.012	0.543	0.648	0.824	0.227	0.004	0.793	-0.043	-0.051	1.379	0.504	0.547	0.668	0.703	0.004	1.574	0.695	0.43
1.188	0.652	0.418	0.82	0.609	0.449	1.098	0.449	0.383	0.836	0.496	0.238	1.172	0.699	0.305	1.035	0.543	0.621	0.715	0.18	-0.063	0.703	-0.055	-0.066	1.332	0.461	0.535	0.703	1.488	0.023	1.59	0.688	0.438
1.215	0.664	0.391	0.785	0.609	0.461	1.063	0.461	0.367	0.859	0.512	0.25	1.152	0.668	0.34	1.078	0.551	0.594	0.645	0.18	-0.094	0.641	0.016	-0.055	1.273	0.461	0.508	1.059	1.258	0.273	1.613	0.664	0.418
1.234	0.645	0.383	0.813	0.633	0.441	1	0.461	0.34	0.902	0.531	0.262	1.145	0.637	0.375	1.133	0.563	0.559	0.645	0.219	-0.125	0.617	0.09	-0.043	1.223	0.469	0.504	1.391	0.98	0.203	1.621	0.613	0.391
1.242	0.629	0.379	0.895	0.676	0.426	0.953	0.461	0.336	0.957	0.539	0.277	1.141	0.617	0.41	1.195	0.578	0.516	0.691	0.273	-0.148	0.664	0.152	-0.023	1.195	0.48	0.508	1.602	0.578	0.277	1.598	0.523	0.367
1.234	0.664	0.363	0.945	0.719	0.402	0.938	0.449	0.32	1.02	0.539	0.297	1.125	0.605	0.441	1.227	0.543	0.484	0.738	0.293	-0.145	0.762	0.18	0.027	1.188	0.5	0.523	1.523	0.453	0.203	1.566	0.441	0.344
1.219	0.645	0.352	0.953	0.734	0.41	0.91	0.438	0.305	1.063	0.547	0.313	1.102	0.621	0.469	1.277	0.523	0.453	0.785	0.289	-0.125	0.84	0.199	0.07	1.18	0.52	0.543	1.512	0.484	0.141	1.531	0.383	0.32
1.184	0.633	0.34	0.91	0.75	0.41	0.871	0.441	0.289	1.086	0.551	0.328	1.078	0.641	0.504	1.332	0.496	0.422	0.813	0.289	-0.066	0.875	0.254	0.109	1.152	0.563	0.543	1.441	0.574	0.074	1.52	0.371	0.293
1.137	0.59	0.328	0.883	0.742	0.43	0.824	0.445	0.266	1.094	0.551	0.348	1.102	0.66	0.527	1.387	0.465	0.402	0.84	0.285	0	0.898	0.297	0.133	1.109	0.633	0.527	1.406	0.563	0.086	1.57	0.383	0.27
1.074	0.566	0.328	0.871	0.75	0.445	0.805	0.453	0.195	1.098	0.559	0.359	1.141	0.707	0.547	1.414	0.441	0.398	0.871	0.277	0.07	0.934	0.324	0.148	1.059	0.695	0.5	1.418	0.559	0.145	1.602	0.422	0.262
1	0.547	0.32	0.895	0.75	0.473	0.781	0.434	0.109	1.105	0.566	0.371	1.18	0.773	0.547	1.414	0.426	0.387	0.906	0.285	0.137	0.965	0.367	0.164	1.027	0.758	0.477	1.426	0.473	0.211	1.652	0.379	0.254
0.934	0.539	0.316	0.961	0.762	0.508	0.781	0.395	0.055	1.094	0.586	0.379	1.176	0.848	0.563	1.383	0.418	0.371	0.934	0.305	0.191	1.004	0.402	0.176	1.043	0.828	0.465	1.406	0.352	0.293	1.648	0.328	0.281
0.863	0.504	0.313	1.02	0.781	0.547	0.793	0.363	0.02	1.078	0.609	0.363	1.133	0.918	0.586	1.328	0.41	0.355	0.961	0.313	0.23	1.039	0.449	0.203	1.086	0.914	0.465	1.367	0.258	0.332	1.555	0.34	0.297
0.793	0.469	0.305	1.035	0.781	0.598	0.773	0.363	0.004	1.051	0.629	0.367	1.121	0.988	0.633	1.266	0.41	0.344	0.961	0.316	0.25	1.035	0.457	0.234	1.129	0.996	0.48	1.355	0.227	0.332	1.445	0.383	0.277
0.73	0.445	0.301	1.004	0.781	0.648	0.73	0.383	-0.027	1.027	0.652	0.383	1.152	1.035	0.691	1.191	0.422	0.324	0.941	0.313	0.266	1.016	0.426	0.258	1.137	1.094	0.508	1.387	0.164	0.328	1.375	0.418	0.262
0.684	0.43	0.289	1.02	0.805	0.68	0.715	0.418	-0.074	0.965	0.656	0.398	1.199	1.09	0.75	1.117	0.438	0.305	0.949	0.316	0.266	1.047	0.418	0.27	1.098	1.176	0.547	1.445	0.125	0.324	1.395	0.434	0.223
0.641	0.43	0.262	1.008	0.84	0.684	0.746	0.438	-0.098	0.934	0.66	0.41	1.211	1.117	0.754	1.031	0.484	0.281	1.016	0.34	0.289	1.105	0.406	0.27	1.063	1.207	0.602	1.434	0.094	0.285	1.402	0.422	0.07
0.637	0.441	0.238	0.961	0.828	0.672	0.84	0.438	-0.105	0.895	0.664	0.41	1.188	1.066	0.723	1	0.457	0.27	1.066	0.336	0.305	1.184	0.41	0.281	1.078	1.18	0.629	1.344	0.023	0.227	1.363	0.254	-0.043
0.641	0.438	0.211	0.918	0.809	0.637	0.934	0.414	-0.094	0.836	0.668	0.41	1.152	0.992	0.664	0.984	0.469	0.258	1.105	0.344	0.324	1.266	0.449	0.277	1.121	1.148	0.586	1.152	-0.09	0.137	1.301	-0.004	-0.184
0.633	0.441	0.16	0.871	0.793	0.594	0.988	0.395	-0.063	0.801	0.664	0.41	1.082	0.91	0.609	1.008	0.465	0.254	1.16	0.324	0.352	1.301	0.504	0.277	1.137	1.055	0.52	1.012	-0.133	0.082	1.141	-0.223	-0.328
0.637	0.469	0.105	0.828	0.754	0.563	1.004	0.387	-0.016	0.77	0.664	0.418	0.969	0.844	0.555	1.027	0.469	0.258	1.188	0.32	0.375	1.289	0.555	0.281	1.148	0.977	0.453	0.953	-0.145	0.047	0.84	-0.344	-0.438
0.648	0.492	0.066	0.813	0.73	0.52	0.977	0.387	0.047	0.762	0.648	0.438	0.891	0.801	0.527	1.027	0.477	0.25	1.219	0.328	0.383	1.289	0.645	0.285	1.148	0.922	0.402	0.918	-0.152	0.035	0.574	-0.387	-0.508
0.672	0.5	0.031	0.813	0.73	0.484	0.934	0.387	0.105	0.809	0.641	0.465	0.832	0.75	0.508	1.012	0.473	0.242	1.242	0.379	0.379	1.313	0.637	0.305	1.168	0.848	0.402	0.898	-0.117	0.035	0.465	-0.297	-0.555
0.684	0.516	0.027	0.816	0.746	0.445	0.875	0.383	0.164	0.887	0.648	0.512	0.832	0.727	0.496	0.984	0.461	0.234	1.289	0.441	0.355	1.293	0.672	0.344	1.211	0.793	0.379	0.859	-0.063	0.02	0.449	-0.188	-0.551
0.68	0.531	0.004	0.809	0.73	0.422	0.816	0.375	0.207	0.949	0.695	0.531	0.848	0.691	0.473	0.957	0.445	0.195	1.32	0.516	0.332	1.324	0.676	0.367	1.289	0.73	0.375	0.848	0.043	-0.047	0.496	-0.129	-0.496
0.699	0.563	-0.02	0.813	0.707	0.422	0.777	0.367	0.246	1.016	0.723	0.57	0.875	0.66	0.438	0.922	0.406	0.125	1.344	0.59	0.32	1.328	0.656	0.395	1.348	0.664	0.379	0.859	0.105	-0.09	0.645	-0.074	-0.375
0.75	0.59	-0.031	0.883	0.695	0.426	0.754	0.355	0.27	1.02	0.75	0.609	0.93	0.633	0.43	0.891	0.371	0.086	1.34	0.633	0.324	1.305	0.648	0.41	1.395	0.594	0.391	0.883	0.148	-0.113	0.891	-0.051	-0.223
0.82	0.609	-0.031	0.922	0.652	0.441	0.766	0.348	0.281	1.027	0.777	0.645	0.996	0.598	0.422	0.879	0.344	0.09	1.324	0.656	0.34	1.27	0.621	0.434	1.426	0.523	0.41	0.848	0.227	-0.098	1.113	-0.035	-0.102
0.879	0.617	-0.008	1	0.617	0.453	0.801	0.359	0.293	1.102	0.809	0.688	1.09	0.57	0.426	0.859	0.344	0.086	1.313	0.707	0.352	1.254	0.613	0.438	1.5	0.336	0.43	0.844	0.195	-0.023	1.246	0.043	0.004
0.895	0.613	0.02	1.102	0.59	0.449	0.828	0.383	0.301	1.23	0.836	0.723	1.172	0.527	0.422	0.824	0.355	0.059	1.301	0.691	0.363	1.32	0.629	0.465	1.422	0.418	0.414	0.852	0.207	0.059	1.324	0.082	0.09
0.898	0.613	0.047	1.176	0.566	0.449	0.836	0.387	0.324	1.375	0.887	0.746	1.246	0.488	0.418	0.809	0.363	0.023	1.289	0.699	0.375	1.348	0.656	0.488	1.469	0.406	0.414	0.895	0.27	0.098	1.379	0.16	0.141
0.887	0.609	0.086	1.234	0.559	0.441	0.855	0.402	0.348	1.438	0.941	0.73	1.273	0.473	0.414	0.813	0.348	-0.016	1.297	0.699	0.379	1.359	0.715	0.52	1.492	0.379	0.406	0.938	0.371	0.129	1.395	0.266	0.172
0.871	0.621	0.117	1.285	0.543	0.43	0.902	0.41	0.355	1.426	0.953	0.691	1.305	0.465	0.414	0.809	0.289	-0.012	1.285	0.672	0.398	1.367	0.77	0.551	1.473	0.34	0.406	0.977	0.43	0.156	1.406	0.332	0.172
0.828	0.613	0.141	1.277	0.531	0.418	0.941	0.422	0.355	1.359	0.934	0.629	1.32	0.449	0.41	0.816	0.234	0.039	1.262	0.66	0.406	1.34	0.809	0.566	1.441	0.371	0.379	1.004	0.465	0.16	1.371	0.367	0.191
0.781	0.594	0.164	1.246	0.527	0.402	1	0.465	0.363	1.227	0.914	0.563	1.328	0.426	0.398	0.809	0.188	0.098	1.238	0.66	0.414	1.289	0.832	0.605	1.402	0.359	0.363	1.004	0.469	0.176	1.309	0.387	0.215
0.719	0.566	0.184	1.195	0.512	0.395	1.055	0.508	0.328	1.059	0.887	0.508	1.352	0.461	0.379	0.805	0.168	0.152	1.227	0.691	0.422	1.227	0.848	0.641	1.414	0.387	0.352	1.023	0.453	0.188	1.285	0.359	0.254
0.66	0.547	0.215	1.133	0.543	0.383	1.086	0.551	0.316	0.91	0.855	0.477	1.344	0.441	0.367	0.809	0.18	0.184	1.242	0.727	0.445	1.16	0.867	0.66	1.426	0.395	0.336	1.059	0.438	0.195	1.254	0.355	0.289
0.645	0.527	0.246	1.055	0.523	0.379	1.109	0.594	0.309	0.797	0.836	0.438	1.289	0.48	0.359	0.82	0.191	0.203	1.242	0.793	0.48	1.137	0.898	0.684	1.441	0.41	0.324	1.102	0.438	0.219	1.23	0.375	0.332
0.656	0.512	0.273	0.996	0.5	0.375	1.117	0.621	0.313	0.719	0.816	0.41	1.238	0.504	0.348	0.836	0.211	0.223	1.234	0.859	0.531	1.137	0.922	0.715	1.457	0.418	0.301	1.125	0.473	0.238	1.238	0.41	0.355
0.695	0.52	0.293	0.953	0.488	0.375	1.145	0.633	0.313	0.68	0.77	0.406	1.223	0.5	0.332	0.828	0.234	0.234	1.203	0.898	0.59	1.129	0.93	0.742	1.453	0.438	0.285	1.129	0.531	0.25	1.262	0.5	0.352
0.746	0.531	0.305	0.918	0.48	0.367	1.121	0.633	0.328	0.715	0.715	0.402	1.219	0.508	0.32	0.824	0.273	0.242	1.148	0.945	0.633	1.078	0.918	0.773	1.457	0.434	0.273	1.117	0.594	0.262	1.258	0.59	0.313
0.789	0.551	0.32	0.906	0.48	0.355	1.105	0.645	0.332	0.785	0.629	0.414	1.195	0.516	0.297	0.832	0.32	0.254	1.07	0.969	0.68	1.039	0.895	0.789	1.473	0.426	0.266	1.137	0.652	0.27	1.254	0.633	0.297
0.832	0.574	0.332	0.898	0.469	0.355	1.094	0.648	0.34	0.859	0.59	0.422	1.145	0.504	0.281	0.871	0.371	0.258	1.082	0.977	0.77	1.043	0.848	0.781	1.484	0.402	0.25	1.176	0.691	0.281	1.238	0.695	0.281
0.887	0.605	0.34	0.863	0.461	0.344	1.105	0.648	0.359	1	0.543	0.418	1.102	0.5	0.266	0.898	0.402	0.27	1.148	1.008	0.828	1.074	0.805	0.746	1.406	0.309	0.043	1.23	0.688	0.309	1.238	0.719	0.297
0.93	0.648	0.348	0.867	0.469	0.324	1.078	0.605	0.395	1.078	0.453	0.402	1.094	0.48	0.238	0.918	0.434	0.262	1.195	1.02	0.844	1.109	0.773	0.695	1.277	0.031	-0.113	1.27	0.66	0.348	1.273	0.746	0.313
0.949	0.68	0.359	0.871	0.457	0.316	1.047	0.566	0.441	1.168	0.465	0.414	1.109	0.453	0.223	0.926	0.465	0.258	1.195	0.98	0.844	1.102	0.73	0.645	1.086	-0.43	-0.316	1.273	0.641	0.379	1.305	0.789	0.328
0.938	0.695	0.367	0.852	0.445	0.309	1.016	0.52	0.477	1.203	0.469	0.414	1.113	0.391	0.16	0.949	0.496	0.258	1.148	0.902	0.828	1.09	0.695	0.602	0.938	-0.754	-0.371	1.277	0.633	0.406	1.313	0.844	0.34
0.938	0.703	0.359	0.809	0.438	0.289	1.031	0.531	0.496	1.25	0.461	0.414	1.078	0.297	0.09	0.98	0.535	0.254	1.094	0.832	0.824	1.102	0.66	0.574	0.828	-0.82	-0.305	1.289	0.656	0.445	1.301	0.91	0.367
0.949	0.707	0.348	0.789	0.457	0.246	1	0.563	0.512	1.309	0.473	0.41	1.051	0.242	0.047	1.023	0.574	0.25	1.043	0.77	0.809	1.145	0.617	0.547	0.668	-0.734	-0.34	1.324	0.703	0.492	1.273	0.953	0.406
0.949	0.719	0.336	0.809	0.453	0.18	0.945	0.566	0.543	1.32	0.465	0.406	1.012	0.211	-0.035	1.063	0.602	0.25	1.027	0.734	0.789	1.199	0.582	0.52	0.609	-0.633	-0.453	1.352	0.746	0.539	1.223	0.934	0.453
0.941	0.727	0.332	0.836	0.445	0.129	0.906	0.551	0.57	1.285	0.473	0.402	1.004	0.176	-0.063	1.078	0.633	0.254	1.023	0.691	0.746	1.246	0.551	0.488	0.715	-0.492	-0.535	1.379	0.797	0.566	1.238	0.938	0.48
0.895	0.742	0.336	0.82	0.426	0.113	0.91	0.578	0.613	1.223	0.48	0.387	0.91	0.117	-0.082	1.082	0.672	0.266	1.02	0.648	0.684	1.285	0.523	0.465	0.84	-0.367	-0.484	1.371	0.836	0.57	1.25	0.938	0.496
0.852	0.754	0.34	0.813	0.43	0.094	0.957	0.66	0.641	1.195	0.504	0.387	0.801	0.078	-0.105	1.086	0.684	0.27	1.055	0.637	0.637	1.348	0.457	0.516	0.98	-0.25	-0.324	1.395	0.867	0.586	1.258	0.984	0.5
0.813	0.762	0.344	0.789	0.434	0.082	0.996	0.785	0.641	1.137	0.559	0.375	0.777	0.094	-0.121	1.07	0.664	0.297	1.105	0.617	0.594	1.566	-0.164	0.254	1.125	-0.105	-0.113	1.336	0.93	0.594	1.199	1.004	0.508
0.781	0.77	0.336	0.777	0.438	0.066	0.988	0.914	0.629	1.09	0.52	0.367	0.789	0.125	-0.141	1.055	0.648	0.316	1.152	0.602	0.555	1.16	0.199	0.227	1.305	0	0.063	1.297	0.977	0.609	1.125	1.008	0.535
0.762	0.77	0.332	0.801	0.445	0.051	0.969	1.031	0.613	1.066	0.5	0.367	0.816	0.109	-0.113	1.07	0.629	0.344	1.227	0.566	0.512	0.852	0.762	0.176	1.508	0.125	0.18	1.281	1.02	0.656	1.086	1	0.609
0.746	0.75	0.332	0.824	0.445	0.039	0.973	1.133	0.594	1.043	0.469	0.367	0.859	0.113	-0.094	1.059	0.586	0.371	1.277	0.551	0.492	1.277	0.754	0.469	1.617	0.254	0.23	1.309	1.059	0.727	1.121	1.008	0.688
0.746	0.738	0.355	0.828	0.441	0.047	1.043	1.16	0.598	1.004	0.438	0.363	0.887	0.102	-0.039	1.09	0.605	0.379	1.305	0.523	0.469	1.441	0.531	0.434	1.648	0.359	0.23	1.277	1.074	0.809	1.152	1.016	0.785
0.766	0.746	0.359	0.82	0.453	0.059	1.117	1.176	0.574	0.996	0.422	0.355	0.918	0.105	0.027	1.09	0.563	0.402	1.332	0.508	0.461	1.316	0.332	0.398	1.59	0.383	0.234	1.176	1.051	0.891	1.148	0.961	0.887
0.766	0.762	0.359	0.797	0.473	0.086	1.156	1.145	0.551	0.984	0.406	0.352	0.953	0.133	0.074	1.109	0.582	0.402	1.359	0.488	0.461	1.254	0.336	0.344	1.492	0.309	0.246	1.082	1	0.941	1.141	0.836	0.941
0.773	0.781	0.355	0.77	0.477	0.109	1.152	1.098	0.547	0.945	0.371	0.352	0.977	0.16	0.117	1.152	0.613	0.43	1.434	0.461	0.465	1.289	0.441	0.293	1.438	0.27	0.266	1.066	0.914	0.922	1.172	0.766	0.934
0.777	0.805	0.355	0.738	0.484	0.133	1.109	1.043	0.535	0.914	0.355	0.348	0.988	0.199	0.145	1.137	0.625	0.441	1.508	0.418	0.465	1.215	0.457	0.266	1.371	0.234	0.305	1.137	0.813	0.863	1.203	0.691	0.824
0.781	0.836	0.348	0.707	0.5	0.152	1.031	0.973	0.523	0.887	0.336	0.313	0.992	0.227	0.164	1.125	0.668	0.461	1.555	0.379	0.461	1.168	0.445	0.281	1.32	0.32	0.328	1.215	0.781	0.762	1.297	0.676	0.734
0.797	0.895	0.336	0.688	0.527	0.164	0.961	0.898	0.508	0.855	0.297	0.258	1.012	0.266	0.191	1.152	0.699	0.465	1.555	0.344	0.453	1.145	0.395	0.305	1.258	0.375	0.367	1.238	0.758	0.664	1.262	0.652	0.68
0.797	0.938	0.332	0.684	0.551	0.184	0.914	0.828	0.484	0.852	0.281	0.199	1.031	0.332	0.199	1.18	0.75	0.48	1.52	0.324	0.438	1.168	0.414	0.328	1.199	0.477	0.363	1.254	0.746	0.598	1.223	0.609	0.648
0.781	0.941	0.344	0.699	0.547	0.199	0.918	0.762	0.469	0.84	0.254	0.152	1.066	0.41	0.219	1.18	0.766	0.508	1.453	0.324	0.422	1.141	0.402	0.324	1.191	0.578	0.332	1.281	0.715	0.539	1.238	0.605	0.617
0.785	0.945	0.355	0.723	0.539	0.215	0.949	0.711	0.453	0.816	0.203	0.117	1.098	0.449	0.23	1.168	0.813	0.535	1.371	0.328	0.406	1.125	0.316	0.344	1.215	0.648	0.285	1.332	0.695	0.496	1.293	0.664	0.566
0.793	0.953	0.371	0.762	0.539	0.23	0.98	0.66	0.445	0.801	0.168	0.102	1.125	0.457	0.246	1.129	0.859	0.563	1.289	0.34	0.391	1.078	0.285	0.348	1.227	0.703	0.254	1.352	0.676	0.465	1.355	0.688	0.531
0.816	0.941	0.391	0.809	0.539	0.25	1	0.594	0.445	0.801	0.156	0.086	1.148	0.473	0.258	1.094	0.883	0.598	1.227	0.355	0.367	1.094	0.293	0.348	1.211	0.75	0.227	1.348	0.645	0.434	1.406	0.672	0.496
0.855	0.941	0.414	0.863	0.547	0.262	1.027	0.555	0.449	0.836	0.176	0.078	1.164	0.496	0.27	1.102	0.918	0.625	1.184	0.375	0.34	1.133	0.301	0.332	1.172	0.789	0.215	1.344	0.605	0.402	1.438	0.641	0.465
0.887	0.934	0.43	0.91	0.563	0.266	1.063	0.496	0.461	0.855	0.199	0.066	1.168	0.512	0.281	1.164	0.941	0.668	1.188	0.406	0.316	1.195	0.32	0.309	1.141	0.82	0.207	1.332	0.563	0.383	1.461	0.59	0.441
0.93	0.93	0.449	0.934	0.574	0.277	1.133	0.461	0.477	0.848	0.211	0.074	1.184	0.547	0.301	1.23	0.969	0.711	1.156	0.457	0.289	1.242	0.297	0.258	1.113	0.828	0.219	1.277	0.52	0.367	1.461	0.527	0.41
0.953	0.918	0.469	0.945	0.609	0.262	1.242	0.43	0.484	0.848	0.223	0.098	1.199	0.578	0.305	1.27	0.977	0.73	1.172	0.414	0.285	1.266	0.262	0.199	1.066	0.797	0.238	1.227	0.488	0.355	1.441	0.473	0.395
0.961	0.91	0.488	0.957	0.641	0.262	1.328	0.426	0.496	0.824	0.25	0.117	1.207	0.609	0.316	1.273	0.961	0.738	1.141	0.398	0.277	1.215	0.184	0.145	1.023	0.75	0.258	1.211	0.453	0.352	1.441	0.41	0.395
0.977	0.902	0.5	0.965	0.66	0.27	1.383	0.441	0.492	0.773	0.258	0.152	1.219	0.625	0.328	1.215	0.922	0.715	1.133	0.441	0.254	1.078	0.031	0.09	1.008	0.699	0.281	1.18	0.387	0.34	1.414	0.418	0.375
0.984	0.902	0.504	0.965	0.664	0.277	1.414	0.438	0.496	0.746	0.293	0.164	1.219	0.633	0.348	1.156	0.867	0.668	1.129	0.43	0.203	0.969	-0.063	0.066	1.023	0.664	0.297	1.16	0.383	0.344	1.402	0.383	0.352
0.957	0.891	0.492	0.961	0.672	0.293	1.418	0.453	0.5	0.73	0.32	0.172	1.219	0.641	0.371	1.105	0.816	0.625	1.07	0.355	0.113	0.883	-0.105	0.066	1.059	0.645	0.313	1.137	0.348	0.324	1.445	0.375	0.324
0.922	0.867	0.477	0.961	0.699	0.293	1.414	0.465	0.484	0.73	0.34	0.164	1.227	0.645	0.398	1.063	0.762	0.59	1.008	0.273	0.051	0.84	-0.109	0.066	1.105	0.648	0.332	1.105	0.324	0.313	1.488	0.383	0.316
0.859	0.84	0.457	0.953	0.699	0.293	1.383	0.492	0.461	0.73	0.32	0.148	1.246	0.66	0.43	1.023	0.758	0.551	0.941	0.176	0	0.832	-0.047	0.086	1.141	0.668	0.359	1.074	0.336	0.309	1.488	0.391	0.293
0.793	0.797	0.445	0.934	0.727	0.297	1.328	0.508	0.426	0.746	0.309	0.172	1.25	0.656	0.449	0.969	0.715	0.527	0.867	0.066	-0.035	0.82	0.039	0.086	1.133	0.691	0.383	1.051	0.332	0.309	1.508	0.324	0.285
0.738	0.754	0.434	0.891	0.723	0.301	1.273	0.531	0.406	0.781	0.336	0.203	1.227	0.68	0.457	0.945	0.668	0.496	0.836	0.012	-0.078	0.848	0.113	0.094	1.109	0.73	0.418	1.039	0.367	0.316	1.469	0.34	0.293
0.723	0.699	0.418	0.879	0.715	0.324	1.242	0.52	0.395	0.84	0.391	0.238	1.172	0.695	0.453	0.938	0.629	0.484	0.805	0.012	-0.145	0.906	0.191	0.117	1.051	0.781	0.461	1.055	0.348	0.309	1.414	0.375	0.285
0.754	0.66	0.41	0.891	0.719	0.355	1.207	0.492	0.383	0.906	0.434	0.258	1.102	0.727	0.43	0.93	0.598	0.477	0.762	-0.004	-0.184	0.934	0.227	0.145	1.008	0.789	0.523	1.055	0.348	0.316	1.348	0.391	0.273
0.785	0.633	0.41	0.875	0.688	0.379	1.176	0.457	0.375	0.996	0.453	0.293	1.02	0.738	0.406	0.957	0.559	0.477	0.754	-0.004	-0.18	0.918	0.203	0.172	0.961	0.813	0.602	1.043	0.348	0.309	1.297	0.402	0.262
0.82	0.617	0.406	0.871	0.641	0.402	1.145	0.422	0.359	1.074	0.473	0.316	0.988	0.762	0.406	1.008	0.508	0.477	0.785	0.035	-0.141	0.91	0.219	0.203	0.902	0.813	0.676	1.055	0.359	0.297	1.293	0.398	0.23
0.863	0.609	0.414	0.918	0.68	0.426	1.113	0.387	0.332	1.141	0.477	0.332	1.02	0.793	0.422	1.059	0.457	0.48	0.832	0.125	-0.094	0.891	0.242	0.227	0.898	0.766	0.742	1.098	0.379	0.289	1.27	0.332	0.125
0.922	0.598	0.422	0.898	0.68	0.441	1.066	0.352	0.32	1.191	0.477	0.344	1.066	0.844	0.441	1.121	0.414	0.484	0.895	0.215	-0.051	0.898	0.277	0.242	0.891	0.758	0.809	1.168	0.395	0.273	1.25	0.199	0.027
1.012	0.602	0.422	0.922	0.676	0.453	1.012	0.324	0.313	1.203	0.48	0.355	1.086	0.879	0.469	1.188	0.387	0.492	0.969	0.266	-0.004	0.906	0.344	0.25	0.895	0.793	0.867	1.242	0.402	0.242	1.203	0.027	-0.047
1.094	0.598	0.418	0.957	0.703	0.465	0.949	0.285	0.297	1.195	0.484	0.363	1.063	0.902	0.504	1.258	0.363	0.48	1.039	0.293	0.035	0.914	0.348	0.25	0.957	0.797	0.934	1.254	0.363	0.172	1.063	-0.148	-0.141
1.148	0.602	0.41	0.957	0.742	0.477	0.891	0.254	0.266	1.168	0.492	0.367	0.992	0.887	0.543	1.324	0.367	0.465	1.066	0.313	0.082	0.945	0.359	0.277	1.039	0.785	0.922	1.145	0.281	0.094	0.863	-0.301	-0.223
1.172	0.605	0.398	0.941	0.777	0.492	0.844	0.234	0.223	1.137	0.535	0.371	0.973	0.91	0.578	1.371	0.375	0.445	1.074	0.316	0.133	1.008	0.336	0.309	1.137	0.793	0.828	1.063	0.121	0.027	0.758	-0.348	-0.285
1.199	0.625	0.387	0.926	0.805	0.52	0.813	0.223	0.184	1.113	0.57	0.359	1.004	0.941	0.609	1.367	0.383	0.434	1.059	0.32	0.176	1.043	0.316	0.324	1.207	0.797	0.691	0.965	-0.078	-0.098	0.723	-0.316	-0.316
1.191	0.629	0.379	0.898	0.832	0.543	0.766	0.211	0.148	1.082	0.641	0.332	1.07	0.969	0.648	1.324	0.398	0.422	1.012	0.332	0.195	1.078	0.355	0.313	1.273	0.809	0.566	0.871	-0.23	-0.188	0.75	-0.238	-0.324
1.176	0.633	0.359	0.887	0.844	0.559	0.711	0.199	0.113	1	0.77	0.289	1.121	0.992	0.695	1.27	0.41	0.402	0.969	0.363	0.199	1.117	0.391	0.285	1.367	0.813	0.484	0.793	-0.273	-0.219	0.824	-0.129	-0.324
1.133	0.633	0.344	0.902	0.852	0.57	0.652	0.215	0.082	1.043	1.105	0.18	1.113	0.949	0.738	1.199	0.426	0.383	0.965	0.426	0.191	1.129	0.422	0.254	1.438	0.801	0.426	0.734	-0.195	-0.203	0.91	0.008	-0.297
1.074	0.629	0.332	0.961	0.859	0.59	0.617	0.246	0.066	0.863	1.125	0.133	1.094	0.938	0.742	1.145	0.426	0.363	1.035	0.391	0.211	1.141	0.488	0.223	1.5	0.773	0.379	0.719	-0.074	-0.203	1.02	0.125	-0.238
1.016	0.625	0.324	1.02	0.863	0.598	0.617	0.293	0.059	0.879	0.645	0.223	1.055	0.895	0.703	1.082	0.434	0.344	1.023	0.324	0.258	1.121	0.637	0.191	1.586	0.785	0.359	0.805	-0.012	-0.18	1.086	0.199	-0.156
0.957	0.625	0.313	1.047	0.859	0.625	0.652	0.332	0.059	0.883	0.535	0.32	1.02	0.848	0.645	1.023	0.461	0.32	0.984	0.344	0.297	1.109	0.746	0.141	1.637	0.742	0.367	0.938	-0.023	-0.137	1.156	0.258	-0.055
0.906	0.609	0.301	1.043	0.844	0.656	0.684	0.352	0.074	0.77	0.645	0.34	1.004	0.813	0.594	1	0.473	0.301	0.969	0.383	0.309	1.113	1.141	0.055	1.691	0.68	0.379	1.031	0.004	-0.078	1.211	0.281	0.02
0.863	0.586	0.289	1.035	0.832	0.688	0.691	0.355	0.105	0.762	0.832	0.348	1	0.789	0.559	0.984	0.5	0.297	0.977	0.43	0.297	1.047	0.855	0.094	1.723	0.656	0.383	1.09	0.012	-0.004	1.246	0.293	0.078
0.84	0.563	0.281	1.02	0.805	0.699	0.695	0.375	0.141	0.836	0.777	0.344	0.984	0.754	0.539	0.969	0.496	0.289	1.035	0.512	0.27	1.129	0.711	0.152	1.699	0.598	0.383	1.184	0.113	0.051	1.262	0.301	0.117
0.813	0.547	0.262	0.996	0.773	0.684	0.703	0.387	0.18	0.918	0.723	0.34	0.984	0.711	0.512	0.992	0.453	0.301	1.109	0.582	0.238	1.176	0.738	0.188	1.688	0.566	0.391	1.234	0.195	0.086	1.242	0.344	0.109
0.789	0.527	0.246	0.957	0.75	0.637	0.711	0.395	0.207	0.961	0.711	0.359	0.984	0.672	0.473	0.965	0.445	0.309	1.141	0.641	0.223	1.145	0.824	0.152	1.66	0.5	0.379	1.281	0.328	0.133	1.246	0.395	0.109
0.789	0.516	0.215	0.906	0.734	0.602	0.699	0.41	0.215	0.988	0.695	0.352	1.027	0.641	0.457	0.934	0.441	0.297	1.172	0.684	0.23	1.141	0.789	0.117	1.629	0.445	0.371	1.281	0.406	0.168	1.211	0.387	0.137
0.789	0.5	0.18	0.844	0.715	0.563	0.676	0.492	0.191	1.039	0.73	0.355	1.07	0.613	0.426	0.898	0.426	0.281	1.141	0.715	0.242	1.156	0.734	0.129	1.602	0.402	0.363	1.246	0.414	0.191	1.168	0.367	0.191
0.793	0.48	0.133	0.813	0.699	0.523	0.684	0.539	0.18	1.02	0.801	0.344	1.125	0.586	0.41	0.887	0.418	0.25	1.18	0.684	0.273	1.148	0.652	0.168	1.566	0.367	0.352	1.207	0.422	0.223	1.152	0.379	0.242
0.797	0.469	0.094	0.82	0.676	0.492	0.719	0.582	0.16	1.004	0.855	0.344	1.168	0.559	0.41	0.887	0.41	0.168	1.176	0.664	0.301	1.141	0.617	0.203	1.52	0.324	0.336	1.184	0.426	0.25	1.16	0.395	0.281
0.801	0.473	0.063	0.871	0.652	0.477	0.734	0.613	0.141	1.012	0.902	0.352	1.211	0.527	0.414	0.875	0.359	0.09	1.203	0.648	0.336	1.168	0.609	0.25	1.48	0.289	0.34	1.16	0.438	0.266	1.176	0.43	0.313
0.789	0.484	0.027	0.879	0.625	0.461	0.762	0.629	0.141	1.027	0.941	0.367	1.246	0.508	0.406	0.848	0.309	0.039	1.219	0.625	0.367	1.176	0.629	0.277	1.445	0.273	0.336	1.16	0.461	0.266	1.203	0.484	0.305
0.758	0.504	-0.008	0.883	0.598	0.473	0.805	0.637	0.152	1.098	0.98	0.383	1.289	0.484	0.41	0.793	0.27	0.008	1.207	0.598	0.41	1.145	0.633	0.316	1.387	0.258	0.332	1.16	0.527	0.25	1.227	0.543	0.293
0.719	0.535	-0.043	0.93	0.543	0.477	0.844	0.637	0.156	1.172	0.996	0.402	1.336	0.469	0.406	0.758	0.258	-0.012	1.195	0.574	0.461	1.094	0.621	0.371	1.297	0.254	0.328	1.133	0.617	0.227	1.254	0.594	0.285
0.684	0.555	-0.07	1	0.5	0.488	0.887	0.625	0.164	1.211	0.984	0.438	1.375	0.457	0.391	0.762	0.25	-0.012	1.191	0.559	0.512	1.039	0.598	0.457	1.203	0.25	0.332	1.125	0.691	0.227	1.258	0.645	0.273
0.723	0.547	-0.078	1.086	0.516	0.492	0.941	0.621	0.176	1.207	0.965	0.449	1.391	0.453	0.387	0.797	0.262	0	1.184	0.578	0.551	1.035	0.602	0.551	1.133	0.258	0.32	1.137	0.688	0.223	1.277	0.68	0.281
0.82	0.551	-0.094	1.184	0.492	0.48	0.992	0.637	0.168	1.172	0.91	0.453	1.379	0.457	0.375	0.844	0.277	0.023	1.203	0.625	0.582	1.09	0.621	0.645	1.109	0.277	0.301	1.074	0.703	0.254	1.309	0.699	0.305
0.906	0.57	-0.098	1.27	0.504	0.461	1.008	0.66	0.172	1.078	0.844	0.445	1.367	0.473	0.363	0.898	0.301	0.043	1.227	0.664	0.602	1.188	0.691	0.754	1.102	0.277	0.277	1.125	0.695	0.281	1.367	0.688	0.328
0.941	0.582	-0.086	1.32	0.527	0.434	1.004	0.668	0.176	1.004	0.766	0.445	1.344	0.48	0.355	0.941	0.336	0.066	1.277	0.746	0.633	1.27	0.742	0.883	1.078	0.254	0.246	1.137	0.613	0.305	1.402	0.703	0.363
0.922	0.582	-0.059	1.332	0.547	0.418	0.996	0.656	0.18	0.969	0.711	0.445	1.313	0.488	0.352	0.957	0.379	0.09	1.27	0.801	0.656	1.258	0.855	1.012	1.027	0.227	0.199	1.184	0.621	0.32	1.402	0.684	0.387
0.895	0.574	-0.027	1.313	0.563	0.402	0.988	0.641	0.191	0.957	0.68	0.438	1.266	0.488	0.336	0.941	0.418	0.121	1.199	0.871	0.699	1.215	0.863	1.164	0.969	0.207	0.156	1.195	0.641	0.336	1.355	0.68	0.434
0.852	0.563	0.004	1.262	0.574	0.383	0.984	0.637	0.219	0.945	0.641	0.426	1.23	0.5	0.324	0.875	0.438	0.148	1.141	0.945	0.734	1.199	0.824	1.148	0.953	0.215	0.09	1.168	0.672	0.355	1.32	0.668	0.484
0.793	0.551	0.039	1.195	0.582	0.355	0.973	0.621	0.23	0.922	0.609	0.43	1.207	0.5	0.313	0.805	0.469	0.164	1.137	1.016	0.789	1.16	0.691	1.02	0.938	0.145	0.02	1.195	0.703	0.379	1.316	0.652	0.535
0.711	0.531	0.07	1.129	0.602	0.34	0.98	0.652	0.25	0.891	0.605	0.418	1.18	0.496	0.297	0.742	0.516	0.141	1.16	1.043	0.824	1.125	0.609	0.832	0.887	0.086	-0.047	1.238	0.711	0.418	1.328	0.672	0.582
0.629	0.508	0.102	1.039	0.613	0.316	0.934	0.648	0.254	0.91	0.535	0.422	1.152	0.488	0.285	0.723	0.582	0.121	1.195	1.035	0.836	1.137	0.527	0.684	0.789	0.059	-0.09	1.301	0.746	0.438	1.367	0.738	0.605
0.582	0.484	0.133	0.973	0.602	0.309	0.949	0.645	0.273	0.957	0.52	0.426	1.137	0.469	0.281	0.715	0.641	0.125	1.203	0.996	0.855	1.137	0.508	0.594	0.684	0.039	-0.109	1.34	0.777	0.445	1.371	0.813	0.629
0.578	0.473	0.164	0.898	0.578	0.301	0.918	0.621	0.293	1.016	0.527	0.43	1.113	0.43	0.273	0.809	0.586	0.152	1.176	0.926	0.852	1.059	0.516	0.539	0.633	0.043	-0.105	1.348	0.832	0.449	1.332	0.891	0.668
0.609	0.469	0.195	0.848	0.551	0.301	0.898	0.609	0.309	1.059	0.5	0.418	1.082	0.359	0.242	0.836	0.488	0.203	1.16	0.859	0.84	1	0.535	0.547	0.641	0.055	-0.074	1.313	0.891	0.453	1.238	0.965	0.719
0.656	0.477	0.219	0.805	0.52	0.293	0.895	0.598	0.328	1.086	0.5	0.414	1.039	0.273	0.156	0.871	0.453	0.246	1.145	0.805	0.805	0.996	0.531	0.52	0.695	0.059	-0.023	1.262	0.945	0.48	1.152	1.023	0.773
0.715	0.488	0.25	0.754	0.488	0.289	0.891	0.582	0.348	1.117	0.496	0.414	1.027	0.168	0.102	0.922	0.434	0.262	1.133	0.766	0.75	1.098	0.621	0.5	0.77	0.086	0.039	1.254	0.996	0.516	1.133	1.035	0.836
0.777	0.504	0.262	0.699	0.453	0.301	0.91	0.574	0.371	1.152	0.484	0.41	1.008	0.047	0.051	0.984	0.473	0.266	1.113	0.738	0.688	1.199	0.695	0.469	0.859	0.152	0.086	1.285	1.047	0.555	1.109	1.027	0.914
0.852	0.527	0.281	0.648	0.426	0.301	0.926	0.559	0.406	1.156	0.473	0.402	0.938	-0.027	0.008	1.023	0.531	0.246	1.078	0.707	0.629	1.305	0.715	0.445	0.914	0.273	0.098	1.313	1.074	0.625	1.074	0.957	0.992
0.918	0.535	0.297	0.629	0.41	0.293	0.965	0.543	0.445	1.148	0.445	0.402	0.828	-0.059	-0.027	1.07	0.582	0.23	1.047	0.66	0.582	1.34	0.672	0.43	0.953	0.332	0.113	1.254	1.047	0.699	1.043	0.871	1.051
0.969	0.57	0.305	0.648	0.406	0.281	1.02	0.547	0.473	1.125	0.445	0.398	0.75	-0.012	-0.066	1.113	0.66	0.227	1.07	0.641	0.551	1.344	0.633	0.414	0.98	0.383	0.125	1.191	0.98	0.766	1.074	0.828	1.039
0.984	0.613	0.309	0.684	0.41	0.254	1.063	0.574	0.508	1.082	0.441	0.402	0.762	0.082	-0.102	1.145	0.672	0.234	1.133	0.621	0.527	1.344	0.613	0.391	0.988	0.434	0.137	1.145	0.91	0.754	1.121	0.777	0.957
0.992	0.613	0.313	0.73	0.41	0.211	1.078	0.613	0.539	1.012	0.461	0.383	0.832	0.168	-0.129	1.137	0.699	0.266	1.195	0.598	0.504	1.344	0.594	0.359	0.992	0.453	0.156	1.168	0.84	0.68	1.148	0.762	0.844
1.004	0.613	0.32	0.758	0.422	0.16	1.078	0.672	0.559	0.957	0.453	0.379	0.918	0.223	-0.145	1.113	0.727	0.301	1.25	0.559	0.484	1.328	0.539	0.324	1	0.457	0.18	1.184	0.805	0.59	1.176	0.77	0.727
1.031	0.633	0.324	0.762	0.434	0.113	1.09	0.707	0.586	0.922	0.449	0.371	0.973	0.254	-0.129	1.102	0.719	0.332	1.297	0.527	0.465	1.305	0.484	0.301	1.055	0.41	0.234	1.184	0.789	0.52	1.188	0.77	0.621
1.039	0.656	0.328	0.816	0.441	0.086	1.098	0.762	0.609	0.91	0.43	0.359	0.957	0.262	-0.09	1.109	0.707	0.355	1.34	0.5	0.453	1.262	0.449	0.277	1.004	0.352	0.285	1.184	0.77	0.473	1.207	0.75	0.535
1.035	0.684	0.324	0.832	0.449	0.066	1.109	0.797	0.625	0.883	0.422	0.352	0.918	0.254	-0.039	1.07	0.676	0.371	1.379	0.465	0.445	1.227	0.441	0.258	0.98	0.344	0.309	1.191	0.73	0.438	1.23	0.727	0.484
1.008	0.707	0.32	0.813	0.469	0.059	1.152	0.816	0.66	0.855	0.418	0.344	0.879	0.27	0.008	1.035	0.625	0.383	1.414	0.43	0.434	1.16	0.523	0.184	1.004	0.332	0.305	1.23	0.711	0.406	1.254	0.688	0.461
0.977	0.727	0.32	0.813	0.48	0.055	1.215	0.844	0.68	0.848	0.43	0.328	0.887	0.293	0.051	1.023	0.563	0.414	1.43	0.402	0.43	1.133	0.527	0.125	1.086	0.332	0.313	1.293	0.695	0.387	1.293	0.656	0.438
0.938	0.738	0.324	0.855	0.496	0.051	1.223	0.867	0.676	0.859	0.434	0.309	0.887	0.324	0.086	1.039	0.492	0.461	1.438	0.383	0.422	1.188	0.496	0.125	1.172	0.352	0.313	1.355	0.676	0.379	1.336	0.617	0.422
0.914	0.738	0.332	0.922	0.5	0.055	1.172	0.875	0.68	0.895	0.449	0.301	0.879	0.352	0.113	1.055	0.438	0.516	1.434	0.363	0.41	1.18	0.508	0.148	1.246	0.391	0.305	1.395	0.637	0.375	1.371	0.57	0.41
0.906	0.73	0.348	0.977	0.504	0.086	1.16	0.867	0.684	0.879	0.445	0.223	0.879	0.332	0.145	1.051	0.406	0.559	1.406	0.352	0.402	1.176	0.52	0.168	1.301	0.461	0.297	1.43	0.559	0.41	1.41	0.523	0.41
0.906	0.73	0.359	0.992	0.496	0.113	1.133	0.855	0.68	0.883	0.336	0.168	0.883	0.344	0.176	1.031	0.406	0.59	1.355	0.336	0.398	1.164	0.496	0.184	1.316	0.547	0.293	1.355	0.543	0.367	1.438	0.461	0.402
0.902	0.738	0.371	0.965	0.5	0.148	1.059	0.836	0.668	0.922	0.266	0.164	0.902	0.371	0.195	1.02	0.438	0.613	1.301	0.332	0.387	1.234	0.477	0.18	1.305	0.625	0.313	1.371	0.547	0.375	1.438	0.398	0.391
0.887	0.77	0.375	0.891	0.504	0.184	0.941	0.797	0.633	0.969	0.227	0.152	0.965	0.398	0.227	1.016	0.5	0.621	1.227	0.336	0.379	1.313	0.461	0.152	1.285	0.645	0.332	1.391	0.508	0.375	1.438	0.367	0.391
0.852	0.809	0.379	0.82	0.523	0.203	0.832	0.75	0.613	0.973	0.207	0.125	1.043	0.406	0.254	1.012	0.547	0.645	1.152	0.344	0.359	1.367	0.461	0.129	1.293	0.676	0.348	1.352	0.457	0.359	1.402	0.367	0.359
0.836	0.832	0.383	0.746	0.52	0.215	0.77	0.715	0.594	0.953	0.195	0.074	1.109	0.402	0.27	1.031	0.609	0.66	1.102	0.363	0.348	1.402	0.461	0.105	1.285	0.656	0.375	1.297	0.398	0.34	1.367	0.355	0.34
0.824	0.871	0.383	0.695	0.5	0.238	0.75	0.688	0.57	0.949	0.188	0.031	1.152	0.418	0.285	1.031	0.684	0.68	1.059	0.383	0.328	1.398	0.457	0.094	1.297	0.672	0.391	1.254	0.371	0.324	1.371	0.359	0.32
0.832	0.926	0.379	0.688	0.469	0.258	0.742	0.672	0.535	0.977	0.172	0.008	1.176	0.43	0.289	1.043	0.746	0.715	1.051	0.395	0.309	1.363	0.438	0.086	1.344	0.648	0.398	1.234	0.355	0.316	1.379	0.367	0.301
0.84	0.992	0.375	0.719	0.449	0.277	0.742	0.645	0.508	1.023	0.141	-0.008	1.207	0.449	0.297	1.043	0.797	0.762	1.07	0.402	0.297	1.297	0.395	0.121	1.352	0.648	0.398	1.223	0.32	0.316	1.371	0.406	0.277
0.84	1.039	0.383	0.75	0.43	0.305	0.77	0.613	0.5	1.078	0.18	0.02	1.238	0.492	0.289	1.07	0.809	0.859	1.082	0.387	0.277	1.199	0.34	0.145	1.363	0.684	0.402	1.211	0.297	0.34	1.355	0.43	0.246
0.836	1.07	0.406	0.777	0.418	0.332	0.805	0.582	0.492	1.066	0.23	0.063	1.266	0.547	0.289	1.105	0.918	0.914	1.051	0.363	0.238	1.063	0.25	0.16	1.379	0.727	0.379	1.207	0.289	0.328	1.363	0.441	0.242
0.836	1.082	0.434	0.801	0.43	0.352	0.887	0.547	0.496	0.992	0.246	0.082	1.281	0.602	0.297	1.129	0.922	0.945	0.992	0.324	0.188	0.891	0.07	0.176	1.445	0.754	0.383	1.16	0.289	0.336	1.367	0.426	0.234
0.844	1.07	0.473	0.844	0.438	0.367	0.969	0.508	0.496	0.938	0.25	0.125	1.262	0.633	0.309	1.137	0.91	0.938	0.938	0.305	0.125	0.762	-0.129	0.117	1.469	0.824	0.398	1.16	0.309	0.344	1.336	0.457	0.215
0.891	1.043	0.512	0.895	0.445	0.375	1.059	0.508	0.496	0.883	0.266	0.16	1.246	0.652	0.316	1.109	0.848	0.91	0.902	0.234	0.063	0.617	-0.176	0.078	1.445	0.871	0.418	1.164	0.32	0.34	1.32	0.461	0.195
0.957	1.027	0.543	0.949	0.453	0.383	1.117	0.516	0.473	0.816	0.285	0.184	1.254	0.66	0.328	1.086	0.762	0.863	0.891	0.133	0.008	0.492	-0.121	0.07	1.379	0.891	0.445	1.129	0.297	0.34	1.332	0.441	0.184
0.992	1.008	0.574	0.98	0.469	0.383	1.148	0.492	0.469	0.73	0.328	0.18	1.246	0.668	0.34	1.039	0.688	0.816	0.844	0.059	-0.07	0.469	0.027	0.063	1.273	0.883	0.461	1.094	0.27	0.352	1.324	0.402	0.125
0.98	0.965	0.605	1.008	0.496	0.387	1.172	0.492	0.461	0.676	0.395	0.168	1.258	0.668	0.352	1.004	0.652	0.781	0.809	0.031	-0.133	0.543	0.207	0.059	1.168	0.832	0.484	1.07	0.246	0.371	1.266	0.281	0.004
0.965	0.918	0.629	1.043	0.535	0.387	1.195	0.488	0.445	0.641	0.5	0.176	1.246	0.648	0.391	0.98	0.637	0.746	0.816	0.016	-0.164	0.637	0.305	0.039	1.133	0.785	0.535	1.109	0.227	0.371	1.211	0.113	-0.09
0.938	0.883	0.633	1.086	0.563	0.387	1.195	0.473	0.422	0.656	0.527	0.176	1.234	0.645	0.418	0.961	0.629	0.703	0.871	0.008	-0.152	0.684	0.305	0.016	1.195	0.855	0.668	1.164	0.211	0.324	1.105	-0.082	-0.156
0.891	0.832	0.609	1.129	0.586	0.391	1.191	0.496	0.41	0.688	0.52	0.18	1.23	0.645	0.449	0.945	0.605	0.652	0.941	0.02	-0.117	0.672	0.305	-0.02	1.27	0.996	0.852	1.176	0.145	0.191	0.93	-0.164	-0.227
0.859	0.809	0.582	1.148	0.617	0.387	1.16	0.484	0.398	0.75	0.488	0.199	1.211	0.676	0.469	0.945	0.602	0.625	1.023	0.043	-0.059	0.668	0.297	-0.043	1.262	1.121	0.93	1.148	0.008	0.047	0.781	-0.141	-0.281
0.813	0.789	0.555	1.168	0.637	0.395	1.129	0.469	0.391	0.824	0.441	0.207	1.191	0.715	0.473	0.961	0.586	0.613	1.059	0.059	0.008	0.668	0.297	-0.023	1.176	1.133	0.945	1.105	-0.09	-0.09	0.73	-0.078	-0.313
0.793	0.75	0.527	1.141	0.676	0.391	1.078	0.457	0.387	0.902	0.473	0.223	1.16	0.758	0.492	1.023	0.547	0.59	1.059	0.094	0.074	0.77	0.227	0.086	1.094	1.066	0.91	1.027	-0.141	-0.141	0.738	-0.059	-0.32
0.813	0.715	0.492	1.102	0.699	0.398	1.023	0.438	0.379	0.938	0.496	0.234	1.129	0.816	0.516	1.086	0.535	0.566	1.066	0.125	0.109	0.773	0.289	0.168	1.094	1.008	0.832	0.949	-0.129	-0.113	0.781	-0.055	-0.301
0.832	0.684	0.457	1.059	0.73	0.41	1.004	0.422	0.367	1.012	0.52	0.234	1.094	0.848	0.539	1.145	0.504	0.535	1.063	0.152	0.148	0.844	0.398	0.207	1.113	0.945	0.758	0.875	-0.023	-0.078	0.852	-0.035	-0.23
0.855	0.652	0.441	1.008	0.734	0.414	0.988	0.414	0.359	1.082	0.551	0.234	1.098	0.918	0.566	1.195	0.465	0.504	1.027	0.207	0.176	0.934	0.414	0.203	1.086	0.895	0.688	0.84	0.125	-0.086	0.973	0	-0.148
0.895	0.633	0.43	0.961	0.758	0.422	0.969	0.406	0.352	1.156	0.566	0.23	1.047	0.977	0.598	1.238	0.434	0.48	0.988	0.281	0.184	1.027	0.367	0.199	1.035	0.828	0.645	0.895	0.23	-0.125	1.09	0.055	-0.086
0.949	0.609	0.43	0.934	0.77	0.418	0.957	0.398	0.336	1.203	0.613	0.242	1.008	1.02	0.652	1.285	0.395	0.449	0.965	0.383	0.184	1.117	0.348	0.203	1.047	0.781	0.633	0.977	0.293	-0.145	1.145	0.125	-0.008
1.043	0.609	0.43	0.91	0.773	0.41	0.945	0.406	0.32	1.191	0.68	0.254	1.035	1.078	0.691	1.352	0.387	0.438	0.973	0.406	0.195	1.211	0.355	0.203	1.078	0.734	0.582	1.004	0.293	-0.129	1.191	0.168	0.074
1.141	0.613	0.43	0.902	0.758	0.41	0.91	0.41	0.297	1.156	0.738	0.27	1.066	1.129	0.715	1.406	0.379	0.422	0.961	0.414	0.223	1.301	0.383	0.195	1.121	0.664	0.551	0.969	0.27	-0.059	1.223	0.215	0.137
1.23	0.617	0.426	0.914	0.742	0.402	0.875	0.41	0.277	1.129	0.766	0.285	1.082	1.121	0.719	1.445	0.379	0.402	0.953	0.426	0.25	1.355	0.453	0.199	1.195	0.586	0.527	0.953	0.301	0.016	1.238	0.266	0.168
1.285	0.621	0.422	0.938	0.738	0.383	0.828	0.41	0.238	1.098	0.75	0.305	1.09	1.063	0.719	1.438	0.383	0.391	0.938	0.418	0.285	1.363	0.539	0.211	1.273	0.504	0.5	0.992	0.352	0.066	1.238	0.328	0.168
1.305	0.625	0.414	0.949	0.734	0.367	0.797	0.398	0.188	1.063	0.715	0.32	1.09	1.012	0.668	1.398	0.395	0.379	0.945	0.41	0.309	1.328	0.637	0.246	1.336	0.414	0.492	1.055	0.449	0.094	1.242	0.395	0.168
1.313	0.625	0.402	0.949	0.723	0.355	0.773	0.375	0.145	1.004	0.695	0.332	1.07	0.977	0.609	1.348	0.406	0.359	0.977	0.422	0.313	1.297	0.711	0.277	1.332	0.359	0.496	1.098	0.539	0.113	1.215	0.434	0.184
1.309	0.629	0.395	0.922	0.699	0.355	0.762	0.375	0.113	0.957	0.664	0.371	1.023	0.945	0.555	1.277	0.414	0.344	1.031	0.445	0.309	1.277	0.727	0.328	1.371	0.371	0.473	1.105	0.566	0.117	1.176	0.395	0.219
1.293	0.629	0.383	0.887	0.684	0.355	0.75	0.375	0.082	0.945	0.637	0.434	0.984	0.906	0.516	1.195	0.43	0.328	1.09	0.484	0.297	1.254	0.715	0.379	1.363	0.301	0.457	1.086	0.559	0.129	1.121	0.387	0.262
1.262	0.617	0.367	0.852	0.664	0.371	0.738	0.387	0.063	0.938	0.672	0.5	0.977	0.867	0.473	1.129	0.473	0.309	1.16	0.543	0.297	1.246	0.629	0.426	1.348	0.305	0.438	1.055	0.523	0.156	1.082	0.383	0.285
1.211	0.602	0.352	0.832	0.648	0.387	0.781	0.398	0.055	0.934	0.723	0.527	0.984	0.828	0.445	1.066	0.48	0.289	1.207	0.613	0.293	1.227	0.559	0.441	1.332	0.293	0.414	1.016	0.465	0.215	1.07	0.402	0.309
1.145	0.578	0.348	0.836	0.641	0.422	0.852	0.395	0.051	0.984	0.723	0.539	1.004	0.762	0.41	1.031	0.5	0.27	1.238	0.691	0.289	1.219	0.504	0.41	1.301	0.293	0.387	1.008	0.43	0.27	1.066	0.449	0.301
1.086	0.57	0.336	0.867	0.637	0.441	0.941	0.395	0.059	1.047	0.684	0.551	1.047	0.715	0.383	1.008	0.508	0.262	1.238	0.703	0.301	1.195	0.523	0.371	1.313	0.32	0.352	1.012	0.43	0.301	1.094	0.535	0.27
1.023	0.566	0.324	0.883	0.656	0.461	0.996	0.387	0.074	1.035	0.777	0.508	1.109	0.684	0.379	0.992	0.496	0.262	1.172	0.711	0.324	1.18	0.586	0.336	1.316	0.336	0.32	1.023	0.473	0.32	1.133	0.613	0.238
0.969	0.539	0.316	0.883	0.66	0.473	1.016	0.395	0.086	0.996	0.875	0.469	1.199	0.656	0.375	0.988	0.473	0.258	1.156	0.688	0.355	1.176	0.672	0.34	1.363	0.406	0.316	1.047	0.531	0.313	1.152	0.668	0.227
0.926	0.5	0.301	0.883	0.672	0.488	0.984	0.43	0.098	0.957	0.969	0.438	1.285	0.625	0.387	0.973	0.469	0.258	1.129	0.648	0.383	1.191	0.77	0.375	1.313	0.473	0.273	1.074	0.609	0.309	1.164	0.691	0.23
0.871	0.473	0.297	0.891	0.703	0.516	0.938	0.457	0.105	0.949	1.004	0.449	1.367	0.594	0.395	0.965	0.473	0.258	1.082	0.605	0.414	1.211	0.867	0.418	1.289	0.461	0.266	1.09	0.652	0.32	1.191	0.73	0.25
0.813	0.445	0.293	0.895	0.758	0.539	0.871	0.484	0.109	0.902	1.059	0.457	1.438	0.566	0.406	0.961	0.453	0.254	1.059	0.598	0.438	1.211	0.969	0.457	1.289	0.473	0.262	1.133	0.66	0.344	1.211	0.723	0.273
0.766	0.434	0.281	0.883	0.82	0.574	0.809	0.535	0.125	0.871	1.078	0.48	1.5	0.543	0.414	0.957	0.438	0.227	1.039	0.598	0.445	1.195	1.043	0.473	1.27	0.512	0.242	1.188	0.652	0.379	1.254	0.723	0.301
0.734	0.441	0.254	0.824	0.844	0.574	0.762	0.566	0.129	0.91	1.066	0.52	1.566	0.516	0.414	0.941	0.398	0.18	1.035	0.594	0.477	1.199	1.086	0.516	1.277	0.535	0.207	1.215	0.613	0.395	1.273	0.723	0.324
0.73	0.438	0.215	0.758	0.863	0.563	0.715	0.578	0.125	1.012	1.055	0.559	1.59	0.488	0.41	0.918	0.352	0.121	1.023	0.602	0.484	1.184	1.102	0.578	1.34	0.504	0.18	1.219	0.586	0.41	1.293	0.715	0.367
0.711	0.426	0.168	0.727	0.863	0.527	0.695	0.598	0.125	1.137	1.035	0.613	1.582	0.465	0.398	0.887	0.297	0.063	1.063	0.633	0.504	1.176	1.066	0.75	1.41	0.418	0.191	1.23	0.605	0.43	1.313	0.719	0.41
0.672	0.402	0.121	0.809	0.813	0.516	0.691	0.594	0.125	1.227	0.984	0.672	1.539	0.441	0.391	0.832	0.223	0.004	1.117	0.68	0.531	1.195	1.039	0.914	1.422	0.383	0.18	1.258	0.633	0.449	1.332	0.723	0.453
0.641	0.406	0.09	0.859	0.691	0.523	0.695	0.57	0.145	1.266	0.938	0.695	1.492	0.465	0.383	0.797	0.16	-0.039	1.164	0.73	0.551	1.215	1.023	1.047	1.375	0.305	0.113	1.277	0.688	0.488	1.344	0.754	0.477
0.621	0.418	0.055	0.867	0.621	0.512	0.723	0.57	0.152	1.242	0.883	0.68	1.434	0.465	0.371	0.773	0.125	-0.039	1.16	0.77	0.582	1.141	0.902	1.07	1.27	0.199	0.047	1.34	0.715	0.504	1.355	0.793	0.496
0.613	0.434	0.027	0.871	0.613	0.508	0.746	0.57	0.168	1.152	0.824	0.637	1.371	0.453	0.371	0.746	0.117	-0.031	1.109	0.789	0.609	1.082	0.773	1.004	1.137	0.023	-0.012	1.367	0.75	0.531	1.352	0.848	0.508
0.613	0.465	-0.004	0.91	0.594	0.488	0.758	0.563	0.18	1.043	0.758	0.59	1.309	0.449	0.348	0.738	0.148	-0.016	1.051	0.816	0.641	1.094	0.645	0.906	0.984	-0.176	-0.07	1.379	0.836	0.539	1.324	0.906	0.523
0.605	0.516	-0.047	1.082	0.648	0.504	0.77	0.57	0.191	0.973	0.707	0.559	1.285	0.445	0.328	0.785	0.207	-0.008	1.02	0.859	0.672	1.125	0.574	0.813	0.902	-0.238	-0.113	1.367	0.891	0.551	1.27	0.941	0.559
0.617	0.535	-0.066	1.137	0.664	0.473	0.789	0.57	0.207	0.953	0.664	0.531	1.27	0.445	0.301	0.855	0.266	0.016	1.047	0.895	0.73	1.172	0.559	0.742	0.801	-0.23	-0.121	1.32	0.914	0.563	1.211	0.945	0.621
0.676	0.543	-0.066	1.219	0.605	0.445	0.805	0.57	0.23	0.98	0.637	0.496	1.223	0.441	0.281	0.891	0.332	0.016	1.113	0.926	0.777	1.172	0.551	0.664	0.711	-0.16	-0.121	1.258	0.922	0.586	1.191	0.961	0.719
0.746	0.551	-0.059	1.281	0.559	0.418	0.824	0.582	0.234	1.047	0.633	0.469	1.164	0.43	0.273	0.887	0.414	0.031	1.18	0.926	0.809	1.164	0.551	0.609	0.691	-0.055	-0.133	1.199	0.926	0.633	1.184	0.98	0.848
0.785	0.563	-0.031	1.297	0.535	0.387	0.836	0.586	0.254	1.109	0.637	0.445	1.133	0.402	0.262	0.859	0.473	0.039	1.223	0.934	0.816	1.188	0.535	0.543	0.719	-0.016	-0.117	1.219	0.926	0.695	1.148	1.008	0.988
0.793	0.59	0	1.301	0.551	0.355	0.855	0.594	0.273	1.199	0.602	0.438	1.137	0.371	0.223	0.84	0.477	0.07	1.215	0.902	0.789	1.273	0.551	0.5	0.781	-0.078	-0.074	1.223	0.906	0.781	1.102	1.008	1.051
0.785	0.625	0.02	1.301	0.543	0.34	0.887	0.602	0.281	1.273	0.566	0.441	1.141	0.316	0.184	0.816	0.477	0.109	1.184	0.828	0.758	1.363	0.609	0.453	0.824	-0.152	-0.008	1.172	0.895	0.883	1.121	0.945	1.004
0.789	0.66	0.047	1.285	0.594	0.344	0.902	0.609	0.305	1.328	0.547	0.43	1.098	0.219	0.086	0.797	0.484	0.137	1.18	0.766	0.711	1.48	0.652	0.406	0.859	-0.188	0.035	1.082	0.836	0.957	1.164	0.871	0.859
0.777	0.676	0.07	1.242	0.598	0.316	0.898	0.602	0.316	1.375	0.52	0.426	1.012	0.055	0.016	0.813	0.492	0.148	1.148	0.703	0.668	1.574	0.676	0.367	1.004	-0.125	0.066	1.059	0.781	0.988	1.219	0.84	0.695
0.762	0.668	0.094	1.203	0.598	0.305	0.887	0.594	0.324	1.406	0.5	0.414	0.945	-0.051	-0.031	0.84	0.535	0.176	1.094	0.66	0.621	1.609	0.688	0.355	1.105	0.043	0.105	1.094	0.707	0.949	1.262	0.852	0.559
0.73	0.668	0.113	1.168	0.609	0.281	0.871	0.578	0.328	1.418	0.469	0.398	0.867	-0.059	-0.074	0.965	0.453	0.215	1.039	0.625	0.578	1.625	0.68	0.352	1.156	0.27	0.086	1.137	0.672	0.852	1.27	0.848	0.465
0.68	0.648	0.129	1.145	0.633	0.266	0.855	0.563	0.348	1.391	0.461	0.383	0.758	-0.023	-0.07	0.977	0.434	0.254	1.027	0.582	0.551	1.625	0.652	0.352	1.211	0.504	0.066	1.16	0.664	0.727	1.285	0.805	0.426
0.648	0.633	0.148	1.098	0.609	0.262	0.852	0.535	0.379	1.348	0.457	0.367	0.645	-0.047	-0.113	1.004	0.441	0.273	1.043	0.539	0.52	1.605	0.598	0.355	1.207	0.652	0.059	1.152	0.664	0.633	1.324	0.781	0.402
0.656	0.613	0.168	1.043	0.566	0.285	0.859	0.5	0.406	1.285	0.465	0.355	0.664	-0.039	-0.203	1.035	0.445	0.281	1.102	0.543	0.492	1.566	0.535	0.363	1.07	0.707	0.063	1.129	0.645	0.559	1.359	0.742	0.41
0.715	0.605	0.188	0.992	0.52	0.301	0.891	0.488	0.445	1.207	0.469	0.332	0.77	0.004	-0.27	1.07	0.457	0.297	1.176	0.563	0.461	1.512	0.48	0.355	0.977	0.688	0.105	1.148	0.637	0.508	1.387	0.738	0.395
0.793	0.605	0.207	0.961	0.469	0.316	0.906	0.52	0.496	1.137	0.457	0.32	0.805	0.063	-0.273	1.102	0.488	0.309	1.223	0.543	0.445	1.457	0.434	0.344	0.914	0.664	0.141	1.199	0.645	0.473	1.426	0.684	0.391
0.859	0.621	0.219	0.941	0.418	0.316	0.926	0.531	0.539	1.055	0.457	0.32	0.824	0.141	-0.227	1.133	0.539	0.316	1.258	0.52	0.434	1.395	0.395	0.324	0.887	0.648	0.172	1.23	0.641	0.457	1.445	0.621	0.395
0.922	0.629	0.238	0.973	0.387	0.305	0.996	0.59	0.582	0.98	0.445	0.316	0.848	0.191	-0.152	1.137	0.59	0.32	1.313	0.465	0.418	1.348	0.352	0.301	0.906	0.652	0.184	1.258	0.625	0.441	1.484	0.551	0.391
0.988	0.641	0.258	1.039	0.383	0.289	1.051	0.672	0.621	0.922	0.43	0.313	0.887	0.227	-0.035	1.145	0.621	0.348	1.328	0.426	0.383	1.293	0.328	0.293	0.938	0.668	0.164	1.281	0.594	0.438	1.504	0.473	0.379
1.051	0.648	0.277	1.125	0.383	0.285	1.074	0.766	0.637	0.883	0.418	0.297	0.957	0.266	0.066	1.148	0.637	0.371	1.293	0.473	0.375	1.223	0.32	0.277	0.965	0.688	0.156	1.266	0.531	0.426	1.5	0.379	0.359
1.078	0.668	0.301	1.18	0.383	0.277	1.094	0.844	0.668	0.867	0.41	0.289	0.992	0.316	0.125	1.16	0.664	0.395	1.313	0.484	0.402	1.16	0.313	0.281	0.992	0.707	0.152	1.277	0.531	0.426	1.492	0.379	0.344
1.074	0.684	0.309	1.137	0.359	0.285	1.125	0.926	0.699	0.824	0.391	0.281	1.02	0.348	0.152	1.141	0.637	0.418	1.34	0.43	0.383	1.086	0.293	0.301	1.023	0.676	0.188	1.27	0.5	0.406	1.438	0.352	0.324
1.055	0.676	0.313	1.016	0.352	0.281	1.133	0.965	0.695	0.785	0.375	0.273	1.047	0.363	0.172	1.141	0.59	0.445	1.313	0.391	0.367	0.996	0.277	0.313	1.086	0.621	0.254	1.262	0.457	0.391	1.406	0.324	0.316
1.055	0.676	0.313	0.918	0.352	0.266	1.164	0.992	0.668	0.758	0.359	0.246	1.059	0.371	0.188	1.105	0.563	0.461	1.258	0.383	0.355	0.918	0.258	0.313	1.133	0.547	0.324	1.266	0.426	0.383	1.395	0.32	0.313
1.047	0.688	0.309	0.863	0.352	0.23	1.203	1.012	0.621	0.754	0.34	0.199	1.078	0.367	0.203	1.074	0.539	0.473	1.199	0.383	0.352	0.871	0.242	0.32	1.172	0.469	0.379	1.242	0.367	0.367	1.383	0.324	0.309
1.023	0.699	0.313	0.852	0.355	0.203	1.223	0.98	0.598	0.754	0.324	0.152	1.16	0.332	0.227	1.07	0.512	0.484	1.133	0.387	0.34	0.844	0.211	0.324	1.191	0.414	0.414	1.211	0.34	0.352	1.348	0.348	0.309
0.996	0.703	0.324	0.871	0.359	0.176	1.199	0.945	0.598	0.781	0.309	0.133	1.246	0.309	0.277	1.047	0.492	0.496	1.109	0.402	0.328	0.848	0.191	0.328	1.184	0.414	0.426	1.211	0.34	0.34	1.313	0.348	0.289
0.965	0.699	0.344	0.906	0.359	0.16	1.145	0.906	0.609	0.84	0.316	0.113	1.293	0.363	0.309	1.02	0.484	0.504	1.109	0.41	0.32	0.883	0.172	0.32	1.184	0.473	0.418	1.258	0.355	0.328	1.309	0.371	0.277
0.918	0.691	0.352	0.895	0.359	0.168	1.086	0.863	0.617	0.895	0.328	0.074	1.293	0.457	0.313	0.988	0.492	0.516	1.066	0.426	0.316	0.934	0.18	0.316	1.246	0.594	0.422	1.262	0.375	0.313	1.301	0.391	0.262
0.883	0.676	0.355	0.859	0.367	0.172	1.012	0.824	0.605	0.926	0.324	0.031	1.254	0.586	0.289	0.969	0.516	0.523	1.027	0.406	0.316	1	0.219	0.316	1.363	0.77	0.426	1.266	0.375	0.313	1.289	0.363	0.246
0.855	0.66	0.359	0.816	0.391	0.172	0.949	0.781	0.598	0.918	0.309	-0.016	1.207	0.688	0.266	0.98	0.539	0.535	0.992	0.402	0.32	1.016	0.25	0.309	1.449	0.996	0.438	1.27	0.328	0.336	1.25	0.363	0.234
0.836	0.641	0.371	0.777	0.418	0.156	0.887	0.723	0.582	0.91	0.297	-0.051	1.184	0.77	0.254	0.996	0.578	0.543	0.984	0.41	0.324	0.969	0.277	0.27	1.496	1.125	0.449	1.211	0.344	0.332	1.188	0.344	0.188
0.832	0.617	0.383	0.734	0.457	0.137	0.836	0.676	0.551	0.93	0.289	-0.063	1.188	0.828	0.25	1.02	0.621	0.566	0.973	0.406	0.32	0.902	0.281	0.215	1.434	1.176	0.453	1.152	0.367	0.32	1.113	0.305	0.102
0.82	0.613	0.391	0.688	0.477	0.113	0.824	0.656	0.531	0.934	0.262	-0.059	1.195	0.879	0.254	0.996	0.676	0.602	1.004	0.391	0.324	0.855	0.285	0.145	1.32	1.16	0.465	1.129	0.375	0.313	1.07	0.219	0.023
0.816	0.617	0.395	0.625	0.5	0.109	0.801	0.602	0.516	0.91	0.25	-0.031	1.18	0.859	0.266	0.969	0.734	0.645	1.078	0.375	0.324	0.832	0.305	0.078	1.23	1.094	0.488	1.125	0.375	0.293	1.02	0.094	-0.078
0.805	0.641	0.387	0.574	0.508	0.117	0.809	0.582	0.516	0.871	0.258	-0.016	1.18	0.848	0.285	0.949	0.816	0.688	1.145	0.34	0.32	0.797	0.27	0.027	1.195	1.023	0.523	1.141	0.336	0.246	0.957	0	-0.176
0.789	0.668	0.383	0.539	0.512	0.125	0.816	0.539	0.504	0.824	0.258	0.008	1.172	0.813	0.316	1.031	0.855	0.754	1.203	0.313	0.32	0.773	0.254	0.012	1.227	0.965	0.57	1.164	0.305	0.168	0.863	-0.047	-0.254
0.777	0.703	0.367	0.531	0.527	0.137	0.848	0.496	0.504	0.797	0.254	0.039	1.172	0.766	0.352	1.191	0.914	0.852	1.211	0.277	0.309	0.758	0.238	0.016	1.277	0.938	0.625	1.18	0.262	0.105	0.773	-0.039	-0.313
0.777	0.738	0.352	0.566	0.523	0.164	0.91	0.469	0.504	0.793	0.266	0.082	1.176	0.699	0.391	1.242	0.996	0.875	1.148	0.215	0.27	0.777	0.258	0.02	1.262	0.934	0.672	1.148	0.172	0.047	0.734	-0.031	-0.313
0.793	0.789	0.328	0.613	0.531	0.164	0.992	0.441	0.508	0.805	0.289	0.117	1.168	0.641	0.414	1.207	1.047	0.832	1.047	0.152	0.176	0.824	0.285	0.016	1.203	0.906	0.707	1.043	0.055	-0.031	0.738	-0.063	-0.309
0.797	0.836	0.313	0.672	0.535	0.156	1.063	0.41	0.504	0.824	0.309	0.148	1.156	0.59	0.445	1.16	0.988	0.75	0.941	0.047	0.051	0.875	0.297	0.012	1.188	0.879	0.707	0.945	0	-0.105	0.801	-0.078	-0.285
0.801	0.891	0.297	0.746	0.551	0.16	1.117	0.402	0.5	0.844	0.324	0.184	1.129	0.559	0.477	1.125	0.91	0.656	0.793	-0.086	-0.023	0.926	0.32	0.027	1.215	0.836	0.68	0.875	-0.004	-0.148	0.871	-0.074	-0.23
0.801	0.91	0.305	0.832	0.582	0.156	1.164	0.395	0.484	0.859	0.363	0.207	1.059	0.547	0.508	1.082	0.859	0.578	0.641	-0.129	-0.027	0.965	0.355	0.039	1.219	0.797	0.633	0.844	0.027	-0.148	0.973	-0.031	-0.152
0.813	0.906	0.316	0.906	0.613	0.168	1.203	0.398	0.469	0.895	0.422	0.234	0.961	0.555	0.52	1.031	0.801	0.551	0.578	-0.016	0.02	0.984	0.387	0.063	1.191	0.777	0.574	0.84	0.066	-0.121	1.098	0.043	-0.07
0.836	0.918	0.336	0.965	0.633	0.18	1.238	0.418	0.449	0.957	0.469	0.262	0.875	0.586	0.531	0.988	0.77	0.539	0.578	0.164	0.031	1.008	0.406	0.098	1.129	0.727	0.535	0.867	0.137	-0.098	1.203	0.137	0.016
0.863	0.926	0.352	1.016	0.652	0.188	1.258	0.434	0.426	1.043	0.492	0.273	0.844	0.641	0.539	1.039	0.777	0.543	0.645	0.313	-0.012	1.027	0.438	0.125	1.129	0.68	0.5	0.914	0.199	-0.059	1.293	0.18	0.082
0.891	0.926	0.383	1.059	0.672	0.203	1.25	0.441	0.406	1.137	0.504	0.285	0.887	0.699	0.555	1.066	0.781	0.523	0.762	0.414	-0.043	1.031	0.457	0.164	1.129	0.629	0.465	0.957	0.227	-0.047	1.348	0.254	0.133
0.934	0.918	0.418	1.102	0.68	0.223	1.219	0.453	0.387	1.215	0.531	0.285	0.961	0.754	0.566	1.098	0.75	0.531	0.859	0.457	-0.059	1.02	0.438	0.191	1.145	0.59	0.441	0.949	0.234	-0.031	1.352	0.32	0.148
0.961	0.902	0.441	1.121	0.691	0.23	1.16	0.465	0.367	1.289	0.551	0.297	1.008	0.797	0.582	1.164	0.715	0.523	0.875	0.441	-0.043	1.004	0.406	0.211	1.137	0.523	0.426	0.945	0.266	0.02	1.359	0.371	0.152
0.973	0.883	0.477	1.113	0.707	0.234	1.09	0.457	0.355	1.324	0.563	0.305	1	0.828	0.613	1.219	0.676	0.496	0.852	0.422	0	1.02	0.379	0.234	1.148	0.531	0.41	0.98	0.316	0.063	1.348	0.398	0.168
0.969	0.863	0.512	1.086	0.711	0.246	1.027	0.469	0.344	1.332	0.57	0.32	0.996	0.871	0.652	1.254	0.633	0.465	0.816	0.438	0.039	1.055	0.355	0.254	1.289	0.57	0.461	0.992	0.379	0.09	1.281	0.434	0.184
0.969	0.84	0.547	1.051	0.727	0.266	0.957	0.465	0.332	1.316	0.594	0.332	1.02	0.93	0.727	1.277	0.594	0.438	0.816	0.414	0.082	1.109	0.348	0.273	1.188	0.496	0.352	0.992	0.453	0.105	1.254	0.422	0.203
0.977	0.82	0.57	1.047	0.738	0.293	0.891	0.453	0.32	1.309	0.617	0.344	1.109	0.953	0.813	1.34	0.543	0.43	0.891	0.387	0.125	1.176	0.367	0.293	1.188	0.535	0.375	0.988	0.488	0.129	1.242	0.398	0.262
0.965	0.785	0.574	1.02	0.73	0.32	0.824	0.449	0.309	1.32	0.652	0.348	1.203	1.02	0.852	1.355	0.539	0.406	0.926	0.402	0.188	1.227	0.422	0.305	1.207	0.469	0.379	0.98	0.512	0.164	1.258	0.406	0.297
0.926	0.754	0.563	1.02	0.734	0.355	0.77	0.445	0.301	1.32	0.691	0.371	1.23	0.996	0.844	1.371	0.484	0.391	0.965	0.398	0.227	1.281	0.496	0.316	1.195	0.41	0.367	0.938	0.469	0.191	1.281	0.402	0.328
0.875	0.727	0.547	1.039	0.723	0.395	0.727	0.445	0.297	1.262	0.715	0.383	1.238	0.945	0.809	1.387	0.465	0.383	0.98	0.371	0.246	1.289	0.547	0.332	1.168	0.375	0.367	0.906	0.438	0.227	1.273	0.422	0.344
0.836	0.699	0.523	1.039	0.719	0.438	0.707	0.438	0.285	1.25	0.664	0.418	1.223	0.883	0.762	1.414	0.449	0.383	1.016	0.371	0.254	1.32	0.563	0.352	1.152	0.379	0.34	0.879	0.406	0.246	1.254	0.469	0.332
0.809	0.68	0.488	1.023	0.707	0.477	0.699	0.43	0.281	1.211	0.656	0.449	1.195	0.82	0.707	1.387	0.418	0.371	1.07	0.379	0.258	1.352	0.605	0.367	1.133	0.332	0.328	0.875	0.402	0.258	1.258	0.523	0.293
0.797	0.652	0.461	0.996	0.695	0.512	0.68	0.418	0.27	1.148	0.656	0.465	1.125	0.777	0.652	1.336	0.387	0.367	1.133	0.387	0.266	1.328	0.605	0.406	1.148	0.371	0.332	0.887	0.438	0.262	1.281	0.633	0.246
0.797	0.641	0.434	0.988	0.719	0.527	0.656	0.414	0.254	1.086	0.656	0.473	1.059	0.754	0.609	1.277	0.391	0.355	1.23	0.465	0.277	1.348	0.633	0.426	1.113	0.371	0.324	0.898	0.504	0.258	1.281	0.723	0.227
0.824	0.633	0.418	0.973	0.734	0.516	0.648	0.422	0.219	1.039	0.691	0.477	1.027	0.711	0.582	1.207	0.387	0.336	1.246	0.547	0.258	1.379	0.617	0.457	1.125	0.352	0.324	0.898	0.578	0.254	1.277	0.777	0.223
0.867	0.617	0.41	0.969	0.77	0.496	0.652	0.422	0.184	0.996	0.77	0.477	1.004	0.684	0.547	1.133	0.406	0.328	1.293	0.598	0.281	1.355	0.594	0.453	1.152	0.363	0.32	0.906	0.641	0.262	1.277	0.801	0.242
0.93	0.609	0.41	0.949	0.828	0.488	0.676	0.434	0.145	0.977	0.883	0.492	0.961	0.641	0.508	1.039	0.422	0.297	1.273	0.648	0.313	1.402	0.582	0.488	1.172	0.379	0.309	0.941	0.668	0.266	1.27	0.789	0.27
1.016	0.605	0.406	0.91	0.875	0.492	0.703	0.449	0.125	0.973	0.988	0.492	0.93	0.594	0.48	0.969	0.438	0.281	1.305	0.672	0.359	1.355	0.648	0.496	1.141	0.371	0.313	0.984	0.668	0.285	1.246	0.754	0.289
1.113	0.613	0.406	0.879	0.895	0.504	0.734	0.469	0.105	0.961	1.09	0.492	0.941	0.566	0.461	0.891	0.473	0.258	1.328	0.684	0.414	1.324	0.715	0.504	1.09	0.371	0.316	1.055	0.645	0.305	1.23	0.719	0.316
1.195	0.613	0.398	0.871	0.914	0.516	0.777	0.496	0.09	0.918	1.098	0.516	0.98	0.523	0.453	0.84	0.453	0.258	1.332	0.688	0.477	1.324	0.77	0.531	1.07	0.379	0.316	1.086	0.609	0.316	1.227	0.691	0.348
1.238	0.625	0.391	0.883	0.918	0.535	0.824	0.531	0.078	0.891	1.008	0.559	1.039	0.484	0.449	0.777	0.438	0.27	1.297	0.664	0.508	1.336	0.824	0.563	1.109	0.387	0.305	1.098	0.609	0.332	1.223	0.668	0.379
1.254	0.637	0.379	0.938	0.902	0.559	0.859	0.559	0.082	0.832	0.891	0.633	1.102	0.457	0.441	0.738	0.434	0.266	1.266	0.641	0.531	1.324	0.832	0.598	1.184	0.398	0.301	1.129	0.605	0.367	1.242	0.648	0.402
1.242	0.641	0.375	0.992	0.887	0.578	0.891	0.578	0.094	0.773	0.789	0.723	1.168	0.438	0.438	0.75	0.441	0.258	1.277	0.633	0.527	1.25	0.883	0.613	1.207	0.371	0.27	1.18	0.637	0.414	1.258	0.664	0.426
1.234	0.633	0.359	1.023	0.863	0.605	0.891	0.598	0.102	0.758	0.727	0.82	1.227	0.426	0.43	0.801	0.445	0.246	1.188	0.586	0.527	1.176	0.93	0.625	1.18	0.262	0.238	1.25	0.656	0.465	1.234	0.684	0.449
1.211	0.641	0.355	1.039	0.848	0.645	0.891	0.621	0.121	0.801	0.711	0.902	1.297	0.418	0.426	0.883	0.449	0.215	1.203	0.602	0.516	1.145	0.992	0.617	1.086	0.16	0.227	1.336	0.699	0.523	1.184	0.715	0.48
1.184	0.641	0.34	1.051	0.832	0.676	0.848	0.617	0.137	0.887	0.711	0.957	1.352	0.426	0.414	0.941	0.438	0.164	1.203	0.641	0.512	1.184	1.066	0.598	0.98	0.063	0.207	1.406	0.746	0.566	1.117	0.73	0.527
1.148	0.621	0.34	1.047	0.813	0.688	0.793	0.605	0.168	0.969	0.719	0.984	1.387	0.438	0.402	0.914	0.426	0.098	1.199	0.66	0.539	1.203	1.094	0.582	0.914	-0.004	0.18	1.43	0.82	0.582	1.086	0.746	0.578
1.109	0.613	0.332	1.004	0.781	0.68	0.734	0.586	0.191	1.016	0.719	0.992	1.383	0.449	0.387	0.836	0.418	0.039	1.164	0.699	0.574	1.188	1.098	0.566	0.91	-0.012	0.141	1.41	0.875	0.586	1.055	0.766	0.633
1.055	0.609	0.32	0.945	0.742	0.645	0.691	0.57	0.211	1.035	0.73	0.957	1.352	0.465	0.383	0.777	0.43	0.012	1.129	0.699	0.625	1.152	1.066	0.559	0.918	0.035	0.094	1.34	0.934	0.598	1.055	0.793	0.699
0.992	0.578	0.316	0.887	0.727	0.598	0.684	0.555	0.227	1.051	0.688	0.898	1.297	0.477	0.367	0.75	0.441	0	1.055	0.703	0.672	1.105	1.008	0.551	0.906	0.105	0.063	1.258	0.984	0.605	1.063	0.852	0.766
0.941	0.539	0.313	0.852	0.691	0.563	0.688	0.523	0.246	1.039	0.723	0.816	1.238	0.484	0.355	0.762	0.445	0.004	0.996	0.723	0.711	1.105	0.957	0.543	0.883	0.172	0.047	1.242	1.02	0.625	1.055	0.879	0.875
0.895	0.5	0.313	0.848	0.656	0.531	0.711	0.496	0.273	1.008	0.746	0.711	1.18	0.492	0.348	0.805	0.41	0.004	0.984	0.719	0.75	1.148	0.906	0.52	0.863	0.199	0.043	1.313	1.043	0.672	1.125	0.91	0.996
0.84	0.477	0.309	0.895	0.66	0.508	0.754	0.48	0.293	1.055	0.711	0.637	1.117	0.488	0.348	0.875	0.363	0	1.055	0.734	0.801	1.16	0.852	0.496	0.902	0.215	0.043	1.359	1.02	0.75	1.219	0.938	1
0.789	0.453	0.301	0.906	0.656	0.484	0.801	0.449	0.324	1.105	0.691	0.559	1.074	0.484	0.344	0.941	0.324	0.016	1.145	0.746	0.883	1.156	0.797	0.477	0.938	0.188	0.055	1.313	0.984	0.852	1.246	0.945	0.855
0.734	0.434	0.293	0.91	0.621	0.48	0.883	0.426	0.359	1.121	0.664	0.496	1.063	0.488	0.328	0.988	0.301	0.043	1.195	0.762	0.949	1.164	0.742	0.465	0.922	0.168	0.059	1.227	0.895	0.918	1.266	0.938	0.66
0.703	0.43	0.273	0.938	0.582	0.488	0.961	0.418	0.379	1.117	0.641	0.461	1.078	0.492	0.32	0.988	0.273	0.102	1.211	0.777	0.969	1.207	0.699	0.445	0.863	0.199	0.055	1.199	0.805	0.918	1.348	0.953	0.48
0.676	0.43	0.258	0.992	0.543	0.5	1.035	0.43	0.383	1.105	0.605	0.438	1.07	0.469	0.316	0.957	0.266	0.16	1.168	0.723	0.926	1.258	0.656	0.426	0.84	0.211	0.059	1.242	0.738	0.863	1.395	0.934	0.363
0.656	0.43	0.23	1.07	0.512	0.504	1.07	0.469	0.383	1.117	0.582	0.438	1.008	0.434	0.309	0.953	0.273	0.211	1.145	0.684	0.84	1.305	0.613	0.41	0.848	0.25	0.07	1.285	0.703	0.766	1.375	0.879	0.316
0.648	0.434	0.188	1.156	0.5	0.504	1.098	0.52	0.375	1.168	0.559	0.441	0.93	0.41	0.305	0.938	0.305	0.238	1.117	0.645	0.754	1.34	0.57	0.406	0.875	0.285	0.078	1.27	0.695	0.668	1.34	0.828	0.301
0.645	0.422	0.148	1.234	0.492	0.488	1.113	0.563	0.363	1.25	0.559	0.449	0.883	0.383	0.258	0.891	0.348	0.25	1.063	0.617	0.68	1.422	0.473	0.52	0.914	0.332	0.082	1.23	0.668	0.582	1.324	0.777	0.297
0.652	0.453	0.117	1.293	0.488	0.469	1.117	0.602	0.352	1.301	0.551	0.441	0.871	0.336	0.176	0.855	0.367	0.262	1.008	0.617	0.629	1.551	-0.09	0.207	0.949	0.41	0.102	1.238	0.656	0.516	1.348	0.711	0.313
0.652	0.473	0.086	1.328	0.5	0.441	1.109	0.641	0.352	1.387	0.488	0.438	0.879	0.254	0.121	0.824	0.387	0.27	0.973	0.609	0.59	1.051	0.355	0.215	0.953	0.453	0.129	1.262	0.656	0.461	1.469	0.762	0.328
0.656	0.484	0.063	1.332	0.52	0.418	1.055	0.66	0.332	1.434	0.453	0.414	0.863	0.16	0.09	0.82	0.402	0.289	0.992	0.613	0.566	0.988	0.82	0.285	0.973	0.438	0.164	1.277	0.664	0.422	1.516	0.711	0.32
0.656	0.516	0.031	1.316	0.535	0.395	1.008	0.664	0.34	1.465	0.445	0.375	0.805	0.047	0.051	0.828	0.406	0.32	1.047	0.605	0.551	1.301	0.766	0.414	0.992	0.41	0.199	1.281	0.645	0.395	1.52	0.59	0.348
0.652	0.555	0.012	1.27	0.559	0.383	0.953	0.641	0.344	1.453	0.457	0.332	0.734	-0.012	0.023	0.836	0.41	0.34	1.113	0.602	0.539	1.406	0.621	0.363	1.055	0.402	0.23	1.277	0.625	0.379	1.504	0.492	0.363
0.695	0.594	-0.02	1.211	0.566	0.363	0.898	0.617	0.348	1.402	0.457	0.301	0.73	0	-0.012	0.848	0.395	0.367	1.176	0.59	0.516	1.281	0.445	0.32	1.117	0.387	0.25	1.273	0.598	0.375	1.469	0.414	0.367
0.762	0.629	-0.039	1.145	0.578	0.348	0.871	0.59	0.352	1.324	0.461	0.289	0.773	0.051	-0.043	0.895	0.363	0.391	1.23	0.563	0.484	1.254	0.422	0.27	1.184	0.398	0.277	1.266	0.559	0.379	1.434	0.309	0.379
0.813	0.652	-0.039	1.082	0.582	0.324	0.855	0.559	0.355	1.242	0.469	0.289	0.867	0.078	-0.051	0.93	0.34	0.398	1.273	0.539	0.453	1.23	0.453	0.238	1.219	0.426	0.277	1.234	0.516	0.371	1.402	0.348	0.359
0.824	0.664	-0.035	1.016	0.574	0.309	0.844	0.523	0.367	1.172	0.484	0.277	0.961	0.109	-0.035	0.977	0.371	0.375	1.305	0.5	0.43	1.203	0.453	0.242	1.234	0.516	0.277	1.215	0.469	0.363	1.367	0.316	0.324
0.813	0.672	-0.016	0.957	0.574	0.297	0.828	0.5	0.387	1.145	0.512	0.258	1.023	0.145	-0.004	1.035	0.426	0.34	1.313	0.469	0.402	1.184	0.434	0.266	1.227	0.59	0.281	1.184	0.418	0.336	1.379	0.297	0.32
0.789	0.684	0.004	0.91	0.559	0.289	0.801	0.473	0.402	1.145	0.531	0.246	1.047	0.172	0.035	1.086	0.508	0.309	1.293	0.438	0.387	1.176	0.41	0.297	1.215	0.648	0.297	1.141	0.379	0.328	1.391	0.305	0.313
0.762	0.703	0.035	0.895	0.539	0.273	0.762	0.469	0.426	1.105	0.504	0.242	1.004	0.191	0.07	1.105	0.57	0.285	1.27	0.414	0.375	1.184	0.395	0.305	1.191	0.691	0.32	1.133	0.375	0.328	1.375	0.305	0.301
0.723	0.715	0.063	0.871	0.527	0.262	0.727	0.477	0.441	1.016	0.461	0.25	0.961	0.219	0.098	1.082	0.645	0.254	1.23	0.391	0.363	1.203	0.391	0.305	1.191	0.672	0.344	1.113	0.344	0.313	1.344	0.316	0.313
0.664	0.68	0.102	0.832	0.5	0.238	0.711	0.496	0.453	0.922	0.414	0.262	0.941	0.262	0.117	1.027	0.719	0.23	1.18	0.383	0.352	1.199	0.375	0.297	1.215	0.641	0.363	1.086	0.324	0.313	1.313	0.336	0.297
0.621	0.613	0.145	0.77	0.484	0.207	0.734	0.539	0.461	0.828	0.367	0.254	0.93	0.305	0.133	0.98	0.766	0.238	1.129	0.383	0.352	1.176	0.355	0.297	1.223	0.586	0.371	1.059	0.316	0.293	1.34	0.379	0.285
0.602	0.574	0.184	0.707	0.457	0.148	0.781	0.594	0.469	0.777	0.324	0.25	0.922	0.375	0.148	0.938	0.773	0.27	1.09	0.379	0.348	1.129	0.355	0.301	1.25	0.566	0.414	1.012	0.316	0.281	1.379	0.371	0.27
0.609	0.555	0.207	0.684	0.41	0.098	0.875	0.652	0.492	0.793	0.32	0.234	0.926	0.422	0.168	0.914	0.75	0.289	1.047	0.379	0.336	1.102	0.348	0.309	1.273	0.523	0.441	0.969	0.324	0.281	1.371	0.348	0.27
0.664	0.52	0.234	0.676	0.332	0.07	0.941	0.727	0.512	0.863	0.348	0.207	0.922	0.469	0.199	0.898	0.742	0.285	1.023	0.387	0.328	1.113	0.348	0.301	1.285	0.52	0.492	0.918	0.348	0.297	1.324	0.344	0.266
0.746	0.516	0.262	0.66	0.211	0.066	1.004	0.816	0.543	0.922	0.359	0.18	0.918	0.473	0.227	0.934	0.73	0.281	1.012	0.398	0.324	1.133	0.336	0.27	1.328	0.57	0.527	0.871	0.371	0.313	1.328	0.336	0.246
0.801	0.535	0.281	0.664	0.18	0.043	1.023	0.887	0.57	0.941	0.344	0.145	0.918	0.457	0.254	0.973	0.723	0.281	1.043	0.43	0.316	1.152	0.316	0.238	1.379	0.625	0.566	0.855	0.387	0.316	1.371	0.332	0.18
0.859	0.543	0.309	0.617	0.215	-0.02	1.086	0.934	0.613	0.922	0.328	0.117	0.941	0.449	0.277	1.023	0.711	0.297	1.09	0.453	0.313	1.117	0.289	0.191	1.379	0.703	0.594	0.863	0.387	0.309	1.402	0.277	0.117
0.918	0.543	0.336	0.574	0.281	-0.074	1.148	0.938	0.656	0.883	0.309	0.078	0.969	0.438	0.293	1.066	0.707	0.324	1.113	0.449	0.309	1.023	0.25	0.152	1.34	0.773	0.613	0.883	0.375	0.297	1.379	0.195	0.043
0.98	0.539	0.355	0.605	0.383	-0.117	1.238	0.953	0.664	0.859	0.293	0.027	1.02	0.438	0.297	1.086	0.703	0.348	1.137	0.453	0.309	0.898	0.215	0.141	1.281	0.859	0.613	0.941	0.379	0.27	1.238	0.113	-0.043
1.027	0.547	0.371	0.695	0.477	-0.113	1.277	0.938	0.664	0.891	0.305	-0.023	1.078	0.457	0.301	1.098	0.691	0.363	1.176	0.465	0.309	0.813	0.188	0.125	1.223	0.949	0.633	1.023	0.379	0.223	1.102	0.113	-0.113
1.047	0.555	0.379	0.836	0.523	-0.098	1.273	0.867	0.641	0.902	0.289	-0.051	1.117	0.492	0.297	1.141	0.676	0.391	1.234	0.469	0.305	0.746	0.188	0.102	1.188	0.996	0.676	1.051	0.375	0.148	1.039	0.152	-0.102
1.043	0.563	0.383	0.945	0.555	-0.066	1.266	0.813	0.613	0.914	0.254	-0.055	1.141	0.531	0.301	1.191	0.676	0.414	1.281	0.477	0.289	0.684	0.156	0.094	1.219	1.07	0.723	1.008	0.352	0.07	0.945	0.152	-0.09
1.039	0.578	0.375	0.977	0.566	-0.031	1.211	0.773	0.59	0.918	0.258	-0.059	1.156	0.566	0.301	1.199	0.68	0.441	1.297	0.453	0.266	0.66	0.184	0.082	1.219	1.133	0.762	0.945	0.313	0.012	0.801	0.129	-0.113
1.039	0.609	0.383	0.941	0.555	0.008	1.094	0.746	0.57	0.887	0.25	-0.051	1.152	0.605	0.305	1.16	0.695	0.48	1.281	0.398	0.195	0.68	0.207	0.098	1.148	1.109	0.789	0.91	0.293	-0.063	0.703	0.117	-0.137
1.027	0.637	0.379	0.914	0.52	0.059	0.961	0.723	0.543	0.84	0.242	-0.031	1.156	0.652	0.309	1.09	0.727	0.52	1.23	0.332	0.117	0.699	0.215	0.109	1.117	1.027	0.797	0.914	0.285	-0.109	0.688	0.113	-0.129
1.004	0.656	0.379	0.895	0.496	0.098	0.852	0.711	0.516	0.793	0.242	0.004	1.172	0.676	0.313	1.023	0.781	0.559	1.188	0.234	0.07	0.742	0.219	0.117	1.098	0.941	0.766	0.914	0.219	-0.113	0.695	0.16	-0.113
0.969	0.688	0.375	0.875	0.504	0.125	0.801	0.699	0.488	0.762	0.258	0.035	1.156	0.695	0.32	1.016	0.828	0.586	1.133	0.121	0.016	0.805	0.215	0.125	1.109	0.867	0.707	0.922	0.152	-0.082	0.699	0.203	-0.113
0.941	0.703	0.375	0.832	0.527	0.141	0.777	0.684	0.465	0.738	0.285	0.066	1.152	0.68	0.336	1.055	0.859	0.598	1.027	0.031	-0.012	0.859	0.191	0.156	1.125	0.82	0.652	0.922	0.137	-0.035	0.695	0.238	-0.109
0.918	0.719	0.375	0.77	0.535	0.152	0.777	0.648	0.457	0.738	0.285	0.109	1.129	0.672	0.355	1.113	0.891	0.602	0.926	-0.023	0.02	0.887	0.203	0.195	1.102	0.773	0.602	0.926	0.145	0.02	0.707	0.305	-0.07
0.891	0.734	0.363	0.727	0.504	0.168	0.777	0.602	0.453	0.754	0.305	0.148	1.094	0.684	0.352	1.133	0.906	0.602	0.844	0.035	0.031	0.918	0.23	0.215	1.074	0.703	0.563	0.945	0.168	0.078	0.758	0.324	-0.023
0.871	0.715	0.371	0.719	0.504	0.188	0.773	0.559	0.465	0.77	0.332	0.172	1.082	0.688	0.34	1.098	0.898	0.598	0.762	0.082	0.016	0.93	0.27	0.223	1.102	0.66	0.523	0.973	0.215	0.117	0.801	0.352	0.012
0.867	0.699	0.375	0.707	0.473	0.211	0.809	0.516	0.465	0.82	0.359	0.203	1.055	0.695	0.355	1.055	0.875	0.586	0.727	0.121	0.016	0.957	0.258	0.242	1.156	0.656	0.492	1.008	0.273	0.133	0.836	0.363	0.047
0.848	0.691	0.379	0.746	0.457	0.242	0.871	0.461	0.473	0.926	0.395	0.238	1.055	0.684	0.34	1.012	0.844	0.559	0.727	0.195	0.02	0.965	0.262	0.266	1.227	0.66	0.465	1.043	0.363	0.145	0.871	0.359	0.086
0.828	0.707	0.363	0.789	0.457	0.273	0.961	0.438	0.477	1.016	0.418	0.254	1.043	0.695	0.348	0.977	0.82	0.516	0.734	0.238	0.035	0.961	0.25	0.289	1.289	0.629	0.449	1.043	0.422	0.152	0.941	0.371	0.113
0.805	0.727	0.355	0.84	0.469	0.297	1.055	0.414	0.469	1.078	0.434	0.27	1.031	0.699	0.352	0.941	0.766	0.492	0.758	0.23	0.078	0.957	0.273	0.305	1.328	0.574	0.445	1.004	0.453	0.156	1.027	0.406	0.137
0.793	0.75	0.344	0.949	0.512	0.32	1.125	0.406	0.465	1.129	0.465	0.277	1.012	0.723	0.352	0.926	0.75	0.461	0.758	0.215	0.121	0.984	0.301	0.313	1.332	0.504	0.441	0.961	0.43	0.188	1.129	0.418	0.172
0.793	0.762	0.336	1	0.547	0.313	1.168	0.41	0.461	1.156	0.512	0.277	0.984	0.734	0.367	0.91	0.734	0.43	0.746	0.246	0.18	1.047	0.344	0.313	1.301	0.449	0.422	0.91	0.43	0.215	1.188	0.422	0.203
0.801	0.773	0.336	1.055	0.563	0.332	1.199	0.43	0.445	1.188	0.539	0.281	0.949	0.734	0.398	0.918	0.715	0.402	0.723	0.293	0.219	1.125	0.371	0.305	1.289	0.453	0.406	0.863	0.418	0.254	1.25	0.422	0.219
0.805	0.773	0.332	1.09	0.574	0.34	1.23	0.445	0.438	1.211	0.559	0.289	0.93	0.73	0.445	0.961	0.688	0.391	0.754	0.293	0.254	1.164	0.402	0.293	1.27	0.395	0.391	0.828	0.383	0.301	1.305	0.43	0.227
0.813	0.793	0.336	1.094	0.594	0.324	1.238	0.457	0.418	1.234	0.57	0.293	0.922	0.754	0.488	1.023	0.652	0.387	0.836	0.305	0.289	1.176	0.461	0.277	1.25	0.379	0.379	0.813	0.363	0.328	1.379	0.461	0.207
0.809	0.824	0.328	1.09	0.613	0.332	1.23	0.473	0.398	1.25	0.594	0.309	0.934	0.797	0.547	1.09	0.625	0.395	0.879	0.352	0.313	1.191	0.539	0.258	1.23	0.359	0.363	0.836	0.355	0.34	1.441	0.527	0.191
0.813	0.852	0.332	1.09	0.625	0.355	1.199	0.473	0.379	1.27	0.602	0.328	1.02	0.844	0.605	1.141	0.605	0.402	0.914	0.379	0.324	1.207	0.602	0.254	1.215	0.34	0.344	0.875	0.371	0.332	1.473	0.582	0.207
0.836	0.875	0.332	1.078	0.633	0.379	1.172	0.492	0.363	1.289	0.652	0.344	1.16	0.91	0.656	1.184	0.594	0.414	0.949	0.371	0.332	1.219	0.676	0.238	1.215	0.332	0.328	0.934	0.406	0.316	1.488	0.629	0.25
0.867	0.879	0.359	1.063	0.656	0.387	1.117	0.516	0.348	1.293	0.66	0.379	1.258	0.957	0.699	1.242	0.582	0.426	1.016	0.383	0.34	1.234	0.707	0.246	1.254	0.363	0.32	0.977	0.461	0.305	1.531	0.664	0.324
0.891	0.871	0.387	1.035	0.695	0.391	1.09	0.508	0.336	1.324	0.656	0.43	1.285	0.945	0.746	1.301	0.566	0.434	1.082	0.402	0.336	1.238	0.699	0.262	1.262	0.367	0.313	0.996	0.543	0.301	1.609	0.691	0.402
0.926	0.875	0.41	0.996	0.723	0.398	1.059	0.492	0.332	1.348	0.66	0.488	1.281	0.941	0.727	1.367	0.539	0.434	1.141	0.414	0.32	1.246	0.672	0.281	1.246	0.371	0.316	0.996	0.602	0.301	1.672	0.734	0.473
0.977	0.887	0.43	0.973	0.746	0.402	1.016	0.473	0.328	1.348	0.664	0.535	1.238	0.914	0.641	1.398	0.512	0.422	1.199	0.457	0.316	1.25	0.629	0.305	1.219	0.426	0.32	0.992	0.648	0.297	1.664	0.766	0.539
1.004	0.914	0.441	0.945	0.75	0.418	0.969	0.457	0.32	1.301	0.688	0.539	1.168	0.859	0.543	1.383	0.48	0.422	1.238	0.508	0.313	1.254	0.598	0.34	1.199	0.449	0.293	1	0.652	0.309	1.621	0.773	0.602
0.984	0.906	0.457	0.941	0.727	0.434	0.941	0.449	0.309	1.199	0.703	0.527	1.09	0.84	0.477	1.348	0.445	0.414	1.242	0.566	0.293	1.273	0.582	0.371	1.238	0.41	0.293	1.027	0.637	0.313	1.59	0.801	0.609
0.969	0.883	0.473	0.918	0.715	0.441	0.926	0.434	0.293	1.098	0.75	0.527	1.008	0.824	0.445	1.266	0.445	0.406	1.25	0.648	0.285	1.324	0.586	0.406	1.277	0.363	0.281	1.066	0.609	0.316	1.512	0.84	0.555
0.965	0.879	0.484	0.902	0.73	0.449	0.926	0.418	0.27	1.059	0.801	0.496	0.938	0.785	0.434	1.195	0.434	0.387	1.23	0.707	0.281	1.367	0.59	0.43	1.262	0.336	0.285	1.121	0.605	0.324	1.453	0.859	0.492
0.941	0.875	0.477	0.871	0.742	0.449	0.914	0.375	0.219	1.105	0.867	0.477	0.902	0.766	0.414	1.125	0.414	0.371	1.227	0.766	0.281	1.398	0.594	0.465	1.258	0.344	0.27	1.172	0.609	0.332	1.445	0.879	0.465
0.902	0.867	0.461	0.871	0.754	0.453	0.883	0.309	0.168	1.152	0.949	0.461	0.887	0.73	0.398	1.039	0.422	0.359	1.23	0.789	0.285	1.375	0.613	0.488	1.297	0.348	0.242	1.199	0.617	0.359	1.398	0.914	0.492
0.867	0.852	0.438	0.855	0.785	0.449	0.84	0.262	0.137	1.133	1.016	0.449	0.914	0.703	0.41	0.973	0.398	0.352	1.215	0.809	0.297	1.32	0.664	0.523	1.344	0.324	0.211	1.223	0.633	0.391	1.316	0.938	0.555
0.836	0.828	0.422	0.855	0.813	0.445	0.805	0.254	0.113	1.105	1.016	0.453	0.934	0.656	0.414	0.922	0.379	0.348	1.223	0.77	0.32	1.273	0.711	0.566	1.309	0.266	0.156	1.273	0.656	0.43	1.211	0.961	0.621
0.816	0.793	0.41	0.852	0.84	0.441	0.77	0.246	0.098	1.055	1.051	0.477	0.992	0.598	0.43	0.891	0.363	0.336	1.195	0.77	0.332	1.207	0.797	0.605	1.207	0.215	0.105	1.348	0.688	0.461	1.125	0.961	0.707
0.824	0.758	0.402	0.836	0.852	0.445	0.742	0.254	0.074	1.023	1.063	0.523	1.051	0.523	0.441	0.871	0.387	0.336	1.176	0.762	0.324	1.133	0.867	0.633	1.063	0.137	0.047	1.426	0.719	0.492	1.059	0.918	0.793
0.836	0.695	0.395	0.816	0.867	0.445	0.758	0.289	0.066	1.055	1.063	0.559	1.113	0.457	0.465	0.867	0.387	0.344	1.164	0.781	0.324	1.098	0.926	0.676	0.945	0.082	-0.008	1.449	0.785	0.52	1.031	0.898	0.914
0.867	0.664	0.391	0.801	0.871	0.457	0.805	0.309	0.063	1.098	1.051	0.598	1.273	0.391	0.434	0.891	0.359	0.348	1.176	0.813	0.359	1.094	0.98	0.715	0.855	0.063	-0.047	1.398	0.84	0.547	0.988	0.793	1.074
0.918	0.648	0.391	0.809	0.863	0.477	0.84	0.309	0.063	1.129	0.984	0.648	1.16	0.34	0.371	0.93	0.336	0.344	1.184	0.84	0.398	1.066	0.969	0.762	0.797	0.082	-0.078	1.332	0.895	0.578	0.977	0.738	1.215
0.98	0.648	0.391	0.844	0.848	0.508	0.867	0.293	0.078	1.113	0.918	0.691	1.23	0.441	0.422	0.926	0.34	0.313	1.191	0.887	0.445	1.027	0.973	0.793	0.746	0.152	-0.07	1.246	0.918	0.617	1.016	0.66	1.309
1.066	0.633	0.402	0.918	0.836	0.543	0.887	0.297	0.105	1.051	0.863	0.707	1.281	0.434	0.43	0.914	0.348	0.223	1.168	0.895	0.496	0.957	0.98	0.777	0.715	0.203	-0.066	1.207	0.938	0.645	1.102	0.594	1.254
1.141	0.617	0.406	0.992	0.836	0.566	0.883	0.313	0.129	0.992	0.781	0.695	1.273	0.41	0.414	0.906	0.336	0.137	1.133	0.949	0.555	0.918	0.965	0.738	0.75	0.227	-0.07	1.199	0.969	0.672	1.18	0.551	1.066
1.215	0.605	0.41	1.043	0.832	0.594	0.855	0.336	0.141	0.906	0.73	0.66	1.242	0.414	0.406	0.914	0.301	0.074	1.066	0.984	0.602	0.941	0.938	0.691	0.805	0.18	-0.078	1.18	0.945	0.727	1.238	0.535	0.844
1.266	0.602	0.402	1.086	0.824	0.609	0.805	0.359	0.137	0.816	0.68	0.625	1.215	0.438	0.375	0.902	0.27	0.027	1.043	1.027	0.676	0.992	0.938	0.648	0.844	0.074	-0.07	1.18	0.953	0.785	1.273	0.574	0.637
1.277	0.605	0.391	1.113	0.813	0.609	0.742	0.379	0.148	0.766	0.645	0.59	1.168	0.449	0.363	0.867	0.25	-0.02	1.086	1.043	0.758	1.063	0.906	0.613	0.875	-0.023	-0.02	1.18	0.945	0.805	1.293	0.633	0.504
1.273	0.621	0.379	1.137	0.832	0.582	0.695	0.395	0.16	0.75	0.617	0.57	1.113	0.473	0.355	0.813	0.227	-0.047	1.176	1.004	0.828	1.117	0.848	0.586	0.879	-0.109	0.051	1.184	0.879	0.762	1.273	0.68	0.43
1.238	0.652	0.359	1.102	0.813	0.559	0.695	0.434	0.172	0.77	0.586	0.543	1.07	0.484	0.355	0.793	0.227	-0.051	1.23	0.961	0.84	1.145	0.805	0.566	0.934	-0.113	0.082	1.215	0.824	0.672	1.27	0.684	0.406
1.215	0.652	0.348	1.051	0.797	0.52	0.723	0.469	0.176	0.824	0.574	0.512	1.035	0.48	0.352	0.832	0.258	-0.047	1.25	0.895	0.816	1.211	0.754	0.543	1.07	-0.082	0.102	1.219	0.809	0.566	1.289	0.691	0.414
1.172	0.645	0.34	0.996	0.801	0.5	0.754	0.496	0.16	0.887	0.559	0.488	1.039	0.48	0.344	0.887	0.277	-0.031	1.254	0.844	0.766	1.297	0.688	0.52	1.215	0.07	0.113	1.203	0.777	0.477	1.363	0.707	0.434
1.137	0.633	0.324	0.953	0.809	0.5	0.785	0.523	0.16	0.965	0.539	0.477	1.059	0.477	0.328	0.941	0.305	0	1.25	0.809	0.719	1.395	0.641	0.492	1.289	0.16	0.145	1.191	0.746	0.402	1.414	0.723	0.434
1.098	0.609	0.316	0.949	0.801	0.551	0.816	0.52	0.168	1.074	0.484	0.465	1.059	0.461	0.32	0.98	0.348	0.035	1.23	0.789	0.664	1.48	0.598	0.469	1.281	0.262	0.203	1.168	0.711	0.367	1.441	0.707	0.43
1.043	0.578	0.313	0.977	0.797	0.586	0.859	0.512	0.184	1.207	0.488	0.484	1.02	0.449	0.316	0.984	0.387	0.07	1.176	0.758	0.602	1.563	0.563	0.445	1.242	0.367	0.262	1.168	0.645	0.344	1.453	0.648	0.426
0.996	0.559	0.293	1.047	0.715	0.672	0.906	0.52	0.195	1.375	0.473	0.461	1.008	0.453	0.305	0.965	0.402	0.121	1.145	0.723	0.547	1.91	0.141	0.605	1.199	0.469	0.301	1.176	0.578	0.328	1.438	0.563	0.418
0.949	0.527	0.285	1.168	0.602	0.75	0.969	0.559	0.184	1.504	0.457	0.453	1.043	0.469	0.289	0.918	0.43	0.172	1.133	0.688	0.516	1.43	0.191	0.145	1.148	0.488	0.297	1.199	0.57	0.34	1.406	0.449	0.402
0.918	0.496	0.27	1.262	0.523	0.777	1.02	0.605	0.176	1.574	0.465	0.441	1.086	0.473	0.258	0.875	0.449	0.207	1.125	0.633	0.473	1.137	0.695	0.305	1.188	0.523	0.254	1.242	0.613	0.363	1.383	0.355	0.383
0.875	0.461	0.25	1.289	0.441	0.797	1.047	0.637	0.18	1.57	0.461	0.43	1.094	0.441	0.203	0.832	0.484	0.227	1.172	0.602	0.441	1.457	0.809	0.422	1.27	0.594	0.219	1.262	0.617	0.375	1.359	0.297	0.352
0.813	0.43	0.223	1.387	0.43	0.785	1.059	0.66	0.191	1.52	0.465	0.418	1.059	0.359	0.148	0.813	0.504	0.238	1.227	0.59	0.418	1.629	0.594	0.406	1.316	0.688	0.199	1.266	0.594	0.414	1.336	0.273	0.328
0.762	0.395	0.195	1.348	0.406	0.734	1.066	0.676	0.203	1.461	0.48	0.402	1.023	0.309	0.121	0.813	0.512	0.242	1.281	0.566	0.414	1.527	0.406	0.359	1.285	0.762	0.184	1.203	0.566	0.371	1.313	0.285	0.316
0.727	0.375	0.164	1.348	0.508	0.703	1.066	0.672	0.227	1.391	0.496	0.375	0.992	0.309	0.105	0.832	0.539	0.25	1.336	0.527	0.422	1.453	0.426	0.305	1.285	0.793	0.203	1.191	0.574	0.395	1.273	0.32	0.316
0.703	0.355	0.141	1.367	0.578	0.668	1.063	0.672	0.242	1.309	0.512	0.359	0.938	0.328	0.074	0.918	0.523	0.254	1.371	0.516	0.426	1.41	0.461	0.266	1.301	0.859	0.223	1.191	0.539	0.363	1.258	0.32	0.328
0.688	0.352	0.125	1.352	0.625	0.633	1.051	0.668	0.258	1.238	0.5	0.344	0.875	0.316	0.012	0.992	0.469	0.281	1.402	0.488	0.434	1.352	0.465	0.254	1.289	0.824	0.242	1.203	0.457	0.332	1.258	0.344	0.344
0.691	0.355	0.102	1.262	0.629	0.605	1.043	0.68	0.289	1.191	0.547	0.324	0.859	0.289	-0.043	1.016	0.457	0.309	1.461	0.43	0.434	1.305	0.453	0.27	1.25	0.746	0.281	1.191	0.383	0.32	1.266	0.379	0.34
0.695	0.367	0.07	1.195	0.66	0.586	1.008	0.664	0.297	1.172	0.523	0.301	0.887	0.258	-0.063	1.031	0.441	0.332	1.477	0.402	0.43	1.285	0.457	0.277	1.199	0.637	0.309	1.188	0.344	0.313	1.27	0.402	0.324
0.703	0.387	0.043	1.086	0.617	0.563	1.039	0.652	0.336	1.18	0.52	0.293	0.926	0.215	-0.051	1.039	0.438	0.34	1.488	0.383	0.418	1.34	0.41	0.309	1.191	0.523	0.359	1.172	0.316	0.313	1.266	0.414	0.309
0.719	0.434	0.008	0.984	0.578	0.547	1	0.613	0.363	1.184	0.492	0.285	0.922	0.141	-0.004	1.066	0.465	0.332	1.461	0.34	0.41	1.32	0.379	0.305	1.199	0.453	0.43	1.215	0.313	0.355	1.254	0.441	0.285
0.719	0.465	0	0.906	0.52	0.523	0.996	0.59	0.398	1.176	0.465	0.281	0.926	0.105	0.043	1.102	0.512	0.305	1.391	0.324	0.398	1.285	0.363	0.313	1.203	0.43	0.496	1.141	0.344	0.332	1.266	0.492	0.246
0.75	0.484	0.031	0.859	0.484	0.508	0.977	0.566	0.434	1.172	0.43	0.281	0.887	0.078	0.098	1.109	0.559	0.293	1.293	0.332	0.387	1.254	0.344	0.313	1.262	0.434	0.582	1.16	0.348	0.355	1.324	0.508	0.207
0.816	0.527	0.051	0.816	0.453	0.508	0.938	0.551	0.477	1.184	0.402	0.281	0.84	0.078	0.156	1.098	0.613	0.285	1.227	0.332	0.395	1.266	0.355	0.301	1.301	0.48	0.633	1.176	0.301	0.352	1.363	0.504	0.16
0.875	0.559	0.078	0.766	0.473	0.5	0.945	0.539	0.523	1.133	0.313	0.211	0.824	0.082	0.195	1.074	0.66	0.281	1.121	0.352	0.379	1.309	0.332	0.281	1.309	0.563	0.664	1.16	0.285	0.367	1.313	0.461	0.051
0.902	0.559	0.109	0.715	0.477	0.492	0.953	0.539	0.563	1.09	0.125	0.148	0.801	0.105	0.219	1.008	0.691	0.289	1.066	0.336	0.379	1.34	0.293	0.27	1.277	0.672	0.672	1.129	0.277	0.363	1.203	0.355	-0.027
0.891	0.566	0.141	0.68	0.461	0.492	0.973	0.547	0.602	1.02	-0.031	0.117	0.781	0.141	0.234	0.969	0.699	0.305	0.988	0.379	0.355	1.313	0.246	0.242	1.203	0.773	0.668	1.16	0.305	0.348	1.113	0.238	-0.078
0.844	0.57	0.156	0.652	0.469	0.508	0.988	0.578	0.625	0.926	-0.148	0.098	0.773	0.188	0.246	0.961	0.691	0.313	0.945	0.371	0.332	1.23	0.176	0.18	1.129	0.859	0.664	1.266	0.328	0.316	1.004	0.102	-0.203
0.777	0.586	0.176	0.648	0.473	0.527	0.977	0.613	0.641	0.844	-0.18	0.063	0.773	0.254	0.25	0.953	0.684	0.32	0.938	0.363	0.324	1.129	0.121	0.121	1.094	0.941	0.672	1.371	0.32	0.27	0.879	-0.035	-0.313
0.691	0.574	0.191	0.645	0.484	0.523	0.961	0.664	0.645	0.809	-0.078	0.008	0.789	0.301	0.254	0.945	0.66	0.313	0.945	0.355	0.324	1.012	0.082	0.063	1.07	1.035	0.691	1.391	0.277	0.199	0.766	-0.121	-0.355
0.641	0.543	0.215	0.637	0.496	0.516	0.938	0.711	0.648	0.805	0.016	-0.043	0.816	0.344	0.258	0.949	0.641	0.309	0.934	0.359	0.313	0.945	0.074	0.016	1.078	1.094	0.723	1.301	0.203	0.125	0.688	-0.121	-0.359
0.625	0.52	0.246	0.629	0.516	0.492	0.938	0.754	0.668	0.832	0.121	-0.098	0.859	0.375	0.266	0.965	0.629	0.313	0.938	0.34	0.293	0.852	0.066	-0.02	1.074	1.094	0.762	1.129	0.082	0.031	0.664	-0.074	-0.359
0.633	0.5	0.277	0.629	0.539	0.457	0.992	0.777	0.688	0.883	0.176	-0.137	0.914	0.395	0.285	0.98	0.621	0.32	0.941	0.305	0.258	0.762	0.098	-0.047	1.035	1.063	0.797	0.961	-0.063	-0.059	0.715	-0.055	-0.34
0.656	0.5	0.305	0.629	0.563	0.418	1.078	0.797	0.715	0.914	0.203	-0.129	0.969	0.441	0.281	0.977	0.602	0.352	0.906	0.273	0.164	0.723	0.152	-0.031	1.02	0.988	0.816	0.941	-0.098	-0.109	0.852	-0.063	-0.258
0.684	0.523	0.324	0.641	0.59	0.383	1.168	0.809	0.754	0.922	0.242	-0.082	0.992	0.48	0.277	0.957	0.594	0.367	0.871	0.258	0.074	0.695	0.188	-0.004	1.039	0.891	0.805	0.98	-0.09	-0.141	0.973	-0.078	-0.18
0.703	0.555	0.344	0.629	0.605	0.34	1.219	0.809	0.801	0.891	0.277	-0.016	1	0.516	0.273	0.934	0.609	0.387	0.855	0.227	0.004	0.711	0.223	0.012	1.078	0.809	0.762	0.945	-0.066	-0.137	1.039	-0.047	-0.105
0.727	0.574	0.355	0.617	0.602	0.293	1.234	0.773	0.836	0.844	0.301	0.055	1.02	0.535	0.266	0.945	0.621	0.402	0.828	0.176	-0.047	0.75	0.242	0.035	1.117	0.746	0.684	0.898	0.008	-0.141	1.09	0.02	-0.051
0.758	0.594	0.371	0.613	0.59	0.262	1.195	0.773	0.824	0.809	0.332	0.105	1.055	0.57	0.262	0.945	0.652	0.41	0.766	0.125	-0.113	0.766	0.234	0.066	1.141	0.719	0.602	0.918	0.063	-0.156	1.172	0.094	0
0.793	0.617	0.375	0.563	0.59	0.227	1.102	0.746	0.758	0.789	0.348	0.141	1.086	0.602	0.266	0.961	0.688	0.438	0.703	0.102	-0.168	0.766	0.238	0.105	1.141	0.676	0.52	0.984	0.094	-0.148	1.227	0.168	0.051
0.809	0.625	0.383	0.531	0.586	0.215	0.984	0.703	0.691	0.777	0.355	0.172	1.113	0.625	0.27	0.965	0.723	0.473	0.723	0.121	-0.195	0.77	0.266	0.145	1.195	0.676	0.473	0.992	0.074	-0.145	1.223	0.242	0.102
0.844	0.633	0.395	0.508	0.594	0.207	0.887	0.645	0.641	0.766	0.348	0.184	1.117	0.648	0.27	0.941	0.766	0.523	0.789	0.168	-0.219	0.793	0.281	0.168	1.246	0.672	0.434	0.938	0.086	-0.113	1.191	0.336	0.129
0.867	0.668	0.391	0.512	0.602	0.191	0.809	0.602	0.617	0.742	0.355	0.184	1.113	0.676	0.285	0.93	0.797	0.582	0.871	0.191	-0.203	0.832	0.258	0.199	1.32	0.676	0.402	0.922	0.082	-0.051	1.211	0.352	0.18
0.883	0.691	0.398	0.496	0.617	0.16	0.754	0.586	0.59	0.754	0.363	0.203	1.129	0.695	0.301	0.973	0.848	0.648	0.949	0.199	-0.141	0.844	0.238	0.234	1.383	0.66	0.391	0.961	0.133	0.016	1.195	0.371	0.23
0.914	0.699	0.402	0.465	0.633	0.109	0.758	0.586	0.57	0.773	0.379	0.227	1.133	0.703	0.313	1.023	0.883	0.703	1.016	0.215	-0.047	0.828	0.234	0.27	1.457	0.637	0.391	1.012	0.207	0.066	1.176	0.367	0.266
0.91	0.711	0.391	0.453	0.66	0.074	0.77	0.586	0.551	0.797	0.367	0.262	1.16	0.656	0.34	1.09	0.867	0.773	1.098	0.23	0.039	0.836	0.227	0.309	1.48	0.609	0.387	1.047	0.289	0.113	1.168	0.359	0.293
0.906	0.738	0.379	0.457	0.676	0.063	0.762	0.559	0.539	0.848	0.332	0.305	1.16	0.645	0.363	1.121	0.848	0.809	1.148	0.246	0.109	0.906	0.238	0.344	1.512	0.574	0.387	1.078	0.359	0.133	1.234	0.379	0.289
0.883	0.75	0.375	0.477	0.715	0.063	0.789	0.531	0.535	0.922	0.32	0.336	1.145	0.621	0.391	1.102	0.82	0.797	1.207	0.27	0.148	0.988	0.27	0.359	1.539	0.543	0.375	1.094	0.402	0.156	1.285	0.418	0.289
0.875	0.789	0.359	0.48	0.766	0.066	0.879	0.488	0.535	1	0.32	0.352	1.117	0.605	0.418	1.07	0.77	0.738	1.211	0.285	0.18	1.066	0.313	0.348	1.527	0.5	0.367	1.086	0.422	0.176	1.336	0.488	0.285
0.828	0.797	0.359	0.488	0.805	0.074	0.953	0.477	0.527	1.082	0.344	0.359	1.094	0.613	0.441	1.07	0.723	0.648	1.16	0.309	0.211	1.148	0.367	0.32	1.5	0.461	0.355	1.066	0.414	0.199	1.367	0.574	0.266
0.863	0.844	0.352	0.523	0.84	0.086	1.02	0.465	0.496	1.137	0.398	0.359	1.082	0.629	0.48	1.074	0.707	0.586	1.113	0.348	0.242	1.242	0.43	0.285	1.457	0.426	0.336	1.063	0.43	0.223	1.367	0.664	0.258
0.805	0.816	0.352	0.574	0.859	0.102	1.09	0.449	0.473	1.184	0.469	0.332	1.117	0.648	0.52	1.102	0.719	0.543	1.105	0.375	0.277	1.316	0.484	0.27	1.418	0.406	0.324	1.066	0.457	0.238	1.355	0.734	0.258
0.82	0.797	0.352	0.637	0.871	0.129	1.145	0.445	0.449	1.242	0.535	0.313	1.164	0.691	0.551	1.102	0.73	0.512	1.117	0.375	0.301	1.34	0.531	0.27	1.395	0.391	0.316	1.074	0.516	0.234	1.395	0.766	0.273
0.852	0.805	0.352	0.73	0.863	0.172	1.191	0.445	0.426	1.313	0.586	0.301	1.188	0.754	0.566	1.117	0.738	0.48	1.121	0.387	0.32	1.352	0.598	0.27	1.375	0.383	0.309	1.09	0.594	0.238	1.434	0.734	0.309
0.844	0.809	0.352	0.77	0.824	0.23	1.238	0.438	0.406	1.324	0.641	0.289	1.16	0.793	0.598	1.109	0.73	0.465	1.141	0.332	0.348	1.328	0.715	0.27	1.379	0.379	0.289	1.105	0.648	0.25	1.465	0.691	0.344
0.84	0.805	0.367	0.836	0.73	0.297	1.27	0.449	0.395	1.305	0.711	0.285	1.121	0.852	0.621	1.152	0.715	0.453	1.133	0.34	0.363	1.313	0.73	0.277	1.414	0.395	0.277	1.109	0.691	0.254	1.48	0.684	0.383
0.836	0.801	0.367	0.949	0.621	0.352	1.273	0.465	0.371	1.27	0.75	0.293	1.102	0.906	0.652	1.219	0.691	0.438	1.129	0.332	0.359	1.371	0.742	0.289	1.438	0.395	0.262	1.121	0.695	0.277	1.484	0.695	0.422
0.844	0.805	0.375	1.035	0.539	0.41	1.246	0.48	0.355	1.246	0.75	0.316	1.137	0.945	0.695	1.277	0.652	0.43	1.145	0.355	0.359	1.414	0.746	0.309	1.445	0.406	0.238	1.152	0.656	0.309	1.484	0.719	0.465
0.836	0.813	0.375	1.082	0.484	0.465	1.211	0.508	0.332	1.223	0.75	0.352	1.211	1.012	0.703	1.32	0.598	0.426	1.152	0.414	0.344	1.41	0.75	0.344	1.406	0.41	0.211	1.172	0.621	0.332	1.484	0.758	0.5
0.848	0.82	0.367	1.105	0.473	0.516	1.176	0.516	0.32	1.195	0.727	0.387	1.223	1.02	0.699	1.383	0.578	0.43	1.172	0.488	0.324	1.383	0.766	0.379	1.363	0.41	0.195	1.203	0.59	0.359	1.473	0.805	0.527
0.844	0.84	0.355	1.117	0.492	0.535	1.133	0.535	0.309	1.172	0.727	0.434	1.199	0.969	0.684	1.398	0.543	0.414	1.16	0.563	0.297	1.359	0.797	0.402	1.316	0.383	0.176	1.234	0.578	0.387	1.434	0.852	0.543
0.836	0.863	0.355	1.109	0.523	0.547	1.078	0.531	0.297	1.141	0.727	0.457	1.168	0.918	0.66	1.445	0.539	0.398	1.16	0.625	0.281	1.367	0.832	0.414	1.27	0.305	0.141	1.246	0.578	0.414	1.383	0.914	0.547
0.84	0.887	0.352	1.125	0.555	0.543	1.016	0.523	0.293	1.125	0.75	0.484	1.121	0.883	0.625	1.504	0.504	0.402	1.125	0.68	0.281	1.375	0.883	0.41	1.207	0.223	0.07	1.25	0.602	0.434	1.313	0.945	0.574
0.844	0.902	0.348	1.105	0.629	0.52	0.969	0.508	0.285	1.07	0.762	0.5	1.055	0.855	0.586	1.531	0.496	0.383	1.105	0.707	0.297	1.406	0.922	0.402	1.164	0.117	0.043	1.301	0.625	0.469	1.27	0.957	0.617
0.855	0.879	0.359	1.109	0.656	0.5	0.93	0.488	0.27	1.059	0.809	0.5	0.988	0.824	0.566	1.543	0.48	0.363	1.117	0.727	0.297	1.418	0.953	0.414	1.109	0.02	-0.02	1.355	0.656	0.488	1.273	0.961	0.68
0.875	0.871	0.383	1.074	0.691	0.48	0.914	0.48	0.242	1.043	0.875	0.484	0.938	0.789	0.531	1.488	0.465	0.352	1.117	0.746	0.309	1.379	1.004	0.441	1.016	-0.043	-0.121	1.402	0.746	0.508	1.242	0.977	0.762
0.887	0.855	0.406	1.016	0.699	0.469	0.887	0.449	0.199	1.043	0.941	0.453	0.914	0.758	0.512	1.41	0.477	0.34	1.105	0.727	0.316	1.285	1.047	0.477	0.934	-0.066	-0.223	1.395	0.824	0.531	1.16	0.953	0.875
0.953	0.855	0.422	0.957	0.715	0.461	0.855	0.391	0.156	1.035	1.008	0.43	0.898	0.723	0.496	1.34	0.465	0.316	1.078	0.699	0.332	1.199	1.09	0.523	0.871	-0.031	-0.297	1.352	0.895	0.555	1.055	0.926	0.953
0.996	0.848	0.441	0.914	0.703	0.465	0.824	0.34	0.129	1.02	1.02	0.422	0.887	0.672	0.48	1.254	0.469	0.305	1.051	0.688	0.344	1.117	1.102	0.563	0.801	0.008	-0.289	1.293	0.945	0.586	1.023	0.863	0.965
0.992	0.832	0.465	0.926	0.672	0.469	0.793	0.309	0.121	0.961	1.066	0.422	0.875	0.621	0.461	1.16	0.449	0.289	1.039	0.68	0.359	1.082	1.121	0.594	0.754	-0.004	-0.254	1.273	0.957	0.621	1.043	0.785	0.898
0.992	0.809	0.48	0.953	0.637	0.477	0.773	0.305	0.109	0.938	1.086	0.426	0.922	0.586	0.469	1.063	0.449	0.27	1.039	0.699	0.383	1.102	1.125	0.633	0.758	-0.031	-0.191	1.297	0.988	0.684	1.066	0.746	0.77
0.984	0.809	0.484	0.973	0.609	0.488	0.77	0.293	0.086	0.988	1.074	0.438	0.977	0.547	0.477	0.961	0.43	0.266	1.074	0.727	0.414	1.105	1.102	0.684	0.789	-0.063	-0.105	1.332	0.996	0.77	1.121	0.711	0.656
0.949	0.801	0.484	0.98	0.582	0.5	0.762	0.289	0.055	1.051	1.023	0.453	1.059	0.512	0.477	0.898	0.449	0.262	1.121	0.754	0.438	1.063	1.055	0.727	0.863	-0.043	-0.031	1.293	0.953	0.859	1.133	0.719	0.555
0.906	0.801	0.48	0.953	0.559	0.523	0.777	0.285	0.035	1.105	0.957	0.484	1.145	0.488	0.473	0.836	0.445	0.25	1.16	0.77	0.469	1.012	1.004	0.734	0.953	0.02	0.043	1.23	0.93	0.906	1.141	0.742	0.465
0.855	0.785	0.461	0.891	0.547	0.539	0.801	0.285	0.031	1.117	0.895	0.523	1.223	0.469	0.465	0.816	0.445	0.266	1.148	0.793	0.496	1.004	0.969	0.719	1.008	0.09	0.094	1.184	0.844	0.902	1.164	0.75	0.426
0.824	0.773	0.445	0.852	0.551	0.555	0.832	0.277	0.027	1.098	0.844	0.543	1.281	0.453	0.461	0.832	0.426	0.273	1.102	0.832	0.516	1.074	0.949	0.684	1.043	0.168	0.137	1.176	0.781	0.828	1.199	0.727	0.391
0.824	0.762	0.434	0.848	0.566	0.559	0.863	0.277	0.047	1.078	0.805	0.555	1.328	0.445	0.453	0.867	0.41	0.273	1.035	0.867	0.539	1.137	0.914	0.641	1.102	0.227	0.152	1.164	0.742	0.742	1.242	0.707	0.375
0.82	0.746	0.422	0.859	0.621	0.551	0.883	0.297	0.082	1.035	0.766	0.547	1.359	0.441	0.441	0.898	0.402	0.258	1.016	0.898	0.566	1.18	0.852	0.598	1.168	0.25	0.168	1.121	0.719	0.656	1.301	0.676	0.363
0.813	0.715	0.414	0.871	0.688	0.535	0.891	0.313	0.121	0.984	0.723	0.535	1.363	0.434	0.422	0.941	0.422	0.215	1.074	0.949	0.602	1.227	0.809	0.563	1.172	0.301	0.18	1.063	0.672	0.594	1.371	0.664	0.352
0.813	0.676	0.41	0.879	0.734	0.535	0.891	0.316	0.156	0.969	0.703	0.516	1.344	0.434	0.406	0.965	0.422	0.168	1.152	0.984	0.633	1.262	0.762	0.535	1.148	0.344	0.211	1.07	0.645	0.559	1.402	0.648	0.336
0.824	0.613	0.418	0.91	0.77	0.547	0.875	0.316	0.184	0.961	0.68	0.492	1.297	0.422	0.398	0.969	0.41	0.105	1.219	1	0.672	1.32	0.711	0.512	1.105	0.363	0.234	1.117	0.648	0.527	1.41	0.641	0.328
0.875	0.582	0.426	0.922	0.82	0.559	0.848	0.316	0.207	0.953	0.652	0.465	1.242	0.422	0.391	0.914	0.371	0.039	1.238	0.977	0.695	1.395	0.668	0.48	1.07	0.371	0.258	1.156	0.633	0.508	1.441	0.613	0.328
0.934	0.598	0.418	0.953	0.867	0.578	0.828	0.32	0.227	0.949	0.629	0.453	1.18	0.418	0.387	0.84	0.328	0.004	1.227	0.926	0.691	1.48	0.633	0.453	1.066	0.375	0.277	1.203	0.605	0.492	1.461	0.57	0.324
1.004	0.609	0.414	1.008	0.918	0.594	0.82	0.324	0.242	0.957	0.586	0.434	1.125	0.41	0.379	0.813	0.336	-0.012	1.219	0.867	0.664	1.543	0.586	0.426	1.102	0.383	0.281	1.254	0.578	0.484	1.492	0.516	0.32
1.066	0.602	0.41	1.074	0.973	0.594	0.828	0.332	0.266	0.992	0.551	0.441	1.094	0.414	0.367	0.809	0.352	-0.023	1.219	0.813	0.617	1.586	0.543	0.418	1.18	0.414	0.27	1.289	0.5	0.488	1.547	0.473	0.316
1.098	0.582	0.414	1.105	1.02	0.586	0.863	0.395	0.273	1.031	0.512	0.43	1.074	0.414	0.359	0.785	0.344	-0.016	1.219	0.77	0.574	1.602	0.512	0.414	1.258	0.477	0.262	1.242	0.465	0.449	1.578	0.422	0.305
1.117	0.57	0.406	1.074	1.02	0.586	0.883	0.398	0.297	1.09	0.473	0.434	1.039	0.414	0.355	0.777	0.348	0.02	1.188	0.707	0.535	1.594	0.484	0.398	1.305	0.566	0.242	1.297	0.457	0.441	1.574	0.406	0.297
1.121	0.555	0.398	1.02	0.969	0.602	0.914	0.422	0.305	1.172	0.461	0.445	0.988	0.402	0.355	0.785	0.355	0.055	1.156	0.652	0.5	1.578	0.473	0.383	1.309	0.656	0.227	1.266	0.406	0.414	1.566	0.332	0.301
1.109	0.578	0.375	0.98	0.891	0.605	0.945	0.434	0.316	1.246	0.434	0.441	0.938	0.398	0.355	0.813	0.355	0.094	1.145	0.621	0.473	1.543	0.457	0.375	1.313	0.719	0.227	1.246	0.406	0.387	1.551	0.293	0.309
1.078	0.598	0.359	0.934	0.828	0.59	0.98	0.445	0.324	1.293	0.438	0.43	0.918	0.398	0.355	0.844	0.348	0.141	1.168	0.598	0.445	1.496	0.449	0.355	1.293	0.754	0.227	1.223	0.383	0.375	1.559	0.313	0.305
1.039	0.613	0.355	0.879	0.781	0.57	1.027	0.457	0.32	1.316	0.445	0.41	0.945	0.406	0.34	0.84	0.375	0.16	1.219	0.578	0.422	1.426	0.441	0.328	1.328	0.73	0.25	1.188	0.375	0.359	1.531	0.313	0.309
0.996	0.594	0.352	0.809	0.742	0.551	1.051	0.461	0.328	1.352	0.441	0.395	0.98	0.41	0.332	0.82	0.383	0.16	1.266	0.563	0.414	1.379	0.43	0.324	1.34	0.688	0.273	1.176	0.375	0.336	1.449	0.32	0.313
0.969	0.602	0.344	0.746	0.684	0.535	1.059	0.492	0.328	1.348	0.43	0.379	0.992	0.383	0.316	0.805	0.371	0.184	1.293	0.527	0.41	1.316	0.457	0.285	1.348	0.648	0.309	1.191	0.371	0.34	1.387	0.336	0.297
0.93	0.582	0.34	0.793	0.672	0.539	1.063	0.535	0.32	1.313	0.434	0.379	0.973	0.359	0.281	0.809	0.355	0.215	1.289	0.492	0.41	1.254	0.43	0.266	1.359	0.641	0.355	1.227	0.383	0.32	1.41	0.344	0.289
0.902	0.57	0.348	0.801	0.664	0.508	1.063	0.566	0.316	1.25	0.465	0.367	0.934	0.34	0.211	0.82	0.32	0.254	1.309	0.453	0.402	1.219	0.418	0.27	1.359	0.656	0.402	1.246	0.41	0.324	1.473	0.328	0.184
0.867	0.543	0.344	0.813	0.625	0.504	1.051	0.59	0.305	1.207	0.434	0.344	0.91	0.328	0.141	0.832	0.301	0.281	1.297	0.441	0.402	1.164	0.391	0.273	1.355	0.707	0.438	1.223	0.457	0.305	1.48	0.172	0.031
0.832	0.508	0.348	0.84	0.59	0.516	1.055	0.617	0.301	1.238	0.527	0.32	0.902	0.324	0.078	0.859	0.305	0.309	1.328	0.422	0.395	1.121	0.395	0.262	1.355	0.762	0.469	1.234	0.406	0.309	1.441	-0.07	-0.109
0.789	0.492	0.344	0.863	0.57	0.52	1.035	0.625	0.309	1.199	0.508	0.301	0.867	0.273	0.035	0.898	0.313	0.324	1.379	0.402	0.391	1.07	0.383	0.258	1.359	0.816	0.5	1.227	0.344	0.32	1.262	-0.254	-0.242
0.758	0.484	0.328	0.898	0.559	0.512	1.012	0.633	0.316	1.156	0.48	0.293	0.859	0.195	0	0.938	0.324	0.336	1.391	0.371	0.383	1.016	0.371	0.258	1.348	0.879	0.52	1.172	0.352	0.324	0.984	-0.348	-0.355
0.742	0.48	0.313	0.969	0.543	0.512	0.98	0.621	0.332	1.098	0.449	0.293	0.895	0.148	-0.031	0.992	0.324	0.344	1.367	0.359	0.367	0.977	0.379	0.273	1.328	0.926	0.535	1.168	0.383	0.32	0.82	-0.336	-0.406
0.742	0.512	0.293	1.063	0.531	0.508	0.961	0.621	0.352	1.059	0.418	0.266	0.922	0.133	-0.098	1.051	0.313	0.355	1.328	0.371	0.359	0.988	0.379	0.297	1.27	0.973	0.555	1.23	0.406	0.313	0.758	-0.316	-0.473
0.734	0.52	0.273	1.168	0.531	0.508	0.941	0.625	0.355	1.027	0.383	0.215	0.945	0.16	-0.172	1.078	0.359	0.352	1.277	0.379	0.355	1.004	0.359	0.309	1.223	0.992	0.594	1.285	0.395	0.266	0.738	-0.324	-0.535
0.715	0.508	0.25	1.227	0.531	0.492	0.945	0.629	0.367	1	0.332	0.184	0.945	0.195	-0.227	1.113	0.414	0.34	1.223	0.383	0.355	1.016	0.34	0.297	1.152	1	0.637	1.297	0.348	0.195	0.793	-0.332	-0.535
0.707	0.508	0.219	1.27	0.551	0.473	0.938	0.637	0.383	0.984	0.258	0.164	0.918	0.215	-0.234	1.148	0.484	0.313	1.184	0.395	0.344	1.027	0.309	0.254	1.098	1.027	0.672	1.25	0.281	0.129	0.984	-0.285	-0.457
0.703	0.52	0.164	1.273	0.566	0.457	0.918	0.637	0.398	0.941	0.188	0.152	0.879	0.227	-0.215	1.168	0.559	0.293	1.152	0.406	0.344	1.016	0.277	0.191	1.055	1.023	0.703	1.195	0.184	0.051	1.203	-0.207	-0.359
0.715	0.527	0.105	1.27	0.574	0.434	0.91	0.645	0.422	0.902	0.133	0.129	0.848	0.238	-0.18	1.176	0.621	0.266	1.117	0.41	0.332	0.965	0.242	0.145	1.02	1.027	0.742	1.145	0.09	-0.063	1.352	-0.129	-0.266
0.734	0.523	0.055	1.246	0.586	0.402	0.887	0.652	0.449	0.879	0.098	0.102	0.848	0.266	-0.129	1.152	0.672	0.262	1.07	0.41	0.324	0.891	0.227	0.105	0.98	1.023	0.777	1.113	-0.07	-0.141	1.395	-0.008	-0.152
0.723	0.52	0.016	1.203	0.598	0.383	0.891	0.656	0.469	0.879	0.105	0.063	0.84	0.277	-0.074	1.137	0.711	0.262	1.043	0.402	0.32	0.813	0.207	0.078	0.98	0.992	0.789	1.051	-0.18	-0.23	1.383	0.078	-0.059
0.703	0.527	-0.004	1.133	0.59	0.352	0.91	0.668	0.492	0.891	0.137	0.012	0.848	0.336	-0.039	1.137	0.707	0.277	1.02	0.398	0.316	0.777	0.203	0.031	1.047	0.965	0.75	0.922	-0.184	-0.293	1.395	0.16	0.016
0.676	0.559	-0.012	1.043	0.633	0.324	0.934	0.68	0.516	0.93	0.152	-0.043	0.895	0.43	0.023	1.137	0.727	0.297	1.031	0.383	0.313	0.742	0.199	-0.02	1.109	0.926	0.68	0.797	-0.148	-0.297	1.402	0.293	0.059
0.672	0.594	-0.023	0.949	0.625	0.297	0.949	0.695	0.535	0.945	0.156	-0.063	0.949	0.457	0.082	1.152	0.723	0.305	1.059	0.363	0.297	0.688	0.191	-0.031	1.156	0.883	0.602	0.766	-0.117	-0.254	1.402	0.395	0.094
0.707	0.621	-0.051	0.891	0.598	0.289	0.938	0.715	0.551	0.938	0.18	-0.063	1.008	0.449	0.125	1.176	0.699	0.332	1.07	0.324	0.246	0.672	0.207	0	1.188	0.836	0.543	0.836	-0.125	-0.184	1.379	0.449	0.129
0.75	0.613	-0.047	0.824	0.582	0.27	0.918	0.73	0.574	0.91	0.184	-0.016	1.07	0.453	0.172	1.207	0.688	0.363	1.023	0.273	0.207	0.699	0.211	0.039	1.242	0.781	0.52	0.93	-0.145	-0.117	1.324	0.457	0.176
0.797	0.598	-0.031	0.762	0.57	0.258	0.934	0.742	0.598	0.891	0.203	0.031	1.117	0.43	0.223	1.211	0.688	0.398	0.98	0.227	0.199	0.75	0.219	0.07	1.309	0.715	0.512	0.984	-0.121	-0.063	1.273	0.426	0.219
0.844	0.605	0	0.715	0.531	0.254	0.996	0.762	0.625	0.859	0.227	0.066	1.172	0.422	0.27	1.207	0.707	0.441	0.918	0.176	0.176	0.816	0.273	0.094	1.422	0.68	0.492	1.047	-0.066	-0.035	1.25	0.41	0.254
0.891	0.609	0.023	0.68	0.508	0.246	1.105	0.805	0.648	0.832	0.25	0.09	1.219	0.43	0.297	1.188	0.723	0.477	0.863	0.133	0.133	0.867	0.313	0.109	1.527	0.645	0.477	1.125	0.027	-0.016	1.25	0.438	0.266
0.918	0.625	0.055	0.652	0.492	0.238	1.164	0.832	0.656	0.797	0.277	0.113	1.246	0.457	0.309	1.176	0.738	0.516	0.871	0.102	0.086	0.891	0.313	0.141	1.586	0.598	0.469	1.207	0.148	0.023	1.273	0.496	0.262
0.914	0.625	0.082	0.656	0.473	0.223	1.172	0.84	0.66	0.758	0.277	0.125	1.242	0.504	0.316	1.203	0.789	0.547	0.898	0.043	0.023	0.914	0.313	0.176	1.633	0.535	0.465	1.273	0.277	0.059	1.313	0.582	0.242
0.879	0.629	0.109	0.668	0.457	0.199	1.18	0.855	0.648	0.719	0.293	0.164	1.23	0.566	0.32	1.219	0.84	0.586	0.918	-0.004	-0.031	0.918	0.32	0.203	1.641	0.469	0.449	1.301	0.371	0.094	1.32	0.66	0.23
0.824	0.652	0.121	0.668	0.445	0.164	1.16	0.852	0.629	0.688	0.391	0.18	1.203	0.613	0.336	1.207	0.887	0.625	0.938	0.023	-0.07	0.918	0.336	0.215	1.625	0.453	0.426	1.254	0.387	0.137	1.285	0.715	0.23
0.73	0.633	0.129	0.668	0.445	0.117	1.109	0.84	0.594	0.68	0.453	0.188	1.18	0.656	0.348	1.18	0.945	0.676	0.906	0.047	-0.047	0.914	0.371	0.238	1.613	0.422	0.402	1.184	0.359	0.176	1.285	0.691	0.27
0.68	0.586	0.145	0.672	0.461	0.063	1.023	0.813	0.555	0.703	0.469	0.211	1.18	0.68	0.371	1.121	1.016	0.699	0.883	0.082	-0.012	0.91	0.383	0.254	1.594	0.391	0.387	1.156	0.344	0.215	1.281	0.711	0.305
0.664	0.578	0.164	0.68	0.473	0.023	0.93	0.773	0.52	0.738	0.523	0.227	1.188	0.676	0.391	1.113	1.031	0.75	0.875	0.098	0.023	0.934	0.363	0.281	1.566	0.406	0.371	1.152	0.355	0.258	1.277	0.68	0.348
0.68	0.574	0.176	0.699	0.5	-0.008	0.879	0.738	0.5	0.789	0.512	0.23	1.18	0.652	0.418	1.156	1.074	0.781	0.891	0.109	0.043	0.977	0.316	0.316	1.512	0.379	0.348	1.156	0.395	0.27	1.293	0.652	0.371
0.715	0.586	0.184	0.73	0.539	-0.027	0.871	0.699	0.477	0.883	0.48	0.242	1.16	0.605	0.441	1.18	1.07	0.801	0.914	0.117	0.07	1.016	0.328	0.336	1.461	0.375	0.328	1.172	0.5	0.246	1.301	0.629	0.398
0.75	0.578	0.203	0.789	0.574	-0.016	0.867	0.656	0.457	0.969	0.477	0.258	1.133	0.582	0.461	1.211	0.992	0.82	0.906	0.152	0.109	1.078	0.344	0.328	1.434	0.379	0.32	1.152	0.621	0.227	1.289	0.652	0.406
0.789	0.582	0.215	0.832	0.598	0.008	0.871	0.605	0.453	1.047	0.48	0.258	1.098	0.555	0.48	1.207	0.918	0.824	0.914	0.246	0.156	1.16	0.387	0.309	1.422	0.375	0.305	1.121	0.746	0.223	1.277	0.672	0.422
0.836	0.602	0.215	0.875	0.602	0.035	0.895	0.563	0.461	1.102	0.5	0.266	1.066	0.547	0.5	1.199	0.832	0.813	0.945	0.344	0.207	1.238	0.438	0.293	1.414	0.371	0.289	1.117	0.766	0.23	1.277	0.676	0.434
0.859	0.613	0.219	0.926	0.586	0.063	0.941	0.508	0.469	1.137	0.539	0.266	1.043	0.555	0.508	1.188	0.773	0.773	0.957	0.359	0.234	1.289	0.496	0.273	1.41	0.375	0.285	1.164	0.789	0.254	1.273	0.688	0.445
0.875	0.609	0.227	0.961	0.574	0.109	1.027	0.488	0.477	1.152	0.594	0.254	1.016	0.594	0.492	1.148	0.719	0.73	0.965	0.355	0.25	1.293	0.543	0.273	1.418	0.402	0.285	1.203	0.723	0.281	1.262	0.699	0.461
0.891	0.625	0.23	0.969	0.559	0.156	1.129	0.453	0.473	1.164	0.641	0.25	0.977	0.656	0.473	1.129	0.715	0.66	0.98	0.352	0.27	1.281	0.578	0.277	1.34	0.383	0.258	1.207	0.672	0.313	1.227	0.715	0.473
0.898	0.66	0.23	0.949	0.547	0.199	1.219	0.445	0.461	1.168	0.68	0.25	0.941	0.73	0.453	1.082	0.68	0.605	0.996	0.336	0.293	1.277	0.633	0.281	1.336	0.348	0.281	1.199	0.598	0.348	1.148	0.723	0.496
0.895	0.684	0.227	0.91	0.531	0.23	1.277	0.449	0.445	1.16	0.715	0.262	0.93	0.797	0.449	1.063	0.652	0.563	1.039	0.32	0.32	1.285	0.676	0.289	1.32	0.293	0.305	1.184	0.578	0.387	1.074	0.738	0.531
0.887	0.668	0.238	0.871	0.516	0.25	1.332	0.441	0.441	1.137	0.73	0.289	0.934	0.859	0.473	1.059	0.625	0.531	1.109	0.348	0.328	1.297	0.691	0.301	1.336	0.34	0.27	1.152	0.578	0.438	1.027	0.75	0.594
0.871	0.648	0.246	0.793	0.5	0.262	1.359	0.445	0.434	1.113	0.734	0.324	0.93	0.902	0.508	1.078	0.598	0.5	1.172	0.406	0.328	1.332	0.652	0.328	1.387	0.348	0.238	1.133	0.574	0.492	1.063	0.773	0.68
0.855	0.645	0.25	0.695	0.496	0.281	1.359	0.445	0.418	1.094	0.723	0.352	0.914	0.938	0.555	1.133	0.57	0.469	1.211	0.465	0.32	1.316	0.676	0.352	1.426	0.184	0.27	1.207	0.574	0.543	1.102	0.816	0.766
0.844	0.648	0.25	0.66	0.473	0.289	1.332	0.453	0.402	1.055	0.715	0.375	0.891	0.941	0.609	1.18	0.551	0.457	1.234	0.543	0.313	1.301	0.68	0.379	1.457	-0.074	0.301	1.246	0.625	0.574	1.109	0.84	0.906
0.832	0.66	0.25	0.648	0.465	0.293	1.289	0.457	0.387	1.059	0.707	0.414	0.941	0.984	0.676	1.211	0.52	0.445	1.219	0.598	0.301	1.328	0.68	0.43	1.363	-0.352	0.27	1.309	0.691	0.594	1.172	0.859	1.18
0.828	0.676	0.25	0.648	0.465	0.309	1.246	0.492	0.375	1.02	0.727	0.434	1.031	1.012	0.777	1.258	0.496	0.438	1.246	0.684	0.297	1.363	0.688	0.48	1.102	-0.582	0.16	1.324	0.754	0.602	1.254	0.91	1.297
0.824	0.684	0.254	0.68	0.461	0.324	1.191	0.488	0.359	1.008	0.73	0.449	1.148	1.035	0.891	1.305	0.477	0.434	1.246	0.668	0.316	1.426	0.707	0.531	0.824	-0.582	-0.02	1.273	0.813	0.605	1.266	0.898	1.191
0.828	0.691	0.27	0.73	0.473	0.34	1.133	0.473	0.363	1.008	0.719	0.473	1.211	1.023	0.934	1.355	0.449	0.43	1.234	0.676	0.344	1.527	0.75	0.598	0.641	-0.379	-0.141	1.215	0.867	0.613	1.242	0.797	0.941
0.84	0.699	0.289	0.805	0.488	0.344	1.082	0.453	0.363	0.988	0.746	0.496	1.223	0.941	0.875	1.41	0.426	0.422	1.242	0.664	0.371	1.609	0.844	0.664	0.551	-0.168	-0.223	1.176	0.902	0.613	1.285	0.758	0.68
0.852	0.715	0.289	0.883	0.512	0.348	1.047	0.445	0.363	1.008	0.77	0.508	1.219	0.844	0.762	1.441	0.414	0.406	1.23	0.633	0.395	1.555	0.941	0.703	0.516	-0.039	-0.266	1.18	0.938	0.637	1.344	0.754	0.496
0.863	0.727	0.301	0.957	0.547	0.344	1.035	0.43	0.352	1.039	0.793	0.52	1.195	0.785	0.637	1.438	0.41	0.395	1.191	0.621	0.426	1.438	1.027	0.699	0.578	0.043	-0.27	1.176	0.957	0.695	1.32	0.719	0.406
0.871	0.75	0.313	0.969	0.566	0.344	1.02	0.406	0.344	1.031	0.836	0.535	1.117	0.758	0.535	1.391	0.41	0.383	1.18	0.574	0.441	1.297	1.113	0.664	0.727	0.09	-0.215	1.141	0.953	0.809	1.238	0.688	0.387
0.879	0.801	0.316	0.969	0.59	0.344	0.977	0.383	0.336	1.004	0.871	0.555	1.027	0.738	0.48	1.32	0.418	0.367	1.219	0.555	0.469	1.16	1.164	0.637	0.887	0.145	-0.141	1.121	0.934	0.914	1.23	0.711	0.398
0.867	0.848	0.316	0.969	0.609	0.324	0.938	0.355	0.324	0.973	0.91	0.574	0.945	0.73	0.449	1.254	0.426	0.355	1.211	0.563	0.52	1.066	1.215	0.605	0.914	0.191	-0.117	1.141	0.887	0.961	1.262	0.723	0.406
0.867	0.879	0.336	0.984	0.637	0.32	0.934	0.328	0.305	0.941	0.957	0.59	0.922	0.727	0.43	1.184	0.43	0.344	1.242	0.645	0.559	1	1.195	0.582	0.906	0.223	-0.113	1.191	0.816	0.926	1.352	0.801	0.398
0.867	0.914	0.352	0.984	0.66	0.316	0.938	0.305	0.281	0.977	0.98	0.609	0.941	0.734	0.414	1.125	0.438	0.32	1.273	0.727	0.605	0.984	1.148	0.578	0.922	0.254	-0.086	1.223	0.754	0.82	1.465	0.789	0.406
0.859	0.961	0.355	0.961	0.66	0.316	0.945	0.273	0.258	1.07	1.004	0.633	0.961	0.723	0.387	1.078	0.445	0.309	1.277	0.813	0.629	0.949	1.059	0.578	0.969	0.328	-0.031	1.242	0.715	0.707	1.52	0.727	0.406
0.863	0.992	0.355	0.918	0.668	0.313	0.922	0.254	0.223	1.145	1.008	0.656	1.035	0.711	0.395	1.047	0.449	0.293	1.246	0.867	0.641	0.918	0.965	0.598	1.035	0.391	0.02	1.242	0.688	0.609	1.563	0.637	0.395
0.867	1.016	0.363	0.879	0.664	0.313	0.875	0.246	0.195	1.16	0.992	0.68	1.125	0.699	0.402	1.047	0.492	0.277	1.168	0.887	0.648	0.918	0.906	0.625	1.102	0.371	0.066	1.246	0.68	0.539	1.582	0.543	0.371
0.863	1.027	0.375	0.824	0.672	0.313	0.855	0.258	0.168	1.152	0.957	0.691	1.211	0.656	0.414	1.066	0.469	0.289	1.094	0.926	0.629	0.973	0.867	0.637	1.188	0.367	0.09	1.219	0.637	0.477	1.566	0.445	0.344
0.844	1.012	0.395	0.77	0.684	0.313	0.828	0.25	0.129	1.105	0.902	0.676	1.301	0.59	0.422	1.059	0.484	0.305	0.996	0.969	0.633	1.07	0.832	0.633	1.238	0.383	0.117	1.227	0.637	0.441	1.555	0.352	0.328
0.848	0.992	0.41	0.738	0.688	0.324	0.832	0.242	0.082	1.023	0.848	0.652	1.387	0.547	0.426	0.988	0.449	0.336	0.988	0.984	0.652	1.141	0.789	0.613	1.32	0.43	0.141	1.23	0.633	0.422	1.527	0.371	0.297
0.887	0.977	0.434	0.742	0.711	0.352	0.84	0.242	0.035	0.926	0.797	0.621	1.465	0.516	0.418	0.906	0.391	0.309	1.023	1.016	0.672	1.188	0.742	0.578	1.445	0.504	0.156	1.25	0.621	0.398	1.473	0.32	0.285
0.922	0.957	0.461	0.777	0.777	0.391	0.844	0.227	0	0.848	0.754	0.605	1.527	0.461	0.414	0.902	0.34	0.266	1.063	1.008	0.715	1.223	0.699	0.551	1.52	0.566	0.184	1.273	0.586	0.391	1.477	0.305	0.297
0.945	0.926	0.496	0.832	0.898	0.402	0.852	0.23	-0.012	0.82	0.719	0.582	1.523	0.43	0.414	0.949	0.316	0.207	1.051	0.969	0.762	1.289	0.668	0.523	1.551	0.609	0.219	1.293	0.551	0.383	1.496	0.344	0.293
0.961	0.902	0.52	0.875	1.035	0.43	0.828	0.258	0.008	0.852	0.699	0.555	1.504	0.41	0.414	0.965	0.254	0.121	1.051	0.934	0.805	1.355	0.652	0.496	1.551	0.664	0.246	1.281	0.516	0.383	1.484	0.367	0.277
0.969	0.855	0.539	0.855	1.145	0.426	0.785	0.266	0.043	0.895	0.684	0.523	1.457	0.406	0.41	0.957	0.215	0.047	1.047	0.891	0.816	1.402	0.625	0.477	1.508	0.645	0.313	1.293	0.484	0.387	1.488	0.34	0.27
0.969	0.82	0.555	0.82	1.16	0.426	0.742	0.289	0.07	0.945	0.664	0.488	1.395	0.414	0.406	0.918	0.188	-0.004	1.07	0.836	0.801	1.434	0.586	0.461	1.457	0.625	0.375	1.293	0.398	0.379	1.488	0.348	0.273
0.93	0.824	0.523	0.859	1.094	0.453	0.684	0.285	0.113	0.988	0.641	0.469	1.324	0.422	0.379	0.848	0.18	-0.066	1.102	0.777	0.746	1.793	0.211	0.688	1.438	0.617	0.469	1.281	0.379	0.383	1.434	0.375	0.254
0.871	0.809	0.492	0.875	0.953	0.523	0.637	0.305	0.145	1.047	0.602	0.465	1.277	0.453	0.367	0.773	0.191	-0.109	1.109	0.727	0.68	1.383	-0.016	0.207	1.445	0.625	0.539	1.27	0.34	0.367	1.43	0.41	0.211
0.793	0.77	0.465	0.898	0.816	0.648	0.609	0.324	0.164	1.137	0.578	0.469	1.207	0.457	0.344	0.734	0.211	-0.137	1.102	0.684	0.613	0.992	0.527	0.191	1.461	0.578	0.59	1.277	0.336	0.348	1.387	0.387	0.086
0.734	0.723	0.445	0.891	0.707	0.766	0.621	0.313	0.195	1.234	0.555	0.457	1.152	0.457	0.336	0.734	0.234	-0.148	1.082	0.648	0.563	1.074	0.813	0.387	1.461	0.555	0.621	1.277	0.332	0.34	1.305	0.242	-0.004
0.715	0.688	0.426	0.875	0.633	0.879	0.637	0.34	0.219	1.316	0.535	0.453	1.102	0.461	0.309	0.738	0.246	-0.125	1.086	0.637	0.52	1.422	0.648	0.465	1.41	0.539	0.625	1.281	0.34	0.336	1.227	0.094	-0.105
0.727	0.652	0.418	0.871	0.566	0.961	0.664	0.371	0.234	1.375	0.516	0.445	1.039	0.473	0.281	0.75	0.23	-0.09	1.113	0.613	0.488	1.328	0.461	0.41	1.391	0.492	0.609	1.281	0.34	0.328	1.145	-0.02	-0.188
0.758	0.633	0.406	0.902	0.508	0.996	0.742	0.355	0.277	1.402	0.492	0.438	0.98	0.465	0.258	0.781	0.188	-0.023	1.164	0.594	0.453	1.246	0.297	0.375	1.34	0.516	0.594	1.309	0.348	0.332	1.035	-0.109	-0.262
0.793	0.621	0.395	0.949	0.484	1.004	0.773	0.371	0.297	1.41	0.477	0.418	0.922	0.473	0.227	0.852	0.141	0.051	1.227	0.57	0.434	1.23	0.355	0.34	1.32	0.645	0.594	1.305	0.375	0.309	0.945	-0.164	-0.352
0.848	0.605	0.402	0.961	0.449	1.031	0.805	0.391	0.305	1.398	0.496	0.395	0.863	0.461	0.141	0.906	0.137	0.102	1.297	0.547	0.422	1.184	0.391	0.305	1.254	0.738	0.621	1.27	0.387	0.297	0.898	-0.164	-0.449
0.922	0.586	0.398	0.953	0.434	1.023	0.867	0.402	0.301	1.359	0.516	0.379	0.82	0.387	0.063	0.949	0.148	0.145	1.359	0.508	0.418	1.109	0.41	0.293	1.215	0.797	0.66	1.266	0.391	0.297	0.859	-0.191	-0.469
1.035	0.59	0.395	0.938	0.488	0.977	0.957	0.43	0.305	1.316	0.512	0.359	0.758	0.266	0	1.008	0.184	0.176	1.43	0.488	0.422	1.105	0.395	0.309	1.16	0.855	0.695	1.266	0.414	0.281	0.836	-0.234	-0.418
1.148	0.605	0.387	0.914	0.535	0.926	1.047	0.445	0.301	1.262	0.504	0.352	0.707	0.184	-0.012	1.012	0.242	0.203	1.5	0.473	0.422	1.152	0.406	0.309	1.117	0.867	0.711	1.309	0.434	0.262	0.832	-0.238	-0.344
1.227	0.617	0.367	0.922	0.57	0.879	1.141	0.473	0.285	1.199	0.496	0.328	0.637	0.152	-0.039	0.996	0.301	0.234	1.559	0.453	0.418	1.164	0.434	0.301	1.051	0.875	0.734	1.352	0.41	0.223	0.918	-0.203	-0.242
1.273	0.629	0.355	0.813	0.602	0.793	1.215	0.539	0.262	1.152	0.5	0.301	0.598	0.168	-0.086	0.988	0.344	0.25	1.578	0.438	0.414	1.156	0.406	0.289	1.016	0.879	0.773	1.367	0.352	0.148	1.074	-0.125	-0.156
1.301	0.637	0.34	0.801	0.621	0.723	1.246	0.598	0.25	1.113	0.504	0.281	0.652	0.203	-0.145	1.016	0.391	0.258	1.559	0.422	0.402	1.137	0.375	0.273	0.996	0.906	0.816	1.324	0.332	0.074	1.168	-0.004	-0.078
1.305	0.645	0.324	0.832	0.633	0.668	1.277	0.668	0.238	1.074	0.488	0.262	0.75	0.203	-0.18	1.039	0.422	0.273	1.504	0.414	0.387	1.129	0.344	0.27	1.031	0.93	0.879	1.207	0.266	-0.039	1.23	0.074	-0.004
1.27	0.656	0.313	0.883	0.621	0.621	1.273	0.77	0.238	1.031	0.473	0.242	0.859	0.172	-0.18	1.047	0.43	0.281	1.434	0.406	0.375	1.121	0.305	0.262	1.031	0.945	0.922	1.121	0.195	-0.18	1.27	0.129	0.078
1.23	0.66	0.297	0.914	0.617	0.59	1.262	0.863	0.242	0.988	0.441	0.207	0.957	0.176	-0.16	1.043	0.434	0.293	1.355	0.41	0.367	1.133	0.316	0.242	1.047	0.949	0.938	0.898	0	-0.266	1.293	0.191	0.133
1.18	0.664	0.285	0.945	0.598	0.563	1.242	0.973	0.27	0.91	0.434	0.113	1.023	0.18	-0.137	1.066	0.441	0.309	1.277	0.41	0.355	1.172	0.324	0.211	1.059	0.891	0.91	0.629	-0.246	-0.262	1.332	0.281	0.148
1.133	0.668	0.266	0.977	0.59	0.547	1.176	0.969	0.289	0.879	0.32	0.051	1.031	0.172	-0.078	1.109	0.445	0.316	1.203	0.402	0.34	1.203	0.301	0.195	1.094	0.828	0.844	0.5	-0.363	-0.172	1.352	0.371	0.168
1.086	0.668	0.258	0.969	0.594	0.52	1.137	0.926	0.301	0.879	0.234	0.031	1.02	0.188	-0.004	1.176	0.453	0.324	1.133	0.391	0.328	1.195	0.254	0.172	1.148	0.785	0.762	0.504	-0.348	-0.102	1.359	0.418	0.18
1.039	0.648	0.254	1.059	0.555	0.516	1.09	0.883	0.309	0.855	0.148	0.027	1.004	0.184	0.066	1.219	0.488	0.316	1.07	0.379	0.32	1.156	0.195	0.152	1.191	0.758	0.688	0.621	-0.328	-0.004	1.324	0.406	0.207
0.988	0.625	0.242	1.137	0.547	0.508	1.027	0.855	0.309	0.781	0.078	-0.008	0.977	0.211	0.141	1.242	0.527	0.309	1.031	0.367	0.316	1.086	0.145	0.133	1.188	0.707	0.625	0.805	-0.281	0.039	1.285	0.43	0.238
0.934	0.594	0.23	1.188	0.543	0.492	0.98	0.832	0.297	0.707	0.066	-0.07	0.977	0.25	0.188	1.242	0.559	0.309	1.043	0.371	0.309	1.02	0.109	0.125	1.219	0.68	0.574	0.934	-0.191	0.047	1.273	0.422	0.266
0.891	0.574	0.227	1.219	0.543	0.48	0.945	0.801	0.309	0.715	0.066	-0.125	0.992	0.289	0.227	1.238	0.586	0.316	1.063	0.371	0.297	0.914	0.07	0.125	1.297	0.656	0.539	1.004	-0.129	0.059	1.262	0.426	0.285
0.844	0.547	0.199	1.238	0.539	0.461	0.934	0.773	0.32	0.77	0.098	-0.156	0.98	0.352	0.246	1.219	0.625	0.316	1.047	0.344	0.289	0.828	0.047	0.129	1.367	0.625	0.508	1.059	-0.008	0.059	1.281	0.43	0.305
0.801	0.52	0.164	1.246	0.555	0.438	0.934	0.742	0.34	0.844	0.141	-0.18	0.945	0.414	0.25	1.195	0.676	0.324	0.996	0.313	0.285	0.793	0.047	0.125	1.434	0.605	0.473	1.125	0.125	0.086	1.277	0.469	0.313
0.754	0.48	0.117	1.234	0.566	0.406	0.938	0.73	0.355	0.906	0.148	-0.172	0.914	0.477	0.254	1.199	0.699	0.328	0.934	0.285	0.254	0.801	0.035	0.121	1.461	0.555	0.441	1.191	0.246	0.109	1.293	0.551	0.289
0.707	0.445	0.074	1.203	0.574	0.371	0.914	0.715	0.367	0.945	0.16	-0.117	0.926	0.488	0.266	1.18	0.754	0.332	0.867	0.262	0.176	0.82	0.023	0.125	1.465	0.52	0.418	1.223	0.332	0.133	1.301	0.629	0.27
0.668	0.426	0.039	1.156	0.59	0.34	0.914	0.723	0.359	0.941	0.215	-0.07	0.945	0.488	0.293	1.18	0.77	0.324	0.836	0.223	0.125	0.848	0.027	0.145	1.582	0.34	0.367	1.219	0.332	0.152	1.309	0.66	0.273
0.656	0.43	0.012	1.09	0.617	0.297	0.887	0.75	0.344	0.926	0.242	-0.012	0.957	0.516	0.293	1.164	0.785	0.309	0.789	0.152	0.078	0.844	0.016	0.156	1.313	0.438	0.262	1.203	0.363	0.176	1.313	0.688	0.281
0.684	0.445	-0.012	1.008	0.633	0.27	0.875	0.785	0.32	0.926	0.266	0.031	0.984	0.555	0.289	1.164	0.809	0.289	0.734	0.09	0.055	0.836	0.031	0.176	1.289	0.531	0.359	1.164	0.406	0.184	1.316	0.719	0.309
0.719	0.477	-0.047	0.926	0.629	0.258	0.891	0.793	0.32	0.922	0.289	0.074	1.012	0.578	0.301	1.164	0.793	0.277	0.703	0.098	0.039	0.832	0.063	0.184	1.406	0.496	0.367	1.137	0.445	0.195	1.328	0.711	0.344
0.73	0.492	-0.086	0.844	0.617	0.234	0.973	0.805	0.32	0.902	0.313	0.105	1.051	0.605	0.305	1.18	0.789	0.277	0.703	0.117	0.004	0.855	0.109	0.188	1.348	0.383	0.34	1.137	0.43	0.215	1.313	0.688	0.375
0.73	0.492	-0.125	0.785	0.605	0.227	1.059	0.828	0.328	0.883	0.332	0.137	1.078	0.629	0.309	1.156	0.801	0.27	0.684	0.125	-0.023	0.902	0.172	0.191	1.281	0.375	0.328	1.125	0.445	0.234	1.281	0.676	0.414
0.734	0.504	-0.148	0.742	0.582	0.223	1.117	0.816	0.352	0.883	0.355	0.176	1.105	0.648	0.309	1.102	0.801	0.281	0.688	0.156	-0.047	0.918	0.215	0.195	1.273	0.379	0.324	1.137	0.52	0.23	1.254	0.672	0.438
0.77	0.531	-0.129	0.703	0.555	0.215	1.152	0.82	0.379	0.891	0.383	0.203	1.121	0.668	0.285	1.047	0.813	0.305	0.727	0.227	-0.043	0.906	0.238	0.195	1.293	0.422	0.316	1.125	0.629	0.219	1.234	0.691	0.449
0.828	0.563	-0.109	0.672	0.52	0.199	1.141	0.82	0.414	0.898	0.434	0.234	1.141	0.695	0.281	0.992	0.816	0.336	0.777	0.285	-0.008	0.867	0.305	0.188	1.25	0.387	0.313	1.113	0.695	0.203	1.238	0.723	0.453
0.883	0.559	-0.082	0.641	0.473	0.184	1.129	0.781	0.453	0.914	0.465	0.254	1.145	0.711	0.301	0.945	0.813	0.395	0.797	0.301	0.055	0.879	0.309	0.191	1.203	0.363	0.328	1.121	0.773	0.207	1.254	0.773	0.457
0.914	0.563	-0.047	0.598	0.441	0.164	1.098	0.719	0.469	0.949	0.465	0.266	1.125	0.707	0.324	0.922	0.82	0.453	0.805	0.305	0.121	0.945	0.313	0.211	1.168	0.359	0.324	1.156	0.738	0.215	1.242	0.828	0.469
0.898	0.563	-0.012	0.574	0.43	0.137	1.023	0.664	0.461	0.977	0.469	0.273	1.094	0.699	0.352	0.914	0.836	0.523	0.824	0.32	0.176	1.035	0.344	0.219	1.113	0.297	0.332	1.141	0.707	0.254	1.219	0.871	0.488
0.879	0.559	0.031	0.59	0.426	0.117	0.973	0.605	0.438	0.996	0.484	0.281	1.082	0.703	0.371	0.922	0.859	0.582	0.867	0.332	0.199	1.129	0.371	0.219	1.063	0.301	0.355	1.16	0.59	0.301	1.191	0.906	0.527
0.871	0.555	0.07	0.613	0.43	0.094	0.961	0.574	0.422	1.035	0.492	0.297	1.102	0.672	0.387	0.969	0.898	0.652	0.887	0.359	0.211	1.227	0.438	0.215	1.027	0.266	0.355	1.148	0.539	0.34	1.164	0.93	0.582
0.859	0.555	0.098	0.613	0.434	0.074	0.957	0.551	0.406	1.074	0.5	0.309	1.074	0.648	0.406	1.02	0.918	0.695	0.922	0.438	0.223	1.289	0.488	0.215	1.051	0.242	0.359	1.18	0.5	0.367	1.148	0.922	0.664
0.816	0.566	0.125	0.629	0.43	0.063	0.949	0.535	0.395	1.102	0.531	0.313	1.074	0.645	0.414	1.078	0.902	0.766	0.945	0.465	0.238	1.324	0.539	0.219	1.176	0.281	0.34	1.211	0.504	0.402	1.164	0.93	0.746
0.754	0.574	0.148	0.652	0.445	0.055	0.941	0.516	0.383	1.113	0.563	0.316	1.059	0.621	0.434	1.113	0.922	0.797	0.977	0.453	0.254	1.355	0.613	0.215	1.313	0.313	0.309	1.234	0.52	0.426	1.184	0.934	0.852
0.699	0.527	0.176	0.676	0.465	0.051	0.949	0.488	0.375	1.121	0.586	0.313	1.02	0.586	0.449	1.098	0.891	0.766	1.039	0.449	0.27	1.422	0.656	0.215	1.355	0.313	0.266	1.273	0.566	0.449	1.168	0.934	0.961
0.684	0.523	0.207	0.742	0.484	0.063	1.004	0.465	0.371	1.145	0.613	0.316	0.953	0.566	0.457	1.07	0.828	0.695	1.09	0.43	0.293	1.453	0.672	0.227	1.262	0.27	0.227	1.324	0.613	0.484	1.137	0.938	0.992
0.68	0.516	0.238	0.828	0.512	0.086	1.059	0.461	0.371	1.137	0.648	0.32	0.867	0.586	0.453	1.063	0.777	0.613	1.145	0.402	0.309	1.465	0.691	0.258	1.09	0.191	0.137	1.363	0.668	0.523	1.129	0.879	0.91
0.723	0.512	0.25	0.895	0.527	0.102	1.102	0.477	0.363	1.129	0.672	0.336	0.82	0.578	0.473	1.09	0.75	0.551	1.203	0.383	0.324	1.488	0.715	0.285	1.004	0.105	0.055	1.379	0.723	0.559	1.133	0.836	0.762
0.773	0.531	0.262	0.941	0.543	0.125	1.133	0.496	0.355	1.125	0.688	0.355	0.816	0.617	0.496	1.121	0.738	0.535	1.258	0.383	0.34	1.457	0.672	0.348	1.027	0.039	-0.047	1.375	0.805	0.605	1.184	0.832	0.609
0.816	0.535	0.277	0.949	0.555	0.152	1.145	0.504	0.352	1.105	0.711	0.379	0.875	0.656	0.512	1.117	0.715	0.508	1.289	0.402	0.344	1.445	0.645	0.414	1.063	-0.023	-0.094	1.359	0.863	0.656	1.23	0.836	0.484
0.871	0.551	0.293	0.922	0.578	0.18	1.133	0.508	0.352	1.074	0.738	0.402	0.945	0.695	0.543	1.129	0.695	0.492	1.301	0.43	0.344	1.461	0.621	0.461	0.988	-0.109	-0.137	1.395	0.918	0.746	1.227	0.82	0.418
0.93	0.57	0.305	0.852	0.578	0.195	1.102	0.516	0.355	1.047	0.77	0.426	0.984	0.727	0.57	1.176	0.672	0.496	1.297	0.516	0.332	1.453	0.578	0.488	0.898	-0.141	-0.152	1.445	0.961	0.848	1.234	0.809	0.391
0.98	0.578	0.309	0.777	0.574	0.223	1.07	0.523	0.355	1.027	0.789	0.449	0.996	0.773	0.602	1.203	0.645	0.488	1.289	0.57	0.324	1.453	0.602	0.508	0.852	-0.172	-0.148	1.402	0.957	0.91	1.242	0.773	0.371
1.004	0.59	0.316	0.719	0.57	0.242	1.047	0.535	0.352	0.992	0.805	0.473	0.992	0.828	0.633	1.262	0.613	0.469	1.262	0.641	0.332	1.426	0.656	0.523	0.891	-0.121	-0.152	1.313	0.969	0.898	1.266	0.719	0.352
1.008	0.617	0.316	0.688	0.566	0.254	1.016	0.52	0.344	0.973	0.816	0.484	1.016	0.867	0.672	1.324	0.582	0.469	1.246	0.688	0.352	1.375	0.723	0.551	0.973	-0.063	-0.121	1.234	0.871	0.844	1.336	0.738	0.348
1.012	0.637	0.313	0.699	0.566	0.27	0.988	0.492	0.344	0.957	0.848	0.488	1.09	0.867	0.723	1.375	0.551	0.469	1.207	0.691	0.375	1.305	0.805	0.582	1.047	0.004	-0.07	1.211	0.844	0.75	1.395	0.695	0.363
1.023	0.629	0.316	0.707	0.563	0.273	0.941	0.465	0.348	0.957	0.875	0.488	1.227	0.918	0.773	1.438	0.523	0.453	1.168	0.668	0.398	1.246	0.875	0.602	1.07	0.102	-0.008	1.184	0.84	0.664	1.434	0.613	0.367
1.039	0.648	0.316	0.719	0.555	0.285	0.883	0.441	0.348	1.008	0.895	0.5	1.281	0.918	0.797	1.512	0.5	0.445	1.164	0.641	0.41	1.176	0.941	0.617	1.051	0.195	0.051	1.121	0.832	0.578	1.453	0.547	0.375
1.035	0.668	0.316	0.73	0.555	0.305	0.836	0.418	0.355	1.008	0.945	0.508	1.285	0.898	0.777	1.57	0.465	0.438	1.16	0.641	0.422	1.117	1.012	0.641	1.008	0.285	0.082	1.066	0.836	0.516	1.477	0.496	0.371
1.008	0.68	0.305	0.758	0.535	0.324	0.785	0.395	0.355	0.988	0.977	0.527	1.27	0.863	0.727	1.613	0.449	0.422	1.109	0.645	0.414	1.109	1.074	0.672	0.984	0.332	0.098	1.023	0.816	0.492	1.48	0.449	0.367
0.977	0.695	0.305	0.816	0.539	0.336	0.738	0.359	0.363	0.965	0.988	0.555	1.242	0.813	0.68	1.613	0.434	0.414	1.094	0.641	0.43	1.125	1.117	0.711	0.957	0.336	0.129	1.039	0.766	0.465	1.473	0.391	0.355
0.941	0.707	0.297	0.883	0.543	0.359	0.711	0.34	0.371	0.945	0.977	0.594	1.184	0.781	0.633	1.57	0.422	0.398	1.055	0.66	0.441	1.129	1.137	0.75	0.945	0.309	0.18	1.082	0.684	0.438	1.465	0.387	0.336
0.902	0.711	0.297	0.973	0.551	0.375	0.695	0.328	0.367	0.988	0.945	0.637	1.082	0.754	0.594	1.508	0.426	0.387	1.004	0.691	0.465	1.094	1.102	0.75	0.898	0.277	0.238	1.215	0.727	0.449	1.508	0.383	0.313
0.883	0.723	0.309	1.027	0.563	0.379	0.695	0.32	0.375	1.063	0.93	0.676	0.996	0.738	0.57	1.434	0.434	0.371	1.043	0.68	0.488	1.098	1.051	0.73	0.852	0.313	0.281	1.262	0.668	0.43	1.543	0.375	0.301
0.863	0.734	0.313	1.059	0.582	0.395	0.699	0.313	0.363	1.121	0.91	0.699	0.941	0.695	0.555	1.352	0.43	0.348	1.094	0.719	0.508	1.125	1.012	0.676	0.848	0.34	0.301	1.332	0.605	0.418	1.516	0.355	0.309
0.867	0.715	0.324	1.078	0.594	0.402	0.719	0.316	0.352	1.148	0.867	0.723	0.898	0.656	0.543	1.273	0.438	0.324	1.117	0.75	0.527	1.145	0.977	0.598	0.887	0.367	0.309	1.34	0.527	0.43	1.457	0.348	0.313
0.875	0.707	0.34	1.078	0.605	0.406	0.766	0.34	0.324	1.145	0.801	0.73	0.832	0.594	0.512	1.199	0.445	0.301	1.121	0.793	0.551	1.141	0.926	0.543	0.949	0.387	0.309	1.387	0.508	0.418	1.43	0.367	0.305
0.871	0.719	0.348	1.07	0.625	0.406	0.797	0.328	0.273	1.125	0.742	0.715	0.84	0.563	0.496	1.121	0.434	0.285	1.063	0.824	0.578	1.137	0.852	0.496	0.98	0.387	0.301	1.398	0.473	0.418	1.469	0.363	0.297
0.852	0.738	0.352	1.051	0.676	0.371	0.801	0.313	0.223	1.066	0.699	0.688	0.863	0.539	0.492	1.063	0.438	0.277	1.02	0.859	0.605	1.152	0.762	0.465	1.051	0.453	0.297	1.375	0.449	0.402	1.508	0.348	0.285
0.828	0.746	0.363	1	0.707	0.367	0.793	0.313	0.184	1.004	0.656	0.656	0.922	0.504	0.48	1	0.438	0.262	1.016	0.887	0.656	1.199	0.691	0.453	1.098	0.52	0.313	1.348	0.41	0.383	1.488	0.324	0.277
0.809	0.762	0.359	0.977	0.738	0.355	0.793	0.34	0.16	0.965	0.625	0.637	0.992	0.457	0.484	0.953	0.445	0.262	1.078	0.945	0.695	1.293	0.688	0.43	1.145	0.586	0.313	1.305	0.371	0.375	1.465	0.293	0.273
0.809	0.785	0.371	0.906	0.754	0.336	0.805	0.371	0.148	0.965	0.602	0.613	1.059	0.43	0.465	0.934	0.445	0.262	1.156	0.969	0.746	1.379	0.664	0.41	1.203	0.559	0.332	1.25	0.352	0.359	1.48	0.27	0.227
0.824	0.816	0.375	0.863	0.793	0.328	0.848	0.402	0.141	0.98	0.582	0.586	1.113	0.422	0.449	0.941	0.441	0.258	1.184	0.941	0.766	1.445	0.629	0.402	1.27	0.605	0.359	1.227	0.348	0.348	1.512	0.23	0.164
0.836	0.852	0.387	0.836	0.852	0.324	0.926	0.414	0.141	1	0.555	0.559	1.168	0.438	0.441	0.938	0.422	0.254	1.199	0.938	0.77	1.488	0.559	0.402	1.336	0.59	0.395	1.215	0.316	0.328	1.496	0.152	0.074
0.844	0.898	0.398	0.809	0.84	0.316	1	0.414	0.148	1.004	0.543	0.535	1.219	0.43	0.438	0.934	0.406	0.238	1.199	0.895	0.762	1.496	0.512	0.398	1.348	0.563	0.43	1.262	0.367	0.313	1.32	0.008	-0.063
0.855	0.934	0.418	0.824	0.816	0.313	1.043	0.418	0.152	1.02	0.535	0.516	1.25	0.426	0.418	0.926	0.391	0.188	1.18	0.836	0.73	1.488	0.453	0.391	1.387	0.59	0.473	1.27	0.367	0.305	1.016	-0.141	-0.164
0.848	0.965	0.438	0.809	0.793	0.313	1.043	0.438	0.164	1.09	0.512	0.496	1.262	0.438	0.402	0.91	0.367	0.117	1.16	0.797	0.691	1.453	0.434	0.371	1.371	0.594	0.52	1.238	0.383	0.301	0.859	-0.164	-0.211
0.832	0.953	0.465	0.805	0.77	0.32	0.996	0.48	0.18	1.184	0.484	0.484	1.242	0.445	0.387	0.863	0.324	0.035	1.141	0.766	0.641	1.406	0.453	0.375	1.379	0.633	0.563	1.238	0.371	0.313	0.852	-0.094	-0.211
0.84	0.945	0.477	0.797	0.742	0.336	0.902	0.492	0.199	1.262	0.473	0.465	1.199	0.457	0.371	0.813	0.281	-0.023	1.117	0.73	0.598	1.414	0.406	0.375	1.375	0.727	0.586	1.234	0.375	0.309	0.875	-0.055	-0.203
0.863	0.961	0.488	0.801	0.719	0.355	0.824	0.512	0.207	1.32	0.453	0.441	1.152	0.48	0.355	0.762	0.262	-0.078	1.102	0.676	0.563	1.402	0.348	0.363	1.375	0.75	0.617	1.215	0.348	0.332	0.844	-0.016	-0.227
0.918	0.977	0.5	0.785	0.719	0.363	0.77	0.508	0.211	1.359	0.43	0.406	1.105	0.469	0.348	0.711	0.246	-0.133	1.109	0.633	0.527	1.348	0.32	0.355	1.391	0.773	0.629	1.16	0.336	0.336	0.809	0.039	-0.254
0.957	1	0.512	0.805	0.715	0.379	0.719	0.453	0.223	1.395	0.43	0.371	1.059	0.477	0.332	0.695	0.25	-0.141	1.145	0.617	0.496	1.297	0.301	0.355	1.332	0.82	0.613	1.137	0.34	0.332	0.852	0.133	-0.234
0.969	1.008	0.527	0.816	0.73	0.383	0.73	0.449	0.227	1.387	0.441	0.363	0.996	0.492	0.305	0.676	0.266	-0.145	1.191	0.594	0.469	1.258	0.289	0.355	1.293	0.84	0.594	1.16	0.316	0.293	0.922	0.207	-0.188
0.984	1.016	0.535	0.82	0.746	0.383	0.758	0.434	0.234	1.344	0.445	0.371	0.957	0.504	0.301	0.672	0.289	-0.129	1.246	0.559	0.453	1.25	0.309	0.34	1.254	0.855	0.59	1.195	0.262	0.176	0.926	0.242	-0.113
1	1.004	0.531	0.828	0.773	0.398	0.773	0.434	0.246	1.293	0.457	0.379	0.957	0.496	0.297	0.699	0.316	-0.109	1.297	0.543	0.441	1.262	0.324	0.332	1.176	0.949	0.59	1.215	0.133	0.105	0.871	0.273	-0.047
0.988	0.973	0.504	0.844	0.809	0.406	0.797	0.441	0.273	1.242	0.469	0.375	0.949	0.508	0.289	0.742	0.34	-0.07	1.324	0.496	0.438	1.285	0.344	0.32	1.176	1.031	0.629	1.172	-0.066	-0.008	0.855	0.305	0.012
0.941	0.926	0.477	0.867	0.82	0.426	0.828	0.449	0.289	1.199	0.48	0.363	0.945	0.492	0.266	0.813	0.371	-0.004	1.379	0.492	0.449	1.305	0.398	0.305	1.145	1.09	0.688	1.004	-0.215	-0.148	0.883	0.371	0.055
0.898	0.871	0.457	0.926	0.84	0.449	0.875	0.461	0.301	1.148	0.484	0.332	0.926	0.488	0.254	0.875	0.398	0.059	1.438	0.43	0.445	1.316	0.453	0.254	1.063	1.094	0.762	0.836	-0.262	-0.207	0.941	0.363	0.09
0.867	0.809	0.438	0.98	0.855	0.477	0.918	0.48	0.305	1.125	0.492	0.297	0.906	0.488	0.227	0.906	0.402	0.125	1.465	0.418	0.441	1.402	0.441	0.23	1	1.023	0.828	0.75	-0.215	-0.199	1.016	0.398	0.109
0.871	0.754	0.426	1.023	0.855	0.516	0.949	0.5	0.293	1.102	0.488	0.266	0.879	0.465	0.16	0.93	0.398	0.168	1.496	0.418	0.434	1.438	0.387	0.227	1.012	0.938	0.848	0.742	-0.137	-0.172	1.102	0.457	0.109
0.879	0.672	0.418	1.059	0.836	0.566	0.969	0.516	0.289	1.043	0.469	0.23	0.828	0.383	0.098	0.941	0.398	0.199	1.496	0.406	0.41	1.488	0.379	0.238	1.094	0.844	0.816	0.801	-0.066	-0.137	1.156	0.496	0.133
0.914	0.629	0.426	1.098	0.832	0.602	0.984	0.535	0.289	0.945	0.43	0.172	0.832	0.324	0.059	0.961	0.43	0.211	1.441	0.41	0.398	1.586	0.332	0.227	1.191	0.77	0.75	0.926	-0.023	-0.094	1.156	0.477	0.172
0.953	0.621	0.414	1.113	0.82	0.633	0.969	0.551	0.297	0.828	0.371	0.121	0.828	0.301	0.039	0.977	0.445	0.207	1.379	0.406	0.379	1.684	0.227	0.176	1.254	0.719	0.676	1.039	0.004	-0.043	1.152	0.434	0.207
1.023	0.633	0.414	1.063	0.777	0.648	0.949	0.559	0.305	0.723	0.375	0.086	0.809	0.297	0.012	1.02	0.441	0.211	1.293	0.387	0.359	1.648	0.016	0.051	1.281	0.711	0.605	1.09	0.027	0.035	1.172	0.414	0.238
1.098	0.641	0.418	0.984	0.727	0.629	0.949	0.566	0.309	0.668	0.297	0.059	0.77	0.281	-0.004	1.051	0.434	0.234	1.227	0.402	0.348	1.398	-0.242	-0.086	1.301	0.719	0.543	1.16	0.074	0.094	1.223	0.418	0.242
1.191	0.645	0.418	0.891	0.688	0.594	0.938	0.578	0.313	0.66	0.211	0.035	0.77	0.281	-0.008	1.078	0.418	0.262	1.141	0.375	0.332	1.125	-0.391	-0.145	1.32	0.688	0.508	1.238	0.141	0.145	1.258	0.445	0.246
1.285	0.637	0.414	0.809	0.664	0.543	0.93	0.598	0.313	0.68	0.16	0	0.816	0.301	-0.012	1.098	0.414	0.289	1.051	0.383	0.32	0.977	-0.395	-0.148	1.371	0.66	0.484	1.301	0.25	0.172	1.273	0.508	0.238
1.352	0.613	0.41	0.773	0.637	0.516	0.898	0.602	0.309	0.699	0.145	-0.031	0.891	0.309	0.004	1.137	0.422	0.301	0.973	0.359	0.32	0.859	-0.316	-0.148	1.434	0.652	0.465	1.348	0.371	0.195	1.258	0.594	0.234
1.383	0.598	0.398	0.762	0.625	0.473	0.906	0.574	0.316	0.738	0.141	-0.047	0.977	0.316	0.043	1.191	0.473	0.273	0.914	0.359	0.313	0.691	-0.207	-0.176	1.477	0.633	0.438	1.328	0.418	0.215	1.25	0.66	0.254
1.391	0.594	0.387	0.77	0.609	0.449	0.879	0.574	0.324	0.785	0.137	-0.059	1.031	0.344	0.078	1.242	0.535	0.25	0.891	0.363	0.305	0.59	-0.082	-0.215	1.617	0.527	0.531	1.25	0.43	0.238	1.242	0.723	0.27
1.379	0.602	0.379	0.82	0.617	0.441	0.879	0.574	0.328	0.852	0.145	-0.043	1.043	0.383	0.121	1.285	0.598	0.207	0.898	0.352	0.297	0.555	-0.027	-0.234	1.434	0.223	0.16	1.164	0.438	0.254	1.301	0.738	0.301
1.355	0.605	0.375	0.863	0.656	0.41	0.898	0.57	0.328	0.914	0.168	-0.02	0.996	0.406	0.16	1.297	0.664	0.176	0.91	0.328	0.285	0.629	-0.016	-0.168	1.281	0.293	0.262	1.105	0.414	0.273	1.344	0.734	0.328
1.32	0.605	0.371	0.875	0.602	0.418	0.914	0.582	0.32	0.969	0.195	0.004	0.926	0.422	0.203	1.281	0.73	0.152	0.898	0.309	0.258	0.758	0.043	-0.039	1.488	0.703	0.336	1.094	0.398	0.301	1.363	0.707	0.355
1.27	0.598	0.359	0.984	0.578	0.453	0.914	0.605	0.316	1.016	0.199	0.023	0.863	0.422	0.234	1.273	0.781	0.148	0.859	0.273	0.215	0.887	0.113	0.063	1.492	0.672	0.309	1.098	0.41	0.313	1.367	0.699	0.398
1.223	0.578	0.355	1.109	0.57	0.434	0.898	0.625	0.313	1.039	0.195	0.07	0.797	0.441	0.246	1.258	0.813	0.152	0.813	0.262	0.176	0.957	0.137	0.125	1.336	0.484	0.293	1.078	0.457	0.297	1.363	0.699	0.43
1.172	0.563	0.352	1.141	0.551	0.422	0.883	0.645	0.309	1.012	0.227	0.113	0.75	0.461	0.25	1.23	0.813	0.172	0.797	0.254	0.141	0.973	0.168	0.148	1.313	0.426	0.313	1.047	0.535	0.266	1.375	0.711	0.449
1.121	0.559	0.344	1.227	0.582	0.41	0.871	0.676	0.309	0.969	0.258	0.141	0.75	0.438	0.258	1.211	0.781	0.188	0.785	0.23	0.098	1.012	0.219	0.164	1.332	0.453	0.273	1.027	0.609	0.234	1.395	0.703	0.488
1.066	0.535	0.344	1.277	0.57	0.387	0.859	0.707	0.297	0.934	0.289	0.18	0.754	0.43	0.273	1.191	0.742	0.219	0.777	0.199	0.051	1.09	0.262	0.176	1.309	0.465	0.23	1.031	0.695	0.195	1.383	0.719	0.52
1.012	0.5	0.34	1.281	0.574	0.375	0.867	0.734	0.297	0.902	0.324	0.203	0.762	0.449	0.277	1.172	0.691	0.254	0.793	0.168	0.008	1.16	0.348	0.16	1.242	0.449	0.223	1.051	0.738	0.188	1.371	0.754	0.551
0.961	0.465	0.34	1.25	0.598	0.348	0.902	0.777	0.313	0.871	0.348	0.219	0.84	0.398	0.297	1.176	0.648	0.297	0.824	0.16	-0.02	1.32	0.379	0.188	1.227	0.438	0.219	1.07	0.754	0.195	1.32	0.793	0.574
0.902	0.434	0.336	1.227	0.59	0.336	0.902	0.809	0.34	0.875	0.359	0.234	0.867	0.383	0.34	1.203	0.613	0.352	0.859	0.16	-0.039	1.406	0.441	0.215	1.215	0.41	0.219	1.059	0.73	0.219	1.27	0.836	0.613
0.844	0.418	0.332	1.172	0.637	0.316	0.918	0.828	0.383	0.887	0.375	0.25	0.898	0.391	0.359	1.215	0.59	0.402	0.871	0.18	-0.035	1.453	0.457	0.242	1.199	0.406	0.223	1.07	0.668	0.25	1.184	0.871	0.645
0.797	0.414	0.316	1.117	0.637	0.313	0.992	0.844	0.449	0.895	0.422	0.266	0.934	0.402	0.363	1.223	0.574	0.449	0.891	0.215	0.004	1.469	0.445	0.27	1.223	0.387	0.234	1.102	0.613	0.285	1.102	0.902	0.684
0.766	0.41	0.305	1.066	0.617	0.309	1.09	0.863	0.504	0.898	0.445	0.285	0.973	0.43	0.355	1.211	0.574	0.5	0.91	0.238	0.063	1.496	0.422	0.281	1.254	0.371	0.238	1.121	0.574	0.297	1.074	0.934	0.738
0.73	0.391	0.281	0.996	0.613	0.297	1.176	0.855	0.574	0.926	0.453	0.301	1.008	0.473	0.336	1.191	0.574	0.559	0.941	0.25	0.121	1.543	0.434	0.277	1.242	0.301	0.25	1.168	0.559	0.363	1.082	0.941	0.82
0.707	0.371	0.266	0.934	0.586	0.293	1.242	0.855	0.621	0.945	0.504	0.297	1.027	0.527	0.309	1.16	0.605	0.625	0.98	0.27	0.172	1.559	0.469	0.273	1.195	0.238	0.25	1.207	0.527	0.395	1.102	0.93	0.961
0.676	0.375	0.242	0.895	0.543	0.297	1.23	0.844	0.633	1	0.496	0.293	1.039	0.578	0.281	1.137	0.664	0.691	0.992	0.281	0.195	1.547	0.527	0.281	1.133	0.195	0.227	1.277	0.516	0.449	1.125	0.93	1.086
0.652	0.379	0.203	0.848	0.5	0.301	1.176	0.797	0.633	1.074	0.469	0.309	1.043	0.629	0.27	1.117	0.723	0.781	0.984	0.301	0.203	1.5	0.625	0.313	1.102	0.16	0.184	1.352	0.559	0.492	1.176	0.895	1.129
0.637	0.383	0.176	0.801	0.461	0.305	1.094	0.762	0.582	1.121	0.457	0.332	1.031	0.668	0.262	1.125	0.781	0.945	0.957	0.332	0.215	1.508	0.719	0.375	1.086	0.129	0.145	1.434	0.582	0.539	1.223	0.816	1.035
0.637	0.391	0.148	0.746	0.418	0.313	1.012	0.711	0.516	1.121	0.465	0.34	1.004	0.703	0.262	1.125	0.914	1.059	0.938	0.414	0.219	1.512	0.836	0.426	1.004	0.059	0.074	1.445	0.648	0.594	1.25	0.75	0.863
0.621	0.418	0.117	0.727	0.402	0.316	0.98	0.707	0.477	1.117	0.516	0.344	0.988	0.727	0.273	1.051	1.043	1.105	0.945	0.48	0.246	1.484	0.918	0.453	0.859	-0.016	0	1.379	0.707	0.652	1.234	0.727	0.68
0.594	0.426	0.09	0.73	0.391	0.305	0.961	0.715	0.434	1.113	0.582	0.32	0.98	0.734	0.273	1	1.105	1.078	0.965	0.473	0.27	1.438	0.922	0.457	0.754	0.004	-0.047	1.316	0.762	0.742	1.238	0.73	0.551
0.613	0.441	0.086	0.73	0.383	0.277	0.941	0.707	0.402	1.117	0.645	0.293	0.977	0.734	0.273	0.996	1.105	1.02	0.973	0.43	0.309	1.387	0.875	0.422	0.719	0.066	-0.047	1.297	0.805	0.863	1.215	0.738	0.457
0.668	0.469	0.063	0.746	0.375	0.242	0.926	0.688	0.391	1.109	0.688	0.285	0.988	0.73	0.27	1.004	1.023	0.992	0.973	0.414	0.344	1.305	0.832	0.359	0.703	0.137	-0.023	1.289	0.859	0.977	1.191	0.727	0.418
0.707	0.496	0.035	0.75	0.363	0.199	0.93	0.664	0.395	1.086	0.699	0.293	0.988	0.723	0.273	1.023	0.906	0.98	1	0.387	0.367	1.258	0.777	0.32	0.707	0.203	0.02	1.215	0.883	1.066	1.184	0.668	0.402
0.727	0.52	0.027	0.762	0.367	0.172	0.93	0.617	0.414	1.063	0.699	0.316	0.973	0.707	0.289	1.047	0.797	0.98	1.039	0.352	0.379	1.199	0.785	0.305	0.73	0.16	0.07	1.078	0.867	1.102	1.223	0.652	0.398
0.734	0.555	0.02	0.77	0.379	0.152	0.977	0.605	0.43	1.027	0.695	0.344	0.977	0.699	0.305	1.023	0.719	0.977	1.09	0.348	0.383	1.113	0.797	0.309	0.762	0.121	0.133	0.969	0.82	1.086	1.262	0.645	0.406
0.734	0.598	0.012	0.773	0.402	0.129	1.016	0.563	0.441	1.012	0.688	0.359	0.996	0.703	0.328	0.992	0.641	0.949	1.141	0.371	0.379	1.098	0.738	0.375	0.789	0.105	0.188	0.961	0.746	1.012	1.285	0.605	0.418
0.73	0.645	0.012	0.75	0.426	0.109	1.066	0.523	0.434	1.004	0.684	0.379	1.035	0.719	0.355	0.98	0.563	0.93	1.176	0.41	0.367	1.027	0.703	0.469	0.805	0.113	0.23	0.984	0.746	0.891	1.324	0.555	0.43
0.723	0.676	0.02	0.734	0.438	0.094	1.102	0.492	0.426	0.988	0.695	0.391	1.059	0.758	0.395	0.973	0.484	0.906	1.211	0.473	0.352	0.953	0.672	0.566	0.824	0.141	0.27	1.043	0.742	0.777	1.355	0.496	0.422
0.707	0.695	0.016	0.77	0.449	0.09	1.125	0.465	0.43	0.973	0.699	0.402	1.102	0.801	0.434	0.98	0.434	0.895	1.199	0.531	0.344	0.875	0.645	0.633	0.848	0.191	0.293	1.059	0.738	0.684	1.383	0.438	0.41
0.664	0.723	0.012	0.824	0.449	0.094	1.16	0.453	0.414	0.969	0.707	0.422	1.094	0.813	0.465	1.047	0.395	0.883	1.172	0.57	0.359	0.805	0.641	0.652	0.906	0.227	0.301	1.063	0.754	0.609	1.391	0.383	0.383
0.602	0.734	0.016	0.887	0.449	0.121	1.184	0.457	0.406	0.965	0.711	0.438	1.086	0.879	0.488	1.129	0.375	0.863	1.129	0.598	0.375	0.789	0.645	0.664	0.965	0.289	0.297	1.113	0.762	0.559	1.387	0.344	0.359
0.539	0.73	0.023	0.918	0.441	0.152	1.207	0.453	0.398	0.953	0.742	0.449	1.066	0.938	0.516	1.227	0.359	0.836	1.102	0.629	0.379	0.828	0.676	0.672	1.016	0.332	0.297	1.168	0.746	0.504	1.367	0.328	0.332
0.52	0.707	0.063	0.93	0.434	0.184	1.219	0.453	0.395	0.988	0.762	0.461	1.051	0.973	0.543	1.352	0.363	0.777	1.098	0.656	0.383	0.914	0.73	0.691	1.012	0.379	0.316	1.223	0.711	0.465	1.379	0.348	0.309
0.559	0.684	0.098	0.879	0.43	0.219	1.207	0.465	0.387	1.023	0.793	0.48	1.09	1	0.57	1.426	0.332	0.703	1.094	0.668	0.379	0.996	0.805	0.719	0.984	0.414	0.316	1.281	0.664	0.441	1.402	0.379	0.293
0.617	0.684	0.125	0.828	0.441	0.238	1.172	0.461	0.379	1.027	0.828	0.504	1.16	1.027	0.574	1.484	0.309	0.633	1.078	0.672	0.375	1.055	0.879	0.762	0.992	0.391	0.324	1.328	0.637	0.41	1.391	0.418	0.293
0.684	0.691	0.141	0.773	0.445	0.254	1.129	0.445	0.363	1.012	0.859	0.527	1.18	1.008	0.578	1.539	0.293	0.566	1.047	0.688	0.363	1.105	0.895	0.785	1.051	0.363	0.348	1.668	0.379	0.656	1.348	0.398	0.285
0.75	0.684	0.164	0.723	0.43	0.27	1.078	0.469	0.355	0.984	0.879	0.555	1.172	0.973	0.574	1.582	0.281	0.504	1.004	0.723	0.355	1.176	0.879	0.766	1.094	0.387	0.344	1.246	-0.16	-0.031	1.297	0.391	0.285
0.836	0.688	0.188	0.668	0.453	0.285	1.031	0.457	0.344	0.977	0.891	0.578	1.129	0.938	0.559	1.637	0.285	0.445	0.965	0.777	0.352	1.215	0.875	0.672	1.164	0.43	0.32	0.891	0.168	0.188	1.258	0.414	0.273
0.902	0.688	0.211	0.637	0.449	0.301	1.023	0.445	0.332	1.012	0.902	0.605	1.066	0.906	0.547	1.691	0.305	0.395	0.992	0.828	0.367	1.266	0.844	0.555	1.227	0.492	0.293	1.168	0.949	0.297	1.23	0.438	0.238
0.949	0.723	0.25	0.641	0.438	0.313	1.008	0.445	0.32	1.086	0.906	0.625	0.98	0.859	0.531	1.715	0.398	0.348	1.074	0.887	0.398	1.34	0.809	0.477	1.277	0.574	0.266	1.387	0.895	0.344	1.242	0.457	0.207
0.961	0.754	0.281	0.664	0.43	0.328	0.984	0.441	0.305	1.125	0.902	0.648	0.906	0.816	0.508	1.66	0.398	0.32	1.148	0.934	0.43	1.398	0.742	0.441	1.297	0.648	0.25	1.355	0.637	0.34	1.273	0.449	0.18
0.961	0.766	0.301	0.711	0.426	0.352	0.949	0.422	0.289	1.109	0.879	0.672	0.883	0.785	0.492	1.613	0.398	0.305	1.16	0.973	0.465	1.441	0.672	0.43	1.273	0.707	0.238	1.262	0.414	0.348	1.289	0.398	0.141
0.98	0.766	0.313	0.746	0.438	0.371	0.93	0.426	0.27	1.07	0.844	0.668	0.891	0.75	0.465	1.527	0.41	0.285	1.094	0.965	0.484	1.453	0.59	0.441	1.234	0.754	0.246	1.301	0.395	0.273	1.266	0.316	0.078
1.004	0.75	0.316	0.789	0.453	0.387	0.945	0.434	0.242	1.016	0.813	0.652	0.918	0.707	0.461	1.426	0.438	0.266	1.059	1.047	0.504	1.52	0.586	0.438	1.215	0.75	0.27	1.332	0.492	0.199	1.211	0.234	-0.004
1.035	0.766	0.316	0.852	0.473	0.387	0.973	0.414	0.188	0.938	0.77	0.629	0.941	0.66	0.445	1.316	0.477	0.258	1.027	1.125	0.559	1.555	0.57	0.43	1.215	0.758	0.273	1.332	0.492	0.195	1.113	0.102	-0.074
1.016	0.77	0.316	0.93	0.512	0.383	0.957	0.359	0.141	0.859	0.73	0.598	0.98	0.613	0.449	1.223	0.492	0.238	1.082	1.195	0.605	1.609	0.578	0.434	1.215	0.762	0.277	1.316	0.488	0.223	0.957	-0.07	-0.203
1.027	0.773	0.34	1	0.555	0.375	0.906	0.301	0.113	0.813	0.703	0.574	1.043	0.574	0.465	1.148	0.512	0.219	1.184	1.246	0.617	1.645	0.563	0.434	1.227	0.758	0.273	1.313	0.449	0.262	0.848	-0.152	-0.328
0.992	0.77	0.363	1.059	0.59	0.371	0.84	0.285	0.102	0.813	0.684	0.547	1.105	0.539	0.469	1.082	0.516	0.207	1.238	1.203	0.613	1.648	0.484	0.41	1.242	0.738	0.273	1.301	0.398	0.316	0.828	-0.145	-0.387
0.984	0.781	0.387	1.098	0.625	0.375	0.797	0.297	0.082	0.844	0.676	0.512	1.176	0.504	0.477	1.023	0.543	0.18	1.281	1.121	0.602	1.625	0.512	0.406	1.238	0.738	0.27	1.281	0.398	0.332	0.84	-0.098	-0.363
0.969	0.777	0.395	1.133	0.66	0.375	0.781	0.305	0.043	0.891	0.648	0.48	1.203	0.492	0.469	0.969	0.555	0.16	1.273	1.031	0.613	1.563	0.477	0.375	1.254	0.754	0.273	1.293	0.344	0.328	0.84	-0.051	-0.344
0.949	0.75	0.406	1.16	0.684	0.375	0.789	0.301	0.008	0.914	0.625	0.457	1.254	0.469	0.457	0.918	0.559	0.145	1.273	0.922	0.633	1.504	0.449	0.355	1.254	0.781	0.297	1.305	0.32	0.313	0.879	0.016	-0.328
0.949	0.727	0.426	1.152	0.711	0.379	0.844	0.32	-0.012	0.941	0.617	0.449	1.273	0.469	0.453	0.879	0.563	0.133	1.293	0.816	0.637	1.449	0.418	0.34	1.238	0.805	0.32	1.32	0.301	0.309	0.988	0.09	-0.281
0.906	0.684	0.438	1.133	0.734	0.383	0.859	0.32	-0.016	1.008	0.578	0.453	1.305	0.461	0.445	0.852	0.555	0.117	1.32	0.73	0.629	1.402	0.371	0.328	1.219	0.824	0.359	1.34	0.273	0.301	1.078	0.152	-0.211
0.895	0.688	0.445	1.078	0.77	0.387	0.863	0.336	0	1.109	0.551	0.445	1.328	0.453	0.43	0.84	0.535	0.105	1.352	0.66	0.621	1.355	0.313	0.336	1.191	0.848	0.41	1.34	0.246	0.27	1.09	0.184	-0.113
0.867	0.691	0.449	1.02	0.797	0.395	0.855	0.363	0.031	1.211	0.543	0.449	1.328	0.465	0.41	0.848	0.512	0.086	1.371	0.59	0.594	1.297	0.281	0.328	1.16	0.855	0.477	1.27	0.172	0.238	1.121	0.223	-0.02
0.84	0.688	0.457	0.949	0.805	0.398	0.852	0.383	0.066	1.328	0.52	0.449	1.313	0.477	0.395	0.836	0.477	0.043	1.41	0.547	0.578	1.289	0.281	0.328	1.16	0.867	0.563	1.16	0.07	0.184	1.188	0.254	0.035
0.813	0.695	0.449	0.938	0.824	0.398	0.832	0.391	0.109	1.391	0.516	0.445	1.27	0.477	0.387	0.781	0.426	-0.02	1.445	0.516	0.555	1.32	0.285	0.324	1.207	0.891	0.641	1.008	-0.031	0.09	1.234	0.305	0.082
0.789	0.715	0.438	0.934	0.801	0.395	0.805	0.391	0.152	1.434	0.484	0.43	1.215	0.473	0.379	0.715	0.395	-0.055	1.484	0.496	0.523	1.332	0.344	0.344	1.258	0.93	0.727	0.863	-0.117	0.031	1.25	0.367	0.094
0.785	0.73	0.418	0.84	0.781	0.398	0.773	0.391	0.191	1.453	0.449	0.422	1.145	0.457	0.355	0.676	0.387	-0.102	1.504	0.48	0.508	1.262	0.313	0.32	1.27	0.941	0.832	0.754	-0.156	-0.004	1.27	0.395	0.125
0.777	0.762	0.395	0.824	0.766	0.406	0.762	0.41	0.215	1.414	0.469	0.41	1.09	0.438	0.355	0.652	0.375	-0.129	1.477	0.414	0.484	1.23	0.27	0.336	1.203	0.93	0.836	0.688	-0.176	-0.016	1.277	0.367	0.176
0.777	0.781	0.375	0.809	0.754	0.41	0.762	0.434	0.227	1.352	0.488	0.387	1.031	0.48	0.328	0.676	0.324	-0.129	1.484	0.43	0.477	1.203	0.281	0.348	1.117	0.895	0.758	0.688	-0.141	-0.012	1.211	0.344	0.23
0.762	0.793	0.363	0.789	0.738	0.418	0.789	0.445	0.242	1.305	0.508	0.344	0.992	0.449	0.305	0.703	0.266	-0.121	1.398	0.438	0.453	1.156	0.34	0.32	1.09	0.863	0.652	0.77	-0.078	0.008	1.164	0.355	0.273
0.75	0.793	0.359	0.773	0.75	0.41	0.813	0.445	0.25	1.262	0.504	0.316	0.988	0.465	0.297	0.727	0.234	-0.098	1.363	0.406	0.445	1.156	0.355	0.289	1.094	0.859	0.555	0.836	0.004	-0.016	1.145	0.371	0.289
0.746	0.797	0.363	0.813	0.754	0.41	0.828	0.465	0.262	1.242	0.551	0.297	0.977	0.434	0.273	0.75	0.242	-0.059	1.375	0.398	0.43	1.195	0.344	0.266	1.098	0.863	0.488	0.906	0.102	-0.074	1.133	0.402	0.281
0.766	0.797	0.375	0.832	0.754	0.41	0.84	0.441	0.285	1.18	0.535	0.273	0.941	0.418	0.254	0.781	0.285	-0.012	1.363	0.352	0.41	1.219	0.32	0.219	1.063	0.828	0.457	0.922	0.188	-0.117	1.109	0.461	0.258
0.793	0.805	0.387	0.836	0.766	0.41	0.875	0.441	0.309	1.141	0.52	0.258	0.941	0.422	0.23	0.816	0.328	0.031	1.359	0.316	0.395	1.199	0.297	0.156	1.008	0.758	0.453	0.941	0.266	-0.133	1.098	0.539	0.227
0.84	0.813	0.391	0.836	0.789	0.41	0.934	0.434	0.324	1.16	0.52	0.238	0.949	0.438	0.164	0.832	0.375	0.078	1.309	0.316	0.379	1.164	0.285	0.109	1.051	0.777	0.434	1.004	0.305	-0.086	1.105	0.625	0.195
0.898	0.82	0.395	0.852	0.797	0.414	0.984	0.441	0.336	1.148	0.496	0.223	0.961	0.418	0.094	0.852	0.398	0.129	1.242	0.313	0.367	1.098	0.254	0.051	1.113	0.754	0.438	1.074	0.348	-0.035	1.133	0.727	0.176
0.949	0.836	0.406	0.898	0.809	0.422	1.031	0.461	0.332	1.078	0.457	0.16	0.945	0.34	0.074	0.848	0.43	0.168	1.168	0.324	0.344	0.988	0.223	-0.008	1.184	0.691	0.438	1.133	0.363	0.027	1.176	0.801	0.184
0.973	0.836	0.422	0.98	0.82	0.434	1.051	0.477	0.332	1.004	0.328	0.094	0.879	0.254	0.086	0.844	0.488	0.188	1.09	0.324	0.344	0.848	0.168	-0.043	1.246	0.609	0.445	1.164	0.402	0.082	1.211	0.816	0.207
1	0.84	0.441	1.059	0.836	0.453	1.059	0.496	0.332	0.941	0.195	0.09	0.801	0.215	0.07	0.852	0.52	0.195	1.012	0.32	0.332	0.723	0.129	-0.055	1.289	0.527	0.445	1.164	0.469	0.121	1.258	0.793	0.234
1.023	0.84	0.449	1.102	0.836	0.484	1.063	0.523	0.328	0.891	0.086	0.063	0.762	0.215	0.031	0.859	0.543	0.168	0.938	0.34	0.309	0.609	0.086	-0.059	1.305	0.465	0.445	1.176	0.477	0.16	1.313	0.766	0.258
1.039	0.824	0.465	1.129	0.832	0.508	1.059	0.543	0.336	0.805	-0.031	0	0.77	0.25	-0.043	0.863	0.598	0.16	0.871	0.355	0.289	0.582	0.035	-0.063	1.293	0.422	0.438	1.121	0.477	0.184	1.336	0.754	0.289
1.02	0.801	0.477	1.121	0.832	0.531	1.055	0.563	0.328	0.734	-0.137	-0.109	0.809	0.277	-0.082	0.93	0.582	0.176	0.793	0.414	0.27	0.625	0.004	-0.035	1.285	0.398	0.418	1.078	0.477	0.188	1.348	0.742	0.348
0.965	0.766	0.484	1.09	0.824	0.527	1.074	0.586	0.34	0.719	-0.156	-0.191	0.836	0.297	-0.09	0.98	0.527	0.215	0.734	0.43	0.254	0.699	-0.035	-0.004	1.273	0.387	0.402	1.051	0.484	0.203	1.359	0.727	0.41
0.898	0.727	0.488	1.012	0.797	0.5	1.063	0.609	0.328	0.723	-0.121	-0.25	0.852	0.313	-0.063	1.004	0.516	0.25	0.746	0.398	0.258	0.754	-0.051	0.031	1.242	0.355	0.387	1.023	0.473	0.219	1.359	0.734	0.469
0.832	0.688	0.48	0.914	0.75	0.469	1.059	0.625	0.332	0.684	-0.098	-0.234	0.863	0.344	-0.027	1.016	0.504	0.277	0.727	0.383	0.254	0.77	-0.027	0.07	1.215	0.371	0.383	1.031	0.504	0.223	1.355	0.742	0.52
0.766	0.652	0.484	0.82	0.703	0.445	1.031	0.629	0.34	0.707	-0.051	-0.227	0.867	0.363	0.016	1.039	0.492	0.281	0.719	0.414	0.227	0.801	0.023	0.105	1.172	0.379	0.363	1.035	0.59	0.219	1.359	0.77	0.547
0.723	0.625	0.48	0.773	0.668	0.422	1.004	0.625	0.355	0.809	0.035	-0.203	0.855	0.375	0.063	1.102	0.527	0.27	0.746	0.438	0.188	0.844	0.09	0.133	1.18	0.379	0.344	1.027	0.645	0.207	1.305	0.785	0.555
0.699	0.602	0.465	0.734	0.66	0.414	0.969	0.621	0.371	0.949	0.105	-0.16	0.836	0.379	0.113	1.16	0.563	0.258	0.789	0.445	0.133	0.902	0.168	0.145	1.234	0.398	0.324	1.051	0.758	0.211	1.238	0.828	0.574
0.691	0.555	0.457	0.723	0.621	0.422	0.938	0.621	0.383	1.051	0.129	-0.082	0.832	0.398	0.145	1.211	0.594	0.266	0.809	0.43	0.074	0.984	0.23	0.16	1.273	0.41	0.305	1.121	0.727	0.23	1.152	0.84	0.598
0.699	0.555	0.453	0.883	0.445	0.383	0.93	0.625	0.391	1.105	0.148	0.027	0.832	0.414	0.168	1.246	0.621	0.277	0.805	0.418	0	1.043	0.285	0.168	1.266	0.41	0.297	1.164	0.688	0.262	1.074	0.844	0.633
0.711	0.563	0.438	0.73	0.406	0.289	0.914	0.629	0.406	1.121	0.164	0.129	0.84	0.43	0.191	1.262	0.641	0.309	0.754	0.406	-0.043	1.082	0.352	0.168	1.191	0.434	0.285	1.203	0.637	0.293	1.016	0.844	0.691
0.758	0.559	0.438	0.551	0.238	0.238	0.891	0.652	0.418	1.109	0.207	0.219	0.84	0.43	0.211	1.27	0.672	0.332	0.75	0.426	-0.055	1.117	0.41	0.191	1.172	0.434	0.277	1.215	0.621	0.309	0.996	0.855	0.781
0.832	0.555	0.434	0.848	0.441	0.254	0.898	0.691	0.434	1.078	0.258	0.273	0.855	0.441	0.223	1.258	0.652	0.359	0.797	0.441	-0.066	1.176	0.434	0.211	1.207	0.441	0.266	1.191	0.613	0.348	0.98	0.844	0.914
0.934	0.563	0.43	0.883	0.754	0.254	0.902	0.715	0.457	1.082	0.32	0.301	0.887	0.445	0.242	1.25	0.648	0.387	0.84	0.422	-0.066	1.238	0.418	0.223	1.266	0.391	0.254	1.227	0.605	0.379	0.992	0.82	1.039
1.02	0.578	0.422	0.84	0.82	0.363	0.906	0.758	0.48	1.086	0.391	0.297	0.918	0.445	0.258	1.254	0.617	0.41	0.871	0.379	-0.051	1.313	0.441	0.234	1.273	0.344	0.25	1.273	0.613	0.441	1.055	0.797	1.082
1.059	0.598	0.402	1.16	0.789	0.355	0.906	0.789	0.496	1.059	0.383	0.293	0.961	0.449	0.277	1.219	0.59	0.43	0.906	0.332	0	1.352	0.457	0.242	1.27	0.313	0.211	1.352	0.672	0.5	1.145	0.754	1.008
1.074	0.602	0.391	1.266	0.676	0.32	0.926	0.809	0.523	1.051	0.32	0.297	1.004	0.461	0.285	1.203	0.551	0.453	0.941	0.301	0.063	1.375	0.504	0.242	1.242	0.27	0.129	1.43	0.645	0.566	1.199	0.723	0.848
1.086	0.602	0.383	1.195	0.586	0.297	0.961	0.84	0.539	1.039	0.316	0.336	1.047	0.477	0.289	1.191	0.516	0.484	0.957	0.289	0.121	1.414	0.57	0.242	1.219	0.211	0.066	1.426	0.676	0.617	1.234	0.723	0.676
1.082	0.605	0.383	1.168	0.613	0.27	1.043	0.887	0.551	0.98	0.355	0.363	1.055	0.5	0.297	1.199	0.484	0.516	0.949	0.289	0.172	1.457	0.629	0.254	1.188	0.172	-0.012	1.398	0.734	0.664	1.289	0.746	0.535
1.059	0.613	0.371	1.145	0.629	0.27	1.125	0.934	0.555	0.969	0.363	0.379	1.055	0.527	0.289	1.188	0.473	0.547	0.949	0.289	0.199	1.5	0.68	0.285	1.098	0.148	-0.059	1.328	0.781	0.715	1.305	0.797	0.43
1.027	0.613	0.359	1.117	0.605	0.32	1.207	0.957	0.566	1.02	0.395	0.398	1.051	0.551	0.293	1.152	0.484	0.559	0.949	0.25	0.234	1.563	0.695	0.328	0.965	0.09	-0.07	1.336	0.828	0.773	1.258	0.797	0.375
1	0.617	0.348	1.09	0.602	0.359	1.258	0.953	0.578	1.082	0.449	0.395	1.043	0.582	0.297	1.109	0.5	0.574	0.891	0.254	0.281	1.613	0.688	0.391	0.867	0.051	-0.047	1.285	0.949	0.789	1.234	0.762	0.359
0.973	0.621	0.336	1.047	0.57	0.367	1.273	0.93	0.582	1.133	0.543	0.359	1.051	0.609	0.289	1.082	0.555	0.594	0.852	0.254	0.316	1.559	0.691	0.43	0.82	0.039	-0.035	1.246	1.02	0.797	1.219	0.691	0.359
0.941	0.613	0.332	1.027	0.555	0.359	1.266	0.891	0.574	1.156	0.648	0.305	1.063	0.645	0.289	1.066	0.645	0.613	0.871	0.246	0.348	1.5	0.676	0.461	0.781	0.055	-0.035	1.219	1.02	0.828	1.281	0.691	0.363
0.91	0.594	0.332	1.012	0.551	0.336	1.223	0.859	0.555	1.176	0.723	0.266	1.074	0.66	0.301	1.109	0.68	0.652	0.934	0.242	0.371	1.438	0.68	0.496	0.789	0.082	-0.035	1.105	0.973	0.867	1.297	0.668	0.367
0.883	0.578	0.332	0.984	0.535	0.32	1.137	0.82	0.531	1.172	0.809	0.23	1.066	0.664	0.309	1.105	0.75	0.703	0.996	0.242	0.387	1.391	0.707	0.527	0.836	0.105	-0.016	1.043	0.895	0.906	1.297	0.621	0.379
0.855	0.559	0.332	0.965	0.512	0.309	1.02	0.777	0.512	1.137	0.848	0.223	1.063	0.652	0.328	1.105	0.809	0.777	1.039	0.242	0.402	1.406	0.766	0.555	0.871	0.102	0.031	1.055	0.832	0.898	1.324	0.563	0.391
0.832	0.539	0.324	0.945	0.512	0.297	0.914	0.727	0.488	1.121	0.859	0.227	1.059	0.645	0.344	1.109	0.875	0.887	1.031	0.277	0.414	1.445	0.805	0.578	0.902	0.086	0.086	1.094	0.773	0.844	1.355	0.484	0.395
0.813	0.523	0.32	0.922	0.512	0.281	0.875	0.684	0.465	1.098	0.828	0.242	1.059	0.641	0.352	1.141	0.969	0.953	1.051	0.27	0.402	1.445	0.902	0.602	0.941	0.09	0.133	1.129	0.73	0.766	1.371	0.422	0.391
0.793	0.508	0.32	0.902	0.5	0.25	0.883	0.633	0.449	1.07	0.813	0.27	1.051	0.625	0.363	1.184	1.039	0.98	1.109	0.238	0.41	1.406	0.957	0.629	0.965	0.121	0.164	1.129	0.695	0.684	1.391	0.363	0.375
0.762	0.492	0.316	0.883	0.473	0.199	0.902	0.582	0.449	1.031	0.801	0.305	1.012	0.633	0.383	1.145	1.047	0.953	1.141	0.313	0.391	1.359	0.98	0.684	0.992	0.16	0.184	1.129	0.676	0.625	1.414	0.332	0.352
0.734	0.477	0.309	0.867	0.422	0.156	0.922	0.516	0.453	0.992	0.781	0.336	0.961	0.633	0.398	1.129	0.98	0.922	1.184	0.402	0.348	1.289	1.008	0.746	1	0.211	0.188	1.176	0.664	0.578	1.461	0.348	0.32
0.734	0.48	0.297	0.871	0.371	0.133	0.949	0.48	0.457	0.953	0.746	0.363	0.949	0.641	0.426	1.078	0.898	0.883	1.211	0.5	0.301	1.238	1.043	0.816	0.98	0.262	0.203	1.215	0.613	0.543	1.496	0.367	0.305
0.77	0.488	0.27	0.883	0.324	0.133	0.98	0.441	0.469	0.922	0.715	0.379	0.973	0.66	0.445	1.02	0.789	0.855	1.215	0.613	0.266	1.211	1.074	0.871	0.938	0.301	0.23	1.277	0.637	0.508	1.445	0.379	0.297
0.789	0.484	0.242	0.875	0.277	0.133	1.047	0.41	0.477	0.906	0.684	0.391	1.027	0.691	0.469	0.984	0.727	0.816	1.219	0.715	0.25	1.234	1.043	0.93	0.898	0.316	0.242	1.297	0.625	0.473	1.398	0.359	0.297
0.797	0.473	0.219	0.848	0.25	0.121	1.133	0.395	0.469	0.906	0.664	0.387	1.063	0.734	0.496	0.977	0.691	0.781	1.188	0.777	0.25	1.246	0.973	0.984	0.895	0.328	0.25	1.324	0.598	0.449	1.383	0.367	0.289
0.785	0.469	0.191	0.855	0.242	0.117	1.191	0.379	0.461	0.895	0.668	0.383	1.047	0.781	0.527	0.984	0.668	0.73	1.156	0.805	0.27	1.211	0.844	1.012	0.93	0.352	0.254	1.336	0.555	0.434	1.383	0.383	0.281
0.77	0.492	0.148	0.891	0.266	0.09	1.25	0.395	0.445	0.867	0.707	0.383	1	0.824	0.547	0.98	0.645	0.676	1.133	0.797	0.289	1.164	0.727	1	0.98	0.371	0.254	1.336	0.52	0.395	1.391	0.426	0.246
0.758	0.523	0.109	0.914	0.289	0.082	1.273	0.414	0.422	0.844	0.75	0.379	0.965	0.855	0.582	0.992	0.633	0.641	1.125	0.758	0.293	1.137	0.664	0.961	1.059	0.41	0.246	1.316	0.5	0.371	1.414	0.449	0.207
0.762	0.527	0.078	0.949	0.324	0.082	1.289	0.445	0.398	0.852	0.77	0.391	0.984	0.91	0.625	1.012	0.625	0.617	1.141	0.719	0.301	1.137	0.641	0.898	1.125	0.48	0.23	1.309	0.484	0.363	1.441	0.441	0.176
0.785	0.527	0.059	0.945	0.352	0.09	1.285	0.469	0.383	0.863	0.789	0.406	1.063	0.945	0.688	1.066	0.613	0.59	1.168	0.699	0.313	1.133	0.648	0.813	1.164	0.559	0.227	1.273	0.461	0.352	1.461	0.391	0.105
0.852	0.551	0.035	0.891	0.363	0.113	1.262	0.477	0.375	0.852	0.809	0.418	1.125	0.953	0.738	1.152	0.621	0.57	1.16	0.688	0.324	1.109	0.645	0.727	1.184	0.637	0.223	1.238	0.414	0.344	1.418	0.297	-0.043
0.902	0.582	0.008	0.84	0.375	0.129	1.23	0.5	0.363	0.836	0.805	0.43	1.164	0.969	0.754	1.219	0.59	0.543	1.145	0.684	0.344	1.113	0.633	0.652	1.211	0.672	0.234	1.211	0.387	0.336	1.336	0.148	-0.125
0.918	0.609	-0.008	0.793	0.379	0.152	1.184	0.504	0.352	0.836	0.828	0.441	1.16	0.934	0.746	1.266	0.563	0.508	1.133	0.711	0.371	1.125	0.641	0.586	1.227	0.727	0.242	1.199	0.352	0.332	1.156	-0.035	-0.285
0.918	0.625	-0.016	0.734	0.371	0.172	1.129	0.504	0.348	0.891	0.852	0.461	1.129	0.867	0.719	1.313	0.531	0.473	1.152	0.77	0.41	1.172	0.633	0.527	1.223	0.719	0.266	1.184	0.32	0.332	0.906	-0.121	-0.477
0.918	0.633	-0.012	0.672	0.379	0.184	1.059	0.488	0.34	0.988	0.871	0.477	1.086	0.828	0.688	1.367	0.508	0.441	1.188	0.832	0.453	1.234	0.617	0.484	1.254	0.707	0.285	1.164	0.297	0.324	0.727	-0.129	-0.547
0.922	0.633	0.004	0.637	0.383	0.207	0.984	0.469	0.328	1.074	0.863	0.504	1.047	0.785	0.664	1.43	0.469	0.418	1.227	0.906	0.492	1.297	0.59	0.461	1.266	0.676	0.309	1.121	0.281	0.32	0.652	-0.102	-0.539
0.898	0.656	0.02	0.629	0.395	0.223	0.93	0.434	0.328	1.109	0.844	0.527	1	0.758	0.633	1.48	0.434	0.406	1.227	0.977	0.531	1.324	0.547	0.453	1.273	0.656	0.336	1.141	0.328	0.324	0.637	-0.039	-0.535
0.836	0.68	0.031	0.641	0.422	0.234	0.863	0.406	0.324	1.098	0.832	0.539	0.969	0.746	0.605	1.516	0.41	0.398	1.168	1.035	0.563	1.457	0.461	0.59	1.289	0.656	0.367	1.133	0.332	0.313	0.676	0.02	-0.539
0.742	0.664	0.051	0.668	0.465	0.25	0.816	0.383	0.336	1.059	0.82	0.547	0.945	0.723	0.582	1.504	0.406	0.387	1.133	1.113	0.633	1.445	0.176	0.273	1.348	0.66	0.414	1.113	0.387	0.309	0.828	0.047	-0.477
0.66	0.613	0.086	0.699	0.508	0.262	0.801	0.375	0.32	0.988	0.789	0.543	0.961	0.707	0.566	1.457	0.398	0.379	1.141	1.223	0.691	1.035	0.508	0.23	1.391	0.684	0.457	1.105	0.348	0.297	1.023	0.066	-0.375
0.594	0.578	0.117	0.711	0.523	0.273	0.801	0.371	0.309	0.914	0.738	0.535	0.973	0.664	0.535	1.395	0.395	0.367	1.168	1.258	0.73	1.098	0.738	0.398	1.426	0.727	0.496	1.102	0.32	0.313	1.113	0.078	-0.27
0.57	0.555	0.145	0.734	0.539	0.281	0.793	0.359	0.309	0.883	0.695	0.52	1.035	0.633	0.531	1.313	0.395	0.344	1.195	1.215	0.719	1.355	0.723	0.441	1.422	0.789	0.516	1.121	0.344	0.305	1.109	0.125	-0.156
0.586	0.543	0.168	0.781	0.551	0.293	0.758	0.352	0.293	0.879	0.66	0.496	1.094	0.613	0.5	1.219	0.422	0.32	1.223	1.105	0.711	1.371	0.504	0.41	1.363	0.844	0.531	1.156	0.348	0.277	1.141	0.164	-0.055
0.629	0.539	0.195	0.832	0.566	0.297	0.723	0.344	0.266	0.891	0.641	0.477	1.152	0.582	0.492	1.145	0.414	0.301	1.223	0.992	0.699	1.27	0.387	0.387	1.289	0.875	0.551	1.176	0.309	0.227	1.191	0.23	0.012
0.68	0.539	0.223	0.875	0.586	0.297	0.715	0.348	0.219	0.918	0.602	0.457	1.188	0.547	0.484	1.074	0.434	0.277	1.188	0.895	0.703	1.188	0.387	0.34	1.234	0.898	0.59	1.117	0.203	0.078	1.207	0.332	0.047
0.727	0.539	0.238	0.93	0.613	0.301	0.723	0.348	0.168	0.934	0.582	0.434	1.215	0.512	0.465	1.012	0.453	0.266	1.141	0.777	0.691	1.152	0.371	0.328	1.184	0.922	0.648	1.012	-0.055	-0.047	1.238	0.406	0.074
0.793	0.543	0.258	0.973	0.637	0.305	0.73	0.34	0.129	0.961	0.574	0.426	1.242	0.484	0.453	0.988	0.457	0.262	1.141	0.773	0.656	1.121	0.363	0.34	1.145	0.949	0.727	0.895	-0.367	-0.176	1.23	0.426	0.121
0.867	0.531	0.273	1.012	0.656	0.309	0.723	0.348	0.105	1.027	0.57	0.426	1.266	0.457	0.445	1	0.445	0.266	1.125	0.711	0.621	1.098	0.328	0.363	1.121	0.977	0.809	0.871	-0.438	-0.168	1.18	0.41	0.172
0.938	0.559	0.289	1.016	0.676	0.309	0.727	0.352	0.094	1.125	0.563	0.426	1.281	0.441	0.43	0.984	0.473	0.254	1.133	0.641	0.586	1.098	0.305	0.367	1.07	0.961	0.906	0.762	-0.277	-0.098	1.129	0.395	0.223
0.957	0.598	0.293	1.023	0.691	0.313	0.762	0.371	0.09	1.23	0.555	0.43	1.305	0.406	0.418	0.984	0.48	0.234	1.137	0.574	0.559	1.117	0.301	0.363	1.023	0.906	0.98	0.715	-0.094	-0.09	1.098	0.398	0.25
0.957	0.633	0.293	0.996	0.719	0.313	0.82	0.383	0.094	1.324	0.535	0.422	1.285	0.445	0.402	0.977	0.48	0.219	1.16	0.555	0.523	1.141	0.289	0.379	1.023	0.824	1	0.766	-0.02	-0.137	1.102	0.438	0.262
0.941	0.652	0.309	0.965	0.738	0.309	0.867	0.398	0.098	1.387	0.531	0.41	1.246	0.43	0.371	0.977	0.477	0.188	1.215	0.543	0.496	1.148	0.293	0.383	1.098	0.77	0.938	0.918	-0.008	-0.172	1.105	0.48	0.262
0.934	0.664	0.316	0.949	0.75	0.309	0.902	0.426	0.109	1.398	0.527	0.406	1.227	0.438	0.367	0.965	0.445	0.113	1.258	0.512	0.465	1.148	0.332	0.383	1.168	0.746	0.824	1.098	0.016	-0.152	1.145	0.551	0.254
0.93	0.664	0.32	0.945	0.758	0.316	0.91	0.441	0.129	1.398	0.52	0.391	1.191	0.438	0.348	0.938	0.402	0.031	1.309	0.496	0.453	1.18	0.371	0.379	1.199	0.738	0.695	1.18	0.086	-0.078	1.176	0.605	0.246
0.922	0.668	0.316	0.93	0.77	0.316	0.891	0.453	0.156	1.395	0.535	0.371	1.152	0.445	0.32	0.914	0.352	-0.02	1.348	0.484	0.441	1.223	0.367	0.371	1.195	0.734	0.602	1.25	0.156	0.035	1.207	0.688	0.246
0.891	0.664	0.305	0.938	0.801	0.309	0.848	0.457	0.18	1.359	0.559	0.348	1.125	0.461	0.297	0.879	0.32	-0.063	1.355	0.461	0.434	1.262	0.336	0.355	1.191	0.727	0.531	1.324	0.246	0.133	1.25	0.711	0.258
0.855	0.648	0.313	0.941	0.836	0.328	0.809	0.465	0.199	1.324	0.574	0.32	1.094	0.496	0.273	0.828	0.301	-0.109	1.391	0.434	0.438	1.293	0.313	0.324	1.219	0.719	0.488	1.355	0.359	0.195	1.293	0.746	0.285
0.816	0.625	0.316	0.926	0.836	0.348	0.777	0.48	0.211	1.277	0.59	0.293	1.066	0.496	0.25	0.809	0.289	-0.133	1.426	0.434	0.434	1.293	0.297	0.242	1.27	0.68	0.469	1.363	0.379	0.238	1.285	0.723	0.316
0.789	0.602	0.332	0.922	0.828	0.375	0.77	0.496	0.223	1.238	0.598	0.273	1.027	0.508	0.223	0.793	0.277	-0.152	1.465	0.398	0.438	1.23	0.254	0.168	1.316	0.641	0.461	1.367	0.367	0.27	1.273	0.695	0.363
0.785	0.586	0.355	0.93	0.82	0.406	0.781	0.477	0.234	1.207	0.586	0.254	1.031	0.512	0.184	0.746	0.254	-0.164	1.496	0.375	0.438	1.152	0.152	0.094	1.352	0.598	0.453	1.254	0.395	0.281	1.277	0.652	0.426
0.793	0.566	0.375	0.973	0.816	0.434	0.797	0.445	0.25	1.191	0.566	0.242	1.063	0.5	0.156	0.719	0.246	-0.137	1.477	0.367	0.418	1.031	-0.012	0.016	1.367	0.559	0.441	1.148	0.398	0.281	1.254	0.605	0.488
0.809	0.551	0.398	1	0.848	0.453	0.809	0.422	0.277	1.172	0.539	0.203	1.07	0.445	0.102	0.711	0.254	-0.098	1.414	0.371	0.395	0.836	-0.145	-0.035	1.398	0.516	0.438	1.074	0.383	0.285	1.246	0.621	0.543
0.82	0.543	0.418	1.008	0.879	0.457	0.832	0.406	0.301	1.109	0.488	0.117	1.012	0.352	0.063	0.734	0.254	-0.043	1.355	0.379	0.383	0.691	-0.203	-0.063	1.43	0.477	0.422	1.027	0.387	0.309	1.238	0.613	0.586
0.824	0.551	0.426	0.984	0.906	0.457	0.871	0.395	0.328	0.953	0.402	-0.031	0.953	0.25	0.027	0.789	0.262	0.02	1.301	0.375	0.375	0.633	-0.207	-0.055	1.461	0.438	0.414	1.004	0.422	0.316	1.258	0.633	0.602
0.816	0.582	0.422	0.953	0.926	0.461	0.914	0.383	0.34	0.781	0.18	-0.082	0.875	0.145	-0.027	0.816	0.281	0.078	1.242	0.375	0.359	0.66	-0.199	-0.02	1.465	0.398	0.395	1	0.496	0.301	1.285	0.699	0.594
0.805	0.629	0.414	0.938	0.949	0.473	0.977	0.414	0.34	0.645	-0.02	-0.059	0.785	0.07	-0.074	0.863	0.297	0.125	1.16	0.367	0.348	0.77	-0.168	0.008	1.445	0.375	0.387	0.992	0.551	0.277	1.281	0.754	0.602
0.813	0.68	0.398	0.949	0.953	0.492	1.023	0.449	0.332	0.551	-0.191	-0.016	0.746	0.059	-0.125	0.891	0.313	0.156	1.086	0.348	0.336	0.883	-0.133	0.035	1.418	0.355	0.379	0.973	0.648	0.258	1.219	0.824	0.629
0.809	0.73	0.375	0.992	0.953	0.504	1.043	0.473	0.336	0.508	-0.258	-0.027	0.746	0.105	-0.16	0.906	0.344	0.172	0.996	0.34	0.324	0.961	-0.094	0.055	1.402	0.34	0.379	0.953	0.688	0.238	1.145	0.887	0.664
0.82	0.805	0.359	1.004	0.938	0.508	1.051	0.496	0.336	0.57	-0.262	-0.098	0.813	0.207	-0.176	0.938	0.383	0.176	0.914	0.336	0.32	1.012	0.02	0.074	1.379	0.34	0.348	0.938	0.695	0.23	1.098	0.906	0.719
0.82	0.863	0.344	0.969	0.895	0.523	1.059	0.531	0.34	0.688	-0.188	-0.172	0.875	0.266	-0.184	1	0.449	0.184	0.859	0.328	0.316	0.984	0.117	0.098	1.371	0.324	0.316	0.941	0.719	0.234	1.074	0.902	0.793
0.82	0.895	0.336	0.914	0.852	0.531	1.07	0.563	0.336	0.809	-0.074	-0.215	0.891	0.297	-0.168	1.07	0.473	0.195	0.828	0.324	0.316	1.039	0.16	0.145	1.391	0.34	0.293	0.965	0.695	0.242	1.121	0.895	0.898
0.832	0.91	0.332	0.875	0.816	0.531	1.07	0.594	0.34	0.891	0.047	-0.195	0.887	0.293	-0.125	1.09	0.453	0.227	0.832	0.316	0.309	1.105	0.211	0.199	1.395	0.383	0.281	1.02	0.637	0.25	1.184	0.879	1.039
0.84	0.926	0.332	0.832	0.789	0.531	1.07	0.629	0.332	0.98	0.129	-0.141	0.887	0.285	-0.066	1.09	0.457	0.262	0.832	0.313	0.309	1.113	0.309	0.254	1.371	0.41	0.324	1.066	0.617	0.25	1.188	0.859	1.172
0.867	0.945	0.34	0.793	0.758	0.52	1.035	0.672	0.32	1.102	0.16	-0.078	0.867	0.27	0	1.098	0.465	0.281	0.836	0.27	0.297	1.07	0.375	0.273	1.281	0.434	0.363	1.094	0.605	0.266	1.199	0.832	1.227
0.902	0.941	0.355	0.781	0.73	0.512	1.027	0.68	0.324	1.164	0.168	-0.035	0.867	0.27	0.07	1.113	0.473	0.285	0.82	0.258	0.27	1.004	0.387	0.293	1.242	0.434	0.379	1.121	0.594	0.305	1.258	0.785	1.129
0.949	0.938	0.379	0.809	0.723	0.496	1.008	0.656	0.344	1.137	0.164	0.012	0.887	0.277	0.121	1.137	0.5	0.285	0.805	0.258	0.219	0.977	0.395	0.289	1.266	0.426	0.371	1.168	0.559	0.328	1.316	0.723	0.93
0.977	0.938	0.398	0.832	0.715	0.473	0.977	0.637	0.375	1.082	0.184	0.055	0.867	0.289	0.16	1.152	0.559	0.27	0.781	0.262	0.156	0.988	0.402	0.254	1.301	0.402	0.344	1.176	0.535	0.371	1.316	0.684	0.715
0.977	0.93	0.422	0.848	0.664	0.449	0.957	0.633	0.395	1.023	0.207	0.094	0.875	0.301	0.188	1.156	0.625	0.246	0.75	0.273	0.102	1.035	0.457	0.219	1.297	0.363	0.297	1.199	0.531	0.383	1.301	0.68	0.563
0.992	0.93	0.445	0.879	0.652	0.438	0.941	0.617	0.418	0.961	0.238	0.117	0.902	0.309	0.207	1.152	0.699	0.242	0.75	0.273	0.07	1.066	0.523	0.199	1.238	0.316	0.23	1.23	0.547	0.391	1.273	0.691	0.469
1.027	0.926	0.469	0.906	0.645	0.426	0.945	0.613	0.441	0.922	0.254	0.137	0.945	0.328	0.223	1.133	0.707	0.246	0.777	0.281	0.031	1.066	0.594	0.191	1.156	0.258	0.168	1.234	0.574	0.395	1.234	0.699	0.43
1.047	0.91	0.477	1.004	0.648	0.438	0.941	0.621	0.465	0.93	0.266	0.164	0.996	0.367	0.238	1.125	0.719	0.266	0.797	0.281	-0.012	1.047	0.66	0.199	1.059	0.18	0.117	1.203	0.637	0.418	1.223	0.672	0.422
1.023	0.883	0.469	1.074	0.645	0.422	0.922	0.625	0.488	0.965	0.277	0.188	1.055	0.406	0.25	1.113	0.707	0.289	0.84	0.301	-0.043	1.055	0.699	0.227	0.93	0.109	0.066	1.176	0.703	0.469	1.223	0.648	0.426
0.973	0.855	0.453	1.16	0.625	0.418	0.906	0.656	0.5	0.988	0.285	0.207	1.086	0.449	0.262	1.121	0.699	0.309	0.891	0.328	-0.051	1.043	0.777	0.234	0.797	0.059	0.016	1.191	0.75	0.551	1.273	0.66	0.43
0.902	0.813	0.441	1.234	0.609	0.43	0.895	0.688	0.512	1.023	0.328	0.227	1.109	0.469	0.277	1.121	0.664	0.336	0.938	0.359	-0.016	1.051	0.824	0.254	0.727	0.043	-0.031	1.25	0.801	0.637	1.32	0.648	0.43
0.855	0.762	0.43	1.285	0.598	0.422	0.902	0.734	0.523	1.008	0.375	0.258	1.117	0.484	0.293	1.121	0.633	0.363	0.957	0.41	0.023	1.168	0.758	0.273	0.688	0.074	-0.07	1.309	0.895	0.723	1.348	0.617	0.438
0.832	0.73	0.422	1.316	0.602	0.406	0.914	0.789	0.527	1.016	0.414	0.273	1.125	0.492	0.293	1.117	0.609	0.402	0.945	0.426	0.043	1.207	0.727	0.301	0.703	0.109	-0.094	1.305	0.988	0.895	1.383	0.57	0.426
0.809	0.695	0.41	1.32	0.605	0.395	0.934	0.82	0.535	1.043	0.457	0.281	1.141	0.527	0.281	1.109	0.59	0.445	0.941	0.41	0.07	1.234	0.703	0.34	0.715	0.137	-0.094	1.285	1.039	1.039	1.426	0.504	0.406
0.816	0.652	0.395	1.313	0.613	0.379	0.941	0.844	0.563	1.066	0.492	0.293	1.148	0.563	0.27	1.09	0.582	0.48	0.93	0.387	0.098	1.234	0.691	0.387	0.723	0.172	-0.074	1.184	1.023	0.98	1.457	0.438	0.379
0.84	0.645	0.387	1.281	0.609	0.359	0.953	0.871	0.566	1.102	0.535	0.281	1.137	0.59	0.262	1.07	0.598	0.516	0.91	0.387	0.121	1.215	0.691	0.441	0.73	0.219	-0.031	1.129	0.98	0.813	1.484	0.398	0.344
0.859	0.629	0.383	1.23	0.609	0.336	0.98	0.891	0.582	1.133	0.551	0.289	1.129	0.621	0.262	1.082	0.637	0.543	0.934	0.422	0.16	1.219	0.73	0.465	0.758	0.266	0.023	1.168	0.934	0.641	1.516	0.375	0.313
0.902	0.605	0.398	1.168	0.594	0.324	1.059	0.902	0.602	1.141	0.57	0.289	1.094	0.664	0.266	1.121	0.691	0.578	0.938	0.43	0.188	1.246	0.734	0.473	0.766	0.301	0.074	1.215	0.93	0.504	1.547	0.445	0.277
0.969	0.582	0.406	1.113	0.574	0.316	1.137	0.898	0.621	1.137	0.633	0.285	1.07	0.684	0.27	1.117	0.758	0.602	0.93	0.426	0.215	1.301	0.742	0.473	0.762	0.332	0.105	1.172	0.922	0.441	1.527	0.422	0.27
1.059	0.574	0.418	1.039	0.551	0.309	1.18	0.875	0.629	1.094	0.684	0.273	1.051	0.703	0.273	1.121	0.813	0.637	0.93	0.422	0.242	1.367	0.832	0.469	0.766	0.348	0.137	1.141	0.91	0.418	1.488	0.43	0.273
1.129	0.57	0.418	0.965	0.543	0.297	1.188	0.836	0.633	1.09	0.734	0.266	1.047	0.711	0.289	1.094	0.844	0.691	0.953	0.414	0.266	1.34	0.953	0.48	0.801	0.371	0.152	1.117	0.902	0.414	1.48	0.422	0.273
1.164	0.563	0.414	0.93	0.516	0.281	1.18	0.797	0.629	1.055	0.785	0.266	1.051	0.711	0.305	1.066	0.895	0.754	0.977	0.395	0.293	1.238	1.063	0.488	0.844	0.398	0.152	1.125	0.863	0.402	1.488	0.402	0.258
1.168	0.551	0.395	0.918	0.508	0.258	1.16	0.766	0.605	1.016	0.809	0.277	1.055	0.703	0.313	1.055	0.922	0.813	1.012	0.375	0.309	1.109	1.121	0.508	0.875	0.484	0.141	1.152	0.777	0.41	1.508	0.387	0.254
1.152	0.547	0.387	0.887	0.488	0.23	1.105	0.73	0.586	0.988	0.813	0.293	1.035	0.707	0.316	1.109	0.949	0.871	1.063	0.379	0.316	1.016	1.117	0.523	0.957	0.473	0.164	1.16	0.68	0.41	1.469	0.422	0.23
1.137	0.563	0.375	0.863	0.461	0.188	1.02	0.707	0.559	0.957	0.801	0.309	1.02	0.715	0.313	1.188	0.938	0.902	1.109	0.391	0.32	0.992	1.066	0.543	0.988	0.469	0.199	1.156	0.578	0.41	1.434	0.43	0.211
1.117	0.566	0.367	0.836	0.445	0.137	0.953	0.676	0.539	0.922	0.785	0.313	0.988	0.73	0.313	1.25	0.898	0.918	1.16	0.434	0.32	1.035	0.992	0.566	1.012	0.449	0.234	1.137	0.465	0.414	1.418	0.418	0.188
1.09	0.563	0.355	0.805	0.41	0.102	0.938	0.645	0.508	0.895	0.773	0.316	0.961	0.754	0.316	1.246	0.844	0.914	1.199	0.492	0.324	1.094	0.887	0.598	1.063	0.422	0.254	1.109	0.367	0.406	1.402	0.363	0.055
1.063	0.563	0.348	0.785	0.387	0.082	0.941	0.613	0.48	0.852	0.777	0.32	0.945	0.773	0.332	1.207	0.777	0.883	1.195	0.543	0.32	1.113	0.801	0.652	1.141	0.395	0.266	1.109	0.352	0.402	1.383	0.219	-0.055
1.02	0.566	0.34	0.773	0.383	0.078	0.941	0.578	0.465	0.828	0.766	0.332	0.938	0.801	0.359	1.16	0.73	0.836	1.18	0.578	0.332	1.105	0.758	0.699	1.223	0.391	0.27	1.102	0.285	0.383	1.316	0.078	-0.152
0.984	0.555	0.34	0.746	0.383	0.063	0.965	0.535	0.457	0.797	0.77	0.336	0.945	0.824	0.395	1.117	0.695	0.785	1.16	0.598	0.344	1.133	0.742	0.723	1.281	0.402	0.277	1.078	0.27	0.387	1.145	-0.055	-0.242
0.949	0.539	0.332	0.719	0.387	0.039	0.973	0.473	0.457	0.797	0.789	0.324	0.953	0.84	0.434	1.07	0.672	0.734	1.152	0.594	0.355	1.176	0.723	0.719	1.324	0.457	0.262	1.074	0.277	0.383	0.938	-0.137	-0.344
0.906	0.523	0.324	0.719	0.391	0.004	1.004	0.461	0.465	0.832	0.809	0.305	0.969	0.871	0.492	1.035	0.641	0.672	1.145	0.566	0.371	1.211	0.68	0.688	1.328	0.52	0.258	1.086	0.297	0.371	0.809	-0.211	-0.438
0.879	0.516	0.313	0.762	0.398	-0.016	1.066	0.445	0.461	0.879	0.844	0.289	0.984	0.898	0.551	1.027	0.637	0.625	1.133	0.555	0.375	1.223	0.637	0.641	1.309	0.586	0.27	1.098	0.32	0.355	0.754	-0.289	-0.512
0.852	0.5	0.313	0.813	0.406	-0.016	1.125	0.418	0.465	0.902	0.859	0.273	1.016	0.926	0.605	1.043	0.613	0.59	1.145	0.516	0.383	1.234	0.602	0.609	1.305	0.637	0.281	1.121	0.344	0.336	0.746	-0.32	-0.555
0.836	0.488	0.309	0.867	0.422	-0.004	1.188	0.371	0.461	0.906	0.852	0.277	1.082	0.938	0.664	1.098	0.605	0.574	1.168	0.516	0.391	1.242	0.566	0.586	1.297	0.68	0.285	1.168	0.387	0.309	0.781	-0.297	-0.539
0.805	0.477	0.309	0.883	0.445	0.012	1.234	0.418	0.445	0.895	0.84	0.289	1.156	0.957	0.727	1.164	0.598	0.551	1.191	0.504	0.406	1.262	0.539	0.574	1.297	0.703	0.297	1.223	0.441	0.285	0.914	-0.246	-0.457
0.758	0.465	0.301	0.84	0.453	0.043	1.277	0.41	0.426	0.883	0.832	0.313	1.203	0.957	0.746	1.219	0.574	0.527	1.207	0.488	0.43	1.281	0.5	0.563	1.309	0.699	0.309	1.25	0.469	0.27	1.063	-0.191	-0.379
0.727	0.469	0.289	0.789	0.457	0.09	1.293	0.449	0.41	0.902	0.824	0.344	1.195	0.922	0.715	1.273	0.547	0.5	1.203	0.492	0.469	1.32	0.469	0.57	1.328	0.66	0.34	1.27	0.43	0.273	1.141	-0.117	-0.27
0.715	0.469	0.27	0.719	0.457	0.117	1.289	0.469	0.395	0.969	0.836	0.375	1.168	0.887	0.656	1.305	0.52	0.473	1.223	0.508	0.527	1.398	0.371	0.473	1.352	0.629	0.387	1.254	0.434	0.281	1.156	-0.023	-0.172
0.711	0.473	0.238	0.664	0.445	0.152	1.27	0.473	0.383	1.063	0.871	0.402	1.117	0.848	0.582	1.336	0.484	0.449	1.246	0.527	0.594	1.305	0.418	0.422	1.395	0.633	0.438	1.27	0.438	0.281	1.242	0.016	-0.086
0.734	0.484	0.211	0.609	0.426	0.195	1.234	0.477	0.367	1.145	0.891	0.445	1.051	0.82	0.543	1.355	0.449	0.434	1.293	0.598	0.668	1.375	0.461	0.461	1.445	0.676	0.5	1.336	0.426	0.277	1.336	0.113	-0.031
0.758	0.488	0.172	0.551	0.422	0.223	1.176	0.496	0.348	1.188	0.875	0.484	0.988	0.785	0.516	1.387	0.422	0.422	1.301	0.699	0.742	1.418	0.426	0.438	1.48	0.738	0.578	1.402	0.387	0.191	1.387	0.23	0
0.758	0.496	0.148	0.543	0.434	0.25	1.105	0.496	0.332	1.18	0.855	0.52	0.949	0.754	0.492	1.418	0.402	0.41	1.328	0.785	0.883	1.348	0.395	0.398	1.492	0.805	0.652	1.402	0.238	0.09	1.422	0.375	0.055
0.734	0.52	0.129	0.594	0.453	0.281	1.023	0.488	0.324	1.113	0.82	0.535	0.957	0.738	0.473	1.434	0.395	0.395	1.309	0.887	0.988	1.289	0.426	0.375	1.496	0.832	0.742	1.336	-0.016	0.016	1.395	0.438	0.109
0.691	0.52	0.121	0.656	0.477	0.309	0.957	0.48	0.309	1.004	0.762	0.523	0.957	0.695	0.445	1.426	0.391	0.383	1.246	1.004	0.988	1.246	0.473	0.348	1.406	0.871	0.809	1.184	-0.23	-0.039	1.328	0.414	0.172
0.676	0.5	0.117	0.719	0.504	0.332	0.891	0.465	0.297	0.902	0.688	0.5	0.984	0.664	0.438	1.383	0.391	0.371	1.262	1.066	0.941	1.199	0.496	0.324	1.293	0.926	0.816	0.988	-0.301	-0.094	1.281	0.414	0.207
0.688	0.492	0.121	0.758	0.547	0.355	0.848	0.453	0.285	0.863	0.652	0.473	1.031	0.621	0.441	1.328	0.398	0.348	1.234	1.102	0.848	1.148	0.496	0.305	1.176	0.953	0.805	0.84	-0.313	-0.109	1.254	0.434	0.211
0.73	0.527	0.102	0.797	0.574	0.379	0.828	0.449	0.266	0.859	0.629	0.457	1.082	0.57	0.445	1.262	0.41	0.332	1.211	1.051	0.805	1.105	0.5	0.293	1.141	0.996	0.816	0.816	-0.281	-0.121	1.27	0.441	0.223
0.766	0.555	0.078	0.82	0.598	0.398	0.809	0.445	0.262	0.863	0.594	0.445	1.133	0.52	0.457	1.195	0.418	0.313	1.141	0.965	0.816	1.063	0.473	0.289	1.164	1.059	0.848	0.84	-0.215	-0.125	1.293	0.492	0.23
0.773	0.563	0.082	0.855	0.605	0.418	0.754	0.422	0.246	0.84	0.559	0.43	1.184	0.484	0.457	1.117	0.426	0.301	1.035	0.875	0.84	1.027	0.441	0.289	1.133	1.078	0.906	0.879	-0.156	-0.121	1.328	0.566	0.227
0.777	0.582	0.09	0.898	0.625	0.43	0.699	0.395	0.219	0.844	0.543	0.43	1.227	0.457	0.457	1.035	0.438	0.285	0.977	0.797	0.863	0.992	0.41	0.293	1.039	1.055	0.961	0.969	-0.125	-0.094	1.313	0.645	0.238
0.793	0.613	0.105	0.938	0.66	0.434	0.672	0.375	0.164	0.898	0.527	0.434	1.266	0.434	0.453	0.957	0.484	0.262	0.926	0.715	0.863	0.926	0.41	0.277	0.965	0.992	0.984	1.063	-0.086	-0.066	1.313	0.73	0.266
0.789	0.645	0.102	0.969	0.691	0.426	0.652	0.348	0.121	1.004	0.523	0.441	1.309	0.418	0.445	0.91	0.477	0.246	0.938	0.652	0.832	0.941	0.379	0.281	0.961	0.898	0.969	1.152	-0.027	-0.023	1.359	0.734	0.301
0.785	0.648	0.113	1.004	0.719	0.426	0.664	0.32	0.102	1.125	0.523	0.441	1.332	0.418	0.426	0.922	0.473	0.234	0.977	0.594	0.797	0.961	0.375	0.281	0.98	0.813	0.902	1.223	0.039	0.035	1.41	0.719	0.348
0.777	0.676	0.117	1.043	0.746	0.43	0.684	0.316	0.105	1.215	0.535	0.43	1.336	0.426	0.41	0.93	0.504	0.215	0.992	0.555	0.746	0.988	0.344	0.32	1.023	0.766	0.816	1.242	0.137	0.09	1.438	0.695	0.395
0.742	0.688	0.117	1.047	0.766	0.441	0.703	0.316	0.102	1.25	0.539	0.418	1.309	0.441	0.398	0.926	0.492	0.199	1.031	0.516	0.703	0.973	0.324	0.34	1.047	0.742	0.727	1.234	0.238	0.117	1.434	0.648	0.449
0.699	0.691	0.133	1.02	0.793	0.441	0.727	0.32	0.094	1.27	0.539	0.406	1.273	0.453	0.391	0.922	0.48	0.188	1.117	0.535	0.652	0.957	0.32	0.34	1.063	0.719	0.66	1.203	0.391	0.113	1.414	0.672	0.504
0.645	0.66	0.152	0.969	0.813	0.418	0.777	0.34	0.09	1.289	0.52	0.41	1.223	0.465	0.367	0.926	0.492	0.16	1.199	0.543	0.613	0.969	0.328	0.316	1.102	0.699	0.609	1.219	0.438	0.125	1.352	0.695	0.566
0.625	0.629	0.176	0.914	0.84	0.395	0.867	0.367	0.098	1.266	0.551	0.395	1.168	0.477	0.363	0.91	0.488	0.063	1.273	0.543	0.563	1.016	0.324	0.262	1.191	0.688	0.57	1.16	0.477	0.156	1.313	0.695	0.633
0.641	0.598	0.199	0.867	0.867	0.375	0.93	0.383	0.113	1.238	0.551	0.371	1.117	0.477	0.348	0.91	0.441	-0.016	1.309	0.496	0.52	1.047	0.293	0.176	1.277	0.66	0.531	1.086	0.484	0.195	1.293	0.715	0.668
0.676	0.582	0.215	0.836	0.891	0.367	0.945	0.402	0.133	1.219	0.547	0.359	1.066	0.477	0.328	0.91	0.387	-0.082	1.324	0.484	0.492	1.016	0.25	0.141	1.359	0.609	0.516	1.012	0.48	0.238	1.277	0.777	0.652
0.723	0.59	0.223	0.797	0.895	0.375	0.922	0.43	0.16	1.184	0.531	0.344	1.035	0.469	0.32	0.887	0.328	-0.148	1.375	0.5	0.457	0.922	0.172	0.098	1.402	0.582	0.492	0.938	0.469	0.281	1.285	0.809	0.629
0.777	0.598	0.234	0.828	0.875	0.387	0.879	0.457	0.188	1.148	0.512	0.328	1.012	0.457	0.301	0.844	0.258	-0.184	1.445	0.496	0.43	0.852	0.125	0.066	1.422	0.551	0.465	0.891	0.48	0.281	1.25	0.859	0.609
0.832	0.617	0.242	0.836	0.871	0.398	0.836	0.465	0.219	1.098	0.488	0.32	0.98	0.461	0.289	0.805	0.195	-0.199	1.523	0.461	0.418	0.801	0.113	0.059	1.434	0.504	0.441	0.887	0.527	0.25	1.191	0.887	0.613
0.902	0.641	0.246	0.836	0.887	0.41	0.801	0.469	0.234	1.059	0.473	0.32	0.969	0.453	0.27	0.793	0.176	-0.203	1.555	0.422	0.41	0.766	0.145	0.07	1.441	0.469	0.414	0.863	0.621	0.207	1.102	0.902	0.645
0.957	0.668	0.25	0.863	0.902	0.41	0.766	0.473	0.242	1.008	0.465	0.313	0.973	0.453	0.258	0.758	0.148	-0.191	1.539	0.391	0.402	0.762	0.18	0.098	1.441	0.43	0.391	0.891	0.703	0.172	1.055	0.902	0.691
0.984	0.688	0.27	0.883	0.914	0.414	0.754	0.48	0.25	0.996	0.445	0.309	0.992	0.453	0.223	0.734	0.141	-0.156	1.492	0.375	0.398	0.766	0.215	0.137	1.43	0.398	0.371	0.895	0.738	0.168	1.063	0.914	0.77
0.98	0.688	0.273	0.891	0.926	0.43	0.762	0.473	0.25	0.98	0.406	0.305	1.012	0.43	0.148	0.762	0.176	-0.086	1.406	0.379	0.383	0.773	0.262	0.168	1.406	0.367	0.367	0.918	0.758	0.191	1.09	0.922	0.891
0.984	0.691	0.281	0.902	0.934	0.449	0.781	0.461	0.258	0.953	0.359	0.301	0.988	0.379	0.059	0.82	0.215	-0.004	1.324	0.352	0.367	0.789	0.301	0.191	1.379	0.367	0.355	0.949	0.762	0.238	1.121	0.902	1.031
0.984	0.699	0.289	0.902	0.926	0.465	0.809	0.465	0.273	0.922	0.328	0.297	0.93	0.293	-0.012	0.902	0.262	0.078	1.254	0.332	0.348	0.797	0.293	0.215	1.336	0.379	0.336	0.98	0.762	0.305	1.148	0.875	1.113
0.984	0.703	0.285	0.902	0.926	0.488	0.832	0.457	0.289	0.93	0.32	0.277	0.863	0.203	-0.031	0.984	0.281	0.137	1.188	0.34	0.328	0.809	0.273	0.234	1.309	0.363	0.324	1.023	0.75	0.367	1.18	0.816	1.094
0.965	0.711	0.285	0.887	0.93	0.5	0.867	0.457	0.305	0.953	0.313	0.25	0.813	0.195	-0.051	1.043	0.281	0.184	1.141	0.363	0.313	0.813	0.262	0.25	1.297	0.375	0.309	1.082	0.738	0.441	1.242	0.75	0.965
0.938	0.723	0.285	0.875	0.93	0.516	0.906	0.457	0.32	0.961	0.289	0.207	0.777	0.23	-0.078	1.063	0.305	0.219	1.105	0.367	0.301	0.816	0.27	0.266	1.273	0.375	0.297	1.105	0.734	0.52	1.301	0.711	0.789
0.898	0.719	0.285	0.879	0.914	0.531	0.957	0.469	0.332	0.949	0.301	0.16	0.773	0.254	-0.09	1.047	0.344	0.234	1.086	0.367	0.301	0.84	0.301	0.277	1.254	0.379	0.285	1.156	0.773	0.598	1.316	0.699	0.637
0.848	0.715	0.289	0.906	0.902	0.547	1.004	0.473	0.344	0.949	0.27	0.113	0.848	0.289	-0.09	1.059	0.379	0.238	1.063	0.375	0.301	0.898	0.352	0.289	1.23	0.406	0.266	1.207	0.75	0.672	1.328	0.707	0.52
0.82	0.715	0.293	0.941	0.898	0.555	1.043	0.473	0.359	0.926	0.23	0.078	0.918	0.305	-0.082	1.121	0.418	0.25	1.047	0.379	0.293	0.938	0.438	0.297	1.16	0.445	0.246	1.207	0.789	0.66	1.313	0.719	0.453
0.797	0.707	0.305	0.938	0.879	0.566	1.074	0.477	0.375	0.891	0.219	0.039	0.957	0.305	-0.043	1.152	0.473	0.273	1.051	0.391	0.273	0.961	0.422	0.32	1.129	0.402	0.242	1.211	0.824	0.594	1.293	0.73	0.414
0.789	0.688	0.309	0.898	0.848	0.57	1.094	0.48	0.387	0.871	0.223	0	0.965	0.324	0.016	1.227	0.434	0.297	1.086	0.418	0.219	1.023	0.363	0.352	1.148	0.395	0.23	1.195	0.852	0.504	1.305	0.695	0.41
0.781	0.676	0.316	0.867	0.809	0.566	1.117	0.465	0.422	0.883	0.242	-0.02	0.934	0.344	0.082	1.258	0.441	0.328	1.125	0.422	0.176	1.023	0.367	0.371	1.188	0.41	0.195	1.172	0.867	0.461	1.352	0.676	0.414
0.781	0.664	0.324	0.848	0.77	0.563	1.133	0.406	0.469	0.895	0.246	-0.023	0.898	0.367	0.141	1.25	0.453	0.348	1.129	0.395	0.133	1.051	0.379	0.371	1.207	0.406	0.145	1.141	0.898	0.461	1.387	0.652	0.43
0.762	0.652	0.32	0.859	0.73	0.563	1.148	0.344	0.496	0.883	0.246	-0.031	0.887	0.391	0.195	1.238	0.453	0.352	1.078	0.336	0.07	1.094	0.383	0.355	1.184	0.367	0.098	1.152	0.922	0.488	1.422	0.617	0.426
0.773	0.652	0.328	0.895	0.711	0.547	1.168	0.309	0.496	0.887	0.207	0.016	0.895	0.422	0.23	1.227	0.477	0.352	0.984	0.281	0.027	1.164	0.41	0.336	1.145	0.336	0.051	1.246	0.941	0.535	1.465	0.566	0.418
0.754	0.66	0.332	0.91	0.668	0.52	1.176	0.313	0.465	0.859	0.234	0.066	0.898	0.422	0.246	1.234	0.535	0.328	0.906	0.258	-0.023	1.219	0.461	0.313	1.066	0.309	-0.004	1.371	0.953	0.598	1.5	0.488	0.41
0.738	0.672	0.332	0.938	0.645	0.508	1.156	0.344	0.422	0.809	0.289	0.086	0.879	0.418	0.246	1.246	0.609	0.301	0.836	0.203	-0.074	1.246	0.516	0.305	0.98	0.262	-0.063	1.418	0.922	0.672	1.496	0.457	0.387
0.727	0.688	0.328	0.934	0.664	0.484	1.102	0.445	0.391	0.766	0.328	0.094	0.84	0.434	0.238	1.234	0.691	0.281	0.789	0.156	-0.105	1.246	0.57	0.297	0.918	0.219	-0.133	1.395	0.813	0.734	1.496	0.391	0.363
0.734	0.707	0.336	0.941	0.68	0.461	1.09	0.473	0.367	0.742	0.359	0.105	0.824	0.457	0.234	1.23	0.73	0.293	0.73	0.137	-0.129	1.227	0.633	0.305	0.848	0.188	-0.191	1.367	0.699	0.746	1.523	0.367	0.344
0.75	0.746	0.328	0.945	0.648	0.457	1.016	0.613	0.344	0.738	0.359	0.113	0.805	0.434	0.254	1.199	0.777	0.32	0.695	0.184	-0.113	1.215	0.695	0.313	0.785	0.129	-0.195	1.348	0.605	0.711	1.566	0.355	0.324
0.789	0.777	0.32	1.008	0.629	0.457	1.004	0.738	0.324	0.746	0.352	0.145	0.813	0.43	0.277	1.176	0.801	0.344	0.699	0.219	-0.066	1.211	0.723	0.336	0.754	0.082	-0.168	1.301	0.547	0.652	1.594	0.359	0.309
0.816	0.809	0.32	1.066	0.613	0.453	1	0.824	0.281	0.742	0.375	0.172	0.832	0.43	0.297	1.141	0.793	0.363	0.75	0.23	-0.02	1.203	0.742	0.355	0.766	0.063	-0.121	1.242	0.523	0.574	1.547	0.371	0.301
0.828	0.824	0.332	1.102	0.609	0.438	0.938	0.871	0.25	0.758	0.398	0.199	0.852	0.434	0.309	1.121	0.781	0.375	0.82	0.203	0.039	1.203	0.742	0.367	0.813	0.031	-0.074	1.242	0.523	0.531	1.48	0.348	0.301
0.828	0.836	0.355	1.129	0.613	0.43	0.871	0.879	0.223	0.805	0.43	0.246	0.871	0.457	0.313	1.086	0.746	0.383	0.855	0.184	0.09	1.184	0.734	0.371	0.879	0.035	-0.031	1.23	0.57	0.477	1.438	0.344	0.305
0.852	0.852	0.371	1.133	0.609	0.418	0.82	0.855	0.191	0.863	0.438	0.281	0.902	0.484	0.297	1.066	0.719	0.391	0.867	0.148	0.137	1.148	0.719	0.367	0.926	0.055	0.008	1.262	0.633	0.441	1.398	0.352	0.305
0.895	0.859	0.383	1.148	0.609	0.406	0.789	0.844	0.168	0.918	0.43	0.297	0.938	0.527	0.27	1.051	0.695	0.391	0.879	0.152	0.195	1.133	0.672	0.367	0.93	0.078	0.039	1.328	0.563	0.453	1.359	0.359	0.297
0.957	0.855	0.395	1.16	0.609	0.391	0.813	0.855	0.168	0.988	0.418	0.313	0.98	0.578	0.25	1.031	0.676	0.398	0.926	0.152	0.242	1.148	0.648	0.375	0.941	0.137	0.074	1.203	0.508	0.324	1.324	0.387	0.27
1.012	0.859	0.406	1.156	0.582	0.371	0.844	0.863	0.172	1.047	0.43	0.32	1.02	0.613	0.25	1.016	0.664	0.414	0.98	0.176	0.277	1.16	0.672	0.395	0.984	0.172	0.105	1.191	0.641	0.355	1.344	0.402	0.254
1.02	0.84	0.438	1.133	0.586	0.355	0.887	0.887	0.168	1.09	0.449	0.328	1.051	0.641	0.25	0.996	0.668	0.434	1.02	0.203	0.309	1.176	0.703	0.426	1.016	0.215	0.133	1.285	0.637	0.387	1.41	0.391	0.234
1.043	0.824	0.449	1.094	0.582	0.332	0.914	0.895	0.188	1.121	0.469	0.324	1.066	0.656	0.258	0.984	0.676	0.461	1.039	0.219	0.34	1.191	0.727	0.453	1.008	0.277	0.164	1.254	0.594	0.383	1.426	0.32	0.129
1.051	0.832	0.453	1.055	0.574	0.305	0.945	0.895	0.207	1.172	0.5	0.32	1.113	0.66	0.293	0.965	0.68	0.496	1.004	0.223	0.352	1.168	0.75	0.477	0.988	0.32	0.195	1.184	0.527	0.375	1.383	0.184	0.039
1.047	0.832	0.453	1.012	0.57	0.273	1.004	0.891	0.23	1.199	0.566	0.313	1.113	0.66	0.305	0.934	0.684	0.539	0.941	0.238	0.348	1.129	0.785	0.504	0.988	0.332	0.234	1.145	0.488	0.363	1.27	0.023	-0.074
1.02	0.828	0.445	0.953	0.559	0.246	1.082	0.887	0.266	1.215	0.629	0.313	1.141	0.645	0.332	0.902	0.684	0.582	0.945	0.23	0.348	1.098	0.813	0.523	0.977	0.305	0.293	1.102	0.445	0.355	1.023	-0.129	-0.211
0.957	0.813	0.43	0.91	0.555	0.211	1.172	0.91	0.293	1.223	0.676	0.316	1.152	0.617	0.359	0.898	0.695	0.621	1.016	0.242	0.363	1.113	0.848	0.547	0.973	0.313	0.324	1.059	0.398	0.332	0.781	-0.211	-0.336
0.887	0.781	0.418	0.883	0.539	0.176	1.215	0.934	0.332	1.207	0.699	0.324	1.141	0.617	0.379	0.914	0.711	0.672	1.059	0.324	0.352	1.18	0.867	0.555	1.027	0.32	0.332	1.031	0.359	0.324	0.668	-0.191	-0.398
0.828	0.742	0.414	0.875	0.5	0.125	1.238	0.973	0.355	1.203	0.707	0.348	1.121	0.602	0.41	0.926	0.73	0.723	1.121	0.445	0.309	1.234	0.914	0.57	1.113	0.371	0.313	1.004	0.316	0.316	0.629	-0.145	-0.422
0.797	0.707	0.41	0.816	0.445	0.09	1.207	0.922	0.398	1.176	0.691	0.375	1.086	0.602	0.457	0.965	0.754	0.766	1.145	0.566	0.266	1.242	0.965	0.59	1.195	0.445	0.277	0.977	0.293	0.32	0.625	-0.121	-0.418
0.793	0.664	0.41	0.742	0.402	0.074	1.18	0.883	0.41	1.125	0.684	0.398	1.051	0.621	0.5	0.992	0.75	0.813	1.141	0.68	0.234	1.215	0.988	0.617	1.262	0.531	0.254	0.945	0.254	0.336	0.68	-0.121	-0.406
0.781	0.605	0.395	0.688	0.387	0.066	1.105	0.828	0.395	1.086	0.699	0.43	1.063	0.645	0.523	1	0.738	0.867	1.125	0.777	0.223	1.199	0.992	0.613	1.293	0.625	0.25	0.902	0.246	0.348	0.844	-0.105	-0.332
