# Supplementary material for: “What Is a Step?” Differences in How a Step Is Detected among Three Popular Activity Monitors That Have Impacted Physical Activity Research
Source: Sensors (Basel). 2018 Apr 15;18(4):1206. doi: 10.3390/s18041206 (PMC5948774; doi:10.3390/s18041206)
Supplement: Supplementary file 1 [file sensors-18-01206-s001.zip › Supplementary material/Clean dataset GT9X wrist/WSS9.csv]

2			2.2			2.4			2.6			2.8			3			3.2			3.4			3.6			3.8			4
x	y	z	x	y	z	x	y	z	x	y	z	x	y	z	x	y	z	x	y	z	x	y	z	x	y	z	x	y	z	x	y	z
0.738	0.625	0.605	0.617	0.531	0.57	0.797	0.586	0.621	0.949	0.586	0.539	0.641	0.453	0.629	1	0.828	0.535	0.707	0.504	0.586	0.672	0.691	0.523	0.727	0.762	0.508	0.621	0.441	0.566	0.453	0.57	0.484
0.758	0.637	0.609	0.637	0.559	0.57	0.781	0.594	0.609	1.047	0.621	0.551	0.625	0.422	0.633	1.082	0.797	0.559	0.664	0.457	0.586	0.707	0.746	0.488	0.758	0.711	0.496	0.617	0.43	0.566	0.535	0.609	0.48
0.777	0.648	0.605	0.66	0.574	0.574	0.793	0.598	0.598	1.148	0.66	0.563	0.605	0.398	0.641	1.133	0.77	0.586	0.625	0.402	0.578	0.727	0.813	0.434	0.781	0.68	0.492	0.625	0.414	0.563	0.625	0.645	0.477
0.805	0.648	0.605	0.68	0.59	0.582	0.836	0.609	0.586	1.199	0.695	0.578	0.586	0.383	0.641	1.168	0.766	0.602	0.594	0.367	0.57	0.738	0.871	0.391	0.824	0.668	0.512	0.629	0.406	0.563	0.723	0.668	0.484
0.816	0.648	0.609	0.699	0.598	0.582	0.883	0.637	0.582	1.172	0.723	0.59	0.582	0.367	0.656	1.16	0.781	0.621	0.57	0.352	0.57	0.75	0.875	0.383	0.844	0.668	0.535	0.633	0.398	0.559	0.816	0.691	0.496
0.82	0.648	0.609	0.711	0.605	0.586	0.91	0.664	0.586	1.117	0.742	0.598	0.574	0.355	0.664	1.105	0.797	0.629	0.555	0.332	0.57	0.77	0.844	0.398	0.84	0.652	0.563	0.625	0.391	0.547	0.887	0.715	0.523
0.828	0.648	0.609	0.723	0.609	0.594	0.938	0.695	0.586	1.059	0.746	0.574	0.551	0.348	0.676	1.055	0.781	0.637	0.547	0.324	0.57	0.797	0.809	0.422	0.813	0.691	0.57	0.613	0.379	0.543	0.93	0.738	0.551
0.855	0.648	0.613	0.723	0.617	0.602	0.949	0.723	0.586	0.992	0.73	0.555	0.527	0.34	0.672	1.023	0.738	0.641	0.539	0.32	0.566	0.84	0.773	0.461	0.805	0.688	0.566	0.609	0.379	0.547	0.949	0.746	0.582
0.895	0.652	0.621	0.719	0.629	0.605	0.926	0.73	0.59	0.965	0.699	0.547	0.504	0.332	0.672	1.004	0.672	0.637	0.52	0.328	0.57	0.898	0.746	0.504	0.813	0.68	0.551	0.621	0.379	0.547	0.953	0.742	0.598
0.938	0.664	0.621	0.711	0.621	0.602	0.875	0.75	0.582	0.961	0.684	0.539	0.488	0.32	0.664	1	0.613	0.613	0.504	0.328	0.57	0.953	0.762	0.527	0.871	0.66	0.523	0.633	0.391	0.547	0.957	0.727	0.609
0.965	0.676	0.625	0.695	0.609	0.605	0.816	0.758	0.566	0.98	0.66	0.527	0.469	0.316	0.652	1.008	0.574	0.59	0.488	0.324	0.57	0.996	0.77	0.555	0.961	0.641	0.52	0.652	0.391	0.563	0.953	0.695	0.617
0.992	0.68	0.625	0.699	0.59	0.605	0.77	0.734	0.547	1	0.637	0.52	0.465	0.316	0.641	1.02	0.566	0.566	0.484	0.336	0.566	1.016	0.766	0.57	1.055	0.613	0.523	0.684	0.402	0.582	0.949	0.676	0.621
1	0.684	0.617	0.719	0.586	0.605	0.742	0.715	0.531	1.008	0.633	0.512	0.477	0.316	0.621	1.02	0.594	0.551	0.492	0.336	0.566	1.023	0.734	0.59	1.121	0.609	0.535	0.719	0.41	0.605	0.926	0.676	0.613
0.996	0.672	0.609	0.738	0.594	0.609	0.734	0.672	0.516	1	0.648	0.516	0.5	0.316	0.605	1.008	0.633	0.543	0.496	0.34	0.566	1.055	0.695	0.613	1.129	0.609	0.539	0.73	0.41	0.625	0.891	0.691	0.617
0.961	0.66	0.59	0.762	0.613	0.609	0.73	0.609	0.504	0.965	0.66	0.512	0.535	0.328	0.598	0.984	0.66	0.547	0.512	0.336	0.563	1.09	0.641	0.625	1.086	0.609	0.555	0.723	0.414	0.641	0.859	0.715	0.625
0.898	0.633	0.574	0.785	0.637	0.609	0.754	0.586	0.516	0.902	0.668	0.5	0.59	0.352	0.598	0.941	0.664	0.555	0.527	0.328	0.559	1.125	0.637	0.633	1.008	0.613	0.566	0.703	0.422	0.656	0.859	0.742	0.617
0.832	0.602	0.555	0.809	0.664	0.621	0.797	0.594	0.535	0.828	0.676	0.484	0.66	0.375	0.605	0.891	0.66	0.559	0.563	0.328	0.551	1.141	0.637	0.645	0.91	0.609	0.578	0.715	0.43	0.648	0.871	0.734	0.625
0.75	0.566	0.539	0.852	0.672	0.625	0.836	0.613	0.559	0.762	0.691	0.461	0.703	0.398	0.621	0.832	0.645	0.551	0.613	0.34	0.555	1.137	0.672	0.645	0.797	0.609	0.582	0.766	0.438	0.625	0.887	0.715	0.645
0.676	0.535	0.512	0.883	0.668	0.625	0.867	0.641	0.578	0.695	0.699	0.438	0.719	0.41	0.633	0.773	0.621	0.551	0.664	0.359	0.563	1.109	0.707	0.656	0.688	0.617	0.559	0.82	0.43	0.613	0.898	0.711	0.66
0.625	0.496	0.48	0.895	0.672	0.621	0.891	0.668	0.594	0.633	0.688	0.43	0.715	0.422	0.637	0.723	0.586	0.547	0.711	0.375	0.582	1.082	0.699	0.668	0.598	0.621	0.523	0.875	0.426	0.609	0.918	0.719	0.68
0.598	0.465	0.465	0.902	0.664	0.609	0.875	0.676	0.605	0.582	0.652	0.426	0.73	0.422	0.629	0.684	0.559	0.543	0.758	0.391	0.598	1.086	0.656	0.684	0.543	0.633	0.473	0.91	0.426	0.621	0.957	0.742	0.695
0.59	0.438	0.461	0.93	0.645	0.602	0.84	0.668	0.602	0.535	0.613	0.422	0.77	0.414	0.617	0.656	0.504	0.543	0.789	0.406	0.617	1.102	0.594	0.691	0.496	0.617	0.441	0.922	0.441	0.637	1.02	0.77	0.707
0.605	0.434	0.453	0.965	0.625	0.602	0.789	0.641	0.578	0.508	0.566	0.43	0.813	0.414	0.621	0.625	0.488	0.543	0.801	0.422	0.621	1.117	0.523	0.699	0.453	0.582	0.426	0.918	0.48	0.648	1.09	0.789	0.723
0.641	0.445	0.445	1.008	0.617	0.613	0.742	0.605	0.559	0.488	0.516	0.434	0.863	0.43	0.621	0.625	0.457	0.543	0.824	0.43	0.621	1.133	0.473	0.684	0.43	0.57	0.418	0.922	0.531	0.648	1.152	0.777	0.734
0.691	0.484	0.434	1.047	0.617	0.633	0.691	0.574	0.531	0.484	0.477	0.449	0.922	0.449	0.629	0.625	0.426	0.551	0.879	0.43	0.617	1.129	0.449	0.664	0.422	0.574	0.438	0.957	0.563	0.633	1.176	0.758	0.75
0.746	0.523	0.434	1.082	0.629	0.656	0.645	0.551	0.512	0.496	0.465	0.469	0.965	0.484	0.648	0.645	0.422	0.559	0.953	0.438	0.613	1.094	0.457	0.641	0.43	0.57	0.457	1.012	0.59	0.609	1.184	0.715	0.762
0.797	0.555	0.445	1.09	0.641	0.691	0.605	0.531	0.508	0.523	0.469	0.484	0.957	0.527	0.664	0.656	0.406	0.57	1.027	0.449	0.617	1.039	0.48	0.613	0.441	0.551	0.48	1.078	0.609	0.586	1.18	0.672	0.758
0.828	0.566	0.449	1.059	0.633	0.734	0.57	0.52	0.5	0.551	0.48	0.5	0.926	0.555	0.676	0.664	0.402	0.578	1.078	0.473	0.633	0.988	0.484	0.586	0.465	0.531	0.504	1.145	0.625	0.559	1.164	0.641	0.746
0.828	0.582	0.449	0.996	0.609	0.75	0.559	0.512	0.508	0.594	0.508	0.5	0.91	0.57	0.668	0.672	0.395	0.59	1.078	0.5	0.656	0.93	0.531	0.563	0.508	0.527	0.527	1.168	0.637	0.531	1.121	0.617	0.711
0.793	0.59	0.441	0.949	0.563	0.738	0.543	0.5	0.516	0.637	0.539	0.504	0.91	0.586	0.645	0.68	0.387	0.586	1.027	0.527	0.664	0.875	0.559	0.547	0.563	0.531	0.551	1.133	0.625	0.52	1.059	0.621	0.672
0.754	0.574	0.434	0.918	0.5	0.715	0.531	0.488	0.52	0.688	0.566	0.508	0.934	0.59	0.617	0.688	0.391	0.586	0.973	0.555	0.648	0.809	0.566	0.543	0.613	0.539	0.574	1.051	0.609	0.527	0.992	0.633	0.633
0.723	0.527	0.43	0.898	0.461	0.68	0.523	0.488	0.523	0.727	0.586	0.512	0.973	0.59	0.582	0.699	0.383	0.582	0.941	0.566	0.625	0.75	0.574	0.555	0.656	0.563	0.59	0.949	0.598	0.543	0.926	0.656	0.59
0.695	0.488	0.426	0.891	0.441	0.641	0.52	0.492	0.523	0.746	0.602	0.508	1.039	0.586	0.547	0.691	0.375	0.578	0.945	0.582	0.598	0.703	0.563	0.566	0.695	0.59	0.598	0.844	0.586	0.563	0.852	0.652	0.57
0.68	0.465	0.426	0.906	0.445	0.617	0.52	0.496	0.523	0.754	0.617	0.508	1.094	0.602	0.523	0.684	0.375	0.574	0.984	0.609	0.57	0.652	0.523	0.57	0.73	0.613	0.598	0.742	0.602	0.563	0.781	0.637	0.547
0.676	0.441	0.434	0.906	0.445	0.609	0.527	0.508	0.516	0.758	0.625	0.5	1.117	0.621	0.523	0.664	0.375	0.57	1.047	0.629	0.543	0.602	0.484	0.574	0.77	0.633	0.594	0.652	0.621	0.543	0.719	0.598	0.543
0.664	0.418	0.441	0.895	0.465	0.625	0.551	0.523	0.523	0.773	0.629	0.488	1.086	0.645	0.531	0.656	0.371	0.57	1.105	0.66	0.516	0.566	0.449	0.582	0.801	0.641	0.586	0.578	0.637	0.52	0.672	0.547	0.539
0.664	0.402	0.457	0.875	0.48	0.641	0.574	0.539	0.516	0.785	0.633	0.477	1.027	0.66	0.547	0.652	0.367	0.566	1.133	0.68	0.504	0.539	0.426	0.574	0.824	0.648	0.582	0.516	0.641	0.484	0.641	0.488	0.539
0.668	0.398	0.473	0.844	0.488	0.656	0.59	0.563	0.523	0.801	0.637	0.465	0.941	0.668	0.547	0.656	0.367	0.57	1.125	0.684	0.504	0.504	0.414	0.559	0.848	0.668	0.582	0.484	0.633	0.453	0.621	0.422	0.535
0.672	0.41	0.473	0.805	0.508	0.656	0.605	0.57	0.523	0.805	0.637	0.453	0.84	0.68	0.539	0.664	0.359	0.57	1.07	0.684	0.516	0.469	0.402	0.547	0.887	0.695	0.582	0.453	0.625	0.434	0.613	0.379	0.539
0.676	0.434	0.473	0.789	0.605	0.641	0.617	0.574	0.527	0.816	0.637	0.449	0.742	0.672	0.508	0.684	0.355	0.57	0.98	0.68	0.512	0.445	0.406	0.547	0.922	0.734	0.59	0.441	0.621	0.43	0.605	0.348	0.535
0.691	0.457	0.473	0.727	0.426	0.68	0.629	0.586	0.539	0.82	0.637	0.438	0.664	0.656	0.484	0.703	0.363	0.57	0.863	0.672	0.508	0.43	0.41	0.543	0.953	0.766	0.598	0.434	0.613	0.438	0.59	0.328	0.523
0.691	0.488	0.457	0.691	0.336	0.762	0.625	0.598	0.547	0.828	0.637	0.434	0.609	0.625	0.469	0.715	0.375	0.57	0.758	0.668	0.48	0.414	0.426	0.539	0.973	0.805	0.602	0.445	0.613	0.449	0.59	0.324	0.512
0.699	0.504	0.445	0.66	0.336	0.746	0.633	0.605	0.547	0.84	0.637	0.434	0.563	0.602	0.461	0.719	0.383	0.563	0.652	0.672	0.441	0.406	0.449	0.531	0.977	0.832	0.605	0.465	0.625	0.465	0.594	0.32	0.496
0.707	0.52	0.441	0.613	0.301	0.68	0.641	0.617	0.543	0.863	0.645	0.441	0.543	0.59	0.461	0.711	0.391	0.559	0.578	0.668	0.414	0.426	0.465	0.535	0.973	0.848	0.594	0.512	0.629	0.469	0.602	0.32	0.484
0.715	0.539	0.434	0.605	0.34	0.625	0.664	0.629	0.547	0.891	0.66	0.449	0.527	0.574	0.465	0.707	0.395	0.551	0.512	0.641	0.387	0.422	0.461	0.539	1	0.844	0.582	0.563	0.633	0.477	0.602	0.324	0.48
0.715	0.563	0.434	0.605	0.414	0.605	0.699	0.645	0.555	0.91	0.672	0.461	0.5	0.559	0.48	0.703	0.402	0.543	0.457	0.605	0.383	0.441	0.473	0.539	1.055	0.832	0.578	0.605	0.648	0.477	0.613	0.34	0.48
0.723	0.586	0.43	0.594	0.441	0.605	0.734	0.664	0.566	0.906	0.684	0.473	0.5	0.563	0.492	0.73	0.402	0.535	0.426	0.586	0.383	0.465	0.457	0.551	1.098	0.828	0.586	0.652	0.676	0.477	0.625	0.34	0.48
0.727	0.613	0.434	0.602	0.473	0.613	0.781	0.684	0.582	0.891	0.688	0.477	0.52	0.574	0.5	0.785	0.406	0.535	0.41	0.57	0.387	0.504	0.453	0.563	1.133	0.832	0.586	0.703	0.691	0.477	0.633	0.332	0.484
0.727	0.629	0.434	0.605	0.512	0.629	0.836	0.715	0.598	0.867	0.688	0.477	0.539	0.594	0.5	0.859	0.422	0.535	0.41	0.543	0.41	0.543	0.453	0.578	1.141	0.852	0.594	0.746	0.703	0.48	0.645	0.34	0.5
0.715	0.641	0.441	0.609	0.531	0.652	0.887	0.738	0.613	0.859	0.676	0.465	0.559	0.617	0.508	0.922	0.449	0.543	0.418	0.523	0.441	0.582	0.434	0.594	1.152	0.859	0.609	0.781	0.715	0.48	0.652	0.348	0.52
0.711	0.648	0.426	0.613	0.5	0.68	0.914	0.746	0.633	0.867	0.656	0.461	0.586	0.637	0.516	0.984	0.496	0.559	0.438	0.516	0.465	0.613	0.445	0.609	1.172	0.859	0.629	0.801	0.715	0.48	0.66	0.355	0.535
0.691	0.66	0.414	0.609	0.461	0.699	0.934	0.754	0.656	0.895	0.641	0.473	0.617	0.652	0.516	1.023	0.535	0.57	0.477	0.527	0.48	0.641	0.445	0.625	1.207	0.828	0.648	0.816	0.711	0.488	0.672	0.363	0.555
0.688	0.668	0.406	0.602	0.422	0.703	0.93	0.75	0.664	0.922	0.641	0.488	0.648	0.66	0.52	0.992	0.574	0.574	0.52	0.547	0.488	0.676	0.441	0.637	1.238	0.785	0.656	0.84	0.707	0.5	0.68	0.363	0.57
0.695	0.672	0.41	0.594	0.414	0.688	0.93	0.738	0.668	0.949	0.652	0.516	0.672	0.672	0.527	0.941	0.605	0.566	0.57	0.566	0.496	0.711	0.434	0.652	1.254	0.727	0.652	0.867	0.703	0.508	0.668	0.348	0.582
0.703	0.668	0.438	0.605	0.418	0.676	0.941	0.73	0.668	0.973	0.664	0.543	0.688	0.684	0.531	0.902	0.629	0.547	0.625	0.59	0.496	0.734	0.438	0.672	1.242	0.676	0.648	0.906	0.715	0.52	0.656	0.348	0.578
0.711	0.668	0.469	0.598	0.426	0.66	0.957	0.715	0.656	0.984	0.676	0.57	0.703	0.695	0.535	0.879	0.637	0.512	0.68	0.621	0.496	0.746	0.441	0.684	1.199	0.633	0.641	0.961	0.734	0.52	0.691	0.344	0.551
0.727	0.676	0.496	0.586	0.441	0.652	0.965	0.707	0.66	0.973	0.684	0.59	0.711	0.695	0.539	0.898	0.641	0.488	0.723	0.641	0.496	0.738	0.445	0.691	1.141	0.602	0.625	0.996	0.754	0.539	0.75	0.352	0.531
0.738	0.691	0.508	0.59	0.461	0.645	0.965	0.707	0.668	0.953	0.664	0.609	0.73	0.699	0.535	0.941	0.645	0.465	0.758	0.656	0.504	0.746	0.449	0.684	1.078	0.582	0.609	1	0.766	0.559	0.82	0.355	0.516
0.77	0.707	0.52	0.594	0.477	0.641	0.965	0.707	0.684	0.949	0.641	0.617	0.758	0.691	0.539	0.988	0.625	0.461	0.773	0.66	0.508	0.789	0.453	0.672	0.996	0.59	0.582	0.98	0.766	0.566	0.883	0.375	0.539
0.793	0.723	0.531	0.59	0.484	0.641	0.969	0.707	0.703	0.949	0.617	0.617	0.793	0.695	0.539	1.027	0.617	0.465	0.793	0.664	0.52	0.84	0.465	0.664	0.934	0.594	0.559	0.984	0.762	0.578	0.938	0.398	0.574
0.816	0.738	0.535	0.59	0.488	0.641	0.957	0.699	0.711	0.953	0.598	0.613	0.832	0.707	0.551	1.055	0.641	0.473	0.809	0.668	0.523	0.891	0.48	0.652	0.852	0.586	0.543	1.023	0.734	0.594	0.965	0.434	0.617
0.824	0.746	0.535	0.602	0.484	0.641	0.914	0.684	0.699	0.941	0.582	0.594	0.867	0.727	0.563	1.051	0.652	0.492	0.832	0.668	0.523	0.934	0.5	0.648	0.789	0.594	0.52	1.066	0.711	0.605	0.984	0.488	0.645
0.836	0.742	0.543	0.609	0.469	0.629	0.863	0.637	0.699	0.93	0.574	0.582	0.895	0.738	0.57	1.016	0.652	0.504	0.859	0.668	0.52	0.965	0.531	0.648	0.734	0.582	0.508	1.102	0.707	0.625	1.035	0.535	0.641
0.836	0.738	0.551	0.613	0.453	0.613	0.816	0.578	0.676	0.914	0.566	0.574	0.918	0.754	0.586	0.941	0.66	0.516	0.898	0.684	0.516	0.969	0.559	0.66	0.691	0.555	0.5	1.109	0.715	0.648	1.113	0.582	0.613
0.828	0.73	0.563	0.629	0.434	0.605	0.77	0.512	0.648	0.895	0.574	0.574	0.93	0.77	0.598	0.859	0.645	0.516	0.934	0.711	0.512	0.949	0.582	0.656	0.652	0.523	0.488	1.109	0.734	0.664	1.23	0.621	0.582
0.824	0.723	0.57	0.656	0.426	0.594	0.746	0.477	0.637	0.875	0.578	0.57	0.938	0.785	0.605	0.773	0.637	0.504	0.965	0.75	0.523	0.938	0.598	0.641	0.625	0.484	0.48	1.105	0.73	0.691	1.332	0.633	0.551
0.832	0.707	0.57	0.699	0.434	0.594	0.73	0.465	0.617	0.863	0.586	0.574	0.953	0.777	0.609	0.695	0.633	0.492	0.996	0.773	0.527	0.941	0.598	0.613	0.609	0.449	0.484	1.109	0.707	0.719	1.344	0.629	0.527
0.848	0.691	0.578	0.742	0.445	0.59	0.73	0.453	0.594	0.848	0.582	0.574	0.988	0.762	0.609	0.637	0.625	0.48	1.008	0.793	0.535	0.969	0.613	0.566	0.594	0.406	0.484	1.121	0.648	0.734	1.273	0.609	0.535
0.875	0.684	0.586	0.773	0.461	0.586	0.75	0.449	0.613	0.816	0.566	0.574	1.035	0.746	0.625	0.582	0.609	0.461	1.004	0.801	0.539	1.016	0.629	0.516	0.57	0.375	0.48	1.121	0.59	0.734	1.164	0.582	0.57
0.902	0.684	0.602	0.793	0.465	0.598	0.762	0.461	0.645	0.77	0.551	0.578	1.07	0.742	0.633	0.543	0.594	0.461	1.027	0.797	0.551	1.063	0.664	0.473	0.555	0.352	0.488	1.121	0.551	0.73	1.016	0.547	0.602
0.93	0.684	0.613	0.793	0.473	0.605	0.77	0.496	0.645	0.719	0.52	0.574	1.105	0.758	0.645	0.523	0.559	0.465	1.074	0.777	0.563	1.066	0.688	0.453	0.551	0.34	0.488	1.117	0.523	0.711	0.871	0.539	0.625
0.961	0.691	0.629	0.773	0.461	0.617	0.77	0.488	0.652	0.68	0.504	0.57	1.109	0.777	0.664	0.512	0.52	0.48	1.121	0.762	0.57	1.023	0.691	0.457	0.547	0.332	0.484	1.086	0.543	0.699	0.723	0.563	0.625
0.965	0.688	0.645	0.766	0.453	0.629	0.77	0.48	0.66	0.637	0.488	0.559	1.066	0.777	0.684	0.504	0.492	0.496	1.168	0.758	0.574	0.969	0.695	0.477	0.531	0.324	0.477	1.035	0.578	0.684	0.613	0.602	0.59
0.949	0.676	0.656	0.773	0.441	0.629	0.754	0.461	0.68	0.617	0.477	0.547	1.008	0.75	0.695	0.512	0.484	0.508	1.18	0.766	0.598	0.895	0.703	0.5	0.523	0.328	0.477	0.969	0.621	0.672	0.52	0.613	0.539
0.898	0.656	0.664	0.805	0.426	0.617	0.734	0.449	0.676	0.605	0.465	0.539	0.969	0.707	0.703	0.535	0.504	0.523	1.16	0.773	0.609	0.82	0.695	0.516	0.52	0.332	0.469	0.922	0.648	0.656	0.453	0.613	0.484
0.836	0.633	0.664	0.844	0.434	0.609	0.699	0.445	0.664	0.602	0.457	0.535	0.961	0.648	0.703	0.563	0.543	0.516	1.133	0.758	0.629	0.742	0.68	0.5	0.516	0.336	0.457	0.887	0.676	0.625	0.41	0.59	0.445
0.781	0.586	0.648	0.883	0.453	0.605	0.699	0.434	0.664	0.602	0.449	0.535	0.938	0.594	0.699	0.602	0.582	0.508	1.113	0.715	0.637	0.668	0.688	0.516	0.512	0.344	0.453	0.848	0.668	0.598	0.371	0.555	0.418
0.738	0.535	0.633	0.918	0.477	0.609	0.656	0.426	0.645	0.602	0.441	0.539	0.926	0.559	0.684	0.645	0.605	0.5	1.086	0.66	0.641	0.605	0.691	0.492	0.523	0.352	0.453	0.801	0.645	0.578	0.352	0.551	0.414
0.703	0.477	0.605	0.953	0.496	0.613	0.641	0.414	0.633	0.609	0.43	0.539	0.922	0.543	0.672	0.676	0.633	0.496	1.063	0.605	0.641	0.559	0.703	0.484	0.539	0.363	0.461	0.742	0.598	0.566	0.355	0.566	0.41
0.688	0.438	0.578	0.965	0.508	0.629	0.621	0.398	0.629	0.613	0.418	0.547	0.91	0.539	0.676	0.699	0.641	0.5	1.035	0.566	0.637	0.527	0.613	0.5	0.578	0.375	0.473	0.691	0.531	0.551	0.375	0.598	0.41
0.691	0.441	0.555	0.941	0.52	0.637	0.617	0.387	0.629	0.625	0.414	0.555	0.91	0.551	0.68	0.715	0.652	0.5	1.008	0.551	0.629	0.492	0.504	0.531	0.625	0.395	0.48	0.664	0.477	0.543	0.422	0.629	0.414
0.711	0.461	0.555	0.898	0.531	0.637	0.617	0.387	0.641	0.633	0.41	0.559	0.914	0.563	0.699	0.738	0.664	0.504	0.98	0.563	0.621	0.48	0.457	0.555	0.672	0.418	0.516	0.656	0.422	0.539	0.488	0.664	0.418
0.742	0.5	0.555	0.84	0.531	0.633	0.613	0.387	0.66	0.637	0.41	0.559	0.91	0.574	0.715	0.758	0.66	0.508	0.953	0.551	0.613	0.477	0.441	0.57	0.711	0.441	0.543	0.641	0.387	0.539	0.555	0.672	0.426
0.766	0.523	0.563	0.797	0.527	0.617	0.605	0.379	0.668	0.625	0.41	0.563	0.906	0.574	0.727	0.773	0.664	0.512	0.914	0.582	0.609	0.477	0.434	0.59	0.734	0.449	0.563	0.641	0.367	0.535	0.645	0.707	0.438
0.789	0.539	0.57	0.77	0.504	0.59	0.598	0.375	0.676	0.621	0.414	0.57	0.879	0.543	0.723	0.793	0.656	0.516	0.871	0.586	0.594	0.5	0.438	0.609	0.742	0.449	0.578	0.648	0.363	0.539	0.723	0.723	0.449
0.801	0.551	0.57	0.762	0.473	0.566	0.59	0.379	0.672	0.613	0.414	0.57	0.832	0.531	0.688	0.82	0.66	0.531	0.82	0.578	0.586	0.539	0.445	0.609	0.77	0.441	0.578	0.66	0.359	0.535	0.785	0.73	0.477
0.789	0.57	0.57	0.781	0.469	0.531	0.59	0.398	0.668	0.605	0.41	0.57	0.793	0.539	0.656	0.875	0.68	0.535	0.773	0.594	0.57	0.586	0.461	0.609	0.828	0.426	0.574	0.668	0.359	0.539	0.828	0.734	0.5
0.777	0.609	0.59	0.82	0.473	0.52	0.586	0.422	0.672	0.598	0.406	0.57	0.762	0.523	0.656	0.926	0.699	0.551	0.727	0.594	0.559	0.633	0.496	0.594	0.895	0.434	0.574	0.668	0.371	0.539	0.859	0.734	0.527
0.746	0.617	0.59	0.859	0.488	0.52	0.586	0.438	0.672	0.598	0.398	0.566	0.707	0.484	0.652	0.973	0.734	0.551	0.684	0.574	0.551	0.676	0.531	0.586	0.977	0.441	0.578	0.676	0.367	0.539	0.895	0.727	0.555
0.727	0.563	0.586	0.895	0.508	0.531	0.582	0.457	0.668	0.613	0.387	0.559	0.68	0.473	0.645	1.004	0.758	0.543	0.652	0.551	0.547	0.727	0.559	0.574	1.047	0.457	0.602	0.672	0.367	0.543	0.938	0.715	0.578
0.715	0.512	0.582	0.922	0.547	0.551	0.578	0.457	0.668	0.625	0.383	0.551	0.645	0.477	0.633	1.004	0.773	0.555	0.617	0.523	0.555	0.758	0.586	0.563	1.078	0.484	0.629	0.672	0.375	0.543	0.977	0.699	0.598
0.688	0.473	0.586	0.93	0.574	0.559	0.578	0.473	0.664	0.645	0.391	0.543	0.625	0.453	0.629	0.98	0.773	0.543	0.594	0.484	0.551	0.785	0.617	0.551	1.043	0.531	0.656	0.688	0.379	0.535	1.004	0.688	0.602
0.68	0.445	0.598	0.914	0.59	0.574	0.578	0.473	0.66	0.68	0.402	0.543	0.613	0.43	0.629	0.977	0.762	0.539	0.574	0.461	0.543	0.801	0.637	0.543	1.012	0.59	0.66	0.703	0.383	0.52	1.027	0.676	0.605
0.68	0.445	0.602	0.879	0.59	0.57	0.578	0.473	0.66	0.719	0.418	0.539	0.586	0.406	0.633	1	0.742	0.539	0.555	0.438	0.543	0.809	0.645	0.527	1	0.633	0.637	0.734	0.398	0.512	1.031	0.676	0.609
0.691	0.438	0.605	0.828	0.57	0.566	0.582	0.477	0.652	0.758	0.441	0.543	0.563	0.391	0.637	1.039	0.715	0.555	0.551	0.418	0.543	0.82	0.656	0.516	1.016	0.668	0.605	0.762	0.387	0.52	1.02	0.695	0.613
0.707	0.434	0.605	0.766	0.523	0.559	0.602	0.484	0.648	0.789	0.461	0.539	0.539	0.379	0.641	1.086	0.695	0.57	0.539	0.402	0.539	0.82	0.66	0.508	1.066	0.691	0.559	0.785	0.383	0.531	1.004	0.727	0.605
0.727	0.43	0.613	0.711	0.484	0.547	0.625	0.496	0.645	0.809	0.477	0.531	0.504	0.371	0.637	1.125	0.695	0.59	0.535	0.398	0.547	0.836	0.652	0.508	1.117	0.699	0.508	0.797	0.379	0.543	0.996	0.754	0.598
0.742	0.438	0.621	0.664	0.461	0.523	0.652	0.504	0.648	0.813	0.484	0.535	0.484	0.367	0.641	1.133	0.719	0.605	0.535	0.391	0.547	0.859	0.648	0.512	1.156	0.691	0.469	0.777	0.371	0.559	1.012	0.762	0.605
0.758	0.465	0.621	0.625	0.449	0.5	0.672	0.516	0.656	0.816	0.496	0.539	0.465	0.367	0.637	1.117	0.734	0.621	0.535	0.383	0.551	0.871	0.648	0.523	1.152	0.668	0.461	0.738	0.367	0.566	1.012	0.75	0.617
0.762	0.488	0.613	0.594	0.453	0.492	0.711	0.531	0.664	0.836	0.504	0.539	0.449	0.371	0.629	1.098	0.723	0.629	0.531	0.383	0.555	0.875	0.648	0.543	1.082	0.629	0.484	0.715	0.375	0.555	1.004	0.75	0.625
0.75	0.512	0.605	0.59	0.465	0.488	0.75	0.539	0.668	0.895	0.508	0.539	0.426	0.375	0.625	1.082	0.68	0.641	0.535	0.387	0.559	0.859	0.66	0.559	0.988	0.609	0.504	0.734	0.383	0.543	0.984	0.75	0.641
0.73	0.52	0.594	0.598	0.492	0.488	0.801	0.559	0.668	0.965	0.535	0.539	0.406	0.371	0.617	1.07	0.629	0.656	0.551	0.391	0.563	0.84	0.66	0.57	0.883	0.594	0.539	0.793	0.402	0.531	0.984	0.762	0.652
0.715	0.508	0.578	0.605	0.508	0.484	0.828	0.57	0.66	1.047	0.566	0.551	0.395	0.371	0.613	1.047	0.59	0.66	0.57	0.391	0.566	0.836	0.645	0.578	0.762	0.602	0.559	0.836	0.418	0.527	1.031	0.758	0.676
0.699	0.504	0.574	0.617	0.523	0.48	0.855	0.582	0.664	1.102	0.609	0.563	0.402	0.359	0.613	1.008	0.563	0.656	0.586	0.391	0.559	0.887	0.613	0.582	0.648	0.629	0.535	0.871	0.438	0.543	1.09	0.746	0.688
0.68	0.5	0.57	0.629	0.527	0.48	0.863	0.594	0.656	1.145	0.648	0.578	0.422	0.352	0.609	0.98	0.547	0.648	0.613	0.387	0.559	0.938	0.586	0.594	0.563	0.645	0.5	0.906	0.453	0.57	1.148	0.719	0.699
0.668	0.496	0.57	0.648	0.531	0.484	0.855	0.605	0.645	1.137	0.684	0.594	0.449	0.352	0.613	0.965	0.543	0.656	0.656	0.383	0.551	0.973	0.59	0.605	0.496	0.621	0.465	0.922	0.48	0.59	1.176	0.676	0.699
0.664	0.496	0.566	0.676	0.551	0.492	0.863	0.609	0.641	1.066	0.699	0.602	0.484	0.359	0.609	0.953	0.555	0.668	0.703	0.375	0.563	0.992	0.602	0.621	0.453	0.59	0.445	0.941	0.52	0.602	1.168	0.629	0.711
0.652	0.504	0.566	0.707	0.566	0.5	0.891	0.617	0.637	0.961	0.707	0.59	0.523	0.371	0.617	0.953	0.566	0.684	0.75	0.375	0.566	1.016	0.633	0.648	0.422	0.574	0.426	0.969	0.547	0.594	1.137	0.582	0.719
0.645	0.512	0.563	0.738	0.586	0.512	0.93	0.625	0.637	0.852	0.707	0.57	0.57	0.391	0.625	0.938	0.566	0.68	0.789	0.375	0.578	1.055	0.66	0.676	0.402	0.574	0.426	1.023	0.57	0.563	1.07	0.555	0.719
0.641	0.516	0.559	0.762	0.613	0.523	0.957	0.637	0.637	0.762	0.695	0.539	0.617	0.406	0.633	0.918	0.602	0.676	0.82	0.379	0.598	1.121	0.684	0.703	0.387	0.578	0.434	1.105	0.582	0.543	1	0.547	0.707
0.641	0.527	0.547	0.781	0.625	0.527	0.973	0.652	0.633	0.715	0.648	0.508	0.664	0.418	0.641	0.871	0.617	0.656	0.832	0.383	0.621	1.195	0.688	0.715	0.383	0.566	0.453	1.18	0.578	0.527	0.934	0.57	0.68
0.641	0.535	0.543	0.781	0.629	0.512	0.973	0.668	0.637	0.711	0.59	0.473	0.691	0.426	0.645	0.824	0.605	0.645	0.824	0.387	0.633	1.254	0.684	0.711	0.383	0.551	0.469	1.199	0.574	0.523	0.875	0.602	0.648
0.645	0.543	0.539	0.777	0.629	0.508	0.941	0.676	0.637	0.738	0.559	0.457	0.719	0.43	0.645	0.773	0.59	0.625	0.805	0.398	0.637	1.273	0.66	0.703	0.395	0.551	0.488	1.141	0.57	0.523	0.816	0.629	0.617
0.652	0.555	0.527	0.773	0.629	0.504	0.879	0.68	0.633	0.781	0.547	0.449	0.734	0.441	0.637	0.719	0.563	0.605	0.805	0.398	0.621	1.238	0.629	0.684	0.426	0.547	0.512	1.027	0.574	0.547	0.754	0.641	0.59
0.664	0.563	0.527	0.77	0.629	0.496	0.813	0.68	0.613	0.828	0.586	0.457	0.746	0.449	0.625	0.676	0.547	0.582	0.844	0.395	0.602	1.172	0.605	0.66	0.469	0.547	0.527	0.898	0.578	0.566	0.695	0.625	0.578
0.68	0.57	0.531	0.773	0.633	0.496	0.75	0.664	0.586	0.867	0.641	0.473	0.789	0.461	0.609	0.648	0.523	0.563	0.887	0.398	0.586	1.102	0.59	0.629	0.535	0.582	0.523	0.766	0.586	0.57	0.648	0.594	0.574
0.699	0.578	0.539	0.781	0.633	0.5	0.711	0.645	0.563	0.891	0.684	0.496	0.852	0.473	0.609	0.621	0.504	0.551	0.938	0.406	0.582	1.012	0.59	0.594	0.594	0.613	0.523	0.645	0.602	0.559	0.637	0.535	0.574
0.723	0.59	0.539	0.793	0.641	0.504	0.699	0.621	0.527	0.883	0.715	0.512	0.914	0.496	0.613	0.609	0.477	0.547	0.984	0.418	0.59	0.926	0.613	0.563	0.656	0.641	0.512	0.535	0.605	0.535	0.621	0.496	0.57
0.742	0.602	0.547	0.824	0.641	0.508	0.707	0.586	0.504	0.836	0.723	0.516	0.973	0.539	0.609	0.582	0.465	0.551	1	0.445	0.609	0.852	0.648	0.527	0.707	0.66	0.508	0.449	0.598	0.5	0.625	0.453	0.57
0.773	0.605	0.551	0.855	0.637	0.512	0.734	0.566	0.492	0.758	0.711	0.508	1.027	0.582	0.617	0.574	0.445	0.551	0.969	0.488	0.625	0.758	0.656	0.496	0.754	0.684	0.504	0.402	0.586	0.465	0.621	0.414	0.566
0.797	0.605	0.563	0.902	0.637	0.523	0.766	0.563	0.504	0.695	0.688	0.484	1.055	0.602	0.625	0.574	0.43	0.555	0.934	0.508	0.625	0.676	0.656	0.484	0.797	0.695	0.504	0.371	0.563	0.445	0.625	0.395	0.559
0.816	0.609	0.57	0.949	0.648	0.535	0.809	0.574	0.539	0.645	0.633	0.465	1.043	0.629	0.633	0.578	0.426	0.551	0.91	0.539	0.59	0.598	0.625	0.48	0.832	0.703	0.508	0.355	0.543	0.441	0.633	0.375	0.547
0.844	0.617	0.57	0.977	0.648	0.535	0.836	0.582	0.555	0.609	0.566	0.453	0.988	0.656	0.625	0.582	0.426	0.559	0.906	0.563	0.539	0.535	0.586	0.48	0.867	0.703	0.508	0.348	0.543	0.449	0.637	0.355	0.527
0.863	0.629	0.574	0.984	0.652	0.539	0.855	0.617	0.57	0.57	0.523	0.441	0.957	0.684	0.602	0.574	0.426	0.563	0.949	0.586	0.488	0.488	0.543	0.477	0.898	0.711	0.508	0.34	0.531	0.469	0.645	0.355	0.512
0.895	0.637	0.578	0.988	0.648	0.551	0.844	0.617	0.59	0.539	0.496	0.438	0.922	0.695	0.582	0.563	0.438	0.57	1.008	0.605	0.434	0.465	0.5	0.477	0.938	0.727	0.512	0.352	0.531	0.488	0.652	0.355	0.5
0.93	0.648	0.586	0.992	0.645	0.555	0.801	0.609	0.59	0.531	0.477	0.449	0.918	0.684	0.566	0.551	0.441	0.57	1.059	0.637	0.395	0.441	0.465	0.473	0.977	0.738	0.52	0.395	0.547	0.5	0.652	0.355	0.496
0.98	0.66	0.594	0.988	0.621	0.539	0.762	0.602	0.574	0.531	0.449	0.473	0.938	0.664	0.555	0.539	0.438	0.574	1.102	0.66	0.375	0.426	0.453	0.461	1.016	0.754	0.531	0.461	0.574	0.496	0.656	0.375	0.5
1.016	0.668	0.598	0.988	0.59	0.531	0.715	0.57	0.566	0.539	0.434	0.496	0.973	0.637	0.547	0.547	0.43	0.582	1.094	0.656	0.359	0.41	0.438	0.461	1.027	0.785	0.531	0.539	0.613	0.492	0.652	0.379	0.504
1.035	0.688	0.594	0.98	0.574	0.543	0.664	0.531	0.551	0.547	0.418	0.523	1	0.629	0.547	0.555	0.418	0.574	1.043	0.648	0.367	0.41	0.43	0.461	1.008	0.801	0.535	0.617	0.66	0.488	0.645	0.379	0.508
1.047	0.691	0.594	0.969	0.555	0.559	0.621	0.488	0.547	0.555	0.422	0.535	1.02	0.641	0.563	0.59	0.402	0.566	0.973	0.652	0.379	0.414	0.41	0.465	0.992	0.805	0.531	0.695	0.691	0.492	0.641	0.379	0.512
1.055	0.68	0.594	0.973	0.551	0.586	0.586	0.465	0.539	0.574	0.441	0.535	1.016	0.664	0.582	0.617	0.391	0.563	0.883	0.695	0.387	0.422	0.398	0.473	1.004	0.793	0.527	0.777	0.73	0.488	0.633	0.379	0.531
1.023	0.664	0.586	0.977	0.559	0.609	0.555	0.453	0.539	0.598	0.473	0.535	0.98	0.688	0.602	0.652	0.395	0.555	0.793	0.723	0.383	0.434	0.391	0.469	1.039	0.77	0.531	0.859	0.762	0.492	0.633	0.359	0.535
0.965	0.652	0.578	0.965	0.563	0.625	0.535	0.449	0.543	0.629	0.512	0.531	0.93	0.695	0.605	0.68	0.391	0.563	0.699	0.801	0.34	0.461	0.395	0.477	1.078	0.719	0.543	0.914	0.773	0.504	0.617	0.336	0.551
0.883	0.641	0.566	0.945	0.574	0.625	0.52	0.449	0.547	0.652	0.547	0.523	0.852	0.695	0.609	0.715	0.398	0.57	0.633	0.777	0.34	0.492	0.395	0.48	1.094	0.699	0.563	0.949	0.785	0.512	0.586	0.324	0.563
0.793	0.617	0.547	0.926	0.578	0.613	0.512	0.453	0.547	0.664	0.574	0.512	0.77	0.688	0.602	0.746	0.406	0.578	0.559	0.641	0.367	0.527	0.387	0.496	1.105	0.719	0.578	0.961	0.77	0.52	0.559	0.313	0.563
0.703	0.582	0.535	0.906	0.566	0.605	0.508	0.469	0.539	0.684	0.59	0.52	0.691	0.664	0.582	0.754	0.414	0.578	0.508	0.543	0.395	0.563	0.395	0.512	1.105	0.73	0.594	0.973	0.746	0.523	0.555	0.32	0.547
0.637	0.535	0.516	0.895	0.527	0.609	0.516	0.492	0.539	0.695	0.602	0.523	0.633	0.641	0.57	0.746	0.422	0.574	0.492	0.539	0.418	0.598	0.395	0.527	1.117	0.742	0.617	0.977	0.711	0.535	0.598	0.324	0.543
0.586	0.492	0.5	0.879	0.496	0.602	0.523	0.512	0.531	0.703	0.609	0.531	0.574	0.617	0.566	0.738	0.418	0.574	0.488	0.547	0.438	0.633	0.391	0.559	1.137	0.73	0.629	0.988	0.672	0.535	0.648	0.34	0.543
0.559	0.461	0.488	0.871	0.5	0.605	0.531	0.535	0.523	0.715	0.609	0.535	0.531	0.594	0.551	0.746	0.41	0.574	0.484	0.527	0.465	0.684	0.387	0.586	1.148	0.691	0.648	0.992	0.668	0.539	0.699	0.355	0.543
0.555	0.453	0.48	0.855	0.512	0.617	0.543	0.559	0.523	0.727	0.613	0.531	0.504	0.574	0.551	0.777	0.406	0.574	0.504	0.508	0.488	0.75	0.379	0.602	1.141	0.637	0.66	0.992	0.676	0.555	0.762	0.375	0.555
0.574	0.461	0.465	0.832	0.504	0.637	0.559	0.586	0.535	0.746	0.617	0.535	0.492	0.551	0.563	0.809	0.418	0.574	0.539	0.488	0.5	0.824	0.379	0.613	1.113	0.578	0.672	0.965	0.707	0.555	0.809	0.398	0.57
0.609	0.5	0.453	0.809	0.5	0.66	0.574	0.617	0.551	0.777	0.621	0.539	0.492	0.547	0.57	0.84	0.438	0.57	0.578	0.496	0.504	0.898	0.371	0.633	1.086	0.555	0.68	0.941	0.738	0.551	0.859	0.43	0.586
0.66	0.543	0.449	0.777	0.492	0.668	0.598	0.629	0.566	0.828	0.633	0.539	0.492	0.551	0.57	0.863	0.453	0.57	0.637	0.516	0.508	0.934	0.359	0.652	1.051	0.563	0.68	0.953	0.75	0.559	0.93	0.453	0.594
0.711	0.574	0.445	0.742	0.5	0.668	0.605	0.637	0.574	0.879	0.66	0.555	0.516	0.563	0.57	0.887	0.484	0.574	0.695	0.559	0.508	0.941	0.359	0.656	0.996	0.582	0.664	0.984	0.746	0.566	1.047	0.496	0.59
0.754	0.602	0.453	0.707	0.5	0.672	0.613	0.645	0.594	0.926	0.695	0.566	0.543	0.582	0.57	0.883	0.535	0.57	0.73	0.598	0.52	0.93	0.363	0.652	0.922	0.613	0.645	1.012	0.727	0.574	1.195	0.543	0.578
0.77	0.617	0.461	0.676	0.492	0.676	0.625	0.648	0.602	0.961	0.738	0.582	0.574	0.602	0.566	0.855	0.57	0.566	0.758	0.629	0.523	0.949	0.375	0.645	0.836	0.621	0.625	1.043	0.711	0.594	1.316	0.563	0.582
0.773	0.633	0.473	0.652	0.484	0.672	0.637	0.652	0.617	0.977	0.758	0.605	0.613	0.625	0.566	0.82	0.605	0.543	0.766	0.648	0.523	1.016	0.395	0.629	0.754	0.617	0.602	1.063	0.707	0.605	1.348	0.582	0.586
0.754	0.633	0.469	0.633	0.48	0.668	0.648	0.652	0.629	0.984	0.789	0.609	0.645	0.652	0.57	0.809	0.625	0.508	0.766	0.652	0.52	1.105	0.422	0.625	0.672	0.598	0.578	1.063	0.719	0.613	1.277	0.598	0.59
0.73	0.609	0.473	0.609	0.477	0.648	0.664	0.645	0.633	0.957	0.813	0.59	0.672	0.668	0.57	0.809	0.625	0.477	0.77	0.652	0.516	1.176	0.449	0.625	0.605	0.563	0.551	1.082	0.719	0.625	1.172	0.605	0.598
0.715	0.57	0.469	0.59	0.477	0.637	0.695	0.656	0.641	0.957	0.809	0.574	0.703	0.684	0.57	0.836	0.613	0.457	0.785	0.664	0.512	1.215	0.477	0.652	0.559	0.523	0.531	1.105	0.699	0.641	1.039	0.594	0.605
0.691	0.527	0.457	0.582	0.469	0.625	0.73	0.676	0.645	0.984	0.781	0.566	0.719	0.688	0.57	0.875	0.598	0.453	0.813	0.672	0.516	1.18	0.516	0.668	0.531	0.488	0.512	1.129	0.652	0.668	0.906	0.566	0.617
0.68	0.508	0.453	0.59	0.469	0.617	0.773	0.703	0.648	1.023	0.758	0.574	0.73	0.688	0.57	0.914	0.617	0.465	0.852	0.68	0.516	1.105	0.543	0.668	0.516	0.457	0.496	1.148	0.602	0.684	0.773	0.563	0.609
0.672	0.488	0.453	0.602	0.461	0.609	0.809	0.734	0.656	1.066	0.742	0.605	0.754	0.695	0.57	0.949	0.645	0.48	0.906	0.695	0.52	1.055	0.566	0.652	0.496	0.43	0.484	1.168	0.578	0.699	0.652	0.563	0.582
0.676	0.477	0.469	0.609	0.465	0.602	0.844	0.758	0.676	1.098	0.711	0.656	0.766	0.688	0.563	0.969	0.676	0.512	0.953	0.707	0.512	1.02	0.574	0.605	0.496	0.418	0.492	1.172	0.578	0.703	0.559	0.566	0.543
0.68	0.465	0.488	0.609	0.465	0.594	0.863	0.773	0.676	1.102	0.691	0.695	0.777	0.676	0.559	0.984	0.695	0.543	1.004	0.727	0.527	1.051	0.594	0.539	0.5	0.41	0.5	1.141	0.594	0.703	0.488	0.547	0.508
0.68	0.473	0.492	0.613	0.465	0.594	0.883	0.793	0.676	1.059	0.68	0.73	0.793	0.66	0.551	0.969	0.703	0.563	1.035	0.742	0.539	1.098	0.613	0.48	0.508	0.395	0.504	1.078	0.605	0.703	0.453	0.52	0.48
0.676	0.477	0.496	0.629	0.465	0.602	0.895	0.801	0.68	1	0.641	0.75	0.813	0.641	0.555	0.914	0.719	0.57	1.02	0.742	0.555	1.137	0.625	0.438	0.52	0.387	0.508	0.984	0.602	0.68	0.426	0.5	0.461
0.68	0.492	0.492	0.633	0.457	0.605	0.906	0.766	0.691	0.957	0.586	0.754	0.836	0.637	0.563	0.848	0.691	0.566	0.984	0.738	0.563	1.117	0.613	0.414	0.535	0.395	0.52	0.887	0.586	0.648	0.426	0.52	0.457
0.684	0.516	0.488	0.641	0.453	0.609	0.93	0.727	0.703	0.926	0.512	0.742	0.867	0.645	0.566	0.777	0.691	0.551	0.969	0.738	0.566	1.055	0.586	0.41	0.563	0.402	0.535	0.797	0.574	0.609	0.438	0.551	0.461
0.688	0.535	0.484	0.648	0.441	0.613	0.953	0.707	0.723	0.879	0.453	0.738	0.902	0.66	0.57	0.723	0.664	0.539	1	0.715	0.57	0.961	0.559	0.43	0.59	0.418	0.551	0.734	0.563	0.566	0.461	0.602	0.457
0.688	0.543	0.477	0.648	0.43	0.617	0.965	0.699	0.738	0.848	0.402	0.715	0.93	0.68	0.59	0.664	0.652	0.535	1.051	0.691	0.578	0.863	0.539	0.457	0.613	0.434	0.563	0.684	0.551	0.531	0.527	0.645	0.457
0.699	0.563	0.473	0.641	0.418	0.605	0.973	0.699	0.754	0.832	0.379	0.699	0.93	0.688	0.605	0.621	0.637	0.539	1.109	0.691	0.605	0.742	0.531	0.465	0.637	0.445	0.57	0.652	0.527	0.504	0.605	0.688	0.453
0.703	0.578	0.461	0.641	0.418	0.594	0.988	0.688	0.762	0.824	0.383	0.699	0.945	0.707	0.613	0.602	0.617	0.555	1.156	0.715	0.633	0.625	0.539	0.461	0.664	0.449	0.578	0.625	0.5	0.492	0.699	0.723	0.457
0.707	0.594	0.453	0.637	0.414	0.594	0.984	0.699	0.77	0.816	0.383	0.711	0.969	0.707	0.613	0.598	0.598	0.57	1.176	0.738	0.656	0.504	0.535	0.445	0.695	0.441	0.578	0.598	0.473	0.5	0.801	0.746	0.469
0.711	0.605	0.449	0.621	0.41	0.586	0.949	0.691	0.77	0.793	0.383	0.719	0.996	0.688	0.609	0.602	0.586	0.59	1.164	0.75	0.676	0.414	0.516	0.426	0.754	0.438	0.578	0.582	0.438	0.512	0.883	0.758	0.488
0.715	0.617	0.449	0.613	0.402	0.578	0.895	0.672	0.75	0.777	0.371	0.73	1.02	0.672	0.609	0.602	0.574	0.602	1.141	0.742	0.684	0.359	0.512	0.375	0.813	0.434	0.578	0.582	0.41	0.523	0.953	0.746	0.52
0.723	0.633	0.445	0.609	0.402	0.578	0.836	0.637	0.723	0.754	0.359	0.719	1.023	0.668	0.613	0.625	0.574	0.605	1.117	0.707	0.68	0.336	0.527	0.379	0.875	0.438	0.582	0.582	0.395	0.52	0.992	0.734	0.555
0.734	0.637	0.441	0.621	0.402	0.57	0.793	0.582	0.699	0.723	0.359	0.691	1.02	0.68	0.629	0.656	0.59	0.609	1.094	0.664	0.668	0.32	0.535	0.414	0.934	0.441	0.598	0.59	0.391	0.508	1.012	0.723	0.574
0.758	0.652	0.441	0.652	0.414	0.566	0.754	0.527	0.676	0.691	0.359	0.676	1	0.699	0.652	0.699	0.621	0.598	1.063	0.613	0.641	0.281	0.555	0.438	0.965	0.445	0.617	0.609	0.395	0.5	1.02	0.703	0.586
0.762	0.664	0.445	0.703	0.43	0.57	0.73	0.496	0.664	0.652	0.363	0.637	0.965	0.707	0.668	0.742	0.652	0.582	1.039	0.586	0.609	0.273	0.512	0.445	0.957	0.445	0.633	0.617	0.398	0.488	1.035	0.676	0.594
0.754	0.664	0.445	0.75	0.438	0.57	0.703	0.469	0.664	0.629	0.375	0.602	0.938	0.695	0.68	0.762	0.691	0.574	1.012	0.578	0.582	0.289	0.406	0.48	0.922	0.434	0.645	0.613	0.41	0.48	1.039	0.648	0.594
0.746	0.66	0.449	0.801	0.461	0.57	0.684	0.449	0.676	0.613	0.395	0.586	0.922	0.664	0.684	0.773	0.715	0.563	0.992	0.574	0.57	0.332	0.32	0.52	0.902	0.434	0.645	0.609	0.41	0.461	1.051	0.629	0.598
0.75	0.66	0.449	0.848	0.473	0.574	0.672	0.426	0.668	0.586	0.43	0.578	0.906	0.621	0.68	0.777	0.738	0.543	0.973	0.578	0.57	0.387	0.285	0.547	0.934	0.43	0.637	0.625	0.418	0.453	1.035	0.617	0.605
0.754	0.652	0.465	0.871	0.473	0.59	0.668	0.41	0.656	0.563	0.438	0.574	0.895	0.59	0.656	0.777	0.758	0.531	0.949	0.578	0.578	0.453	0.336	0.551	0.957	0.441	0.613	0.645	0.43	0.461	0.992	0.625	0.605
0.766	0.652	0.477	0.867	0.473	0.605	0.672	0.422	0.648	0.551	0.43	0.563	0.895	0.574	0.641	0.773	0.762	0.523	0.918	0.586	0.578	0.523	0.41	0.543	0.977	0.465	0.602	0.664	0.434	0.473	0.945	0.66	0.602
0.785	0.66	0.484	0.852	0.465	0.609	0.672	0.445	0.648	0.547	0.406	0.551	0.891	0.57	0.637	0.773	0.754	0.523	0.879	0.59	0.578	0.594	0.48	0.527	0.973	0.504	0.594	0.684	0.438	0.484	0.922	0.676	0.594
0.805	0.664	0.496	0.844	0.469	0.605	0.691	0.461	0.68	0.547	0.406	0.543	0.875	0.578	0.633	0.77	0.742	0.527	0.84	0.602	0.574	0.664	0.539	0.512	0.926	0.566	0.59	0.715	0.426	0.496	0.938	0.684	0.586
0.824	0.676	0.516	0.859	0.473	0.582	0.676	0.465	0.668	0.547	0.406	0.539	0.852	0.605	0.625	0.785	0.719	0.535	0.797	0.594	0.563	0.738	0.594	0.5	0.859	0.621	0.578	0.75	0.426	0.508	0.957	0.668	0.602
0.84	0.691	0.516	0.879	0.492	0.555	0.672	0.469	0.668	0.551	0.41	0.539	0.84	0.617	0.645	0.809	0.711	0.539	0.75	0.574	0.547	0.793	0.625	0.5	0.805	0.676	0.559	0.781	0.418	0.535	0.941	0.66	0.617
0.848	0.699	0.527	0.891	0.516	0.539	0.66	0.453	0.656	0.566	0.41	0.547	0.836	0.621	0.656	0.832	0.715	0.547	0.699	0.543	0.535	0.828	0.645	0.512	0.762	0.707	0.527	0.816	0.41	0.559	0.945	0.664	0.629
0.84	0.695	0.535	0.934	0.535	0.543	0.637	0.422	0.652	0.566	0.402	0.57	0.82	0.613	0.668	0.867	0.727	0.543	0.648	0.504	0.527	0.875	0.648	0.531	0.75	0.715	0.492	0.84	0.402	0.582	0.973	0.699	0.645
0.828	0.688	0.535	0.996	0.566	0.559	0.617	0.422	0.645	0.574	0.398	0.594	0.789	0.598	0.668	0.895	0.746	0.543	0.613	0.461	0.523	0.934	0.668	0.555	0.789	0.707	0.461	0.836	0.402	0.598	1.035	0.734	0.66
0.813	0.668	0.539	1.039	0.594	0.582	0.594	0.438	0.633	0.586	0.387	0.617	0.746	0.563	0.668	0.914	0.77	0.539	0.586	0.422	0.508	0.996	0.668	0.582	0.871	0.691	0.434	0.816	0.414	0.586	1.117	0.746	0.684
0.809	0.652	0.547	1.035	0.602	0.598	0.582	0.457	0.621	0.59	0.387	0.645	0.719	0.523	0.664	0.922	0.789	0.543	0.574	0.387	0.508	1.055	0.668	0.605	0.953	0.676	0.438	0.816	0.414	0.574	1.176	0.738	0.703
0.832	0.641	0.551	0.996	0.605	0.605	0.578	0.457	0.617	0.582	0.383	0.652	0.676	0.484	0.648	0.914	0.789	0.543	0.57	0.371	0.508	1.078	0.684	0.625	0.984	0.652	0.449	0.848	0.41	0.566	1.184	0.703	0.727
0.863	0.641	0.559	0.938	0.59	0.602	0.574	0.441	0.625	0.574	0.379	0.656	0.645	0.461	0.629	0.914	0.785	0.543	0.563	0.352	0.523	1.074	0.699	0.641	0.941	0.629	0.469	0.883	0.414	0.57	1.16	0.648	0.746
0.891	0.645	0.57	0.871	0.578	0.582	0.574	0.441	0.629	0.563	0.375	0.648	0.617	0.445	0.613	0.949	0.766	0.547	0.551	0.336	0.535	1.047	0.711	0.641	0.855	0.637	0.488	0.906	0.414	0.578	1.133	0.602	0.758
0.91	0.648	0.59	0.824	0.559	0.555	0.57	0.438	0.641	0.57	0.367	0.641	0.594	0.438	0.59	0.984	0.742	0.551	0.539	0.32	0.539	1.016	0.703	0.641	0.742	0.668	0.492	0.902	0.414	0.598	1.109	0.582	0.754
0.938	0.648	0.602	0.805	0.531	0.523	0.57	0.434	0.656	0.582	0.371	0.625	0.578	0.43	0.578	1.031	0.73	0.574	0.535	0.313	0.547	1	0.707	0.637	0.633	0.68	0.484	0.867	0.43	0.621	1.07	0.59	0.734
0.949	0.656	0.605	0.824	0.508	0.496	0.57	0.441	0.68	0.617	0.383	0.617	0.559	0.426	0.582	1.07	0.723	0.598	0.535	0.32	0.543	1.016	0.691	0.629	0.531	0.68	0.461	0.836	0.457	0.625	1.031	0.617	0.699
0.926	0.656	0.609	0.852	0.52	0.484	0.574	0.445	0.695	0.66	0.395	0.609	0.539	0.406	0.59	1.082	0.723	0.621	0.543	0.328	0.543	1.055	0.672	0.617	0.457	0.648	0.438	0.836	0.488	0.605	0.969	0.664	0.656
0.887	0.652	0.605	0.879	0.547	0.488	0.578	0.445	0.703	0.695	0.406	0.609	0.535	0.398	0.602	1.074	0.707	0.637	0.555	0.344	0.543	1.078	0.676	0.621	0.402	0.605	0.422	0.867	0.508	0.574	0.891	0.703	0.617
0.848	0.641	0.602	0.891	0.578	0.492	0.582	0.449	0.703	0.734	0.426	0.609	0.523	0.391	0.613	1.066	0.68	0.641	0.563	0.352	0.543	1.09	0.707	0.629	0.359	0.559	0.41	0.945	0.539	0.543	0.82	0.703	0.586
0.813	0.609	0.586	0.871	0.602	0.504	0.602	0.457	0.699	0.785	0.453	0.613	0.52	0.387	0.613	1.051	0.648	0.648	0.57	0.355	0.543	1.086	0.75	0.656	0.332	0.539	0.41	1.051	0.555	0.512	0.777	0.676	0.574
0.785	0.582	0.578	0.848	0.609	0.523	0.613	0.473	0.695	0.82	0.469	0.621	0.516	0.383	0.613	1.039	0.602	0.648	0.609	0.363	0.547	1.082	0.789	0.684	0.32	0.535	0.414	1.117	0.566	0.496	0.75	0.633	0.57
0.77	0.543	0.566	0.805	0.602	0.535	0.625	0.484	0.68	0.848	0.488	0.629	0.504	0.379	0.613	1.027	0.574	0.66	0.66	0.371	0.543	1.094	0.797	0.715	0.316	0.527	0.426	1.105	0.57	0.504	0.734	0.586	0.574
0.758	0.516	0.563	0.754	0.586	0.539	0.625	0.496	0.676	0.855	0.5	0.633	0.496	0.379	0.613	1.02	0.535	0.68	0.707	0.375	0.551	1.113	0.77	0.742	0.324	0.508	0.449	1.035	0.574	0.535	0.73	0.535	0.59
0.754	0.5	0.555	0.695	0.578	0.523	0.625	0.504	0.668	0.855	0.516	0.633	0.492	0.379	0.609	1.004	0.52	0.688	0.75	0.383	0.555	1.129	0.719	0.75	0.34	0.508	0.465	0.938	0.574	0.57	0.723	0.477	0.617
0.758	0.488	0.555	0.641	0.563	0.5	0.625	0.516	0.664	0.859	0.516	0.625	0.5	0.379	0.605	1.016	0.496	0.699	0.789	0.387	0.57	1.137	0.66	0.758	0.375	0.508	0.477	0.832	0.578	0.602	0.723	0.441	0.652
0.77	0.492	0.566	0.605	0.551	0.492	0.633	0.523	0.664	0.895	0.52	0.625	0.52	0.383	0.605	0.988	0.488	0.703	0.82	0.383	0.59	1.121	0.605	0.758	0.426	0.527	0.488	0.73	0.578	0.621	0.723	0.383	0.688
0.777	0.496	0.57	0.574	0.543	0.48	0.652	0.531	0.656	0.945	0.523	0.621	0.535	0.387	0.605	1.008	0.52	0.691	0.84	0.383	0.602	1.082	0.57	0.754	0.488	0.555	0.496	0.629	0.586	0.613	0.711	0.375	0.699
0.789	0.504	0.574	0.547	0.523	0.477	0.68	0.543	0.645	1	0.543	0.625	0.547	0.375	0.602	1.031	0.555	0.672	0.836	0.383	0.605	1.023	0.547	0.754	0.539	0.574	0.496	0.539	0.586	0.578	0.695	0.363	0.699
0.793	0.531	0.59	0.547	0.527	0.477	0.707	0.563	0.641	1.047	0.574	0.629	0.559	0.379	0.602	1.012	0.59	0.645	0.805	0.391	0.605	0.977	0.543	0.746	0.574	0.598	0.492	0.477	0.574	0.539	0.676	0.34	0.688
0.785	0.559	0.598	0.547	0.535	0.473	0.738	0.574	0.637	1.078	0.613	0.633	0.59	0.391	0.602	0.965	0.594	0.629	0.789	0.402	0.582	0.922	0.543	0.73	0.617	0.605	0.492	0.441	0.547	0.512	0.641	0.34	0.656
0.762	0.547	0.598	0.566	0.539	0.48	0.766	0.598	0.645	1.086	0.641	0.637	0.629	0.398	0.605	0.906	0.578	0.609	0.813	0.41	0.566	0.867	0.547	0.711	0.645	0.598	0.492	0.41	0.504	0.488	0.609	0.324	0.617
0.746	0.523	0.598	0.594	0.543	0.48	0.777	0.609	0.656	1.043	0.684	0.637	0.672	0.418	0.605	0.848	0.559	0.586	0.871	0.414	0.551	0.824	0.527	0.699	0.684	0.586	0.492	0.383	0.488	0.48	0.566	0.305	0.59
0.723	0.508	0.594	0.613	0.555	0.484	0.793	0.625	0.66	0.973	0.695	0.629	0.699	0.43	0.609	0.801	0.52	0.57	0.934	0.426	0.555	0.766	0.48	0.684	0.734	0.59	0.5	0.375	0.492	0.48	0.551	0.309	0.559
0.688	0.496	0.586	0.645	0.555	0.492	0.797	0.633	0.664	0.891	0.699	0.602	0.723	0.438	0.617	0.773	0.48	0.555	0.988	0.441	0.57	0.711	0.461	0.672	0.785	0.602	0.504	0.383	0.523	0.477	0.563	0.313	0.539
0.676	0.496	0.578	0.695	0.57	0.508	0.801	0.633	0.664	0.836	0.699	0.574	0.73	0.441	0.621	0.754	0.441	0.547	1.031	0.465	0.582	0.668	0.43	0.652	0.824	0.621	0.52	0.414	0.547	0.48	0.574	0.316	0.527
0.676	0.492	0.574	0.75	0.586	0.527	0.809	0.629	0.66	0.809	0.676	0.539	0.75	0.449	0.617	0.723	0.402	0.547	1.02	0.496	0.598	0.648	0.426	0.637	0.883	0.637	0.535	0.449	0.582	0.48	0.582	0.313	0.535
0.68	0.48	0.57	0.785	0.609	0.539	0.832	0.633	0.652	0.801	0.652	0.5	0.793	0.457	0.613	0.691	0.367	0.551	0.98	0.531	0.602	0.621	0.402	0.617	0.945	0.664	0.551	0.516	0.621	0.484	0.578	0.313	0.57
0.68	0.48	0.574	0.805	0.625	0.543	0.863	0.629	0.652	0.813	0.621	0.48	0.855	0.469	0.613	0.672	0.332	0.559	0.949	0.559	0.594	0.594	0.383	0.605	0.988	0.707	0.566	0.59	0.66	0.48	0.57	0.305	0.609
0.672	0.477	0.59	0.813	0.633	0.547	0.887	0.633	0.652	0.84	0.613	0.473	0.926	0.488	0.621	0.652	0.32	0.551	0.934	0.578	0.57	0.582	0.363	0.59	1.016	0.738	0.578	0.684	0.699	0.48	0.555	0.289	0.629
0.66	0.469	0.598	0.809	0.633	0.543	0.91	0.648	0.652	0.863	0.625	0.477	1	0.531	0.633	0.637	0.316	0.547	0.945	0.598	0.555	0.57	0.355	0.574	1.016	0.766	0.59	0.766	0.719	0.48	0.547	0.297	0.625
0.652	0.461	0.605	0.797	0.633	0.539	0.93	0.66	0.664	0.879	0.637	0.492	1.059	0.57	0.652	0.617	0.324	0.535	0.984	0.609	0.531	0.559	0.344	0.57	1.027	0.773	0.59	0.828	0.727	0.488	0.559	0.301	0.594
0.648	0.453	0.605	0.777	0.633	0.527	0.922	0.676	0.672	0.871	0.645	0.508	1.066	0.605	0.672	0.602	0.328	0.52	1.02	0.629	0.508	0.555	0.324	0.559	1.078	0.781	0.582	0.871	0.734	0.496	0.594	0.301	0.559
0.648	0.453	0.602	0.758	0.633	0.512	0.871	0.684	0.668	0.84	0.641	0.523	1.02	0.625	0.672	0.578	0.34	0.512	1.059	0.645	0.496	0.555	0.32	0.559	1.145	0.773	0.582	0.898	0.73	0.504	0.637	0.297	0.531
0.656	0.453	0.602	0.73	0.617	0.48	0.82	0.676	0.656	0.801	0.633	0.531	0.977	0.645	0.66	0.539	0.34	0.508	1.066	0.652	0.492	0.555	0.316	0.547	1.207	0.777	0.574	0.914	0.723	0.52	0.695	0.301	0.535
0.668	0.457	0.598	0.723	0.605	0.465	0.758	0.656	0.641	0.742	0.605	0.539	0.934	0.645	0.629	0.504	0.336	0.504	1.039	0.664	0.5	0.547	0.324	0.527	1.25	0.797	0.594	0.922	0.715	0.535	0.746	0.309	0.559
0.672	0.473	0.594	0.727	0.57	0.461	0.723	0.629	0.621	0.676	0.574	0.535	0.918	0.637	0.59	0.484	0.316	0.5	0.973	0.664	0.496	0.547	0.332	0.527	1.258	0.836	0.609	0.934	0.707	0.551	0.785	0.336	0.574
0.668	0.473	0.598	0.75	0.563	0.465	0.715	0.586	0.594	0.617	0.535	0.523	0.934	0.605	0.559	0.465	0.32	0.512	0.891	0.664	0.488	0.563	0.344	0.527	1.242	0.871	0.625	0.953	0.703	0.559	0.832	0.375	0.594
0.668	0.477	0.594	0.789	0.563	0.473	0.734	0.543	0.566	0.57	0.508	0.508	0.965	0.582	0.523	0.461	0.313	0.52	0.797	0.664	0.48	0.563	0.336	0.535	1.23	0.883	0.648	0.969	0.715	0.566	0.898	0.418	0.594
0.672	0.477	0.598	0.84	0.578	0.488	0.762	0.52	0.535	0.527	0.48	0.5	0.996	0.563	0.508	0.469	0.305	0.523	0.707	0.656	0.469	0.566	0.324	0.551	1.238	0.863	0.672	0.973	0.727	0.566	1	0.461	0.566
0.68	0.473	0.598	0.895	0.598	0.512	0.797	0.523	0.523	0.488	0.445	0.496	1.035	0.574	0.516	0.477	0.301	0.527	0.629	0.645	0.457	0.582	0.313	0.559	1.246	0.801	0.688	0.969	0.742	0.57	1.113	0.492	0.543
0.68	0.469	0.598	0.941	0.617	0.543	0.844	0.551	0.527	0.469	0.418	0.5	1.031	0.598	0.527	0.488	0.309	0.531	0.563	0.633	0.449	0.594	0.293	0.57	1.242	0.723	0.699	0.996	0.746	0.566	1.199	0.5	0.52
0.691	0.469	0.594	0.98	0.629	0.566	0.871	0.59	0.531	0.457	0.391	0.512	1	0.625	0.543	0.516	0.34	0.539	0.504	0.617	0.449	0.613	0.277	0.582	1.207	0.656	0.695	1.047	0.723	0.57	1.223	0.516	0.512
0.699	0.48	0.594	1	0.633	0.578	0.867	0.621	0.539	0.461	0.383	0.527	0.938	0.664	0.547	0.543	0.367	0.547	0.461	0.598	0.449	0.641	0.262	0.598	1.156	0.609	0.688	1.105	0.703	0.59	1.176	0.527	0.523
0.703	0.492	0.598	0.992	0.609	0.578	0.84	0.613	0.555	0.469	0.371	0.535	0.859	0.68	0.555	0.566	0.387	0.559	0.434	0.586	0.453	0.672	0.25	0.602	1.094	0.594	0.66	1.16	0.691	0.605	1.102	0.539	0.543
0.707	0.5	0.594	0.992	0.578	0.57	0.801	0.59	0.566	0.488	0.379	0.547	0.773	0.684	0.547	0.598	0.398	0.566	0.422	0.566	0.465	0.699	0.25	0.605	1.016	0.605	0.637	1.195	0.703	0.633	0.992	0.547	0.566
0.723	0.512	0.582	0.977	0.535	0.563	0.75	0.563	0.551	0.516	0.402	0.555	0.707	0.66	0.531	0.629	0.41	0.57	0.418	0.551	0.484	0.73	0.258	0.617	0.906	0.629	0.609	1.191	0.734	0.656	0.887	0.555	0.57
0.738	0.527	0.574	0.961	0.516	0.551	0.695	0.527	0.547	0.551	0.426	0.547	0.641	0.617	0.508	0.652	0.422	0.578	0.438	0.547	0.492	0.75	0.285	0.629	0.805	0.633	0.578	1.191	0.73	0.688	0.781	0.57	0.559
0.754	0.539	0.57	0.945	0.508	0.555	0.641	0.488	0.535	0.586	0.453	0.555	0.59	0.574	0.496	0.684	0.438	0.574	0.457	0.543	0.516	0.766	0.301	0.633	0.703	0.625	0.547	1.195	0.707	0.719	0.688	0.563	0.543
0.773	0.555	0.566	0.926	0.512	0.563	0.594	0.453	0.531	0.625	0.488	0.559	0.555	0.551	0.484	0.734	0.453	0.574	0.488	0.563	0.523	0.801	0.313	0.625	0.625	0.613	0.52	1.211	0.645	0.742	0.602	0.547	0.512
0.785	0.57	0.566	0.926	0.531	0.586	0.555	0.426	0.523	0.656	0.512	0.566	0.535	0.531	0.484	0.805	0.469	0.566	0.539	0.586	0.535	0.855	0.328	0.621	0.563	0.59	0.5	1.207	0.578	0.758	0.543	0.555	0.484
0.789	0.574	0.563	0.93	0.547	0.617	0.531	0.406	0.523	0.684	0.535	0.555	0.527	0.512	0.492	0.887	0.492	0.566	0.59	0.613	0.52	0.91	0.359	0.613	0.516	0.551	0.484	1.191	0.543	0.762	0.508	0.539	0.477
0.793	0.574	0.563	0.926	0.566	0.633	0.512	0.402	0.527	0.699	0.547	0.563	0.527	0.516	0.5	0.973	0.512	0.586	0.633	0.637	0.504	0.977	0.387	0.621	0.492	0.508	0.48	1.168	0.535	0.742	0.492	0.52	0.484
0.797	0.57	0.563	0.91	0.582	0.641	0.504	0.406	0.535	0.707	0.551	0.563	0.527	0.539	0.504	1.059	0.543	0.598	0.672	0.652	0.504	1.023	0.41	0.637	0.465	0.469	0.48	1.121	0.535	0.719	0.484	0.527	0.496
0.801	0.582	0.555	0.879	0.578	0.637	0.512	0.41	0.535	0.711	0.555	0.57	0.539	0.555	0.504	1.121	0.594	0.617	0.707	0.664	0.508	1.027	0.449	0.656	0.445	0.43	0.484	1.051	0.547	0.688	0.473	0.559	0.512
0.809	0.586	0.555	0.84	0.551	0.633	0.527	0.434	0.539	0.715	0.563	0.57	0.566	0.586	0.504	1.125	0.633	0.629	0.746	0.672	0.516	1.004	0.504	0.648	0.422	0.398	0.492	0.961	0.555	0.668	0.48	0.594	0.527
0.816	0.586	0.555	0.801	0.504	0.625	0.539	0.457	0.547	0.715	0.563	0.57	0.598	0.609	0.504	1.102	0.66	0.637	0.789	0.691	0.512	1	0.563	0.621	0.418	0.379	0.488	0.883	0.566	0.637	0.52	0.629	0.535
0.844	0.598	0.563	0.781	0.473	0.621	0.57	0.473	0.555	0.719	0.566	0.559	0.625	0.625	0.496	1.074	0.664	0.633	0.824	0.699	0.523	1.023	0.602	0.586	0.422	0.371	0.484	0.793	0.57	0.605	0.578	0.66	0.543
0.879	0.613	0.559	0.762	0.457	0.605	0.602	0.496	0.563	0.738	0.574	0.563	0.648	0.645	0.504	1.063	0.648	0.617	0.879	0.715	0.527	1.086	0.641	0.531	0.438	0.371	0.473	0.723	0.57	0.578	0.652	0.68	0.547
0.91	0.637	0.559	0.762	0.438	0.578	0.633	0.52	0.563	0.773	0.59	0.566	0.672	0.668	0.512	1.055	0.668	0.59	0.926	0.73	0.531	1.16	0.672	0.48	0.465	0.379	0.473	0.676	0.57	0.555	0.734	0.695	0.547
0.945	0.664	0.559	0.777	0.422	0.566	0.656	0.543	0.563	0.801	0.617	0.57	0.691	0.672	0.512	1.07	0.668	0.574	0.969	0.734	0.539	1.211	0.668	0.461	0.492	0.402	0.469	0.648	0.559	0.535	0.816	0.719	0.551
0.973	0.676	0.547	0.801	0.445	0.566	0.668	0.57	0.563	0.828	0.637	0.57	0.688	0.672	0.52	1.07	0.648	0.563	0.996	0.734	0.555	1.191	0.668	0.465	0.52	0.414	0.477	0.629	0.543	0.527	0.895	0.738	0.574
1.004	0.688	0.547	0.801	0.473	0.578	0.684	0.59	0.57	0.863	0.668	0.574	0.68	0.672	0.523	1.074	0.672	0.563	1.004	0.734	0.566	1.137	0.684	0.484	0.535	0.43	0.488	0.594	0.5	0.539	0.965	0.762	0.594
1.035	0.691	0.547	0.789	0.48	0.574	0.695	0.605	0.574	0.879	0.691	0.578	0.688	0.66	0.52	1.066	0.695	0.566	1.008	0.746	0.574	1.055	0.672	0.527	0.559	0.434	0.496	0.555	0.453	0.547	1.02	0.793	0.617
1.027	0.691	0.547	0.777	0.496	0.586	0.699	0.613	0.578	0.879	0.703	0.578	0.715	0.656	0.523	1.023	0.695	0.578	0.992	0.758	0.582	0.945	0.648	0.543	0.582	0.43	0.512	0.531	0.418	0.555	1.078	0.816	0.633
0.984	0.688	0.539	0.773	0.52	0.621	0.699	0.621	0.578	0.852	0.707	0.586	0.75	0.652	0.531	0.961	0.719	0.574	0.977	0.766	0.578	0.836	0.684	0.578	0.621	0.426	0.523	0.52	0.383	0.566	1.137	0.824	0.648
0.926	0.676	0.527	0.766	0.523	0.648	0.703	0.629	0.582	0.844	0.711	0.578	0.789	0.656	0.539	0.898	0.727	0.566	1	0.758	0.582	0.73	0.688	0.551	0.676	0.43	0.527	0.52	0.363	0.566	1.191	0.809	0.672
0.844	0.648	0.512	0.746	0.477	0.668	0.707	0.637	0.586	0.852	0.707	0.574	0.832	0.68	0.555	0.824	0.711	0.551	1.047	0.742	0.594	0.629	0.781	0.504	0.742	0.441	0.531	0.523	0.359	0.566	1.223	0.781	0.691
0.766	0.605	0.504	0.742	0.434	0.672	0.715	0.645	0.602	0.883	0.691	0.574	0.879	0.691	0.563	0.758	0.707	0.531	1.094	0.754	0.602	0.566	0.734	0.484	0.824	0.434	0.543	0.531	0.355	0.555	1.215	0.746	0.699
0.695	0.563	0.492	0.746	0.414	0.668	0.73	0.648	0.609	0.926	0.68	0.578	0.926	0.703	0.574	0.684	0.707	0.516	1.117	0.773	0.609	0.496	0.578	0.488	0.887	0.418	0.563	0.539	0.363	0.543	1.18	0.723	0.707
0.652	0.531	0.477	0.754	0.414	0.664	0.762	0.668	0.613	0.957	0.672	0.598	0.949	0.719	0.594	0.621	0.676	0.508	1.121	0.797	0.609	0.465	0.48	0.5	0.914	0.406	0.594	0.547	0.379	0.539	1.145	0.707	0.695
0.633	0.504	0.465	0.766	0.422	0.656	0.789	0.668	0.617	0.996	0.672	0.621	0.945	0.738	0.605	0.555	0.648	0.504	1.109	0.805	0.629	0.449	0.438	0.523	0.906	0.383	0.617	0.547	0.379	0.543	1.156	0.703	0.672
0.637	0.484	0.457	0.77	0.418	0.648	0.813	0.684	0.625	1.016	0.684	0.641	0.934	0.734	0.605	0.508	0.625	0.508	1.102	0.781	0.645	0.434	0.449	0.535	0.906	0.383	0.629	0.566	0.379	0.555	1.203	0.703	0.652
0.645	0.484	0.453	0.758	0.418	0.633	0.836	0.711	0.625	1	0.703	0.66	0.938	0.715	0.605	0.48	0.602	0.516	1.098	0.742	0.645	0.414	0.469	0.539	0.934	0.375	0.629	0.582	0.379	0.563	1.215	0.723	0.641
0.676	0.5	0.449	0.746	0.426	0.625	0.855	0.746	0.621	0.977	0.707	0.676	0.957	0.668	0.613	0.469	0.582	0.52	1.086	0.684	0.637	0.426	0.473	0.543	0.992	0.379	0.629	0.613	0.379	0.57	1.199	0.758	0.637
0.711	0.535	0.438	0.723	0.422	0.633	0.863	0.762	0.621	0.965	0.688	0.688	0.996	0.641	0.617	0.48	0.574	0.512	1.07	0.641	0.625	0.441	0.477	0.543	1.059	0.391	0.633	0.648	0.379	0.574	1.176	0.777	0.652
0.746	0.555	0.438	0.715	0.418	0.637	0.879	0.773	0.625	0.953	0.645	0.691	1.031	0.637	0.633	0.508	0.574	0.504	1.063	0.617	0.613	0.469	0.48	0.539	1.113	0.395	0.645	0.699	0.383	0.578	1.184	0.781	0.668
0.758	0.566	0.445	0.723	0.418	0.637	0.898	0.773	0.629	0.934	0.59	0.688	1.066	0.648	0.652	0.543	0.59	0.512	1.055	0.613	0.609	0.496	0.496	0.535	1.109	0.422	0.672	0.73	0.375	0.586	1.23	0.766	0.695
0.75	0.582	0.445	0.727	0.418	0.641	0.93	0.77	0.633	0.93	0.543	0.668	1.066	0.664	0.672	0.59	0.617	0.52	1.031	0.621	0.598	0.535	0.516	0.527	1.051	0.473	0.68	0.758	0.367	0.598	1.324	0.734	0.703
0.723	0.582	0.449	0.715	0.418	0.637	0.965	0.738	0.641	0.93	0.527	0.641	1.035	0.668	0.691	0.645	0.66	0.523	1.016	0.625	0.598	0.563	0.543	0.523	0.992	0.531	0.672	0.781	0.363	0.621	1.402	0.68	0.711
0.684	0.563	0.445	0.691	0.398	0.637	0.996	0.711	0.66	0.922	0.539	0.625	1.016	0.648	0.703	0.684	0.691	0.531	0.988	0.629	0.609	0.598	0.57	0.523	0.984	0.586	0.637	0.758	0.348	0.641	1.441	0.625	0.711
0.656	0.52	0.445	0.664	0.387	0.629	1.027	0.699	0.68	0.922	0.566	0.613	1.012	0.605	0.707	0.723	0.711	0.539	0.953	0.621	0.609	0.633	0.598	0.527	1.031	0.617	0.586	0.715	0.352	0.645	1.41	0.566	0.715
0.637	0.48	0.449	0.641	0.387	0.617	1.043	0.691	0.703	0.906	0.602	0.617	1.02	0.555	0.711	0.738	0.727	0.539	0.906	0.594	0.602	0.664	0.621	0.527	1.102	0.648	0.523	0.703	0.371	0.637	1.344	0.516	0.707
0.617	0.453	0.449	0.637	0.391	0.613	1.035	0.699	0.723	0.879	0.629	0.629	1.008	0.504	0.707	0.742	0.723	0.539	0.863	0.57	0.598	0.691	0.633	0.527	1.168	0.684	0.469	0.738	0.387	0.621	1.234	0.48	0.691
0.629	0.441	0.453	0.637	0.395	0.605	1.004	0.684	0.738	0.84	0.633	0.633	0.988	0.469	0.695	0.738	0.703	0.539	0.824	0.547	0.602	0.707	0.625	0.527	1.188	0.684	0.43	0.789	0.402	0.617	1.121	0.461	0.668
0.633	0.434	0.469	0.633	0.406	0.598	0.953	0.641	0.75	0.797	0.617	0.633	0.969	0.453	0.676	0.73	0.676	0.535	0.781	0.508	0.602	0.734	0.617	0.531	1.133	0.656	0.434	0.852	0.422	0.609	1	0.422	0.641
0.641	0.422	0.48	0.629	0.41	0.59	0.902	0.59	0.738	0.75	0.586	0.617	0.941	0.457	0.672	0.738	0.664	0.527	0.734	0.473	0.59	0.773	0.613	0.535	1.02	0.641	0.441	0.906	0.441	0.621	0.879	0.445	0.605
0.66	0.43	0.488	0.637	0.41	0.59	0.867	0.52	0.719	0.711	0.551	0.609	0.906	0.465	0.664	0.766	0.664	0.527	0.691	0.438	0.578	0.824	0.621	0.531	0.887	0.629	0.461	0.93	0.461	0.637	0.789	0.465	0.578
0.68	0.441	0.492	0.633	0.41	0.578	0.844	0.469	0.703	0.668	0.516	0.594	0.863	0.469	0.66	0.82	0.648	0.535	0.648	0.402	0.574	0.875	0.637	0.531	0.754	0.621	0.473	0.934	0.484	0.641	0.727	0.492	0.559
0.695	0.465	0.488	0.645	0.414	0.574	0.82	0.426	0.691	0.633	0.488	0.574	0.824	0.465	0.656	0.855	0.672	0.547	0.625	0.387	0.57	0.914	0.652	0.539	0.633	0.625	0.465	0.938	0.508	0.645	0.707	0.5	0.539
0.707	0.492	0.484	0.664	0.418	0.57	0.809	0.402	0.68	0.598	0.477	0.563	0.773	0.457	0.66	0.91	0.699	0.559	0.605	0.363	0.566	0.941	0.684	0.551	0.516	0.629	0.438	0.969	0.527	0.629	0.68	0.504	0.539
0.715	0.508	0.473	0.672	0.426	0.563	0.801	0.406	0.672	0.578	0.461	0.555	0.73	0.449	0.656	0.949	0.723	0.563	0.586	0.348	0.563	0.953	0.707	0.563	0.426	0.605	0.406	1.039	0.566	0.594	0.656	0.488	0.539
0.723	0.512	0.461	0.691	0.426	0.563	0.793	0.422	0.672	0.578	0.461	0.551	0.695	0.449	0.637	0.973	0.734	0.574	0.574	0.348	0.559	0.969	0.723	0.566	0.359	0.551	0.383	1.133	0.605	0.555	0.645	0.441	0.547
0.73	0.508	0.457	0.703	0.43	0.566	0.781	0.438	0.672	0.578	0.453	0.551	0.664	0.449	0.609	0.977	0.727	0.59	0.555	0.328	0.563	0.996	0.711	0.574	0.328	0.508	0.383	1.199	0.629	0.523	0.637	0.395	0.559
0.734	0.527	0.453	0.723	0.418	0.582	0.766	0.449	0.68	0.582	0.453	0.543	0.641	0.469	0.602	0.98	0.719	0.594	0.531	0.313	0.563	1.043	0.684	0.586	0.313	0.473	0.383	1.191	0.637	0.516	0.633	0.348	0.566
0.738	0.539	0.445	0.75	0.426	0.582	0.75	0.453	0.695	0.598	0.453	0.539	0.613	0.453	0.605	0.988	0.703	0.602	0.535	0.309	0.559	1.098	0.652	0.598	0.293	0.461	0.406	1.109	0.641	0.523	0.633	0.324	0.555
0.746	0.551	0.445	0.762	0.43	0.594	0.727	0.445	0.699	0.594	0.43	0.539	0.586	0.434	0.605	1.035	0.664	0.613	0.531	0.309	0.566	1.141	0.66	0.613	0.297	0.43	0.438	0.984	0.641	0.535	0.637	0.313	0.539
0.754	0.563	0.445	0.762	0.434	0.605	0.711	0.441	0.688	0.59	0.43	0.543	0.563	0.438	0.605	1.039	0.656	0.621	0.535	0.305	0.578	1.176	0.684	0.629	0.305	0.434	0.465	0.863	0.637	0.555	0.629	0.293	0.527
0.766	0.574	0.441	0.766	0.445	0.605	0.695	0.43	0.664	0.59	0.434	0.551	0.543	0.438	0.605	1.059	0.656	0.629	0.527	0.313	0.586	1.199	0.711	0.648	0.332	0.441	0.488	0.738	0.629	0.559	0.59	0.273	0.512
0.77	0.578	0.445	0.797	0.453	0.609	0.66	0.422	0.629	0.59	0.445	0.555	0.52	0.418	0.605	1.074	0.633	0.637	0.527	0.32	0.59	1.227	0.727	0.672	0.371	0.445	0.504	0.613	0.629	0.566	0.527	0.254	0.5
0.77	0.578	0.441	0.844	0.453	0.617	0.645	0.426	0.633	0.594	0.469	0.547	0.508	0.406	0.609	1.066	0.648	0.656	0.539	0.34	0.598	1.246	0.711	0.691	0.418	0.473	0.504	0.512	0.648	0.512	0.477	0.246	0.488
0.773	0.59	0.441	0.883	0.473	0.621	0.625	0.418	0.629	0.605	0.465	0.559	0.504	0.398	0.609	1.039	0.648	0.672	0.543	0.344	0.594	1.23	0.668	0.703	0.484	0.512	0.5	0.434	0.645	0.484	0.43	0.25	0.492
0.773	0.598	0.445	0.906	0.5	0.625	0.609	0.43	0.629	0.609	0.438	0.566	0.492	0.395	0.609	1.012	0.645	0.676	0.555	0.336	0.594	1.211	0.617	0.699	0.539	0.555	0.496	0.387	0.578	0.461	0.402	0.258	0.496
0.781	0.602	0.465	0.938	0.523	0.629	0.598	0.457	0.625	0.609	0.422	0.574	0.492	0.391	0.621	1.023	0.602	0.684	0.57	0.332	0.582	1.172	0.57	0.695	0.594	0.586	0.484	0.352	0.508	0.457	0.402	0.262	0.5
0.789	0.605	0.473	0.98	0.551	0.637	0.586	0.473	0.625	0.621	0.418	0.586	0.488	0.391	0.629	1.012	0.531	0.691	0.59	0.332	0.57	1.125	0.543	0.684	0.633	0.609	0.477	0.328	0.473	0.461	0.41	0.258	0.5
0.801	0.609	0.484	1.008	0.574	0.648	0.582	0.457	0.629	0.629	0.426	0.598	0.496	0.398	0.637	1.016	0.492	0.684	0.625	0.34	0.57	1.078	0.547	0.66	0.652	0.617	0.469	0.324	0.488	0.469	0.445	0.266	0.496
0.813	0.613	0.504	1.004	0.59	0.66	0.586	0.453	0.633	0.645	0.43	0.605	0.496	0.41	0.641	1.012	0.453	0.691	0.656	0.348	0.57	1.02	0.582	0.641	0.68	0.613	0.465	0.336	0.52	0.477	0.488	0.262	0.52
0.824	0.621	0.523	0.969	0.605	0.66	0.582	0.445	0.637	0.672	0.438	0.613	0.5	0.41	0.641	0.996	0.438	0.699	0.684	0.367	0.59	0.965	0.645	0.617	0.707	0.621	0.469	0.363	0.551	0.48	0.523	0.258	0.547
0.84	0.637	0.535	0.918	0.613	0.648	0.574	0.445	0.641	0.715	0.434	0.613	0.512	0.414	0.641	0.977	0.426	0.703	0.707	0.383	0.598	0.91	0.648	0.613	0.746	0.617	0.477	0.41	0.551	0.492	0.555	0.246	0.586
0.859	0.652	0.543	0.871	0.605	0.637	0.566	0.441	0.656	0.758	0.438	0.609	0.535	0.414	0.637	0.965	0.418	0.703	0.715	0.391	0.602	0.836	0.641	0.594	0.789	0.617	0.488	0.477	0.586	0.496	0.559	0.246	0.609
0.867	0.66	0.543	0.844	0.586	0.609	0.559	0.43	0.664	0.809	0.453	0.602	0.551	0.418	0.637	0.941	0.422	0.684	0.719	0.383	0.598	0.777	0.609	0.59	0.832	0.629	0.5	0.551	0.617	0.5	0.543	0.27	0.617
0.863	0.676	0.543	0.816	0.566	0.586	0.547	0.43	0.672	0.855	0.469	0.59	0.563	0.414	0.637	0.918	0.434	0.668	0.754	0.363	0.594	0.715	0.563	0.594	0.895	0.648	0.52	0.609	0.652	0.496	0.566	0.305	0.605
0.875	0.688	0.547	0.813	0.559	0.563	0.543	0.438	0.676	0.891	0.477	0.59	0.578	0.43	0.637	0.879	0.445	0.648	0.82	0.355	0.602	0.664	0.508	0.59	0.957	0.684	0.535	0.668	0.664	0.504	0.629	0.324	0.582
0.883	0.688	0.559	0.816	0.563	0.547	0.543	0.438	0.684	0.902	0.484	0.59	0.613	0.441	0.637	0.828	0.469	0.621	0.906	0.383	0.609	0.613	0.449	0.598	0.992	0.707	0.555	0.727	0.672	0.504	0.707	0.348	0.566
0.875	0.68	0.563	0.848	0.582	0.539	0.551	0.441	0.688	0.906	0.484	0.586	0.648	0.445	0.645	0.773	0.473	0.605	0.977	0.43	0.613	0.566	0.363	0.602	0.992	0.727	0.57	0.773	0.672	0.508	0.793	0.383	0.555
0.871	0.668	0.566	0.879	0.613	0.539	0.559	0.434	0.684	0.883	0.492	0.586	0.695	0.461	0.652	0.715	0.477	0.578	1.027	0.48	0.633	0.512	0.309	0.605	0.992	0.746	0.574	0.813	0.668	0.516	0.879	0.398	0.559
0.867	0.648	0.57	0.891	0.633	0.539	0.566	0.441	0.688	0.855	0.504	0.582	0.742	0.469	0.66	0.66	0.469	0.555	1.027	0.535	0.641	0.473	0.277	0.605	1.051	0.723	0.586	0.848	0.668	0.527	0.949	0.418	0.566
0.883	0.641	0.57	0.895	0.645	0.531	0.566	0.445	0.688	0.848	0.52	0.566	0.777	0.477	0.668	0.621	0.465	0.543	0.992	0.574	0.645	0.445	0.254	0.594	1.117	0.699	0.586	0.891	0.668	0.543	1.012	0.453	0.578
0.883	0.641	0.57	0.887	0.645	0.523	0.574	0.457	0.676	0.875	0.516	0.563	0.789	0.488	0.668	0.59	0.477	0.535	0.965	0.59	0.625	0.426	0.281	0.578	1.195	0.688	0.598	0.93	0.672	0.559	1.09	0.484	0.586
0.879	0.648	0.574	0.863	0.617	0.52	0.586	0.469	0.672	0.926	0.516	0.566	0.793	0.504	0.668	0.57	0.453	0.539	0.938	0.609	0.57	0.41	0.289	0.57	1.25	0.703	0.621	0.969	0.672	0.578	1.23	0.535	0.578
0.891	0.656	0.59	0.824	0.582	0.516	0.613	0.48	0.668	0.957	0.531	0.582	0.809	0.504	0.656	0.547	0.426	0.543	0.953	0.621	0.512	0.395	0.297	0.563	1.285	0.742	0.641	0.988	0.68	0.598	1.383	0.566	0.578
0.898	0.656	0.602	0.77	0.551	0.512	0.637	0.492	0.656	0.98	0.555	0.582	0.852	0.516	0.648	0.531	0.422	0.555	1.008	0.625	0.461	0.398	0.309	0.539	1.305	0.781	0.66	0.992	0.684	0.605	1.477	0.59	0.582
0.879	0.645	0.605	0.727	0.531	0.504	0.668	0.504	0.656	0.988	0.57	0.586	0.887	0.535	0.641	0.516	0.414	0.566	1.07	0.625	0.43	0.41	0.324	0.535	1.313	0.805	0.688	0.992	0.672	0.609	1.48	0.613	0.602
0.844	0.625	0.613	0.684	0.504	0.5	0.699	0.523	0.652	0.957	0.598	0.586	0.926	0.563	0.637	0.512	0.41	0.574	1.113	0.652	0.418	0.418	0.336	0.527	1.316	0.789	0.707	1.023	0.664	0.609	1.406	0.633	0.625
0.801	0.594	0.609	0.648	0.488	0.496	0.734	0.535	0.648	0.895	0.613	0.574	0.957	0.59	0.648	0.52	0.398	0.594	1.125	0.695	0.438	0.441	0.348	0.523	1.305	0.734	0.727	1.094	0.645	0.621	1.301	0.645	0.633
0.758	0.57	0.609	0.617	0.469	0.492	0.762	0.551	0.656	0.824	0.629	0.555	0.957	0.621	0.66	0.527	0.379	0.602	1.094	0.738	0.465	0.465	0.348	0.535	1.273	0.66	0.734	1.172	0.637	0.637	1.145	0.668	0.629
0.73	0.539	0.602	0.586	0.453	0.496	0.785	0.574	0.656	0.77	0.629	0.535	0.922	0.648	0.66	0.52	0.359	0.602	1.031	0.758	0.477	0.496	0.348	0.547	1.219	0.598	0.723	1.246	0.645	0.66	0.98	0.688	0.609
0.715	0.516	0.594	0.57	0.445	0.5	0.793	0.582	0.652	0.742	0.602	0.512	0.875	0.664	0.652	0.504	0.352	0.594	0.969	0.797	0.527	0.527	0.34	0.563	1.141	0.543	0.707	1.277	0.684	0.688	0.809	0.719	0.57
0.711	0.504	0.582	0.563	0.449	0.504	0.789	0.59	0.645	0.738	0.578	0.492	0.824	0.672	0.629	0.496	0.355	0.582	0.875	0.828	0.504	0.566	0.332	0.563	1.066	0.531	0.668	1.266	0.707	0.715	0.656	0.734	0.523
0.719	0.48	0.582	0.566	0.457	0.504	0.789	0.594	0.641	0.75	0.563	0.469	0.797	0.668	0.602	0.5	0.371	0.57	0.777	0.844	0.488	0.609	0.313	0.57	0.973	0.563	0.633	1.258	0.723	0.746	0.527	0.727	0.48
0.727	0.473	0.578	0.57	0.473	0.504	0.809	0.602	0.633	0.781	0.547	0.461	0.793	0.648	0.57	0.523	0.387	0.551	0.688	0.691	0.52	0.664	0.297	0.57	0.887	0.609	0.586	1.273	0.699	0.77	0.43	0.695	0.434
0.738	0.48	0.574	0.582	0.5	0.5	0.844	0.605	0.633	0.832	0.559	0.469	0.816	0.629	0.535	0.547	0.391	0.547	0.598	0.555	0.535	0.719	0.293	0.586	0.793	0.652	0.543	1.301	0.645	0.777	0.363	0.633	0.406
0.746	0.473	0.582	0.613	0.523	0.496	0.895	0.617	0.633	0.875	0.586	0.48	0.859	0.621	0.512	0.574	0.398	0.543	0.539	0.516	0.547	0.781	0.301	0.598	0.707	0.664	0.516	1.301	0.578	0.781	0.32	0.563	0.41
0.758	0.469	0.574	0.633	0.535	0.496	0.93	0.641	0.633	0.891	0.613	0.492	0.91	0.629	0.5	0.613	0.41	0.543	0.492	0.531	0.555	0.836	0.297	0.613	0.621	0.648	0.496	1.27	0.527	0.766	0.313	0.535	0.422
0.766	0.461	0.563	0.645	0.539	0.5	0.961	0.66	0.637	0.879	0.641	0.5	0.941	0.66	0.504	0.656	0.422	0.551	0.465	0.527	0.555	0.855	0.309	0.629	0.559	0.605	0.484	1.207	0.512	0.734	0.316	0.563	0.434
0.77	0.465	0.551	0.672	0.543	0.508	0.973	0.688	0.641	0.848	0.641	0.504	0.938	0.688	0.523	0.695	0.426	0.559	0.461	0.516	0.563	0.852	0.328	0.637	0.504	0.555	0.492	1.141	0.52	0.699	0.336	0.609	0.445
0.77	0.461	0.559	0.703	0.555	0.52	0.965	0.703	0.641	0.789	0.625	0.504	0.918	0.711	0.547	0.727	0.434	0.563	0.473	0.496	0.566	0.875	0.359	0.637	0.469	0.496	0.496	1.047	0.535	0.66	0.391	0.66	0.461
0.754	0.445	0.566	0.727	0.57	0.539	0.906	0.711	0.621	0.727	0.586	0.492	0.871	0.723	0.57	0.758	0.441	0.574	0.496	0.504	0.57	0.949	0.387	0.629	0.445	0.453	0.496	0.934	0.547	0.625	0.469	0.734	0.469
0.75	0.445	0.57	0.754	0.582	0.555	0.84	0.711	0.598	0.672	0.551	0.477	0.809	0.699	0.59	0.773	0.438	0.59	0.539	0.531	0.57	1.043	0.438	0.617	0.43	0.418	0.5	0.82	0.547	0.59	0.582	0.773	0.473
0.742	0.469	0.559	0.773	0.59	0.559	0.777	0.703	0.578	0.617	0.512	0.477	0.73	0.66	0.582	0.773	0.434	0.598	0.582	0.563	0.574	1.133	0.469	0.633	0.418	0.387	0.504	0.715	0.543	0.563	0.664	0.813	0.492
0.758	0.551	0.57	0.781	0.582	0.563	0.734	0.68	0.539	0.566	0.477	0.469	0.664	0.629	0.57	0.777	0.438	0.598	0.629	0.605	0.57	1.195	0.516	0.641	0.406	0.367	0.492	0.629	0.539	0.531	0.746	0.805	0.523
0.762	0.543	0.59	0.785	0.578	0.566	0.727	0.648	0.512	0.52	0.457	0.465	0.609	0.582	0.551	0.805	0.438	0.594	0.676	0.645	0.555	1.18	0.555	0.656	0.402	0.355	0.492	0.563	0.523	0.508	0.813	0.816	0.559
0.773	0.469	0.602	0.785	0.57	0.566	0.73	0.621	0.492	0.492	0.438	0.48	0.559	0.555	0.531	0.855	0.449	0.59	0.695	0.664	0.551	1.125	0.59	0.648	0.422	0.352	0.492	0.516	0.5	0.5	0.871	0.773	0.605
0.781	0.441	0.613	0.805	0.574	0.559	0.762	0.594	0.492	0.48	0.41	0.492	0.516	0.539	0.527	0.91	0.469	0.586	0.703	0.676	0.535	1.09	0.613	0.625	0.441	0.344	0.496	0.488	0.465	0.496	0.93	0.707	0.641
0.77	0.441	0.633	0.813	0.586	0.563	0.809	0.602	0.504	0.469	0.406	0.492	0.496	0.523	0.527	0.961	0.492	0.598	0.707	0.684	0.523	1.098	0.605	0.59	0.453	0.348	0.504	0.473	0.43	0.5	1	0.66	0.688
0.77	0.434	0.637	0.836	0.598	0.57	0.844	0.629	0.523	0.477	0.418	0.5	0.488	0.5	0.535	0.992	0.535	0.605	0.723	0.695	0.508	1.152	0.602	0.539	0.465	0.359	0.527	0.457	0.398	0.508	1.059	0.586	0.711
0.754	0.422	0.645	0.859	0.605	0.586	0.879	0.656	0.547	0.496	0.43	0.508	0.484	0.5	0.543	0.988	0.574	0.621	0.758	0.699	0.512	1.242	0.602	0.492	0.496	0.367	0.539	0.445	0.371	0.516	1.098	0.602	0.727
0.746	0.418	0.648	0.879	0.617	0.602	0.898	0.672	0.566	0.527	0.453	0.508	0.492	0.496	0.555	0.945	0.602	0.629	0.801	0.684	0.523	1.289	0.59	0.473	0.531	0.379	0.551	0.445	0.359	0.512	1.09	0.613	0.742
0.75	0.41	0.645	0.887	0.633	0.617	0.887	0.668	0.578	0.57	0.473	0.512	0.508	0.52	0.555	0.902	0.617	0.617	0.879	0.68	0.539	1.266	0.598	0.48	0.555	0.379	0.563	0.461	0.348	0.508	1.082	0.613	0.766
0.746	0.398	0.633	0.879	0.645	0.629	0.844	0.645	0.578	0.609	0.5	0.527	0.543	0.531	0.547	0.863	0.629	0.59	0.934	0.672	0.566	1.195	0.605	0.523	0.602	0.379	0.566	0.48	0.348	0.504	1.086	0.625	0.773
0.738	0.402	0.629	0.879	0.641	0.629	0.789	0.613	0.57	0.656	0.527	0.535	0.574	0.551	0.543	0.84	0.621	0.57	0.977	0.688	0.578	1.094	0.605	0.57	0.668	0.383	0.566	0.508	0.352	0.496	1.105	0.605	0.762
0.723	0.41	0.617	0.875	0.625	0.629	0.73	0.566	0.547	0.695	0.555	0.539	0.605	0.57	0.543	0.844	0.602	0.543	0.996	0.723	0.598	0.961	0.598	0.566	0.75	0.387	0.57	0.531	0.352	0.492	1.145	0.602	0.746
0.707	0.41	0.613	0.879	0.609	0.621	0.672	0.523	0.531	0.727	0.574	0.551	0.633	0.59	0.547	0.867	0.594	0.523	1.012	0.727	0.605	0.84	0.613	0.617	0.836	0.383	0.578	0.555	0.352	0.5	1.18	0.609	0.75
0.691	0.41	0.605	0.883	0.609	0.617	0.621	0.496	0.516	0.742	0.602	0.559	0.656	0.602	0.547	0.898	0.602	0.512	0.98	0.727	0.613	0.703	0.656	0.574	0.91	0.387	0.602	0.57	0.352	0.52	1.176	0.621	0.766
0.676	0.414	0.598	0.891	0.613	0.617	0.59	0.484	0.516	0.758	0.625	0.563	0.676	0.602	0.551	0.938	0.637	0.516	0.977	0.684	0.633	0.574	0.719	0.516	0.953	0.383	0.621	0.582	0.352	0.535	1.168	0.625	0.801
0.672	0.43	0.586	0.918	0.629	0.629	0.563	0.477	0.523	0.758	0.66	0.57	0.688	0.594	0.551	0.965	0.68	0.523	1.016	0.637	0.648	0.488	0.605	0.492	0.945	0.379	0.641	0.598	0.352	0.551	1.199	0.625	0.828
0.664	0.441	0.578	0.938	0.637	0.652	0.535	0.469	0.527	0.766	0.688	0.574	0.695	0.586	0.559	0.969	0.715	0.547	1.066	0.613	0.664	0.418	0.465	0.492	0.918	0.375	0.648	0.613	0.348	0.559	1.246	0.613	0.816
0.652	0.449	0.57	0.949	0.637	0.672	0.516	0.457	0.535	0.766	0.691	0.574	0.699	0.578	0.555	0.926	0.754	0.551	1.117	0.613	0.684	0.375	0.391	0.508	0.926	0.379	0.648	0.645	0.352	0.566	1.273	0.578	0.801
0.648	0.453	0.57	0.941	0.633	0.691	0.496	0.449	0.527	0.773	0.68	0.582	0.703	0.574	0.559	0.871	0.754	0.563	1.152	0.633	0.703	0.336	0.402	0.508	0.98	0.383	0.633	0.68	0.34	0.57	1.258	0.555	0.758
0.648	0.453	0.555	0.895	0.629	0.699	0.492	0.457	0.527	0.781	0.652	0.586	0.727	0.574	0.555	0.789	0.719	0.563	1.141	0.648	0.734	0.328	0.453	0.5	1.035	0.398	0.629	0.719	0.324	0.582	1.219	0.566	0.711
0.66	0.465	0.547	0.848	0.609	0.703	0.492	0.457	0.527	0.789	0.629	0.602	0.746	0.578	0.559	0.715	0.684	0.547	1.105	0.656	0.754	0.336	0.5	0.484	1.078	0.422	0.629	0.762	0.32	0.602	1.164	0.57	0.688
0.676	0.484	0.543	0.801	0.578	0.699	0.5	0.473	0.516	0.801	0.633	0.602	0.777	0.594	0.559	0.645	0.641	0.543	1.078	0.641	0.746	0.359	0.527	0.484	1.086	0.453	0.637	0.805	0.32	0.621	1.086	0.563	0.676
0.703	0.504	0.539	0.773	0.555	0.691	0.508	0.488	0.516	0.816	0.645	0.617	0.816	0.613	0.559	0.586	0.598	0.543	1.043	0.613	0.727	0.391	0.516	0.496	1.043	0.516	0.648	0.836	0.332	0.641	0.992	0.527	0.684
0.73	0.523	0.539	0.746	0.52	0.668	0.535	0.52	0.52	0.832	0.66	0.633	0.859	0.625	0.566	0.527	0.57	0.539	1.016	0.586	0.707	0.438	0.527	0.504	0.992	0.574	0.648	0.828	0.355	0.648	0.883	0.48	0.691
0.762	0.547	0.543	0.742	0.508	0.648	0.563	0.547	0.52	0.852	0.688	0.648	0.914	0.648	0.582	0.512	0.559	0.539	0.988	0.559	0.691	0.484	0.547	0.523	0.965	0.625	0.633	0.816	0.391	0.641	0.789	0.449	0.691
0.793	0.574	0.547	0.738	0.484	0.629	0.586	0.563	0.523	0.859	0.715	0.652	0.953	0.664	0.59	0.508	0.547	0.543	0.973	0.531	0.676	0.531	0.563	0.539	0.953	0.656	0.594	0.852	0.398	0.629	0.707	0.387	0.699
0.82	0.59	0.547	0.738	0.496	0.609	0.609	0.574	0.535	0.855	0.734	0.652	0.961	0.68	0.605	0.504	0.543	0.539	0.953	0.527	0.676	0.566	0.574	0.555	0.992	0.684	0.543	0.906	0.41	0.621	0.641	0.348	0.668
0.836	0.602	0.547	0.762	0.531	0.617	0.637	0.586	0.527	0.848	0.746	0.645	0.953	0.688	0.609	0.5	0.527	0.543	0.941	0.531	0.676	0.594	0.574	0.563	1.078	0.703	0.488	0.965	0.43	0.625	0.59	0.316	0.629
0.855	0.602	0.547	0.793	0.551	0.625	0.641	0.586	0.512	0.84	0.746	0.637	0.945	0.68	0.598	0.52	0.535	0.539	0.926	0.531	0.672	0.613	0.566	0.574	1.156	0.699	0.449	1.008	0.438	0.645	0.563	0.305	0.602
0.859	0.602	0.551	0.82	0.574	0.637	0.652	0.598	0.52	0.855	0.734	0.621	0.938	0.664	0.602	0.555	0.547	0.535	0.906	0.516	0.664	0.629	0.543	0.582	1.164	0.656	0.449	1.012	0.473	0.66	0.555	0.301	0.59
0.863	0.605	0.555	0.832	0.578	0.648	0.668	0.621	0.535	0.883	0.723	0.613	0.93	0.648	0.594	0.586	0.559	0.523	0.895	0.535	0.648	0.652	0.531	0.59	1.082	0.613	0.473	1	0.516	0.668	0.531	0.285	0.602
0.879	0.605	0.559	0.828	0.559	0.652	0.68	0.629	0.543	0.902	0.719	0.617	0.918	0.641	0.582	0.617	0.582	0.512	0.871	0.539	0.66	0.691	0.543	0.598	0.969	0.582	0.508	0.984	0.559	0.668	0.523	0.27	0.605
0.914	0.605	0.566	0.824	0.543	0.648	0.699	0.645	0.551	0.938	0.715	0.633	0.918	0.641	0.59	0.637	0.605	0.504	0.848	0.496	0.668	0.742	0.555	0.598	0.859	0.578	0.523	1.012	0.594	0.648	0.523	0.301	0.586
0.949	0.617	0.57	0.813	0.52	0.641	0.734	0.645	0.531	0.977	0.715	0.66	0.895	0.652	0.594	0.66	0.637	0.508	0.816	0.441	0.672	0.797	0.563	0.609	0.738	0.594	0.52	1.086	0.625	0.621	0.559	0.336	0.539
0.98	0.625	0.574	0.789	0.5	0.633	0.762	0.641	0.543	1.008	0.723	0.688	0.859	0.66	0.602	0.68	0.672	0.508	0.789	0.391	0.66	0.859	0.574	0.621	0.617	0.598	0.5	1.176	0.652	0.578	0.598	0.367	0.484
0.992	0.637	0.578	0.77	0.48	0.625	0.816	0.645	0.586	1.016	0.723	0.703	0.836	0.648	0.605	0.703	0.699	0.52	0.762	0.367	0.648	0.914	0.598	0.629	0.52	0.594	0.457	1.219	0.656	0.551	0.629	0.422	0.434
1.004	0.641	0.586	0.75	0.461	0.621	0.863	0.668	0.637	1.012	0.707	0.707	0.836	0.621	0.613	0.715	0.707	0.539	0.73	0.355	0.629	0.957	0.633	0.625	0.441	0.551	0.43	1.18	0.652	0.539	0.637	0.461	0.395
0.988	0.656	0.586	0.723	0.441	0.625	0.91	0.691	0.688	1.012	0.668	0.703	0.852	0.582	0.613	0.738	0.688	0.555	0.695	0.344	0.598	0.977	0.66	0.621	0.387	0.531	0.406	1.07	0.641	0.547	0.621	0.5	0.367
0.938	0.664	0.574	0.703	0.426	0.625	0.938	0.707	0.723	1.012	0.617	0.691	0.875	0.551	0.621	0.785	0.688	0.57	0.672	0.352	0.574	0.992	0.688	0.609	0.348	0.531	0.395	0.953	0.609	0.563	0.613	0.52	0.371
0.871	0.656	0.566	0.68	0.414	0.621	0.941	0.707	0.746	1.008	0.57	0.676	0.891	0.551	0.621	0.836	0.668	0.602	0.656	0.367	0.551	1.035	0.676	0.609	0.32	0.52	0.402	0.816	0.602	0.57	0.582	0.547	0.375
0.797	0.637	0.547	0.664	0.398	0.625	0.949	0.707	0.742	0.992	0.531	0.656	0.902	0.563	0.613	0.891	0.656	0.629	0.629	0.395	0.523	1.113	0.656	0.617	0.313	0.488	0.43	0.695	0.605	0.563	0.598	0.527	0.406
0.727	0.602	0.531	0.648	0.398	0.625	0.941	0.688	0.719	0.961	0.5	0.645	0.902	0.586	0.621	0.945	0.637	0.645	0.602	0.41	0.5	1.191	0.645	0.633	0.305	0.457	0.449	0.59	0.621	0.531	0.602	0.488	0.441
0.668	0.555	0.516	0.637	0.395	0.625	0.953	0.691	0.699	0.926	0.461	0.633	0.891	0.602	0.625	0.965	0.711	0.637	0.582	0.414	0.492	1.27	0.645	0.66	0.313	0.438	0.469	0.496	0.621	0.496	0.602	0.438	0.469
0.621	0.508	0.488	0.617	0.391	0.617	0.992	0.688	0.684	0.887	0.43	0.617	0.863	0.598	0.625	0.961	0.762	0.633	0.563	0.414	0.5	1.301	0.664	0.695	0.32	0.43	0.48	0.422	0.602	0.461	0.617	0.387	0.496
0.605	0.473	0.48	0.598	0.398	0.617	1.008	0.688	0.684	0.848	0.402	0.621	0.828	0.59	0.617	0.941	0.809	0.637	0.535	0.398	0.516	1.289	0.688	0.734	0.352	0.449	0.477	0.363	0.563	0.449	0.645	0.34	0.516
0.613	0.457	0.488	0.582	0.406	0.613	1.027	0.688	0.691	0.82	0.391	0.629	0.785	0.574	0.609	0.926	0.813	0.637	0.508	0.383	0.523	1.289	0.688	0.766	0.395	0.469	0.48	0.332	0.547	0.445	0.68	0.301	0.551
0.633	0.465	0.48	0.57	0.41	0.605	1.031	0.715	0.715	0.781	0.387	0.621	0.742	0.559	0.594	0.922	0.777	0.637	0.48	0.371	0.539	1.297	0.656	0.781	0.449	0.5	0.477	0.32	0.531	0.453	0.699	0.273	0.59
0.668	0.488	0.477	0.555	0.414	0.602	1.008	0.691	0.75	0.75	0.398	0.621	0.699	0.547	0.578	0.949	0.742	0.648	0.457	0.359	0.555	1.305	0.605	0.77	0.512	0.527	0.477	0.316	0.527	0.469	0.703	0.262	0.629
0.707	0.535	0.477	0.547	0.418	0.602	0.941	0.66	0.762	0.703	0.367	0.629	0.668	0.523	0.563	0.965	0.711	0.672	0.453	0.34	0.578	1.293	0.555	0.742	0.574	0.563	0.477	0.32	0.508	0.477	0.695	0.258	0.648
0.75	0.566	0.473	0.543	0.414	0.598	0.863	0.625	0.75	0.652	0.34	0.621	0.645	0.516	0.555	0.973	0.711	0.691	0.445	0.32	0.594	1.258	0.523	0.711	0.633	0.578	0.477	0.352	0.508	0.48	0.719	0.254	0.656
0.785	0.586	0.473	0.539	0.406	0.598	0.801	0.578	0.723	0.594	0.367	0.543	0.617	0.496	0.547	0.969	0.691	0.715	0.441	0.309	0.598	1.195	0.523	0.688	0.684	0.598	0.477	0.398	0.527	0.48	0.766	0.254	0.648
0.785	0.598	0.473	0.535	0.406	0.598	0.762	0.539	0.707	0.563	0.426	0.5	0.602	0.484	0.543	0.93	0.723	0.707	0.461	0.301	0.598	1.125	0.535	0.672	0.719	0.605	0.484	0.449	0.551	0.477	0.82	0.254	0.641
0.766	0.602	0.477	0.543	0.406	0.598	0.738	0.504	0.691	0.543	0.418	0.5	0.59	0.48	0.547	0.891	0.715	0.688	0.5	0.301	0.594	1.039	0.547	0.656	0.754	0.613	0.488	0.512	0.582	0.473	0.883	0.27	0.645
0.727	0.578	0.469	0.551	0.414	0.59	0.719	0.473	0.676	0.527	0.391	0.527	0.578	0.473	0.551	0.859	0.695	0.672	0.551	0.305	0.59	0.957	0.539	0.656	0.797	0.621	0.488	0.578	0.605	0.477	0.965	0.301	0.66
0.691	0.547	0.457	0.57	0.43	0.59	0.719	0.465	0.668	0.527	0.391	0.535	0.578	0.473	0.559	0.844	0.66	0.664	0.609	0.313	0.59	0.867	0.52	0.664	0.836	0.633	0.484	0.641	0.625	0.48	1.012	0.348	0.668
0.676	0.512	0.449	0.602	0.441	0.59	0.746	0.477	0.688	0.531	0.434	0.539	0.578	0.457	0.563	0.836	0.617	0.672	0.668	0.34	0.598	0.789	0.492	0.668	0.891	0.688	0.473	0.688	0.633	0.492	1.035	0.395	0.668
0.656	0.488	0.449	0.641	0.465	0.586	0.773	0.488	0.699	0.523	0.453	0.547	0.586	0.453	0.574	0.859	0.594	0.691	0.707	0.383	0.602	0.719	0.457	0.684	0.945	0.699	0.504	0.727	0.652	0.504	1.078	0.445	0.645
0.648	0.469	0.453	0.684	0.488	0.578	0.797	0.527	0.676	0.531	0.453	0.559	0.598	0.449	0.59	0.906	0.574	0.719	0.723	0.41	0.605	0.648	0.395	0.676	0.992	0.641	0.551	0.773	0.648	0.523	1.148	0.508	0.594
0.648	0.461	0.461	0.73	0.512	0.57	0.805	0.551	0.668	0.535	0.426	0.566	0.605	0.445	0.609	0.949	0.586	0.742	0.746	0.414	0.602	0.574	0.375	0.637	1.023	0.633	0.574	0.824	0.641	0.543	1.25	0.559	0.547
0.648	0.441	0.48	0.77	0.531	0.57	0.793	0.547	0.672	0.543	0.418	0.578	0.609	0.43	0.621	0.969	0.574	0.762	0.801	0.41	0.598	0.535	0.348	0.613	1.035	0.648	0.594	0.883	0.637	0.559	1.324	0.574	0.508
0.66	0.445	0.492	0.801	0.543	0.574	0.773	0.527	0.66	0.555	0.406	0.598	0.605	0.422	0.633	0.961	0.57	0.773	0.871	0.414	0.59	0.496	0.32	0.586	1.047	0.688	0.59	0.938	0.617	0.59	1.324	0.57	0.496
0.656	0.449	0.484	0.836	0.555	0.586	0.742	0.512	0.645	0.566	0.406	0.605	0.613	0.426	0.641	0.938	0.539	0.781	0.953	0.43	0.586	0.465	0.301	0.578	1.094	0.703	0.59	0.98	0.594	0.613	1.254	0.578	0.52
0.66	0.465	0.488	0.863	0.566	0.594	0.711	0.516	0.633	0.57	0.406	0.613	0.613	0.414	0.652	0.891	0.504	0.754	1.027	0.465	0.59	0.434	0.313	0.566	1.156	0.699	0.59	1	0.598	0.633	1.168	0.594	0.559
0.668	0.473	0.492	0.879	0.574	0.602	0.684	0.5	0.633	0.574	0.406	0.625	0.613	0.414	0.664	0.855	0.496	0.719	1.043	0.512	0.602	0.41	0.34	0.551	1.219	0.707	0.598	1.004	0.617	0.641	1.059	0.609	0.59
0.684	0.512	0.496	0.891	0.59	0.613	0.648	0.492	0.629	0.574	0.398	0.633	0.617	0.414	0.684	0.82	0.5	0.691	1.012	0.543	0.609	0.414	0.359	0.535	1.242	0.727	0.605	1.004	0.629	0.652	0.926	0.617	0.613
0.695	0.531	0.496	0.926	0.598	0.617	0.621	0.484	0.621	0.578	0.402	0.629	0.625	0.414	0.699	0.777	0.504	0.668	0.98	0.559	0.602	0.418	0.367	0.527	1.227	0.75	0.613	1.047	0.629	0.656	0.773	0.629	0.59
0.699	0.551	0.496	0.965	0.609	0.629	0.602	0.473	0.629	0.598	0.41	0.621	0.637	0.422	0.703	0.719	0.488	0.656	0.973	0.563	0.578	0.441	0.375	0.523	1.215	0.77	0.633	1.105	0.617	0.66	0.637	0.617	0.563
0.699	0.559	0.5	0.984	0.625	0.633	0.598	0.477	0.633	0.609	0.418	0.625	0.664	0.426	0.707	0.664	0.453	0.648	0.996	0.594	0.531	0.48	0.379	0.527	1.215	0.758	0.648	1.164	0.633	0.668	0.527	0.578	0.523
0.699	0.57	0.5	0.992	0.652	0.625	0.605	0.484	0.637	0.621	0.43	0.625	0.691	0.426	0.707	0.625	0.41	0.641	1.078	0.598	0.492	0.52	0.375	0.527	1.234	0.723	0.672	1.203	0.668	0.68	0.434	0.539	0.496
0.695	0.574	0.496	1.012	0.668	0.617	0.605	0.48	0.617	0.633	0.438	0.613	0.723	0.434	0.711	0.594	0.375	0.625	1.148	0.578	0.465	0.547	0.371	0.543	1.25	0.668	0.691	1.188	0.711	0.695	0.383	0.5	0.477
0.691	0.578	0.484	1.02	0.668	0.617	0.602	0.469	0.613	0.66	0.445	0.613	0.746	0.441	0.707	0.598	0.367	0.598	1.199	0.578	0.461	0.57	0.367	0.563	1.238	0.605	0.691	1.156	0.738	0.719	0.355	0.469	0.484
0.68	0.586	0.48	1.008	0.66	0.617	0.598	0.461	0.617	0.711	0.469	0.609	0.773	0.457	0.707	0.621	0.371	0.574	1.191	0.598	0.492	0.609	0.348	0.586	1.195	0.551	0.68	1.145	0.73	0.73	0.34	0.461	0.496
0.695	0.605	0.477	0.957	0.637	0.613	0.602	0.457	0.625	0.773	0.492	0.609	0.809	0.48	0.703	0.629	0.398	0.547	1.16	0.621	0.535	0.648	0.32	0.605	1.133	0.52	0.672	1.141	0.68	0.738	0.328	0.453	0.512
0.719	0.637	0.473	0.895	0.617	0.602	0.602	0.457	0.625	0.828	0.523	0.617	0.832	0.5	0.699	0.633	0.41	0.523	1.098	0.637	0.578	0.672	0.297	0.625	1.051	0.523	0.664	1.137	0.613	0.73	0.336	0.457	0.527
0.754	0.656	0.484	0.832	0.59	0.59	0.605	0.457	0.633	0.875	0.543	0.625	0.84	0.523	0.699	0.629	0.418	0.508	1.008	0.656	0.602	0.695	0.277	0.641	0.961	0.547	0.648	1.117	0.566	0.711	0.371	0.473	0.535
0.785	0.676	0.496	0.809	0.574	0.582	0.609	0.453	0.645	0.895	0.563	0.629	0.848	0.535	0.684	0.617	0.422	0.5	0.902	0.711	0.598	0.719	0.266	0.652	0.879	0.582	0.625	1.078	0.535	0.688	0.434	0.496	0.539
0.82	0.684	0.508	0.781	0.57	0.578	0.613	0.449	0.652	0.879	0.563	0.625	0.852	0.527	0.668	0.598	0.422	0.504	0.805	0.707	0.566	0.746	0.258	0.652	0.793	0.609	0.605	1.027	0.531	0.66	0.48	0.512	0.539
0.859	0.699	0.523	0.773	0.563	0.578	0.613	0.441	0.656	0.859	0.563	0.613	0.867	0.527	0.645	0.586	0.418	0.52	0.703	0.68	0.539	0.77	0.258	0.656	0.715	0.625	0.578	0.973	0.539	0.648	0.551	0.551	0.539
0.891	0.707	0.535	0.785	0.566	0.582	0.609	0.43	0.656	0.871	0.551	0.609	0.895	0.539	0.625	0.574	0.398	0.531	0.621	0.629	0.504	0.793	0.266	0.664	0.625	0.617	0.559	0.906	0.551	0.641	0.625	0.57	0.543
0.906	0.715	0.547	0.816	0.594	0.586	0.605	0.426	0.652	0.895	0.559	0.605	0.93	0.566	0.625	0.559	0.371	0.543	0.543	0.563	0.488	0.801	0.285	0.668	0.555	0.578	0.547	0.832	0.566	0.633	0.695	0.59	0.555
0.91	0.719	0.551	0.84	0.609	0.586	0.602	0.434	0.637	0.941	0.578	0.594	0.969	0.594	0.633	0.551	0.34	0.559	0.504	0.504	0.504	0.801	0.305	0.656	0.496	0.535	0.535	0.75	0.574	0.617	0.762	0.613	0.566
0.902	0.711	0.551	0.859	0.629	0.582	0.605	0.445	0.625	0.984	0.598	0.594	0.988	0.617	0.641	0.551	0.316	0.555	0.492	0.477	0.523	0.789	0.316	0.645	0.449	0.496	0.527	0.672	0.57	0.602	0.82	0.625	0.574
0.898	0.703	0.563	0.863	0.645	0.574	0.613	0.445	0.613	1.027	0.629	0.598	0.961	0.621	0.66	0.547	0.32	0.551	0.477	0.477	0.543	0.824	0.332	0.629	0.41	0.465	0.527	0.605	0.555	0.594	0.852	0.617	0.59
0.887	0.688	0.57	0.844	0.637	0.574	0.629	0.449	0.605	1.051	0.66	0.621	0.898	0.613	0.648	0.551	0.32	0.543	0.465	0.488	0.559	0.883	0.352	0.621	0.395	0.438	0.531	0.551	0.523	0.582	0.883	0.609	0.598
0.887	0.676	0.582	0.801	0.613	0.574	0.656	0.461	0.602	1.023	0.688	0.633	0.836	0.586	0.605	0.57	0.332	0.535	0.465	0.523	0.57	0.938	0.379	0.617	0.379	0.41	0.531	0.52	0.492	0.566	0.922	0.594	0.602
0.887	0.656	0.594	0.746	0.59	0.57	0.691	0.465	0.605	0.949	0.695	0.625	0.789	0.547	0.543	0.602	0.348	0.523	0.469	0.555	0.57	0.988	0.398	0.617	0.379	0.391	0.527	0.508	0.465	0.559	0.969	0.598	0.609
0.895	0.629	0.609	0.688	0.57	0.563	0.738	0.473	0.613	0.871	0.691	0.605	0.777	0.52	0.484	0.645	0.383	0.516	0.492	0.586	0.57	1.004	0.426	0.633	0.375	0.363	0.531	0.484	0.453	0.566	1.008	0.602	0.613
0.898	0.609	0.625	0.641	0.547	0.551	0.773	0.473	0.625	0.809	0.68	0.578	0.797	0.523	0.441	0.684	0.406	0.527	0.512	0.602	0.57	0.988	0.461	0.648	0.379	0.352	0.535	0.457	0.422	0.559	1.023	0.605	0.617
0.883	0.598	0.641	0.594	0.516	0.547	0.793	0.477	0.629	0.777	0.656	0.543	0.82	0.539	0.367	0.711	0.422	0.535	0.539	0.617	0.559	0.973	0.508	0.645	0.402	0.352	0.539	0.441	0.398	0.563	1	0.602	0.629
0.871	0.586	0.645	0.547	0.484	0.547	0.785	0.473	0.637	0.781	0.625	0.504	0.867	0.656	0.359	0.734	0.438	0.543	0.566	0.633	0.547	0.965	0.547	0.621	0.441	0.355	0.543	0.438	0.383	0.563	0.98	0.605	0.625
0.867	0.598	0.656	0.527	0.465	0.555	0.77	0.461	0.637	0.797	0.59	0.461	0.949	0.695	0.434	0.738	0.441	0.551	0.594	0.641	0.539	0.973	0.563	0.59	0.477	0.375	0.547	0.449	0.379	0.563	1.004	0.605	0.621
0.883	0.605	0.668	0.516	0.457	0.559	0.754	0.477	0.629	0.84	0.578	0.441	0.965	0.801	0.441	0.758	0.438	0.566	0.633	0.648	0.531	1.035	0.578	0.563	0.52	0.391	0.555	0.484	0.383	0.559	1.051	0.598	0.621
0.879	0.605	0.68	0.52	0.453	0.563	0.781	0.477	0.625	0.883	0.594	0.441	0.953	0.941	0.469	0.797	0.426	0.57	0.68	0.664	0.535	1.105	0.578	0.535	0.555	0.398	0.559	0.512	0.391	0.551	1.102	0.609	0.625
0.852	0.605	0.672	0.527	0.453	0.57	0.813	0.492	0.613	0.91	0.629	0.449	0.91	0.898	0.527	0.871	0.426	0.586	0.73	0.684	0.543	1.164	0.59	0.512	0.582	0.406	0.563	0.535	0.398	0.543	1.152	0.645	0.633
0.805	0.594	0.668	0.543	0.469	0.574	0.844	0.504	0.609	0.91	0.656	0.461	0.828	0.762	0.563	0.949	0.441	0.598	0.777	0.699	0.555	1.168	0.609	0.508	0.609	0.41	0.563	0.547	0.402	0.543	1.199	0.691	0.656
0.766	0.57	0.648	0.566	0.488	0.574	0.867	0.527	0.613	0.891	0.664	0.484	0.738	0.688	0.547	1.035	0.465	0.605	0.828	0.703	0.57	1.117	0.633	0.527	0.641	0.398	0.563	0.563	0.391	0.555	1.258	0.73	0.684
0.73	0.504	0.633	0.59	0.523	0.574	0.891	0.551	0.617	0.844	0.648	0.492	0.656	0.598	0.523	1.098	0.512	0.613	0.879	0.703	0.578	1.031	0.66	0.563	0.695	0.391	0.559	0.574	0.379	0.57	1.352	0.766	0.711
0.691	0.422	0.602	0.617	0.555	0.574	0.895	0.578	0.617	0.777	0.625	0.488	0.598	0.508	0.496	1.105	0.563	0.613	0.93	0.699	0.598	0.938	0.688	0.574	0.762	0.367	0.559	0.586	0.379	0.578	1.41	0.758	0.738
0.676	0.352	0.57	0.648	0.566	0.586	0.871	0.59	0.617	0.711	0.598	0.465	0.531	0.398	0.488	1.07	0.594	0.609	0.969	0.711	0.609	0.816	0.719	0.574	0.836	0.355	0.57	0.625	0.355	0.594	1.418	0.695	0.754
0.676	0.355	0.543	0.664	0.574	0.598	0.836	0.605	0.605	0.648	0.57	0.449	0.48	0.289	0.5	1.02	0.637	0.582	0.996	0.727	0.613	0.707	0.73	0.555	0.902	0.352	0.59	0.672	0.332	0.605	1.371	0.621	0.762
0.684	0.391	0.508	0.688	0.59	0.605	0.809	0.617	0.594	0.605	0.563	0.441	0.453	0.227	0.52	1.008	0.66	0.563	1	0.758	0.621	0.617	0.715	0.516	0.945	0.352	0.621	0.715	0.332	0.617	1.297	0.566	0.762
0.684	0.441	0.516	0.703	0.621	0.617	0.805	0.617	0.574	0.563	0.555	0.426	0.445	0.203	0.539	1.016	0.633	0.547	0.992	0.73	0.633	0.547	0.688	0.477	0.941	0.363	0.641	0.77	0.32	0.629	1.207	0.535	0.738
0.676	0.453	0.535	0.723	0.648	0.629	0.816	0.602	0.563	0.523	0.516	0.422	0.441	0.207	0.57	1.047	0.66	0.531	0.988	0.73	0.621	0.508	0.648	0.449	0.934	0.371	0.656	0.82	0.32	0.641	1.098	0.586	0.648
0.695	0.449	0.586	0.727	0.656	0.633	0.848	0.582	0.547	0.496	0.449	0.426	0.445	0.23	0.594	1.09	0.656	0.516	1.027	0.719	0.629	0.473	0.617	0.43	0.969	0.379	0.664	0.852	0.34	0.66	0.992	0.555	0.699
0.707	0.426	0.633	0.734	0.652	0.633	0.902	0.574	0.543	0.488	0.391	0.453	0.465	0.285	0.602	1.125	0.684	0.508	1.086	0.711	0.637	0.457	0.59	0.434	1.035	0.383	0.664	0.855	0.348	0.68	0.879	0.313	0.793
0.711	0.434	0.668	0.738	0.641	0.633	0.969	0.582	0.555	0.488	0.359	0.473	0.488	0.332	0.609	1.133	0.703	0.523	1.133	0.715	0.645	0.457	0.57	0.441	1.09	0.398	0.668	0.832	0.387	0.684	0.797	0.383	0.762
0.719	0.473	0.719	0.758	0.641	0.617	1.023	0.613	0.566	0.5	0.367	0.48	0.523	0.387	0.617	1.105	0.715	0.531	1.16	0.734	0.672	0.461	0.563	0.445	1.129	0.426	0.668	0.832	0.406	0.672	0.762	0.441	0.715
0.703	0.48	0.738	0.773	0.645	0.605	1.043	0.645	0.566	0.523	0.402	0.477	0.563	0.441	0.625	1.047	0.719	0.527	1.16	0.742	0.703	0.488	0.57	0.449	1.129	0.453	0.668	0.879	0.418	0.66	0.688	0.488	0.668
0.688	0.434	0.73	0.801	0.668	0.594	1.016	0.656	0.563	0.547	0.441	0.469	0.598	0.488	0.625	0.957	0.703	0.508	1.133	0.758	0.73	0.523	0.57	0.449	1.078	0.496	0.664	0.941	0.441	0.656	0.656	0.496	0.637
0.691	0.391	0.715	0.828	0.684	0.609	0.969	0.641	0.551	0.578	0.461	0.477	0.633	0.539	0.617	0.867	0.711	0.477	1.125	0.742	0.75	0.555	0.574	0.457	1.027	0.535	0.652	0.996	0.465	0.648	0.598	0.402	0.625
0.699	0.379	0.707	0.855	0.703	0.613	0.895	0.617	0.531	0.605	0.465	0.48	0.66	0.574	0.609	0.777	0.664	0.457	1.133	0.723	0.754	0.57	0.582	0.473	1.02	0.559	0.617	1.039	0.477	0.652	0.547	0.332	0.605
0.691	0.371	0.703	0.883	0.723	0.613	0.82	0.574	0.5	0.641	0.477	0.492	0.672	0.602	0.609	0.691	0.629	0.449	1.137	0.672	0.758	0.586	0.582	0.492	1.066	0.574	0.57	1.051	0.484	0.652	0.516	0.324	0.582
0.688	0.391	0.699	0.906	0.727	0.629	0.738	0.539	0.484	0.664	0.496	0.512	0.688	0.605	0.609	0.621	0.617	0.449	1.125	0.633	0.754	0.609	0.59	0.496	1.137	0.586	0.508	1.055	0.516	0.652	0.496	0.336	0.57
0.695	0.406	0.691	0.918	0.723	0.656	0.656	0.508	0.473	0.688	0.512	0.531	0.699	0.602	0.609	0.563	0.582	0.457	1.105	0.578	0.758	0.629	0.609	0.512	1.191	0.594	0.449	1.074	0.531	0.645	0.492	0.359	0.574
0.703	0.434	0.68	0.934	0.711	0.668	0.602	0.484	0.469	0.703	0.52	0.539	0.699	0.582	0.617	0.516	0.551	0.469	1.094	0.551	0.754	0.668	0.609	0.52	1.188	0.582	0.41	1.117	0.551	0.625	0.492	0.352	0.57
0.703	0.441	0.672	0.953	0.68	0.684	0.543	0.461	0.469	0.699	0.523	0.543	0.711	0.566	0.621	0.48	0.512	0.488	1.086	0.547	0.746	0.719	0.582	0.527	1.109	0.563	0.398	1.18	0.578	0.59	0.5	0.316	0.566
0.691	0.445	0.664	0.961	0.652	0.688	0.512	0.453	0.461	0.695	0.535	0.547	0.73	0.551	0.625	0.457	0.488	0.504	1.09	0.566	0.715	0.777	0.559	0.535	1.016	0.559	0.406	1.219	0.594	0.555	0.504	0.281	0.547
0.691	0.449	0.648	0.965	0.629	0.691	0.492	0.453	0.461	0.695	0.543	0.547	0.77	0.547	0.637	0.453	0.469	0.516	1.078	0.574	0.707	0.836	0.547	0.559	0.918	0.559	0.43	1.203	0.582	0.527	0.5	0.262	0.531
0.691	0.449	0.641	0.973	0.613	0.699	0.484	0.453	0.461	0.699	0.551	0.543	0.801	0.559	0.648	0.457	0.461	0.52	1.047	0.574	0.699	0.887	0.559	0.574	0.797	0.57	0.438	1.145	0.582	0.512	0.52	0.266	0.523
0.691	0.453	0.625	0.977	0.602	0.715	0.484	0.465	0.465	0.715	0.566	0.543	0.832	0.582	0.664	0.469	0.484	0.508	0.977	0.551	0.668	0.934	0.598	0.582	0.684	0.586	0.418	1.059	0.586	0.504	0.543	0.27	0.523
0.703	0.477	0.629	0.969	0.594	0.738	0.496	0.469	0.469	0.738	0.582	0.543	0.859	0.613	0.676	0.477	0.516	0.484	0.93	0.547	0.637	0.957	0.633	0.598	0.578	0.578	0.406	0.941	0.59	0.516	0.566	0.281	0.531
0.707	0.484	0.637	0.969	0.586	0.754	0.523	0.48	0.465	0.766	0.602	0.551	0.887	0.641	0.688	0.492	0.535	0.477	0.863	0.527	0.613	0.953	0.668	0.605	0.48	0.605	0.359	0.816	0.586	0.512	0.586	0.285	0.539
0.707	0.473	0.652	0.945	0.582	0.742	0.555	0.508	0.477	0.805	0.625	0.563	0.891	0.668	0.691	0.512	0.551	0.473	0.82	0.496	0.602	0.941	0.691	0.602	0.406	0.59	0.332	0.684	0.598	0.492	0.59	0.285	0.539
0.707	0.461	0.656	0.895	0.594	0.715	0.598	0.531	0.492	0.844	0.648	0.57	0.891	0.699	0.676	0.543	0.574	0.473	0.773	0.438	0.582	0.969	0.691	0.582	0.355	0.508	0.344	0.555	0.574	0.465	0.613	0.293	0.539
0.707	0.457	0.652	0.828	0.59	0.688	0.625	0.547	0.512	0.875	0.676	0.578	0.906	0.707	0.664	0.57	0.586	0.48	0.715	0.398	0.574	1.043	0.664	0.574	0.324	0.41	0.367	0.453	0.531	0.449	0.633	0.297	0.543
0.695	0.457	0.648	0.77	0.574	0.664	0.652	0.559	0.531	0.891	0.699	0.59	0.941	0.707	0.66	0.605	0.602	0.488	0.684	0.375	0.574	1.105	0.656	0.574	0.305	0.371	0.402	0.379	0.488	0.434	0.668	0.305	0.547
0.688	0.469	0.633	0.73	0.559	0.648	0.676	0.57	0.547	0.887	0.723	0.602	0.984	0.715	0.66	0.648	0.609	0.492	0.641	0.34	0.57	1.145	0.676	0.605	0.301	0.363	0.43	0.336	0.469	0.418	0.695	0.305	0.555
0.676	0.484	0.617	0.707	0.535	0.645	0.688	0.57	0.559	0.871	0.73	0.602	1.035	0.719	0.664	0.68	0.613	0.5	0.598	0.313	0.57	1.16	0.711	0.637	0.305	0.367	0.457	0.301	0.461	0.418	0.699	0.293	0.57
0.68	0.5	0.609	0.707	0.5	0.645	0.688	0.578	0.566	0.859	0.742	0.59	1.051	0.734	0.684	0.715	0.621	0.516	0.574	0.305	0.566	1.152	0.723	0.68	0.316	0.371	0.473	0.281	0.445	0.43	0.672	0.277	0.586
0.676	0.512	0.602	0.707	0.477	0.625	0.688	0.594	0.566	0.871	0.742	0.586	1.031	0.758	0.699	0.754	0.645	0.516	0.547	0.281	0.563	1.172	0.691	0.727	0.363	0.379	0.492	0.281	0.426	0.441	0.684	0.277	0.578
0.676	0.523	0.602	0.715	0.449	0.621	0.695	0.613	0.566	0.898	0.723	0.59	1	0.785	0.719	0.781	0.664	0.516	0.52	0.262	0.555	1.188	0.648	0.762	0.418	0.402	0.5	0.285	0.418	0.449	0.742	0.293	0.57
0.672	0.523	0.602	0.715	0.418	0.605	0.703	0.629	0.555	0.938	0.703	0.59	0.977	0.766	0.723	0.793	0.68	0.516	0.5	0.262	0.547	1.215	0.602	0.781	0.484	0.43	0.504	0.313	0.438	0.457	0.797	0.305	0.574
0.68	0.531	0.605	0.711	0.422	0.598	0.719	0.637	0.547	0.973	0.695	0.605	0.969	0.715	0.723	0.801	0.676	0.531	0.488	0.277	0.543	1.227	0.551	0.777	0.551	0.469	0.504	0.363	0.461	0.469	0.863	0.313	0.59
0.695	0.539	0.609	0.73	0.445	0.637	0.75	0.641	0.543	1.004	0.703	0.621	0.965	0.656	0.715	0.82	0.668	0.535	0.477	0.289	0.543	1.199	0.535	0.77	0.609	0.508	0.504	0.434	0.5	0.477	0.93	0.34	0.613
0.707	0.543	0.621	0.75	0.5	0.676	0.785	0.664	0.559	1.016	0.723	0.648	0.945	0.605	0.703	0.844	0.668	0.539	0.457	0.297	0.547	1.152	0.535	0.762	0.684	0.555	0.504	0.523	0.539	0.477	0.977	0.367	0.629
0.734	0.551	0.633	0.781	0.555	0.707	0.82	0.691	0.566	0.996	0.742	0.672	0.918	0.563	0.684	0.883	0.676	0.551	0.43	0.305	0.547	1.102	0.52	0.762	0.75	0.582	0.512	0.621	0.574	0.484	1.016	0.406	0.633
0.754	0.566	0.645	0.785	0.605	0.699	0.863	0.707	0.566	0.965	0.754	0.68	0.891	0.547	0.68	0.934	0.68	0.57	0.406	0.297	0.547	1.043	0.535	0.762	0.785	0.602	0.523	0.711	0.602	0.5	1.086	0.445	0.598
0.781	0.574	0.656	0.77	0.602	0.695	0.914	0.738	0.57	0.941	0.727	0.684	0.859	0.551	0.688	0.969	0.703	0.59	0.387	0.293	0.555	1.016	0.559	0.746	0.813	0.605	0.523	0.781	0.617	0.512	1.203	0.508	0.543
0.801	0.59	0.652	0.754	0.574	0.691	0.949	0.734	0.594	0.922	0.668	0.684	0.824	0.551	0.691	0.984	0.719	0.609	0.391	0.289	0.559	0.945	0.539	0.762	0.824	0.605	0.527	0.836	0.617	0.527	1.328	0.555	0.5
0.813	0.598	0.652	0.723	0.527	0.684	0.961	0.734	0.617	0.91	0.609	0.676	0.824	0.566	0.684	1.004	0.727	0.613	0.406	0.285	0.551	0.914	0.34	0.867	0.844	0.617	0.523	0.883	0.617	0.539	1.379	0.582	0.484
0.82	0.594	0.652	0.691	0.492	0.676	0.949	0.738	0.637	0.902	0.563	0.668	0.785	0.574	0.664	1.051	0.742	0.617	0.422	0.285	0.555	0.883	0.32	0.875	0.871	0.609	0.531	0.922	0.613	0.551	1.352	0.582	0.492
0.836	0.602	0.66	0.668	0.449	0.676	0.938	0.734	0.641	0.902	0.543	0.648	0.77	0.57	0.66	1.098	0.762	0.621	0.461	0.309	0.563	0.824	0.281	0.816	0.91	0.602	0.547	0.957	0.602	0.555	1.281	0.605	0.543
0.867	0.609	0.66	0.648	0.426	0.684	0.938	0.719	0.645	0.902	0.543	0.641	0.742	0.551	0.645	1.129	0.785	0.621	0.523	0.332	0.566	0.742	0.266	0.711	0.945	0.613	0.551	0.996	0.59	0.566	1.168	0.598	0.512
0.891	0.609	0.664	0.645	0.418	0.688	0.957	0.695	0.645	0.895	0.547	0.637	0.711	0.523	0.645	1.148	0.809	0.629	0.574	0.355	0.574	0.754	0.328	0.645	0.977	0.625	0.563	1.004	0.578	0.578	1.074	0.645	0.625
0.922	0.613	0.664	0.641	0.398	0.688	0.965	0.672	0.641	0.887	0.563	0.645	0.688	0.527	0.656	1.152	0.82	0.633	0.629	0.371	0.598	0.723	0.332	0.609	0.98	0.645	0.57	1.008	0.578	0.59	0.914	0.605	0.621
0.953	0.625	0.668	0.625	0.395	0.688	0.973	0.672	0.645	0.863	0.566	0.648	0.652	0.508	0.66	1.133	0.828	0.641	0.664	0.383	0.613	0.676	0.348	0.609	0.988	0.672	0.582	0.992	0.586	0.602	0.762	0.715	0.586
0.973	0.633	0.668	0.613	0.398	0.688	0.977	0.68	0.648	0.832	0.559	0.66	0.621	0.488	0.629	1.102	0.809	0.66	0.691	0.406	0.621	0.656	0.426	0.613	1.012	0.688	0.594	0.961	0.609	0.605	0.656	0.707	0.535
0.984	0.633	0.66	0.598	0.41	0.684	0.973	0.672	0.676	0.797	0.543	0.652	0.613	0.477	0.605	1.063	0.77	0.676	0.707	0.414	0.625	0.645	0.48	0.609	1.051	0.684	0.602	0.93	0.629	0.605	0.539	0.668	0.469
0.992	0.617	0.652	0.586	0.426	0.672	0.949	0.672	0.703	0.746	0.516	0.641	0.633	0.453	0.609	1.043	0.723	0.688	0.738	0.414	0.617	0.621	0.461	0.613	1.098	0.676	0.617	0.926	0.617	0.613	0.469	0.598	0.43
0.965	0.598	0.641	0.582	0.438	0.664	0.91	0.676	0.715	0.699	0.488	0.629	0.621	0.434	0.625	1.023	0.66	0.68	0.793	0.414	0.613	0.609	0.375	0.621	1.148	0.68	0.633	0.949	0.59	0.621	0.418	0.516	0.426
0.902	0.582	0.629	0.582	0.434	0.648	0.871	0.672	0.715	0.648	0.457	0.598	0.621	0.441	0.645	1.031	0.645	0.668	0.879	0.43	0.617	0.574	0.32	0.613	1.184	0.703	0.652	0.984	0.566	0.637	0.383	0.465	0.43
0.828	0.57	0.609	0.578	0.43	0.633	0.844	0.652	0.715	0.613	0.453	0.566	0.617	0.445	0.66	1.051	0.656	0.645	0.969	0.457	0.629	0.516	0.266	0.609	1.199	0.734	0.672	1.012	0.563	0.656	0.352	0.441	0.453
0.75	0.547	0.59	0.57	0.43	0.617	0.836	0.605	0.711	0.594	0.457	0.547	0.613	0.434	0.664	1.07	0.648	0.648	1.047	0.5	0.637	0.457	0.227	0.598	1.195	0.75	0.691	1.035	0.594	0.684	0.324	0.434	0.484
0.676	0.504	0.566	0.555	0.426	0.598	0.836	0.57	0.707	0.574	0.457	0.531	0.598	0.414	0.668	1.074	0.664	0.648	1.094	0.559	0.633	0.41	0.207	0.598	1.195	0.75	0.719	1.051	0.637	0.699	0.301	0.426	0.516
0.609	0.469	0.551	0.539	0.422	0.59	0.848	0.539	0.707	0.566	0.465	0.527	0.594	0.398	0.672	1.055	0.648	0.641	1.113	0.609	0.637	0.375	0.195	0.59	1.207	0.707	0.742	1.07	0.668	0.723	0.313	0.426	0.531
0.578	0.43	0.527	0.527	0.422	0.582	0.855	0.539	0.703	0.563	0.477	0.523	0.598	0.387	0.676	1.027	0.633	0.637	1.109	0.656	0.621	0.34	0.195	0.578	1.215	0.645	0.754	1.094	0.691	0.734	0.324	0.441	0.547
0.57	0.414	0.512	0.531	0.434	0.578	0.871	0.535	0.723	0.559	0.488	0.523	0.594	0.383	0.668	0.973	0.617	0.633	1.09	0.672	0.605	0.313	0.207	0.559	1.191	0.578	0.75	1.141	0.676	0.75	0.355	0.445	0.563
0.605	0.422	0.496	0.539	0.43	0.574	0.867	0.516	0.758	0.57	0.484	0.535	0.586	0.375	0.664	0.922	0.598	0.621	1.105	0.656	0.59	0.305	0.219	0.531	1.137	0.52	0.738	1.156	0.641	0.75	0.371	0.449	0.578
0.656	0.449	0.492	0.555	0.438	0.566	0.844	0.492	0.773	0.578	0.465	0.547	0.559	0.371	0.656	0.867	0.578	0.609	1.141	0.637	0.563	0.324	0.234	0.5	1.078	0.492	0.719	1.141	0.598	0.746	0.414	0.469	0.586
0.723	0.484	0.484	0.586	0.449	0.566	0.832	0.477	0.785	0.578	0.445	0.559	0.543	0.367	0.648	0.824	0.563	0.586	1.156	0.664	0.539	0.355	0.25	0.488	1.012	0.512	0.688	1.094	0.555	0.734	0.496	0.512	0.586
0.809	0.527	0.484	0.633	0.457	0.57	0.809	0.453	0.785	0.582	0.426	0.574	0.539	0.367	0.641	0.777	0.531	0.578	1.176	0.672	0.535	0.391	0.273	0.48	0.941	0.555	0.648	1.02	0.531	0.715	0.613	0.566	0.582
0.879	0.566	0.484	0.672	0.473	0.578	0.785	0.461	0.785	0.59	0.41	0.582	0.543	0.375	0.641	0.738	0.496	0.574	1.164	0.695	0.555	0.438	0.309	0.484	0.863	0.613	0.609	0.941	0.516	0.691	0.746	0.617	0.59
0.918	0.605	0.492	0.715	0.492	0.586	0.758	0.461	0.75	0.598	0.398	0.594	0.547	0.367	0.648	0.695	0.461	0.574	1.141	0.703	0.582	0.488	0.324	0.504	0.793	0.641	0.578	0.852	0.535	0.652	0.883	0.672	0.602
0.926	0.645	0.52	0.73	0.504	0.598	0.746	0.461	0.719	0.598	0.395	0.598	0.566	0.363	0.656	0.66	0.414	0.57	1.086	0.703	0.602	0.535	0.363	0.527	0.711	0.641	0.566	0.789	0.598	0.605	0.988	0.723	0.621
0.867	0.633	0.547	0.738	0.516	0.605	0.715	0.465	0.703	0.598	0.398	0.598	0.578	0.363	0.664	0.625	0.391	0.563	1.012	0.719	0.605	0.59	0.363	0.539	0.648	0.617	0.551	0.73	0.656	0.563	1.066	0.754	0.648
0.793	0.578	0.555	0.738	0.516	0.609	0.676	0.473	0.684	0.609	0.418	0.602	0.594	0.359	0.668	0.602	0.375	0.563	0.914	0.711	0.602	0.676	0.383	0.539	0.59	0.574	0.555	0.668	0.688	0.527	1.117	0.762	0.664
0.723	0.496	0.543	0.754	0.512	0.598	0.652	0.473	0.656	0.617	0.422	0.598	0.613	0.367	0.668	0.582	0.352	0.551	0.805	0.703	0.582	0.773	0.383	0.531	0.535	0.523	0.555	0.594	0.68	0.516	1.152	0.742	0.688
0.68	0.414	0.539	0.797	0.508	0.586	0.629	0.465	0.629	0.613	0.426	0.594	0.641	0.375	0.664	0.57	0.336	0.543	0.699	0.691	0.57	0.887	0.387	0.547	0.496	0.469	0.555	0.535	0.633	0.527	1.156	0.742	0.695
0.648	0.352	0.539	0.84	0.508	0.582	0.617	0.449	0.617	0.629	0.422	0.594	0.668	0.379	0.664	0.559	0.324	0.535	0.617	0.652	0.563	1.012	0.406	0.582	0.465	0.422	0.559	0.484	0.574	0.535	1.172	0.707	0.691
0.625	0.344	0.535	0.887	0.504	0.59	0.598	0.434	0.613	0.652	0.422	0.594	0.691	0.391	0.652	0.539	0.32	0.516	0.559	0.637	0.551	1.105	0.449	0.617	0.457	0.398	0.559	0.477	0.527	0.539	1.176	0.688	0.66
0.609	0.363	0.539	0.938	0.516	0.605	0.605	0.438	0.617	0.684	0.441	0.594	0.699	0.402	0.637	0.504	0.313	0.492	0.523	0.625	0.539	1.152	0.496	0.637	0.449	0.363	0.566	0.48	0.484	0.543	1.207	0.691	0.625
0.605	0.379	0.539	1.012	0.535	0.629	0.609	0.449	0.625	0.719	0.453	0.598	0.695	0.422	0.621	0.48	0.313	0.477	0.488	0.617	0.516	1.184	0.527	0.645	0.449	0.348	0.57	0.488	0.438	0.555	1.246	0.695	0.598
0.609	0.383	0.539	1.059	0.57	0.66	0.613	0.445	0.629	0.75	0.469	0.605	0.711	0.438	0.602	0.453	0.316	0.461	0.477	0.625	0.508	1.215	0.539	0.629	0.449	0.328	0.57	0.48	0.402	0.559	1.27	0.703	0.59
0.613	0.395	0.539	1.066	0.602	0.68	0.609	0.434	0.633	0.781	0.48	0.605	0.754	0.449	0.598	0.434	0.313	0.461	0.465	0.633	0.5	1.246	0.547	0.594	0.461	0.32	0.57	0.477	0.379	0.563	1.277	0.723	0.613
0.605	0.426	0.543	1.02	0.621	0.684	0.598	0.414	0.637	0.809	0.492	0.609	0.82	0.465	0.605	0.422	0.316	0.457	0.461	0.645	0.48	1.289	0.547	0.547	0.477	0.313	0.574	0.5	0.363	0.563	1.273	0.742	0.629
0.617	0.469	0.539	0.977	0.629	0.676	0.582	0.383	0.645	0.828	0.496	0.605	0.883	0.488	0.609	0.426	0.316	0.465	0.477	0.676	0.473	1.324	0.566	0.504	0.504	0.324	0.582	0.539	0.371	0.566	1.273	0.746	0.66
0.625	0.512	0.539	0.918	0.625	0.656	0.574	0.371	0.641	0.84	0.504	0.609	0.941	0.512	0.629	0.434	0.316	0.473	0.496	0.672	0.48	1.336	0.613	0.488	0.531	0.328	0.586	0.59	0.383	0.551	1.316	0.734	0.688
0.629	0.543	0.539	0.863	0.613	0.625	0.566	0.379	0.633	0.844	0.508	0.605	0.977	0.531	0.637	0.445	0.316	0.477	0.516	0.676	0.484	1.316	0.66	0.504	0.555	0.332	0.586	0.629	0.402	0.555	1.367	0.699	0.715
0.625	0.551	0.531	0.824	0.594	0.59	0.555	0.383	0.629	0.848	0.516	0.605	0.977	0.547	0.648	0.48	0.313	0.488	0.555	0.641	0.508	1.254	0.672	0.535	0.582	0.332	0.582	0.66	0.41	0.563	1.383	0.648	0.723
0.629	0.566	0.543	0.82	0.594	0.547	0.547	0.395	0.625	0.848	0.531	0.609	0.953	0.566	0.645	0.531	0.313	0.496	0.574	0.648	0.523	1.145	0.695	0.531	0.613	0.336	0.578	0.684	0.41	0.57	1.344	0.598	0.711
0.637	0.586	0.559	0.832	0.582	0.52	0.551	0.391	0.629	0.863	0.535	0.605	0.934	0.57	0.629	0.59	0.309	0.516	0.613	0.664	0.543	1.031	0.887	0.512	0.637	0.348	0.574	0.699	0.41	0.582	1.262	0.559	0.691
0.645	0.609	0.563	0.855	0.578	0.52	0.547	0.383	0.629	0.91	0.547	0.602	0.922	0.574	0.602	0.652	0.324	0.527	0.652	0.645	0.574	0.867	1.027	0.492	0.68	0.348	0.574	0.727	0.406	0.586	1.164	0.527	0.664
0.648	0.633	0.563	0.883	0.602	0.531	0.555	0.383	0.629	0.957	0.574	0.602	0.93	0.574	0.57	0.715	0.355	0.535	0.695	0.664	0.598	0.734	0.703	0.566	0.746	0.355	0.582	0.766	0.395	0.586	1.063	0.52	0.629
0.652	0.652	0.559	0.891	0.621	0.539	0.57	0.375	0.625	0.988	0.598	0.594	0.965	0.57	0.543	0.75	0.379	0.539	0.73	0.66	0.625	0.613	0.559	0.578	0.816	0.363	0.594	0.813	0.398	0.598	0.98	0.539	0.602
0.664	0.652	0.559	0.875	0.641	0.547	0.582	0.371	0.625	1.016	0.621	0.598	1.008	0.566	0.52	0.773	0.406	0.543	0.758	0.66	0.637	0.52	0.355	0.613	0.883	0.367	0.609	0.863	0.406	0.605	0.918	0.566	0.578
0.672	0.66	0.559	0.836	0.645	0.543	0.609	0.375	0.621	1.031	0.637	0.59	1.031	0.57	0.52	0.789	0.426	0.539	0.805	0.637	0.652	0.469	0.223	0.637	0.926	0.371	0.629	0.914	0.414	0.617	0.859	0.594	0.555
0.688	0.672	0.566	0.781	0.652	0.531	0.637	0.391	0.617	1.008	0.645	0.586	1.039	0.617	0.523	0.809	0.441	0.535	0.852	0.633	0.656	0.453	0.316	0.617	0.945	0.375	0.645	0.926	0.434	0.629	0.785	0.605	0.555
0.707	0.688	0.57	0.727	0.633	0.516	0.656	0.402	0.613	0.949	0.656	0.574	1.02	0.664	0.547	0.852	0.453	0.535	0.891	0.637	0.664	0.449	0.422	0.605	0.926	0.367	0.652	0.922	0.449	0.633	0.711	0.605	0.563
0.734	0.699	0.582	0.668	0.602	0.504	0.684	0.422	0.613	0.875	0.641	0.566	0.973	0.684	0.563	0.918	0.465	0.535	0.934	0.656	0.668	0.43	0.461	0.586	0.898	0.367	0.645	0.941	0.453	0.629	0.645	0.539	0.57
0.758	0.715	0.598	0.617	0.566	0.488	0.715	0.438	0.605	0.816	0.613	0.555	0.906	0.695	0.57	1	0.48	0.539	0.969	0.695	0.68	0.426	0.508	0.559	0.93	0.336	0.641	0.973	0.438	0.625	0.586	0.492	0.566
0.785	0.73	0.617	0.582	0.531	0.48	0.734	0.453	0.59	0.785	0.586	0.535	0.824	0.684	0.57	1.086	0.5	0.551	0.973	0.699	0.688	0.434	0.488	0.539	0.953	0.348	0.637	1.016	0.418	0.637	0.559	0.43	0.559
0.801	0.742	0.637	0.563	0.508	0.477	0.75	0.469	0.586	0.777	0.559	0.516	0.734	0.652	0.555	1.16	0.531	0.57	0.988	0.715	0.699	0.473	0.512	0.531	0.984	0.352	0.637	1.043	0.414	0.648	0.535	0.379	0.543
0.816	0.758	0.664	0.555	0.496	0.469	0.766	0.488	0.586	0.785	0.527	0.508	0.656	0.617	0.543	1.188	0.566	0.582	1.043	0.684	0.707	0.516	0.543	0.531	1.02	0.383	0.648	1.031	0.43	0.664	0.52	0.34	0.52
0.828	0.77	0.676	0.566	0.492	0.465	0.77	0.512	0.578	0.805	0.539	0.504	0.586	0.563	0.539	1.137	0.598	0.59	1.113	0.652	0.715	0.555	0.586	0.539	1.027	0.414	0.645	0.988	0.457	0.676	0.5	0.305	0.504
0.832	0.773	0.688	0.57	0.5	0.473	0.773	0.527	0.574	0.84	0.566	0.516	0.531	0.516	0.543	1.086	0.613	0.594	1.188	0.648	0.734	0.598	0.598	0.551	1	0.48	0.645	0.961	0.492	0.668	0.484	0.297	0.484
0.836	0.766	0.699	0.582	0.52	0.488	0.801	0.547	0.563	0.867	0.594	0.531	0.496	0.484	0.547	1.066	0.625	0.586	1.238	0.648	0.758	0.629	0.598	0.566	0.988	0.527	0.633	0.973	0.539	0.645	0.477	0.309	0.465
0.848	0.742	0.703	0.602	0.531	0.504	0.855	0.574	0.559	0.871	0.617	0.539	0.477	0.465	0.559	1.078	0.648	0.578	1.242	0.676	0.781	0.688	0.602	0.57	1.004	0.566	0.598	1.02	0.574	0.594	0.48	0.316	0.453
0.863	0.715	0.711	0.621	0.559	0.52	0.906	0.594	0.555	0.859	0.625	0.543	0.469	0.457	0.566	1.113	0.629	0.574	1.227	0.699	0.801	0.746	0.609	0.574	1.066	0.605	0.539	1.109	0.609	0.531	0.492	0.316	0.445
0.879	0.684	0.715	0.637	0.566	0.531	0.961	0.621	0.547	0.832	0.613	0.543	0.48	0.469	0.57	1.16	0.648	0.566	1.219	0.707	0.809	0.797	0.629	0.586	1.148	0.621	0.488	1.172	0.602	0.477	0.5	0.324	0.445
0.895	0.672	0.715	0.656	0.57	0.539	1.012	0.652	0.559	0.777	0.586	0.547	0.488	0.48	0.574	1.215	0.66	0.555	1.211	0.672	0.797	0.844	0.652	0.598	1.195	0.629	0.441	1.152	0.582	0.445	0.516	0.32	0.449
0.918	0.664	0.711	0.688	0.578	0.539	1.051	0.684	0.57	0.715	0.563	0.52	0.504	0.496	0.57	1.223	0.668	0.555	1.184	0.637	0.77	0.887	0.672	0.605	1.172	0.617	0.414	1.051	0.555	0.434	0.516	0.316	0.453
0.938	0.66	0.723	0.719	0.578	0.543	1.035	0.695	0.574	0.641	0.523	0.504	0.531	0.527	0.57	1.18	0.703	0.543	1.152	0.613	0.738	0.922	0.672	0.621	1.074	0.621	0.414	0.922	0.523	0.441	0.535	0.324	0.48
0.945	0.656	0.734	0.723	0.586	0.551	0.969	0.699	0.582	0.578	0.48	0.5	0.57	0.559	0.57	1.125	0.707	0.52	1.117	0.586	0.715	0.965	0.672	0.625	0.961	0.641	0.422	0.777	0.5	0.449	0.563	0.328	0.504
0.93	0.652	0.758	0.723	0.609	0.551	0.914	0.703	0.578	0.527	0.461	0.496	0.617	0.586	0.57	1.031	0.711	0.492	1.102	0.566	0.699	1.008	0.672	0.633	0.84	0.652	0.434	0.652	0.488	0.465	0.609	0.313	0.531
0.895	0.637	0.77	0.734	0.633	0.547	0.867	0.684	0.586	0.492	0.445	0.504	0.664	0.602	0.574	0.93	0.727	0.457	1.078	0.559	0.672	1.043	0.672	0.641	0.719	0.664	0.43	0.539	0.48	0.465	0.645	0.289	0.551
0.84	0.633	0.758	0.738	0.637	0.539	0.84	0.656	0.586	0.465	0.434	0.508	0.695	0.613	0.586	0.824	0.727	0.43	1.063	0.539	0.684	1.059	0.688	0.645	0.598	0.645	0.422	0.449	0.496	0.438	0.676	0.273	0.574
0.777	0.605	0.742	0.734	0.641	0.539	0.832	0.617	0.582	0.457	0.434	0.512	0.711	0.621	0.598	0.723	0.719	0.406	1.031	0.523	0.707	1.051	0.699	0.645	0.5	0.613	0.406	0.383	0.48	0.395	0.688	0.242	0.605
0.707	0.555	0.727	0.734	0.652	0.539	0.84	0.586	0.586	0.465	0.434	0.508	0.715	0.613	0.605	0.633	0.695	0.391	0.969	0.496	0.746	1.031	0.711	0.637	0.422	0.609	0.387	0.328	0.453	0.371	0.68	0.215	0.621
0.648	0.484	0.695	0.734	0.652	0.543	0.875	0.594	0.586	0.48	0.438	0.512	0.73	0.609	0.609	0.566	0.668	0.387	0.902	0.473	0.727	1.027	0.715	0.629	0.371	0.559	0.387	0.297	0.449	0.359	0.676	0.234	0.621
0.613	0.434	0.664	0.742	0.645	0.543	0.898	0.609	0.594	0.504	0.457	0.523	0.746	0.605	0.605	0.512	0.633	0.383	0.824	0.477	0.648	1.051	0.707	0.617	0.332	0.477	0.418	0.266	0.477	0.352	0.688	0.25	0.605
0.59	0.398	0.633	0.75	0.648	0.547	0.906	0.637	0.605	0.543	0.473	0.531	0.777	0.609	0.602	0.473	0.598	0.383	0.766	0.469	0.594	1.074	0.707	0.617	0.316	0.426	0.441	0.258	0.449	0.355	0.73	0.285	0.582
0.582	0.367	0.598	0.766	0.66	0.559	0.902	0.66	0.605	0.586	0.492	0.539	0.82	0.633	0.605	0.441	0.563	0.383	0.711	0.445	0.574	1.078	0.715	0.625	0.313	0.406	0.465	0.266	0.402	0.383	0.789	0.309	0.57
0.578	0.344	0.527	0.789	0.676	0.563	0.883	0.664	0.605	0.625	0.523	0.551	0.871	0.66	0.617	0.441	0.535	0.395	0.652	0.418	0.594	1.078	0.719	0.637	0.305	0.391	0.484	0.297	0.371	0.414	0.871	0.34	0.574
0.59	0.359	0.516	0.816	0.688	0.57	0.855	0.668	0.594	0.656	0.539	0.563	0.906	0.688	0.629	0.445	0.52	0.406	0.609	0.422	0.602	1.09	0.73	0.656	0.32	0.383	0.504	0.355	0.379	0.43	0.965	0.379	0.59
0.617	0.359	0.559	0.836	0.699	0.578	0.805	0.66	0.59	0.691	0.551	0.566	0.953	0.711	0.656	0.453	0.516	0.426	0.563	0.426	0.586	1.121	0.742	0.672	0.355	0.383	0.52	0.43	0.434	0.441	1.035	0.422	0.617
0.641	0.434	0.559	0.855	0.707	0.582	0.742	0.645	0.582	0.707	0.563	0.57	0.984	0.715	0.672	0.477	0.527	0.441	0.531	0.418	0.563	1.16	0.719	0.688	0.418	0.398	0.531	0.52	0.473	0.449	1.082	0.469	0.641
0.699	0.512	0.602	0.867	0.711	0.586	0.68	0.629	0.574	0.715	0.574	0.578	1.008	0.742	0.688	0.512	0.555	0.457	0.496	0.387	0.559	1.199	0.703	0.699	0.473	0.414	0.535	0.605	0.504	0.469	1.129	0.508	0.641
0.723	0.578	0.648	0.879	0.711	0.598	0.617	0.598	0.574	0.719	0.594	0.582	1.008	0.758	0.695	0.551	0.559	0.473	0.469	0.352	0.551	1.227	0.68	0.695	0.535	0.438	0.543	0.688	0.527	0.484	1.203	0.547	0.629
0.738	0.641	0.664	0.883	0.703	0.598	0.563	0.566	0.574	0.723	0.602	0.582	0.992	0.758	0.691	0.586	0.57	0.488	0.465	0.324	0.547	1.227	0.66	0.684	0.598	0.461	0.555	0.758	0.547	0.5	1.285	0.566	0.613
0.75	0.66	0.68	0.887	0.703	0.598	0.523	0.539	0.57	0.723	0.609	0.574	0.965	0.746	0.676	0.637	0.598	0.496	0.457	0.313	0.551	1.207	0.637	0.676	0.66	0.5	0.559	0.809	0.574	0.508	1.328	0.582	0.586
0.754	0.656	0.691	0.898	0.684	0.598	0.504	0.52	0.57	0.727	0.609	0.566	0.961	0.711	0.668	0.684	0.617	0.508	0.453	0.301	0.563	1.16	0.629	0.664	0.711	0.531	0.559	0.832	0.602	0.523	1.32	0.582	0.563
0.742	0.602	0.711	0.934	0.676	0.605	0.492	0.508	0.574	0.73	0.605	0.555	0.965	0.684	0.68	0.715	0.633	0.52	0.449	0.289	0.57	1.133	0.582	0.66	0.742	0.559	0.563	0.852	0.625	0.523	1.238	0.586	0.559
0.73	0.512	0.73	0.965	0.68	0.621	0.488	0.512	0.57	0.754	0.613	0.555	0.977	0.664	0.699	0.738	0.648	0.531	0.453	0.285	0.57	1.086	0.57	0.648	0.773	0.574	0.563	0.879	0.633	0.523	1.129	0.57	0.566
0.723	0.434	0.758	0.992	0.684	0.633	0.5	0.527	0.566	0.793	0.633	0.559	0.977	0.641	0.727	0.773	0.664	0.535	0.449	0.293	0.563	1.059	0.566	0.641	0.805	0.59	0.559	0.91	0.637	0.531	0.996	0.57	0.586
0.715	0.375	0.754	1.016	0.695	0.652	0.523	0.527	0.563	0.828	0.656	0.563	0.965	0.645	0.766	0.828	0.688	0.52	0.441	0.297	0.547	0.992	0.543	0.633	0.84	0.594	0.559	0.941	0.617	0.543	0.863	0.563	0.598
0.703	0.371	0.73	1.016	0.699	0.676	0.559	0.543	0.566	0.871	0.684	0.57	0.957	0.633	0.797	0.859	0.727	0.508	0.441	0.301	0.527	0.922	0.539	0.629	0.875	0.586	0.559	0.965	0.613	0.547	0.719	0.578	0.586
0.691	0.395	0.699	1.004	0.703	0.695	0.59	0.551	0.57	0.918	0.699	0.586	0.953	0.598	0.797	0.898	0.766	0.5	0.445	0.309	0.52	0.852	0.508	0.633	0.906	0.594	0.563	0.984	0.617	0.563	0.609	0.609	0.563
0.699	0.449	0.68	0.969	0.699	0.715	0.629	0.57	0.574	0.941	0.723	0.59	0.965	0.602	0.758	0.93	0.813	0.508	0.465	0.313	0.52	0.797	0.461	0.629	0.945	0.605	0.563	0.988	0.633	0.57	0.508	0.625	0.52
0.688	0.488	0.672	0.922	0.691	0.719	0.664	0.598	0.586	0.949	0.73	0.598	0.977	0.582	0.723	0.973	0.824	0.527	0.496	0.301	0.531	0.742	0.402	0.609	0.973	0.605	0.57	0.973	0.66	0.57	0.453	0.633	0.488
0.66	0.52	0.664	0.867	0.656	0.723	0.691	0.613	0.598	0.93	0.734	0.605	0.98	0.551	0.699	1.008	0.82	0.543	0.535	0.301	0.543	0.699	0.348	0.582	0.988	0.621	0.59	0.965	0.691	0.566	0.426	0.633	0.461
0.66	0.551	0.656	0.809	0.598	0.707	0.719	0.621	0.605	0.914	0.727	0.609	0.973	0.543	0.703	1.031	0.816	0.555	0.566	0.301	0.563	0.66	0.305	0.555	0.969	0.641	0.602	0.992	0.695	0.566	0.402	0.617	0.453
0.652	0.559	0.645	0.762	0.551	0.68	0.738	0.617	0.602	0.918	0.715	0.598	0.969	0.527	0.711	1.039	0.824	0.551	0.594	0.313	0.59	0.617	0.281	0.535	0.949	0.66	0.605	1.043	0.672	0.57	0.387	0.609	0.457
0.641	0.551	0.637	0.73	0.512	0.648	0.746	0.613	0.602	0.941	0.695	0.594	0.945	0.531	0.73	1.043	0.82	0.566	0.605	0.316	0.613	0.582	0.27	0.516	0.957	0.664	0.602	1.094	0.668	0.578	0.375	0.605	0.469
0.641	0.543	0.629	0.734	0.496	0.621	0.746	0.621	0.598	0.965	0.676	0.594	0.926	0.488	0.758	1.059	0.793	0.559	0.617	0.316	0.629	0.539	0.262	0.492	1	0.641	0.605	1.145	0.676	0.602	0.391	0.609	0.473
0.637	0.535	0.621	0.75	0.52	0.598	0.738	0.625	0.594	0.984	0.68	0.605	0.914	0.43	0.785	1.086	0.777	0.574	0.629	0.324	0.625	0.492	0.262	0.473	1.051	0.625	0.609	1.176	0.691	0.621	0.441	0.629	0.473
0.621	0.527	0.613	0.773	0.559	0.594	0.73	0.621	0.586	0.996	0.691	0.621	0.895	0.398	0.762	1.133	0.777	0.605	0.664	0.34	0.605	0.453	0.258	0.461	1.102	0.641	0.621	1.195	0.738	0.652	0.516	0.641	0.473
0.625	0.531	0.609	0.789	0.59	0.602	0.727	0.598	0.578	1.004	0.715	0.645	0.867	0.395	0.707	1.195	0.773	0.629	0.727	0.34	0.582	0.414	0.254	0.461	1.117	0.668	0.633	1.238	0.777	0.676	0.586	0.648	0.477
0.625	0.535	0.609	0.797	0.609	0.613	0.742	0.594	0.574	0.984	0.73	0.652	0.816	0.395	0.676	1.215	0.77	0.66	0.813	0.348	0.574	0.391	0.254	0.469	1.141	0.707	0.652	1.281	0.781	0.703	0.656	0.672	0.484
0.625	0.539	0.609	0.801	0.617	0.629	0.762	0.598	0.578	0.957	0.719	0.664	0.789	0.422	0.656	1.211	0.766	0.676	0.918	0.383	0.574	0.371	0.258	0.477	1.176	0.75	0.676	1.309	0.758	0.719	0.73	0.688	0.504
0.617	0.539	0.605	0.797	0.605	0.645	0.797	0.605	0.586	0.934	0.68	0.664	0.754	0.438	0.641	1.168	0.746	0.66	1.023	0.43	0.598	0.367	0.266	0.484	1.215	0.762	0.695	1.289	0.703	0.727	0.801	0.695	0.531
0.613	0.531	0.605	0.805	0.598	0.664	0.836	0.617	0.598	0.906	0.633	0.648	0.727	0.438	0.633	1.129	0.727	0.648	1.094	0.488	0.629	0.375	0.27	0.5	1.254	0.754	0.699	1.25	0.648	0.734	0.844	0.703	0.559
0.613	0.527	0.59	0.809	0.578	0.672	0.883	0.629	0.602	0.895	0.578	0.637	0.711	0.422	0.633	1.086	0.684	0.633	1.09	0.531	0.652	0.395	0.266	0.512	1.277	0.715	0.703	1.176	0.594	0.715	0.887	0.703	0.582
0.609	0.535	0.578	0.805	0.555	0.676	0.926	0.66	0.617	0.891	0.539	0.613	0.688	0.395	0.637	1.051	0.645	0.617	1.059	0.566	0.656	0.422	0.258	0.504	1.27	0.66	0.695	1.078	0.551	0.695	0.922	0.695	0.598
0.621	0.539	0.57	0.797	0.523	0.672	0.953	0.688	0.621	0.887	0.535	0.598	0.664	0.359	0.641	1.02	0.617	0.609	1.039	0.57	0.645	0.473	0.262	0.504	1.227	0.605	0.691	0.973	0.539	0.664	0.953	0.668	0.605
0.641	0.551	0.566	0.797	0.496	0.668	0.953	0.703	0.617	0.879	0.539	0.586	0.637	0.32	0.656	0.988	0.594	0.617	1.047	0.563	0.625	0.523	0.262	0.516	1.152	0.555	0.676	0.855	0.563	0.613	0.969	0.641	0.613
0.66	0.555	0.566	0.777	0.48	0.668	0.938	0.707	0.605	0.867	0.539	0.586	0.609	0.293	0.66	0.961	0.559	0.625	1.086	0.547	0.598	0.57	0.258	0.523	1.066	0.543	0.652	0.746	0.594	0.57	0.973	0.613	0.617
0.691	0.566	0.574	0.758	0.469	0.66	0.922	0.688	0.594	0.848	0.539	0.594	0.578	0.277	0.656	0.949	0.547	0.637	1.156	0.559	0.57	0.613	0.27	0.535	0.98	0.563	0.617	0.66	0.617	0.523	0.98	0.602	0.617
0.719	0.566	0.594	0.73	0.461	0.66	0.926	0.656	0.582	0.824	0.531	0.605	0.543	0.266	0.648	0.949	0.531	0.645	1.223	0.586	0.563	0.633	0.285	0.555	0.883	0.598	0.586	0.598	0.633	0.492	0.996	0.621	0.613
0.734	0.563	0.617	0.727	0.453	0.648	0.934	0.633	0.574	0.805	0.523	0.613	0.508	0.27	0.637	0.938	0.531	0.633	1.266	0.625	0.574	0.645	0.309	0.559	0.793	0.629	0.551	0.551	0.609	0.48	1.016	0.66	0.609
0.738	0.551	0.641	0.715	0.441	0.641	0.949	0.645	0.582	0.785	0.523	0.621	0.48	0.289	0.617	0.922	0.508	0.617	1.281	0.676	0.602	0.668	0.344	0.547	0.703	0.625	0.527	0.504	0.578	0.484	1.02	0.699	0.605
0.758	0.535	0.656	0.711	0.426	0.637	0.965	0.664	0.605	0.762	0.492	0.617	0.465	0.305	0.602	0.891	0.508	0.598	1.242	0.719	0.621	0.734	0.363	0.543	0.621	0.605	0.516	0.461	0.535	0.492	1.055	0.707	0.598
0.785	0.516	0.66	0.699	0.414	0.645	0.988	0.68	0.629	0.723	0.469	0.59	0.445	0.316	0.598	0.844	0.492	0.594	1.16	0.75	0.617	0.828	0.371	0.551	0.551	0.574	0.508	0.434	0.484	0.5	1.098	0.699	0.605
0.824	0.508	0.66	0.699	0.41	0.641	0.996	0.695	0.645	0.691	0.457	0.582	0.426	0.313	0.602	0.797	0.488	0.582	1.043	0.762	0.59	0.934	0.387	0.57	0.5	0.531	0.508	0.422	0.441	0.504	1.145	0.68	0.629
0.863	0.512	0.66	0.688	0.41	0.633	0.98	0.699	0.66	0.656	0.438	0.574	0.418	0.309	0.605	0.742	0.496	0.578	0.922	0.77	0.547	1.043	0.402	0.598	0.465	0.496	0.508	0.438	0.418	0.496	1.184	0.688	0.648
0.891	0.527	0.668	0.66	0.398	0.621	0.934	0.684	0.648	0.617	0.418	0.57	0.414	0.301	0.609	0.699	0.484	0.574	0.809	0.738	0.512	1.145	0.445	0.633	0.445	0.465	0.5	0.465	0.41	0.484	1.223	0.711	0.664
0.926	0.539	0.676	0.633	0.387	0.613	0.891	0.637	0.637	0.594	0.418	0.551	0.418	0.297	0.605	0.664	0.469	0.574	0.723	0.699	0.504	1.211	0.496	0.664	0.43	0.438	0.496	0.496	0.395	0.477	1.254	0.742	0.676
0.961	0.551	0.691	0.609	0.375	0.605	0.855	0.574	0.625	0.578	0.426	0.543	0.422	0.293	0.605	0.629	0.434	0.574	0.656	0.652	0.508	1.25	0.551	0.684	0.426	0.414	0.492	0.527	0.395	0.465	1.293	0.758	0.684
0.984	0.566	0.695	0.578	0.359	0.586	0.832	0.52	0.613	0.57	0.426	0.543	0.438	0.289	0.605	0.594	0.398	0.566	0.605	0.617	0.52	1.277	0.59	0.688	0.43	0.398	0.492	0.566	0.398	0.465	1.328	0.734	0.695
1.004	0.582	0.703	0.547	0.352	0.574	0.805	0.488	0.59	0.57	0.434	0.547	0.461	0.305	0.59	0.559	0.375	0.566	0.582	0.602	0.535	1.289	0.617	0.676	0.438	0.387	0.488	0.609	0.391	0.469	1.336	0.684	0.699
1.004	0.594	0.691	0.512	0.348	0.566	0.797	0.453	0.582	0.586	0.434	0.547	0.5	0.336	0.582	0.539	0.348	0.555	0.57	0.578	0.543	1.301	0.625	0.648	0.469	0.367	0.492	0.656	0.402	0.492	1.324	0.605	0.707
1.008	0.602	0.684	0.488	0.344	0.555	0.797	0.445	0.578	0.59	0.418	0.551	0.539	0.363	0.574	0.527	0.336	0.555	0.563	0.566	0.543	1.281	0.621	0.609	0.512	0.355	0.496	0.695	0.402	0.523	1.285	0.531	0.703
0.996	0.605	0.676	0.477	0.348	0.547	0.789	0.449	0.594	0.598	0.414	0.547	0.59	0.391	0.578	0.527	0.316	0.566	0.563	0.582	0.535	1.242	0.609	0.582	0.563	0.352	0.512	0.734	0.395	0.547	1.215	0.488	0.699
0.949	0.609	0.656	0.469	0.348	0.543	0.805	0.465	0.602	0.598	0.406	0.551	0.648	0.418	0.594	0.523	0.305	0.566	0.566	0.613	0.527	1.188	0.594	0.555	0.598	0.355	0.531	0.762	0.395	0.566	1.133	0.477	0.688
0.883	0.617	0.641	0.477	0.352	0.539	0.824	0.504	0.621	0.602	0.402	0.559	0.695	0.445	0.621	0.523	0.309	0.559	0.574	0.648	0.531	1.129	0.59	0.543	0.625	0.363	0.551	0.793	0.391	0.586	1.027	0.504	0.66
0.801	0.609	0.625	0.488	0.355	0.539	0.816	0.527	0.656	0.602	0.398	0.566	0.73	0.461	0.637	0.516	0.313	0.551	0.574	0.668	0.535	1.059	0.598	0.547	0.637	0.367	0.566	0.832	0.387	0.602	0.918	0.547	0.621
0.711	0.594	0.609	0.508	0.371	0.539	0.773	0.492	0.688	0.598	0.406	0.578	0.746	0.465	0.648	0.504	0.313	0.543	0.578	0.688	0.539	0.969	0.625	0.543	0.648	0.371	0.578	0.859	0.387	0.602	0.809	0.602	0.582
0.633	0.57	0.594	0.539	0.387	0.547	0.73	0.441	0.676	0.602	0.414	0.582	0.762	0.465	0.645	0.5	0.309	0.539	0.586	0.688	0.539	0.859	0.664	0.543	0.668	0.363	0.586	0.875	0.367	0.605	0.719	0.641	0.531
0.574	0.539	0.574	0.586	0.414	0.563	0.691	0.414	0.621	0.605	0.414	0.582	0.793	0.461	0.641	0.496	0.313	0.539	0.605	0.676	0.539	0.758	0.699	0.535	0.699	0.344	0.586	0.879	0.348	0.617	0.676	0.582	0.508
0.539	0.52	0.555	0.625	0.43	0.57	0.66	0.43	0.586	0.605	0.414	0.582	0.844	0.469	0.629	0.488	0.324	0.539	0.625	0.66	0.543	0.664	0.707	0.523	0.746	0.324	0.582	0.859	0.348	0.617	0.609	0.543	0.492
0.527	0.516	0.543	0.664	0.449	0.582	0.648	0.426	0.582	0.602	0.414	0.586	0.906	0.48	0.633	0.504	0.336	0.539	0.656	0.664	0.547	0.582	0.695	0.512	0.797	0.305	0.582	0.863	0.355	0.609	0.57	0.477	0.5
0.555	0.52	0.531	0.699	0.477	0.59	0.641	0.43	0.586	0.598	0.402	0.59	0.98	0.512	0.633	0.52	0.324	0.543	0.691	0.66	0.563	0.531	0.664	0.5	0.848	0.297	0.602	0.906	0.371	0.602	0.523	0.402	0.488
0.59	0.531	0.531	0.727	0.496	0.602	0.648	0.449	0.582	0.617	0.406	0.59	1.055	0.559	0.645	0.539	0.32	0.547	0.723	0.668	0.57	0.5	0.633	0.492	0.902	0.297	0.621	0.961	0.391	0.598	0.492	0.359	0.496
0.648	0.555	0.539	0.762	0.523	0.621	0.637	0.453	0.574	0.637	0.41	0.598	1.098	0.602	0.66	0.563	0.332	0.559	0.758	0.672	0.574	0.48	0.621	0.492	0.914	0.309	0.641	1.02	0.41	0.605	0.477	0.281	0.527
0.715	0.578	0.559	0.82	0.539	0.641	0.637	0.445	0.578	0.656	0.426	0.602	1.082	0.629	0.668	0.605	0.344	0.566	0.801	0.688	0.582	0.465	0.602	0.484	0.895	0.336	0.652	1.055	0.438	0.629	0.461	0.246	0.539
0.773	0.617	0.574	0.891	0.566	0.656	0.629	0.426	0.574	0.684	0.438	0.605	1.039	0.652	0.668	0.648	0.359	0.57	0.844	0.695	0.59	0.473	0.598	0.48	0.898	0.367	0.641	1.039	0.477	0.652	0.461	0.266	0.555
0.801	0.633	0.586	0.965	0.602	0.664	0.629	0.41	0.574	0.727	0.453	0.609	0.992	0.645	0.664	0.699	0.379	0.578	0.887	0.715	0.602	0.488	0.594	0.484	0.938	0.379	0.621	1.008	0.52	0.664	0.477	0.277	0.551
0.82	0.594	0.609	1.035	0.637	0.676	0.629	0.41	0.574	0.77	0.465	0.617	0.973	0.637	0.648	0.754	0.402	0.578	0.945	0.738	0.613	0.512	0.602	0.492	0.984	0.383	0.598	0.992	0.551	0.645	0.492	0.301	0.543
0.816	0.559	0.625	1.094	0.668	0.68	0.625	0.414	0.578	0.801	0.477	0.617	0.961	0.613	0.633	0.785	0.426	0.57	0.98	0.758	0.617	0.543	0.598	0.504	1.039	0.383	0.582	0.992	0.574	0.602	0.516	0.301	0.531
0.777	0.547	0.609	1.145	0.691	0.684	0.633	0.422	0.586	0.824	0.496	0.613	0.969	0.598	0.613	0.805	0.438	0.563	1.012	0.766	0.629	0.563	0.594	0.52	1.074	0.395	0.582	1.027	0.605	0.531	0.535	0.277	0.523
0.742	0.535	0.59	1.172	0.699	0.691	0.645	0.422	0.598	0.832	0.508	0.621	0.992	0.594	0.605	0.84	0.445	0.563	1.047	0.758	0.637	0.594	0.609	0.531	1.066	0.426	0.602	1.078	0.609	0.469	0.563	0.262	0.5
0.715	0.512	0.574	1.145	0.703	0.691	0.645	0.414	0.598	0.832	0.527	0.613	1.039	0.625	0.598	0.906	0.477	0.559	1.094	0.738	0.645	0.625	0.629	0.547	1.039	0.473	0.613	1.098	0.598	0.418	0.57	0.262	0.484
0.691	0.48	0.551	1.07	0.707	0.676	0.648	0.418	0.602	0.855	0.531	0.609	1.066	0.668	0.609	0.973	0.504	0.57	1.137	0.723	0.648	0.66	0.656	0.563	1.012	0.52	0.613	1.035	0.566	0.402	0.602	0.25	0.48
0.68	0.457	0.539	0.988	0.707	0.656	0.641	0.414	0.598	0.91	0.547	0.609	1.055	0.699	0.617	1.051	0.539	0.578	1.16	0.715	0.652	0.699	0.668	0.57	1.012	0.543	0.598	0.93	0.535	0.41	0.617	0.258	0.488
0.664	0.445	0.531	0.914	0.688	0.645	0.641	0.41	0.586	0.965	0.578	0.613	1.012	0.719	0.617	1.121	0.582	0.582	1.18	0.73	0.664	0.738	0.684	0.57	1.055	0.57	0.57	0.805	0.508	0.441	0.66	0.266	0.5
0.652	0.445	0.52	0.863	0.656	0.633	0.629	0.414	0.578	1.016	0.617	0.609	0.949	0.723	0.609	1.16	0.621	0.594	1.172	0.727	0.676	0.773	0.676	0.57	1.113	0.59	0.527	0.691	0.496	0.48	0.688	0.262	0.527
0.652	0.445	0.523	0.836	0.629	0.617	0.629	0.406	0.574	1.066	0.66	0.602	0.855	0.707	0.594	1.164	0.668	0.598	1.145	0.719	0.691	0.813	0.664	0.57	1.145	0.59	0.48	0.598	0.5	0.508	0.699	0.266	0.559
0.652	0.445	0.531	0.828	0.617	0.613	0.641	0.406	0.574	1.078	0.688	0.605	0.773	0.68	0.578	1.121	0.688	0.594	1.129	0.699	0.703	0.859	0.664	0.57	1.125	0.582	0.449	0.504	0.523	0.504	0.734	0.281	0.594
0.664	0.445	0.539	0.832	0.625	0.609	0.656	0.406	0.578	1.039	0.719	0.609	0.684	0.645	0.563	1.047	0.715	0.57	1.113	0.672	0.707	0.91	0.68	0.574	1.063	0.57	0.445	0.438	0.543	0.469	0.742	0.258	0.633
0.664	0.461	0.535	0.844	0.652	0.609	0.668	0.414	0.578	0.969	0.73	0.594	0.609	0.602	0.555	1.004	0.715	0.539	1.133	0.633	0.699	0.965	0.711	0.574	0.961	0.559	0.449	0.395	0.531	0.453	0.734	0.277	0.652
0.672	0.473	0.527	0.855	0.676	0.598	0.684	0.43	0.578	0.891	0.727	0.578	0.559	0.578	0.547	0.977	0.707	0.504	1.16	0.602	0.688	1.004	0.738	0.574	0.844	0.547	0.457	0.359	0.527	0.434	0.719	0.293	0.648
0.684	0.484	0.52	0.855	0.688	0.586	0.703	0.438	0.578	0.832	0.699	0.555	0.527	0.551	0.543	0.984	0.707	0.48	1.199	0.586	0.68	1.039	0.762	0.582	0.73	0.543	0.469	0.336	0.527	0.41	0.762	0.305	0.637
0.703	0.508	0.516	0.84	0.688	0.57	0.727	0.445	0.582	0.809	0.652	0.535	0.492	0.523	0.547	1	0.723	0.461	1.223	0.578	0.672	1.047	0.77	0.586	0.621	0.547	0.465	0.324	0.492	0.41	0.828	0.316	0.609
0.719	0.523	0.512	0.816	0.668	0.559	0.754	0.465	0.582	0.805	0.617	0.504	0.469	0.512	0.539	1.031	0.738	0.453	1.223	0.574	0.66	1.055	0.758	0.59	0.527	0.547	0.449	0.324	0.422	0.434	0.934	0.34	0.602
0.734	0.539	0.504	0.781	0.664	0.547	0.773	0.477	0.586	0.82	0.59	0.48	0.469	0.523	0.539	1.035	0.758	0.453	1.191	0.551	0.672	1.086	0.73	0.594	0.441	0.531	0.422	0.344	0.406	0.465	1.039	0.367	0.605
0.73	0.543	0.504	0.738	0.648	0.535	0.785	0.488	0.586	0.852	0.59	0.48	0.48	0.527	0.547	1.008	0.77	0.465	1.133	0.531	0.672	1.109	0.703	0.602	0.387	0.508	0.398	0.379	0.426	0.473	1.121	0.422	0.613
0.738	0.547	0.504	0.676	0.621	0.535	0.797	0.488	0.594	0.875	0.617	0.48	0.484	0.52	0.551	0.953	0.766	0.469	1.055	0.523	0.66	1.133	0.691	0.605	0.348	0.492	0.391	0.418	0.477	0.477	1.16	0.5	0.621
0.746	0.551	0.508	0.629	0.594	0.535	0.805	0.496	0.598	0.891	0.652	0.48	0.496	0.531	0.547	0.875	0.781	0.457	0.977	0.516	0.645	1.145	0.699	0.617	0.32	0.488	0.395	0.477	0.516	0.477	1.191	0.582	0.613
0.75	0.555	0.512	0.59	0.566	0.539	0.813	0.504	0.602	0.887	0.676	0.488	0.523	0.559	0.547	0.797	0.762	0.449	0.895	0.473	0.625	1.141	0.703	0.629	0.313	0.473	0.41	0.531	0.535	0.48	1.234	0.645	0.59
0.73	0.566	0.492	0.551	0.531	0.531	0.836	0.523	0.602	0.855	0.684	0.484	0.551	0.59	0.551	0.707	0.738	0.434	0.816	0.43	0.602	1.148	0.707	0.652	0.309	0.461	0.434	0.594	0.57	0.48	1.277	0.664	0.559
0.73	0.59	0.453	0.531	0.508	0.531	0.887	0.543	0.602	0.801	0.66	0.48	0.59	0.664	0.551	0.645	0.738	0.41	0.738	0.387	0.578	1.164	0.676	0.672	0.316	0.461	0.441	0.648	0.598	0.484	1.305	0.664	0.531
0.738	0.609	0.43	0.527	0.5	0.531	0.945	0.563	0.605	0.73	0.633	0.469	0.625	0.691	0.566	0.594	0.695	0.41	0.684	0.352	0.563	1.184	0.656	0.688	0.359	0.48	0.457	0.699	0.617	0.484	1.277	0.641	0.508
0.727	0.633	0.426	0.531	0.5	0.543	1.008	0.602	0.609	0.672	0.59	0.469	0.652	0.707	0.574	0.555	0.668	0.41	0.629	0.328	0.547	1.203	0.605	0.699	0.41	0.5	0.457	0.734	0.629	0.488	1.215	0.613	0.508
0.766	0.602	0.453	0.551	0.5	0.543	1.07	0.637	0.617	0.621	0.547	0.449	0.676	0.695	0.59	0.52	0.625	0.422	0.59	0.32	0.531	1.203	0.559	0.707	0.465	0.523	0.461	0.762	0.641	0.492	1.109	0.59	0.516
0.773	0.633	0.496	0.566	0.5	0.539	1.109	0.664	0.621	0.574	0.512	0.441	0.695	0.668	0.605	0.492	0.59	0.434	0.563	0.309	0.52	1.18	0.539	0.707	0.527	0.543	0.465	0.797	0.641	0.5	1	0.574	0.52
0.793	0.621	0.547	0.594	0.523	0.547	1.094	0.68	0.613	0.539	0.48	0.445	0.715	0.633	0.621	0.473	0.563	0.445	0.539	0.301	0.508	1.156	0.523	0.707	0.59	0.559	0.473	0.832	0.645	0.504	0.887	0.613	0.566
0.816	0.617	0.586	0.629	0.539	0.559	1.02	0.684	0.613	0.504	0.453	0.449	0.734	0.594	0.645	0.48	0.531	0.465	0.512	0.281	0.5	1.133	0.516	0.703	0.645	0.578	0.473	0.863	0.652	0.52	0.762	0.609	0.563
0.84	0.621	0.613	0.66	0.563	0.563	0.93	0.668	0.609	0.48	0.438	0.453	0.781	0.543	0.672	0.48	0.535	0.477	0.488	0.285	0.484	1.098	0.547	0.703	0.688	0.598	0.484	0.902	0.668	0.535	0.633	0.793	0.52
0.859	0.641	0.625	0.699	0.578	0.57	0.836	0.641	0.59	0.473	0.422	0.453	0.82	0.512	0.695	0.508	0.535	0.48	0.457	0.273	0.488	1.063	0.547	0.703	0.723	0.605	0.5	0.941	0.684	0.555	0.539	0.828	0.5
0.863	0.652	0.633	0.734	0.59	0.574	0.777	0.609	0.574	0.488	0.418	0.457	0.883	0.52	0.723	0.504	0.555	0.48	0.434	0.262	0.496	1.008	0.555	0.703	0.758	0.605	0.512	0.973	0.699	0.57	0.438	0.688	0.504
0.852	0.664	0.633	0.762	0.598	0.574	0.75	0.57	0.559	0.508	0.426	0.469	0.934	0.578	0.746	0.543	0.617	0.484	0.422	0.254	0.504	0.945	0.551	0.691	0.801	0.609	0.523	0.977	0.703	0.586	0.367	0.523	0.508
0.832	0.668	0.621	0.773	0.605	0.574	0.746	0.531	0.547	0.543	0.438	0.477	0.969	0.613	0.762	0.59	0.633	0.504	0.402	0.25	0.512	0.898	0.52	0.68	0.848	0.609	0.535	0.98	0.715	0.59	0.328	0.434	0.504
0.82	0.656	0.609	0.781	0.617	0.574	0.762	0.535	0.555	0.57	0.457	0.48	0.988	0.629	0.766	0.625	0.625	0.52	0.391	0.227	0.512	0.84	0.484	0.672	0.898	0.609	0.551	1.027	0.703	0.586	0.293	0.441	0.492
0.824	0.637	0.609	0.773	0.621	0.574	0.789	0.563	0.559	0.605	0.473	0.488	0.977	0.637	0.742	0.652	0.656	0.535	0.395	0.234	0.504	0.797	0.449	0.656	0.953	0.613	0.563	1.102	0.691	0.594	0.277	0.496	0.473
0.832	0.617	0.609	0.762	0.617	0.57	0.809	0.598	0.57	0.641	0.492	0.496	0.941	0.613	0.719	0.672	0.664	0.547	0.398	0.23	0.504	0.746	0.414	0.633	1.012	0.613	0.582	1.176	0.703	0.609	0.289	0.555	0.457
0.852	0.617	0.617	0.742	0.617	0.559	0.824	0.621	0.574	0.68	0.5	0.504	0.938	0.598	0.703	0.691	0.629	0.566	0.422	0.238	0.504	0.695	0.375	0.613	1.051	0.625	0.594	1.227	0.742	0.629	0.309	0.59	0.457
0.871	0.625	0.625	0.742	0.617	0.543	0.82	0.637	0.574	0.699	0.512	0.52	0.949	0.566	0.703	0.719	0.645	0.582	0.449	0.242	0.504	0.66	0.355	0.59	1.047	0.641	0.605	1.219	0.785	0.645	0.348	0.586	0.453
0.906	0.633	0.641	0.73	0.613	0.535	0.805	0.637	0.563	0.707	0.52	0.523	0.977	0.539	0.734	0.77	0.641	0.598	0.484	0.242	0.508	0.625	0.34	0.574	1.012	0.652	0.605	1.207	0.82	0.664	0.379	0.586	0.453
0.941	0.637	0.656	0.727	0.613	0.539	0.777	0.629	0.543	0.727	0.535	0.531	1.02	0.539	0.77	0.813	0.648	0.609	0.527	0.258	0.512	0.586	0.324	0.563	1	0.656	0.59	1.215	0.828	0.691	0.438	0.578	0.453
0.965	0.652	0.672	0.734	0.609	0.539	0.738	0.609	0.527	0.734	0.551	0.531	1.059	0.551	0.801	0.871	0.664	0.609	0.574	0.285	0.527	0.547	0.316	0.547	1.035	0.641	0.594	1.25	0.805	0.711	0.527	0.594	0.461
0.965	0.664	0.695	0.742	0.609	0.547	0.699	0.59	0.523	0.738	0.563	0.523	1.043	0.566	0.809	0.914	0.691	0.609	0.621	0.313	0.535	0.512	0.32	0.531	1.09	0.633	0.602	1.281	0.754	0.727	0.633	0.605	0.48
0.938	0.668	0.707	0.754	0.605	0.559	0.66	0.555	0.52	0.727	0.57	0.527	1	0.574	0.793	0.957	0.715	0.617	0.66	0.328	0.551	0.477	0.332	0.527	1.133	0.621	0.613	1.297	0.699	0.73	0.719	0.625	0.5
0.902	0.656	0.715	0.781	0.617	0.57	0.621	0.531	0.531	0.734	0.578	0.523	0.965	0.57	0.762	0.98	0.738	0.621	0.695	0.34	0.566	0.449	0.352	0.527	1.16	0.652	0.629	1.27	0.633	0.719	0.789	0.637	0.535
0.863	0.617	0.707	0.813	0.621	0.59	0.598	0.512	0.539	0.746	0.586	0.516	0.953	0.555	0.734	0.98	0.75	0.625	0.723	0.348	0.57	0.438	0.332	0.535	1.172	0.668	0.652	1.203	0.574	0.715	0.852	0.648	0.566
0.82	0.551	0.699	0.852	0.633	0.594	0.578	0.488	0.543	0.766	0.602	0.516	0.953	0.543	0.699	0.965	0.754	0.621	0.754	0.359	0.57	0.406	0.324	0.547	1.18	0.68	0.68	1.117	0.547	0.699	0.91	0.652	0.59
0.781	0.48	0.684	0.867	0.645	0.602	0.559	0.473	0.547	0.789	0.621	0.523	0.965	0.539	0.699	0.941	0.723	0.629	0.809	0.355	0.574	0.395	0.301	0.555	1.207	0.672	0.699	1.016	0.543	0.672	0.977	0.648	0.609
0.75	0.438	0.652	0.867	0.641	0.598	0.547	0.461	0.551	0.824	0.637	0.535	0.969	0.504	0.727	0.926	0.695	0.629	0.891	0.355	0.582	0.395	0.293	0.57	1.223	0.637	0.719	0.898	0.555	0.645	1.043	0.645	0.617
0.723	0.418	0.609	0.855	0.625	0.598	0.539	0.457	0.547	0.855	0.66	0.547	0.953	0.449	0.742	0.961	0.676	0.633	1.008	0.371	0.598	0.398	0.27	0.594	1.25	0.598	0.727	0.789	0.563	0.609	1.102	0.645	0.617
0.715	0.422	0.586	0.867	0.613	0.598	0.543	0.473	0.551	0.887	0.684	0.555	0.93	0.418	0.727	0.996	0.668	0.645	1.109	0.41	0.621	0.406	0.254	0.602	1.242	0.551	0.723	0.684	0.566	0.57	1.152	0.641	0.625
0.711	0.445	0.574	0.891	0.602	0.602	0.551	0.488	0.551	0.902	0.703	0.566	0.895	0.391	0.742	1.031	0.66	0.66	1.211	0.48	0.633	0.422	0.242	0.605	1.199	0.516	0.715	0.598	0.578	0.551	1.156	0.645	0.625
0.719	0.473	0.57	0.918	0.609	0.613	0.57	0.516	0.547	0.898	0.719	0.57	0.855	0.363	0.719	1.051	0.672	0.672	1.25	0.551	0.656	0.445	0.238	0.594	1.141	0.5	0.703	0.527	0.574	0.535	1.129	0.66	0.613
0.715	0.484	0.574	0.957	0.625	0.625	0.594	0.539	0.555	0.879	0.734	0.57	0.848	0.359	0.727	1.063	0.703	0.684	1.254	0.598	0.668	0.477	0.23	0.59	1.066	0.504	0.684	0.48	0.547	0.535	1.117	0.672	0.594
0.727	0.48	0.578	1	0.645	0.656	0.621	0.563	0.551	0.875	0.734	0.566	0.832	0.367	0.723	1.055	0.703	0.691	1.254	0.629	0.672	0.52	0.227	0.598	0.984	0.52	0.652	0.461	0.52	0.539	1.145	0.668	0.59
0.734	0.492	0.586	1.027	0.676	0.688	0.652	0.586	0.563	0.895	0.727	0.566	0.797	0.379	0.711	1.074	0.68	0.695	1.27	0.629	0.668	0.559	0.227	0.625	0.887	0.547	0.613	0.457	0.488	0.543	1.172	0.648	0.59
0.75	0.512	0.605	1.016	0.695	0.707	0.68	0.602	0.57	0.926	0.707	0.574	0.754	0.422	0.688	1.066	0.637	0.695	1.293	0.625	0.645	0.594	0.234	0.652	0.797	0.563	0.574	0.453	0.441	0.559	1.176	0.637	0.602
0.727	0.496	0.617	0.992	0.703	0.719	0.695	0.629	0.57	0.953	0.688	0.582	0.711	0.461	0.648	1.07	0.605	0.684	1.313	0.676	0.613	0.617	0.25	0.66	0.711	0.566	0.539	0.449	0.41	0.566	1.156	0.648	0.625
0.711	0.469	0.602	0.961	0.684	0.707	0.707	0.645	0.57	0.992	0.688	0.602	0.66	0.453	0.617	1.063	0.582	0.672	1.352	0.699	0.582	0.656	0.277	0.648	0.637	0.566	0.512	0.441	0.391	0.574	1.121	0.66	0.645
0.691	0.453	0.586	0.934	0.645	0.684	0.719	0.66	0.566	1.012	0.703	0.625	0.609	0.426	0.594	1.078	0.574	0.66	1.336	0.727	0.559	0.723	0.301	0.633	0.574	0.531	0.504	0.453	0.395	0.574	1.125	0.66	0.66
0.68	0.445	0.582	0.902	0.598	0.664	0.727	0.656	0.551	1	0.73	0.652	0.582	0.383	0.586	1.082	0.57	0.66	1.297	0.746	0.547	0.805	0.344	0.617	0.52	0.504	0.504	0.48	0.41	0.582	1.172	0.656	0.668
0.664	0.445	0.586	0.871	0.555	0.648	0.727	0.648	0.547	0.977	0.758	0.66	0.566	0.367	0.586	1.063	0.57	0.652	1.184	0.773	0.527	0.895	0.383	0.605	0.477	0.473	0.504	0.523	0.434	0.586	1.23	0.625	0.676
0.672	0.453	0.605	0.836	0.531	0.625	0.727	0.645	0.543	0.957	0.754	0.664	0.559	0.352	0.598	1.023	0.582	0.641	1.078	0.773	0.512	0.988	0.434	0.602	0.457	0.438	0.512	0.555	0.449	0.586	1.258	0.586	0.684
0.699	0.473	0.613	0.816	0.543	0.613	0.73	0.625	0.539	0.938	0.711	0.66	0.547	0.324	0.605	0.984	0.563	0.637	0.918	0.758	0.484	1.055	0.508	0.605	0.445	0.41	0.508	0.586	0.473	0.594	1.238	0.539	0.676
0.711	0.492	0.625	0.809	0.578	0.621	0.734	0.613	0.543	0.922	0.648	0.652	0.523	0.297	0.605	0.926	0.57	0.629	0.781	0.77	0.449	1.078	0.578	0.605	0.434	0.363	0.508	0.609	0.492	0.605	1.184	0.504	0.672
0.715	0.488	0.633	0.852	0.609	0.641	0.762	0.621	0.543	0.906	0.594	0.645	0.508	0.301	0.59	0.887	0.551	0.621	0.66	0.746	0.422	1.094	0.629	0.586	0.422	0.332	0.508	0.652	0.504	0.617	1.105	0.492	0.664
0.715	0.473	0.637	0.879	0.637	0.66	0.789	0.629	0.555	0.906	0.559	0.629	0.504	0.316	0.574	0.844	0.531	0.605	0.566	0.719	0.406	1.125	0.664	0.551	0.414	0.309	0.512	0.703	0.504	0.629	1.008	0.504	0.645
0.711	0.457	0.633	0.867	0.641	0.668	0.816	0.633	0.57	0.91	0.559	0.613	0.504	0.34	0.559	0.801	0.516	0.586	0.488	0.684	0.398	1.195	0.688	0.508	0.422	0.293	0.512	0.75	0.508	0.633	0.91	0.52	0.625
0.703	0.445	0.617	0.844	0.621	0.676	0.84	0.641	0.594	0.902	0.578	0.598	0.504	0.359	0.551	0.75	0.496	0.566	0.43	0.656	0.406	1.281	0.695	0.477	0.438	0.281	0.52	0.793	0.488	0.645	0.793	0.551	0.59
0.707	0.449	0.621	0.824	0.578	0.676	0.867	0.66	0.602	0.895	0.594	0.605	0.492	0.379	0.543	0.715	0.473	0.555	0.398	0.621	0.414	1.344	0.688	0.465	0.457	0.285	0.531	0.828	0.473	0.652	0.691	0.555	0.559
0.703	0.449	0.625	0.793	0.539	0.66	0.871	0.664	0.605	0.879	0.602	0.609	0.488	0.383	0.547	0.668	0.449	0.531	0.383	0.598	0.422	1.348	0.688	0.477	0.488	0.297	0.539	0.867	0.453	0.656	0.586	0.555	0.527
0.691	0.449	0.629	0.762	0.516	0.645	0.852	0.66	0.602	0.855	0.598	0.617	0.48	0.375	0.559	0.633	0.422	0.527	0.363	0.578	0.434	1.285	0.672	0.512	0.527	0.313	0.547	0.879	0.445	0.668	0.516	0.539	0.504
0.684	0.445	0.629	0.727	0.496	0.633	0.824	0.648	0.594	0.824	0.59	0.629	0.477	0.355	0.574	0.613	0.41	0.527	0.371	0.563	0.449	1.172	0.688	0.543	0.566	0.32	0.563	0.852	0.426	0.68	0.473	0.504	0.488
0.68	0.438	0.629	0.707	0.496	0.625	0.805	0.641	0.586	0.789	0.578	0.617	0.473	0.332	0.59	0.605	0.41	0.523	0.387	0.547	0.469	1.059	0.695	0.574	0.602	0.336	0.57	0.801	0.418	0.688	0.426	0.457	0.492
0.676	0.434	0.629	0.707	0.5	0.617	0.816	0.617	0.574	0.754	0.547	0.605	0.477	0.305	0.605	0.594	0.402	0.531	0.41	0.555	0.488	0.934	0.703	0.594	0.637	0.34	0.586	0.777	0.418	0.684	0.383	0.41	0.488
0.672	0.422	0.633	0.699	0.492	0.605	0.848	0.609	0.582	0.715	0.512	0.594	0.488	0.289	0.617	0.586	0.391	0.535	0.438	0.559	0.516	0.805	0.727	0.574	0.684	0.336	0.586	0.805	0.426	0.684	0.355	0.367	0.48
0.668	0.414	0.637	0.691	0.484	0.602	0.883	0.617	0.598	0.676	0.488	0.582	0.52	0.285	0.625	0.574	0.387	0.539	0.488	0.574	0.547	0.703	0.707	0.555	0.742	0.32	0.594	0.859	0.445	0.676	0.355	0.332	0.477
0.668	0.414	0.633	0.676	0.473	0.594	0.914	0.633	0.617	0.641	0.465	0.566	0.563	0.297	0.621	0.559	0.387	0.543	0.547	0.578	0.566	0.633	0.66	0.531	0.793	0.313	0.598	0.883	0.453	0.672	0.375	0.316	0.48
0.668	0.426	0.625	0.668	0.461	0.59	0.953	0.656	0.641	0.617	0.449	0.547	0.613	0.324	0.629	0.535	0.383	0.543	0.602	0.582	0.586	0.559	0.629	0.52	0.848	0.313	0.605	0.891	0.473	0.672	0.398	0.316	0.469
0.672	0.43	0.621	0.656	0.445	0.598	0.969	0.676	0.66	0.594	0.441	0.543	0.656	0.344	0.633	0.516	0.383	0.539	0.652	0.582	0.594	0.508	0.59	0.531	0.898	0.313	0.621	0.867	0.492	0.668	0.418	0.32	0.461
0.68	0.438	0.613	0.648	0.434	0.594	0.953	0.691	0.668	0.586	0.438	0.539	0.695	0.367	0.633	0.5	0.371	0.543	0.707	0.617	0.594	0.473	0.57	0.547	0.91	0.328	0.625	0.832	0.512	0.66	0.445	0.332	0.453
0.695	0.449	0.613	0.629	0.422	0.594	0.918	0.68	0.672	0.586	0.434	0.539	0.734	0.391	0.633	0.488	0.363	0.547	0.785	0.648	0.582	0.453	0.559	0.566	0.918	0.348	0.629	0.828	0.516	0.645	0.48	0.332	0.449
0.711	0.453	0.613	0.609	0.402	0.598	0.895	0.652	0.664	0.594	0.418	0.539	0.754	0.41	0.641	0.473	0.355	0.543	0.848	0.711	0.566	0.438	0.555	0.57	0.949	0.352	0.629	0.84	0.512	0.625	0.543	0.328	0.465
0.734	0.469	0.609	0.59	0.398	0.59	0.871	0.598	0.652	0.59	0.414	0.539	0.773	0.426	0.645	0.469	0.352	0.551	0.918	0.773	0.555	0.43	0.57	0.574	1.023	0.363	0.617	0.895	0.531	0.594	0.598	0.328	0.488
0.754	0.496	0.613	0.574	0.391	0.586	0.867	0.563	0.645	0.582	0.402	0.551	0.801	0.43	0.641	0.48	0.352	0.559	0.992	0.805	0.551	0.434	0.582	0.578	1.109	0.383	0.621	0.98	0.551	0.555	0.645	0.32	0.535
0.766	0.512	0.625	0.57	0.387	0.582	0.855	0.527	0.633	0.578	0.398	0.555	0.859	0.434	0.637	0.492	0.355	0.563	1.051	0.809	0.555	0.449	0.605	0.574	1.184	0.402	0.633	1.039	0.566	0.523	0.676	0.328	0.57
0.777	0.52	0.633	0.57	0.395	0.578	0.863	0.52	0.617	0.578	0.402	0.566	0.945	0.445	0.641	0.504	0.359	0.57	1.098	0.82	0.551	0.469	0.609	0.574	1.211	0.445	0.656	1.023	0.578	0.508	0.695	0.332	0.594
0.777	0.512	0.633	0.551	0.395	0.582	0.875	0.535	0.617	0.566	0.398	0.574	1.055	0.473	0.66	0.527	0.367	0.578	1.137	0.82	0.547	0.52	0.641	0.574	1.168	0.496	0.672	0.953	0.582	0.504	0.738	0.34	0.605
0.781	0.512	0.629	0.52	0.387	0.578	0.875	0.559	0.633	0.563	0.398	0.578	1.152	0.516	0.684	0.559	0.371	0.586	1.148	0.82	0.551	0.57	0.652	0.578	1.102	0.543	0.672	0.863	0.566	0.516	0.793	0.344	0.605
0.785	0.512	0.621	0.496	0.379	0.578	0.883	0.582	0.648	0.563	0.402	0.586	1.215	0.574	0.699	0.602	0.383	0.594	1.16	0.82	0.559	0.625	0.676	0.574	1.059	0.57	0.656	0.773	0.551	0.512	0.832	0.328	0.609
0.789	0.52	0.621	0.484	0.367	0.574	0.875	0.598	0.664	0.563	0.391	0.59	1.207	0.625	0.719	0.641	0.391	0.598	1.168	0.809	0.563	0.672	0.691	0.578	1.047	0.578	0.613	0.68	0.531	0.5	0.852	0.313	0.613
0.816	0.535	0.613	0.48	0.355	0.566	0.848	0.594	0.68	0.566	0.387	0.594	1.145	0.66	0.719	0.676	0.395	0.602	1.184	0.777	0.563	0.727	0.703	0.586	1.066	0.578	0.551	0.586	0.523	0.488	0.859	0.305	0.613
0.855	0.559	0.605	0.5	0.359	0.57	0.824	0.582	0.691	0.57	0.383	0.598	1.066	0.684	0.707	0.703	0.41	0.605	1.215	0.734	0.563	0.785	0.699	0.598	1.109	0.57	0.484	0.492	0.504	0.441	0.887	0.309	0.602
0.902	0.582	0.605	0.539	0.375	0.563	0.793	0.57	0.707	0.57	0.383	0.598	1.008	0.664	0.68	0.723	0.434	0.609	1.25	0.711	0.582	0.848	0.699	0.609	1.125	0.539	0.438	0.426	0.551	0.414	0.938	0.316	0.586
0.938	0.602	0.605	0.586	0.398	0.563	0.773	0.563	0.715	0.586	0.391	0.605	0.977	0.641	0.637	0.746	0.445	0.617	1.266	0.684	0.598	0.906	0.691	0.621	1.09	0.504	0.406	0.402	0.523	0.387	1.031	0.328	0.598
0.957	0.617	0.602	0.645	0.422	0.57	0.754	0.555	0.715	0.609	0.398	0.605	0.969	0.617	0.59	0.805	0.449	0.625	1.238	0.656	0.629	0.977	0.695	0.633	1.008	0.508	0.395	0.344	0.508	0.371	1.152	0.34	0.645
0.977	0.617	0.609	0.703	0.441	0.57	0.734	0.547	0.703	0.641	0.414	0.609	0.98	0.605	0.547	0.867	0.457	0.629	1.18	0.633	0.648	1.043	0.699	0.641	0.914	0.527	0.383	0.328	0.504	0.359	1.258	0.355	0.711
0.98	0.617	0.621	0.734	0.453	0.582	0.707	0.539	0.684	0.684	0.438	0.613	1.008	0.621	0.531	0.938	0.48	0.633	1.125	0.605	0.664	1.09	0.695	0.652	0.82	0.543	0.453	0.328	0.535	0.359	1.27	0.414	0.77
0.973	0.621	0.621	0.75	0.473	0.586	0.676	0.531	0.656	0.73	0.457	0.613	1.027	0.625	0.531	1.012	0.52	0.645	1.082	0.574	0.664	1.113	0.695	0.66	0.691	0.656	0.445	0.324	0.477	0.402	1.191	0.48	0.805
0.926	0.617	0.617	0.746	0.48	0.594	0.648	0.527	0.629	0.777	0.48	0.613	1.012	0.641	0.531	1.059	0.547	0.652	1.047	0.535	0.645	1.109	0.699	0.672	0.574	0.75	0.434	0.34	0.426	0.434	1.133	0.559	0.793
0.871	0.613	0.609	0.754	0.484	0.594	0.625	0.531	0.613	0.824	0.508	0.613	0.977	0.652	0.539	1.051	0.594	0.652	1.008	0.492	0.633	1.094	0.703	0.668	0.5	0.641	0.441	0.391	0.438	0.449	1.113	0.617	0.742
0.797	0.602	0.594	0.805	0.48	0.586	0.598	0.52	0.609	0.859	0.531	0.617	0.918	0.664	0.527	0.992	0.629	0.641	0.98	0.461	0.605	1.094	0.699	0.656	0.391	0.469	0.453	0.477	0.484	0.461	1.148	0.648	0.66
0.719	0.566	0.578	0.871	0.48	0.59	0.578	0.512	0.609	0.875	0.543	0.621	0.836	0.637	0.516	0.934	0.668	0.609	0.949	0.438	0.578	1.113	0.676	0.648	0.348	0.363	0.469	0.555	0.535	0.465	1.215	0.641	0.566
0.656	0.539	0.555	0.926	0.496	0.602	0.57	0.496	0.613	0.863	0.555	0.617	0.758	0.617	0.508	0.891	0.711	0.555	0.926	0.434	0.566	1.141	0.656	0.641	0.313	0.309	0.477	0.629	0.578	0.473	1.238	0.598	0.477
0.602	0.508	0.527	0.957	0.531	0.609	0.547	0.48	0.621	0.875	0.566	0.609	0.68	0.57	0.504	0.887	0.691	0.512	0.914	0.461	0.57	1.145	0.648	0.637	0.297	0.32	0.461	0.711	0.613	0.488	1.188	0.57	0.426
0.582	0.492	0.504	0.988	0.563	0.625	0.543	0.477	0.629	0.922	0.57	0.605	0.605	0.523	0.5	0.898	0.707	0.461	0.883	0.449	0.594	1.121	0.668	0.637	0.309	0.355	0.449	0.781	0.641	0.512	1.07	0.531	0.426
0.59	0.496	0.496	1.027	0.59	0.645	0.531	0.465	0.637	0.984	0.594	0.59	0.543	0.477	0.496	0.957	0.715	0.426	0.855	0.469	0.582	1.074	0.68	0.637	0.324	0.383	0.445	0.828	0.664	0.531	0.938	0.496	0.461
0.613	0.504	0.484	1.047	0.605	0.656	0.516	0.453	0.641	1.043	0.613	0.578	0.5	0.449	0.504	1.012	0.727	0.41	0.816	0.492	0.551	1.039	0.676	0.641	0.352	0.398	0.445	0.867	0.684	0.551	0.785	0.531	0.512
0.648	0.559	0.484	1.027	0.617	0.66	0.512	0.449	0.645	1.082	0.633	0.582	0.473	0.414	0.508	1.055	0.754	0.426	0.777	0.531	0.551	1.051	0.672	0.645	0.391	0.41	0.445	0.891	0.699	0.566	0.664	0.578	0.543
0.684	0.59	0.488	0.977	0.629	0.656	0.523	0.453	0.641	1.109	0.656	0.594	0.461	0.41	0.508	1.047	0.773	0.457	0.719	0.535	0.559	1.066	0.633	0.637	0.441	0.43	0.453	0.91	0.703	0.566	0.527	0.645	0.543
0.734	0.633	0.5	0.922	0.629	0.645	0.52	0.445	0.633	1.082	0.668	0.602	0.461	0.43	0.504	1.02	0.77	0.492	0.66	0.543	0.566	1.082	0.598	0.633	0.508	0.453	0.469	0.922	0.719	0.566	0.441	0.676	0.52
0.77	0.656	0.504	0.871	0.629	0.629	0.508	0.445	0.621	1.012	0.672	0.594	0.461	0.445	0.508	0.961	0.75	0.52	0.605	0.516	0.555	1.09	0.566	0.617	0.578	0.48	0.488	0.938	0.719	0.57	0.375	0.652	0.484
0.773	0.668	0.496	0.84	0.617	0.613	0.504	0.445	0.609	0.918	0.668	0.578	0.477	0.457	0.504	0.879	0.727	0.527	0.539	0.484	0.543	1.086	0.563	0.621	0.66	0.52	0.512	0.941	0.727	0.574	0.324	0.586	0.457
0.77	0.66	0.516	0.828	0.59	0.59	0.512	0.438	0.605	0.836	0.656	0.547	0.504	0.473	0.508	0.793	0.699	0.52	0.492	0.438	0.531	1.074	0.555	0.633	0.734	0.535	0.52	0.926	0.723	0.582	0.289	0.523	0.441
0.754	0.645	0.547	0.852	0.578	0.574	0.527	0.438	0.594	0.777	0.629	0.512	0.535	0.5	0.523	0.711	0.695	0.504	0.461	0.395	0.523	1.043	0.57	0.656	0.793	0.539	0.535	0.906	0.727	0.598	0.27	0.496	0.438
0.719	0.617	0.563	0.895	0.594	0.566	0.555	0.445	0.586	0.758	0.586	0.484	0.574	0.531	0.535	0.641	0.641	0.496	0.434	0.363	0.512	1.023	0.566	0.688	0.824	0.539	0.551	0.898	0.754	0.605	0.258	0.492	0.441
0.703	0.555	0.551	0.938	0.633	0.57	0.59	0.457	0.586	0.766	0.543	0.457	0.621	0.551	0.543	0.582	0.598	0.496	0.414	0.332	0.512	1.004	0.57	0.711	0.852	0.555	0.555	0.945	0.781	0.609	0.273	0.461	0.461
0.695	0.453	0.559	0.953	0.684	0.566	0.629	0.473	0.582	0.789	0.539	0.438	0.668	0.57	0.563	0.535	0.551	0.5	0.395	0.305	0.512	1.004	0.578	0.727	0.871	0.566	0.555	1.043	0.801	0.617	0.277	0.457	0.465
0.684	0.391	0.57	0.949	0.73	0.566	0.676	0.488	0.582	0.82	0.559	0.422	0.695	0.582	0.566	0.5	0.508	0.504	0.383	0.293	0.512	0.961	0.539	0.727	0.891	0.574	0.555	1.125	0.816	0.641	0.313	0.477	0.469
0.672	0.398	0.566	0.922	0.75	0.563	0.723	0.508	0.59	0.844	0.594	0.414	0.723	0.605	0.578	0.48	0.484	0.523	0.387	0.289	0.512	0.914	0.547	0.715	0.922	0.59	0.551	1.156	0.832	0.672	0.363	0.504	0.465
0.672	0.449	0.563	0.883	0.754	0.559	0.758	0.516	0.602	0.879	0.621	0.426	0.75	0.629	0.574	0.469	0.477	0.539	0.398	0.297	0.52	0.875	0.547	0.703	0.957	0.602	0.555	1.152	0.84	0.699	0.441	0.547	0.457
0.676	0.496	0.559	0.828	0.723	0.547	0.766	0.527	0.609	0.895	0.648	0.434	0.77	0.652	0.559	0.48	0.465	0.551	0.41	0.309	0.523	0.816	0.488	0.688	0.988	0.629	0.559	1.133	0.852	0.711	0.531	0.578	0.453
0.676	0.512	0.555	0.762	0.68	0.531	0.758	0.531	0.609	0.875	0.648	0.441	0.781	0.66	0.551	0.5	0.465	0.555	0.422	0.313	0.531	0.758	0.441	0.652	1.008	0.656	0.559	1.141	0.859	0.723	0.609	0.605	0.457
0.684	0.504	0.547	0.703	0.633	0.516	0.754	0.535	0.602	0.832	0.641	0.445	0.805	0.66	0.543	0.543	0.5	0.555	0.453	0.316	0.543	0.715	0.406	0.625	0.992	0.684	0.566	1.16	0.84	0.719	0.68	0.629	0.457
0.68	0.504	0.559	0.66	0.594	0.508	0.77	0.527	0.598	0.773	0.613	0.441	0.832	0.664	0.551	0.594	0.547	0.563	0.488	0.324	0.555	0.676	0.375	0.613	0.973	0.707	0.57	1.172	0.805	0.715	0.719	0.656	0.453
0.68	0.512	0.563	0.625	0.574	0.504	0.813	0.535	0.59	0.715	0.578	0.438	0.863	0.668	0.566	0.641	0.59	0.563	0.531	0.328	0.57	0.66	0.367	0.59	0.977	0.711	0.566	1.184	0.75	0.695	0.773	0.652	0.449
0.68	0.52	0.566	0.594	0.563	0.496	0.863	0.547	0.59	0.656	0.539	0.434	0.895	0.688	0.586	0.684	0.633	0.551	0.578	0.324	0.59	0.621	0.344	0.578	1.004	0.695	0.57	1.176	0.691	0.668	0.828	0.676	0.434
0.672	0.516	0.566	0.574	0.547	0.496	0.914	0.566	0.594	0.605	0.492	0.434	0.934	0.695	0.605	0.699	0.66	0.539	0.633	0.32	0.602	0.574	0.344	0.574	1.047	0.664	0.574	1.145	0.633	0.648	0.902	0.711	0.449
0.672	0.52	0.563	0.57	0.547	0.484	0.957	0.59	0.605	0.566	0.461	0.434	0.969	0.691	0.625	0.715	0.68	0.52	0.668	0.309	0.605	0.527	0.355	0.582	1.082	0.641	0.582	1.105	0.598	0.629	0.973	0.695	0.484
0.672	0.527	0.551	0.57	0.551	0.484	0.996	0.617	0.617	0.523	0.43	0.441	0.988	0.684	0.633	0.719	0.691	0.508	0.707	0.297	0.605	0.492	0.379	0.594	1.094	0.645	0.598	1.055	0.602	0.609	1.012	0.625	0.551
0.672	0.539	0.543	0.574	0.566	0.484	0.988	0.641	0.625	0.5	0.414	0.449	0.977	0.676	0.637	0.719	0.699	0.488	0.738	0.293	0.598	0.449	0.367	0.602	1.121	0.672	0.617	0.996	0.617	0.586	1.023	0.578	0.602
0.676	0.563	0.535	0.586	0.57	0.492	0.961	0.66	0.629	0.488	0.41	0.457	0.949	0.668	0.629	0.734	0.707	0.484	0.77	0.301	0.594	0.395	0.352	0.605	1.16	0.707	0.637	0.934	0.648	0.551	1.008	0.543	0.641
0.688	0.586	0.523	0.605	0.574	0.5	0.914	0.668	0.617	0.488	0.41	0.469	0.934	0.652	0.617	0.77	0.727	0.484	0.797	0.316	0.602	0.359	0.332	0.594	1.215	0.73	0.664	0.867	0.664	0.539	0.992	0.547	0.648
0.699	0.602	0.527	0.625	0.574	0.508	0.867	0.668	0.609	0.508	0.426	0.473	0.941	0.633	0.621	0.813	0.742	0.492	0.824	0.332	0.605	0.32	0.309	0.574	1.258	0.723	0.684	0.785	0.656	0.52	1.004	0.57	0.645
0.711	0.617	0.535	0.66	0.578	0.523	0.828	0.66	0.59	0.527	0.441	0.465	0.957	0.621	0.633	0.855	0.762	0.504	0.84	0.359	0.609	0.281	0.281	0.547	1.285	0.695	0.695	0.723	0.633	0.523	1.051	0.578	0.633
0.723	0.625	0.539	0.676	0.578	0.535	0.801	0.633	0.563	0.559	0.465	0.469	0.965	0.598	0.656	0.906	0.75	0.527	0.898	0.391	0.609	0.27	0.266	0.523	1.277	0.633	0.699	0.668	0.594	0.527	1.098	0.582	0.633
0.723	0.617	0.547	0.699	0.578	0.543	0.797	0.617	0.539	0.598	0.484	0.473	0.988	0.59	0.676	0.941	0.777	0.559	1	0.422	0.613	0.273	0.266	0.5	1.227	0.566	0.699	0.625	0.563	0.523	1.129	0.582	0.648
0.73	0.613	0.539	0.73	0.59	0.543	0.805	0.598	0.527	0.633	0.5	0.477	0.992	0.598	0.695	0.977	0.797	0.586	1.102	0.453	0.621	0.293	0.266	0.484	1.156	0.523	0.684	0.594	0.527	0.512	1.148	0.602	0.668
0.758	0.621	0.539	0.762	0.605	0.555	0.828	0.586	0.535	0.66	0.512	0.484	0.969	0.605	0.703	0.988	0.809	0.605	1.184	0.5	0.637	0.324	0.289	0.492	1.066	0.5	0.66	0.582	0.473	0.504	1.18	0.645	0.703
0.773	0.633	0.559	0.777	0.617	0.559	0.852	0.598	0.539	0.691	0.527	0.496	0.949	0.598	0.695	0.992	0.816	0.617	1.227	0.543	0.641	0.367	0.328	0.516	0.977	0.508	0.629	0.57	0.422	0.516	1.223	0.68	0.727
0.793	0.656	0.563	0.781	0.617	0.559	0.863	0.621	0.555	0.719	0.543	0.508	0.949	0.57	0.676	1.004	0.801	0.613	1.207	0.598	0.637	0.426	0.367	0.535	0.875	0.531	0.594	0.566	0.387	0.52	1.277	0.715	0.754
0.816	0.68	0.566	0.785	0.609	0.555	0.859	0.633	0.566	0.73	0.559	0.52	0.953	0.527	0.664	1.02	0.758	0.625	1.172	0.645	0.625	0.484	0.391	0.57	0.781	0.559	0.551	0.574	0.363	0.539	1.289	0.695	0.785
0.836	0.684	0.578	0.785	0.605	0.551	0.836	0.645	0.57	0.738	0.574	0.527	0.957	0.488	0.648	1.063	0.734	0.652	1.156	0.672	0.605	0.527	0.402	0.605	0.703	0.566	0.516	0.602	0.34	0.539	1.27	0.633	0.801
0.855	0.676	0.605	0.781	0.605	0.543	0.801	0.652	0.57	0.746	0.598	0.527	0.945	0.477	0.637	1.094	0.695	0.695	1.16	0.672	0.578	0.555	0.402	0.629	0.621	0.559	0.496	0.625	0.332	0.547	1.207	0.551	0.809
0.871	0.672	0.637	0.793	0.598	0.543	0.754	0.637	0.563	0.758	0.605	0.531	0.934	0.461	0.625	1.102	0.668	0.738	1.203	0.652	0.543	0.59	0.395	0.633	0.563	0.531	0.496	0.648	0.324	0.547	1.137	0.477	0.789
0.867	0.656	0.664	0.797	0.605	0.543	0.703	0.625	0.555	0.77	0.621	0.535	0.941	0.457	0.617	1.082	0.613	0.777	1.266	0.641	0.512	0.641	0.383	0.617	0.508	0.488	0.508	0.668	0.316	0.563	1.059	0.434	0.754
0.855	0.645	0.684	0.801	0.598	0.539	0.648	0.609	0.539	0.777	0.629	0.535	0.945	0.461	0.625	1.035	0.637	0.793	1.293	0.621	0.488	0.719	0.387	0.613	0.473	0.449	0.504	0.68	0.316	0.574	0.977	0.438	0.703
0.84	0.629	0.68	0.824	0.602	0.543	0.594	0.582	0.523	0.789	0.641	0.535	0.926	0.473	0.652	0.996	0.637	0.793	1.25	0.609	0.488	0.816	0.402	0.617	0.457	0.414	0.508	0.695	0.309	0.574	0.891	0.473	0.656
0.813	0.605	0.672	0.859	0.609	0.555	0.555	0.559	0.512	0.809	0.645	0.543	0.898	0.504	0.68	0.969	0.629	0.781	1.168	0.637	0.496	0.922	0.422	0.625	0.453	0.383	0.508	0.707	0.313	0.578	0.816	0.531	0.609
0.809	0.582	0.652	0.891	0.617	0.551	0.531	0.539	0.508	0.824	0.66	0.551	0.855	0.492	0.699	0.941	0.598	0.77	1.039	0.672	0.504	1.027	0.469	0.652	0.453	0.363	0.504	0.738	0.316	0.574	0.746	0.59	0.582
0.82	0.574	0.637	0.91	0.633	0.559	0.52	0.539	0.512	0.848	0.68	0.563	0.813	0.457	0.68	0.902	0.57	0.734	0.902	0.672	0.508	1.082	0.52	0.68	0.461	0.344	0.5	0.77	0.316	0.574	0.664	0.602	0.566
0.828	0.586	0.637	0.906	0.637	0.563	0.508	0.539	0.512	0.871	0.684	0.574	0.773	0.434	0.633	0.871	0.504	0.715	0.754	0.688	0.492	1.109	0.559	0.703	0.461	0.324	0.492	0.805	0.32	0.578	0.594	0.578	0.563
0.852	0.613	0.645	0.895	0.633	0.566	0.516	0.551	0.516	0.887	0.695	0.582	0.75	0.434	0.582	0.844	0.461	0.707	0.629	0.664	0.461	1.125	0.59	0.695	0.477	0.316	0.488	0.82	0.316	0.586	0.527	0.531	0.563
0.875	0.617	0.668	0.867	0.613	0.563	0.531	0.559	0.512	0.883	0.711	0.594	0.719	0.41	0.586	0.824	0.418	0.723	0.516	0.605	0.434	1.152	0.609	0.664	0.504	0.324	0.488	0.805	0.301	0.598	0.477	0.469	0.57
0.91	0.602	0.691	0.848	0.59	0.559	0.539	0.57	0.512	0.863	0.723	0.605	0.684	0.41	0.602	0.793	0.383	0.73	0.438	0.551	0.422	1.203	0.633	0.605	0.527	0.324	0.496	0.77	0.309	0.602	0.453	0.418	0.582
0.938	0.598	0.719	0.844	0.563	0.566	0.563	0.582	0.512	0.855	0.734	0.605	0.664	0.422	0.609	0.777	0.395	0.734	0.402	0.492	0.422	1.266	0.676	0.535	0.555	0.34	0.508	0.719	0.324	0.59	0.438	0.391	0.59
0.93	0.586	0.734	0.855	0.551	0.57	0.59	0.598	0.523	0.863	0.738	0.605	0.645	0.438	0.605	0.781	0.426	0.73	0.367	0.465	0.426	1.316	0.703	0.488	0.57	0.34	0.523	0.699	0.348	0.566	0.438	0.359	0.59
0.898	0.582	0.727	0.867	0.563	0.586	0.625	0.621	0.523	0.887	0.746	0.605	0.625	0.434	0.59	0.77	0.445	0.703	0.344	0.449	0.434	1.313	0.707	0.469	0.578	0.344	0.535	0.734	0.355	0.551	0.426	0.336	0.586
0.852	0.563	0.695	0.906	0.574	0.605	0.656	0.637	0.535	0.918	0.746	0.605	0.602	0.426	0.574	0.734	0.465	0.676	0.332	0.449	0.445	1.27	0.719	0.496	0.594	0.348	0.555	0.785	0.355	0.527	0.414	0.332	0.578
0.809	0.527	0.652	0.945	0.586	0.637	0.688	0.66	0.543	0.938	0.758	0.613	0.574	0.414	0.57	0.695	0.461	0.652	0.34	0.457	0.469	1.203	0.727	0.535	0.629	0.352	0.563	0.82	0.352	0.531	0.402	0.348	0.586
0.77	0.465	0.59	0.957	0.602	0.664	0.715	0.664	0.547	0.965	0.773	0.633	0.555	0.406	0.57	0.652	0.453	0.637	0.375	0.488	0.492	1.117	0.746	0.566	0.68	0.34	0.57	0.855	0.359	0.547	0.406	0.359	0.586
0.73	0.383	0.535	0.941	0.613	0.68	0.738	0.668	0.559	0.988	0.797	0.645	0.539	0.41	0.57	0.609	0.441	0.617	0.418	0.523	0.5	1.012	0.742	0.574	0.738	0.324	0.57	0.871	0.383	0.57	0.422	0.371	0.582
0.738	0.352	0.508	0.91	0.613	0.68	0.754	0.676	0.563	0.992	0.816	0.664	0.527	0.406	0.582	0.578	0.434	0.605	0.484	0.559	0.512	0.879	0.766	0.563	0.797	0.316	0.582	0.898	0.418	0.598	0.438	0.367	0.578
0.754	0.387	0.504	0.883	0.598	0.672	0.766	0.684	0.559	0.973	0.816	0.676	0.539	0.398	0.598	0.551	0.41	0.594	0.547	0.586	0.508	0.777	0.742	0.555	0.852	0.309	0.605	0.938	0.453	0.605	0.449	0.375	0.574
0.742	0.41	0.5	0.859	0.566	0.668	0.762	0.688	0.555	0.93	0.797	0.676	0.547	0.383	0.605	0.531	0.391	0.598	0.605	0.613	0.508	0.652	0.688	0.555	0.875	0.309	0.625	0.992	0.484	0.605	0.473	0.359	0.582
0.754	0.43	0.504	0.836	0.516	0.664	0.746	0.684	0.551	0.895	0.738	0.672	0.547	0.371	0.617	0.516	0.371	0.598	0.648	0.633	0.512	0.586	0.637	0.555	0.859	0.316	0.633	1.043	0.504	0.59	0.523	0.352	0.59
0.766	0.414	0.492	0.816	0.484	0.648	0.738	0.676	0.543	0.867	0.676	0.66	0.535	0.355	0.629	0.504	0.336	0.609	0.695	0.656	0.52	0.527	0.566	0.566	0.852	0.332	0.633	1.078	0.527	0.566	0.582	0.352	0.602
0.785	0.469	0.5	0.801	0.461	0.641	0.734	0.668	0.539	0.855	0.625	0.641	0.539	0.348	0.625	0.504	0.32	0.609	0.738	0.664	0.531	0.496	0.523	0.578	0.902	0.332	0.625	1.074	0.531	0.543	0.641	0.355	0.613
0.813	0.539	0.566	0.777	0.457	0.637	0.734	0.664	0.543	0.848	0.598	0.629	0.527	0.328	0.633	0.512	0.316	0.613	0.785	0.676	0.539	0.469	0.492	0.586	0.969	0.332	0.625	1.043	0.535	0.516	0.707	0.367	0.641
0.809	0.531	0.629	0.762	0.465	0.637	0.738	0.66	0.551	0.848	0.598	0.621	0.52	0.328	0.633	0.527	0.324	0.613	0.859	0.691	0.559	0.457	0.488	0.59	1.043	0.34	0.621	0.98	0.527	0.504	0.762	0.379	0.668
0.797	0.48	0.684	0.77	0.504	0.637	0.742	0.664	0.555	0.852	0.617	0.625	0.527	0.328	0.629	0.539	0.336	0.605	0.918	0.695	0.574	0.457	0.516	0.59	1.094	0.348	0.637	0.895	0.504	0.508	0.793	0.379	0.695
0.797	0.434	0.707	0.793	0.547	0.656	0.758	0.668	0.555	0.863	0.625	0.637	0.539	0.344	0.625	0.563	0.352	0.609	0.98	0.703	0.582	0.453	0.531	0.586	1.094	0.379	0.645	0.797	0.5	0.5	0.793	0.379	0.723
0.789	0.391	0.711	0.793	0.578	0.664	0.773	0.688	0.559	0.863	0.633	0.648	0.543	0.348	0.625	0.574	0.355	0.617	1.031	0.711	0.598	0.453	0.539	0.586	1.043	0.434	0.645	0.707	0.516	0.504	0.773	0.375	0.73
0.773	0.367	0.695	0.781	0.598	0.672	0.797	0.699	0.563	0.855	0.617	0.672	0.555	0.352	0.621	0.582	0.379	0.625	1.066	0.727	0.609	0.473	0.57	0.582	1.012	0.492	0.637	0.602	0.492	0.504	0.785	0.375	0.719
0.75	0.371	0.668	0.758	0.582	0.695	0.801	0.723	0.57	0.848	0.609	0.68	0.578	0.359	0.621	0.586	0.387	0.633	1.082	0.734	0.617	0.496	0.594	0.566	1.035	0.527	0.629	0.527	0.547	0.469	0.836	0.371	0.707
0.73	0.371	0.641	0.73	0.543	0.707	0.793	0.727	0.566	0.832	0.602	0.68	0.613	0.375	0.625	0.578	0.387	0.633	1.086	0.73	0.621	0.52	0.617	0.551	1.09	0.578	0.609	0.488	0.563	0.461	0.898	0.379	0.699
0.711	0.375	0.621	0.695	0.512	0.703	0.785	0.715	0.566	0.805	0.586	0.668	0.66	0.398	0.633	0.586	0.383	0.633	1.078	0.746	0.617	0.551	0.621	0.543	1.16	0.633	0.559	0.469	0.52	0.461	0.992	0.402	0.699
0.688	0.379	0.605	0.691	0.5	0.684	0.797	0.703	0.566	0.777	0.57	0.664	0.711	0.426	0.637	0.598	0.383	0.629	1.09	0.738	0.605	0.59	0.613	0.551	1.223	0.66	0.512	0.469	0.492	0.461	1.074	0.43	0.707
0.672	0.391	0.598	0.719	0.5	0.656	0.828	0.68	0.566	0.742	0.551	0.656	0.746	0.449	0.648	0.613	0.379	0.625	1.117	0.719	0.605	0.637	0.609	0.559	1.207	0.652	0.469	0.48	0.512	0.457	1.121	0.469	0.723
0.656	0.398	0.605	0.738	0.492	0.637	0.867	0.664	0.578	0.711	0.52	0.641	0.777	0.465	0.664	0.629	0.387	0.617	1.18	0.707	0.617	0.699	0.613	0.574	1.133	0.629	0.453	0.512	0.543	0.465	1.125	0.5	0.723
0.645	0.395	0.609	0.742	0.484	0.629	0.891	0.672	0.594	0.684	0.508	0.625	0.785	0.469	0.668	0.652	0.398	0.605	1.227	0.688	0.629	0.762	0.617	0.586	1.031	0.609	0.449	0.574	0.582	0.473	1.133	0.547	0.695
0.648	0.391	0.613	0.742	0.484	0.625	0.91	0.68	0.617	0.668	0.496	0.609	0.793	0.473	0.66	0.684	0.41	0.602	1.238	0.691	0.641	0.828	0.629	0.605	0.898	0.582	0.453	0.656	0.602	0.488	1.16	0.566	0.66
0.645	0.387	0.613	0.738	0.488	0.629	0.938	0.695	0.637	0.66	0.488	0.598	0.836	0.48	0.656	0.734	0.43	0.598	1.195	0.688	0.648	0.902	0.652	0.625	0.785	0.605	0.406	0.727	0.617	0.496	1.184	0.574	0.613
0.645	0.387	0.609	0.723	0.477	0.633	0.949	0.711	0.656	0.648	0.484	0.586	0.914	0.516	0.664	0.781	0.457	0.59	1.137	0.66	0.664	0.973	0.68	0.641	0.695	0.598	0.465	0.773	0.625	0.516	1.18	0.559	0.57
0.645	0.391	0.605	0.715	0.457	0.637	0.934	0.711	0.664	0.645	0.469	0.582	1	0.563	0.684	0.809	0.473	0.586	1.102	0.625	0.676	1.023	0.691	0.645	0.57	0.699	0.414	0.801	0.641	0.523	1.133	0.547	0.543
0.652	0.406	0.598	0.707	0.441	0.648	0.895	0.691	0.656	0.645	0.453	0.578	1.082	0.625	0.695	0.809	0.492	0.582	1.098	0.574	0.684	1.027	0.699	0.641	0.48	0.809	0.371	0.82	0.656	0.531	1.063	0.543	0.535
0.645	0.426	0.582	0.703	0.426	0.652	0.867	0.664	0.645	0.637	0.43	0.578	1.129	0.688	0.699	0.805	0.504	0.582	1.086	0.52	0.676	1.016	0.711	0.641	0.441	0.703	0.363	0.82	0.672	0.531	0.984	0.566	0.531
0.641	0.449	0.582	0.699	0.418	0.652	0.855	0.625	0.633	0.637	0.418	0.582	1.145	0.738	0.699	0.832	0.512	0.59	1.082	0.516	0.66	1.031	0.699	0.645	0.367	0.488	0.391	0.824	0.68	0.527	0.898	0.605	0.555
0.641	0.465	0.574	0.684	0.41	0.652	0.859	0.594	0.613	0.645	0.402	0.582	1.113	0.758	0.68	0.875	0.512	0.594	1.086	0.484	0.645	1.09	0.68	0.645	0.348	0.379	0.434	0.852	0.703	0.523	0.789	0.629	0.547
0.641	0.465	0.578	0.668	0.398	0.656	0.867	0.582	0.586	0.652	0.41	0.578	1.063	0.758	0.641	0.91	0.527	0.598	1.055	0.477	0.629	1.152	0.672	0.656	0.328	0.32	0.465	0.883	0.703	0.527	0.684	0.684	0.496
0.645	0.457	0.586	0.656	0.398	0.652	0.895	0.578	0.578	0.652	0.41	0.578	1.012	0.746	0.594	0.961	0.555	0.605	1.012	0.484	0.621	1.195	0.668	0.68	0.328	0.359	0.469	0.902	0.703	0.535	0.609	0.715	0.5
0.656	0.445	0.594	0.637	0.406	0.645	0.918	0.578	0.574	0.645	0.41	0.578	0.973	0.727	0.543	0.996	0.59	0.613	0.984	0.484	0.625	1.215	0.668	0.703	0.332	0.414	0.461	0.91	0.691	0.551	0.523	0.723	0.488
0.668	0.441	0.602	0.625	0.41	0.633	0.938	0.594	0.586	0.633	0.406	0.57	0.941	0.672	0.516	1	0.625	0.617	0.945	0.5	0.66	1.219	0.66	0.723	0.34	0.441	0.449	0.914	0.688	0.57	0.453	0.715	0.465
0.68	0.43	0.605	0.605	0.41	0.617	0.961	0.609	0.602	0.605	0.402	0.566	0.938	0.617	0.512	0.973	0.645	0.613	0.895	0.469	0.691	1.23	0.641	0.738	0.371	0.457	0.441	0.91	0.688	0.586	0.406	0.52	0.48
0.695	0.434	0.605	0.586	0.406	0.605	0.969	0.621	0.613	0.582	0.398	0.555	0.945	0.609	0.512	0.922	0.672	0.59	0.84	0.426	0.688	1.246	0.609	0.734	0.406	0.457	0.434	0.895	0.695	0.602	0.375	0.367	0.5
0.73	0.449	0.605	0.57	0.402	0.594	0.957	0.613	0.629	0.555	0.395	0.547	0.938	0.633	0.531	0.891	0.699	0.566	0.797	0.395	0.613	1.242	0.57	0.715	0.453	0.445	0.438	0.887	0.707	0.605	0.379	0.371	0.52
0.762	0.465	0.609	0.566	0.402	0.586	0.93	0.609	0.637	0.543	0.395	0.539	0.93	0.648	0.551	0.875	0.66	0.539	0.75	0.402	0.574	1.215	0.547	0.691	0.516	0.457	0.445	0.922	0.711	0.609	0.379	0.418	0.535
0.801	0.477	0.613	0.566	0.41	0.574	0.895	0.59	0.629	0.539	0.387	0.531	0.895	0.656	0.566	0.879	0.645	0.512	0.707	0.367	0.555	1.164	0.527	0.676	0.578	0.469	0.465	0.988	0.723	0.613	0.383	0.441	0.547
0.828	0.504	0.621	0.582	0.418	0.563	0.848	0.547	0.613	0.543	0.383	0.535	0.84	0.648	0.563	0.918	0.637	0.488	0.66	0.34	0.57	1.102	0.52	0.668	0.637	0.48	0.492	1.055	0.75	0.629	0.418	0.426	0.547
0.848	0.52	0.633	0.613	0.438	0.559	0.793	0.512	0.598	0.563	0.383	0.535	0.773	0.633	0.551	0.965	0.648	0.48	0.621	0.344	0.574	1.027	0.496	0.668	0.691	0.488	0.52	1.102	0.785	0.641	0.465	0.422	0.551
0.863	0.523	0.641	0.641	0.445	0.555	0.742	0.469	0.586	0.59	0.395	0.531	0.703	0.602	0.523	0.977	0.68	0.492	0.594	0.355	0.563	0.945	0.461	0.656	0.742	0.473	0.543	1.156	0.832	0.66	0.535	0.43	0.559
0.863	0.523	0.645	0.656	0.453	0.563	0.695	0.441	0.582	0.629	0.414	0.535	0.629	0.582	0.5	0.984	0.707	0.52	0.57	0.371	0.559	0.871	0.453	0.629	0.793	0.457	0.563	1.23	0.883	0.672	0.598	0.438	0.563
0.859	0.523	0.637	0.668	0.453	0.563	0.656	0.422	0.574	0.672	0.434	0.539	0.563	0.551	0.492	0.965	0.727	0.543	0.555	0.359	0.547	0.809	0.434	0.59	0.852	0.453	0.57	1.301	0.887	0.695	0.664	0.477	0.574
0.852	0.516	0.629	0.68	0.457	0.566	0.645	0.414	0.586	0.719	0.461	0.555	0.508	0.523	0.492	0.918	0.715	0.559	0.523	0.34	0.547	0.754	0.426	0.582	0.918	0.469	0.586	1.352	0.855	0.715	0.707	0.516	0.594
0.875	0.512	0.637	0.684	0.457	0.57	0.633	0.41	0.594	0.754	0.492	0.563	0.469	0.492	0.52	0.852	0.691	0.563	0.5	0.332	0.551	0.703	0.43	0.598	0.984	0.508	0.598	1.371	0.785	0.738	0.738	0.539	0.605
0.91	0.531	0.641	0.699	0.457	0.574	0.633	0.406	0.602	0.762	0.508	0.566	0.441	0.461	0.551	0.773	0.645	0.551	0.469	0.32	0.547	0.645	0.41	0.598	1.047	0.563	0.605	1.355	0.691	0.746	0.758	0.563	0.621
0.969	0.555	0.645	0.715	0.465	0.578	0.633	0.41	0.605	0.773	0.527	0.555	0.426	0.445	0.566	0.68	0.633	0.535	0.445	0.313	0.559	0.594	0.383	0.531	1.09	0.605	0.605	1.305	0.617	0.742	0.785	0.578	0.633
1.008	0.578	0.652	0.746	0.484	0.582	0.629	0.41	0.613	0.805	0.523	0.555	0.438	0.441	0.582	0.613	0.578	0.535	0.426	0.297	0.563	0.566	0.387	0.484	1.09	0.637	0.613	1.234	0.551	0.73	0.816	0.594	0.633
1.063	0.602	0.66	0.805	0.496	0.59	0.621	0.418	0.621	0.859	0.531	0.555	0.449	0.438	0.578	0.547	0.539	0.535	0.414	0.281	0.57	0.52	0.355	0.473	1.066	0.66	0.617	1.152	0.516	0.707	0.848	0.598	0.625
1.102	0.617	0.668	0.887	0.52	0.594	0.617	0.438	0.625	0.918	0.551	0.563	0.469	0.453	0.574	0.516	0.5	0.547	0.406	0.266	0.578	0.5	0.359	0.473	1.074	0.672	0.598	1.059	0.516	0.672	0.871	0.582	0.625
1.102	0.641	0.664	0.949	0.551	0.598	0.613	0.441	0.629	0.977	0.57	0.574	0.488	0.477	0.559	0.48	0.477	0.559	0.41	0.27	0.59	0.488	0.371	0.465	1.113	0.66	0.594	0.973	0.535	0.648	0.875	0.578	0.625
1.063	0.66	0.648	0.996	0.582	0.594	0.609	0.449	0.625	1.02	0.594	0.59	0.512	0.512	0.547	0.461	0.461	0.566	0.438	0.266	0.598	0.477	0.383	0.465	1.168	0.645	0.598	0.891	0.543	0.621	0.863	0.586	0.633
0.984	0.633	0.625	1.039	0.602	0.598	0.602	0.449	0.625	1.023	0.617	0.602	0.543	0.539	0.543	0.453	0.449	0.57	0.457	0.273	0.594	0.473	0.379	0.469	1.203	0.637	0.613	0.809	0.566	0.598	0.859	0.613	0.648
0.891	0.602	0.609	1.066	0.598	0.605	0.586	0.445	0.633	0.988	0.629	0.625	0.578	0.559	0.543	0.457	0.449	0.57	0.473	0.281	0.586	0.457	0.359	0.465	1.211	0.641	0.629	0.746	0.559	0.586	0.875	0.641	0.652
0.777	0.555	0.586	1.047	0.59	0.609	0.582	0.434	0.633	0.926	0.645	0.629	0.613	0.563	0.559	0.484	0.461	0.563	0.496	0.289	0.586	0.457	0.352	0.477	1.199	0.652	0.652	0.699	0.523	0.586	0.922	0.652	0.668
0.668	0.508	0.555	0.988	0.574	0.617	0.566	0.434	0.648	0.871	0.668	0.617	0.648	0.566	0.574	0.52	0.496	0.566	0.523	0.297	0.578	0.473	0.34	0.488	1.199	0.66	0.684	0.672	0.473	0.594	0.977	0.633	0.695
0.59	0.461	0.527	0.93	0.559	0.613	0.551	0.43	0.656	0.82	0.672	0.605	0.672	0.555	0.582	0.551	0.531	0.563	0.566	0.297	0.57	0.473	0.316	0.504	1.215	0.645	0.707	0.648	0.426	0.598	1.027	0.617	0.719
0.543	0.438	0.508	0.879	0.535	0.609	0.527	0.422	0.66	0.809	0.664	0.586	0.676	0.547	0.602	0.578	0.551	0.563	0.621	0.305	0.574	0.48	0.293	0.527	1.234	0.602	0.723	0.637	0.379	0.602	1.066	0.629	0.75
0.535	0.434	0.484	0.859	0.5	0.613	0.516	0.414	0.664	0.824	0.641	0.566	0.695	0.543	0.613	0.602	0.566	0.547	0.66	0.313	0.582	0.484	0.266	0.551	1.246	0.566	0.723	0.629	0.344	0.59	1.105	0.641	0.777
0.547	0.438	0.469	0.852	0.469	0.621	0.52	0.422	0.668	0.859	0.621	0.555	0.711	0.543	0.621	0.617	0.578	0.543	0.691	0.328	0.598	0.488	0.258	0.566	1.219	0.543	0.715	0.621	0.316	0.582	1.164	0.668	0.793
0.57	0.445	0.457	0.848	0.477	0.613	0.523	0.434	0.656	0.914	0.625	0.555	0.73	0.543	0.625	0.633	0.586	0.543	0.719	0.352	0.605	0.508	0.262	0.582	1.172	0.539	0.695	0.617	0.293	0.574	1.234	0.668	0.809
0.621	0.465	0.441	0.855	0.516	0.602	0.535	0.453	0.656	0.953	0.645	0.574	0.758	0.531	0.641	0.645	0.586	0.547	0.77	0.371	0.605	0.535	0.266	0.598	1.102	0.543	0.672	0.613	0.266	0.57	1.289	0.645	0.805
0.688	0.48	0.449	0.875	0.551	0.602	0.559	0.473	0.645	0.98	0.684	0.594	0.789	0.539	0.656	0.668	0.582	0.555	0.848	0.379	0.609	0.574	0.266	0.602	1.031	0.57	0.645	0.602	0.258	0.555	1.305	0.609	0.793
0.766	0.496	0.469	0.895	0.59	0.582	0.586	0.492	0.641	0.984	0.723	0.609	0.828	0.559	0.668	0.703	0.59	0.559	0.953	0.402	0.621	0.633	0.281	0.605	0.949	0.602	0.613	0.586	0.242	0.543	1.273	0.57	0.777
0.832	0.508	0.488	0.895	0.617	0.563	0.617	0.52	0.637	0.957	0.73	0.617	0.867	0.578	0.688	0.73	0.594	0.566	1.066	0.43	0.641	0.715	0.301	0.605	0.855	0.629	0.582	0.582	0.242	0.535	1.211	0.523	0.762
0.859	0.508	0.516	0.863	0.617	0.543	0.645	0.543	0.629	0.902	0.734	0.609	0.902	0.605	0.703	0.777	0.602	0.57	1.176	0.461	0.66	0.805	0.316	0.609	0.758	0.648	0.555	0.57	0.25	0.531	1.113	0.496	0.738
0.84	0.496	0.535	0.84	0.613	0.523	0.664	0.566	0.629	0.828	0.727	0.578	0.922	0.633	0.719	0.82	0.621	0.582	1.227	0.504	0.68	0.879	0.34	0.613	0.676	0.633	0.535	0.566	0.254	0.523	1.004	0.484	0.711
0.801	0.473	0.531	0.805	0.59	0.512	0.672	0.582	0.633	0.758	0.699	0.543	0.926	0.664	0.727	0.863	0.641	0.59	1.223	0.543	0.68	0.91	0.363	0.625	0.602	0.586	0.523	0.566	0.266	0.512	0.887	0.492	0.668
0.766	0.441	0.52	0.77	0.57	0.508	0.68	0.598	0.633	0.688	0.664	0.516	0.926	0.691	0.719	0.891	0.656	0.605	1.191	0.57	0.66	0.922	0.383	0.633	0.531	0.52	0.535	0.57	0.258	0.5	0.77	0.504	0.625
0.742	0.418	0.5	0.711	0.551	0.508	0.707	0.602	0.633	0.617	0.617	0.496	0.93	0.699	0.699	0.91	0.684	0.617	1.176	0.582	0.633	0.949	0.391	0.625	0.445	0.438	0.535	0.57	0.254	0.496	0.66	0.508	0.598
0.723	0.398	0.484	0.664	0.539	0.516	0.75	0.609	0.637	0.57	0.586	0.48	0.953	0.707	0.676	0.914	0.699	0.629	1.164	0.602	0.594	1.02	0.406	0.621	0.473	0.387	0.531	0.582	0.254	0.496	0.574	0.484	0.578
0.703	0.387	0.477	0.629	0.516	0.523	0.809	0.621	0.641	0.535	0.555	0.484	0.988	0.715	0.668	0.906	0.703	0.633	1.18	0.594	0.555	1.09	0.43	0.625	0.391	0.359	0.539	0.594	0.254	0.516	0.504	0.457	0.574
0.688	0.391	0.477	0.598	0.492	0.52	0.848	0.633	0.645	0.508	0.508	0.492	1.008	0.73	0.668	0.914	0.711	0.629	1.195	0.602	0.508	1.16	0.449	0.633	0.383	0.324	0.539	0.605	0.27	0.551	0.457	0.41	0.574
0.684	0.406	0.488	0.57	0.473	0.523	0.879	0.648	0.645	0.492	0.477	0.508	1.027	0.754	0.68	0.945	0.711	0.629	1.207	0.617	0.477	1.191	0.484	0.645	0.363	0.332	0.543	0.602	0.281	0.566	0.406	0.355	0.574
0.688	0.418	0.5	0.57	0.465	0.531	0.895	0.66	0.641	0.488	0.465	0.523	1.027	0.766	0.711	0.992	0.723	0.633	1.18	0.613	0.469	1.156	0.531	0.66	0.352	0.316	0.531	0.602	0.309	0.566	0.383	0.309	0.563
0.691	0.434	0.492	0.57	0.469	0.539	0.898	0.672	0.648	0.484	0.457	0.543	1.02	0.762	0.742	1.035	0.746	0.637	1.121	0.605	0.477	1.09	0.566	0.656	0.359	0.328	0.516	0.645	0.328	0.551	0.371	0.277	0.547
0.699	0.441	0.496	0.582	0.484	0.539	0.879	0.684	0.641	0.504	0.473	0.555	1.012	0.742	0.758	1.082	0.77	0.656	1.02	0.645	0.48	1.051	0.598	0.633	0.379	0.32	0.52	0.703	0.328	0.539	0.387	0.27	0.52
0.703	0.449	0.488	0.594	0.496	0.547	0.848	0.691	0.629	0.531	0.496	0.563	1.004	0.727	0.754	1.094	0.797	0.672	0.918	0.648	0.484	1.055	0.625	0.594	0.398	0.301	0.531	0.766	0.332	0.539	0.402	0.281	0.496
0.707	0.465	0.484	0.617	0.523	0.543	0.816	0.695	0.613	0.559	0.516	0.555	1	0.695	0.734	1.074	0.801	0.699	0.797	0.648	0.48	1.09	0.648	0.531	0.438	0.32	0.539	0.844	0.34	0.563	0.434	0.309	0.48
0.707	0.48	0.496	0.641	0.543	0.555	0.809	0.691	0.594	0.574	0.543	0.543	0.988	0.66	0.703	1.059	0.777	0.715	0.703	0.664	0.465	1.148	0.664	0.477	0.473	0.336	0.555	0.926	0.363	0.594	0.469	0.316	0.469
0.715	0.492	0.5	0.664	0.566	0.563	0.82	0.68	0.578	0.605	0.563	0.539	0.969	0.633	0.684	1.043	0.723	0.723	0.621	0.621	0.457	1.176	0.668	0.438	0.512	0.348	0.57	0.973	0.398	0.629	0.504	0.34	0.461
0.73	0.504	0.5	0.691	0.586	0.566	0.855	0.672	0.574	0.633	0.578	0.539	0.957	0.617	0.672	1.027	0.664	0.727	0.543	0.574	0.461	1.148	0.676	0.426	0.559	0.348	0.59	1.008	0.457	0.648	0.555	0.348	0.457
0.734	0.52	0.504	0.723	0.613	0.57	0.891	0.676	0.578	0.66	0.594	0.543	0.934	0.609	0.688	1.004	0.617	0.715	0.484	0.527	0.469	1.082	0.688	0.441	0.617	0.344	0.602	1.055	0.5	0.645	0.582	0.363	0.461
0.734	0.531	0.504	0.754	0.641	0.59	0.922	0.672	0.598	0.68	0.602	0.555	0.918	0.598	0.707	0.992	0.531	0.707	0.457	0.484	0.488	0.984	0.68	0.477	0.688	0.328	0.605	1.117	0.527	0.629	0.617	0.363	0.473
0.734	0.547	0.508	0.781	0.66	0.602	0.91	0.723	0.543	0.699	0.617	0.563	0.895	0.582	0.727	0.957	0.531	0.684	0.449	0.469	0.504	0.859	0.672	0.5	0.75	0.316	0.609	1.195	0.551	0.613	0.648	0.352	0.496
0.727	0.566	0.488	0.797	0.672	0.602	0.934	0.836	0.574	0.711	0.625	0.57	0.875	0.547	0.734	0.938	0.527	0.684	0.445	0.473	0.508	0.727	0.652	0.492	0.809	0.301	0.609	1.25	0.563	0.59	0.676	0.332	0.527
0.723	0.586	0.473	0.801	0.68	0.594	0.926	0.836	0.605	0.727	0.629	0.57	0.848	0.52	0.719	0.914	0.531	0.66	0.453	0.488	0.52	0.605	0.648	0.477	0.887	0.301	0.613	1.25	0.566	0.574	0.707	0.313	0.551
0.742	0.59	0.477	0.793	0.676	0.586	0.859	0.809	0.609	0.746	0.633	0.57	0.824	0.512	0.688	0.898	0.555	0.672	0.465	0.527	0.52	0.516	0.59	0.457	0.973	0.309	0.625	1.199	0.574	0.57	0.75	0.297	0.566
0.742	0.59	0.48	0.777	0.66	0.578	0.809	0.809	0.574	0.77	0.641	0.574	0.785	0.504	0.66	0.855	0.555	0.699	0.492	0.555	0.504	0.426	0.531	0.445	1.039	0.324	0.637	1.113	0.574	0.574	0.785	0.281	0.59
0.738	0.594	0.488	0.777	0.641	0.582	0.75	0.809	0.523	0.801	0.66	0.566	0.742	0.488	0.648	0.813	0.535	0.723	0.527	0.574	0.5	0.383	0.473	0.453	1.066	0.328	0.641	0.996	0.574	0.602	0.816	0.273	0.613
0.738	0.609	0.496	0.785	0.637	0.59	0.691	0.734	0.504	0.832	0.688	0.566	0.699	0.488	0.637	0.762	0.469	0.723	0.57	0.598	0.508	0.328	0.426	0.457	1.035	0.34	0.641	0.871	0.574	0.617	0.824	0.281	0.625
0.742	0.609	0.523	0.793	0.641	0.598	0.641	0.629	0.516	0.871	0.715	0.57	0.668	0.492	0.633	0.707	0.438	0.703	0.621	0.613	0.52	0.297	0.398	0.473	1.031	0.332	0.633	0.75	0.578	0.613	0.813	0.305	0.625
0.758	0.609	0.559	0.813	0.641	0.613	0.594	0.504	0.539	0.895	0.746	0.57	0.645	0.461	0.633	0.648	0.422	0.637	0.672	0.633	0.531	0.289	0.379	0.488	1.082	0.32	0.621	0.637	0.59	0.586	0.828	0.332	0.605
0.773	0.605	0.602	0.832	0.641	0.625	0.547	0.422	0.559	0.918	0.77	0.578	0.637	0.438	0.637	0.605	0.426	0.598	0.715	0.648	0.535	0.297	0.387	0.496	1.145	0.332	0.629	0.57	0.602	0.543	0.875	0.34	0.59
0.785	0.605	0.633	0.855	0.648	0.629	0.496	0.398	0.57	0.934	0.793	0.578	0.637	0.43	0.645	0.566	0.41	0.59	0.754	0.66	0.539	0.316	0.387	0.504	1.191	0.355	0.637	0.535	0.602	0.504	0.949	0.344	0.59
0.797	0.625	0.645	0.875	0.66	0.637	0.469	0.426	0.574	0.922	0.801	0.582	0.629	0.395	0.656	0.527	0.402	0.582	0.793	0.672	0.555	0.344	0.406	0.508	1.191	0.41	0.648	0.512	0.59	0.477	1.051	0.348	0.605
0.82	0.652	0.648	0.875	0.656	0.637	0.465	0.438	0.586	0.895	0.793	0.578	0.605	0.363	0.652	0.504	0.414	0.574	0.824	0.691	0.559	0.379	0.426	0.52	1.137	0.453	0.648	0.492	0.598	0.457	1.148	0.379	0.633
0.824	0.664	0.652	0.863	0.648	0.637	0.465	0.441	0.586	0.875	0.781	0.566	0.574	0.344	0.641	0.488	0.438	0.559	0.867	0.711	0.559	0.43	0.453	0.52	1.059	0.488	0.637	0.48	0.605	0.453	1.195	0.441	0.664
0.828	0.664	0.66	0.84	0.652	0.633	0.477	0.445	0.574	0.887	0.758	0.551	0.543	0.344	0.625	0.48	0.457	0.551	0.898	0.719	0.547	0.492	0.484	0.523	1.008	0.492	0.609	0.488	0.637	0.449	1.211	0.516	0.68
0.816	0.656	0.656	0.824	0.66	0.621	0.484	0.465	0.57	0.902	0.715	0.559	0.512	0.344	0.613	0.48	0.453	0.543	0.934	0.723	0.551	0.563	0.512	0.531	0.98	0.48	0.563	0.535	0.672	0.449	1.27	0.578	0.668
0.809	0.664	0.648	0.809	0.645	0.629	0.508	0.492	0.559	0.922	0.703	0.566	0.504	0.352	0.598	0.469	0.441	0.539	0.977	0.707	0.547	0.609	0.527	0.535	1.008	0.473	0.504	0.598	0.691	0.453	1.324	0.605	0.641
0.801	0.652	0.641	0.809	0.617	0.629	0.535	0.539	0.555	0.941	0.719	0.59	0.492	0.367	0.59	0.457	0.434	0.539	1.02	0.719	0.547	0.637	0.523	0.547	1.082	0.477	0.449	0.652	0.695	0.461	1.348	0.609	0.609
0.801	0.637	0.645	0.82	0.602	0.637	0.566	0.586	0.555	0.957	0.738	0.609	0.477	0.363	0.598	0.469	0.438	0.539	1.047	0.73	0.555	0.672	0.512	0.563	1.133	0.477	0.414	0.695	0.691	0.465	1.316	0.582	0.574
0.805	0.629	0.668	0.832	0.605	0.656	0.594	0.633	0.559	0.965	0.77	0.629	0.461	0.344	0.605	0.477	0.438	0.547	1.063	0.719	0.563	0.711	0.508	0.578	1.094	0.484	0.402	0.73	0.676	0.484	1.242	0.566	0.527
0.816	0.621	0.68	0.848	0.594	0.676	0.625	0.66	0.563	0.977	0.781	0.645	0.449	0.32	0.609	0.477	0.441	0.563	1.055	0.719	0.566	0.758	0.504	0.594	0.996	0.52	0.406	0.773	0.664	0.504	1.137	0.547	0.516
0.84	0.625	0.699	0.875	0.605	0.703	0.656	0.672	0.578	0.988	0.754	0.648	0.445	0.301	0.613	0.477	0.441	0.578	1.078	0.723	0.574	0.816	0.512	0.605	0.887	0.563	0.418	0.797	0.66	0.527	1.004	0.547	0.516
0.875	0.625	0.719	0.918	0.621	0.727	0.676	0.668	0.594	0.992	0.707	0.645	0.445	0.289	0.613	0.488	0.434	0.602	1.102	0.672	0.59	0.883	0.527	0.621	0.777	0.594	0.453	0.816	0.66	0.551	0.867	0.582	0.52
0.902	0.633	0.727	0.961	0.641	0.73	0.68	0.668	0.605	0.996	0.648	0.637	0.461	0.285	0.609	0.488	0.414	0.621	1.125	0.648	0.613	0.953	0.547	0.633	0.668	0.648	0.449	0.828	0.652	0.566	0.73	0.598	0.555
0.922	0.652	0.727	0.984	0.652	0.73	0.688	0.664	0.613	0.992	0.617	0.621	0.488	0.297	0.594	0.508	0.402	0.629	1.16	0.637	0.641	1.016	0.582	0.645	0.555	0.68	0.43	0.828	0.645	0.57	0.586	0.637	0.531
0.922	0.664	0.73	1	0.66	0.723	0.695	0.652	0.621	0.969	0.598	0.605	0.523	0.324	0.582	0.543	0.395	0.633	1.184	0.625	0.668	1.043	0.609	0.652	0.453	0.617	0.422	0.832	0.625	0.574	0.477	0.609	0.5
0.895	0.656	0.719	1.008	0.641	0.707	0.719	0.641	0.621	0.949	0.586	0.594	0.566	0.336	0.578	0.574	0.391	0.629	1.16	0.621	0.699	1.035	0.625	0.664	0.379	0.512	0.414	0.84	0.605	0.578	0.391	0.469	0.504
0.875	0.629	0.707	1	0.609	0.684	0.746	0.633	0.617	0.922	0.582	0.586	0.609	0.363	0.582	0.609	0.395	0.625	1.129	0.652	0.719	1.063	0.637	0.668	0.324	0.449	0.406	0.863	0.602	0.586	0.34	0.367	0.5
0.852	0.57	0.691	0.969	0.594	0.668	0.762	0.633	0.605	0.902	0.582	0.598	0.648	0.395	0.586	0.652	0.406	0.617	1.121	0.645	0.73	1.113	0.625	0.664	0.285	0.418	0.402	0.887	0.621	0.586	0.301	0.344	0.5
0.824	0.496	0.656	0.938	0.559	0.668	0.793	0.641	0.605	0.883	0.578	0.605	0.684	0.418	0.578	0.711	0.43	0.625	1.121	0.609	0.734	1.164	0.613	0.668	0.266	0.402	0.418	0.914	0.664	0.582	0.273	0.367	0.504
0.809	0.434	0.621	0.891	0.523	0.668	0.828	0.668	0.609	0.855	0.574	0.617	0.695	0.426	0.578	0.77	0.449	0.633	1.129	0.578	0.715	1.211	0.629	0.668	0.266	0.398	0.441	0.918	0.711	0.582	0.285	0.414	0.504
0.797	0.398	0.582	0.84	0.5	0.652	0.859	0.703	0.617	0.832	0.578	0.625	0.688	0.434	0.574	0.82	0.473	0.652	1.129	0.535	0.703	1.25	0.672	0.688	0.273	0.391	0.457	0.914	0.742	0.574	0.301	0.43	0.504
0.797	0.402	0.555	0.805	0.469	0.633	0.887	0.727	0.629	0.793	0.566	0.633	0.691	0.441	0.566	0.844	0.484	0.672	1.113	0.504	0.68	1.27	0.719	0.711	0.281	0.391	0.473	0.922	0.75	0.566	0.336	0.422	0.508
0.805	0.477	0.563	0.781	0.477	0.617	0.898	0.758	0.633	0.746	0.531	0.633	0.742	0.445	0.566	0.84	0.48	0.688	1.09	0.477	0.66	1.289	0.75	0.738	0.32	0.402	0.477	0.961	0.738	0.57	0.383	0.414	0.508
0.793	0.543	0.598	0.785	0.488	0.633	0.891	0.77	0.641	0.707	0.496	0.629	0.813	0.457	0.57	0.844	0.48	0.691	1.066	0.465	0.645	1.32	0.762	0.754	0.379	0.43	0.48	1.02	0.734	0.574	0.43	0.434	0.504
0.766	0.512	0.641	0.773	0.516	0.668	0.859	0.77	0.637	0.668	0.469	0.617	0.891	0.48	0.582	0.891	0.469	0.684	1.043	0.461	0.645	1.328	0.742	0.75	0.461	0.465	0.484	1.082	0.754	0.59	0.465	0.453	0.492
0.75	0.457	0.648	0.754	0.535	0.691	0.844	0.762	0.633	0.652	0.461	0.598	0.969	0.504	0.605	0.945	0.473	0.684	1.008	0.457	0.672	1.297	0.695	0.73	0.555	0.496	0.496	1.125	0.793	0.613	0.504	0.473	0.488
0.758	0.434	0.641	0.715	0.539	0.691	0.855	0.727	0.625	0.645	0.453	0.582	1.039	0.547	0.633	0.996	0.484	0.676	0.949	0.461	0.691	1.246	0.645	0.691	0.633	0.531	0.508	1.164	0.844	0.641	0.551	0.508	0.48
0.762	0.41	0.641	0.688	0.512	0.672	0.883	0.699	0.621	0.625	0.449	0.57	1.063	0.594	0.648	1.043	0.516	0.672	0.875	0.449	0.645	1.172	0.625	0.652	0.707	0.559	0.527	1.199	0.883	0.68	0.59	0.531	0.48
0.742	0.391	0.633	0.66	0.469	0.652	0.91	0.684	0.629	0.609	0.438	0.57	1.039	0.629	0.656	1.086	0.551	0.676	0.824	0.453	0.609	1.105	0.633	0.633	0.754	0.566	0.539	1.238	0.879	0.723	0.633	0.551	0.48
0.73	0.402	0.613	0.633	0.438	0.641	0.926	0.691	0.645	0.598	0.422	0.57	1.023	0.66	0.656	1.074	0.602	0.672	0.762	0.43	0.594	1.027	0.637	0.625	0.793	0.566	0.547	1.262	0.828	0.75	0.676	0.566	0.48
0.719	0.422	0.609	0.617	0.43	0.625	0.934	0.711	0.66	0.586	0.398	0.574	1.031	0.668	0.66	1	0.637	0.648	0.703	0.395	0.594	0.957	0.633	0.613	0.824	0.57	0.555	1.266	0.766	0.762	0.719	0.574	0.48
0.695	0.422	0.609	0.625	0.438	0.617	0.922	0.727	0.668	0.578	0.371	0.574	1.051	0.656	0.641	0.934	0.652	0.602	0.641	0.371	0.582	0.879	0.621	0.613	0.863	0.566	0.566	1.242	0.699	0.766	0.77	0.563	0.5
0.691	0.426	0.609	0.625	0.438	0.625	0.887	0.719	0.672	0.578	0.359	0.578	1.09	0.633	0.621	0.891	0.664	0.555	0.594	0.379	0.563	0.797	0.574	0.609	0.91	0.57	0.578	1.203	0.645	0.75	0.816	0.551	0.523
0.699	0.434	0.602	0.633	0.43	0.621	0.844	0.688	0.664	0.578	0.355	0.586	1.129	0.613	0.598	0.863	0.668	0.496	0.551	0.359	0.547	0.715	0.551	0.598	0.945	0.574	0.582	1.16	0.602	0.727	0.879	0.551	0.543
0.688	0.43	0.602	0.625	0.422	0.621	0.813	0.645	0.645	0.57	0.352	0.582	1.145	0.609	0.578	0.863	0.664	0.449	0.531	0.348	0.531	0.66	0.492	0.609	0.996	0.586	0.598	1.109	0.582	0.711	0.926	0.547	0.57
0.684	0.434	0.605	0.617	0.422	0.629	0.797	0.594	0.633	0.566	0.348	0.602	1.148	0.625	0.578	0.883	0.652	0.406	0.508	0.32	0.527	0.598	0.434	0.629	1.047	0.609	0.602	1.047	0.602	0.691	0.93	0.555	0.594
0.676	0.434	0.609	0.613	0.43	0.633	0.801	0.547	0.625	0.559	0.344	0.609	1.121	0.652	0.582	0.906	0.652	0.395	0.484	0.301	0.508	0.563	0.375	0.629	1.063	0.625	0.609	0.98	0.629	0.664	0.93	0.586	0.602
0.668	0.422	0.609	0.602	0.426	0.637	0.809	0.52	0.617	0.563	0.34	0.609	1.063	0.688	0.594	0.93	0.676	0.395	0.469	0.297	0.508	0.531	0.328	0.602	1.047	0.648	0.617	0.918	0.664	0.641	0.945	0.586	0.605
0.656	0.414	0.609	0.586	0.418	0.645	0.816	0.52	0.605	0.563	0.348	0.613	0.969	0.695	0.594	0.938	0.711	0.406	0.469	0.297	0.504	0.504	0.305	0.582	1.012	0.652	0.621	0.852	0.672	0.621	0.992	0.574	0.617
0.648	0.41	0.609	0.57	0.41	0.641	0.828	0.496	0.613	0.566	0.348	0.609	0.859	0.703	0.578	0.914	0.703	0.43	0.465	0.305	0.516	0.496	0.293	0.574	1.012	0.66	0.613	0.797	0.613	0.621	1.039	0.555	0.629
0.648	0.414	0.609	0.555	0.402	0.637	0.836	0.516	0.625	0.57	0.352	0.605	0.746	0.699	0.551	0.867	0.691	0.441	0.453	0.309	0.535	0.48	0.277	0.563	1.051	0.645	0.605	0.734	0.594	0.613	1.102	0.563	0.648
0.641	0.422	0.602	0.535	0.398	0.633	0.84	0.535	0.648	0.574	0.352	0.594	0.645	0.684	0.52	0.801	0.68	0.445	0.441	0.309	0.555	0.484	0.285	0.547	1.098	0.629	0.609	0.688	0.516	0.609	1.195	0.598	0.672
0.625	0.434	0.598	0.516	0.391	0.621	0.84	0.559	0.664	0.59	0.363	0.582	0.578	0.645	0.492	0.734	0.645	0.449	0.426	0.305	0.574	0.492	0.313	0.535	1.129	0.621	0.625	0.641	0.438	0.609	1.313	0.664	0.695
0.625	0.441	0.582	0.504	0.391	0.617	0.832	0.574	0.66	0.613	0.375	0.578	0.512	0.598	0.473	0.668	0.602	0.445	0.414	0.297	0.59	0.508	0.336	0.531	1.129	0.645	0.633	0.605	0.387	0.598	1.43	0.719	0.723
0.625	0.441	0.574	0.492	0.387	0.609	0.805	0.574	0.664	0.641	0.383	0.578	0.469	0.559	0.461	0.605	0.57	0.449	0.418	0.305	0.602	0.531	0.348	0.516	1.109	0.676	0.652	0.578	0.332	0.586	1.516	0.75	0.754
0.629	0.445	0.574	0.484	0.391	0.605	0.766	0.57	0.664	0.691	0.402	0.594	0.43	0.531	0.449	0.555	0.531	0.453	0.43	0.297	0.617	0.535	0.348	0.508	1.098	0.691	0.672	0.547	0.285	0.574	1.523	0.738	0.781
0.637	0.445	0.574	0.484	0.398	0.598	0.719	0.598	0.668	0.734	0.422	0.602	0.41	0.52	0.449	0.504	0.477	0.469	0.449	0.289	0.621	0.535	0.355	0.508	1.121	0.684	0.684	0.52	0.273	0.563	1.473	0.676	0.805
0.645	0.449	0.578	0.496	0.41	0.602	0.664	0.586	0.66	0.77	0.438	0.602	0.41	0.52	0.457	0.473	0.434	0.48	0.488	0.289	0.625	0.539	0.363	0.52	1.145	0.648	0.684	0.5	0.258	0.547	1.371	0.629	0.801
0.664	0.453	0.586	0.523	0.426	0.598	0.629	0.527	0.645	0.797	0.449	0.602	0.438	0.523	0.477	0.461	0.398	0.5	0.531	0.297	0.633	0.547	0.348	0.543	1.168	0.609	0.68	0.484	0.258	0.527	1.273	0.551	0.785
0.672	0.469	0.594	0.551	0.441	0.602	0.609	0.473	0.637	0.809	0.457	0.594	0.465	0.527	0.496	0.449	0.379	0.516	0.57	0.309	0.637	0.566	0.32	0.563	1.172	0.566	0.676	0.484	0.254	0.512	1.148	0.512	0.75
0.688	0.477	0.602	0.59	0.453	0.602	0.574	0.457	0.637	0.813	0.477	0.582	0.496	0.539	0.52	0.449	0.383	0.531	0.617	0.332	0.648	0.582	0.289	0.578	1.148	0.551	0.664	0.477	0.258	0.508	1.02	0.508	0.695
0.703	0.484	0.605	0.637	0.469	0.605	0.559	0.453	0.637	0.828	0.488	0.566	0.543	0.566	0.539	0.461	0.391	0.535	0.664	0.371	0.664	0.605	0.27	0.59	1.109	0.563	0.652	0.477	0.266	0.504	0.871	0.559	0.621
0.719	0.492	0.605	0.68	0.488	0.598	0.563	0.477	0.629	0.867	0.496	0.539	0.594	0.586	0.551	0.477	0.41	0.539	0.703	0.41	0.684	0.648	0.258	0.602	1.055	0.586	0.641	0.48	0.266	0.5	0.738	0.629	0.555
0.734	0.488	0.602	0.703	0.512	0.602	0.57	0.488	0.629	0.91	0.508	0.539	0.637	0.617	0.559	0.508	0.434	0.527	0.73	0.441	0.695	0.695	0.254	0.605	0.988	0.609	0.629	0.492	0.273	0.504	0.621	0.676	0.504
0.762	0.496	0.605	0.723	0.531	0.594	0.574	0.508	0.621	0.98	0.527	0.559	0.688	0.648	0.559	0.543	0.449	0.523	0.773	0.465	0.727	0.742	0.258	0.613	0.91	0.625	0.602	0.523	0.289	0.504	0.531	0.684	0.48
0.789	0.504	0.605	0.738	0.551	0.594	0.574	0.508	0.629	1.047	0.555	0.59	0.727	0.668	0.563	0.586	0.484	0.516	0.836	0.484	0.754	0.785	0.266	0.613	0.813	0.629	0.574	0.559	0.293	0.516	0.473	0.637	0.48
0.809	0.527	0.613	0.762	0.566	0.59	0.574	0.516	0.633	1.063	0.598	0.613	0.738	0.688	0.555	0.621	0.508	0.512	0.91	0.516	0.766	0.809	0.297	0.609	0.719	0.613	0.551	0.59	0.297	0.531	0.43	0.563	0.488
0.824	0.535	0.621	0.801	0.57	0.582	0.566	0.527	0.641	1.035	0.633	0.629	0.738	0.684	0.547	0.645	0.535	0.523	0.988	0.547	0.773	0.793	0.332	0.609	0.617	0.563	0.527	0.609	0.297	0.555	0.414	0.496	0.508
0.844	0.539	0.629	0.855	0.578	0.586	0.555	0.543	0.645	0.977	0.656	0.621	0.75	0.676	0.543	0.672	0.559	0.531	1.066	0.59	0.777	0.77	0.352	0.605	0.539	0.512	0.512	0.605	0.289	0.57	0.402	0.441	0.516
0.855	0.539	0.637	0.934	0.586	0.598	0.547	0.547	0.645	0.926	0.684	0.59	0.766	0.672	0.535	0.676	0.57	0.543	1.117	0.637	0.785	0.785	0.363	0.598	0.492	0.477	0.504	0.59	0.285	0.59	0.395	0.41	0.516
0.855	0.543	0.645	1.004	0.617	0.609	0.547	0.539	0.648	0.871	0.691	0.555	0.793	0.672	0.535	0.691	0.582	0.547	1.105	0.684	0.777	0.832	0.355	0.602	0.457	0.434	0.5	0.582	0.305	0.578	0.402	0.387	0.52
0.863	0.551	0.656	1.055	0.645	0.609	0.539	0.527	0.641	0.844	0.688	0.512	0.828	0.691	0.539	0.711	0.594	0.563	1.047	0.707	0.766	0.898	0.359	0.609	0.438	0.387	0.5	0.613	0.328	0.555	0.418	0.367	0.508
0.875	0.555	0.648	1.098	0.66	0.625	0.527	0.5	0.637	0.848	0.68	0.473	0.867	0.703	0.551	0.746	0.594	0.57	1.004	0.727	0.711	0.984	0.367	0.633	0.426	0.352	0.504	0.664	0.352	0.523	0.453	0.371	0.508
0.891	0.563	0.648	1.121	0.668	0.629	0.516	0.48	0.641	0.879	0.672	0.445	0.906	0.727	0.566	0.785	0.602	0.578	0.969	0.727	0.645	1.043	0.41	0.66	0.406	0.328	0.516	0.727	0.371	0.496	0.508	0.371	0.508
0.914	0.57	0.648	1.098	0.668	0.637	0.52	0.473	0.648	0.902	0.668	0.434	0.934	0.746	0.594	0.828	0.621	0.59	0.934	0.711	0.586	1.043	0.445	0.684	0.402	0.301	0.523	0.816	0.391	0.504	0.555	0.371	0.523
0.938	0.59	0.648	1.031	0.66	0.637	0.535	0.469	0.656	0.941	0.695	0.434	0.957	0.762	0.602	0.883	0.641	0.602	0.945	0.711	0.539	1.016	0.48	0.676	0.402	0.293	0.527	0.914	0.406	0.543	0.602	0.375	0.539
0.945	0.609	0.637	0.949	0.648	0.625	0.547	0.473	0.66	0.953	0.715	0.449	0.961	0.773	0.605	0.93	0.66	0.609	0.953	0.684	0.516	0.996	0.504	0.648	0.418	0.289	0.531	0.996	0.441	0.59	0.652	0.371	0.566
0.965	0.625	0.633	0.875	0.625	0.609	0.57	0.477	0.66	0.941	0.727	0.469	0.941	0.762	0.605	0.961	0.695	0.621	0.961	0.699	0.516	1.008	0.527	0.602	0.445	0.301	0.531	1.066	0.496	0.629	0.688	0.363	0.605
0.988	0.637	0.625	0.828	0.59	0.602	0.59	0.484	0.664	0.902	0.738	0.484	0.918	0.742	0.598	0.984	0.73	0.625	0.945	0.723	0.531	1.07	0.555	0.531	0.469	0.313	0.535	1.117	0.535	0.637	0.715	0.371	0.637
0.988	0.641	0.629	0.809	0.547	0.602	0.629	0.496	0.66	0.852	0.738	0.512	0.906	0.719	0.598	0.977	0.758	0.633	0.906	0.742	0.543	1.137	0.566	0.469	0.508	0.324	0.539	1.184	0.566	0.645	0.742	0.355	0.652
0.957	0.648	0.625	0.813	0.527	0.602	0.652	0.504	0.664	0.789	0.738	0.508	0.918	0.691	0.594	0.969	0.762	0.633	0.852	0.738	0.563	1.184	0.586	0.426	0.535	0.324	0.547	1.254	0.594	0.637	0.781	0.367	0.645
0.906	0.648	0.621	0.84	0.551	0.605	0.684	0.523	0.664	0.715	0.77	0.477	0.941	0.684	0.598	0.988	0.762	0.633	0.777	0.73	0.563	1.176	0.621	0.418	0.566	0.32	0.559	1.293	0.605	0.625	0.805	0.352	0.641
0.836	0.629	0.617	0.871	0.586	0.609	0.703	0.539	0.668	0.656	0.699	0.477	0.969	0.695	0.613	1.027	0.742	0.637	0.695	0.691	0.551	1.121	0.664	0.426	0.594	0.316	0.57	1.273	0.621	0.605	0.82	0.324	0.641
0.758	0.598	0.609	0.879	0.617	0.609	0.707	0.555	0.668	0.59	0.574	0.492	0.988	0.707	0.648	1.07	0.73	0.648	0.609	0.672	0.539	1.035	0.699	0.457	0.625	0.316	0.574	1.207	0.617	0.59	0.82	0.32	0.637
0.684	0.555	0.594	0.879	0.648	0.594	0.695	0.559	0.664	0.535	0.523	0.492	1.008	0.727	0.676	1.113	0.754	0.672	0.563	0.637	0.52	0.938	0.707	0.473	0.668	0.313	0.57	1.113	0.602	0.582	0.789	0.316	0.641
0.625	0.512	0.574	0.863	0.648	0.578	0.688	0.559	0.652	0.5	0.52	0.484	1.02	0.738	0.699	1.117	0.777	0.707	0.496	0.609	0.52	0.813	0.746	0.461	0.73	0.305	0.574	0.996	0.57	0.598	0.766	0.336	0.629
0.59	0.488	0.551	0.836	0.656	0.555	0.684	0.559	0.641	0.473	0.52	0.473	1.031	0.738	0.715	1.086	0.781	0.746	0.465	0.582	0.527	0.719	0.719	0.465	0.797	0.313	0.586	0.879	0.551	0.609	0.801	0.363	0.613
0.574	0.48	0.531	0.793	0.652	0.539	0.699	0.566	0.637	0.465	0.523	0.473	1.043	0.711	0.719	1.047	0.77	0.77	0.445	0.563	0.547	0.613	0.711	0.434	0.859	0.316	0.605	0.766	0.555	0.594	0.852	0.375	0.602
0.582	0.477	0.52	0.738	0.633	0.531	0.734	0.582	0.633	0.473	0.5	0.48	1.035	0.656	0.707	1.02	0.734	0.777	0.445	0.531	0.563	0.52	0.68	0.418	0.891	0.313	0.625	0.66	0.578	0.566	0.891	0.395	0.598
0.605	0.492	0.512	0.688	0.613	0.523	0.785	0.605	0.629	0.5	0.492	0.496	1.035	0.605	0.688	0.992	0.688	0.77	0.453	0.508	0.578	0.449	0.492	0.441	0.895	0.324	0.637	0.586	0.598	0.531	0.938	0.426	0.609
0.637	0.523	0.496	0.652	0.586	0.52	0.84	0.637	0.617	0.531	0.516	0.52	1.023	0.582	0.668	0.977	0.605	0.758	0.465	0.5	0.582	0.406	0.375	0.461	0.879	0.336	0.633	0.551	0.609	0.5	0.965	0.449	0.633
0.68	0.551	0.496	0.625	0.563	0.516	0.891	0.664	0.613	0.563	0.543	0.527	1.012	0.563	0.664	0.945	0.578	0.73	0.492	0.52	0.578	0.375	0.359	0.477	0.891	0.328	0.633	0.52	0.621	0.48	0.98	0.5	0.652
0.719	0.563	0.5	0.602	0.543	0.523	0.918	0.691	0.613	0.594	0.57	0.535	0.988	0.559	0.668	0.926	0.574	0.711	0.539	0.547	0.566	0.363	0.387	0.492	0.969	0.332	0.625	0.512	0.621	0.469	1.008	0.535	0.656
0.754	0.574	0.508	0.586	0.527	0.52	0.918	0.711	0.613	0.629	0.594	0.539	0.957	0.555	0.672	0.902	0.574	0.707	0.59	0.574	0.563	0.371	0.414	0.508	1.063	0.352	0.625	0.52	0.637	0.477	1.063	0.574	0.637
0.773	0.574	0.523	0.578	0.504	0.531	0.883	0.727	0.609	0.66	0.602	0.539	0.922	0.535	0.68	0.883	0.563	0.688	0.637	0.621	0.547	0.379	0.414	0.523	1.152	0.379	0.637	0.551	0.68	0.477	1.156	0.629	0.605
0.77	0.555	0.531	0.574	0.504	0.535	0.844	0.73	0.598	0.688	0.609	0.539	0.906	0.539	0.68	0.852	0.555	0.668	0.691	0.66	0.535	0.402	0.41	0.535	1.199	0.43	0.656	0.605	0.715	0.477	1.219	0.656	0.57
0.742	0.531	0.527	0.578	0.523	0.52	0.805	0.719	0.574	0.719	0.625	0.543	0.883	0.539	0.676	0.824	0.523	0.664	0.73	0.691	0.531	0.418	0.426	0.543	1.168	0.508	0.664	0.648	0.734	0.477	1.211	0.664	0.531
0.727	0.504	0.523	0.594	0.523	0.523	0.797	0.695	0.559	0.734	0.641	0.543	0.844	0.547	0.668	0.773	0.527	0.609	0.758	0.715	0.527	0.461	0.441	0.543	1.094	0.582	0.648	0.688	0.75	0.477	1.152	0.648	0.508
0.711	0.484	0.508	0.609	0.531	0.523	0.816	0.676	0.551	0.738	0.656	0.543	0.797	0.531	0.648	0.746	0.539	0.59	0.773	0.719	0.531	0.512	0.473	0.543	1.027	0.617	0.621	0.727	0.762	0.48	1.016	0.633	0.504
0.703	0.457	0.5	0.629	0.543	0.531	0.848	0.648	0.559	0.742	0.66	0.547	0.742	0.492	0.641	0.734	0.566	0.625	0.785	0.699	0.531	0.551	0.492	0.539	1.004	0.629	0.586	0.781	0.758	0.492	0.883	0.598	0.516
0.688	0.449	0.488	0.648	0.559	0.547	0.879	0.629	0.563	0.766	0.648	0.555	0.688	0.457	0.617	0.691	0.555	0.672	0.785	0.668	0.523	0.605	0.512	0.543	1.059	0.633	0.531	0.82	0.762	0.5	0.738	0.566	0.531
0.676	0.445	0.492	0.68	0.578	0.551	0.914	0.637	0.57	0.793	0.648	0.555	0.648	0.43	0.594	0.613	0.453	0.656	0.789	0.629	0.535	0.648	0.527	0.547	1.16	0.637	0.477	0.836	0.758	0.508	0.609	0.582	0.52
0.672	0.441	0.496	0.703	0.582	0.555	0.93	0.652	0.594	0.828	0.664	0.563	0.617	0.398	0.578	0.574	0.441	0.586	0.793	0.605	0.539	0.691	0.535	0.543	1.223	0.617	0.441	0.832	0.75	0.508	0.492	0.563	0.496
0.668	0.445	0.512	0.73	0.586	0.559	0.91	0.652	0.602	0.863	0.68	0.574	0.602	0.383	0.574	0.563	0.402	0.57	0.805	0.582	0.547	0.742	0.543	0.559	1.207	0.586	0.43	0.828	0.727	0.508	0.395	0.566	0.465
0.672	0.445	0.523	0.75	0.598	0.559	0.887	0.664	0.59	0.906	0.703	0.582	0.59	0.359	0.578	0.539	0.359	0.582	0.828	0.586	0.559	0.797	0.559	0.57	1.121	0.563	0.453	0.832	0.703	0.516	0.336	0.543	0.445
0.668	0.441	0.535	0.766	0.605	0.559	0.844	0.707	0.57	0.926	0.727	0.586	0.578	0.352	0.578	0.512	0.344	0.602	0.871	0.609	0.574	0.844	0.57	0.578	1.004	0.602	0.457	0.824	0.68	0.516	0.285	0.531	0.426
0.68	0.449	0.539	0.766	0.617	0.559	0.797	0.703	0.582	0.93	0.734	0.586	0.563	0.34	0.582	0.512	0.387	0.605	0.922	0.637	0.605	0.891	0.582	0.586	0.891	0.652	0.473	0.832	0.672	0.52	0.27	0.535	0.414
0.699	0.461	0.543	0.758	0.625	0.551	0.727	0.699	0.574	0.93	0.738	0.582	0.551	0.332	0.574	0.512	0.426	0.609	0.957	0.66	0.629	0.941	0.598	0.598	0.77	0.684	0.477	0.836	0.676	0.52	0.273	0.504	0.418
0.711	0.473	0.543	0.746	0.621	0.543	0.668	0.699	0.535	0.918	0.738	0.586	0.539	0.324	0.578	0.512	0.418	0.609	0.969	0.656	0.641	0.984	0.613	0.605	0.648	0.664	0.457	0.859	0.691	0.531	0.281	0.484	0.441
0.727	0.484	0.547	0.738	0.609	0.535	0.613	0.715	0.48	0.891	0.723	0.586	0.535	0.324	0.578	0.5	0.398	0.613	0.973	0.652	0.633	1.031	0.629	0.609	0.543	0.617	0.426	0.867	0.711	0.551	0.297	0.477	0.453
0.734	0.492	0.543	0.742	0.598	0.539	0.586	0.656	0.477	0.891	0.707	0.574	0.527	0.32	0.582	0.492	0.387	0.609	1	0.645	0.617	1.047	0.645	0.613	0.457	0.574	0.391	0.879	0.746	0.559	0.332	0.492	0.457
0.75	0.52	0.551	0.75	0.602	0.539	0.551	0.57	0.504	0.902	0.68	0.57	0.508	0.313	0.582	0.484	0.375	0.609	1.031	0.625	0.602	1.035	0.648	0.617	0.395	0.547	0.363	0.902	0.75	0.566	0.402	0.531	0.449
0.746	0.531	0.543	0.758	0.602	0.535	0.52	0.535	0.512	0.922	0.66	0.574	0.492	0.309	0.574	0.484	0.375	0.617	1.023	0.625	0.598	1.02	0.66	0.617	0.355	0.508	0.359	0.941	0.727	0.574	0.496	0.559	0.453
0.742	0.543	0.539	0.777	0.602	0.539	0.5	0.48	0.535	0.945	0.66	0.59	0.469	0.305	0.574	0.488	0.383	0.621	0.992	0.629	0.605	1.031	0.656	0.609	0.324	0.453	0.375	1.012	0.684	0.582	0.566	0.578	0.453
0.738	0.543	0.543	0.805	0.605	0.543	0.484	0.398	0.559	0.973	0.652	0.613	0.457	0.305	0.57	0.504	0.387	0.629	0.965	0.617	0.629	1.074	0.648	0.613	0.32	0.414	0.395	1.082	0.672	0.598	0.633	0.602	0.469
0.738	0.543	0.543	0.836	0.609	0.547	0.488	0.379	0.574	1.004	0.66	0.629	0.461	0.309	0.57	0.543	0.395	0.648	0.941	0.605	0.656	1.105	0.652	0.617	0.313	0.383	0.426	1.152	0.691	0.617	0.672	0.625	0.492
0.73	0.555	0.543	0.863	0.625	0.543	0.496	0.395	0.582	1.008	0.664	0.656	0.477	0.309	0.578	0.566	0.395	0.648	0.941	0.594	0.688	1.117	0.672	0.633	0.313	0.375	0.441	1.223	0.734	0.641	0.711	0.645	0.512
0.723	0.555	0.535	0.879	0.637	0.551	0.52	0.43	0.578	0.996	0.652	0.668	0.484	0.313	0.59	0.586	0.387	0.656	0.949	0.566	0.699	1.121	0.703	0.645	0.332	0.383	0.461	1.266	0.77	0.668	0.758	0.668	0.531
0.719	0.559	0.539	0.879	0.648	0.559	0.543	0.473	0.574	0.988	0.629	0.656	0.512	0.316	0.582	0.621	0.387	0.66	0.992	0.559	0.707	1.109	0.723	0.66	0.379	0.398	0.465	1.313	0.77	0.707	0.801	0.668	0.551
0.73	0.563	0.539	0.863	0.641	0.551	0.566	0.512	0.574	0.988	0.598	0.652	0.547	0.328	0.578	0.672	0.402	0.652	1.047	0.563	0.707	1.121	0.719	0.684	0.441	0.418	0.469	1.348	0.727	0.75	0.836	0.66	0.559
0.754	0.57	0.547	0.848	0.621	0.543	0.586	0.547	0.578	0.984	0.559	0.648	0.586	0.344	0.578	0.723	0.426	0.652	1.074	0.57	0.707	1.145	0.691	0.691	0.508	0.445	0.473	1.355	0.664	0.781	0.875	0.637	0.566
0.777	0.582	0.551	0.844	0.602	0.547	0.609	0.578	0.574	0.977	0.52	0.641	0.625	0.355	0.59	0.77	0.453	0.648	1.09	0.582	0.703	1.18	0.648	0.695	0.57	0.469	0.484	1.344	0.605	0.789	0.902	0.625	0.57
0.797	0.598	0.563	0.855	0.59	0.559	0.633	0.605	0.574	0.973	0.484	0.633	0.664	0.367	0.594	0.82	0.473	0.648	1.07	0.586	0.703	1.199	0.633	0.68	0.637	0.496	0.48	1.293	0.551	0.777	0.941	0.633	0.578
0.824	0.613	0.563	0.879	0.594	0.574	0.652	0.633	0.574	0.969	0.461	0.625	0.707	0.383	0.602	0.852	0.488	0.652	1.035	0.598	0.695	1.203	0.598	0.664	0.707	0.516	0.488	1.23	0.508	0.746	0.969	0.648	0.578
0.848	0.629	0.57	0.902	0.617	0.59	0.672	0.66	0.586	0.953	0.449	0.625	0.742	0.395	0.605	0.863	0.5	0.656	1	0.598	0.684	1.164	0.605	0.648	0.773	0.523	0.496	1.145	0.488	0.711	0.961	0.672	0.582
0.871	0.633	0.578	0.945	0.633	0.613	0.676	0.668	0.598	0.926	0.441	0.625	0.766	0.414	0.617	0.859	0.508	0.645	0.941	0.582	0.68	1.105	0.613	0.633	0.824	0.512	0.512	1.059	0.477	0.668	0.938	0.699	0.582
0.879	0.633	0.59	0.98	0.66	0.637	0.676	0.668	0.605	0.879	0.434	0.629	0.773	0.426	0.613	0.859	0.52	0.633	0.875	0.555	0.664	1.035	0.629	0.617	0.875	0.508	0.527	0.961	0.48	0.625	0.949	0.715	0.586
0.871	0.637	0.598	1.004	0.676	0.656	0.676	0.656	0.602	0.828	0.426	0.641	0.813	0.445	0.605	0.891	0.516	0.621	0.801	0.527	0.645	0.961	0.637	0.605	0.918	0.52	0.531	0.867	0.527	0.586	0.984	0.695	0.598
0.859	0.629	0.602	0.996	0.695	0.66	0.688	0.641	0.59	0.777	0.395	0.645	0.879	0.469	0.602	0.926	0.523	0.617	0.738	0.473	0.637	0.883	0.633	0.586	0.965	0.531	0.539	0.797	0.535	0.559	1.027	0.676	0.621
0.852	0.613	0.598	0.953	0.691	0.656	0.691	0.625	0.586	0.715	0.367	0.633	0.957	0.5	0.594	0.965	0.547	0.621	0.68	0.422	0.633	0.801	0.617	0.57	1.004	0.574	0.551	0.742	0.539	0.539	1.07	0.68	0.637
0.84	0.59	0.582	0.914	0.668	0.652	0.707	0.617	0.586	0.664	0.332	0.602	1.059	0.535	0.598	0.992	0.563	0.617	0.629	0.383	0.621	0.719	0.59	0.559	1.027	0.613	0.563	0.699	0.512	0.539	1.105	0.703	0.656
0.844	0.563	0.582	0.883	0.629	0.645	0.723	0.621	0.598	0.609	0.348	0.559	1.152	0.594	0.617	1	0.59	0.625	0.586	0.352	0.617	0.645	0.547	0.547	1.016	0.629	0.566	0.66	0.469	0.555	1.141	0.738	0.684
0.867	0.559	0.594	0.859	0.586	0.625	0.754	0.641	0.602	0.59	0.359	0.547	1.203	0.641	0.633	0.961	0.617	0.613	0.547	0.332	0.617	0.574	0.504	0.539	0.977	0.641	0.566	0.605	0.422	0.559	1.195	0.766	0.703
0.898	0.566	0.609	0.84	0.559	0.598	0.789	0.668	0.609	0.566	0.375	0.535	1.18	0.699	0.645	0.906	0.629	0.598	0.508	0.32	0.609	0.516	0.469	0.531	0.945	0.633	0.563	0.566	0.379	0.559	1.238	0.797	0.719
0.938	0.578	0.625	0.809	0.547	0.582	0.824	0.688	0.625	0.539	0.395	0.531	1.105	0.723	0.648	0.836	0.656	0.563	0.488	0.324	0.594	0.484	0.438	0.516	0.961	0.617	0.57	0.531	0.34	0.559	1.293	0.781	0.738
0.98	0.59	0.641	0.781	0.547	0.578	0.859	0.719	0.629	0.52	0.426	0.52	1.016	0.738	0.641	0.809	0.672	0.527	0.48	0.328	0.578	0.465	0.402	0.504	1.027	0.594	0.59	0.5	0.309	0.555	1.301	0.738	0.754
1.012	0.598	0.664	0.742	0.539	0.582	0.875	0.734	0.637	0.516	0.43	0.523	0.945	0.75	0.621	0.785	0.637	0.492	0.48	0.348	0.563	0.453	0.387	0.496	1.09	0.586	0.609	0.473	0.281	0.547	1.266	0.695	0.758
0.996	0.594	0.668	0.711	0.543	0.605	0.871	0.746	0.637	0.52	0.418	0.527	0.906	0.734	0.586	0.813	0.66	0.449	0.48	0.363	0.535	0.441	0.363	0.488	1.148	0.594	0.633	0.453	0.266	0.547	1.199	0.625	0.754
0.953	0.586	0.66	0.699	0.547	0.629	0.848	0.742	0.637	0.523	0.406	0.535	0.898	0.695	0.551	0.871	0.641	0.438	0.473	0.379	0.523	0.434	0.363	0.484	1.18	0.629	0.66	0.441	0.254	0.543	1.113	0.566	0.742
0.895	0.566	0.641	0.707	0.563	0.66	0.84	0.734	0.629	0.543	0.398	0.543	0.918	0.656	0.516	0.926	0.645	0.438	0.469	0.387	0.508	0.445	0.352	0.48	1.168	0.656	0.672	0.441	0.258	0.539	1.02	0.543	0.695
0.852	0.52	0.617	0.738	0.594	0.691	0.844	0.719	0.617	0.563	0.391	0.551	0.965	0.641	0.508	0.953	0.664	0.453	0.457	0.395	0.504	0.469	0.336	0.48	1.168	0.676	0.691	0.445	0.273	0.547	0.922	0.555	0.641
0.809	0.465	0.586	0.754	0.605	0.707	0.871	0.691	0.621	0.574	0.387	0.563	1	0.664	0.527	0.949	0.688	0.473	0.453	0.391	0.5	0.5	0.336	0.48	1.195	0.66	0.711	0.457	0.285	0.547	0.832	0.582	0.582
0.777	0.426	0.566	0.746	0.609	0.719	0.906	0.688	0.629	0.586	0.375	0.57	1.016	0.703	0.551	0.91	0.691	0.496	0.453	0.387	0.508	0.531	0.34	0.488	1.215	0.617	0.715	0.469	0.297	0.543	0.746	0.613	0.531
0.762	0.391	0.551	0.73	0.586	0.727	0.934	0.703	0.645	0.582	0.363	0.586	1.004	0.742	0.57	0.84	0.684	0.512	0.453	0.375	0.512	0.566	0.336	0.508	1.238	0.586	0.723	0.5	0.313	0.543	0.672	0.613	0.504
0.758	0.363	0.551	0.711	0.559	0.715	0.957	0.73	0.664	0.582	0.367	0.598	0.961	0.766	0.59	0.758	0.656	0.512	0.457	0.371	0.52	0.598	0.336	0.527	1.227	0.559	0.719	0.531	0.316	0.539	0.605	0.594	0.488
0.77	0.367	0.563	0.691	0.547	0.691	0.973	0.75	0.688	0.578	0.371	0.602	0.887	0.789	0.59	0.688	0.621	0.504	0.477	0.359	0.523	0.625	0.328	0.551	1.176	0.531	0.711	0.555	0.332	0.539	0.551	0.563	0.488
0.773	0.391	0.57	0.672	0.543	0.668	0.961	0.77	0.699	0.574	0.379	0.602	0.797	0.773	0.578	0.59	0.594	0.48	0.508	0.359	0.543	0.652	0.32	0.578	1.098	0.527	0.711	0.59	0.336	0.543	0.512	0.516	0.496
0.785	0.402	0.59	0.664	0.543	0.648	0.918	0.758	0.699	0.578	0.387	0.598	0.711	0.742	0.563	0.531	0.543	0.477	0.547	0.363	0.566	0.688	0.301	0.594	1.027	0.516	0.707	0.637	0.352	0.563	0.492	0.473	0.5
0.797	0.398	0.598	0.672	0.559	0.637	0.871	0.727	0.684	0.59	0.395	0.59	0.641	0.688	0.539	0.48	0.5	0.477	0.59	0.359	0.582	0.727	0.277	0.602	0.941	0.492	0.688	0.699	0.371	0.586	0.488	0.438	0.496
0.801	0.383	0.586	0.691	0.566	0.637	0.832	0.68	0.672	0.605	0.398	0.582	0.586	0.625	0.527	0.449	0.465	0.488	0.641	0.375	0.598	0.766	0.27	0.605	0.828	0.508	0.648	0.746	0.395	0.617	0.492	0.406	0.496
0.801	0.379	0.57	0.711	0.57	0.641	0.805	0.633	0.652	0.629	0.406	0.59	0.547	0.582	0.52	0.441	0.418	0.508	0.699	0.398	0.613	0.809	0.262	0.617	0.738	0.496	0.609	0.766	0.418	0.645	0.508	0.391	0.488
0.801	0.402	0.563	0.715	0.563	0.645	0.785	0.594	0.633	0.656	0.422	0.586	0.5	0.551	0.512	0.43	0.395	0.527	0.742	0.41	0.625	0.859	0.262	0.629	0.656	0.496	0.59	0.754	0.445	0.652	0.527	0.379	0.484
0.801	0.41	0.586	0.719	0.547	0.656	0.773	0.566	0.609	0.688	0.445	0.598	0.469	0.527	0.508	0.438	0.367	0.551	0.777	0.426	0.629	0.891	0.277	0.641	0.574	0.453	0.578	0.754	0.465	0.641	0.539	0.359	0.48
0.781	0.383	0.602	0.715	0.52	0.656	0.758	0.543	0.594	0.727	0.461	0.602	0.457	0.523	0.5	0.434	0.355	0.559	0.82	0.441	0.629	0.902	0.305	0.652	0.508	0.422	0.563	0.785	0.465	0.609	0.539	0.336	0.484
0.766	0.352	0.598	0.711	0.496	0.652	0.746	0.539	0.598	0.762	0.473	0.605	0.453	0.531	0.5	0.457	0.367	0.563	0.875	0.441	0.625	0.895	0.32	0.66	0.453	0.379	0.551	0.84	0.465	0.59	0.551	0.328	0.496
0.754	0.332	0.582	0.707	0.492	0.645	0.742	0.559	0.59	0.805	0.488	0.605	0.465	0.551	0.508	0.488	0.379	0.551	0.949	0.457	0.629	0.926	0.34	0.652	0.426	0.359	0.523	0.891	0.473	0.586	0.57	0.324	0.508
0.742	0.324	0.563	0.699	0.477	0.641	0.742	0.57	0.586	0.84	0.504	0.609	0.484	0.57	0.516	0.523	0.41	0.547	1.031	0.48	0.629	0.969	0.359	0.641	0.406	0.355	0.512	0.934	0.477	0.59	0.594	0.324	0.527
0.734	0.316	0.555	0.684	0.465	0.637	0.75	0.602	0.602	0.859	0.52	0.605	0.504	0.59	0.531	0.566	0.441	0.551	1.105	0.516	0.633	1.008	0.395	0.633	0.387	0.344	0.504	0.969	0.488	0.609	0.609	0.34	0.539
0.719	0.301	0.547	0.66	0.457	0.637	0.754	0.637	0.617	0.867	0.543	0.594	0.527	0.602	0.551	0.605	0.477	0.559	1.137	0.551	0.641	1.043	0.426	0.629	0.375	0.332	0.5	0.988	0.527	0.621	0.637	0.348	0.547
0.715	0.316	0.539	0.641	0.449	0.629	0.742	0.656	0.602	0.883	0.559	0.59	0.555	0.613	0.563	0.645	0.512	0.563	1.125	0.59	0.645	1.047	0.465	0.633	0.363	0.336	0.492	1.02	0.57	0.629	0.691	0.352	0.543
0.715	0.359	0.539	0.617	0.441	0.617	0.715	0.637	0.598	0.918	0.57	0.59	0.59	0.609	0.563	0.68	0.531	0.563	1.094	0.602	0.637	1.016	0.52	0.633	0.371	0.324	0.496	1.066	0.602	0.613	0.75	0.352	0.547
0.719	0.383	0.566	0.59	0.434	0.609	0.695	0.598	0.613	0.969	0.594	0.602	0.625	0.613	0.563	0.715	0.551	0.566	1.07	0.594	0.625	0.969	0.559	0.629	0.391	0.316	0.484	1.137	0.645	0.582	0.801	0.348	0.543
0.723	0.387	0.598	0.57	0.418	0.598	0.68	0.613	0.625	1.023	0.609	0.605	0.66	0.609	0.563	0.734	0.559	0.57	1.074	0.574	0.602	0.945	0.594	0.609	0.422	0.32	0.48	1.188	0.664	0.566	0.836	0.348	0.555
0.715	0.406	0.613	0.555	0.395	0.59	0.652	0.594	0.625	1.074	0.625	0.613	0.688	0.609	0.563	0.762	0.563	0.57	1.082	0.563	0.578	0.965	0.602	0.586	0.465	0.332	0.477	1.176	0.672	0.551	0.844	0.348	0.578
0.711	0.422	0.621	0.551	0.391	0.586	0.648	0.543	0.613	1.109	0.641	0.629	0.719	0.613	0.566	0.785	0.57	0.574	1.094	0.578	0.547	1.016	0.625	0.547	0.5	0.332	0.477	1.125	0.672	0.543	0.836	0.359	0.594
0.699	0.402	0.625	0.559	0.402	0.578	0.664	0.516	0.613	1.098	0.656	0.637	0.746	0.617	0.559	0.805	0.574	0.578	1.098	0.609	0.543	1.09	0.648	0.508	0.539	0.336	0.492	1.039	0.656	0.551	0.836	0.375	0.598
0.691	0.387	0.629	0.563	0.402	0.574	0.656	0.508	0.625	1.02	0.66	0.637	0.793	0.625	0.559	0.84	0.59	0.586	1.09	0.652	0.543	1.137	0.645	0.48	0.566	0.336	0.52	0.934	0.629	0.563	0.871	0.387	0.598
0.676	0.379	0.621	0.578	0.41	0.566	0.652	0.508	0.633	0.91	0.66	0.617	0.852	0.637	0.555	0.879	0.605	0.586	1.047	0.68	0.555	1.117	0.668	0.461	0.586	0.332	0.539	0.816	0.613	0.566	0.926	0.402	0.594
0.656	0.383	0.613	0.59	0.422	0.563	0.648	0.5	0.633	0.801	0.66	0.594	0.906	0.664	0.555	0.906	0.629	0.598	0.988	0.691	0.566	1.047	0.656	0.469	0.613	0.32	0.555	0.691	0.633	0.555	0.973	0.391	0.59
0.648	0.391	0.613	0.609	0.43	0.559	0.637	0.496	0.637	0.73	0.645	0.551	0.945	0.68	0.566	0.938	0.656	0.602	0.902	0.691	0.566	0.949	0.645	0.477	0.664	0.309	0.566	0.582	0.637	0.527	1.016	0.391	0.602
0.641	0.398	0.613	0.625	0.441	0.563	0.625	0.48	0.641	0.703	0.605	0.512	0.977	0.688	0.578	0.957	0.688	0.602	0.816	0.68	0.543	0.848	0.648	0.492	0.715	0.309	0.574	0.492	0.629	0.496	1.039	0.41	0.609
0.648	0.41	0.613	0.645	0.453	0.563	0.617	0.469	0.641	0.73	0.566	0.484	1	0.695	0.594	0.957	0.699	0.605	0.727	0.652	0.523	0.73	0.625	0.484	0.793	0.305	0.59	0.43	0.602	0.473	1.027	0.445	0.621
0.66	0.418	0.621	0.652	0.469	0.57	0.594	0.453	0.648	0.77	0.539	0.461	1	0.68	0.605	0.957	0.723	0.602	0.645	0.621	0.512	0.605	0.605	0.461	0.863	0.297	0.617	0.395	0.57	0.461	1.039	0.504	0.621
0.672	0.418	0.625	0.664	0.473	0.574	0.578	0.449	0.66	0.824	0.559	0.453	0.98	0.672	0.605	0.977	0.73	0.594	0.582	0.59	0.508	0.508	0.574	0.438	0.914	0.293	0.637	0.375	0.555	0.457	1.082	0.559	0.609
0.68	0.434	0.629	0.68	0.484	0.582	0.574	0.457	0.664	0.879	0.59	0.461	0.957	0.656	0.605	1.016	0.734	0.586	0.523	0.559	0.52	0.422	0.527	0.422	0.934	0.305	0.656	0.363	0.547	0.457	1.148	0.617	0.586
0.695	0.441	0.633	0.719	0.492	0.59	0.559	0.457	0.668	0.918	0.629	0.473	0.953	0.641	0.602	1.059	0.738	0.578	0.5	0.543	0.531	0.371	0.496	0.41	0.926	0.324	0.664	0.355	0.547	0.473	1.199	0.656	0.555
0.703	0.453	0.633	0.77	0.512	0.59	0.543	0.449	0.672	0.934	0.668	0.492	0.965	0.629	0.59	1.094	0.762	0.582	0.473	0.523	0.543	0.336	0.477	0.426	0.957	0.359	0.664	0.363	0.555	0.492	1.184	0.672	0.516
0.719	0.465	0.637	0.824	0.535	0.594	0.531	0.441	0.672	0.898	0.672	0.508	0.98	0.633	0.59	1.109	0.785	0.594	0.465	0.523	0.559	0.309	0.449	0.445	1.035	0.383	0.648	0.395	0.555	0.508	1.125	0.652	0.492
0.73	0.473	0.637	0.871	0.563	0.598	0.539	0.422	0.668	0.852	0.656	0.512	1	0.637	0.602	1.094	0.816	0.598	0.477	0.531	0.566	0.293	0.422	0.469	1.121	0.414	0.652	0.445	0.582	0.52	1.012	0.633	0.492
0.738	0.488	0.641	0.922	0.602	0.59	0.551	0.418	0.66	0.789	0.613	0.5	1.016	0.652	0.613	1.078	0.824	0.617	0.484	0.535	0.57	0.293	0.41	0.477	1.203	0.457	0.656	0.527	0.594	0.52	0.895	0.594	0.516
0.75	0.492	0.641	0.988	0.633	0.59	0.57	0.426	0.656	0.73	0.555	0.484	1	0.672	0.629	1.059	0.84	0.625	0.496	0.543	0.559	0.297	0.414	0.48	1.254	0.516	0.668	0.605	0.617	0.527	0.758	0.547	0.535
0.762	0.5	0.648	1.035	0.652	0.598	0.59	0.449	0.645	0.672	0.5	0.469	0.977	0.684	0.645	1.055	0.781	0.633	0.516	0.555	0.543	0.313	0.434	0.48	1.238	0.586	0.684	0.691	0.637	0.535	0.637	0.535	0.547
0.785	0.496	0.656	1.023	0.656	0.609	0.625	0.473	0.641	0.625	0.457	0.465	0.961	0.672	0.66	1.055	0.723	0.637	0.539	0.57	0.535	0.355	0.457	0.48	1.184	0.652	0.688	0.766	0.648	0.551	0.531	0.508	0.543
0.813	0.508	0.664	0.969	0.652	0.609	0.656	0.496	0.641	0.594	0.422	0.461	0.949	0.645	0.672	1.055	0.66	0.633	0.586	0.594	0.535	0.414	0.48	0.48	1.145	0.676	0.672	0.82	0.66	0.559	0.438	0.531	0.516
0.824	0.516	0.668	0.898	0.648	0.609	0.684	0.516	0.633	0.563	0.402	0.469	0.938	0.621	0.68	1.043	0.617	0.625	0.629	0.617	0.539	0.488	0.508	0.484	1.117	0.707	0.633	0.852	0.664	0.566	0.371	0.527	0.492
0.832	0.52	0.672	0.836	0.633	0.605	0.703	0.52	0.637	0.539	0.391	0.477	0.941	0.594	0.676	1.023	0.602	0.621	0.668	0.629	0.543	0.566	0.547	0.496	1.133	0.707	0.566	0.863	0.66	0.57	0.32	0.508	0.477
0.844	0.535	0.672	0.797	0.605	0.586	0.73	0.527	0.633	0.523	0.383	0.484	0.953	0.559	0.668	0.988	0.617	0.613	0.695	0.633	0.559	0.637	0.57	0.516	1.16	0.684	0.5	0.879	0.648	0.566	0.289	0.492	0.469
0.852	0.539	0.66	0.793	0.582	0.57	0.746	0.535	0.629	0.523	0.379	0.488	0.945	0.508	0.664	0.961	0.629	0.613	0.73	0.617	0.563	0.707	0.59	0.531	1.172	0.648	0.441	0.898	0.637	0.563	0.266	0.492	0.469
0.891	0.547	0.652	0.816	0.57	0.563	0.758	0.551	0.621	0.535	0.395	0.496	0.93	0.504	0.645	0.918	0.637	0.609	0.766	0.609	0.566	0.766	0.609	0.551	1.129	0.59	0.438	0.922	0.629	0.563	0.266	0.484	0.477
0.938	0.563	0.648	0.848	0.57	0.566	0.746	0.566	0.609	0.563	0.422	0.5	0.91	0.488	0.648	0.855	0.617	0.602	0.793	0.609	0.57	0.816	0.613	0.563	1.035	0.551	0.414	0.941	0.625	0.566	0.281	0.492	0.484
0.965	0.586	0.637	0.879	0.598	0.586	0.742	0.57	0.602	0.594	0.445	0.512	0.898	0.504	0.68	0.801	0.602	0.59	0.828	0.602	0.574	0.852	0.617	0.57	0.93	0.586	0.406	0.953	0.637	0.574	0.309	0.496	0.492
0.977	0.602	0.637	0.91	0.629	0.602	0.777	0.574	0.605	0.613	0.469	0.52	0.859	0.48	0.723	0.734	0.551	0.582	0.855	0.609	0.574	0.875	0.625	0.57	0.816	0.602	0.41	0.953	0.656	0.574	0.352	0.508	0.488
0.977	0.602	0.621	0.922	0.66	0.617	0.82	0.578	0.613	0.641	0.477	0.508	0.82	0.445	0.715	0.676	0.547	0.566	0.887	0.625	0.578	0.906	0.633	0.574	0.695	0.59	0.422	0.945	0.688	0.57	0.41	0.527	0.48
0.973	0.594	0.605	0.93	0.684	0.602	0.848	0.578	0.629	0.664	0.488	0.516	0.82	0.453	0.695	0.633	0.5	0.559	0.906	0.629	0.594	0.938	0.637	0.574	0.578	0.555	0.418	0.934	0.711	0.559	0.496	0.555	0.48
0.965	0.578	0.609	0.914	0.688	0.613	0.875	0.578	0.645	0.688	0.504	0.531	0.789	0.469	0.637	0.609	0.484	0.566	0.906	0.633	0.605	0.965	0.652	0.574	0.477	0.523	0.406	0.949	0.711	0.559	0.582	0.582	0.48
0.918	0.602	0.57	0.879	0.738	0.582	0.891	0.598	0.645	0.707	0.527	0.539	0.758	0.484	0.625	0.574	0.473	0.559	0.895	0.633	0.613	1.012	0.672	0.582	0.398	0.496	0.395	0.988	0.688	0.559	0.664	0.617	0.484
0.867	0.594	0.563	0.836	0.715	0.559	0.898	0.613	0.637	0.719	0.551	0.543	0.719	0.48	0.633	0.547	0.441	0.547	0.875	0.625	0.617	1.035	0.691	0.59	0.344	0.477	0.387	1.035	0.676	0.57	0.727	0.637	0.496
0.809	0.551	0.563	0.793	0.629	0.566	0.879	0.621	0.617	0.719	0.566	0.547	0.668	0.484	0.641	0.531	0.406	0.547	0.879	0.602	0.613	1.027	0.707	0.598	0.32	0.418	0.395	1.078	0.684	0.582	0.766	0.664	0.516
0.762	0.504	0.57	0.738	0.559	0.566	0.832	0.652	0.594	0.719	0.582	0.539	0.637	0.477	0.629	0.52	0.398	0.547	0.91	0.578	0.617	1.008	0.707	0.602	0.293	0.371	0.406	1.117	0.707	0.598	0.793	0.672	0.531
0.73	0.445	0.566	0.688	0.566	0.559	0.789	0.688	0.563	0.727	0.59	0.531	0.609	0.465	0.609	0.523	0.391	0.555	0.949	0.566	0.633	1.016	0.695	0.605	0.277	0.324	0.422	1.164	0.742	0.617	0.816	0.668	0.539
0.699	0.391	0.563	0.664	0.57	0.551	0.742	0.719	0.543	0.738	0.594	0.52	0.586	0.441	0.59	0.523	0.379	0.563	0.992	0.574	0.652	1.035	0.68	0.609	0.273	0.289	0.441	1.219	0.766	0.645	0.836	0.656	0.539
0.703	0.367	0.547	0.656	0.566	0.551	0.73	0.73	0.512	0.754	0.598	0.52	0.563	0.406	0.582	0.523	0.391	0.555	1.023	0.598	0.66	1.051	0.652	0.625	0.293	0.273	0.453	1.262	0.762	0.664	0.867	0.645	0.539
0.711	0.383	0.516	0.637	0.535	0.547	0.742	0.719	0.5	0.777	0.609	0.527	0.539	0.383	0.586	0.539	0.387	0.551	1.047	0.609	0.672	1.055	0.66	0.633	0.324	0.289	0.465	1.277	0.738	0.68	0.91	0.641	0.539
0.742	0.414	0.488	0.621	0.512	0.555	0.773	0.699	0.492	0.813	0.633	0.535	0.527	0.363	0.582	0.543	0.383	0.551	1.066	0.609	0.688	1.066	0.695	0.637	0.379	0.324	0.465	1.27	0.695	0.676	0.969	0.637	0.539
0.781	0.457	0.465	0.609	0.492	0.555	0.809	0.676	0.496	0.848	0.652	0.547	0.504	0.352	0.578	0.551	0.387	0.555	1.09	0.602	0.699	1.094	0.719	0.656	0.441	0.363	0.477	1.234	0.645	0.668	1.027	0.641	0.551
0.84	0.508	0.445	0.609	0.496	0.559	0.852	0.672	0.504	0.875	0.668	0.563	0.488	0.352	0.574	0.551	0.395	0.566	1.105	0.594	0.699	1.148	0.742	0.684	0.52	0.387	0.488	1.172	0.594	0.656	1.047	0.648	0.566
0.883	0.531	0.441	0.621	0.527	0.555	0.883	0.691	0.52	0.898	0.684	0.57	0.48	0.352	0.57	0.559	0.395	0.574	1.105	0.578	0.691	1.203	0.754	0.699	0.598	0.414	0.496	1.094	0.566	0.637	1.039	0.668	0.578
0.895	0.504	0.449	0.633	0.543	0.559	0.898	0.711	0.531	0.914	0.695	0.586	0.469	0.352	0.574	0.566	0.402	0.586	1.094	0.559	0.676	1.234	0.738	0.707	0.684	0.449	0.512	1	0.551	0.609	1.051	0.668	0.594
0.875	0.461	0.461	0.641	0.555	0.563	0.902	0.711	0.551	0.91	0.707	0.594	0.461	0.352	0.574	0.578	0.406	0.598	1.066	0.543	0.672	1.242	0.703	0.699	0.746	0.477	0.52	0.898	0.555	0.578	1.102	0.641	0.613
0.828	0.414	0.473	0.652	0.566	0.559	0.883	0.711	0.555	0.887	0.723	0.582	0.449	0.352	0.574	0.59	0.395	0.594	1.02	0.539	0.652	1.211	0.66	0.691	0.789	0.508	0.516	0.801	0.563	0.551	1.152	0.625	0.633
0.781	0.387	0.477	0.668	0.574	0.563	0.832	0.688	0.559	0.875	0.73	0.574	0.441	0.348	0.578	0.621	0.371	0.602	0.988	0.512	0.656	1.16	0.633	0.676	0.82	0.531	0.52	0.711	0.563	0.527	1.199	0.633	0.66
0.734	0.367	0.469	0.688	0.598	0.566	0.773	0.68	0.559	0.895	0.727	0.563	0.445	0.348	0.574	0.66	0.363	0.602	0.941	0.527	0.656	1.09	0.633	0.652	0.855	0.539	0.52	0.641	0.551	0.5	1.246	0.664	0.68
0.695	0.344	0.453	0.695	0.617	0.559	0.711	0.707	0.539	0.93	0.715	0.566	0.457	0.34	0.57	0.703	0.363	0.602	0.891	0.516	0.652	1.02	0.645	0.625	0.898	0.543	0.527	0.594	0.543	0.488	1.297	0.711	0.699
0.668	0.328	0.449	0.707	0.637	0.559	0.66	0.688	0.531	0.949	0.707	0.574	0.477	0.336	0.566	0.746	0.371	0.605	0.832	0.484	0.656	0.945	0.676	0.586	0.945	0.563	0.527	0.551	0.508	0.492	1.355	0.754	0.719
0.656	0.32	0.457	0.719	0.648	0.563	0.609	0.578	0.551	0.984	0.715	0.582	0.512	0.324	0.566	0.781	0.379	0.613	0.762	0.461	0.652	0.867	0.695	0.551	0.996	0.57	0.539	0.508	0.477	0.5	1.406	0.766	0.723
0.66	0.324	0.469	0.719	0.656	0.555	0.559	0.5	0.563	1.004	0.742	0.609	0.559	0.324	0.57	0.82	0.383	0.625	0.699	0.438	0.633	0.777	0.688	0.531	1.039	0.582	0.547	0.469	0.434	0.504	1.41	0.754	0.723
0.676	0.352	0.477	0.711	0.664	0.559	0.539	0.477	0.57	1.012	0.773	0.621	0.613	0.336	0.574	0.832	0.379	0.633	0.641	0.406	0.586	0.688	0.652	0.52	1.066	0.598	0.563	0.445	0.398	0.504	1.355	0.707	0.727
0.688	0.375	0.477	0.715	0.664	0.555	0.516	0.477	0.559	0.996	0.789	0.633	0.676	0.359	0.586	0.832	0.395	0.625	0.594	0.406	0.555	0.613	0.605	0.516	1.051	0.613	0.578	0.438	0.363	0.508	1.281	0.633	0.715
0.688	0.383	0.48	0.711	0.648	0.559	0.512	0.484	0.551	0.98	0.777	0.637	0.734	0.387	0.605	0.852	0.41	0.613	0.555	0.41	0.547	0.539	0.555	0.512	1.008	0.629	0.586	0.43	0.336	0.504	1.184	0.566	0.691
0.695	0.387	0.48	0.715	0.652	0.563	0.52	0.5	0.543	0.953	0.738	0.637	0.777	0.422	0.625	0.887	0.414	0.598	0.516	0.41	0.547	0.488	0.504	0.508	0.98	0.633	0.59	0.441	0.324	0.496	1.082	0.508	0.66
0.699	0.398	0.48	0.742	0.668	0.566	0.523	0.5	0.547	0.938	0.672	0.637	0.813	0.449	0.637	0.934	0.434	0.598	0.492	0.422	0.547	0.465	0.465	0.5	0.996	0.621	0.594	0.449	0.328	0.484	0.969	0.48	0.617
0.711	0.414	0.48	0.773	0.691	0.574	0.539	0.52	0.547	0.918	0.609	0.633	0.852	0.473	0.637	0.984	0.449	0.602	0.465	0.414	0.543	0.457	0.43	0.5	1.035	0.609	0.602	0.465	0.324	0.488	0.852	0.488	0.566
0.711	0.43	0.492	0.809	0.691	0.594	0.559	0.543	0.551	0.902	0.574	0.633	0.914	0.488	0.625	1.035	0.48	0.605	0.445	0.406	0.543	0.453	0.402	0.492	1.074	0.594	0.621	0.473	0.332	0.484	0.734	0.523	0.516
0.73	0.441	0.5	0.844	0.699	0.609	0.59	0.574	0.559	0.883	0.551	0.617	1	0.504	0.617	1.047	0.527	0.613	0.434	0.402	0.543	0.453	0.379	0.496	1.105	0.613	0.633	0.484	0.336	0.496	0.621	0.555	0.477
0.746	0.457	0.504	0.883	0.703	0.629	0.609	0.609	0.566	0.867	0.543	0.613	1.086	0.531	0.613	1.016	0.563	0.613	0.422	0.402	0.543	0.461	0.363	0.5	1.125	0.652	0.648	0.512	0.332	0.512	0.535	0.582	0.457
0.758	0.473	0.516	0.902	0.711	0.645	0.633	0.633	0.574	0.844	0.543	0.609	1.168	0.566	0.613	0.953	0.586	0.602	0.422	0.395	0.555	0.477	0.355	0.5	1.145	0.691	0.664	0.531	0.34	0.531	0.477	0.574	0.449
0.77	0.488	0.52	0.898	0.707	0.656	0.656	0.637	0.574	0.836	0.539	0.621	1.25	0.617	0.629	0.922	0.605	0.57	0.438	0.387	0.563	0.504	0.348	0.512	1.184	0.727	0.68	0.57	0.336	0.547	0.438	0.535	0.465
0.773	0.504	0.523	0.875	0.695	0.66	0.672	0.637	0.574	0.82	0.539	0.637	1.254	0.66	0.652	0.902	0.613	0.523	0.445	0.387	0.566	0.543	0.352	0.52	1.23	0.734	0.688	0.617	0.34	0.555	0.398	0.469	0.484
0.773	0.516	0.531	0.859	0.668	0.656	0.684	0.637	0.57	0.793	0.535	0.656	1.184	0.715	0.668	0.906	0.613	0.484	0.453	0.391	0.57	0.574	0.359	0.535	1.246	0.715	0.688	0.668	0.344	0.559	0.367	0.402	0.496
0.773	0.539	0.535	0.863	0.637	0.656	0.695	0.629	0.566	0.754	0.508	0.664	1.082	0.754	0.664	0.949	0.609	0.441	0.469	0.387	0.57	0.602	0.355	0.555	1.234	0.668	0.68	0.719	0.332	0.57	0.367	0.344	0.504
0.762	0.559	0.531	0.859	0.613	0.664	0.699	0.633	0.559	0.719	0.48	0.648	1.004	0.781	0.645	1.023	0.625	0.406	0.488	0.387	0.574	0.629	0.344	0.57	1.188	0.621	0.668	0.766	0.332	0.59	0.359	0.301	0.504
0.754	0.574	0.539	0.863	0.613	0.676	0.703	0.633	0.547	0.684	0.465	0.637	0.953	0.777	0.609	1.074	0.633	0.398	0.496	0.387	0.574	0.648	0.332	0.582	1.121	0.59	0.645	0.809	0.332	0.617	0.375	0.285	0.496
0.746	0.586	0.535	0.867	0.613	0.695	0.699	0.645	0.539	0.66	0.449	0.625	0.941	0.758	0.563	1.078	0.637	0.398	0.504	0.387	0.586	0.668	0.32	0.59	1.043	0.59	0.613	0.824	0.352	0.637	0.406	0.27	0.496
0.73	0.59	0.531	0.887	0.625	0.715	0.711	0.645	0.535	0.637	0.441	0.609	0.961	0.727	0.508	1.039	0.641	0.414	0.531	0.383	0.59	0.703	0.301	0.602	0.961	0.605	0.582	0.82	0.383	0.637	0.445	0.262	0.496
0.719	0.59	0.535	0.906	0.641	0.738	0.738	0.652	0.539	0.613	0.434	0.59	0.992	0.695	0.473	0.957	0.656	0.438	0.574	0.383	0.598	0.746	0.289	0.605	0.863	0.633	0.543	0.852	0.402	0.625	0.504	0.273	0.5
0.715	0.59	0.535	0.902	0.637	0.75	0.762	0.668	0.535	0.598	0.441	0.586	1.02	0.668	0.457	0.855	0.652	0.445	0.609	0.387	0.605	0.801	0.273	0.609	0.762	0.676	0.504	0.914	0.414	0.625	0.563	0.285	0.52
0.715	0.586	0.547	0.863	0.629	0.754	0.789	0.691	0.535	0.582	0.438	0.574	1.016	0.672	0.469	0.742	0.629	0.441	0.66	0.383	0.617	0.848	0.273	0.621	0.66	0.668	0.488	0.992	0.438	0.617	0.621	0.293	0.547
0.727	0.598	0.559	0.813	0.613	0.738	0.813	0.703	0.547	0.582	0.43	0.574	0.953	0.684	0.477	0.66	0.617	0.422	0.711	0.387	0.629	0.887	0.27	0.641	0.563	0.621	0.477	1.055	0.465	0.625	0.652	0.289	0.566
0.734	0.605	0.57	0.777	0.586	0.715	0.84	0.719	0.555	0.578	0.422	0.578	0.887	0.695	0.488	0.586	0.574	0.41	0.758	0.395	0.637	0.91	0.277	0.645	0.488	0.578	0.477	1.098	0.484	0.633	0.676	0.309	0.582
0.746	0.605	0.578	0.742	0.547	0.688	0.859	0.73	0.566	0.578	0.418	0.582	0.789	0.703	0.492	0.52	0.555	0.398	0.797	0.406	0.648	0.883	0.281	0.633	0.434	0.523	0.48	1.105	0.516	0.641	0.723	0.32	0.582
0.754	0.609	0.598	0.719	0.508	0.672	0.852	0.73	0.57	0.574	0.402	0.594	0.695	0.695	0.496	0.477	0.52	0.398	0.801	0.422	0.645	0.855	0.293	0.602	0.398	0.465	0.488	1.105	0.551	0.645	0.785	0.324	0.582
0.762	0.609	0.605	0.715	0.477	0.645	0.84	0.723	0.566	0.566	0.391	0.605	0.609	0.664	0.492	0.445	0.48	0.41	0.824	0.43	0.641	0.887	0.301	0.574	0.391	0.422	0.484	1.141	0.602	0.625	0.832	0.32	0.578
0.758	0.602	0.605	0.723	0.449	0.648	0.836	0.711	0.566	0.563	0.379	0.617	0.523	0.633	0.477	0.426	0.438	0.438	0.863	0.434	0.633	0.957	0.309	0.563	0.387	0.395	0.492	1.215	0.648	0.59	0.867	0.313	0.594
0.746	0.602	0.609	0.758	0.453	0.668	0.859	0.691	0.566	0.563	0.371	0.633	0.457	0.602	0.469	0.414	0.398	0.465	0.922	0.441	0.621	1.02	0.332	0.57	0.371	0.367	0.496	1.277	0.672	0.559	0.863	0.309	0.602
0.746	0.594	0.609	0.785	0.477	0.68	0.898	0.668	0.566	0.57	0.371	0.641	0.41	0.566	0.465	0.414	0.383	0.48	1	0.449	0.609	1.059	0.367	0.578	0.367	0.344	0.488	1.289	0.688	0.531	0.824	0.309	0.602
0.746	0.582	0.613	0.816	0.516	0.691	0.918	0.66	0.57	0.57	0.367	0.656	0.383	0.523	0.457	0.422	0.387	0.496	1.082	0.473	0.629	1.063	0.395	0.598	0.383	0.344	0.496	1.23	0.676	0.52	0.805	0.32	0.594
0.754	0.57	0.617	0.844	0.535	0.727	0.938	0.676	0.578	0.574	0.379	0.652	0.363	0.492	0.465	0.438	0.41	0.492	1.133	0.527	0.645	1.027	0.43	0.617	0.414	0.328	0.504	1.125	0.652	0.523	0.836	0.332	0.578
0.789	0.566	0.621	0.844	0.59	0.707	0.953	0.699	0.59	0.574	0.387	0.641	0.355	0.465	0.473	0.465	0.438	0.492	1.129	0.574	0.66	0.984	0.453	0.605	0.453	0.328	0.512	0.996	0.613	0.535	0.891	0.324	0.574
0.832	0.551	0.641	0.832	0.637	0.707	0.961	0.723	0.613	0.578	0.387	0.637	0.352	0.438	0.492	0.484	0.465	0.492	1.09	0.598	0.656	0.945	0.465	0.578	0.52	0.336	0.531	0.852	0.586	0.547	0.953	0.328	0.594
0.883	0.543	0.656	0.832	0.625	0.723	0.945	0.746	0.629	0.598	0.387	0.633	0.367	0.438	0.5	0.516	0.496	0.484	1.051	0.59	0.633	0.965	0.469	0.543	0.57	0.344	0.547	0.711	0.582	0.535	1.008	0.359	0.629
0.941	0.543	0.672	0.824	0.613	0.73	0.906	0.742	0.633	0.617	0.398	0.625	0.402	0.445	0.508	0.555	0.523	0.48	1.023	0.582	0.594	1.035	0.504	0.512	0.609	0.348	0.57	0.582	0.594	0.504	1.043	0.422	0.652
1.008	0.547	0.699	0.809	0.621	0.719	0.879	0.703	0.637	0.637	0.414	0.621	0.461	0.477	0.516	0.594	0.543	0.484	1.043	0.555	0.539	1.117	0.523	0.48	0.633	0.352	0.594	0.477	0.59	0.465	1.082	0.508	0.672
1.055	0.551	0.727	0.805	0.645	0.703	0.848	0.652	0.637	0.668	0.43	0.621	0.535	0.523	0.52	0.629	0.555	0.496	1.074	0.539	0.492	1.172	0.547	0.453	0.664	0.352	0.617	0.391	0.563	0.422	1.152	0.594	0.668
1.047	0.555	0.723	0.797	0.633	0.676	0.828	0.602	0.621	0.695	0.441	0.621	0.602	0.566	0.531	0.668	0.566	0.52	1.113	0.551	0.457	1.168	0.555	0.441	0.711	0.344	0.629	0.332	0.516	0.398	1.246	0.672	0.645
1	0.551	0.707	0.785	0.602	0.652	0.828	0.574	0.605	0.73	0.453	0.625	0.66	0.602	0.531	0.703	0.586	0.531	1.117	0.59	0.441	1.117	0.566	0.445	0.766	0.324	0.621	0.297	0.5	0.391	1.344	0.727	0.594
0.945	0.527	0.68	0.781	0.582	0.633	0.836	0.559	0.586	0.766	0.473	0.625	0.703	0.621	0.535	0.742	0.605	0.547	1.094	0.617	0.449	1.035	0.582	0.461	0.828	0.309	0.621	0.27	0.504	0.395	1.359	0.719	0.551
0.895	0.492	0.645	0.781	0.559	0.625	0.844	0.563	0.578	0.789	0.488	0.621	0.738	0.633	0.539	0.773	0.613	0.555	1.051	0.621	0.473	0.922	0.586	0.465	0.895	0.305	0.629	0.277	0.508	0.41	1.301	0.691	0.504
0.844	0.449	0.598	0.773	0.531	0.629	0.855	0.586	0.574	0.805	0.516	0.625	0.762	0.641	0.547	0.82	0.629	0.559	0.961	0.633	0.488	0.797	0.602	0.477	0.957	0.305	0.637	0.285	0.516	0.426	1.191	0.645	0.48
0.816	0.418	0.563	0.766	0.496	0.629	0.852	0.609	0.582	0.809	0.527	0.613	0.777	0.645	0.551	0.871	0.652	0.566	0.867	0.605	0.477	0.684	0.637	0.441	0.996	0.313	0.648	0.301	0.504	0.449	1.047	0.617	0.477
0.801	0.41	0.539	0.758	0.465	0.629	0.844	0.629	0.598	0.809	0.535	0.605	0.77	0.641	0.551	0.918	0.68	0.57	0.762	0.59	0.461	0.582	0.648	0.414	0.984	0.328	0.645	0.336	0.504	0.457	0.902	0.609	0.457
0.785	0.41	0.535	0.742	0.441	0.629	0.832	0.633	0.617	0.816	0.539	0.602	0.75	0.633	0.543	0.965	0.715	0.57	0.688	0.574	0.449	0.504	0.578	0.406	0.957	0.359	0.625	0.387	0.5	0.465	0.766	0.66	0.469
0.781	0.41	0.551	0.723	0.422	0.625	0.809	0.629	0.629	0.852	0.555	0.605	0.738	0.621	0.539	1	0.75	0.578	0.629	0.52	0.445	0.445	0.508	0.41	0.973	0.375	0.582	0.453	0.508	0.473	0.641	0.707	0.445
0.781	0.398	0.566	0.707	0.41	0.625	0.789	0.617	0.633	0.902	0.566	0.609	0.734	0.609	0.52	1.012	0.773	0.586	0.57	0.461	0.457	0.41	0.469	0.406	1.031	0.375	0.566	0.527	0.527	0.473	0.488	0.844	0.395
0.793	0.371	0.57	0.684	0.391	0.621	0.75	0.594	0.637	0.945	0.598	0.609	0.738	0.609	0.504	1.012	0.789	0.578	0.523	0.41	0.469	0.387	0.469	0.414	1.105	0.383	0.57	0.613	0.559	0.477	0.383	0.855	0.367
0.813	0.348	0.57	0.652	0.383	0.609	0.719	0.563	0.637	0.984	0.637	0.598	0.762	0.625	0.508	1.027	0.785	0.574	0.48	0.383	0.477	0.379	0.457	0.434	1.176	0.41	0.594	0.688	0.594	0.492	0.301	0.684	0.367
0.82	0.352	0.559	0.621	0.375	0.605	0.676	0.531	0.625	1.012	0.676	0.598	0.793	0.652	0.512	1.07	0.766	0.574	0.465	0.379	0.477	0.383	0.461	0.445	1.195	0.457	0.609	0.738	0.621	0.508	0.223	0.52	0.371
0.828	0.352	0.555	0.594	0.379	0.59	0.645	0.504	0.613	1.023	0.703	0.586	0.832	0.676	0.527	1.121	0.742	0.586	0.457	0.402	0.477	0.395	0.473	0.445	1.156	0.512	0.613	0.781	0.625	0.523	0.207	0.426	0.395
0.82	0.352	0.555	0.563	0.371	0.578	0.621	0.484	0.605	0.965	0.727	0.574	0.871	0.703	0.547	1.172	0.73	0.605	0.469	0.445	0.477	0.422	0.484	0.449	1.117	0.547	0.609	0.82	0.613	0.535	0.18	0.375	0.426
0.805	0.332	0.543	0.539	0.371	0.563	0.609	0.488	0.59	0.898	0.746	0.555	0.891	0.723	0.563	1.215	0.754	0.625	0.492	0.488	0.484	0.445	0.516	0.453	1.098	0.57	0.578	0.859	0.609	0.543	0.168	0.391	0.441
0.793	0.336	0.543	0.52	0.375	0.551	0.629	0.496	0.582	0.828	0.746	0.527	0.902	0.738	0.578	1.211	0.781	0.652	0.523	0.523	0.496	0.48	0.539	0.461	1.129	0.59	0.523	0.895	0.605	0.547	0.16	0.422	0.449
0.777	0.336	0.555	0.504	0.375	0.539	0.652	0.496	0.582	0.777	0.715	0.5	0.922	0.734	0.586	1.16	0.805	0.676	0.551	0.543	0.5	0.512	0.563	0.473	1.164	0.594	0.461	0.934	0.613	0.555	0.176	0.441	0.457
0.754	0.32	0.559	0.492	0.379	0.531	0.652	0.496	0.59	0.758	0.68	0.484	0.953	0.711	0.586	1.105	0.805	0.699	0.586	0.57	0.516	0.555	0.586	0.473	1.191	0.574	0.391	0.98	0.629	0.559	0.23	0.453	0.465
0.742	0.297	0.547	0.488	0.375	0.523	0.648	0.496	0.602	0.766	0.633	0.465	0.988	0.672	0.594	1.07	0.742	0.703	0.617	0.578	0.531	0.605	0.605	0.48	1.156	0.539	0.344	1.027	0.648	0.566	0.301	0.469	0.453
0.742	0.293	0.527	0.496	0.379	0.516	0.641	0.484	0.609	0.785	0.605	0.461	1.02	0.648	0.605	1.035	0.668	0.699	0.648	0.598	0.539	0.648	0.621	0.48	1.074	0.492	0.316	1.039	0.68	0.57	0.406	0.488	0.453
0.738	0.297	0.523	0.516	0.383	0.52	0.637	0.469	0.609	0.813	0.605	0.465	1.055	0.656	0.617	1.016	0.605	0.688	0.68	0.625	0.539	0.699	0.625	0.484	0.965	0.453	0.332	1.023	0.707	0.57	0.516	0.523	0.449
0.719	0.313	0.527	0.539	0.391	0.531	0.637	0.473	0.613	0.852	0.633	0.469	1.078	0.672	0.629	0.996	0.555	0.664	0.715	0.652	0.539	0.746	0.633	0.496	0.844	0.434	0.348	1.012	0.707	0.574	0.629	0.563	0.465
0.711	0.336	0.559	0.566	0.402	0.539	0.641	0.477	0.613	0.875	0.66	0.484	1.082	0.695	0.645	0.977	0.523	0.648	0.746	0.664	0.539	0.801	0.648	0.504	0.719	0.441	0.363	1.047	0.684	0.59	0.738	0.613	0.484
0.688	0.344	0.59	0.594	0.418	0.543	0.637	0.477	0.609	0.887	0.684	0.496	1.074	0.703	0.66	0.957	0.539	0.641	0.777	0.672	0.539	0.879	0.672	0.523	0.602	0.453	0.383	1.09	0.652	0.602	0.816	0.672	0.508
0.668	0.352	0.594	0.621	0.43	0.555	0.621	0.465	0.609	0.863	0.695	0.5	1.063	0.684	0.672	0.941	0.531	0.641	0.813	0.672	0.547	0.945	0.691	0.543	0.496	0.543	0.363	1.125	0.676	0.617	0.879	0.715	0.543
0.684	0.352	0.59	0.645	0.449	0.559	0.598	0.449	0.609	0.813	0.68	0.488	1.031	0.641	0.68	0.902	0.52	0.633	0.848	0.672	0.559	0.988	0.719	0.555	0.422	0.566	0.367	1.172	0.699	0.633	0.922	0.738	0.559
0.684	0.363	0.598	0.676	0.477	0.559	0.582	0.434	0.609	0.742	0.641	0.477	0.992	0.598	0.68	0.871	0.551	0.617	0.883	0.672	0.57	1.043	0.742	0.566	0.359	0.484	0.379	1.199	0.727	0.648	0.957	0.727	0.559
0.672	0.367	0.598	0.719	0.496	0.559	0.578	0.422	0.605	0.68	0.637	0.457	0.969	0.563	0.672	0.828	0.539	0.625	0.922	0.676	0.59	1.074	0.758	0.578	0.316	0.398	0.402	1.219	0.758	0.668	0.988	0.707	0.547
0.672	0.379	0.605	0.805	0.523	0.566	0.586	0.418	0.605	0.629	0.586	0.449	0.941	0.531	0.656	0.785	0.551	0.602	0.965	0.691	0.613	1.086	0.762	0.594	0.313	0.348	0.43	1.254	0.762	0.688	1.02	0.691	0.539
0.668	0.391	0.613	0.891	0.563	0.57	0.594	0.418	0.605	0.59	0.5	0.465	0.918	0.523	0.637	0.73	0.543	0.582	1	0.703	0.633	1.086	0.766	0.602	0.297	0.32	0.441	1.266	0.734	0.699	1.031	0.664	0.535
0.676	0.398	0.621	0.977	0.605	0.574	0.605	0.422	0.598	0.555	0.461	0.477	0.898	0.535	0.617	0.688	0.512	0.582	1.02	0.734	0.648	1.098	0.742	0.605	0.305	0.328	0.441	1.25	0.703	0.703	1.02	0.637	0.539
0.688	0.406	0.633	1.07	0.648	0.586	0.613	0.438	0.598	0.535	0.449	0.48	0.871	0.555	0.609	0.648	0.539	0.574	1.004	0.738	0.645	1.137	0.707	0.625	0.316	0.344	0.445	1.203	0.656	0.695	1.004	0.633	0.551
0.699	0.418	0.645	1.141	0.691	0.605	0.629	0.457	0.594	0.52	0.434	0.504	0.848	0.57	0.605	0.582	0.496	0.559	0.996	0.734	0.637	1.188	0.68	0.633	0.352	0.355	0.449	1.137	0.605	0.684	1.012	0.656	0.563
0.707	0.43	0.652	1.176	0.734	0.621	0.645	0.477	0.59	0.516	0.426	0.523	0.828	0.582	0.594	0.551	0.441	0.535	1.004	0.723	0.633	1.215	0.676	0.648	0.398	0.367	0.445	1.078	0.566	0.672	1.055	0.664	0.578
0.715	0.445	0.66	1.168	0.77	0.629	0.66	0.48	0.582	0.523	0.418	0.535	0.793	0.574	0.586	0.539	0.398	0.535	1.039	0.715	0.641	1.207	0.695	0.652	0.457	0.383	0.449	1	0.551	0.652	1.109	0.668	0.609
0.73	0.449	0.664	1.113	0.793	0.633	0.691	0.504	0.578	0.539	0.422	0.539	0.75	0.563	0.578	0.523	0.379	0.539	1.063	0.719	0.652	1.176	0.727	0.668	0.535	0.41	0.465	0.91	0.555	0.633	1.16	0.668	0.648
0.734	0.449	0.676	1.031	0.797	0.633	0.707	0.523	0.578	0.555	0.445	0.539	0.707	0.535	0.574	0.512	0.363	0.551	1.07	0.73	0.676	1.172	0.723	0.684	0.617	0.445	0.484	0.816	0.574	0.598	1.168	0.68	0.688
0.738	0.457	0.68	0.953	0.773	0.613	0.719	0.535	0.574	0.586	0.473	0.543	0.668	0.504	0.57	0.512	0.355	0.559	1.059	0.75	0.691	1.188	0.688	0.699	0.695	0.48	0.512	0.715	0.59	0.563	1.137	0.723	0.719
0.734	0.465	0.684	0.879	0.73	0.602	0.715	0.555	0.574	0.621	0.496	0.547	0.625	0.477	0.563	0.512	0.348	0.559	1.031	0.746	0.711	1.211	0.609	0.703	0.758	0.504	0.531	0.633	0.59	0.527	1.141	0.73	0.742
0.742	0.477	0.676	0.844	0.676	0.586	0.723	0.566	0.563	0.648	0.523	0.551	0.594	0.449	0.551	0.52	0.336	0.566	1.008	0.746	0.73	1.234	0.543	0.711	0.793	0.52	0.551	0.563	0.578	0.504	1.168	0.75	0.758
0.758	0.492	0.676	0.832	0.621	0.57	0.746	0.574	0.563	0.676	0.551	0.559	0.574	0.434	0.543	0.527	0.328	0.563	0.996	0.719	0.738	1.238	0.496	0.703	0.816	0.531	0.566	0.512	0.543	0.492	1.258	0.734	0.766
0.777	0.508	0.672	0.84	0.59	0.57	0.797	0.598	0.563	0.691	0.566	0.559	0.559	0.422	0.543	0.535	0.336	0.566	0.996	0.68	0.75	1.207	0.488	0.691	0.836	0.547	0.578	0.477	0.488	0.48	1.316	0.688	0.777
0.801	0.52	0.672	0.867	0.605	0.59	0.848	0.621	0.559	0.699	0.574	0.566	0.566	0.414	0.539	0.535	0.348	0.574	1	0.621	0.734	1.152	0.504	0.672	0.867	0.563	0.586	0.453	0.441	0.48	1.316	0.637	0.773
0.824	0.531	0.676	0.871	0.621	0.602	0.902	0.648	0.563	0.688	0.574	0.57	0.57	0.402	0.543	0.531	0.355	0.578	0.977	0.551	0.715	1.074	0.527	0.66	0.902	0.586	0.582	0.43	0.402	0.484	1.266	0.598	0.77
0.84	0.539	0.676	0.852	0.645	0.609	0.961	0.684	0.566	0.688	0.582	0.57	0.566	0.395	0.551	0.547	0.359	0.598	1.023	0.5	0.688	0.98	0.535	0.648	0.957	0.621	0.578	0.422	0.363	0.496	1.188	0.578	0.762
0.855	0.539	0.688	0.836	0.672	0.621	1.008	0.707	0.574	0.695	0.582	0.566	0.57	0.391	0.563	0.566	0.355	0.605	0.996	0.508	0.699	0.891	0.543	0.633	1.012	0.66	0.57	0.438	0.336	0.5	1.086	0.57	0.738
0.863	0.539	0.688	0.816	0.688	0.625	1.035	0.734	0.578	0.703	0.586	0.563	0.57	0.391	0.57	0.59	0.34	0.605	1.012	0.582	0.758	0.793	0.523	0.613	1.055	0.699	0.57	0.461	0.32	0.504	0.973	0.57	0.695
0.863	0.539	0.684	0.781	0.691	0.621	1	0.762	0.586	0.723	0.59	0.563	0.57	0.395	0.574	0.625	0.332	0.609	0.957	0.469	0.762	0.699	0.504	0.59	1.063	0.734	0.57	0.5	0.316	0.52	0.852	0.57	0.637
0.879	0.543	0.676	0.734	0.699	0.613	0.938	0.773	0.578	0.762	0.605	0.566	0.566	0.395	0.594	0.672	0.332	0.605	0.949	0.453	0.711	0.613	0.48	0.566	1.035	0.766	0.574	0.531	0.313	0.527	0.727	0.566	0.582
0.902	0.551	0.668	0.684	0.676	0.605	0.867	0.766	0.566	0.793	0.629	0.57	0.559	0.402	0.598	0.727	0.34	0.605	0.895	0.551	0.645	0.547	0.461	0.547	1.012	0.781	0.578	0.555	0.301	0.539	0.617	0.547	0.543
0.934	0.563	0.656	0.629	0.641	0.594	0.813	0.746	0.547	0.828	0.648	0.578	0.551	0.402	0.605	0.777	0.344	0.605	0.832	0.438	0.637	0.484	0.449	0.527	1.047	0.789	0.582	0.586	0.297	0.563	0.527	0.52	0.52
0.961	0.586	0.656	0.582	0.59	0.582	0.785	0.703	0.523	0.859	0.676	0.578	0.543	0.395	0.605	0.828	0.355	0.617	0.762	0.418	0.652	0.426	0.422	0.512	1.109	0.773	0.598	0.609	0.277	0.594	0.461	0.5	0.512
0.988	0.605	0.652	0.547	0.547	0.582	0.785	0.66	0.504	0.883	0.695	0.59	0.527	0.379	0.609	0.863	0.375	0.625	0.723	0.469	0.676	0.387	0.398	0.5	1.164	0.742	0.613	0.633	0.273	0.602	0.41	0.484	0.527
1.016	0.605	0.652	0.531	0.52	0.594	0.793	0.625	0.488	0.891	0.711	0.602	0.527	0.371	0.609	0.883	0.395	0.621	0.656	0.453	0.672	0.371	0.375	0.508	1.188	0.738	0.629	0.66	0.273	0.609	0.387	0.461	0.535
1.027	0.598	0.648	0.531	0.504	0.598	0.813	0.629	0.496	0.879	0.723	0.602	0.535	0.371	0.609	0.875	0.418	0.613	0.605	0.418	0.648	0.387	0.363	0.516	1.188	0.75	0.648	0.684	0.27	0.605	0.367	0.43	0.539
1.008	0.586	0.637	0.535	0.496	0.602	0.836	0.645	0.516	0.859	0.73	0.602	0.563	0.379	0.609	0.902	0.438	0.609	0.555	0.348	0.629	0.426	0.348	0.52	1.191	0.762	0.664	0.723	0.266	0.605	0.355	0.398	0.535
0.957	0.563	0.625	0.547	0.504	0.605	0.84	0.68	0.539	0.863	0.723	0.598	0.602	0.383	0.621	0.949	0.449	0.602	0.5	0.309	0.617	0.461	0.336	0.523	1.227	0.762	0.684	0.758	0.27	0.605	0.352	0.375	0.523
0.891	0.535	0.613	0.574	0.512	0.605	0.855	0.707	0.559	0.887	0.715	0.59	0.641	0.395	0.625	0.992	0.465	0.594	0.457	0.285	0.605	0.48	0.316	0.527	1.266	0.742	0.699	0.801	0.281	0.609	0.359	0.348	0.512
0.813	0.5	0.594	0.602	0.531	0.613	0.84	0.715	0.566	0.914	0.699	0.59	0.68	0.414	0.629	1.043	0.477	0.59	0.434	0.281	0.586	0.504	0.313	0.535	1.297	0.691	0.707	0.832	0.293	0.625	0.379	0.332	0.508
0.734	0.461	0.578	0.629	0.555	0.609	0.809	0.703	0.574	0.926	0.699	0.594	0.73	0.441	0.633	1.07	0.504	0.602	0.406	0.285	0.563	0.531	0.32	0.531	1.293	0.633	0.703	0.828	0.324	0.625	0.41	0.324	0.5
0.664	0.418	0.559	0.66	0.582	0.621	0.758	0.672	0.559	0.945	0.707	0.605	0.785	0.465	0.637	1.063	0.547	0.613	0.391	0.297	0.547	0.57	0.336	0.535	1.254	0.582	0.691	0.809	0.348	0.613	0.445	0.34	0.488
0.617	0.391	0.539	0.691	0.602	0.625	0.715	0.66	0.547	0.965	0.742	0.613	0.828	0.488	0.645	1	0.57	0.609	0.379	0.316	0.531	0.609	0.344	0.539	1.18	0.547	0.672	0.832	0.359	0.594	0.504	0.355	0.48
0.594	0.383	0.504	0.707	0.609	0.625	0.664	0.66	0.543	0.973	0.766	0.625	0.852	0.516	0.648	0.938	0.609	0.59	0.371	0.336	0.523	0.641	0.359	0.539	1.105	0.543	0.641	0.887	0.355	0.578	0.555	0.352	0.492
0.594	0.383	0.484	0.727	0.617	0.621	0.609	0.68	0.512	0.973	0.785	0.637	0.84	0.531	0.645	0.891	0.621	0.563	0.367	0.363	0.52	0.672	0.371	0.555	1.027	0.543	0.617	0.957	0.355	0.578	0.605	0.355	0.508
0.617	0.398	0.461	0.746	0.621	0.621	0.582	0.633	0.5	0.988	0.785	0.633	0.859	0.543	0.633	0.883	0.637	0.523	0.375	0.383	0.531	0.707	0.363	0.563	0.934	0.563	0.598	1.031	0.367	0.594	0.645	0.359	0.527
0.652	0.426	0.449	0.754	0.629	0.613	0.563	0.523	0.527	0.996	0.746	0.629	0.91	0.551	0.625	0.906	0.645	0.488	0.375	0.406	0.543	0.742	0.355	0.57	0.848	0.566	0.578	1.109	0.406	0.621	0.688	0.371	0.555
0.707	0.453	0.449	0.758	0.637	0.609	0.531	0.453	0.555	1.008	0.688	0.625	0.98	0.578	0.629	0.945	0.656	0.449	0.383	0.414	0.555	0.809	0.352	0.578	0.758	0.563	0.566	1.16	0.477	0.648	0.727	0.371	0.574
0.766	0.469	0.461	0.758	0.641	0.594	0.52	0.426	0.57	1.016	0.641	0.613	1.047	0.621	0.617	0.984	0.652	0.422	0.383	0.414	0.57	0.875	0.34	0.586	0.672	0.539	0.559	1.191	0.539	0.664	0.777	0.398	0.594
0.82	0.477	0.48	0.75	0.633	0.59	0.512	0.441	0.57	1.012	0.609	0.605	1.094	0.664	0.613	1.004	0.641	0.414	0.402	0.41	0.586	0.922	0.332	0.598	0.598	0.496	0.539	1.234	0.586	0.656	0.824	0.402	0.609
0.84	0.477	0.5	0.754	0.621	0.582	0.512	0.465	0.563	0.984	0.594	0.594	1.105	0.703	0.609	0.988	0.637	0.414	0.422	0.387	0.602	0.945	0.32	0.598	0.527	0.465	0.531	1.281	0.602	0.629	0.863	0.406	0.625
0.813	0.457	0.516	0.754	0.617	0.582	0.52	0.484	0.555	0.949	0.594	0.586	1.047	0.723	0.602	0.941	0.629	0.418	0.441	0.383	0.613	0.918	0.324	0.598	0.477	0.406	0.527	1.301	0.598	0.59	0.883	0.398	0.629
0.781	0.43	0.512	0.746	0.617	0.59	0.539	0.484	0.551	0.918	0.59	0.59	0.957	0.727	0.578	0.863	0.648	0.426	0.465	0.379	0.621	0.883	0.328	0.598	0.438	0.391	0.492	1.25	0.582	0.543	0.879	0.41	0.621
0.738	0.402	0.488	0.746	0.621	0.582	0.559	0.488	0.547	0.875	0.586	0.602	0.883	0.719	0.543	0.785	0.66	0.43	0.512	0.383	0.629	0.898	0.332	0.605	0.41	0.379	0.484	1.16	0.559	0.488	0.914	0.414	0.609
0.699	0.387	0.473	0.754	0.625	0.586	0.578	0.52	0.551	0.816	0.574	0.605	0.832	0.699	0.5	0.691	0.641	0.422	0.563	0.391	0.641	0.941	0.344	0.602	0.395	0.348	0.469	1.039	0.535	0.445	0.977	0.406	0.598
0.68	0.383	0.465	0.77	0.629	0.582	0.598	0.547	0.559	0.75	0.559	0.605	0.828	0.656	0.465	0.609	0.625	0.406	0.617	0.406	0.652	0.988	0.359	0.602	0.391	0.348	0.465	0.906	0.508	0.422	1.047	0.418	0.605
0.656	0.387	0.465	0.781	0.637	0.586	0.609	0.578	0.563	0.699	0.539	0.602	0.859	0.602	0.449	0.539	0.602	0.414	0.676	0.426	0.668	1.043	0.387	0.605	0.391	0.344	0.465	0.766	0.496	0.414	1.113	0.434	0.625
0.645	0.395	0.473	0.793	0.645	0.578	0.629	0.598	0.566	0.648	0.512	0.582	0.926	0.574	0.438	0.48	0.57	0.418	0.719	0.445	0.668	1.082	0.422	0.617	0.402	0.34	0.465	0.641	0.512	0.402	1.137	0.469	0.652
0.641	0.402	0.484	0.801	0.66	0.574	0.641	0.598	0.57	0.605	0.48	0.574	0.988	0.586	0.441	0.457	0.543	0.434	0.758	0.48	0.672	1.082	0.449	0.629	0.426	0.34	0.461	0.531	0.539	0.391	1.117	0.52	0.68
0.637	0.41	0.516	0.793	0.664	0.574	0.66	0.598	0.586	0.566	0.465	0.555	1.031	0.621	0.449	0.438	0.492	0.457	0.824	0.5	0.664	1.051	0.48	0.629	0.453	0.336	0.457	0.438	0.551	0.379	1.102	0.582	0.68
0.641	0.41	0.535	0.777	0.672	0.566	0.668	0.598	0.586	0.535	0.457	0.551	1.016	0.641	0.469	0.426	0.441	0.477	0.918	0.496	0.668	1.02	0.512	0.617	0.48	0.324	0.461	0.359	0.547	0.371	1.133	0.641	0.66
0.645	0.418	0.539	0.762	0.664	0.555	0.676	0.609	0.59	0.512	0.453	0.543	0.961	0.66	0.48	0.418	0.422	0.496	1.051	0.496	0.676	1.004	0.531	0.586	0.5	0.324	0.473	0.316	0.543	0.367	1.207	0.699	0.609
0.648	0.43	0.539	0.758	0.652	0.559	0.68	0.617	0.59	0.508	0.449	0.531	0.883	0.652	0.477	0.422	0.41	0.508	1.195	0.5	0.695	1.031	0.551	0.555	0.516	0.32	0.492	0.289	0.531	0.359	1.285	0.711	0.555
0.66	0.438	0.539	0.77	0.641	0.559	0.691	0.625	0.586	0.504	0.449	0.527	0.797	0.633	0.488	0.434	0.438	0.512	1.281	0.512	0.719	1.102	0.566	0.508	0.539	0.32	0.523	0.285	0.504	0.367	1.285	0.664	0.52
0.672	0.453	0.539	0.789	0.637	0.563	0.699	0.617	0.59	0.516	0.445	0.527	0.691	0.633	0.449	0.461	0.469	0.508	1.246	0.5	0.754	1.164	0.586	0.477	0.563	0.328	0.543	0.281	0.488	0.383	1.203	0.617	0.496
0.691	0.48	0.543	0.813	0.645	0.566	0.727	0.617	0.59	0.527	0.441	0.527	0.613	0.605	0.418	0.488	0.504	0.504	1.164	0.473	0.766	1.176	0.594	0.445	0.594	0.32	0.555	0.301	0.484	0.391	1.074	0.547	0.504
0.707	0.5	0.543	0.848	0.66	0.582	0.766	0.629	0.594	0.543	0.438	0.531	0.547	0.492	0.414	0.527	0.539	0.5	1.109	0.453	0.742	1.117	0.59	0.43	0.641	0.309	0.57	0.355	0.492	0.398	0.922	0.5	0.512
0.723	0.508	0.555	0.898	0.691	0.602	0.816	0.656	0.602	0.57	0.43	0.543	0.492	0.398	0.43	0.563	0.566	0.496	1.105	0.445	0.684	1.016	0.582	0.438	0.711	0.285	0.59	0.422	0.512	0.406	0.785	0.48	0.508
0.734	0.516	0.563	0.957	0.727	0.637	0.852	0.691	0.605	0.586	0.422	0.551	0.465	0.352	0.441	0.602	0.59	0.496	1.141	0.426	0.617	0.898	0.574	0.441	0.785	0.27	0.605	0.484	0.531	0.414	0.652	0.484	0.477
0.727	0.523	0.566	0.973	0.762	0.668	0.887	0.727	0.613	0.602	0.426	0.563	0.441	0.344	0.457	0.637	0.605	0.5	1.18	0.426	0.543	0.777	0.57	0.441	0.855	0.262	0.621	0.563	0.555	0.426	0.512	0.539	0.406
0.715	0.523	0.551	0.973	0.781	0.688	0.895	0.754	0.625	0.613	0.426	0.574	0.43	0.352	0.469	0.68	0.625	0.504	1.184	0.445	0.504	0.668	0.586	0.402	0.887	0.266	0.637	0.645	0.574	0.441	0.441	0.586	0.395
0.703	0.516	0.547	0.957	0.754	0.695	0.875	0.766	0.633	0.625	0.434	0.582	0.422	0.363	0.473	0.711	0.645	0.512	1.148	0.492	0.512	0.57	0.57	0.41	0.891	0.285	0.648	0.715	0.594	0.461	0.379	0.629	0.41
0.715	0.504	0.543	0.926	0.715	0.684	0.855	0.762	0.629	0.625	0.43	0.582	0.438	0.375	0.477	0.746	0.656	0.516	1.102	0.563	0.547	0.484	0.594	0.363	0.914	0.316	0.645	0.766	0.605	0.484	0.316	0.68	0.406
0.734	0.496	0.555	0.898	0.664	0.652	0.844	0.742	0.621	0.625	0.426	0.59	0.453	0.387	0.477	0.777	0.664	0.52	1.031	0.613	0.586	0.43	0.637	0.328	0.988	0.34	0.629	0.809	0.617	0.52	0.285	0.637	0.402
0.77	0.496	0.566	0.859	0.613	0.617	0.867	0.723	0.609	0.625	0.414	0.586	0.488	0.402	0.48	0.801	0.668	0.523	0.93	0.672	0.613	0.398	0.574	0.344	1.074	0.352	0.625	0.852	0.617	0.543	0.285	0.512	0.414
0.805	0.492	0.586	0.824	0.547	0.586	0.895	0.707	0.605	0.629	0.406	0.582	0.531	0.43	0.48	0.82	0.672	0.527	0.82	0.691	0.609	0.363	0.457	0.383	1.156	0.363	0.633	0.906	0.609	0.566	0.277	0.41	0.445
0.828	0.484	0.609	0.82	0.516	0.555	0.906	0.707	0.598	0.621	0.402	0.586	0.57	0.449	0.488	0.848	0.668	0.535	0.719	0.703	0.582	0.352	0.402	0.426	1.199	0.379	0.645	0.969	0.605	0.586	0.273	0.34	0.477
0.848	0.48	0.625	0.813	0.523	0.531	0.922	0.723	0.621	0.633	0.402	0.582	0.605	0.473	0.504	0.875	0.664	0.543	0.633	0.688	0.547	0.348	0.395	0.449	1.195	0.422	0.676	1.023	0.605	0.594	0.277	0.309	0.496
0.863	0.48	0.633	0.828	0.574	0.547	0.93	0.742	0.633	0.656	0.41	0.582	0.652	0.488	0.52	0.906	0.668	0.559	0.559	0.652	0.52	0.363	0.406	0.473	1.152	0.473	0.684	1.07	0.621	0.598	0.313	0.34	0.484
0.863	0.473	0.633	0.824	0.621	0.578	0.93	0.758	0.652	0.691	0.418	0.582	0.684	0.504	0.535	0.938	0.672	0.563	0.504	0.609	0.512	0.391	0.43	0.477	1.129	0.531	0.684	1.102	0.637	0.602	0.371	0.398	0.461
0.867	0.484	0.617	0.832	0.66	0.586	0.906	0.77	0.66	0.738	0.438	0.594	0.719	0.531	0.555	0.973	0.695	0.57	0.469	0.578	0.523	0.422	0.445	0.477	1.148	0.582	0.672	1.109	0.66	0.602	0.426	0.449	0.434
0.871	0.496	0.602	0.824	0.645	0.598	0.875	0.766	0.664	0.781	0.461	0.602	0.75	0.559	0.566	0.988	0.719	0.57	0.457	0.563	0.531	0.457	0.449	0.477	1.203	0.633	0.633	1.086	0.688	0.602	0.484	0.496	0.422
0.895	0.492	0.602	0.824	0.656	0.629	0.855	0.742	0.652	0.828	0.473	0.605	0.781	0.59	0.57	0.98	0.734	0.57	0.449	0.566	0.539	0.512	0.465	0.48	1.27	0.664	0.574	1.059	0.703	0.598	0.539	0.531	0.43
0.941	0.508	0.605	0.797	0.652	0.645	0.832	0.699	0.641	0.852	0.496	0.613	0.801	0.602	0.57	0.988	0.75	0.57	0.449	0.57	0.551	0.566	0.504	0.484	1.289	0.652	0.523	1.063	0.691	0.598	0.59	0.563	0.438
0.977	0.523	0.605	0.75	0.582	0.648	0.832	0.652	0.621	0.852	0.504	0.617	0.816	0.617	0.57	1.016	0.738	0.563	0.465	0.582	0.563	0.621	0.543	0.496	1.242	0.633	0.48	1.109	0.676	0.609	0.637	0.602	0.445
1.012	0.535	0.617	0.719	0.516	0.645	0.84	0.617	0.609	0.84	0.508	0.613	0.852	0.629	0.574	1.039	0.738	0.547	0.5	0.598	0.574	0.664	0.57	0.52	1.133	0.602	0.453	1.137	0.66	0.625	0.691	0.656	0.457
1.047	0.539	0.629	0.691	0.484	0.637	0.852	0.598	0.602	0.852	0.516	0.602	0.887	0.641	0.578	1.063	0.723	0.539	0.535	0.625	0.594	0.695	0.598	0.535	1.012	0.578	0.449	1.141	0.664	0.645	0.738	0.695	0.469
1.066	0.543	0.633	0.66	0.477	0.629	0.855	0.586	0.602	0.879	0.531	0.574	0.93	0.664	0.578	1.07	0.742	0.539	0.563	0.648	0.598	0.73	0.605	0.551	0.875	0.566	0.457	1.121	0.688	0.645	0.785	0.711	0.48
1.066	0.539	0.648	0.645	0.48	0.625	0.852	0.586	0.598	0.918	0.555	0.563	0.961	0.695	0.59	1.07	0.758	0.543	0.59	0.668	0.605	0.781	0.613	0.566	0.734	0.582	0.457	1.098	0.707	0.652	0.828	0.711	0.5
1.027	0.543	0.645	0.633	0.477	0.617	0.848	0.594	0.602	0.969	0.574	0.555	0.973	0.711	0.602	1.078	0.777	0.559	0.625	0.691	0.602	0.844	0.621	0.57	0.602	0.617	0.438	1.098	0.699	0.66	0.875	0.672	0.535
0.957	0.547	0.621	0.617	0.48	0.609	0.832	0.602	0.613	1.012	0.613	0.563	0.957	0.719	0.613	1.086	0.781	0.574	0.664	0.711	0.598	0.91	0.645	0.578	0.488	0.629	0.41	1.113	0.664	0.668	0.914	0.625	0.563
0.891	0.512	0.594	0.613	0.461	0.609	0.813	0.621	0.629	1.016	0.656	0.578	0.922	0.727	0.609	1.109	0.758	0.586	0.699	0.707	0.59	0.977	0.68	0.586	0.395	0.617	0.371	1.133	0.625	0.664	0.949	0.594	0.582
0.848	0.457	0.566	0.617	0.445	0.609	0.773	0.625	0.625	0.977	0.691	0.59	0.895	0.73	0.605	1.133	0.715	0.598	0.73	0.707	0.594	1.043	0.723	0.594	0.332	0.578	0.359	1.137	0.598	0.648	0.969	0.586	0.605
0.824	0.402	0.543	0.625	0.441	0.617	0.734	0.617	0.609	0.926	0.719	0.586	0.902	0.715	0.598	1.145	0.672	0.602	0.766	0.711	0.59	1.082	0.758	0.605	0.305	0.543	0.348	1.117	0.574	0.629	0.996	0.594	0.621
0.805	0.367	0.523	0.617	0.434	0.625	0.711	0.598	0.613	0.871	0.723	0.566	0.93	0.707	0.598	1.148	0.633	0.594	0.801	0.715	0.598	1.09	0.777	0.613	0.27	0.523	0.363	1.07	0.574	0.617	1.055	0.59	0.629
0.801	0.336	0.512	0.617	0.434	0.633	0.691	0.609	0.621	0.84	0.707	0.527	0.965	0.707	0.605	1.121	0.609	0.582	0.848	0.727	0.602	1.082	0.789	0.621	0.254	0.496	0.375	1.004	0.586	0.605	1.129	0.59	0.641
0.781	0.371	0.523	0.621	0.43	0.629	0.645	0.582	0.613	0.832	0.68	0.484	0.984	0.727	0.621	1.074	0.602	0.57	0.91	0.742	0.605	1.094	0.785	0.621	0.262	0.48	0.398	0.934	0.602	0.598	1.199	0.594	0.652
0.785	0.391	0.551	0.617	0.422	0.629	0.621	0.523	0.605	0.855	0.656	0.441	0.996	0.75	0.637	1.012	0.602	0.555	0.977	0.758	0.617	1.129	0.75	0.625	0.273	0.449	0.418	0.844	0.605	0.586	1.254	0.621	0.68
0.809	0.406	0.574	0.605	0.414	0.633	0.598	0.48	0.605	0.895	0.645	0.414	0.996	0.77	0.66	0.961	0.613	0.547	1.031	0.773	0.621	1.168	0.719	0.633	0.297	0.445	0.449	0.742	0.602	0.566	1.285	0.664	0.707
0.832	0.402	0.594	0.594	0.414	0.621	0.578	0.465	0.602	0.938	0.648	0.41	1.008	0.762	0.684	0.906	0.621	0.543	1.066	0.777	0.629	1.191	0.703	0.637	0.344	0.465	0.469	0.648	0.578	0.547	1.305	0.711	0.727
0.836	0.375	0.594	0.582	0.414	0.617	0.574	0.461	0.605	0.977	0.676	0.406	1.035	0.734	0.695	0.836	0.621	0.543	1.09	0.777	0.637	1.176	0.727	0.645	0.398	0.492	0.473	0.559	0.543	0.531	1.324	0.754	0.754
0.82	0.359	0.59	0.574	0.418	0.613	0.582	0.457	0.605	0.969	0.695	0.414	1.063	0.699	0.703	0.766	0.605	0.543	1.094	0.781	0.637	1.145	0.762	0.66	0.496	0.531	0.477	0.492	0.512	0.512	1.371	0.758	0.773
0.789	0.32	0.586	0.559	0.422	0.609	0.59	0.453	0.609	0.941	0.691	0.422	1.078	0.66	0.711	0.695	0.586	0.535	1.094	0.77	0.633	1.133	0.785	0.68	0.613	0.574	0.477	0.445	0.477	0.508	1.398	0.719	0.793
0.758	0.293	0.555	0.547	0.41	0.605	0.59	0.449	0.613	0.891	0.656	0.434	1.086	0.641	0.715	0.629	0.539	0.539	1.117	0.754	0.625	1.141	0.773	0.695	0.723	0.602	0.484	0.41	0.449	0.492	1.379	0.664	0.797
0.73	0.285	0.523	0.539	0.414	0.605	0.594	0.449	0.613	0.816	0.613	0.43	1.07	0.629	0.707	0.57	0.484	0.539	1.148	0.742	0.613	1.152	0.73	0.695	0.805	0.625	0.492	0.395	0.422	0.484	1.316	0.613	0.793
0.711	0.277	0.504	0.547	0.418	0.605	0.594	0.449	0.621	0.75	0.574	0.418	1.035	0.613	0.707	0.523	0.465	0.527	1.168	0.727	0.605	1.152	0.684	0.68	0.859	0.633	0.5	0.387	0.398	0.477	1.207	0.555	0.781
0.691	0.277	0.496	0.566	0.422	0.605	0.605	0.453	0.629	0.676	0.535	0.395	1.004	0.605	0.715	0.488	0.441	0.527	1.18	0.711	0.609	1.148	0.648	0.656	0.895	0.633	0.523	0.41	0.387	0.469	1.082	0.523	0.75
0.688	0.289	0.504	0.59	0.438	0.605	0.617	0.469	0.633	0.621	0.508	0.375	0.977	0.59	0.719	0.469	0.414	0.516	1.176	0.688	0.629	1.129	0.637	0.633	0.934	0.641	0.527	0.457	0.383	0.469	0.961	0.504	0.711
0.68	0.305	0.527	0.621	0.449	0.609	0.629	0.48	0.633	0.578	0.473	0.363	0.945	0.578	0.727	0.445	0.406	0.508	1.16	0.664	0.652	1.09	0.637	0.609	0.965	0.629	0.527	0.516	0.391	0.461	0.832	0.5	0.652
0.684	0.313	0.555	0.645	0.469	0.613	0.629	0.48	0.633	0.543	0.441	0.371	0.918	0.574	0.719	0.434	0.402	0.504	1.137	0.629	0.676	1.043	0.66	0.594	1.012	0.625	0.527	0.582	0.391	0.469	0.699	0.527	0.594
0.699	0.297	0.586	0.668	0.484	0.621	0.617	0.461	0.625	0.523	0.422	0.379	0.883	0.563	0.707	0.426	0.391	0.504	1.105	0.598	0.699	0.992	0.676	0.582	1.059	0.629	0.531	0.641	0.391	0.477	0.586	0.555	0.543
0.707	0.289	0.613	0.684	0.5	0.625	0.602	0.445	0.613	0.516	0.41	0.398	0.836	0.551	0.699	0.422	0.391	0.496	1.098	0.555	0.707	0.93	0.676	0.57	1.094	0.637	0.539	0.688	0.391	0.5	0.492	0.578	0.496
0.715	0.277	0.629	0.691	0.508	0.625	0.586	0.426	0.605	0.512	0.402	0.418	0.789	0.535	0.684	0.43	0.387	0.5	1.086	0.508	0.707	0.855	0.656	0.559	1.117	0.66	0.543	0.703	0.395	0.531	0.438	0.598	0.473
0.734	0.258	0.641	0.703	0.523	0.617	0.586	0.422	0.602	0.527	0.414	0.434	0.754	0.52	0.664	0.441	0.387	0.504	1.059	0.457	0.699	0.785	0.625	0.547	1.121	0.688	0.555	0.707	0.391	0.555	0.406	0.598	0.465
0.758	0.258	0.645	0.727	0.535	0.613	0.59	0.418	0.594	0.551	0.422	0.438	0.715	0.488	0.641	0.449	0.383	0.508	1.031	0.426	0.676	0.719	0.578	0.543	1.09	0.719	0.563	0.711	0.387	0.582	0.387	0.563	0.473
0.781	0.273	0.648	0.773	0.551	0.613	0.609	0.422	0.594	0.578	0.426	0.441	0.68	0.461	0.613	0.465	0.387	0.508	0.992	0.387	0.641	0.66	0.539	0.535	1.055	0.73	0.563	0.723	0.375	0.586	0.355	0.508	0.477
0.785	0.293	0.645	0.832	0.578	0.617	0.641	0.434	0.598	0.605	0.438	0.445	0.652	0.445	0.594	0.492	0.395	0.52	0.973	0.352	0.637	0.605	0.504	0.523	1.051	0.711	0.566	0.734	0.348	0.582	0.332	0.461	0.48
0.77	0.305	0.637	0.891	0.613	0.621	0.688	0.453	0.602	0.629	0.445	0.453	0.629	0.426	0.578	0.52	0.406	0.531	0.953	0.383	0.645	0.578	0.461	0.512	1.07	0.668	0.57	0.758	0.32	0.574	0.324	0.426	0.48
0.758	0.309	0.633	0.953	0.656	0.621	0.727	0.477	0.598	0.66	0.465	0.469	0.602	0.402	0.574	0.563	0.43	0.539	0.93	0.383	0.641	0.559	0.414	0.52	1.082	0.652	0.574	0.793	0.309	0.57	0.34	0.406	0.477
0.746	0.289	0.633	1.027	0.699	0.625	0.762	0.52	0.602	0.688	0.488	0.484	0.582	0.387	0.57	0.605	0.441	0.551	0.891	0.398	0.59	0.559	0.375	0.516	1.094	0.641	0.594	0.82	0.309	0.578	0.367	0.406	0.465
0.734	0.273	0.617	1.086	0.734	0.633	0.781	0.539	0.605	0.703	0.504	0.488	0.574	0.371	0.57	0.664	0.441	0.563	0.836	0.434	0.559	0.551	0.355	0.52	1.086	0.652	0.605	0.836	0.301	0.594	0.414	0.398	0.457
0.73	0.262	0.598	1.09	0.758	0.645	0.773	0.559	0.605	0.703	0.52	0.496	0.563	0.359	0.57	0.723	0.438	0.574	0.766	0.418	0.566	0.555	0.344	0.512	1.098	0.664	0.633	0.82	0.313	0.609	0.465	0.402	0.449
0.742	0.27	0.57	1.027	0.773	0.641	0.766	0.566	0.598	0.707	0.531	0.5	0.543	0.359	0.57	0.777	0.438	0.582	0.703	0.422	0.582	0.563	0.336	0.512	1.125	0.66	0.664	0.777	0.324	0.609	0.547	0.406	0.453
0.758	0.316	0.531	0.938	0.773	0.629	0.777	0.57	0.582	0.703	0.543	0.5	0.527	0.352	0.574	0.848	0.441	0.59	0.664	0.43	0.598	0.57	0.344	0.508	1.172	0.637	0.688	0.758	0.344	0.582	0.637	0.398	0.473
0.773	0.363	0.504	0.848	0.746	0.609	0.813	0.574	0.57	0.699	0.559	0.5	0.504	0.332	0.586	0.902	0.445	0.598	0.629	0.426	0.59	0.586	0.328	0.52	1.199	0.598	0.695	0.77	0.352	0.555	0.719	0.391	0.504
0.777	0.402	0.488	0.773	0.703	0.578	0.848	0.598	0.559	0.707	0.574	0.488	0.504	0.336	0.594	0.949	0.449	0.613	0.598	0.398	0.566	0.602	0.309	0.531	1.191	0.563	0.699	0.82	0.359	0.531	0.773	0.383	0.543
0.789	0.41	0.516	0.73	0.641	0.547	0.879	0.633	0.555	0.719	0.578	0.484	0.504	0.324	0.598	0.973	0.461	0.625	0.566	0.332	0.555	0.602	0.289	0.539	1.156	0.527	0.691	0.883	0.371	0.523	0.813	0.383	0.578
0.801	0.402	0.551	0.711	0.586	0.516	0.91	0.68	0.555	0.75	0.598	0.492	0.504	0.32	0.594	0.973	0.465	0.625	0.531	0.285	0.547	0.602	0.27	0.539	1.094	0.516	0.672	0.945	0.387	0.547	0.848	0.367	0.613
0.828	0.41	0.602	0.719	0.574	0.496	0.938	0.703	0.566	0.789	0.617	0.5	0.496	0.316	0.59	0.961	0.465	0.629	0.508	0.258	0.543	0.602	0.258	0.543	1.023	0.535	0.645	0.996	0.422	0.566	0.879	0.387	0.629
0.836	0.414	0.629	0.738	0.59	0.508	0.934	0.723	0.57	0.828	0.645	0.504	0.484	0.316	0.57	0.992	0.473	0.621	0.477	0.238	0.551	0.605	0.254	0.547	0.965	0.551	0.617	1.043	0.457	0.602	0.906	0.387	0.648
0.863	0.422	0.648	0.762	0.621	0.523	0.895	0.738	0.582	0.859	0.664	0.527	0.477	0.316	0.563	1.047	0.48	0.609	0.457	0.211	0.563	0.609	0.254	0.551	0.879	0.574	0.586	1.094	0.496	0.625	0.91	0.367	0.648
0.871	0.43	0.66	0.797	0.656	0.539	0.84	0.746	0.574	0.898	0.688	0.539	0.473	0.324	0.559	1.074	0.504	0.609	0.438	0.195	0.566	0.629	0.254	0.559	0.793	0.59	0.555	1.156	0.523	0.621	0.898	0.344	0.652
0.871	0.43	0.66	0.805	0.688	0.551	0.797	0.738	0.563	0.918	0.711	0.551	0.477	0.328	0.555	1.09	0.539	0.609	0.43	0.203	0.57	0.656	0.254	0.566	0.715	0.578	0.535	1.219	0.543	0.605	0.875	0.34	0.641
0.867	0.441	0.645	0.82	0.703	0.551	0.766	0.719	0.543	0.914	0.73	0.555	0.492	0.328	0.559	1.082	0.574	0.594	0.441	0.215	0.57	0.691	0.254	0.59	0.625	0.551	0.516	1.25	0.547	0.578	0.898	0.355	0.613
0.859	0.438	0.645	0.805	0.711	0.531	0.766	0.684	0.516	0.906	0.738	0.559	0.527	0.332	0.566	1.039	0.602	0.582	0.457	0.234	0.578	0.738	0.258	0.605	0.543	0.512	0.512	1.223	0.547	0.547	0.961	0.363	0.59
0.875	0.445	0.648	0.781	0.738	0.488	0.789	0.645	0.5	0.891	0.738	0.559	0.57	0.34	0.578	0.969	0.625	0.559	0.473	0.246	0.586	0.77	0.262	0.625	0.477	0.457	0.508	1.145	0.539	0.512	1.055	0.387	0.582
0.898	0.457	0.668	0.77	0.758	0.512	0.84	0.625	0.5	0.867	0.727	0.555	0.613	0.348	0.59	0.902	0.648	0.516	0.484	0.258	0.582	0.777	0.281	0.625	0.438	0.406	0.508	1.051	0.52	0.492	1.133	0.422	0.594
0.934	0.477	0.676	0.695	0.789	0.512	0.891	0.645	0.516	0.875	0.711	0.547	0.641	0.363	0.605	0.871	0.656	0.465	0.504	0.273	0.574	0.766	0.305	0.625	0.418	0.359	0.512	0.934	0.52	0.488	1.172	0.48	0.621
0.977	0.496	0.691	0.652	0.742	0.504	0.926	0.703	0.527	0.902	0.684	0.543	0.656	0.375	0.605	0.848	0.664	0.414	0.527	0.293	0.566	0.777	0.313	0.613	0.418	0.32	0.512	0.809	0.523	0.48	1.16	0.535	0.648
1.004	0.5	0.707	0.617	0.625	0.496	0.953	0.734	0.547	0.93	0.656	0.555	0.664	0.383	0.598	0.871	0.66	0.379	0.563	0.313	0.563	0.828	0.332	0.605	0.418	0.297	0.516	0.676	0.523	0.465	1.137	0.57	0.672
1.047	0.496	0.711	0.586	0.512	0.512	0.949	0.77	0.559	0.957	0.668	0.57	0.711	0.387	0.59	0.902	0.645	0.359	0.594	0.316	0.566	0.902	0.367	0.602	0.426	0.293	0.512	0.551	0.535	0.449	1.125	0.578	0.668
1.066	0.477	0.707	0.574	0.414	0.551	0.906	0.766	0.566	0.984	0.699	0.594	0.773	0.398	0.582	0.938	0.633	0.336	0.629	0.32	0.563	0.973	0.402	0.617	0.426	0.285	0.512	0.465	0.52	0.438	1.16	0.598	0.641
1.059	0.469	0.695	0.559	0.367	0.566	0.848	0.734	0.563	0.992	0.734	0.609	0.844	0.41	0.582	0.957	0.621	0.348	0.668	0.324	0.566	1.047	0.449	0.637	0.445	0.277	0.508	0.398	0.5	0.426	1.195	0.59	0.598
1.023	0.473	0.66	0.563	0.41	0.57	0.785	0.691	0.531	0.977	0.758	0.617	0.93	0.441	0.594	0.93	0.609	0.359	0.703	0.34	0.574	1.082	0.496	0.652	0.48	0.293	0.508	0.359	0.477	0.41	1.191	0.582	0.551
0.969	0.461	0.633	0.57	0.465	0.559	0.73	0.641	0.5	0.969	0.75	0.613	1.02	0.477	0.617	0.883	0.605	0.379	0.746	0.352	0.586	1.082	0.543	0.652	0.516	0.313	0.508	0.34	0.473	0.398	1.125	0.574	0.516
0.895	0.441	0.598	0.578	0.504	0.543	0.672	0.617	0.473	0.957	0.711	0.605	1.074	0.531	0.637	0.805	0.605	0.391	0.77	0.359	0.602	1.063	0.566	0.641	0.551	0.336	0.5	0.324	0.465	0.402	1	0.563	0.496
0.797	0.414	0.547	0.598	0.531	0.535	0.625	0.625	0.457	0.949	0.648	0.594	1.09	0.582	0.652	0.723	0.605	0.398	0.781	0.363	0.605	1.059	0.582	0.617	0.582	0.355	0.504	0.336	0.457	0.41	0.871	0.586	0.492
0.703	0.375	0.496	0.617	0.539	0.535	0.582	0.656	0.449	0.957	0.594	0.578	1.086	0.613	0.66	0.637	0.594	0.395	0.801	0.375	0.609	1.07	0.594	0.578	0.602	0.367	0.523	0.371	0.469	0.418	0.738	0.621	0.488
0.633	0.348	0.438	0.633	0.543	0.551	0.547	0.637	0.441	0.961	0.559	0.563	1.063	0.625	0.641	0.563	0.574	0.387	0.855	0.391	0.605	1.102	0.598	0.531	0.621	0.371	0.535	0.426	0.496	0.418	0.605	0.668	0.48
0.602	0.34	0.395	0.656	0.566	0.566	0.523	0.594	0.453	0.961	0.547	0.551	1.059	0.625	0.633	0.496	0.543	0.375	0.926	0.406	0.605	1.141	0.598	0.496	0.648	0.367	0.547	0.5	0.531	0.418	0.48	0.707	0.445
0.598	0.348	0.359	0.672	0.582	0.582	0.504	0.563	0.48	0.938	0.563	0.551	1.082	0.613	0.613	0.441	0.5	0.379	1.012	0.43	0.609	1.129	0.617	0.484	0.703	0.352	0.566	0.574	0.559	0.43	0.383	0.73	0.434
0.621	0.352	0.344	0.691	0.59	0.594	0.492	0.531	0.508	0.922	0.578	0.563	1.121	0.598	0.594	0.414	0.473	0.387	1.113	0.453	0.625	1.09	0.629	0.48	0.773	0.348	0.574	0.645	0.578	0.441	0.313	0.711	0.406
0.664	0.371	0.352	0.703	0.59	0.598	0.484	0.508	0.527	0.891	0.594	0.57	1.164	0.598	0.578	0.391	0.441	0.402	1.188	0.504	0.648	0.996	0.676	0.488	0.848	0.34	0.582	0.707	0.598	0.461	0.25	0.684	0.387
0.73	0.395	0.367	0.707	0.602	0.59	0.5	0.488	0.535	0.855	0.59	0.57	1.188	0.625	0.57	0.379	0.422	0.418	1.215	0.566	0.664	0.906	0.672	0.504	0.898	0.34	0.598	0.754	0.609	0.477	0.219	0.613	0.387
0.801	0.406	0.395	0.723	0.613	0.59	0.52	0.492	0.52	0.809	0.566	0.57	1.164	0.652	0.574	0.387	0.402	0.445	1.203	0.633	0.668	0.789	0.672	0.504	0.938	0.336	0.621	0.785	0.609	0.496	0.215	0.516	0.402
0.855	0.41	0.426	0.719	0.625	0.582	0.535	0.5	0.508	0.754	0.531	0.566	1.129	0.684	0.578	0.41	0.418	0.469	1.172	0.684	0.668	0.684	0.668	0.488	0.941	0.34	0.633	0.809	0.613	0.512	0.215	0.441	0.43
0.871	0.395	0.445	0.715	0.637	0.574	0.543	0.512	0.508	0.703	0.504	0.547	1.07	0.715	0.574	0.438	0.438	0.48	1.152	0.711	0.648	0.594	0.668	0.453	0.918	0.359	0.637	0.836	0.613	0.539	0.219	0.414	0.445
0.852	0.375	0.453	0.711	0.648	0.566	0.555	0.527	0.516	0.652	0.477	0.539	0.973	0.738	0.574	0.473	0.461	0.484	1.152	0.719	0.613	0.512	0.613	0.43	0.926	0.375	0.629	0.871	0.609	0.563	0.25	0.402	0.465
0.82	0.363	0.449	0.707	0.652	0.559	0.574	0.551	0.527	0.605	0.457	0.516	0.875	0.742	0.555	0.516	0.488	0.488	1.168	0.707	0.578	0.445	0.57	0.426	1	0.387	0.617	0.914	0.613	0.574	0.301	0.426	0.473
0.789	0.355	0.445	0.703	0.648	0.559	0.602	0.578	0.543	0.57	0.445	0.492	0.785	0.734	0.547	0.547	0.512	0.492	1.184	0.691	0.539	0.418	0.531	0.434	1.082	0.406	0.617	0.961	0.625	0.594	0.371	0.457	0.473
0.754	0.34	0.426	0.719	0.648	0.563	0.625	0.609	0.559	0.547	0.441	0.484	0.711	0.707	0.527	0.586	0.535	0.5	1.172	0.668	0.516	0.398	0.492	0.461	1.145	0.43	0.625	1.02	0.648	0.602	0.453	0.477	0.473
0.73	0.324	0.422	0.746	0.66	0.574	0.633	0.625	0.574	0.531	0.434	0.48	0.637	0.656	0.523	0.625	0.563	0.504	1.133	0.668	0.504	0.391	0.469	0.484	1.172	0.465	0.637	1.07	0.684	0.609	0.539	0.508	0.477
0.734	0.301	0.426	0.781	0.676	0.59	0.645	0.621	0.594	0.539	0.426	0.477	0.594	0.605	0.531	0.656	0.582	0.52	1.059	0.68	0.508	0.406	0.457	0.516	1.141	0.512	0.645	1.082	0.699	0.625	0.609	0.531	0.48
0.754	0.289	0.445	0.816	0.695	0.598	0.66	0.605	0.605	0.547	0.414	0.484	0.559	0.578	0.539	0.688	0.609	0.535	0.977	0.695	0.508	0.434	0.465	0.531	1.09	0.563	0.637	1.082	0.711	0.637	0.676	0.555	0.48
0.762	0.285	0.465	0.848	0.723	0.602	0.672	0.59	0.605	0.566	0.398	0.5	0.508	0.555	0.539	0.715	0.629	0.539	0.859	0.707	0.504	0.473	0.504	0.531	1.047	0.594	0.625	1.105	0.691	0.652	0.715	0.582	0.492
0.77	0.301	0.48	0.855	0.734	0.605	0.684	0.59	0.586	0.59	0.391	0.512	0.488	0.547	0.539	0.738	0.648	0.539	0.742	0.703	0.492	0.512	0.523	0.539	1.039	0.629	0.582	1.141	0.66	0.664	0.766	0.598	0.5
0.758	0.313	0.484	0.84	0.73	0.602	0.711	0.629	0.539	0.613	0.379	0.527	0.488	0.551	0.535	0.762	0.66	0.543	0.637	0.676	0.469	0.531	0.547	0.543	1.066	0.652	0.531	1.176	0.648	0.676	0.816	0.605	0.504
0.746	0.324	0.48	0.824	0.715	0.602	0.738	0.668	0.523	0.641	0.379	0.551	0.496	0.574	0.531	0.777	0.676	0.539	0.543	0.637	0.457	0.57	0.57	0.531	1.113	0.652	0.48	1.191	0.652	0.688	0.871	0.613	0.496
0.742	0.34	0.484	0.809	0.699	0.59	0.77	0.715	0.539	0.668	0.379	0.563	0.508	0.578	0.523	0.809	0.688	0.527	0.484	0.598	0.461	0.613	0.598	0.523	1.137	0.629	0.449	1.203	0.676	0.695	0.934	0.641	0.508
0.738	0.348	0.48	0.82	0.664	0.59	0.785	0.797	0.555	0.68	0.387	0.57	0.52	0.594	0.527	0.844	0.695	0.527	0.449	0.566	0.473	0.656	0.621	0.527	1.098	0.605	0.43	1.215	0.695	0.707	0.965	0.637	0.535
0.742	0.352	0.477	0.836	0.629	0.59	0.781	0.902	0.566	0.699	0.395	0.574	0.547	0.605	0.531	0.883	0.723	0.523	0.41	0.531	0.477	0.688	0.641	0.535	1.008	0.566	0.434	1.234	0.703	0.707	0.965	0.609	0.574
0.754	0.352	0.484	0.852	0.613	0.602	0.77	0.949	0.582	0.715	0.395	0.574	0.582	0.617	0.539	0.934	0.75	0.523	0.387	0.504	0.488	0.723	0.66	0.539	0.906	0.555	0.453	1.25	0.699	0.707	0.945	0.59	0.598
0.762	0.352	0.496	0.863	0.621	0.621	0.738	0.914	0.609	0.727	0.398	0.57	0.613	0.625	0.543	0.988	0.781	0.531	0.379	0.488	0.5	0.766	0.672	0.563	0.789	0.566	0.457	1.242	0.668	0.695	0.938	0.605	0.605
0.77	0.367	0.496	0.887	0.637	0.645	0.723	0.816	0.633	0.734	0.391	0.57	0.637	0.629	0.551	1.004	0.82	0.535	0.383	0.492	0.512	0.828	0.688	0.57	0.672	0.613	0.453	1.199	0.641	0.676	0.965	0.617	0.609
0.75	0.383	0.5	0.91	0.652	0.672	0.715	0.707	0.645	0.758	0.391	0.57	0.672	0.641	0.559	0.996	0.836	0.547	0.414	0.512	0.523	0.879	0.699	0.586	0.563	0.629	0.441	1.148	0.629	0.656	1.023	0.609	0.613
0.746	0.402	0.504	0.906	0.676	0.695	0.738	0.59	0.672	0.766	0.395	0.57	0.707	0.656	0.559	0.984	0.848	0.555	0.457	0.527	0.523	0.93	0.715	0.59	0.457	0.598	0.422	1.07	0.621	0.641	1.086	0.609	0.637
0.742	0.422	0.512	0.883	0.688	0.703	0.773	0.516	0.707	0.781	0.406	0.574	0.723	0.668	0.555	1	0.84	0.551	0.523	0.543	0.535	0.973	0.746	0.59	0.379	0.543	0.402	0.992	0.633	0.637	1.141	0.609	0.656
0.738	0.441	0.516	0.867	0.68	0.703	0.813	0.516	0.723	0.801	0.422	0.57	0.73	0.668	0.555	1.031	0.809	0.555	0.586	0.566	0.539	1.02	0.758	0.602	0.328	0.5	0.387	0.914	0.652	0.637	1.184	0.633	0.688
0.734	0.469	0.508	0.859	0.648	0.695	0.844	0.566	0.727	0.832	0.441	0.574	0.75	0.676	0.559	1.074	0.785	0.555	0.652	0.59	0.547	1.055	0.77	0.609	0.301	0.488	0.383	0.836	0.68	0.637	1.238	0.672	0.711
0.727	0.484	0.512	0.852	0.617	0.684	0.859	0.637	0.73	0.855	0.461	0.574	0.781	0.68	0.563	1.105	0.766	0.563	0.699	0.609	0.547	1.074	0.801	0.613	0.301	0.469	0.387	0.766	0.695	0.637	1.301	0.715	0.734
0.734	0.496	0.52	0.855	0.578	0.664	0.848	0.695	0.738	0.883	0.48	0.57	0.824	0.691	0.563	1.102	0.77	0.582	0.746	0.621	0.555	1.082	0.813	0.613	0.297	0.445	0.406	0.703	0.688	0.648	1.359	0.758	0.754
0.754	0.508	0.535	0.867	0.547	0.641	0.84	0.727	0.734	0.898	0.5	0.566	0.863	0.699	0.566	1.086	0.789	0.609	0.797	0.625	0.566	1.105	0.789	0.613	0.293	0.418	0.43	0.652	0.645	0.656	1.414	0.762	0.766
0.762	0.516	0.547	0.891	0.551	0.621	0.836	0.723	0.734	0.895	0.516	0.555	0.902	0.715	0.578	1.066	0.797	0.625	0.84	0.633	0.578	1.145	0.754	0.629	0.305	0.406	0.441	0.613	0.598	0.652	1.398	0.754	0.77
0.777	0.531	0.563	0.922	0.582	0.617	0.836	0.699	0.723	0.867	0.527	0.543	0.945	0.727	0.582	1.051	0.766	0.641	0.871	0.617	0.598	1.191	0.719	0.637	0.352	0.41	0.449	0.59	0.523	0.641	1.34	0.719	0.77
0.797	0.535	0.582	0.945	0.617	0.625	0.836	0.652	0.715	0.859	0.539	0.531	0.984	0.738	0.59	1.051	0.711	0.645	0.902	0.613	0.605	1.211	0.715	0.652	0.43	0.434	0.449	0.574	0.457	0.621	1.238	0.676	0.754
0.82	0.539	0.602	0.949	0.633	0.633	0.844	0.602	0.707	0.891	0.551	0.527	0.996	0.746	0.594	1.051	0.652	0.652	0.941	0.605	0.605	1.207	0.727	0.66	0.52	0.48	0.449	0.559	0.395	0.617	1.117	0.641	0.715
0.844	0.547	0.621	0.938	0.648	0.637	0.859	0.563	0.703	0.934	0.563	0.535	0.988	0.734	0.594	1.043	0.621	0.645	0.988	0.605	0.609	1.188	0.742	0.676	0.605	0.516	0.461	0.543	0.352	0.609	0.992	0.605	0.672
0.855	0.563	0.629	0.898	0.656	0.637	0.887	0.547	0.703	0.973	0.578	0.547	0.961	0.711	0.598	1.035	0.598	0.633	1.035	0.621	0.609	1.168	0.738	0.691	0.684	0.547	0.473	0.531	0.324	0.605	0.871	0.602	0.609
0.848	0.578	0.633	0.848	0.641	0.637	0.891	0.555	0.703	1.008	0.598	0.57	0.957	0.684	0.594	1.016	0.609	0.625	1.059	0.645	0.613	1.148	0.695	0.699	0.742	0.563	0.488	0.512	0.32	0.602	0.742	0.621	0.543
0.832	0.582	0.633	0.797	0.602	0.637	0.887	0.582	0.711	1.016	0.629	0.578	0.961	0.656	0.598	0.988	0.621	0.613	1.07	0.68	0.613	1.129	0.633	0.699	0.797	0.563	0.504	0.516	0.32	0.598	0.629	0.633	0.488
0.816	0.578	0.633	0.75	0.559	0.633	0.871	0.637	0.715	0.977	0.656	0.582	0.98	0.648	0.594	0.969	0.621	0.605	1.047	0.703	0.602	1.102	0.586	0.691	0.852	0.57	0.52	0.547	0.336	0.586	0.523	0.641	0.453
0.805	0.57	0.629	0.703	0.52	0.617	0.848	0.672	0.723	0.914	0.684	0.566	1	0.652	0.602	0.93	0.625	0.598	1.012	0.719	0.586	1.066	0.539	0.68	0.887	0.563	0.527	0.547	0.332	0.57	0.453	0.625	0.445
0.816	0.547	0.625	0.66	0.492	0.609	0.805	0.656	0.715	0.852	0.695	0.535	1.027	0.656	0.621	0.883	0.617	0.586	0.992	0.699	0.574	1.016	0.535	0.672	0.918	0.563	0.531	0.531	0.32	0.566	0.41	0.594	0.449
0.828	0.523	0.617	0.621	0.469	0.598	0.754	0.625	0.703	0.793	0.695	0.48	1.035	0.672	0.652	0.824	0.625	0.574	1	0.664	0.566	0.98	0.555	0.656	0.957	0.566	0.535	0.516	0.305	0.559	0.391	0.559	0.453
0.852	0.512	0.617	0.602	0.453	0.602	0.699	0.586	0.695	0.77	0.68	0.426	1.023	0.691	0.664	0.781	0.582	0.563	1.008	0.629	0.57	0.945	0.563	0.656	0.992	0.57	0.539	0.496	0.281	0.555	0.371	0.516	0.461
0.887	0.523	0.629	0.59	0.438	0.605	0.645	0.555	0.68	0.77	0.656	0.375	1.031	0.703	0.676	0.715	0.563	0.551	1.008	0.617	0.574	0.93	0.637	0.645	1.031	0.59	0.551	0.492	0.277	0.551	0.352	0.48	0.473
0.93	0.539	0.645	0.586	0.43	0.613	0.598	0.535	0.664	0.785	0.633	0.336	1.031	0.688	0.676	0.66	0.527	0.543	1.004	0.625	0.578	0.879	0.594	0.66	1.063	0.621	0.559	0.512	0.27	0.551	0.352	0.445	0.477
0.961	0.563	0.664	0.582	0.418	0.617	0.563	0.512	0.645	0.816	0.613	0.336	1.031	0.641	0.676	0.617	0.48	0.539	1.004	0.641	0.602	0.809	0.543	0.688	1.07	0.648	0.563	0.539	0.266	0.551	0.363	0.418	0.48
0.988	0.602	0.684	0.598	0.414	0.621	0.535	0.492	0.637	0.84	0.621	0.355	1.004	0.594	0.664	0.586	0.457	0.527	1.004	0.656	0.625	0.77	0.535	0.676	1.031	0.676	0.566	0.578	0.27	0.559	0.387	0.395	0.488
0.984	0.641	0.695	0.602	0.426	0.629	0.516	0.477	0.625	0.859	0.637	0.383	0.973	0.551	0.648	0.563	0.426	0.512	1.016	0.648	0.645	0.73	0.492	0.66	0.984	0.68	0.566	0.617	0.266	0.57	0.426	0.379	0.496
0.953	0.664	0.695	0.613	0.438	0.629	0.512	0.477	0.621	0.855	0.648	0.422	0.941	0.504	0.645	0.551	0.402	0.508	1.012	0.625	0.648	0.668	0.395	0.645	0.98	0.684	0.566	0.641	0.258	0.594	0.465	0.363	0.508
0.922	0.645	0.691	0.613	0.449	0.629	0.512	0.484	0.621	0.836	0.652	0.453	0.918	0.5	0.637	0.547	0.387	0.508	1.016	0.598	0.637	0.656	0.352	0.625	1.012	0.664	0.563	0.645	0.258	0.617	0.512	0.344	0.52
0.891	0.59	0.684	0.617	0.453	0.633	0.523	0.488	0.613	0.797	0.641	0.473	0.91	0.5	0.625	0.535	0.367	0.508	1.004	0.551	0.621	0.629	0.309	0.613	1.051	0.664	0.563	0.629	0.27	0.629	0.566	0.328	0.527
0.859	0.512	0.664	0.617	0.457	0.629	0.535	0.5	0.613	0.746	0.621	0.473	0.906	0.516	0.625	0.527	0.363	0.512	0.984	0.527	0.609	0.602	0.281	0.605	1.078	0.668	0.57	0.629	0.297	0.617	0.629	0.324	0.535
0.836	0.434	0.648	0.609	0.453	0.613	0.543	0.504	0.617	0.695	0.578	0.461	0.891	0.539	0.633	0.523	0.355	0.52	0.953	0.512	0.594	0.57	0.262	0.594	1.086	0.691	0.586	0.684	0.316	0.59	0.691	0.316	0.547
0.832	0.395	0.625	0.605	0.449	0.609	0.555	0.508	0.625	0.645	0.527	0.441	0.852	0.547	0.637	0.52	0.355	0.516	0.922	0.52	0.59	0.551	0.285	0.582	1.082	0.711	0.605	0.773	0.344	0.57	0.738	0.316	0.559
0.82	0.391	0.621	0.598	0.445	0.602	0.563	0.516	0.625	0.598	0.477	0.422	0.816	0.535	0.641	0.52	0.363	0.52	0.887	0.5	0.582	0.531	0.289	0.582	1.094	0.711	0.629	0.871	0.363	0.57	0.777	0.313	0.57
0.828	0.402	0.629	0.586	0.438	0.605	0.566	0.512	0.629	0.559	0.434	0.422	0.781	0.551	0.637	0.523	0.371	0.527	0.855	0.527	0.582	0.512	0.309	0.574	1.141	0.699	0.652	0.977	0.379	0.59	0.813	0.328	0.59
0.832	0.406	0.633	0.578	0.438	0.605	0.57	0.504	0.633	0.531	0.41	0.43	0.754	0.543	0.633	0.527	0.371	0.535	0.844	0.539	0.598	0.523	0.309	0.578	1.203	0.672	0.664	1.051	0.41	0.617	0.852	0.344	0.609
0.84	0.406	0.633	0.574	0.43	0.605	0.566	0.5	0.633	0.516	0.402	0.441	0.719	0.52	0.621	0.527	0.371	0.539	0.813	0.543	0.605	0.516	0.277	0.578	1.234	0.633	0.668	1.086	0.461	0.645	0.887	0.359	0.637
0.84	0.379	0.629	0.578	0.426	0.602	0.559	0.488	0.629	0.504	0.41	0.441	0.688	0.492	0.609	0.547	0.379	0.539	0.77	0.543	0.605	0.492	0.25	0.574	1.223	0.594	0.668	1.113	0.5	0.648	0.879	0.383	0.652
0.836	0.348	0.633	0.586	0.418	0.605	0.551	0.48	0.629	0.512	0.43	0.43	0.641	0.465	0.59	0.566	0.375	0.543	0.703	0.539	0.594	0.48	0.246	0.57	1.176	0.559	0.66	1.176	0.547	0.625	0.859	0.371	0.656
0.828	0.324	0.621	0.605	0.426	0.602	0.547	0.48	0.633	0.52	0.445	0.43	0.602	0.434	0.574	0.578	0.379	0.539	0.645	0.504	0.594	0.469	0.246	0.566	1.105	0.531	0.648	1.285	0.582	0.594	0.875	0.379	0.637
0.813	0.281	0.609	0.629	0.434	0.605	0.566	0.484	0.637	0.539	0.465	0.434	0.563	0.395	0.57	0.609	0.371	0.551	0.605	0.465	0.586	0.461	0.246	0.566	1.02	0.527	0.633	1.391	0.582	0.574	0.941	0.371	0.613
0.801	0.258	0.594	0.645	0.441	0.609	0.582	0.488	0.637	0.563	0.477	0.441	0.527	0.371	0.57	0.652	0.375	0.559	0.57	0.434	0.566	0.453	0.238	0.563	0.934	0.539	0.609	1.418	0.578	0.555	1.012	0.371	0.609
0.777	0.246	0.574	0.676	0.445	0.613	0.609	0.488	0.645	0.586	0.48	0.457	0.512	0.352	0.566	0.711	0.379	0.57	0.555	0.41	0.539	0.461	0.238	0.559	0.84	0.547	0.574	1.352	0.555	0.535	1.094	0.371	0.641
0.754	0.234	0.555	0.695	0.453	0.609	0.652	0.5	0.648	0.617	0.488	0.473	0.5	0.336	0.559	0.77	0.387	0.586	0.535	0.387	0.516	0.488	0.246	0.563	0.742	0.563	0.547	1.234	0.543	0.539	1.137	0.402	0.684
0.742	0.23	0.516	0.711	0.461	0.613	0.699	0.516	0.66	0.641	0.5	0.496	0.488	0.324	0.559	0.824	0.398	0.602	0.516	0.367	0.508	0.52	0.266	0.566	0.652	0.547	0.516	1.094	0.52	0.559	1.148	0.453	0.715
0.727	0.246	0.492	0.723	0.477	0.613	0.75	0.527	0.668	0.668	0.5	0.508	0.484	0.324	0.555	0.867	0.41	0.605	0.508	0.355	0.512	0.563	0.281	0.563	0.578	0.527	0.504	0.953	0.508	0.574	1.148	0.504	0.719
0.707	0.273	0.492	0.738	0.496	0.609	0.793	0.543	0.676	0.691	0.504	0.52	0.477	0.324	0.559	0.891	0.43	0.613	0.5	0.34	0.523	0.605	0.297	0.566	0.523	0.516	0.496	0.828	0.551	0.566	1.18	0.531	0.688
0.695	0.301	0.52	0.762	0.516	0.605	0.82	0.563	0.688	0.715	0.527	0.523	0.469	0.332	0.563	0.895	0.441	0.613	0.508	0.328	0.535	0.633	0.301	0.57	0.484	0.48	0.496	0.711	0.566	0.535	1.234	0.551	0.641
0.684	0.309	0.547	0.805	0.531	0.605	0.824	0.57	0.684	0.73	0.535	0.523	0.473	0.34	0.57	0.891	0.457	0.609	0.508	0.328	0.539	0.637	0.313	0.57	0.457	0.441	0.5	0.621	0.637	0.484	1.27	0.566	0.582
0.688	0.289	0.566	0.852	0.555	0.613	0.809	0.57	0.68	0.734	0.551	0.512	0.477	0.348	0.57	0.914	0.48	0.609	0.512	0.336	0.551	0.645	0.332	0.566	0.434	0.406	0.5	0.531	0.637	0.457	1.242	0.574	0.527
0.684	0.258	0.582	0.887	0.586	0.617	0.813	0.566	0.668	0.746	0.566	0.5	0.488	0.359	0.57	0.957	0.5	0.605	0.52	0.344	0.57	0.703	0.359	0.563	0.422	0.375	0.5	0.457	0.582	0.449	1.152	0.586	0.473
0.66	0.223	0.57	0.926	0.613	0.609	0.832	0.566	0.668	0.754	0.57	0.504	0.488	0.355	0.566	0.988	0.535	0.605	0.516	0.344	0.59	0.793	0.379	0.566	0.414	0.352	0.5	0.402	0.543	0.449	1.016	0.578	0.438
0.656	0.242	0.551	0.969	0.648	0.613	0.863	0.578	0.664	0.762	0.586	0.504	0.477	0.344	0.559	1.004	0.578	0.609	0.523	0.348	0.605	0.891	0.406	0.578	0.418	0.328	0.5	0.371	0.543	0.461	0.898	0.566	0.426
0.656	0.281	0.563	1	0.68	0.617	0.898	0.609	0.668	0.77	0.598	0.508	0.488	0.332	0.559	0.996	0.617	0.598	0.531	0.355	0.609	0.992	0.441	0.602	0.43	0.32	0.496	0.363	0.555	0.477	0.766	0.559	0.426
0.664	0.301	0.594	0.996	0.703	0.613	0.934	0.629	0.668	0.789	0.613	0.52	0.523	0.324	0.555	0.961	0.629	0.574	0.543	0.359	0.602	1.074	0.484	0.621	0.457	0.313	0.504	0.375	0.57	0.488	0.641	0.566	0.418
0.66	0.324	0.605	0.953	0.711	0.609	0.953	0.648	0.672	0.809	0.625	0.535	0.559	0.336	0.555	0.91	0.656	0.551	0.566	0.355	0.586	1.117	0.531	0.633	0.488	0.313	0.504	0.41	0.594	0.496	0.535	0.566	0.402
0.668	0.352	0.605	0.898	0.711	0.605	0.949	0.676	0.668	0.82	0.633	0.547	0.602	0.348	0.559	0.863	0.668	0.516	0.609	0.352	0.578	1.141	0.563	0.633	0.527	0.32	0.504	0.43	0.602	0.5	0.441	0.563	0.387
0.672	0.375	0.598	0.836	0.699	0.59	0.91	0.688	0.664	0.832	0.645	0.559	0.645	0.363	0.574	0.832	0.676	0.48	0.66	0.352	0.578	1.184	0.57	0.609	0.566	0.32	0.516	0.457	0.621	0.488	0.371	0.523	0.379
0.676	0.375	0.586	0.793	0.664	0.574	0.859	0.688	0.645	0.832	0.648	0.563	0.691	0.379	0.582	0.848	0.664	0.457	0.723	0.352	0.578	1.254	0.594	0.574	0.59	0.32	0.535	0.496	0.637	0.48	0.316	0.484	0.379
0.676	0.379	0.594	0.77	0.629	0.566	0.805	0.695	0.613	0.832	0.668	0.566	0.734	0.395	0.59	0.906	0.652	0.441	0.789	0.363	0.59	1.316	0.609	0.523	0.609	0.336	0.555	0.57	0.672	0.473	0.277	0.461	0.387
0.684	0.395	0.609	0.77	0.602	0.555	0.75	0.688	0.582	0.816	0.688	0.566	0.766	0.41	0.602	0.98	0.645	0.449	0.832	0.387	0.613	1.344	0.629	0.48	0.641	0.352	0.566	0.648	0.707	0.473	0.254	0.434	0.395
0.699	0.43	0.621	0.781	0.598	0.551	0.723	0.66	0.543	0.801	0.695	0.563	0.785	0.434	0.605	1.047	0.648	0.465	0.844	0.398	0.629	1.309	0.633	0.461	0.68	0.352	0.566	0.738	0.75	0.477	0.234	0.395	0.402
0.707	0.465	0.633	0.801	0.617	0.555	0.715	0.625	0.512	0.801	0.703	0.559	0.809	0.449	0.609	1.07	0.676	0.48	0.84	0.422	0.633	1.246	0.629	0.508	0.73	0.352	0.563	0.824	0.777	0.492	0.227	0.375	0.41
0.727	0.508	0.645	0.824	0.648	0.563	0.723	0.586	0.504	0.832	0.703	0.559	0.863	0.469	0.613	1.051	0.707	0.504	0.859	0.438	0.633	1.125	0.633	0.43	0.797	0.348	0.57	0.891	0.781	0.508	0.242	0.379	0.41
0.738	0.523	0.664	0.84	0.676	0.566	0.75	0.582	0.508	0.863	0.699	0.566	0.957	0.488	0.613	0.992	0.727	0.516	0.898	0.445	0.621	1.043	0.734	0.539	0.863	0.34	0.582	0.961	0.789	0.527	0.289	0.398	0.422
0.754	0.523	0.68	0.84	0.695	0.57	0.773	0.605	0.508	0.902	0.711	0.57	1.063	0.539	0.625	0.91	0.711	0.516	0.953	0.461	0.602	0.906	0.621	0.578	0.918	0.336	0.598	1.008	0.785	0.559	0.344	0.422	0.434
0.781	0.512	0.699	0.816	0.695	0.57	0.809	0.629	0.523	0.945	0.738	0.578	1.168	0.598	0.641	0.82	0.668	0.512	1.02	0.477	0.598	0.719	0.762	0.527	0.934	0.336	0.621	1.055	0.773	0.578	0.414	0.449	0.445
0.805	0.5	0.711	0.789	0.676	0.559	0.824	0.645	0.527	0.984	0.773	0.59	1.246	0.652	0.66	0.715	0.625	0.492	1.078	0.488	0.602	0.633	0.77	0.469	0.902	0.352	0.629	1.098	0.762	0.598	0.492	0.465	0.457
0.816	0.496	0.715	0.746	0.645	0.543	0.824	0.652	0.527	1	0.816	0.602	1.258	0.715	0.68	0.629	0.594	0.473	1.09	0.52	0.613	0.523	0.672	0.414	0.891	0.379	0.629	1.113	0.762	0.602	0.578	0.477	0.477
0.828	0.504	0.715	0.691	0.609	0.52	0.805	0.645	0.52	1.004	0.844	0.609	1.207	0.754	0.68	0.543	0.563	0.453	1.051	0.566	0.621	0.453	0.559	0.414	0.926	0.402	0.613	1.098	0.762	0.605	0.66	0.512	0.508
0.84	0.504	0.711	0.645	0.57	0.52	0.777	0.641	0.5	0.996	0.84	0.609	1.133	0.781	0.656	0.492	0.535	0.449	1.008	0.605	0.609	0.434	0.414	0.441	0.992	0.422	0.609	1.07	0.762	0.609	0.73	0.547	0.531
0.852	0.504	0.707	0.609	0.57	0.508	0.734	0.621	0.484	0.992	0.809	0.613	1.043	0.781	0.629	0.465	0.508	0.449	0.98	0.629	0.59	0.41	0.355	0.469	1.059	0.449	0.613	1.07	0.754	0.609	0.793	0.594	0.539
0.859	0.504	0.703	0.586	0.578	0.504	0.676	0.59	0.469	0.984	0.75	0.617	1	0.754	0.594	0.449	0.477	0.465	0.988	0.641	0.57	0.402	0.352	0.5	1.098	0.473	0.625	1.113	0.738	0.617	0.859	0.629	0.543
0.859	0.5	0.695	0.574	0.523	0.523	0.641	0.582	0.449	0.984	0.672	0.613	0.996	0.699	0.563	0.43	0.453	0.48	1.051	0.641	0.531	0.391	0.336	0.539	1.102	0.508	0.637	1.164	0.723	0.625	0.918	0.652	0.543
0.859	0.504	0.691	0.555	0.461	0.547	0.605	0.566	0.441	0.992	0.605	0.598	1.012	0.66	0.523	0.422	0.445	0.496	1.113	0.641	0.477	0.418	0.348	0.566	1.082	0.559	0.641	1.199	0.742	0.633	0.977	0.641	0.555
0.855	0.512	0.68	0.547	0.461	0.555	0.574	0.535	0.441	0.98	0.57	0.598	1.027	0.641	0.508	0.418	0.438	0.504	1.145	0.637	0.441	0.453	0.352	0.594	1.07	0.605	0.637	1.199	0.773	0.645	1.008	0.652	0.559
0.863	0.516	0.672	0.555	0.473	0.563	0.563	0.492	0.457	0.969	0.559	0.598	1.027	0.648	0.516	0.43	0.445	0.504	1.125	0.621	0.414	0.488	0.359	0.617	1.074	0.637	0.617	1.168	0.809	0.652	1.039	0.664	0.551
0.891	0.535	0.672	0.566	0.484	0.555	0.563	0.469	0.473	0.961	0.566	0.605	1.008	0.672	0.527	0.449	0.469	0.496	1.063	0.609	0.402	0.535	0.379	0.629	1.094	0.656	0.57	1.16	0.805	0.664	1.051	0.672	0.547
0.918	0.551	0.66	0.57	0.488	0.547	0.559	0.457	0.477	0.938	0.566	0.625	0.957	0.707	0.527	0.484	0.508	0.496	0.977	0.594	0.414	0.582	0.418	0.633	1.129	0.66	0.516	1.18	0.77	0.688	1.031	0.688	0.559
0.926	0.574	0.645	0.586	0.488	0.547	0.57	0.461	0.492	0.906	0.563	0.637	0.891	0.715	0.527	0.535	0.543	0.5	0.867	0.59	0.422	0.641	0.465	0.633	1.137	0.629	0.469	1.215	0.719	0.715	1.012	0.699	0.57
0.945	0.582	0.629	0.602	0.492	0.547	0.574	0.484	0.5	0.859	0.555	0.648	0.82	0.703	0.52	0.578	0.563	0.5	0.762	0.594	0.422	0.703	0.512	0.625	1.098	0.586	0.449	1.234	0.68	0.723	1.031	0.695	0.582
0.957	0.605	0.613	0.625	0.516	0.555	0.574	0.492	0.496	0.805	0.543	0.652	0.738	0.676	0.516	0.613	0.586	0.508	0.66	0.578	0.406	0.766	0.555	0.625	1.012	0.555	0.445	1.23	0.652	0.719	1.078	0.672	0.605
0.977	0.598	0.617	0.637	0.531	0.559	0.578	0.469	0.508	0.746	0.531	0.641	0.656	0.656	0.504	0.633	0.602	0.516	0.559	0.555	0.395	0.813	0.582	0.621	0.918	0.531	0.453	1.207	0.633	0.719	1.125	0.652	0.633
0.961	0.574	0.621	0.652	0.551	0.566	0.602	0.445	0.539	0.695	0.512	0.609	0.586	0.613	0.5	0.66	0.605	0.52	0.488	0.531	0.391	0.832	0.609	0.625	0.813	0.531	0.461	1.156	0.602	0.723	1.168	0.676	0.656
0.926	0.559	0.617	0.668	0.547	0.578	0.613	0.426	0.559	0.648	0.496	0.574	0.527	0.582	0.488	0.695	0.609	0.523	0.441	0.504	0.387	0.855	0.633	0.629	0.711	0.559	0.461	1.09	0.586	0.719	1.191	0.711	0.672
0.883	0.543	0.609	0.688	0.551	0.578	0.629	0.445	0.566	0.613	0.488	0.543	0.484	0.543	0.488	0.727	0.613	0.527	0.41	0.48	0.398	0.875	0.645	0.633	0.605	0.57	0.445	1.02	0.574	0.707	1.219	0.738	0.691
0.82	0.504	0.594	0.695	0.559	0.582	0.645	0.488	0.57	0.582	0.48	0.52	0.445	0.496	0.484	0.758	0.629	0.535	0.395	0.457	0.422	0.902	0.652	0.633	0.504	0.566	0.43	0.945	0.563	0.68	1.258	0.75	0.688
0.758	0.441	0.582	0.695	0.566	0.582	0.656	0.523	0.566	0.566	0.477	0.504	0.414	0.465	0.484	0.793	0.641	0.531	0.379	0.445	0.438	0.93	0.652	0.629	0.422	0.539	0.418	0.895	0.566	0.652	1.305	0.75	0.688
0.695	0.402	0.563	0.699	0.582	0.578	0.664	0.547	0.555	0.551	0.469	0.496	0.398	0.438	0.496	0.84	0.664	0.543	0.387	0.445	0.445	0.949	0.664	0.629	0.367	0.512	0.402	0.848	0.559	0.625	1.332	0.723	0.691
0.664	0.387	0.535	0.703	0.594	0.578	0.668	0.555	0.547	0.531	0.461	0.492	0.41	0.445	0.5	0.895	0.691	0.547	0.402	0.449	0.453	0.98	0.672	0.629	0.328	0.488	0.395	0.793	0.535	0.609	1.293	0.703	0.684
0.648	0.391	0.5	0.707	0.598	0.574	0.668	0.563	0.543	0.527	0.453	0.492	0.445	0.465	0.512	0.938	0.727	0.547	0.434	0.465	0.465	1.02	0.695	0.633	0.313	0.465	0.395	0.73	0.496	0.605	1.23	0.637	0.684
0.66	0.406	0.484	0.715	0.609	0.574	0.672	0.574	0.543	0.539	0.441	0.484	0.492	0.5	0.504	0.984	0.75	0.551	0.48	0.48	0.469	1.039	0.719	0.641	0.313	0.441	0.418	0.672	0.441	0.609	1.152	0.59	0.676
0.688	0.438	0.461	0.734	0.621	0.574	0.672	0.598	0.543	0.543	0.434	0.492	0.539	0.539	0.504	1.008	0.766	0.555	0.539	0.516	0.477	1.047	0.738	0.645	0.324	0.426	0.438	0.629	0.383	0.605	1.078	0.563	0.66
0.719	0.457	0.449	0.762	0.633	0.574	0.691	0.621	0.531	0.555	0.422	0.504	0.582	0.57	0.504	0.992	0.785	0.563	0.598	0.547	0.496	1.051	0.742	0.645	0.348	0.418	0.457	0.602	0.344	0.598	0.984	0.582	0.637
0.758	0.465	0.449	0.789	0.652	0.578	0.73	0.648	0.512	0.559	0.418	0.516	0.621	0.594	0.508	0.965	0.789	0.566	0.656	0.57	0.508	1.074	0.723	0.641	0.379	0.418	0.465	0.582	0.316	0.59	0.883	0.625	0.609
0.785	0.469	0.453	0.816	0.668	0.586	0.766	0.695	0.512	0.563	0.426	0.527	0.664	0.609	0.523	0.934	0.777	0.555	0.695	0.594	0.52	1.09	0.684	0.652	0.438	0.445	0.473	0.559	0.289	0.578	0.777	0.672	0.574
0.781	0.457	0.473	0.832	0.68	0.598	0.816	0.719	0.531	0.563	0.426	0.543	0.699	0.625	0.531	0.934	0.754	0.539	0.727	0.617	0.531	1.086	0.664	0.656	0.5	0.465	0.48	0.539	0.27	0.559	0.672	0.703	0.551
0.762	0.441	0.492	0.844	0.695	0.602	0.855	0.715	0.566	0.563	0.434	0.551	0.723	0.641	0.539	0.953	0.727	0.523	0.758	0.637	0.539	1.063	0.668	0.656	0.566	0.508	0.48	0.523	0.262	0.539	0.598	0.684	0.547
0.723	0.422	0.504	0.844	0.703	0.598	0.895	0.723	0.594	0.563	0.426	0.551	0.742	0.66	0.547	0.973	0.711	0.52	0.789	0.652	0.543	1.039	0.684	0.664	0.633	0.535	0.488	0.496	0.254	0.523	0.523	0.637	0.547
0.68	0.395	0.504	0.828	0.703	0.602	0.906	0.746	0.617	0.566	0.418	0.563	0.746	0.668	0.543	0.984	0.703	0.531	0.824	0.676	0.531	1.055	0.703	0.668	0.691	0.555	0.5	0.473	0.246	0.508	0.461	0.574	0.543
0.652	0.383	0.488	0.813	0.703	0.594	0.914	0.762	0.629	0.582	0.414	0.559	0.746	0.66	0.543	0.992	0.719	0.551	0.855	0.688	0.531	1.09	0.707	0.68	0.75	0.574	0.516	0.457	0.246	0.504	0.422	0.5	0.535
0.633	0.371	0.48	0.813	0.684	0.59	0.91	0.773	0.637	0.598	0.406	0.566	0.754	0.645	0.539	0.996	0.742	0.578	0.895	0.699	0.527	1.129	0.699	0.676	0.797	0.586	0.52	0.453	0.254	0.5	0.414	0.434	0.523
0.621	0.379	0.477	0.832	0.664	0.59	0.906	0.758	0.633	0.617	0.402	0.57	0.777	0.637	0.539	1.004	0.75	0.602	0.934	0.719	0.527	1.148	0.664	0.664	0.832	0.59	0.531	0.453	0.266	0.504	0.414	0.387	0.512
0.625	0.398	0.461	0.855	0.656	0.598	0.93	0.734	0.633	0.648	0.41	0.578	0.82	0.645	0.543	1.027	0.715	0.625	0.973	0.73	0.535	1.148	0.641	0.645	0.867	0.582	0.547	0.453	0.273	0.5	0.414	0.352	0.496
0.637	0.418	0.473	0.883	0.664	0.617	0.961	0.719	0.633	0.691	0.418	0.582	0.871	0.684	0.551	1.055	0.668	0.645	1.008	0.746	0.539	1.133	0.637	0.621	0.906	0.578	0.555	0.465	0.277	0.504	0.418	0.324	0.492
0.676	0.426	0.484	0.91	0.684	0.629	0.992	0.711	0.633	0.738	0.438	0.594	0.926	0.719	0.566	1.074	0.621	0.641	1.02	0.762	0.551	1.098	0.641	0.598	0.945	0.582	0.566	0.484	0.273	0.508	0.441	0.313	0.484
0.715	0.441	0.496	0.938	0.711	0.648	1.012	0.723	0.637	0.789	0.445	0.605	0.965	0.75	0.586	1.082	0.586	0.637	1.023	0.773	0.563	1.051	0.645	0.582	0.992	0.59	0.57	0.523	0.277	0.523	0.48	0.313	0.48
0.742	0.453	0.504	0.953	0.738	0.66	1.027	0.746	0.656	0.84	0.469	0.617	0.984	0.777	0.602	1.066	0.57	0.633	1.023	0.773	0.566	0.996	0.648	0.574	1.035	0.613	0.578	0.574	0.285	0.535	0.527	0.316	0.48
0.762	0.469	0.512	0.938	0.754	0.664	1.008	0.766	0.684	0.855	0.477	0.621	0.98	0.777	0.613	1.031	0.555	0.617	1.047	0.766	0.57	0.934	0.66	0.57	1.063	0.633	0.59	0.613	0.301	0.559	0.59	0.313	0.488
0.773	0.48	0.516	0.926	0.75	0.664	0.965	0.781	0.695	0.859	0.492	0.617	0.961	0.766	0.609	0.984	0.547	0.613	1.078	0.73	0.574	0.879	0.633	0.578	1.055	0.656	0.602	0.637	0.305	0.594	0.656	0.309	0.52
0.77	0.484	0.512	0.91	0.723	0.66	0.91	0.77	0.691	0.848	0.512	0.613	0.949	0.734	0.602	0.945	0.547	0.598	1.109	0.699	0.594	0.813	0.648	0.574	1.02	0.668	0.602	0.652	0.313	0.613	0.711	0.305	0.551
0.77	0.488	0.512	0.902	0.684	0.656	0.859	0.738	0.676	0.848	0.531	0.602	0.949	0.695	0.582	0.887	0.563	0.582	1.121	0.699	0.602	0.758	0.629	0.578	1.008	0.672	0.602	0.66	0.336	0.609	0.742	0.313	0.59
0.766	0.496	0.516	0.898	0.633	0.645	0.813	0.676	0.66	0.887	0.535	0.598	0.961	0.676	0.582	0.832	0.535	0.57	1.113	0.711	0.617	0.723	0.574	0.582	1.035	0.648	0.602	0.688	0.355	0.59	0.781	0.332	0.625
0.75	0.5	0.516	0.898	0.59	0.629	0.785	0.625	0.641	0.934	0.559	0.594	0.973	0.68	0.598	0.762	0.559	0.551	1.086	0.723	0.629	0.676	0.543	0.578	1.063	0.637	0.602	0.758	0.379	0.563	0.828	0.344	0.648
0.734	0.508	0.5	0.906	0.57	0.617	0.766	0.586	0.625	0.992	0.598	0.598	0.992	0.695	0.609	0.707	0.547	0.543	1.074	0.711	0.637	0.672	0.516	0.566	1.078	0.629	0.609	0.852	0.41	0.547	0.879	0.352	0.676
0.727	0.523	0.496	0.914	0.578	0.609	0.77	0.559	0.605	1.035	0.637	0.602	1.016	0.73	0.637	0.648	0.512	0.535	1.074	0.68	0.645	0.652	0.535	0.555	1.078	0.621	0.625	0.965	0.434	0.547	0.91	0.348	0.676
0.73	0.535	0.512	0.906	0.598	0.617	0.773	0.566	0.59	1.066	0.676	0.605	1.008	0.734	0.68	0.598	0.488	0.516	1.074	0.641	0.648	0.664	0.531	0.539	1.078	0.645	0.633	1.078	0.453	0.57	0.91	0.328	0.68
0.723	0.543	0.527	0.887	0.602	0.629	0.781	0.586	0.602	1.047	0.711	0.617	0.992	0.723	0.699	0.559	0.461	0.508	1.078	0.602	0.652	0.664	0.523	0.516	1.094	0.66	0.652	1.168	0.492	0.602	0.887	0.324	0.672
0.715	0.551	0.543	0.859	0.617	0.633	0.785	0.617	0.609	0.992	0.738	0.609	0.996	0.688	0.715	0.523	0.438	0.508	1.066	0.582	0.641	0.668	0.473	0.512	1.141	0.66	0.668	1.207	0.543	0.625	0.844	0.344	0.652
0.715	0.559	0.547	0.828	0.613	0.641	0.785	0.641	0.629	0.93	0.754	0.578	0.996	0.645	0.73	0.496	0.422	0.496	1.047	0.559	0.633	0.68	0.41	0.5	1.195	0.645	0.676	1.215	0.578	0.633	0.84	0.367	0.617
0.723	0.563	0.551	0.785	0.59	0.637	0.777	0.664	0.648	0.867	0.75	0.547	0.996	0.609	0.727	0.469	0.418	0.488	1.004	0.551	0.625	0.664	0.348	0.504	1.219	0.625	0.68	1.234	0.602	0.637	0.883	0.383	0.582
0.734	0.566	0.566	0.754	0.559	0.625	0.758	0.68	0.664	0.84	0.723	0.508	1.016	0.602	0.707	0.457	0.406	0.492	0.98	0.566	0.621	0.648	0.301	0.516	1.199	0.602	0.672	1.27	0.609	0.621	0.949	0.391	0.559
0.738	0.57	0.57	0.723	0.523	0.613	0.738	0.676	0.684	0.84	0.691	0.469	1.023	0.605	0.684	0.445	0.402	0.492	0.961	0.566	0.621	0.637	0.27	0.539	1.141	0.574	0.668	1.324	0.613	0.609	1.008	0.398	0.586
0.746	0.578	0.582	0.703	0.492	0.605	0.719	0.656	0.699	0.859	0.66	0.449	1.004	0.617	0.656	0.441	0.391	0.496	0.926	0.57	0.613	0.641	0.254	0.566	1.086	0.559	0.664	1.336	0.602	0.586	1.047	0.41	0.621
0.746	0.586	0.594	0.684	0.477	0.586	0.703	0.629	0.703	0.883	0.645	0.441	0.977	0.613	0.652	0.449	0.387	0.496	0.875	0.57	0.609	0.625	0.242	0.598	1.016	0.559	0.652	1.281	0.578	0.582	1.047	0.457	0.648
0.754	0.598	0.609	0.668	0.465	0.578	0.703	0.613	0.707	0.91	0.656	0.438	0.945	0.594	0.652	0.457	0.383	0.496	0.809	0.555	0.602	0.609	0.23	0.617	0.93	0.566	0.629	1.18	0.551	0.582	1.035	0.516	0.633
0.758	0.609	0.613	0.664	0.457	0.57	0.707	0.605	0.703	0.922	0.668	0.441	0.918	0.578	0.652	0.461	0.387	0.5	0.742	0.539	0.602	0.586	0.223	0.629	0.848	0.574	0.594	1.047	0.559	0.586	1.047	0.574	0.59
0.77	0.617	0.617	0.672	0.457	0.57	0.707	0.59	0.695	0.918	0.676	0.449	0.891	0.559	0.664	0.477	0.402	0.508	0.695	0.52	0.605	0.555	0.215	0.633	0.758	0.578	0.57	0.914	0.594	0.578	1.074	0.625	0.535
0.789	0.629	0.625	0.676	0.457	0.57	0.703	0.574	0.68	0.883	0.668	0.449	0.863	0.535	0.664	0.488	0.406	0.527	0.66	0.484	0.602	0.527	0.207	0.633	0.66	0.563	0.551	0.781	0.629	0.57	1.129	0.668	0.488
0.813	0.637	0.633	0.68	0.453	0.574	0.688	0.551	0.664	0.816	0.645	0.445	0.82	0.516	0.652	0.516	0.418	0.559	0.633	0.457	0.586	0.527	0.195	0.625	0.574	0.523	0.543	0.656	0.66	0.551	1.156	0.711	0.457
0.824	0.637	0.637	0.68	0.445	0.578	0.691	0.543	0.656	0.75	0.621	0.426	0.773	0.484	0.641	0.551	0.465	0.566	0.617	0.426	0.574	0.539	0.191	0.617	0.5	0.488	0.531	0.555	0.672	0.516	1.129	0.746	0.434
0.824	0.641	0.641	0.688	0.434	0.59	0.688	0.523	0.652	0.676	0.59	0.402	0.723	0.453	0.625	0.59	0.516	0.586	0.602	0.395	0.555	0.563	0.199	0.598	0.461	0.453	0.523	0.477	0.664	0.484	1.035	0.727	0.43
0.824	0.641	0.641	0.688	0.43	0.598	0.672	0.516	0.652	0.598	0.574	0.375	0.672	0.418	0.609	0.645	0.52	0.629	0.582	0.367	0.535	0.574	0.211	0.582	0.441	0.41	0.512	0.414	0.637	0.477	0.922	0.727	0.438
0.816	0.637	0.641	0.68	0.418	0.605	0.652	0.504	0.656	0.555	0.578	0.352	0.633	0.391	0.586	0.672	0.453	0.691	0.57	0.336	0.539	0.574	0.242	0.566	0.426	0.371	0.512	0.375	0.605	0.473	0.801	0.688	0.457
0.805	0.629	0.641	0.68	0.414	0.605	0.645	0.5	0.664	0.516	0.535	0.359	0.605	0.367	0.578	0.707	0.418	0.746	0.555	0.324	0.543	0.578	0.281	0.563	0.41	0.336	0.504	0.367	0.598	0.484	0.664	0.684	0.477
0.813	0.613	0.648	0.68	0.414	0.605	0.645	0.496	0.676	0.492	0.469	0.375	0.582	0.355	0.566	0.766	0.355	0.809	0.547	0.313	0.551	0.59	0.313	0.547	0.402	0.316	0.512	0.383	0.59	0.512	0.551	0.711	0.496
0.824	0.609	0.66	0.664	0.398	0.605	0.641	0.484	0.684	0.469	0.426	0.391	0.559	0.336	0.551	0.82	0.324	0.844	0.531	0.309	0.555	0.641	0.336	0.535	0.414	0.313	0.508	0.402	0.59	0.531	0.453	0.73	0.496
0.844	0.605	0.664	0.648	0.398	0.605	0.625	0.473	0.68	0.465	0.418	0.406	0.543	0.32	0.547	0.879	0.34	0.844	0.516	0.305	0.566	0.711	0.348	0.531	0.441	0.305	0.52	0.441	0.605	0.539	0.359	0.719	0.48
0.871	0.602	0.664	0.625	0.391	0.602	0.602	0.461	0.672	0.473	0.41	0.406	0.523	0.32	0.543	0.926	0.391	0.813	0.496	0.309	0.57	0.793	0.363	0.539	0.473	0.297	0.531	0.488	0.621	0.543	0.305	0.676	0.469
0.91	0.594	0.676	0.602	0.387	0.594	0.57	0.445	0.66	0.484	0.406	0.41	0.516	0.32	0.543	0.938	0.449	0.754	0.484	0.313	0.578	0.879	0.379	0.566	0.508	0.301	0.539	0.555	0.637	0.543	0.266	0.629	0.473
0.941	0.602	0.695	0.582	0.383	0.594	0.539	0.43	0.648	0.512	0.406	0.426	0.508	0.32	0.543	0.922	0.523	0.703	0.473	0.316	0.594	0.957	0.402	0.605	0.547	0.313	0.539	0.641	0.656	0.547	0.258	0.574	0.5
0.953	0.613	0.699	0.578	0.383	0.586	0.512	0.418	0.633	0.555	0.414	0.441	0.496	0.332	0.539	0.91	0.563	0.645	0.461	0.313	0.602	0.996	0.445	0.645	0.578	0.316	0.539	0.707	0.676	0.563	0.258	0.551	0.551
0.949	0.621	0.703	0.578	0.383	0.59	0.496	0.414	0.625	0.598	0.441	0.457	0.484	0.332	0.543	0.918	0.574	0.594	0.457	0.309	0.605	1.004	0.504	0.656	0.598	0.316	0.555	0.77	0.707	0.574	0.258	0.5	0.609
0.922	0.609	0.695	0.582	0.387	0.594	0.492	0.414	0.613	0.641	0.477	0.473	0.473	0.344	0.547	0.941	0.57	0.563	0.469	0.301	0.605	1.023	0.547	0.648	0.617	0.316	0.566	0.813	0.727	0.582	0.258	0.484	0.66
0.883	0.574	0.672	0.609	0.402	0.59	0.5	0.418	0.609	0.691	0.508	0.484	0.453	0.344	0.543	0.969	0.582	0.566	0.492	0.293	0.598	1.086	0.578	0.609	0.641	0.32	0.574	0.836	0.723	0.586	0.293	0.496	0.691
0.844	0.539	0.645	0.637	0.41	0.598	0.508	0.418	0.609	0.723	0.535	0.504	0.434	0.344	0.539	0.996	0.605	0.598	0.52	0.289	0.582	1.172	0.609	0.555	0.676	0.32	0.57	0.844	0.711	0.586	0.355	0.531	0.703
0.809	0.5	0.617	0.668	0.426	0.605	0.52	0.43	0.609	0.746	0.555	0.508	0.422	0.336	0.531	1.008	0.637	0.637	0.566	0.293	0.574	1.246	0.605	0.496	0.711	0.324	0.57	0.859	0.668	0.594	0.441	0.574	0.703
0.785	0.488	0.59	0.707	0.441	0.605	0.539	0.438	0.613	0.754	0.574	0.512	0.418	0.324	0.523	0.973	0.652	0.68	0.617	0.309	0.574	1.277	0.59	0.461	0.766	0.328	0.57	0.887	0.648	0.602	0.523	0.629	0.688
0.77	0.488	0.57	0.73	0.453	0.609	0.559	0.445	0.609	0.742	0.582	0.516	0.418	0.324	0.523	0.918	0.633	0.68	0.664	0.324	0.586	1.258	0.582	0.453	0.832	0.336	0.582	0.906	0.637	0.609	0.594	0.672	0.672
0.766	0.488	0.555	0.738	0.469	0.605	0.57	0.457	0.613	0.73	0.59	0.508	0.426	0.32	0.531	0.875	0.594	0.637	0.699	0.344	0.598	1.172	0.605	0.473	0.887	0.34	0.602	0.926	0.656	0.613	0.66	0.703	0.672
0.785	0.492	0.539	0.734	0.48	0.613	0.594	0.477	0.609	0.719	0.602	0.492	0.449	0.324	0.539	0.855	0.547	0.563	0.719	0.363	0.609	1.059	0.621	0.512	0.902	0.348	0.625	0.941	0.695	0.617	0.723	0.715	0.668
0.813	0.504	0.547	0.738	0.496	0.609	0.609	0.492	0.613	0.711	0.605	0.48	0.48	0.32	0.555	0.859	0.523	0.473	0.738	0.387	0.609	0.93	0.676	0.543	0.891	0.359	0.633	0.949	0.73	0.625	0.777	0.711	0.672
0.816	0.512	0.563	0.762	0.512	0.605	0.625	0.512	0.613	0.719	0.609	0.477	0.531	0.324	0.563	0.891	0.531	0.402	0.781	0.41	0.605	0.813	0.703	0.563	0.875	0.375	0.629	0.957	0.742	0.629	0.828	0.707	0.668
0.809	0.504	0.57	0.809	0.539	0.605	0.633	0.527	0.613	0.742	0.625	0.473	0.605	0.344	0.578	0.941	0.566	0.367	0.848	0.426	0.602	0.695	0.695	0.555	0.918	0.383	0.621	1.008	0.738	0.629	0.867	0.707	0.66
0.801	0.484	0.582	0.875	0.574	0.605	0.637	0.539	0.613	0.777	0.637	0.477	0.68	0.363	0.598	0.965	0.629	0.363	0.93	0.445	0.602	0.609	0.672	0.535	0.996	0.402	0.613	1.082	0.715	0.633	0.891	0.688	0.664
0.781	0.461	0.586	0.934	0.621	0.609	0.656	0.555	0.598	0.816	0.656	0.492	0.746	0.383	0.621	0.961	0.656	0.402	1.02	0.469	0.609	0.555	0.629	0.516	1.078	0.441	0.625	1.145	0.711	0.637	0.883	0.648	0.688
0.766	0.445	0.594	0.984	0.668	0.609	0.703	0.563	0.59	0.852	0.684	0.512	0.793	0.414	0.629	0.918	0.664	0.379	1.09	0.492	0.633	0.496	0.566	0.512	1.145	0.473	0.641	1.191	0.742	0.641	0.852	0.621	0.727
0.754	0.43	0.594	1.031	0.695	0.617	0.758	0.59	0.594	0.887	0.699	0.531	0.84	0.449	0.621	0.875	0.727	0.398	1.102	0.539	0.66	0.457	0.512	0.527	1.18	0.527	0.66	1.246	0.766	0.656	0.816	0.598	0.758
0.742	0.422	0.586	1.047	0.711	0.617	0.801	0.613	0.59	0.914	0.723	0.551	0.922	0.473	0.613	0.82	0.758	0.43	1.074	0.586	0.68	0.441	0.477	0.547	1.16	0.598	0.668	1.301	0.785	0.672	0.797	0.566	0.785
0.734	0.414	0.582	1.02	0.727	0.605	0.844	0.648	0.582	0.91	0.73	0.566	1.035	0.512	0.602	0.68	0.867	0.41	1.059	0.629	0.672	0.438	0.461	0.563	1.137	0.641	0.668	1.348	0.781	0.695	0.789	0.527	0.793
0.715	0.402	0.574	0.949	0.719	0.59	0.883	0.672	0.59	0.898	0.734	0.57	1.18	0.57	0.586	0.594	0.906	0.391	1.047	0.656	0.664	0.441	0.473	0.574	1.125	0.664	0.645	1.367	0.754	0.719	0.816	0.504	0.789
0.699	0.395	0.578	0.859	0.707	0.559	0.914	0.688	0.598	0.895	0.727	0.574	1.293	0.621	0.57	0.52	0.805	0.355	1.074	0.688	0.633	0.473	0.508	0.582	1.145	0.684	0.605	1.344	0.703	0.73	0.84	0.488	0.793
0.684	0.406	0.594	0.777	0.68	0.523	0.906	0.703	0.605	0.914	0.715	0.57	1.363	0.684	0.566	0.453	0.633	0.332	1.125	0.699	0.586	0.512	0.551	0.578	1.164	0.672	0.539	1.301	0.66	0.742	0.855	0.48	0.809
0.684	0.422	0.598	0.73	0.625	0.504	0.875	0.711	0.609	0.953	0.695	0.582	1.34	0.727	0.574	0.418	0.395	0.336	1.18	0.703	0.531	0.559	0.594	0.57	1.18	0.629	0.488	1.254	0.625	0.758	0.887	0.496	0.84
0.695	0.434	0.605	0.711	0.57	0.492	0.828	0.715	0.605	0.977	0.691	0.59	1.254	0.773	0.566	0.391	0.199	0.371	1.199	0.703	0.488	0.617	0.637	0.563	1.141	0.586	0.453	1.207	0.594	0.766	0.977	0.527	0.879
0.703	0.434	0.609	0.719	0.551	0.488	0.781	0.703	0.594	0.996	0.699	0.602	1.152	0.805	0.527	0.395	0.129	0.418	1.164	0.68	0.469	0.684	0.68	0.559	1.051	0.539	0.441	1.156	0.598	0.758	1.098	0.563	0.91
0.684	0.43	0.621	0.746	0.57	0.492	0.77	0.68	0.582	1.012	0.707	0.621	1.039	0.793	0.469	0.41	0.121	0.461	1.09	0.676	0.465	0.73	0.723	0.551	0.93	0.5	0.449	1.102	0.602	0.734	1.211	0.574	0.941
0.68	0.422	0.625	0.781	0.586	0.504	0.773	0.652	0.57	1.004	0.727	0.641	0.98	0.754	0.414	0.441	0.191	0.5	0.996	0.684	0.473	0.746	0.754	0.547	0.809	0.508	0.434	1.043	0.598	0.711	1.258	0.555	0.945
0.668	0.41	0.621	0.809	0.609	0.531	0.797	0.629	0.559	0.973	0.746	0.656	0.988	0.695	0.383	0.469	0.27	0.535	0.863	0.68	0.461	0.758	0.773	0.551	0.68	0.535	0.434	0.973	0.586	0.695	1.254	0.527	0.938
0.656	0.402	0.625	0.844	0.645	0.551	0.84	0.617	0.555	0.934	0.742	0.652	1.043	0.656	0.355	0.488	0.34	0.539	0.742	0.727	0.43	0.789	0.785	0.563	0.578	0.543	0.426	0.891	0.559	0.668	1.211	0.504	0.926
0.645	0.41	0.617	0.852	0.676	0.559	0.891	0.625	0.563	0.91	0.707	0.652	1.078	0.648	0.348	0.516	0.395	0.543	0.645	0.723	0.41	0.832	0.773	0.57	0.469	0.523	0.414	0.82	0.52	0.645	1.145	0.5	0.887
0.633	0.414	0.609	0.832	0.676	0.563	0.941	0.66	0.578	0.887	0.656	0.641	1.098	0.668	0.367	0.559	0.457	0.535	0.563	0.66	0.395	0.887	0.77	0.582	0.387	0.504	0.406	0.762	0.43	0.621	1.051	0.523	0.848
0.621	0.422	0.609	0.801	0.672	0.543	0.988	0.707	0.594	0.887	0.598	0.625	1.082	0.691	0.398	0.609	0.516	0.547	0.492	0.598	0.387	0.941	0.773	0.594	0.328	0.496	0.398	0.711	0.367	0.602	0.941	0.531	0.836
0.613	0.43	0.605	0.754	0.691	0.508	1.016	0.742	0.609	0.891	0.555	0.605	1.023	0.703	0.438	0.648	0.555	0.566	0.445	0.559	0.387	0.992	0.781	0.605	0.301	0.477	0.395	0.684	0.32	0.582	0.824	0.504	0.836
0.613	0.43	0.605	0.715	0.621	0.496	0.996	0.75	0.617	0.906	0.543	0.586	0.945	0.699	0.461	0.68	0.559	0.582	0.41	0.543	0.387	1.027	0.816	0.613	0.277	0.453	0.406	0.656	0.32	0.559	0.723	0.477	0.82
0.609	0.438	0.605	0.672	0.523	0.508	0.957	0.738	0.621	0.926	0.563	0.578	0.848	0.68	0.469	0.707	0.547	0.598	0.395	0.52	0.402	1.066	0.82	0.629	0.266	0.422	0.426	0.637	0.336	0.535	0.621	0.461	0.773
0.613	0.441	0.605	0.633	0.484	0.512	0.902	0.723	0.605	0.926	0.598	0.574	0.758	0.664	0.461	0.734	0.543	0.602	0.395	0.496	0.426	1.07	0.828	0.641	0.273	0.395	0.445	0.613	0.297	0.516	0.543	0.465	0.719
0.621	0.434	0.605	0.602	0.496	0.504	0.84	0.734	0.578	0.914	0.625	0.582	0.676	0.629	0.457	0.762	0.543	0.602	0.402	0.484	0.445	1.055	0.82	0.645	0.301	0.391	0.453	0.578	0.266	0.512	0.457	0.465	0.637
0.637	0.434	0.617	0.594	0.52	0.492	0.785	0.668	0.57	0.891	0.633	0.586	0.609	0.59	0.453	0.785	0.559	0.602	0.426	0.48	0.469	1.055	0.809	0.633	0.348	0.402	0.457	0.547	0.238	0.516	0.402	0.5	0.555
0.664	0.441	0.629	0.594	0.531	0.496	0.727	0.574	0.57	0.844	0.629	0.602	0.566	0.535	0.453	0.82	0.582	0.598	0.473	0.5	0.488	1.09	0.801	0.617	0.406	0.43	0.461	0.535	0.258	0.523	0.34	0.523	0.465
0.703	0.453	0.641	0.594	0.527	0.5	0.668	0.527	0.57	0.785	0.605	0.605	0.52	0.469	0.453	0.848	0.602	0.59	0.523	0.527	0.492	1.125	0.773	0.609	0.48	0.453	0.461	0.539	0.281	0.531	0.309	0.566	0.41
0.738	0.469	0.648	0.594	0.512	0.504	0.617	0.516	0.566	0.734	0.574	0.602	0.48	0.43	0.465	0.887	0.629	0.602	0.582	0.547	0.496	1.133	0.773	0.605	0.559	0.48	0.473	0.531	0.305	0.535	0.293	0.586	0.371
0.77	0.477	0.66	0.602	0.52	0.5	0.59	0.531	0.563	0.684	0.523	0.586	0.461	0.41	0.477	0.93	0.676	0.605	0.637	0.566	0.488	1.121	0.789	0.605	0.633	0.512	0.484	0.539	0.32	0.535	0.285	0.609	0.352
0.805	0.484	0.668	0.613	0.527	0.5	0.582	0.539	0.559	0.641	0.488	0.57	0.457	0.414	0.48	0.965	0.703	0.613	0.684	0.578	0.488	1.105	0.793	0.621	0.691	0.531	0.496	0.547	0.313	0.539	0.301	0.621	0.348
0.828	0.492	0.668	0.637	0.551	0.504	0.574	0.523	0.563	0.609	0.461	0.559	0.477	0.441	0.488	1	0.723	0.633	0.734	0.582	0.492	1.117	0.785	0.641	0.754	0.551	0.516	0.555	0.285	0.527	0.328	0.625	0.352
0.844	0.5	0.672	0.66	0.566	0.508	0.559	0.508	0.563	0.586	0.445	0.547	0.488	0.477	0.492	1.004	0.73	0.652	0.777	0.59	0.508	1.137	0.754	0.656	0.816	0.559	0.535	0.559	0.262	0.512	0.371	0.602	0.367
0.852	0.504	0.668	0.668	0.57	0.52	0.559	0.5	0.559	0.57	0.434	0.539	0.508	0.512	0.496	0.988	0.734	0.656	0.82	0.598	0.516	1.164	0.711	0.664	0.883	0.559	0.555	0.566	0.23	0.5	0.422	0.582	0.395
0.859	0.504	0.668	0.691	0.57	0.516	0.563	0.512	0.559	0.566	0.434	0.535	0.535	0.531	0.496	0.977	0.723	0.652	0.855	0.605	0.523	1.203	0.672	0.672	0.949	0.559	0.566	0.574	0.203	0.508	0.469	0.551	0.426
0.863	0.512	0.664	0.703	0.574	0.523	0.57	0.535	0.559	0.555	0.43	0.535	0.566	0.535	0.5	0.996	0.715	0.656	0.867	0.613	0.531	1.223	0.645	0.68	0.984	0.551	0.586	0.582	0.191	0.527	0.535	0.527	0.465
0.875	0.512	0.664	0.711	0.59	0.531	0.574	0.555	0.551	0.559	0.426	0.539	0.605	0.543	0.504	1.031	0.691	0.664	0.867	0.625	0.523	1.211	0.621	0.68	1.012	0.555	0.602	0.586	0.191	0.559	0.602	0.508	0.512
0.902	0.52	0.652	0.723	0.598	0.539	0.574	0.563	0.547	0.566	0.418	0.543	0.641	0.547	0.52	1.055	0.691	0.668	0.867	0.633	0.527	1.168	0.613	0.691	1.039	0.57	0.605	0.582	0.215	0.582	0.68	0.48	0.574
0.918	0.535	0.652	0.723	0.605	0.543	0.578	0.57	0.543	0.574	0.414	0.543	0.68	0.574	0.531	1.055	0.691	0.688	0.879	0.637	0.527	1.137	0.598	0.699	1.051	0.594	0.605	0.566	0.234	0.598	0.762	0.449	0.629
0.918	0.543	0.652	0.727	0.605	0.551	0.586	0.578	0.523	0.586	0.406	0.555	0.711	0.59	0.543	1.039	0.703	0.707	0.895	0.645	0.531	1.086	0.547	0.707	1.047	0.605	0.605	0.543	0.27	0.586	0.816	0.414	0.68
0.91	0.551	0.648	0.73	0.609	0.547	0.582	0.574	0.516	0.598	0.402	0.555	0.73	0.613	0.547	1.012	0.699	0.723	0.914	0.648	0.539	1.023	0.578	0.695	1	0.617	0.605	0.574	0.285	0.57	0.883	0.355	0.73
0.91	0.563	0.645	0.73	0.605	0.543	0.586	0.578	0.52	0.605	0.406	0.566	0.75	0.621	0.543	1	0.68	0.73	0.938	0.664	0.555	0.973	0.555	0.672	0.953	0.629	0.598	0.621	0.32	0.543	0.914	0.336	0.758
0.898	0.566	0.641	0.738	0.609	0.547	0.586	0.59	0.516	0.609	0.406	0.566	0.766	0.629	0.543	0.984	0.645	0.723	0.957	0.672	0.566	0.91	0.547	0.648	0.938	0.633	0.594	0.684	0.359	0.516	0.938	0.336	0.773
0.875	0.566	0.629	0.742	0.602	0.555	0.598	0.586	0.508	0.609	0.402	0.563	0.789	0.633	0.543	0.973	0.633	0.699	0.953	0.691	0.57	0.848	0.535	0.621	0.969	0.629	0.59	0.762	0.395	0.496	0.906	0.34	0.777
0.84	0.566	0.613	0.758	0.605	0.559	0.605	0.602	0.492	0.609	0.41	0.563	0.813	0.633	0.539	0.961	0.609	0.684	0.945	0.691	0.57	0.797	0.516	0.609	0.996	0.633	0.586	0.848	0.43	0.496	0.859	0.379	0.758
0.793	0.566	0.598	0.77	0.609	0.566	0.629	0.605	0.484	0.609	0.41	0.563	0.844	0.633	0.551	0.941	0.578	0.684	0.957	0.684	0.578	0.758	0.473	0.586	1.035	0.641	0.59	0.934	0.469	0.512	0.859	0.441	0.715
0.727	0.555	0.582	0.781	0.609	0.57	0.668	0.641	0.445	0.617	0.41	0.555	0.879	0.645	0.559	0.922	0.555	0.695	0.98	0.664	0.582	0.711	0.422	0.574	1.051	0.664	0.602	1.02	0.504	0.527	0.918	0.473	0.676
0.664	0.535	0.57	0.797	0.625	0.582	0.711	0.688	0.441	0.621	0.41	0.551	0.918	0.676	0.566	0.895	0.527	0.699	1.004	0.656	0.59	0.664	0.395	0.559	1.066	0.691	0.621	1.113	0.527	0.543	0.98	0.496	0.656
0.621	0.516	0.543	0.82	0.637	0.582	0.762	0.734	0.473	0.648	0.406	0.555	0.957	0.707	0.57	0.867	0.504	0.703	1.016	0.656	0.613	0.621	0.348	0.543	1.09	0.703	0.641	1.199	0.535	0.555	1.039	0.531	0.648
0.598	0.492	0.531	0.828	0.641	0.582	0.801	0.777	0.508	0.68	0.41	0.566	1	0.734	0.582	0.84	0.492	0.688	1.016	0.672	0.625	0.566	0.313	0.527	1.137	0.699	0.656	1.285	0.555	0.57	1.051	0.563	0.66
0.609	0.477	0.516	0.824	0.645	0.578	0.852	0.848	0.555	0.727	0.422	0.57	1.023	0.758	0.582	0.809	0.496	0.668	1.008	0.684	0.637	0.535	0.289	0.504	1.191	0.672	0.668	1.336	0.578	0.578	1.012	0.609	0.664
0.641	0.488	0.504	0.809	0.645	0.578	0.91	0.883	0.605	0.773	0.438	0.578	1.016	0.766	0.59	0.77	0.504	0.641	1.023	0.684	0.66	0.5	0.277	0.492	1.234	0.637	0.68	1.352	0.613	0.594	0.98	0.664	0.66
0.707	0.52	0.508	0.785	0.641	0.574	0.945	0.875	0.637	0.816	0.461	0.59	1.004	0.754	0.586	0.719	0.488	0.613	1.051	0.668	0.672	0.48	0.285	0.477	1.238	0.59	0.688	1.332	0.645	0.609	1.008	0.684	0.648
0.773	0.551	0.52	0.77	0.641	0.57	0.949	0.844	0.66	0.848	0.477	0.598	1.008	0.73	0.578	0.668	0.461	0.59	1.07	0.641	0.676	0.469	0.293	0.477	1.188	0.559	0.691	1.258	0.664	0.625	1.09	0.68	0.641
0.836	0.582	0.523	0.777	0.629	0.57	0.949	0.793	0.68	0.871	0.496	0.598	1.035	0.703	0.574	0.633	0.438	0.578	1.07	0.609	0.668	0.465	0.293	0.484	1.113	0.535	0.691	1.148	0.676	0.633	1.152	0.656	0.625
0.883	0.598	0.531	0.793	0.629	0.574	0.957	0.734	0.684	0.859	0.512	0.59	1.055	0.691	0.574	0.605	0.418	0.566	1.059	0.578	0.648	0.477	0.297	0.488	1.023	0.527	0.68	0.996	0.688	0.629	1.145	0.629	0.609
0.898	0.598	0.535	0.805	0.633	0.582	0.965	0.664	0.688	0.844	0.52	0.59	1.059	0.699	0.582	0.586	0.402	0.547	1.039	0.559	0.637	0.477	0.289	0.496	0.926	0.531	0.656	0.84	0.68	0.613	1.063	0.621	0.598
0.879	0.578	0.523	0.824	0.641	0.598	0.965	0.617	0.703	0.848	0.531	0.586	1.059	0.719	0.605	0.566	0.398	0.539	1.008	0.551	0.621	0.477	0.285	0.504	0.828	0.551	0.621	0.695	0.668	0.582	0.945	0.629	0.59
0.836	0.547	0.508	0.848	0.656	0.605	0.973	0.602	0.734	0.902	0.539	0.578	1.043	0.715	0.625	0.559	0.379	0.535	0.977	0.563	0.605	0.477	0.285	0.504	0.719	0.551	0.586	0.598	0.645	0.551	0.82	0.645	0.586
0.797	0.508	0.496	0.875	0.68	0.617	0.961	0.613	0.762	0.965	0.563	0.578	1.02	0.703	0.645	0.559	0.375	0.516	0.934	0.59	0.59	0.477	0.285	0.5	0.629	0.543	0.555	0.539	0.617	0.523	0.68	0.641	0.574
0.758	0.469	0.484	0.891	0.703	0.625	0.934	0.648	0.785	1.02	0.602	0.586	1	0.668	0.641	0.563	0.375	0.504	0.883	0.613	0.578	0.504	0.277	0.492	0.555	0.527	0.523	0.516	0.563	0.508	0.551	0.633	0.555
0.727	0.449	0.477	0.895	0.723	0.637	0.895	0.68	0.797	1.051	0.641	0.594	0.98	0.637	0.633	0.566	0.387	0.492	0.832	0.625	0.566	0.527	0.285	0.484	0.484	0.496	0.504	0.496	0.527	0.512	0.438	0.605	0.52
0.703	0.438	0.477	0.875	0.723	0.637	0.832	0.684	0.785	1.047	0.68	0.598	0.965	0.602	0.621	0.57	0.387	0.496	0.77	0.598	0.555	0.559	0.285	0.496	0.43	0.457	0.5	0.496	0.543	0.535	0.332	0.586	0.48
0.68	0.426	0.477	0.867	0.711	0.629	0.77	0.637	0.758	1	0.699	0.602	0.945	0.586	0.609	0.578	0.379	0.504	0.703	0.566	0.551	0.574	0.277	0.523	0.402	0.426	0.5	0.508	0.574	0.559	0.273	0.531	0.453
0.664	0.434	0.484	0.855	0.68	0.629	0.727	0.578	0.723	0.934	0.703	0.578	0.934	0.578	0.59	0.582	0.383	0.523	0.641	0.52	0.543	0.574	0.273	0.531	0.391	0.402	0.5	0.527	0.59	0.582	0.227	0.477	0.438
0.656	0.441	0.48	0.852	0.629	0.621	0.688	0.535	0.672	0.879	0.703	0.551	0.93	0.582	0.578	0.582	0.375	0.543	0.594	0.477	0.531	0.574	0.293	0.535	0.387	0.391	0.496	0.547	0.625	0.586	0.203	0.457	0.43
0.648	0.453	0.473	0.852	0.582	0.598	0.676	0.477	0.629	0.859	0.691	0.516	0.93	0.59	0.574	0.586	0.355	0.563	0.559	0.441	0.52	0.602	0.301	0.535	0.391	0.379	0.496	0.57	0.652	0.598	0.188	0.449	0.441
0.648	0.453	0.477	0.863	0.551	0.578	0.68	0.469	0.594	0.863	0.656	0.488	0.926	0.594	0.563	0.594	0.34	0.586	0.539	0.414	0.508	0.672	0.309	0.531	0.402	0.371	0.488	0.609	0.664	0.609	0.184	0.43	0.461
0.66	0.461	0.488	0.879	0.559	0.574	0.688	0.461	0.57	0.891	0.617	0.465	0.926	0.586	0.566	0.586	0.32	0.602	0.531	0.398	0.5	0.75	0.336	0.531	0.414	0.363	0.484	0.664	0.66	0.625	0.184	0.414	0.488
0.68	0.461	0.496	0.883	0.566	0.574	0.719	0.488	0.555	0.93	0.598	0.453	0.918	0.594	0.57	0.586	0.309	0.605	0.516	0.379	0.492	0.844	0.359	0.555	0.43	0.324	0.492	0.727	0.664	0.637	0.215	0.438	0.504
0.703	0.473	0.504	0.871	0.586	0.59	0.746	0.527	0.563	0.965	0.613	0.457	0.902	0.594	0.57	0.598	0.316	0.602	0.508	0.379	0.496	0.941	0.391	0.59	0.453	0.316	0.504	0.781	0.664	0.641	0.289	0.492	0.527
0.727	0.477	0.516	0.859	0.609	0.609	0.766	0.563	0.57	0.988	0.645	0.457	0.867	0.586	0.559	0.605	0.324	0.605	0.504	0.383	0.496	1.004	0.43	0.625	0.488	0.324	0.508	0.84	0.664	0.641	0.379	0.543	0.547
0.75	0.492	0.523	0.867	0.629	0.629	0.766	0.574	0.57	0.988	0.66	0.469	0.816	0.563	0.555	0.617	0.34	0.602	0.512	0.375	0.504	1.027	0.484	0.648	0.543	0.344	0.527	0.891	0.668	0.648	0.484	0.57	0.57
0.77	0.512	0.531	0.84	0.629	0.637	0.77	0.609	0.582	0.953	0.652	0.48	0.762	0.516	0.555	0.652	0.363	0.598	0.512	0.379	0.504	1.063	0.539	0.664	0.59	0.355	0.547	0.945	0.68	0.664	0.602	0.598	0.609
0.793	0.539	0.535	0.797	0.598	0.633	0.75	0.625	0.598	0.883	0.633	0.477	0.707	0.477	0.547	0.699	0.383	0.59	0.516	0.379	0.512	1.121	0.578	0.668	0.629	0.375	0.566	0.996	0.688	0.676	0.688	0.629	0.641
0.801	0.559	0.535	0.754	0.543	0.629	0.719	0.625	0.613	0.789	0.594	0.461	0.672	0.438	0.543	0.754	0.406	0.582	0.523	0.379	0.523	1.227	0.633	0.637	0.66	0.375	0.586	1.035	0.703	0.68	0.738	0.66	0.676
0.801	0.574	0.535	0.715	0.5	0.617	0.691	0.664	0.629	0.695	0.563	0.426	0.637	0.402	0.531	0.801	0.434	0.578	0.543	0.383	0.535	1.359	0.664	0.602	0.703	0.363	0.594	1.063	0.711	0.684	0.766	0.688	0.691
0.785	0.582	0.523	0.676	0.465	0.594	0.66	0.625	0.637	0.613	0.531	0.402	0.621	0.391	0.527	0.844	0.453	0.578	0.559	0.383	0.543	1.441	0.664	0.57	0.754	0.352	0.594	1.07	0.727	0.688	0.797	0.699	0.691
0.773	0.594	0.512	0.645	0.453	0.578	0.637	0.539	0.641	0.551	0.5	0.387	0.613	0.371	0.516	0.863	0.473	0.586	0.57	0.371	0.555	1.434	0.648	0.555	0.816	0.336	0.59	1.055	0.73	0.699	0.836	0.715	0.684
0.762	0.594	0.5	0.621	0.449	0.566	0.637	0.492	0.641	0.5	0.484	0.383	0.613	0.359	0.508	0.855	0.48	0.586	0.586	0.363	0.559	1.344	0.617	0.559	0.875	0.328	0.594	1.02	0.73	0.688	0.863	0.734	0.684
0.742	0.586	0.496	0.609	0.449	0.566	0.629	0.492	0.641	0.469	0.461	0.383	0.605	0.355	0.512	0.863	0.48	0.586	0.613	0.355	0.559	1.219	0.598	0.586	0.93	0.328	0.605	0.996	0.73	0.676	0.883	0.754	0.676
0.727	0.578	0.504	0.617	0.453	0.566	0.617	0.5	0.641	0.445	0.434	0.391	0.59	0.344	0.52	0.918	0.477	0.594	0.637	0.34	0.566	1.09	0.602	0.605	0.953	0.332	0.621	1.008	0.711	0.664	0.883	0.766	0.68
0.727	0.578	0.523	0.629	0.469	0.566	0.617	0.508	0.637	0.438	0.406	0.406	0.574	0.34	0.52	0.988	0.492	0.586	0.66	0.336	0.574	0.949	0.629	0.609	0.938	0.352	0.633	1.039	0.688	0.656	0.859	0.77	0.695
0.734	0.578	0.535	0.633	0.461	0.566	0.609	0.508	0.637	0.441	0.395	0.422	0.566	0.348	0.527	1.07	0.535	0.598	0.707	0.34	0.586	0.828	0.676	0.582	0.941	0.371	0.633	1.055	0.691	0.66	0.832	0.773	0.699
0.746	0.582	0.551	0.633	0.461	0.57	0.609	0.504	0.625	0.445	0.383	0.43	0.555	0.352	0.527	1.121	0.594	0.605	0.766	0.348	0.594	0.734	0.711	0.539	0.992	0.395	0.629	1.07	0.711	0.672	0.828	0.77	0.703
0.762	0.586	0.566	0.637	0.461	0.574	0.613	0.5	0.621	0.465	0.391	0.445	0.547	0.352	0.531	1.102	0.664	0.605	0.816	0.367	0.609	0.656	0.727	0.5	1.059	0.422	0.625	1.105	0.75	0.676	0.852	0.742	0.711
0.773	0.586	0.578	0.633	0.473	0.578	0.625	0.512	0.613	0.504	0.406	0.465	0.539	0.352	0.535	1.023	0.699	0.598	0.848	0.387	0.617	0.582	0.711	0.48	1.125	0.457	0.629	1.16	0.793	0.688	0.887	0.734	0.727
0.785	0.602	0.586	0.625	0.473	0.582	0.629	0.52	0.613	0.563	0.441	0.488	0.516	0.348	0.539	0.957	0.707	0.578	0.852	0.41	0.617	0.52	0.68	0.469	1.16	0.496	0.637	1.199	0.813	0.688	0.922	0.742	0.754
0.785	0.602	0.598	0.617	0.473	0.586	0.637	0.52	0.617	0.609	0.465	0.5	0.504	0.336	0.535	0.906	0.691	0.555	0.832	0.43	0.617	0.477	0.656	0.473	1.133	0.535	0.645	1.242	0.793	0.688	0.945	0.77	0.789
0.785	0.613	0.594	0.633	0.477	0.578	0.629	0.52	0.625	0.656	0.488	0.512	0.496	0.324	0.539	0.898	0.648	0.52	0.844	0.445	0.609	0.461	0.629	0.496	1.086	0.57	0.648	1.254	0.754	0.68	0.961	0.789	0.82
0.773	0.617	0.59	0.648	0.473	0.578	0.617	0.5	0.625	0.695	0.5	0.531	0.5	0.305	0.539	0.93	0.609	0.492	0.898	0.465	0.602	0.445	0.609	0.523	1.063	0.598	0.633	1.238	0.707	0.664	0.988	0.809	0.852
0.77	0.613	0.602	0.648	0.469	0.578	0.613	0.48	0.621	0.727	0.516	0.539	0.504	0.293	0.539	0.984	0.586	0.496	0.969	0.488	0.594	0.445	0.598	0.547	1.07	0.625	0.582	1.211	0.664	0.648	1.051	0.813	0.871
0.766	0.609	0.602	0.637	0.473	0.578	0.613	0.469	0.613	0.742	0.543	0.547	0.523	0.289	0.539	1.035	0.594	0.52	1.039	0.52	0.594	0.453	0.594	0.559	1.113	0.637	0.523	1.191	0.637	0.637	1.121	0.797	0.879
0.766	0.605	0.617	0.621	0.469	0.574	0.613	0.469	0.609	0.742	0.559	0.547	0.563	0.293	0.543	1.059	0.621	0.555	1.086	0.559	0.602	0.473	0.605	0.563	1.176	0.637	0.461	1.164	0.625	0.637	1.16	0.762	0.863
0.785	0.594	0.613	0.613	0.465	0.574	0.609	0.461	0.609	0.746	0.57	0.543	0.602	0.309	0.555	1.035	0.645	0.582	1.09	0.605	0.617	0.504	0.621	0.566	1.203	0.621	0.41	1.137	0.645	0.633	1.156	0.734	0.848
0.809	0.586	0.617	0.621	0.457	0.574	0.617	0.461	0.609	0.754	0.586	0.531	0.652	0.324	0.566	0.98	0.645	0.586	1.047	0.645	0.629	0.551	0.637	0.566	1.16	0.582	0.391	1.102	0.68	0.633	1.125	0.707	0.832
0.844	0.59	0.625	0.641	0.453	0.57	0.625	0.461	0.617	0.766	0.602	0.52	0.707	0.34	0.582	0.914	0.641	0.57	1.004	0.676	0.625	0.594	0.656	0.566	1.07	0.543	0.391	1.059	0.684	0.629	1.063	0.672	0.828
0.891	0.594	0.633	0.664	0.457	0.57	0.633	0.469	0.617	0.785	0.617	0.516	0.75	0.363	0.594	0.82	0.625	0.547	0.988	0.695	0.613	0.633	0.668	0.566	0.961	0.539	0.375	0.973	0.676	0.629	0.977	0.645	0.82
0.949	0.598	0.648	0.707	0.477	0.566	0.645	0.477	0.617	0.816	0.633	0.512	0.781	0.391	0.609	0.738	0.59	0.523	0.996	0.699	0.594	0.668	0.691	0.563	0.844	0.516	0.434	0.902	0.641	0.629	0.875	0.629	0.797
1.02	0.613	0.676	0.75	0.492	0.57	0.664	0.484	0.625	0.848	0.66	0.508	0.801	0.418	0.609	0.652	0.543	0.508	1.027	0.699	0.563	0.699	0.707	0.559	0.715	0.594	0.391	0.844	0.586	0.621	0.766	0.625	0.75
1.07	0.625	0.699	0.785	0.516	0.57	0.684	0.496	0.625	0.875	0.688	0.516	0.828	0.445	0.602	0.59	0.523	0.508	1.051	0.688	0.523	0.723	0.715	0.555	0.609	0.652	0.363	0.813	0.543	0.59	0.672	0.625	0.688
1.07	0.629	0.707	0.82	0.539	0.578	0.707	0.504	0.625	0.898	0.707	0.52	0.887	0.473	0.598	0.535	0.473	0.52	1.066	0.652	0.496	0.746	0.715	0.559	0.523	0.563	0.367	0.793	0.473	0.563	0.594	0.613	0.633
1.035	0.621	0.703	0.84	0.555	0.582	0.73	0.52	0.621	0.918	0.734	0.523	0.977	0.508	0.59	0.5	0.449	0.527	1.043	0.621	0.492	0.781	0.719	0.555	0.445	0.418	0.383	0.762	0.406	0.551	0.52	0.59	0.59
0.992	0.578	0.691	0.832	0.566	0.594	0.738	0.531	0.621	0.926	0.746	0.535	1.086	0.543	0.602	0.477	0.43	0.531	0.988	0.602	0.5	0.844	0.73	0.559	0.387	0.355	0.398	0.727	0.352	0.543	0.457	0.547	0.574
0.941	0.527	0.672	0.805	0.566	0.59	0.734	0.535	0.621	0.918	0.754	0.539	1.18	0.59	0.602	0.449	0.414	0.535	0.906	0.602	0.512	0.922	0.75	0.551	0.352	0.324	0.422	0.684	0.297	0.531	0.402	0.496	0.563
0.898	0.48	0.637	0.797	0.57	0.582	0.734	0.543	0.621	0.898	0.754	0.543	1.246	0.625	0.613	0.445	0.414	0.543	0.813	0.605	0.508	0.996	0.789	0.551	0.324	0.344	0.426	0.633	0.262	0.523	0.367	0.465	0.563
0.859	0.449	0.602	0.832	0.57	0.574	0.766	0.543	0.613	0.867	0.742	0.539	1.238	0.652	0.625	0.453	0.418	0.535	0.707	0.594	0.488	1.074	0.816	0.551	0.297	0.344	0.418	0.598	0.238	0.512	0.359	0.453	0.559
0.844	0.434	0.578	0.871	0.574	0.582	0.809	0.547	0.617	0.859	0.723	0.539	1.176	0.688	0.637	0.469	0.441	0.516	0.605	0.617	0.461	1.121	0.832	0.563	0.293	0.336	0.426	0.574	0.227	0.508	0.355	0.43	0.563
0.832	0.426	0.566	0.898	0.602	0.586	0.848	0.57	0.613	0.875	0.699	0.539	1.102	0.699	0.637	0.488	0.473	0.508	0.523	0.598	0.453	1.141	0.828	0.578	0.305	0.324	0.434	0.539	0.219	0.496	0.363	0.418	0.563
0.82	0.434	0.578	0.914	0.625	0.586	0.902	0.598	0.621	0.895	0.676	0.543	1.039	0.699	0.625	0.52	0.504	0.504	0.457	0.547	0.457	1.141	0.805	0.59	0.32	0.313	0.445	0.5	0.211	0.492	0.379	0.414	0.555
0.809	0.441	0.602	0.938	0.641	0.602	0.953	0.629	0.633	0.906	0.684	0.555	1.004	0.68	0.582	0.539	0.543	0.5	0.41	0.504	0.469	1.152	0.762	0.598	0.355	0.324	0.453	0.461	0.195	0.492	0.391	0.418	0.566
0.801	0.438	0.617	0.953	0.652	0.609	0.992	0.656	0.652	0.91	0.695	0.574	1.008	0.645	0.539	0.555	0.559	0.496	0.387	0.488	0.473	1.164	0.711	0.602	0.398	0.355	0.461	0.441	0.191	0.484	0.426	0.441	0.582
0.801	0.438	0.633	0.934	0.66	0.609	0.992	0.688	0.656	0.914	0.707	0.594	1.039	0.598	0.5	0.566	0.566	0.496	0.367	0.477	0.477	1.172	0.688	0.602	0.469	0.391	0.473	0.43	0.184	0.484	0.465	0.473	0.609
0.781	0.426	0.633	0.887	0.668	0.609	0.953	0.711	0.664	0.902	0.719	0.609	1.07	0.586	0.48	0.582	0.566	0.5	0.359	0.449	0.484	1.156	0.68	0.605	0.559	0.422	0.484	0.422	0.18	0.48	0.516	0.504	0.633
0.762	0.398	0.633	0.828	0.668	0.594	0.891	0.727	0.648	0.883	0.707	0.625	1.074	0.617	0.477	0.602	0.559	0.516	0.359	0.43	0.492	1.133	0.691	0.613	0.629	0.441	0.492	0.43	0.188	0.484	0.563	0.523	0.66
0.75	0.367	0.625	0.777	0.66	0.582	0.824	0.727	0.629	0.883	0.668	0.629	1.035	0.66	0.488	0.621	0.555	0.523	0.371	0.422	0.5	1.125	0.691	0.629	0.691	0.449	0.508	0.445	0.195	0.492	0.594	0.516	0.684
0.73	0.359	0.602	0.738	0.621	0.57	0.777	0.703	0.609	0.875	0.633	0.633	0.973	0.699	0.496	0.648	0.563	0.527	0.402	0.438	0.504	1.121	0.68	0.645	0.738	0.477	0.527	0.457	0.191	0.5	0.625	0.508	0.699
0.715	0.371	0.582	0.719	0.578	0.551	0.754	0.668	0.582	0.867	0.586	0.625	0.895	0.727	0.496	0.691	0.57	0.535	0.453	0.461	0.512	1.121	0.645	0.656	0.781	0.5	0.543	0.484	0.203	0.527	0.676	0.48	0.715
0.699	0.367	0.574	0.719	0.551	0.535	0.754	0.629	0.543	0.867	0.555	0.621	0.789	0.723	0.496	0.734	0.59	0.539	0.512	0.504	0.516	1.109	0.605	0.648	0.828	0.531	0.555	0.504	0.215	0.559	0.727	0.473	0.723
0.684	0.367	0.574	0.742	0.551	0.543	0.77	0.594	0.523	0.867	0.543	0.613	0.699	0.711	0.484	0.777	0.621	0.535	0.563	0.539	0.527	1.109	0.57	0.637	0.891	0.563	0.563	0.5	0.238	0.566	0.777	0.484	0.73
0.672	0.371	0.57	0.781	0.578	0.551	0.805	0.602	0.523	0.863	0.543	0.605	0.625	0.691	0.461	0.824	0.656	0.539	0.609	0.57	0.535	1.082	0.551	0.621	0.957	0.59	0.566	0.516	0.266	0.551	0.832	0.492	0.746
0.676	0.371	0.57	0.82	0.613	0.555	0.828	0.637	0.527	0.852	0.559	0.598	0.566	0.652	0.43	0.859	0.684	0.539	0.641	0.586	0.543	1.043	0.543	0.609	1.031	0.617	0.566	0.578	0.281	0.535	0.867	0.484	0.773
0.672	0.363	0.57	0.852	0.645	0.57	0.852	0.676	0.535	0.848	0.57	0.594	0.512	0.602	0.414	0.906	0.691	0.555	0.684	0.598	0.551	0.98	0.539	0.602	1.086	0.648	0.563	0.656	0.297	0.508	0.855	0.457	0.797
0.66	0.367	0.574	0.859	0.664	0.574	0.863	0.703	0.547	0.844	0.574	0.59	0.48	0.547	0.41	0.945	0.695	0.582	0.73	0.602	0.563	0.918	0.551	0.598	1.117	0.672	0.559	0.746	0.309	0.5	0.805	0.426	0.801
0.645	0.367	0.574	0.84	0.672	0.566	0.852	0.727	0.551	0.824	0.582	0.59	0.461	0.512	0.422	0.961	0.695	0.602	0.762	0.605	0.57	0.867	0.57	0.594	1.09	0.699	0.551	0.848	0.313	0.52	0.777	0.43	0.785
0.625	0.375	0.582	0.809	0.668	0.551	0.82	0.723	0.551	0.797	0.578	0.594	0.453	0.488	0.43	0.949	0.699	0.617	0.793	0.617	0.57	0.816	0.582	0.594	1.031	0.703	0.555	0.957	0.324	0.551	0.789	0.441	0.773
0.613	0.379	0.582	0.773	0.668	0.547	0.777	0.703	0.52	0.75	0.574	0.582	0.453	0.473	0.434	0.926	0.699	0.609	0.816	0.621	0.574	0.777	0.621	0.586	0.992	0.707	0.563	1.055	0.367	0.582	0.816	0.453	0.77
0.598	0.383	0.582	0.711	0.68	0.508	0.742	0.695	0.52	0.715	0.563	0.574	0.465	0.473	0.441	0.941	0.688	0.605	0.852	0.629	0.578	0.742	0.648	0.578	1.004	0.68	0.563	1.133	0.414	0.617	0.859	0.484	0.773
0.59	0.387	0.582	0.668	0.641	0.488	0.691	0.727	0.496	0.688	0.539	0.57	0.488	0.48	0.445	0.977	0.656	0.609	0.891	0.641	0.578	0.707	0.66	0.574	1.047	0.637	0.578	1.219	0.441	0.648	0.887	0.508	0.781
0.594	0.387	0.586	0.645	0.535	0.496	0.641	0.746	0.469	0.652	0.516	0.563	0.52	0.488	0.457	0.996	0.652	0.621	0.93	0.68	0.586	0.664	0.656	0.566	1.094	0.617	0.602	1.313	0.477	0.664	0.887	0.512	0.781
0.594	0.391	0.598	0.605	0.465	0.52	0.609	0.695	0.473	0.625	0.496	0.555	0.563	0.508	0.477	1.008	0.668	0.629	0.973	0.699	0.59	0.637	0.621	0.559	1.117	0.641	0.621	1.426	0.508	0.668	0.879	0.512	0.766
0.613	0.398	0.602	0.586	0.441	0.527	0.563	0.633	0.492	0.605	0.48	0.547	0.605	0.527	0.492	1.004	0.684	0.645	1.02	0.719	0.598	0.609	0.582	0.543	1.125	0.688	0.645	1.52	0.539	0.668	0.887	0.508	0.734
0.629	0.406	0.617	0.574	0.461	0.523	0.527	0.59	0.52	0.605	0.469	0.539	0.645	0.543	0.52	0.984	0.688	0.66	1.043	0.75	0.598	0.598	0.527	0.527	1.129	0.742	0.676	1.555	0.586	0.656	0.922	0.52	0.688
0.645	0.418	0.625	0.578	0.48	0.512	0.516	0.547	0.543	0.613	0.465	0.539	0.676	0.563	0.531	0.957	0.668	0.672	1.043	0.77	0.594	0.574	0.473	0.52	1.145	0.762	0.711	1.52	0.609	0.648	0.984	0.543	0.633
0.676	0.43	0.633	0.586	0.5	0.5	0.5	0.504	0.559	0.617	0.453	0.539	0.707	0.566	0.535	0.941	0.641	0.676	1.031	0.777	0.59	0.555	0.422	0.531	1.176	0.754	0.727	1.398	0.617	0.641	1.027	0.559	0.586
0.695	0.438	0.637	0.59	0.492	0.488	0.496	0.484	0.547	0.625	0.441	0.539	0.734	0.566	0.539	0.93	0.602	0.68	1.047	0.773	0.578	0.535	0.383	0.539	1.211	0.715	0.734	1.246	0.621	0.629	0.996	0.57	0.555
0.719	0.445	0.648	0.598	0.488	0.488	0.496	0.465	0.531	0.637	0.426	0.555	0.75	0.57	0.543	0.918	0.559	0.672	1.059	0.75	0.574	0.523	0.344	0.551	1.234	0.672	0.715	1.086	0.613	0.617	0.914	0.566	0.543
0.746	0.449	0.648	0.609	0.504	0.488	0.504	0.453	0.527	0.648	0.402	0.563	0.762	0.586	0.539	0.914	0.535	0.668	1.074	0.73	0.574	0.508	0.316	0.566	1.207	0.633	0.688	0.945	0.613	0.59	0.809	0.566	0.547
0.77	0.461	0.645	0.613	0.516	0.5	0.516	0.453	0.512	0.652	0.379	0.57	0.777	0.602	0.535	0.914	0.523	0.664	1.059	0.715	0.59	0.508	0.313	0.586	1.152	0.598	0.645	0.816	0.621	0.559	0.711	0.566	0.563
0.785	0.473	0.641	0.621	0.535	0.504	0.535	0.5	0.496	0.668	0.375	0.578	0.789	0.613	0.527	0.914	0.531	0.664	1.016	0.727	0.598	0.508	0.301	0.602	1.086	0.598	0.605	0.711	0.637	0.52	0.598	0.551	0.559
0.801	0.473	0.641	0.629	0.539	0.516	0.559	0.57	0.484	0.668	0.363	0.586	0.805	0.621	0.523	0.906	0.527	0.668	0.973	0.738	0.605	0.516	0.289	0.613	1.016	0.602	0.57	0.656	0.648	0.48	0.488	0.547	0.531
0.82	0.477	0.641	0.637	0.539	0.52	0.574	0.605	0.473	0.668	0.363	0.586	0.84	0.625	0.531	0.887	0.535	0.668	0.953	0.734	0.617	0.516	0.277	0.625	0.938	0.621	0.547	0.613	0.66	0.465	0.402	0.559	0.488
0.84	0.484	0.645	0.652	0.539	0.527	0.582	0.602	0.477	0.66	0.355	0.594	0.871	0.633	0.539	0.855	0.52	0.66	0.953	0.695	0.629	0.527	0.258	0.629	0.855	0.664	0.516	0.582	0.672	0.469	0.34	0.559	0.449
0.855	0.492	0.641	0.664	0.551	0.535	0.602	0.574	0.488	0.648	0.355	0.59	0.91	0.652	0.551	0.816	0.512	0.645	0.953	0.641	0.633	0.539	0.258	0.621	0.77	0.668	0.492	0.563	0.703	0.48	0.301	0.551	0.418
0.875	0.504	0.652	0.672	0.566	0.539	0.609	0.563	0.5	0.629	0.355	0.594	0.953	0.68	0.559	0.773	0.504	0.625	0.961	0.594	0.633	0.563	0.262	0.617	0.691	0.645	0.484	0.559	0.727	0.484	0.27	0.523	0.41
0.883	0.508	0.656	0.676	0.578	0.531	0.621	0.563	0.512	0.617	0.367	0.59	0.973	0.695	0.559	0.73	0.5	0.621	0.953	0.563	0.629	0.602	0.277	0.609	0.617	0.598	0.48	0.563	0.742	0.492	0.258	0.492	0.41
0.875	0.512	0.66	0.684	0.59	0.531	0.625	0.57	0.512	0.602	0.367	0.586	0.977	0.703	0.559	0.684	0.48	0.609	0.949	0.551	0.621	0.645	0.285	0.605	0.551	0.555	0.48	0.57	0.762	0.504	0.242	0.469	0.41
0.863	0.508	0.664	0.684	0.602	0.535	0.641	0.578	0.512	0.609	0.367	0.578	0.961	0.707	0.555	0.641	0.469	0.598	0.945	0.559	0.617	0.688	0.301	0.609	0.512	0.504	0.48	0.594	0.766	0.508	0.254	0.477	0.41
0.852	0.508	0.656	0.688	0.605	0.539	0.656	0.586	0.5	0.625	0.379	0.574	0.941	0.707	0.547	0.598	0.449	0.586	0.934	0.582	0.617	0.719	0.305	0.625	0.484	0.465	0.48	0.617	0.77	0.516	0.297	0.5	0.406
0.836	0.516	0.645	0.699	0.613	0.535	0.695	0.629	0.469	0.648	0.387	0.574	0.949	0.699	0.539	0.559	0.438	0.574	0.918	0.582	0.625	0.719	0.309	0.633	0.469	0.434	0.469	0.656	0.773	0.531	0.375	0.523	0.406
0.828	0.527	0.637	0.711	0.621	0.539	0.758	0.691	0.457	0.699	0.406	0.574	0.957	0.672	0.539	0.535	0.438	0.555	0.879	0.594	0.617	0.711	0.324	0.617	0.465	0.414	0.465	0.703	0.766	0.551	0.445	0.563	0.422
0.836	0.527	0.625	0.727	0.625	0.547	0.816	0.73	0.488	0.754	0.445	0.574	0.965	0.656	0.539	0.508	0.43	0.543	0.84	0.617	0.613	0.738	0.336	0.598	0.457	0.391	0.461	0.75	0.766	0.566	0.531	0.59	0.449
0.859	0.543	0.617	0.734	0.637	0.547	0.859	0.719	0.535	0.805	0.473	0.578	0.969	0.664	0.551	0.488	0.418	0.531	0.793	0.613	0.609	0.781	0.348	0.578	0.453	0.383	0.461	0.785	0.758	0.578	0.598	0.621	0.484
0.879	0.57	0.609	0.738	0.641	0.559	0.91	0.699	0.582	0.836	0.492	0.586	0.988	0.684	0.574	0.488	0.414	0.523	0.742	0.602	0.609	0.84	0.371	0.578	0.469	0.379	0.457	0.816	0.766	0.598	0.66	0.66	0.535
0.887	0.594	0.598	0.766	0.66	0.559	0.938	0.703	0.617	0.859	0.52	0.578	0.996	0.699	0.594	0.484	0.414	0.527	0.684	0.57	0.598	0.891	0.398	0.59	0.488	0.371	0.465	0.852	0.77	0.605	0.73	0.695	0.586
0.891	0.605	0.602	0.785	0.68	0.559	0.938	0.738	0.633	0.879	0.531	0.578	0.996	0.699	0.609	0.492	0.406	0.535	0.637	0.516	0.59	0.934	0.43	0.609	0.52	0.371	0.465	0.91	0.781	0.617	0.777	0.727	0.629
